# Supplementary material for: Machine-Learning-Guided Discovery of Electrochemical Reactions
Source: J Am Chem Soc. 2022 Dec 2;144(49):22599–610. doi: 10.1021/jacs.2c08997 (PMC9756344; doi:10.1021/jacs.2c08997)
Supplement: Supplementary file 3 — ja2c08997_si_003.zip [file ja2c08997_si_003.zip › Oxidation Site Selectivity/Ologs_notimes/62.log]

 Entering Gaussian System, Link 0=g16
 Input=62.com
 Output=62.log
 Initial command:
  
 Copyright (c) 1988-2019, Gaussian, Inc.  All Rights Reserved.
  
 This is part of the Gaussian(R) 16 program.  It is based on
 the Gaussian(R) 09 system (copyright 2009, Gaussian, Inc.),
 the Gaussian(R) 03 system (copyright 2003, Gaussian, Inc.),
 the Gaussian(R) 98 system (copyright 1998, Gaussian, Inc.),
 the Gaussian(R) 94 system (copyright 1995, Gaussian, Inc.),
 the Gaussian 92(TM) system (copyright 1992, Gaussian, Inc.),
 the Gaussian 90(TM) system (copyright 1990, Gaussian, Inc.),
 the Gaussian 88(TM) system (copyright 1988, Gaussian, Inc.),
 the Gaussian 86(TM) system (copyright 1986, Carnegie Mellon
 University), and the Gaussian 82(TM) system (copyright 1983,
 Carnegie Mellon University). Gaussian is a federally registered
 trademark of Gaussian, Inc.
  
 This software contains proprietary and confidential information,
 including trade secrets, belonging to Gaussian, Inc.
  
 This software is provided under written license and may be
 used, copied, transmitted, or stored only in accord with that
 written license.
  
 The following legend is applicable only to US Government
 contracts under FAR:
  
                    RESTRICTED RIGHTS LEGEND
  
 Use, reproduction and disclosure by the US Government is
 subject to restrictions as set forth in subparagraphs (a)
 and (c) of the Commercial Computer Software - Restricted
 Rights clause in FAR 52.227-19.
  
 Gaussian, Inc.
 340 Quinnipiac St., Bldg. 40, Wallingford CT 06492
  
  
 ---------------------------------------------------------------
 Warning -- This program may not be used in any manner that
 competes with the business of Gaussian, Inc. or will provide
 assistance to any competitor of Gaussian, Inc.  The licensee
 of this program is prohibited from giving any competitor of
 Gaussian, Inc. access to this program.  By using this program,
 the user acknowledges that Gaussian, Inc. is engaged in the
 business of creating and licensing software in the field of
 computational chemistry and represents and warrants to the
 licensee that it is not a competitor of Gaussian, Inc. and that
 it will not use this program in any manner prohibited above.
 ---------------------------------------------------------------
  

 Cite this work as:
 Gaussian 16, Revision C.01,
 M. J. Frisch, G. W. Trucks, H. B. Schlegel, G. E. Scuseria, 
 M. A. Robb, J. R. Cheeseman, G. Scalmani, V. Barone, 
 G. A. Petersson, H. Nakatsuji, X. Li, M. Caricato, A. V. Marenich, 
 J. Bloino, B. G. Janesko, R. Gomperts, B. Mennucci, H. P. Hratchian, 
 J. V. Ortiz, A. F. Izmaylov, J. L. Sonnenberg, D. Williams-Young, 
 F. Ding, F. Lipparini, F. Egidi, J. Goings, B. Peng, A. Petrone, 
 T. Henderson, D. Ranasinghe, V. G. Zakrzewski, J. Gao, N. Rega, 
 G. Zheng, W. Liang, M. Hada, M. Ehara, K. Toyota, R. Fukuda, 
 J. Hasegawa, M. Ishida, T. Nakajima, Y. Honda, O. Kitao, H. Nakai, 
 T. Vreven, K. Throssell, J. A. Montgomery, Jr., J. E. Peralta, 
 F. Ogliaro, M. J. Bearpark, J. J. Heyd, E. N. Brothers, K. N. Kudin, 
 V. N. Staroverov, T. A. Keith, R. Kobayashi, J. Normand, 
 K. Raghavachari, A. P. Rendell, J. C. Burant, S. S. Iyengar, 
 J. Tomasi, M. Cossi, J. M. Millam, M. Klene, C. Adamo, R. Cammi, 
 J. W. Ochterski, R. L. Martin, K. Morokuma, O. Farkas, 
 J. B. Foresman, and D. J. Fox, Gaussian, Inc., Wallingford CT, 2019.
 
 ******************************************
 Gaussian 16:  ES64L-G16RevC.01  3-Jul-2019
                 8-Jan-2021 
 ******************************************
 %nprocshared=16
 Will use up to   16 processors via shared memory.
 %mem=7GB
 -----------------------------------------
 # b3lyp/def2svp geom=NewRedundant pop=NBO
 -----------------------------------------
 1/29=4000,38=1,172=1/1;
 2/12=2,17=6,18=5,40=1/2;
 3/5=43,7=101,11=2,25=1,30=1,74=-5/1,2,3;
 4//1;
 5/5=2,38=5/2;
 6/7=2,8=2,9=2,10=2,28=1,40=1/1,7;
 99/5=1,9=1/99;
 --
 62
 --
 Symbolic Z-matrix:
 Charge =  1 Multiplicity = 2
 O                    -1.37643   1.68438   1.43328 
 C                    -0.72415   1.76409   0.16935 
 C                     0.28547   0.64816   0.05825 
 C                    -0.13174  -0.69553  -0.0623 
 C                    -1.59812  -1.04852  -0.10809 
 O                    -2.15254  -0.59699  -1.3402 
 C                     0.83372  -1.70279  -0.15411 
 C                     2.19936  -1.40442  -0.12324 
 C                     2.61127  -0.07788  -0.00365 
 C                     1.65335   0.93645   0.08851 
 H                    -2.11671   2.30439   1.42204 
 H                    -0.20335   2.73379   0.05213 
 H                    -1.45162   1.66328  -0.65486 
 H                    -1.70803  -2.14483  -0.00171 
 H                    -2.1022   -0.56823   0.7486 
 H                    -3.11177  -0.69339  -1.28415 
 H                     0.5081   -2.7418   -0.2543 
 H                     2.93653  -2.20765  -0.1964 
 H                     3.67504   0.17042   0.02201 
 H                     1.97381   1.97705   0.18884 
 
                          Input orientation:                          
 ---------------------------------------------------------------------
 Center     Atomic      Atomic             Coordinates (Angstroms)
 Number     Number       Type             X           Y           Z
 ---------------------------------------------------------------------
      1          8           0       -1.376426    1.684378    1.433285
      2          6           0       -0.724154    1.764092    0.169346
      3          6           0        0.285474    0.648160    0.058253
      4          6           0       -0.131737   -0.695527   -0.062305
      5          6           0       -1.598125   -1.048520   -0.108089
      6          8           0       -2.152538   -0.596990   -1.340200
      7          6           0        0.833722   -1.702785   -0.154106
      8          6           0        2.199363   -1.404423   -0.123236
      9          6           0        2.611268   -0.077875   -0.003652
     10          6           0        1.653350    0.936446    0.088508
     11          1           0       -2.116709    2.304394    1.422036
     12          1           0       -0.203354    2.733791    0.052133
     13          1           0       -1.451616    1.663279   -0.654859
     14          1           0       -1.708029   -2.144829   -0.001712
     15          1           0       -2.102196   -0.568233    0.748599
     16          1           0       -3.111773   -0.693385   -1.284149
     17          1           0        0.508099   -2.741798   -0.254298
     18          1           0        2.936527   -2.207648   -0.196402
     19          1           0        3.675045    0.170424    0.022010
     20          1           0        1.973810    1.977050    0.188836
 ---------------------------------------------------------------------
                    Distance matrix (angstroms):
                    1          2          3          4          5
     1  O    0.000000
     2  C    1.424554   0.000000
     3  C    2.392984   1.508971   0.000000
     4  C    3.074083   2.540540   1.412123   0.000000
     5  C    3.145428   2.958307   2.540539   1.508971   0.000000
     6  O    3.674127   3.145428   3.074080   2.392982   1.424553
     7  C    4.344817   3.814556   2.423348   1.398252   2.518742
     8  C    4.974909   4.321116   2.812296   2.437268   3.814160
     9  C    4.590427   3.814159   2.437268   2.812296   4.321116
    10  C    3.398142   2.518741   1.398252   2.423348   3.814555
    11  H    0.965694   1.949453   3.220792   3.891389   3.721861
    12  H    2.094025   1.106927   2.142159   3.431973   4.034468
    13  H    2.089603   1.103937   2.134591   2.767158   2.770249
    14  H    4.102683   4.034468   3.431973   2.142159   1.106927
    15  H    2.463695   2.770247   2.767157   2.134591   1.103937
    16  H    4.006200   3.721903   3.891410   3.220795   1.949453
    17  H    5.098079   4.690519   3.411608   2.152552   2.706427
    18  H    6.033681   5.413785   3.904942   3.423264   4.681286
    19  H    5.459039   4.681286   3.423264   3.904941   5.413785
    20  H    3.585859   2.706426   2.152552   3.411607   4.690518
                    6          7          8          9         10
     6  O    0.000000
     7  C    3.398139   0.000000
     8  C    4.590424   1.398195   0.000000
     9  C    4.974906   2.413014   1.394165   0.000000
    10  C    4.344815   2.774202   2.413014   1.398195   0.000000
    11  H    4.006153   5.219842   5.896751   5.482842   4.226455
    12  H    4.102683   4.560840   4.788384   3.978778   2.584399
    13  H    2.463697   4.099257   4.798236   4.467965   3.274400
    14  H    2.094026   2.584400   3.978779   4.788385   4.560841
    15  H    2.089603   3.274401   4.467966   4.798236   4.099256
    16  H    0.965695   4.226443   5.482834   5.896755   5.219859
    17  H    3.585857   1.093443   2.160121   3.403326   3.867635
    18  H    5.459036   2.162976   1.092672   2.163071   3.407792
    19  H    6.033677   3.407792   2.163071   1.092672   2.162976
    20  H    5.098076   3.867635   3.403326   2.160121   1.093443
                   11         12         13         14         15
    11  H    0.000000
    12  H    2.392058   0.000000
    13  H    2.273075   1.789969   0.000000
    14  H    4.689314   5.105671   3.872213   0.000000
    15  H    2.950545   3.872212   2.715252   1.789969   0.000000
    16  H    4.159359   4.689359   2.950592   2.392035   2.273097
    17  H    5.929905   5.530112   4.837937   2.308981   3.541727
    18  H    6.965132   5.859901   5.869417   4.649059   5.382326
    19  H    6.329164   4.649057   5.382325   5.859902   5.869417
    20  H    4.284890   2.308979   3.541725   5.530112   4.837935
                   16         17         18         19         20
    16  H    0.000000
    17  H    4.284864   0.000000
    18  H    6.329148   2.487153   0.000000
    19  H    6.965136   4.311257   2.499668   0.000000
    20  H    5.929929   4.961069   4.311257   2.487153   0.000000
 Stoichiometry    C8H10O2(1+,2)
 Framework group  C1[X(C8H10O2)]
 Deg. of freedom    54
 Full point group                 C1      NOp   1
 Largest Abelian subgroup         C1      NOp   1
 Largest concise Abelian subgroup C1      NOp   1
                         Standard orientation:                         
 ---------------------------------------------------------------------
 Center     Atomic      Atomic             Coordinates (Angstroms)
 Number     Number       Type             X           Y           Z
 ---------------------------------------------------------------------
      1          8           0       -1.860274   -1.613366   -0.878555
      2          6           0       -1.228737   -1.428208    0.384865
      3          6           0        0.067121   -0.680167    0.189462
      4          6           0        0.067121    0.680166   -0.189463
      5          6           0       -1.228739    1.428205   -0.384865
      6          8           0       -1.860272    1.613362    0.878556
      7          6           0        1.288304    1.337003   -0.369420
      8          6           0        2.504372    0.671593   -0.186783
      9          6           0        2.504373   -0.671591    0.186783
     10          6           0        1.288305   -1.337003    0.369419
     11          1           0       -2.749743   -1.952490   -0.716060
     12          1           0       -1.013687   -2.401009    0.867254
     13          1           0       -1.873277   -0.843316    1.063942
     14          1           0       -1.013692    2.401006   -0.867256
     15          1           0       -1.873279    0.843311   -1.063941
     16          1           0       -2.749721    1.952542    0.716067
     17          1           0        1.285601    2.392182   -0.656140
     18          1           0        3.446920    1.204670   -0.332955
     19          1           0        3.446921   -1.204667    0.332955
     20          1           0        1.285603   -2.392182    0.656139
 ---------------------------------------------------------------------
 Rotational constants (GHZ):           1.8621692           1.1809727           0.8130912
 Standard basis: def2SVP (5D, 7F)
 There are   200 symmetry adapted cartesian basis functions of A   symmetry.
 There are   190 symmetry adapted basis functions of A   symmetry.
   190 basis functions,   320 primitive gaussians,   200 cartesian basis functions
    37 alpha electrons       36 beta electrons
       nuclear repulsion energy       516.7367629876 Hartrees.
 NAtoms=   20 NActive=   20 NUniq=   20 SFac= 1.00D+00 NAtFMM=   60 NAOKFM=F Big=F
 Integral buffers will be    131072 words long.
 Raffenetti 2 integral format.
 Two-electron integral symmetry is turned on.
 One-electron integrals computed using PRISM.
   1 Symmetry operations used in ECPInt.
 ECPInt:  NShTT=    4095 NPrTT=   14695 LenC2=    4042 LenP2D=   11385.
 LDataN:  DoStor=T MaxTD1= 4 Len=   56
 NBasis=   190 RedAO= T EigKep=  2.71D-04  NBF=   190
 NBsUse=   190 1.00D-06 EigRej= -1.00D+00 NBFU=   190
 ExpMin= 1.22D-01 ExpMax= 2.27D+03 ExpMxC= 3.41D+02 IAcc=3 IRadAn=         5 AccDes= 0.00D+00
 Harris functional with IExCor=  402 and IRadAn=       5 diagonalized for initial guess.
 HarFok:  IExCor=  402 AccDes= 0.00D+00 IRadAn=         5 IDoV= 1 UseB2=F ITyADJ=14
 ICtDFT=  3500011 ScaDFX=  1.000000  1.000000  1.000000  1.000000
 FoFCou: FMM=F IPFlag=           0 FMFlag=      100000 FMFlg1=           0
         NFxFlg=           0 DoJE=T BraDBF=F KetDBF=T FulRan=T
         wScrn=  0.000000 ICntrl=       500 IOpCl=  0 I1Cent=   200000004 NGrid=           0
         NMat0=    1 NMatS0=      1 NMatT0=    0 NMatD0=    1 NMtDS0=    0 NMtDT0=    0
 Petite list used in FoFCou.
 Initial guess <Sx>= 0.0000 <Sy>= 0.0000 <Sz>= 0.5000 <S**2>= 0.7500 S= 0.5000
 Requested convergence on RMS density matrix=1.00D-08 within 128 cycles.
 Requested convergence on MAX density matrix=1.00D-06.
 Requested convergence on             energy=1.00D-06.
 No special actions if energy rises.
 Integral accuracy reduced to 1.0D-05 until final iterations.
 Initial convergence to 1.0D-05 achieved.  Increase integral accuracy.
 SCF Done:  E(UB3LYP) =  -460.642487929     A.U. after   32 cycles
            NFock= 32  Conv=0.74D-08     -V/T= 2.0096
 <Sx>= 0.0000 <Sy>= 0.0000 <Sz>= 0.5000 <S**2>= 0.7619 S= 0.5059
 <L.S>= 0.000000000000E+00
 Annihilation of the first spin contaminant:
 S**2 before annihilation     0.7619,   after     0.7501

 **********************************************************************

            Population analysis using the SCF Density.

 **********************************************************************

 Orbital symmetries:
 Alpha Orbitals:
       Occupied  (A) (A) (A) (A) (A) (A) (A) (A) (A) (A) (A) (A)
                 (A) (A) (A) (A) (A) (A) (A) (A) (A) (A) (A) (A)
                 (A) (A) (A) (A) (A) (A) (A) (A) (A) (A) (A) (A)
                 (A)
       Virtual   (A) (A) (A) (A) (A) (A) (A) (A) (A) (A) (A) (A)
                 (A) (A) (A) (A) (A) (A) (A) (A) (A) (A) (A) (A)
                 (A) (A) (A) (A) (A) (A) (A) (A) (A) (A) (A) (A)
                 (A) (A) (A) (A) (A) (A) (A) (A) (A) (A) (A) (A)
                 (A) (A) (A) (A) (A) (A) (A) (A) (A) (A) (A) (A)
                 (A) (A) (A) (A) (A) (A) (A) (A) (A) (A) (A) (A)
                 (A) (A) (A) (A) (A) (A) (A) (A) (A) (A) (A) (A)
                 (A) (A) (A) (A) (A) (A) (A) (A) (A) (A) (A) (A)
                 (A) (A) (A) (A) (A) (A) (A) (A) (A) (A) (A) (A)
                 (A) (A) (A) (A) (A) (A) (A) (A) (A) (A) (A) (A)
                 (A) (A) (A) (A) (A) (A) (A) (A) (A) (A) (A) (A)
                 (A) (A) (A) (A) (A) (A) (A) (A) (A) (A) (A) (A)
                 (A) (A) (A) (A) (A) (A) (A) (A) (A)
 Beta  Orbitals:
       Occupied  (A) (A) (A) (A) (A) (A) (A) (A) (A) (A) (A) (A)
                 (A) (A) (A) (A) (A) (A) (A) (A) (A) (A) (A) (A)
                 (A) (A) (A) (A) (A) (A) (A) (A) (A) (A) (A) (A)
       Virtual   (A) (A) (A) (A) (A) (A) (A) (A) (A) (A) (A) (A)
                 (A) (A) (A) (A) (A) (A) (A) (A) (A) (A) (A) (A)
                 (A) (A) (A) (A) (A) (A) (A) (A) (A) (A) (A) (A)
                 (A) (A) (A) (A) (A) (A) (A) (A) (A) (A) (A) (A)
                 (A) (A) (A) (A) (A) (A) (A) (A) (A) (A) (A) (A)
                 (A) (A) (A) (A) (A) (A) (A) (A) (A) (A) (A) (A)
                 (A) (A) (A) (A) (A) (A) (A) (A) (A) (A) (A) (A)
                 (A) (A) (A) (A) (A) (A) (A) (A) (A) (A) (A) (A)
                 (A) (A) (A) (A) (A) (A) (A) (A) (A) (A) (A) (A)
                 (A) (A) (A) (A) (A) (A) (A) (A) (A) (A) (A) (A)
                 (A) (A) (A) (A) (A) (A) (A) (A) (A) (A) (A) (A)
                 (A) (A) (A) (A) (A) (A) (A) (A) (A) (A) (A) (A)
                 (A) (A) (A) (A) (A) (A) (A) (A) (A) (A)
 The electronic state is 2-A.
 Alpha  occ. eigenvalues --  -19.29931 -19.29927 -10.41815 -10.41785 -10.41208
 Alpha  occ. eigenvalues --  -10.41171 -10.40590 -10.40582 -10.38492 -10.38485
 Alpha  occ. eigenvalues --   -1.17697  -1.17183  -1.06672  -0.97603  -0.95224
 Alpha  occ. eigenvalues --   -0.86803  -0.84683  -0.79466  -0.76323  -0.69548
 Alpha  occ. eigenvalues --   -0.69130  -0.68575  -0.67326  -0.63555  -0.61452
 Alpha  occ. eigenvalues --   -0.61373  -0.59867  -0.59542  -0.57572  -0.55249
 Alpha  occ. eigenvalues --   -0.54802  -0.51241  -0.49939  -0.47651  -0.45591
 Alpha  occ. eigenvalues --   -0.45148  -0.42996
 Alpha virt. eigenvalues --   -0.23479  -0.20717  -0.10154  -0.09232  -0.07185
 Alpha virt. eigenvalues --   -0.05863  -0.05383  -0.03875  -0.02951  -0.01628
 Alpha virt. eigenvalues --   -0.00548  -0.00365   0.02722   0.04576   0.04843
 Alpha virt. eigenvalues --    0.05380   0.06301   0.10441   0.12547   0.14251
 Alpha virt. eigenvalues --    0.14917   0.16744   0.22755   0.22913   0.25143
 Alpha virt. eigenvalues --    0.25848   0.26873   0.27426   0.29973   0.30934
 Alpha virt. eigenvalues --    0.31687   0.31738   0.36079   0.37003   0.39394
 Alpha virt. eigenvalues --    0.39461   0.41775   0.43316   0.44119   0.44630
 Alpha virt. eigenvalues --    0.46137   0.47611   0.47710   0.49000   0.50142
 Alpha virt. eigenvalues --    0.52045   0.52568   0.53472   0.53558   0.55331
 Alpha virt. eigenvalues --    0.55448   0.56462   0.57479   0.59865   0.60208
 Alpha virt. eigenvalues --    0.64935   0.66135   0.68724   0.73054   0.81836
 Alpha virt. eigenvalues --    0.84216   0.85826   0.86610   0.89253   0.94046
 Alpha virt. eigenvalues --    0.97436   0.98723   0.99733   1.00729   1.03964
 Alpha virt. eigenvalues --    1.07074   1.08608   1.09763   1.11126   1.18706
 Alpha virt. eigenvalues --    1.23619   1.24364   1.26034   1.29160   1.32858
 Alpha virt. eigenvalues --    1.34064   1.34074   1.42573   1.45950   1.47074
 Alpha virt. eigenvalues --    1.49325   1.50332   1.50778   1.53011   1.53726
 Alpha virt. eigenvalues --    1.53883   1.55019   1.55383   1.57335   1.57404
 Alpha virt. eigenvalues --    1.61960   1.64155   1.65370   1.68669   1.69458
 Alpha virt. eigenvalues --    1.70079   1.73664   1.74205   1.75404   1.78984
 Alpha virt. eigenvalues --    1.79455   1.79485   1.82290   1.86863   1.90473
 Alpha virt. eigenvalues --    1.91464   1.93040   1.94987   1.96893   2.01448
 Alpha virt. eigenvalues --    2.05342   2.06423   2.08260   2.09416   2.09855
 Alpha virt. eigenvalues --    2.11818   2.14355   2.18213   2.22677   2.25919
 Alpha virt. eigenvalues --    2.26629   2.33401   2.37160   2.41777   2.42720
 Alpha virt. eigenvalues --    2.43382   2.52864   2.56054   2.57233   2.64263
 Alpha virt. eigenvalues --    2.65212   2.69623   2.71815   2.74493   2.80589
 Alpha virt. eigenvalues --    2.81064   2.83662   2.88566   2.89827   2.90488
 Alpha virt. eigenvalues --    2.96146   2.97141   3.05779   3.14660   3.15289
 Alpha virt. eigenvalues --    3.39082   3.59733   3.59963
  Beta  occ. eigenvalues --  -19.29786 -19.29782 -10.41394 -10.41367 -10.40847
  Beta  occ. eigenvalues --  -10.40812 -10.40608 -10.40601 -10.38629 -10.38621
  Beta  occ. eigenvalues --   -1.17354  -1.16855  -1.05748  -0.96276  -0.94949
  Beta  occ. eigenvalues --   -0.86492  -0.84223  -0.79011  -0.75795  -0.69278
  Beta  occ. eigenvalues --   -0.68615  -0.68268  -0.67004  -0.63260  -0.61218
  Beta  occ. eigenvalues --   -0.61127  -0.59405  -0.59164  -0.55280  -0.54934
  Beta  occ. eigenvalues --   -0.54557  -0.50967  -0.49449  -0.45100  -0.44838
  Beta  occ. eigenvalues --   -0.42152
  Beta virt. eigenvalues --   -0.39089  -0.20338  -0.19644  -0.09749  -0.09085
  Beta virt. eigenvalues --   -0.07104  -0.05783  -0.04208  -0.03594  -0.02739
  Beta virt. eigenvalues --   -0.01502  -0.00259  -0.00134   0.02818   0.05013
  Beta virt. eigenvalues --    0.05106   0.05892   0.07012   0.10691   0.12965
  Beta virt. eigenvalues --    0.14733   0.15164   0.17144   0.22906   0.23573
  Beta virt. eigenvalues --    0.25225   0.26020   0.27536   0.28153   0.30710
  Beta virt. eigenvalues --    0.30931   0.31959   0.32453   0.36320   0.37318
  Beta virt. eigenvalues --    0.39871   0.40717   0.42034   0.44063   0.44324
  Beta virt. eigenvalues --    0.45092   0.46556   0.47734   0.47797   0.49242
  Beta virt. eigenvalues --    0.50373   0.52325   0.52815   0.53714   0.53925
  Beta virt. eigenvalues --    0.55608   0.55723   0.57164   0.57768   0.60120
  Beta virt. eigenvalues --    0.60537   0.65189   0.66526   0.68903   0.73275
  Beta virt. eigenvalues --    0.82279   0.84357   0.86029   0.87109   0.89472
  Beta virt. eigenvalues --    0.94225   0.97796   0.99069   0.99990   1.01448
  Beta virt. eigenvalues --    1.05192   1.07339   1.09004   1.10115   1.11918
  Beta virt. eigenvalues --    1.18928   1.23757   1.24674   1.26164   1.29505
  Beta virt. eigenvalues --    1.33011   1.34238   1.34604   1.42867   1.46432
  Beta virt. eigenvalues --    1.47253   1.49607   1.50575   1.51093   1.53287
  Beta virt. eigenvalues --    1.54221   1.55217   1.55585   1.55731   1.57720
  Beta virt. eigenvalues --    1.57883   1.62468   1.64667   1.65692   1.69148
  Beta virt. eigenvalues --    1.69922   1.70387   1.73966   1.74464   1.75959
  Beta virt. eigenvalues --    1.79141   1.79577   1.79762   1.82483   1.87190
  Beta virt. eigenvalues --    1.91133   1.92252   1.93277   1.95007   1.97423
  Beta virt. eigenvalues --    2.01763   2.06058   2.07284   2.08427   2.09905
  Beta virt. eigenvalues --    2.10796   2.12169   2.14454   2.18661   2.23223
  Beta virt. eigenvalues --    2.26236   2.27225   2.34635   2.37894   2.41996
  Beta virt. eigenvalues --    2.43712   2.43879   2.52992   2.56205   2.57437
  Beta virt. eigenvalues --    2.64424   2.65725   2.69964   2.72019   2.74766
  Beta virt. eigenvalues --    2.80929   2.81361   2.83959   2.88708   2.90109
  Beta virt. eigenvalues --    2.90663   2.96371   2.97388   3.05995   3.14900
  Beta virt. eigenvalues --    3.15549   3.39275   3.59860   3.60092
          Condensed to atoms (all electrons):
               1          2          3          4          5          6
     1  O    7.707727   0.352991  -0.068183   0.003886  -0.016806   0.000212
     2  C    0.352991   4.471521   0.358100  -0.068582  -0.006156  -0.016806
     3  C   -0.068183   0.358100   5.546113  -0.031817  -0.068583   0.003885
     4  C    0.003886  -0.068582  -0.031817   5.546103   0.358104  -0.068184
     5  C   -0.016806  -0.006156  -0.068583   0.358104   4.471514   0.352994
     6  O    0.000212  -0.016806   0.003885  -0.068184   0.352994   7.707734
     7  C    0.000086   0.011013   0.026584   0.318730  -0.064561   0.000068
     8  C   -0.000016  -0.000986  -0.135554   0.103416   0.011133  -0.000173
     9  C   -0.000173   0.011133   0.103416  -0.135554  -0.000986  -0.000016
    10  C    0.000068  -0.064561   0.318728   0.026585   0.011013   0.000086
    11  H    0.320030  -0.014481   0.006452   0.000969   0.000202  -0.000044
    12  H   -0.027166   0.366276  -0.018789   0.015496  -0.000468   0.000270
    13  H   -0.019383   0.326284   0.034829  -0.041716   0.009844   0.028306
    14  H    0.000270  -0.000468   0.015496  -0.018787   0.366274  -0.027166
    15  H    0.028305   0.009844  -0.041716   0.034829   0.326286  -0.019385
    16  H   -0.000044   0.000202   0.000969   0.006453  -0.014481   0.320031
    17  H    0.000001  -0.000094   0.016741  -0.059253  -0.016859  -0.000139
    18  H   -0.000000   0.000025  -0.001607   0.013763  -0.000185   0.000001
    19  H    0.000001  -0.000185   0.013763  -0.001607   0.000025  -0.000000
    20  H   -0.000139  -0.016859  -0.059253   0.016741  -0.000094   0.000001
               7          8          9         10         11         12
     1  O    0.000086  -0.000016  -0.000173   0.000068   0.320030  -0.027166
     2  C    0.011013  -0.000986   0.011133  -0.064561  -0.014481   0.366276
     3  C    0.026584  -0.135554   0.103416   0.318728   0.006452  -0.018789
     4  C    0.318730   0.103416  -0.135554   0.026585   0.000969   0.015496
     5  C   -0.064561   0.011133  -0.000986   0.011013   0.000202  -0.000468
     6  O    0.000068  -0.000173  -0.000016   0.000086  -0.000044   0.000270
     7  C    5.100101   0.244284   0.096253  -0.118532   0.000034  -0.000330
     8  C    0.244284   5.109997   0.142778   0.096253   0.000000  -0.000065
     9  C    0.096253   0.142778   5.109995   0.244288   0.000027   0.001420
    10  C   -0.118532   0.096253   0.244288   5.100097  -0.000085  -0.021178
    11  H    0.000034   0.000000   0.000027  -0.000085   0.495742  -0.001944
    12  H   -0.000330  -0.000065   0.001420  -0.021178  -0.001944   0.673121
    13  H   -0.001370   0.000147  -0.000927   0.006990  -0.007652  -0.033007
    14  H   -0.021179   0.001420  -0.000065  -0.000330  -0.000025   0.000018
    15  H    0.006990  -0.000927   0.000147  -0.001370  -0.000433   0.001171
    16  H   -0.000085   0.000027   0.000000   0.000034  -0.000022  -0.000025
    17  H    0.446270  -0.062460   0.013268  -0.002145  -0.000001   0.000006
    18  H   -0.057093   0.447377  -0.067932   0.012245   0.000000  -0.000001
    19  H    0.012245  -0.067932   0.447377  -0.057093  -0.000000   0.000004
    20  H   -0.002145   0.013268  -0.062459   0.446270  -0.000049   0.007618
              13         14         15         16         17         18
     1  O   -0.019383   0.000270   0.028305  -0.000044   0.000001  -0.000000
     2  C    0.326284  -0.000468   0.009844   0.000202  -0.000094   0.000025
     3  C    0.034829   0.015496  -0.041716   0.000969   0.016741  -0.001607
     4  C   -0.041716  -0.018787   0.034829   0.006453  -0.059253   0.013763
     5  C    0.009844   0.366274   0.326286  -0.014481  -0.016859  -0.000185
     6  O    0.028306  -0.027166  -0.019385   0.320031  -0.000139   0.000001
     7  C   -0.001370  -0.021179   0.006990  -0.000085   0.446270  -0.057093
     8  C    0.000147   0.001420  -0.000927   0.000027  -0.062460   0.447377
     9  C   -0.000927  -0.000065   0.000147   0.000000   0.013268  -0.067932
    10  C    0.006990  -0.000330  -0.001370   0.000034  -0.002145   0.012245
    11  H   -0.007652  -0.000025  -0.000433  -0.000022  -0.000001   0.000000
    12  H   -0.033007   0.000018   0.001171  -0.000025   0.000006  -0.000001
    13  H    0.641644   0.001171  -0.006086  -0.000433   0.000014   0.000000
    14  H    0.001171   0.673127  -0.033009  -0.001945   0.007618   0.000004
    15  H   -0.006086  -0.033009   0.641653  -0.007651   0.000280   0.000006
    16  H   -0.000433  -0.001945  -0.007651   0.495744  -0.000049  -0.000000
    17  H    0.000014   0.007618   0.000280  -0.000049   0.621734  -0.010468
    18  H    0.000000   0.000004   0.000006  -0.000000  -0.010468   0.600632
    19  H    0.000006  -0.000001   0.000000   0.000000  -0.000188  -0.009764
    20  H    0.000280   0.000006   0.000014  -0.000001   0.000010  -0.000188
              19         20
     1  O    0.000001  -0.000139
     2  C   -0.000185  -0.016859
     3  C    0.013763  -0.059253
     4  C   -0.001607   0.016741
     5  C    0.000025  -0.000094
     6  O   -0.000000   0.000001
     7  C    0.012245  -0.002145
     8  C   -0.067932   0.013268
     9  C    0.447377  -0.062459
    10  C   -0.057093   0.446270
    11  H   -0.000000  -0.000049
    12  H    0.000004   0.007618
    13  H    0.000006   0.000280
    14  H   -0.000001   0.000006
    15  H    0.000000   0.000014
    16  H    0.000000  -0.000001
    17  H   -0.000188   0.000010
    18  H   -0.009764  -0.000188
    19  H    0.600633  -0.010468
    20  H   -0.010468   0.621734
          Atomic-Atomic Spin Densities.
               1          2          3          4          5          6
     1  O    0.058265   0.001535  -0.005995   0.000834   0.000015  -0.000238
     2  C    0.001535  -0.021547  -0.010887  -0.000625   0.000474   0.000015
     3  C   -0.005995  -0.010887   0.305283   0.034043  -0.000625   0.000834
     4  C    0.000834  -0.000625   0.034043   0.305282  -0.010886  -0.005994
     5  C    0.000015   0.000474  -0.000625  -0.010886  -0.021547   0.001536
     6  O   -0.000238   0.000015   0.000834  -0.005994   0.001536   0.058244
     7  C    0.000039  -0.000053  -0.003671   0.004806  -0.000925  -0.000228
     8  C    0.000001  -0.000061  -0.008739  -0.005173   0.000132   0.000006
     9  C    0.000006   0.000132  -0.005173  -0.008739  -0.000061   0.000001
    10  C   -0.000228  -0.000926   0.004808  -0.003671  -0.000053   0.000039
    11  H   -0.000078  -0.000210   0.000643  -0.000108   0.000011   0.000038
    12  H    0.001098   0.002594  -0.000450   0.000480  -0.000038  -0.000046
    13  H   -0.005706   0.005667  -0.002762  -0.005113   0.000593   0.002809
    14  H   -0.000046  -0.000038   0.000479  -0.000450   0.002594   0.001098
    15  H    0.002810   0.000593  -0.005113  -0.002763   0.005665  -0.005705
    16  H    0.000038   0.000011  -0.000108   0.000643  -0.000211  -0.000078
    17  H   -0.000000  -0.000001   0.000214  -0.000248   0.000114   0.000009
    18  H    0.000000   0.000000  -0.000067  -0.000123   0.000008  -0.000000
    19  H   -0.000000   0.000008  -0.000123  -0.000067   0.000000   0.000000
    20  H    0.000009   0.000114  -0.000248   0.000214  -0.000001  -0.000000
               7          8          9         10         11         12
     1  O    0.000039   0.000001   0.000006  -0.000228  -0.000078   0.001098
     2  C   -0.000053  -0.000061   0.000132  -0.000926  -0.000210   0.002594
     3  C   -0.003671  -0.008739  -0.005173   0.004808   0.000643  -0.000450
     4  C    0.004806  -0.005173  -0.008739  -0.003671  -0.000108   0.000480
     5  C   -0.000925   0.000132  -0.000061  -0.000053   0.000011  -0.000038
     6  O   -0.000228   0.000006   0.000001   0.000039   0.000038  -0.000046
     7  C   -0.106403  -0.017558  -0.000941   0.001140  -0.000004   0.000017
     8  C   -0.017558   0.260372   0.033537  -0.000941  -0.000000  -0.000008
     9  C   -0.000941   0.033537   0.260365  -0.017560  -0.000002   0.000011
    10  C    0.001140  -0.000941  -0.017560  -0.106401   0.000029  -0.000088
    11  H   -0.000004  -0.000000  -0.000002   0.000029  -0.000808  -0.000262
    12  H    0.000017  -0.000008   0.000011  -0.000088  -0.000262   0.002987
    13  H   -0.000150   0.000057   0.000011   0.000614   0.000942  -0.002755
    14  H   -0.000088   0.000011  -0.000008   0.000017   0.000005  -0.000004
    15  H    0.000614   0.000011   0.000057  -0.000150  -0.000310   0.000100
    16  H    0.000029  -0.000002  -0.000000  -0.000004  -0.000005   0.000005
    17  H    0.000361  -0.000325   0.000222  -0.000112   0.000000  -0.000000
    18  H   -0.000105   0.003281  -0.001171  -0.000103  -0.000000   0.000000
    19  H   -0.000103  -0.001171   0.003281  -0.000105   0.000000  -0.000002
    20  H   -0.000112   0.000222  -0.000325   0.000361   0.000000  -0.000146
              13         14         15         16         17         18
     1  O   -0.005706  -0.000046   0.002810   0.000038  -0.000000   0.000000
     2  C    0.005667  -0.000038   0.000593   0.000011  -0.000001   0.000000
     3  C   -0.002762   0.000479  -0.005113  -0.000108   0.000214  -0.000067
     4  C   -0.005113  -0.000450  -0.002763   0.000643  -0.000248  -0.000123
     5  C    0.000593   0.002594   0.005665  -0.000211   0.000114   0.000008
     6  O    0.002809   0.001098  -0.005705  -0.000078   0.000009  -0.000000
     7  C   -0.000150  -0.000088   0.000614   0.000029   0.000361  -0.000105
     8  C    0.000057   0.000011   0.000011  -0.000002  -0.000325   0.003281
     9  C    0.000011  -0.000008   0.000057  -0.000000   0.000222  -0.001171
    10  C    0.000614   0.000017  -0.000150  -0.000004  -0.000112  -0.000103
    11  H    0.000942   0.000005  -0.000310  -0.000005   0.000000  -0.000000
    12  H   -0.002755  -0.000004   0.000100   0.000005  -0.000000   0.000000
    13  H    0.041332   0.000100  -0.002336  -0.000310  -0.000000  -0.000000
    14  H    0.000100   0.002984  -0.002754  -0.000262  -0.000146  -0.000002
    15  H   -0.002336  -0.002754   0.041328   0.000942   0.000016   0.000000
    16  H   -0.000310  -0.000262   0.000942  -0.000808   0.000000   0.000000
    17  H   -0.000000  -0.000146   0.000016   0.000000   0.002764   0.000147
    18  H   -0.000000  -0.000002   0.000000   0.000000   0.000147  -0.013265
    19  H    0.000000   0.000000  -0.000000  -0.000000   0.000003   0.000199
    20  H    0.000016  -0.000000  -0.000000   0.000000  -0.000002   0.000003
              19         20
     1  O   -0.000000   0.000009
     2  C    0.000008   0.000114
     3  C   -0.000123  -0.000248
     4  C   -0.000067   0.000214
     5  C    0.000000  -0.000001
     6  O    0.000000  -0.000000
     7  C   -0.000103  -0.000112
     8  C   -0.001171   0.000222
     9  C    0.003281  -0.000325
    10  C   -0.000105   0.000361
    11  H    0.000000   0.000000
    12  H   -0.000002  -0.000146
    13  H    0.000000   0.000016
    14  H    0.000000  -0.000000
    15  H   -0.000000  -0.000000
    16  H   -0.000000   0.000000
    17  H    0.000003  -0.000002
    18  H    0.000199   0.000003
    19  H   -0.013264   0.000147
    20  H    0.000147   0.002764
 Mulliken charges and spin densities:
               1          2
     1  O   -0.281666   0.052359
     2  C    0.281789  -0.023206
     3  C   -0.019574   0.302344
     4  C   -0.019572   0.302342
     5  C    0.281791  -0.023206
     6  O   -0.281676   0.052340
     7  C    0.002638  -0.123335
     8  C    0.098012   0.263651
     9  C    0.098011   0.263644
    10  C    0.002638  -0.123333
    11  H    0.201280  -0.000120
    12  H    0.037572   0.003493
    13  H    0.061058   0.033009
    14  H    0.037569   0.003491
    15  H    0.061052   0.033004
    16  H    0.201278  -0.000120
    17  H    0.045714   0.003018
    18  H    0.073186  -0.011196
    19  H    0.073186  -0.011196
    20  H    0.045714   0.003018
 Sum of Mulliken charges =   1.00000   1.00000
 Mulliken charges and spin densities with hydrogens summed into heavy atoms:
               1          2
     1  O   -0.080386   0.052239
     2  C    0.380419   0.013295
     3  C   -0.019574   0.302344
     4  C   -0.019572   0.302342
     5  C    0.380411   0.013288
     6  O   -0.080397   0.052220
     7  C    0.048352  -0.120317
     8  C    0.171198   0.252455
     9  C    0.171197   0.252448
    10  C    0.048352  -0.120315
 Electronic spatial extent (au):  <R**2>=           1432.8529
 Charge=              1.0000 electrons
 Dipole moment (field-independent basis, Debye):
    X=              1.0660    Y=             -0.0000    Z=             -0.0000  Tot=              1.0660
 Quadrupole moment (field-independent basis, Debye-Ang):
   XX=            -21.2796   YY=            -41.0317   ZZ=            -59.2152
   XY=              0.0001   XZ=              0.0000   YZ=             -6.2810
 Traceless Quadrupole moment (field-independent basis, Debye-Ang):
   XX=             19.2292   YY=             -0.5229   ZZ=            -18.7064
   XY=              0.0001   XZ=              0.0000   YZ=             -6.2810
 Octapole moment (field-independent basis, Debye-Ang**2):
  XXX=            -15.5291  YYY=              0.0007  ZZZ=              0.0000  XYY=            -17.1154
  XXY=             -0.0000  XXZ=             -0.0002  XZZ=             -6.4472  YZZ=             -0.0001
  YYZ=              0.0003  XYZ=             -3.2063
 Hexadecapole moment (field-independent basis, Debye-Ang**3):
 XXXX=           -640.1264 YYYY=           -549.1897 ZZZZ=           -153.8130 XXXY=              0.0009
 XXXZ=              0.0007 YYYX=             -0.0022 YYYZ=            -12.5765 ZZZX=             -0.0000
 ZZZY=              5.8476 XXYY=           -166.0805 XXZZ=           -193.1779 YYZZ=           -131.6416
 XXYZ=              6.5938 YYXZ=             -0.0007 ZZXY=              0.0001
 N-N= 5.167367629876D+02 E-N=-2.092906668441D+03  KE= 4.562470393813D+02
                          Isotropic Fermi Contact Couplings
        Atom                 a.u.       MegaHertz       Gauss      10(-4) cm-1
     1  O(17)              0.02210     -13.39863      -4.78096      -4.46930
     2  C(13)             -0.01475     -16.57824      -5.91553      -5.52991
     3  C(13)              0.04227      47.51660      16.95510      15.84983
     4  C(13)              0.04227      47.51657      16.95509      15.84982
     5  C(13)             -0.01475     -16.57709      -5.91512      -5.52952
     6  O(17)              0.02210     -13.39481      -4.77960      -4.46803
     7  C(13)             -0.02857     -32.12094     -11.46155     -10.71439
     8  C(13)              0.03526      39.63632      14.14323      13.22125
     9  C(13)              0.03526      39.63484      14.14270      13.22076
    10  C(13)             -0.02857     -32.12025     -11.46130     -10.71416
    11  H(1)              -0.00041      -1.84925      -0.65986      -0.61684
    12  H(1)               0.00162       7.22040       2.57642       2.40847
    13  H(1)               0.01471      65.74821      23.46060      21.93124
    14  H(1)               0.00161       7.21541       2.57464       2.40680
    15  H(1)               0.01471      65.73740      23.45674      21.92764
    16  H(1)              -0.00041      -1.84785      -0.65936      -0.61638
    17  H(1)               0.00087       3.90849       1.39465       1.30373
    18  H(1)              -0.00359     -16.05281      -5.72804      -5.35464
    19  H(1)              -0.00359     -16.05240      -5.72790      -5.35451
    20  H(1)               0.00087       3.90831       1.39458       1.30367
 --------------------------------------------------------
       Center         ----  Spin Dipole Couplings  ----
                      3XX-RR        3YY-RR        3ZZ-RR
 --------------------------------------------------------
     1   Atom       -0.106626      0.128923     -0.022297
     2   Atom        0.001413      0.004352     -0.005765
     3   Atom       -0.169933     -0.130508      0.300441
     4   Atom       -0.169932     -0.130512      0.300444
     5   Atom        0.001414      0.004349     -0.005763
     6   Atom       -0.106589      0.128846     -0.022257
     7   Atom        0.048367      0.030726     -0.079093
     8   Atom       -0.144177     -0.106610      0.250788
     9   Atom       -0.144174     -0.106607      0.250781
    10   Atom        0.048366      0.030725     -0.079091
    11   Atom        0.009142     -0.002407     -0.006735
    12   Atom       -0.002410      0.005199     -0.002789
    13   Atom        0.003127     -0.001910     -0.001217
    14   Atom       -0.002410      0.005199     -0.002789
    15   Atom        0.003127     -0.001909     -0.001218
    16   Atom        0.009139     -0.002406     -0.006733
    17   Atom        0.003855      0.001042     -0.004896
    18   Atom        0.007177     -0.002261     -0.004915
    19   Atom        0.007176     -0.002261     -0.004915
    20   Atom        0.003855      0.001042     -0.004896
 --------------------------------------------------------
                        XY            XZ            YZ
 --------------------------------------------------------
     1   Atom       -0.018494     -0.017587      0.154816
     2   Atom       -0.006806     -0.007271      0.007563
     3   Atom       -0.000925     -0.015762      0.120186
     4   Atom        0.000926      0.015766      0.120177
     5   Atom        0.006802      0.007270      0.007560
     6   Atom        0.018479      0.017581      0.154780
     7   Atom        0.000548     -0.003097     -0.031724
     8   Atom       -0.000905     -0.015552      0.111965
     9   Atom        0.000905      0.015552      0.111962
    10   Atom       -0.000548      0.003098     -0.031723
    11   Atom        0.006910     -0.002448      0.001824
    12   Atom        0.004220     -0.000959     -0.003641
    13   Atom        0.001253     -0.006849      0.001359
    14   Atom       -0.004220      0.000959     -0.003641
    15   Atom       -0.001253      0.006848      0.001358
    16   Atom       -0.006909      0.002447      0.001824
    17   Atom        0.001482     -0.000548     -0.002095
    18   Atom        0.020699     -0.005289     -0.000068
    19   Atom       -0.020699      0.005289     -0.000068
    20   Atom       -0.001482      0.000548     -0.002095
 --------------------------------------------------------


 ---------------------------------------------------------------------------------
              Anisotropic Spin Dipole Couplings in Principal Axis System
 ---------------------------------------------------------------------------------

       Atom             a.u.   MegaHertz   Gauss  10(-4) cm-1        Axes

              Baa    -0.1211     8.760     3.126     2.922  0.3756 -0.4677  0.8001
     1 O(17)  Bbb    -0.1064     7.701     2.748     2.569  0.9238  0.2585 -0.2826
              Bcc     0.2275   -16.460    -5.873    -5.491 -0.0746  0.8452  0.5292
 
              Baa    -0.0111    -1.489    -0.531    -0.497  0.3681 -0.2729  0.8888
     2 C(13)  Bbb    -0.0040    -0.536    -0.191    -0.179  0.7286  0.6786 -0.0933
              Bcc     0.0151     2.025     0.723     0.676 -0.5777  0.6819  0.4486
 
              Baa    -0.1714   -22.999    -8.207    -7.672  0.9523 -0.2866  0.1048
     3 C(13)  Bbb    -0.1608   -21.575    -7.699    -7.197  0.3036  0.9245 -0.2305
              Bcc     0.3322    44.574    15.905    14.868 -0.0308  0.2514  0.9674
 
              Baa    -0.1714   -22.999    -8.207    -7.672  0.9523  0.2865 -0.1048
     4 C(13)  Bbb    -0.1608   -21.575    -7.699    -7.197 -0.3035  0.9245 -0.2305
              Bcc     0.3322    44.574    15.905    14.868  0.0308  0.2513  0.9674
 
              Baa    -0.0111    -1.489    -0.531    -0.497 -0.3681 -0.2729  0.8888
     5 C(13)  Bbb    -0.0040    -0.536    -0.191    -0.179  0.7285 -0.6787  0.0933
              Bcc     0.0151     2.025     0.722     0.675  0.5777  0.6819  0.4487
 
              Baa    -0.1210     8.757     3.125     2.921 -0.3757 -0.4678  0.8000
     6 O(17)  Bbb    -0.1064     7.698     2.747     2.568  0.9237 -0.2585  0.2826
              Bcc     0.2274   -16.454    -5.871    -5.489  0.0746  0.8452  0.5292
 
              Baa    -0.0877   -11.763    -4.197    -3.924  0.0209  0.2587  0.9657
     7 C(13)  Bbb     0.0390     5.239     1.869     1.748 -0.1404  0.9571 -0.2533
              Bcc     0.0486     6.524     2.328     2.176  0.9899  0.1303 -0.0564
 
              Baa    -0.1463   -19.630    -7.004    -6.548  0.9090 -0.3906  0.1457
     8 C(13)  Bbb    -0.1372   -18.414    -6.571    -6.142  0.4153  0.8783 -0.2368
              Bcc     0.2835    38.044    13.575    12.690 -0.0355  0.2758  0.9606
 
              Baa    -0.1463   -19.629    -7.004    -6.548  0.9090  0.3905 -0.1457
     9 C(13)  Bbb    -0.1372   -18.414    -6.570    -6.142 -0.4153  0.8783 -0.2368
              Bcc     0.2835    38.043    13.575    12.690  0.0355  0.2758  0.9606
 
              Baa    -0.0877   -11.763    -4.197    -3.924 -0.0210  0.2587  0.9657
    10 C(13)  Bbb     0.0390     5.239     1.869     1.748  0.1404  0.9571 -0.2533
              Bcc     0.0486     6.524     2.328     2.176  0.9899 -0.1303  0.0564
 
              Baa    -0.0090    -4.797    -1.712    -1.600  0.3124 -0.5438  0.7789
    11 H(1)   Bbb    -0.0035    -1.864    -0.665    -0.622 -0.2793  0.7312  0.6224
              Bcc     0.0125     6.661     2.377     2.222  0.9080  0.4120 -0.0766
 
              Baa    -0.0047    -2.534    -0.904    -0.845  0.6372 -0.4885 -0.5961
    12 H(1)   Bbb    -0.0036    -1.907    -0.680    -0.636  0.6753 -0.0188  0.7373
              Bcc     0.0083     4.441     1.585     1.481  0.3714  0.8724 -0.3179
 
              Baa    -0.0069    -3.685    -1.315    -1.229  0.5582 -0.3452  0.7545
    13 H(1)   Bbb    -0.0012    -0.661    -0.236    -0.220  0.1871  0.9383  0.2909
              Bcc     0.0081     4.346     1.551     1.450  0.8084  0.0212 -0.5883
 
              Baa    -0.0047    -2.533    -0.904    -0.845  0.6371  0.4885  0.5962
    14 H(1)   Bbb    -0.0036    -1.907    -0.681    -0.636 -0.6754 -0.0189  0.7372
              Bcc     0.0083     4.440     1.584     1.481 -0.3714  0.8724 -0.3179
 
              Baa    -0.0069    -3.684    -1.315    -1.229 -0.5582 -0.3451  0.7546
    15 H(1)   Bbb    -0.0012    -0.661    -0.236    -0.220 -0.1869  0.9383  0.2908
              Bcc     0.0081     4.345     1.550     1.449  0.8084 -0.0213  0.5883
 
              Baa    -0.0090    -4.796    -1.711    -1.600 -0.3124 -0.5438  0.7789
    16 H(1)   Bbb    -0.0035    -1.863    -0.665    -0.622  0.2793  0.7311  0.6225
              Bcc     0.0125     6.659     2.376     2.221  0.9080 -0.4120  0.0765
 
              Baa    -0.0056    -2.967    -1.059    -0.990  0.0081  0.3008  0.9537
    17 H(1)   Bbb     0.0009     0.465     0.166     0.155 -0.4676  0.8442 -0.2622
              Bcc     0.0047     2.502     0.893     0.835  0.8839  0.4438 -0.1475
 
              Baa    -0.0195   -10.412    -3.715    -3.473 -0.6246  0.7485 -0.2228
    18 H(1)   Bbb    -0.0048    -2.548    -0.909    -0.850 -0.0288  0.2631  0.9644
              Bcc     0.0243    12.960     4.625     4.323  0.7804  0.6088 -0.1428
 
              Baa    -0.0195   -10.412    -3.715    -3.473  0.6246  0.7485 -0.2228
    19 H(1)   Bbb    -0.0048    -2.548    -0.909    -0.850  0.0288  0.2631  0.9644
              Bcc     0.0243    12.960     4.624     4.323  0.7804 -0.6088  0.1428
 
              Baa    -0.0056    -2.967    -1.059    -0.990 -0.0081  0.3008  0.9537
    20 H(1)   Bbb     0.0009     0.465     0.166     0.155  0.4676  0.8441 -0.2622
              Bcc     0.0047     2.502     0.893     0.835  0.8839 -0.4438  0.1475
 

 ---------------------------------------------------------------------------------

 ******************************Gaussian NBO Version 3.1******************************
             N A T U R A L   A T O M I C   O R B I T A L   A N D
          N A T U R A L   B O N D   O R B I T A L   A N A L Y S I S
 ******************************Gaussian NBO Version 3.1******************************
       /RESON  / : Allow strongly delocalized NBO set

 Analyzing the SCF density

 Job title: 62                                                              

 Storage needed:    109710 in NPA,    145384 in NBO ( 939521896 available)
 GSVD:  LWork=       22660 too small for GESVD, short by        3500 words or        3500 for optimal perf.


 NATURAL POPULATIONS:  Natural atomic orbital occupancies 
                                                          
   NAO  Atom  No  lang   Type(AO)    Occupancy
 --------------------------------------------
     1    O    1  S      Cor( 1S)     1.99976
     2    O    1  S      Val( 2S)     1.68697
     3    O    1  S      Ryd( 3S)     0.00125
     4    O    1  px     Val( 2p)     1.54862
     5    O    1  px     Ryd( 3p)     0.00232
     6    O    1  py     Val( 2p)     1.86208
     7    O    1  py     Ryd( 3p)     0.00204
     8    O    1  pz     Val( 2p)     1.60134
     9    O    1  pz     Ryd( 3p)     0.00054
    10    O    1  dxy    Ryd( 3d)     0.00040
    11    O    1  dxz    Ryd( 3d)     0.00108
    12    O    1  dyz    Ryd( 3d)     0.00094
    13    O    1  dx2y2  Ryd( 3d)     0.00044
    14    O    1  dz2    Ryd( 3d)     0.00134

    15    C    2  S      Cor( 1S)     1.99905
    16    C    2  S      Val( 2S)     1.00231
    17    C    2  S      Ryd( 3S)     0.00291
    18    C    2  px     Val( 2p)     1.01114
    19    C    2  px     Ryd( 3p)     0.00253
    20    C    2  py     Val( 2p)     1.18179
    21    C    2  py     Ryd( 3p)     0.00418
    22    C    2  pz     Val( 2p)     0.86915
    23    C    2  pz     Ryd( 3p)     0.00308
    24    C    2  dxy    Ryd( 3d)     0.00096
    25    C    2  dxz    Ryd( 3d)     0.00150
    26    C    2  dyz    Ryd( 3d)     0.00171
    27    C    2  dx2y2  Ryd( 3d)     0.00067
    28    C    2  dz2    Ryd( 3d)     0.00170

    29    C    3  S      Cor( 1S)     1.99881
    30    C    3  S      Val( 2S)     0.89301
    31    C    3  S      Ryd( 3S)     0.00236
    32    C    3  px     Val( 2p)     1.09972
    33    C    3  px     Ryd( 3p)     0.00615
    34    C    3  py     Val( 2p)     1.06327
    35    C    3  py     Ryd( 3p)     0.00328
    36    C    3  pz     Val( 2p)     0.81926
    37    C    3  pz     Ryd( 3p)     0.00274
    38    C    3  dxy    Ryd( 3d)     0.00089
    39    C    3  dxz    Ryd( 3d)     0.00073
    40    C    3  dyz    Ryd( 3d)     0.00057
    41    C    3  dx2y2  Ryd( 3d)     0.00107
    42    C    3  dz2    Ryd( 3d)     0.00047

    43    C    4  S      Cor( 1S)     1.99881
    44    C    4  S      Val( 2S)     0.89301
    45    C    4  S      Ryd( 3S)     0.00236
    46    C    4  px     Val( 2p)     1.09972
    47    C    4  px     Ryd( 3p)     0.00615
    48    C    4  py     Val( 2p)     1.06327
    49    C    4  py     Ryd( 3p)     0.00328
    50    C    4  pz     Val( 2p)     0.81926
    51    C    4  pz     Ryd( 3p)     0.00274
    52    C    4  dxy    Ryd( 3d)     0.00089
    53    C    4  dxz    Ryd( 3d)     0.00073
    54    C    4  dyz    Ryd( 3d)     0.00057
    55    C    4  dx2y2  Ryd( 3d)     0.00107
    56    C    4  dz2    Ryd( 3d)     0.00047

    57    C    5  S      Cor( 1S)     1.99905
    58    C    5  S      Val( 2S)     1.00231
    59    C    5  S      Ryd( 3S)     0.00291
    60    C    5  px     Val( 2p)     1.01114
    61    C    5  px     Ryd( 3p)     0.00253
    62    C    5  py     Val( 2p)     1.18179
    63    C    5  py     Ryd( 3p)     0.00418
    64    C    5  pz     Val( 2p)     0.86915
    65    C    5  pz     Ryd( 3p)     0.00308
    66    C    5  dxy    Ryd( 3d)     0.00096
    67    C    5  dxz    Ryd( 3d)     0.00150
    68    C    5  dyz    Ryd( 3d)     0.00171
    69    C    5  dx2y2  Ryd( 3d)     0.00067
    70    C    5  dz2    Ryd( 3d)     0.00170

    71    O    6  S      Cor( 1S)     1.99976
    72    O    6  S      Val( 2S)     1.68697
    73    O    6  S      Ryd( 3S)     0.00125
    74    O    6  px     Val( 2p)     1.54863
    75    O    6  px     Ryd( 3p)     0.00232
    76    O    6  py     Val( 2p)     1.86208
    77    O    6  py     Ryd( 3p)     0.00204
    78    O    6  pz     Val( 2p)     1.60134
    79    O    6  pz     Ryd( 3p)     0.00054
    80    O    6  dxy    Ryd( 3d)     0.00040
    81    O    6  dxz    Ryd( 3d)     0.00108
    82    O    6  dyz    Ryd( 3d)     0.00094
    83    O    6  dx2y2  Ryd( 3d)     0.00044
    84    O    6  dz2    Ryd( 3d)     0.00134

    85    C    7  S      Cor( 1S)     1.99891
    86    C    7  S      Val( 2S)     0.95580
    87    C    7  S      Ryd( 3S)     0.00170
    88    C    7  px     Val( 2p)     1.05892
    89    C    7  px     Ryd( 3p)     0.00376
    90    C    7  py     Val( 2p)     1.20002
    91    C    7  py     Ryd( 3p)     0.00681
    92    C    7  pz     Val( 2p)     0.99304
    93    C    7  pz     Ryd( 3p)     0.00138
    94    C    7  dxy    Ryd( 3d)     0.00076
    95    C    7  dxz    Ryd( 3d)     0.00033
    96    C    7  dyz    Ryd( 3d)     0.00051
    97    C    7  dx2y2  Ryd( 3d)     0.00068
    98    C    7  dz2    Ryd( 3d)     0.00041

    99    C    8  S      Cor( 1S)     1.99895
   100    C    8  S      Val( 2S)     0.97683
   101    C    8  S      Ryd( 3S)     0.00124
   102    C    8  px     Val( 2p)     1.17451
   103    C    8  px     Ryd( 3p)     0.00579
   104    C    8  py     Val( 2p)     1.07053
   105    C    8  py     Ryd( 3p)     0.00410
   106    C    8  pz     Val( 2p)     0.82550
   107    C    8  pz     Ryd( 3p)     0.00075
   108    C    8  dxy    Ryd( 3d)     0.00075
   109    C    8  dxz    Ryd( 3d)     0.00054
   110    C    8  dyz    Ryd( 3d)     0.00055
   111    C    8  dx2y2  Ryd( 3d)     0.00085
   112    C    8  dz2    Ryd( 3d)     0.00044

   113    C    9  S      Cor( 1S)     1.99895
   114    C    9  S      Val( 2S)     0.97683
   115    C    9  S      Ryd( 3S)     0.00124
   116    C    9  px     Val( 2p)     1.17451
   117    C    9  px     Ryd( 3p)     0.00579
   118    C    9  py     Val( 2p)     1.07053
   119    C    9  py     Ryd( 3p)     0.00410
   120    C    9  pz     Val( 2p)     0.82550
   121    C    9  pz     Ryd( 3p)     0.00075
   122    C    9  dxy    Ryd( 3d)     0.00075
   123    C    9  dxz    Ryd( 3d)     0.00054
   124    C    9  dyz    Ryd( 3d)     0.00055
   125    C    9  dx2y2  Ryd( 3d)     0.00085
   126    C    9  dz2    Ryd( 3d)     0.00044

   127    C   10  S      Cor( 1S)     1.99891
   128    C   10  S      Val( 2S)     0.95580
   129    C   10  S      Ryd( 3S)     0.00170
   130    C   10  px     Val( 2p)     1.05892
   131    C   10  px     Ryd( 3p)     0.00376
   132    C   10  py     Val( 2p)     1.20002
   133    C   10  py     Ryd( 3p)     0.00681
   134    C   10  pz     Val( 2p)     0.99304
   135    C   10  pz     Ryd( 3p)     0.00138
   136    C   10  dxy    Ryd( 3d)     0.00076
   137    C   10  dxz    Ryd( 3d)     0.00033
   138    C   10  dyz    Ryd( 3d)     0.00051
   139    C   10  dx2y2  Ryd( 3d)     0.00068
   140    C   10  dz2    Ryd( 3d)     0.00041

   141    H   11  S      Val( 1S)     0.51038
   142    H   11  S      Ryd( 2S)     0.00099
   143    H   11  px     Ryd( 2p)     0.00211
   144    H   11  py     Ryd( 2p)     0.00162
   145    H   11  pz     Ryd( 2p)     0.00104

   146    H   12  S      Val( 1S)     0.78238
   147    H   12  S      Ryd( 2S)     0.00205
   148    H   12  px     Ryd( 2p)     0.00017
   149    H   12  py     Ryd( 2p)     0.00068
   150    H   12  pz     Ryd( 2p)     0.00023

   151    H   13  S      Val( 1S)     0.74715
   152    H   13  S      Ryd( 2S)     0.00389
   153    H   13  px     Ryd( 2p)     0.00040
   154    H   13  py     Ryd( 2p)     0.00045
   155    H   13  pz     Ryd( 2p)     0.00041

   156    H   14  S      Val( 1S)     0.78238
   157    H   14  S      Ryd( 2S)     0.00205
   158    H   14  px     Ryd( 2p)     0.00017
   159    H   14  py     Ryd( 2p)     0.00068
   160    H   14  pz     Ryd( 2p)     0.00023

   161    H   15  S      Val( 1S)     0.74715
   162    H   15  S      Ryd( 2S)     0.00389
   163    H   15  px     Ryd( 2p)     0.00040
   164    H   15  py     Ryd( 2p)     0.00045
   165    H   15  pz     Ryd( 2p)     0.00041

   166    H   16  S      Val( 1S)     0.51038
   167    H   16  S      Ryd( 2S)     0.00099
   168    H   16  px     Ryd( 2p)     0.00211
   169    H   16  py     Ryd( 2p)     0.00162
   170    H   16  pz     Ryd( 2p)     0.00104

   171    H   17  S      Val( 1S)     0.73577
   172    H   17  S      Ryd( 2S)     0.00146
   173    H   17  px     Ryd( 2p)     0.00008
   174    H   17  py     Ryd( 2p)     0.00081
   175    H   17  pz     Ryd( 2p)     0.00017

   176    H   18  S      Val( 1S)     0.73681
   177    H   18  S      Ryd( 2S)     0.00146
   178    H   18  px     Ryd( 2p)     0.00068
   179    H   18  py     Ryd( 2p)     0.00027
   180    H   18  pz     Ryd( 2p)     0.00010

   181    H   19  S      Val( 1S)     0.73681
   182    H   19  S      Ryd( 2S)     0.00146
   183    H   19  px     Ryd( 2p)     0.00068
   184    H   19  py     Ryd( 2p)     0.00027
   185    H   19  pz     Ryd( 2p)     0.00010

   186    H   20  S      Val( 1S)     0.73577
   187    H   20  S      Ryd( 2S)     0.00146
   188    H   20  px     Ryd( 2p)     0.00008
   189    H   20  py     Ryd( 2p)     0.00081
   190    H   20  pz     Ryd( 2p)     0.00017

 WARNING:  1 low occupancy (<1.9990e) core orbital  found on  C    3
           1 low occupancy (<1.9990e) core orbital  found on  C    4
           1 low occupancy (<1.9990e) core orbital  found on  C    7
           1 low occupancy (<1.9990e) core orbital  found on  C    8
           1 low occupancy (<1.9990e) core orbital  found on  C    9
           1 low occupancy (<1.9990e) core orbital  found on  C   10


 Summary of Natural Population Analysis:                  
                                                          
                                       Natural Population 
                Natural  -----------------------------------------------
    Atom  No    Charge         Core      Valence    Rydberg      Total
 -----------------------------------------------------------------------
      O    1   -0.70910      1.99976     6.69901    0.01033     8.70910
      C    2   -0.08267      1.99905     4.06439    0.01923     6.08267
      C    3    0.10769      1.99881     3.87526    0.01824     5.89231
      C    4    0.10769      1.99881     3.87526    0.01824     5.89231
      C    5   -0.08267      1.99905     4.06439    0.01923     6.08267
      O    6   -0.70911      1.99976     6.69902    0.01033     8.70911
      C    7   -0.22303      1.99891     4.20777    0.01634     6.22303
      C    8   -0.06134      1.99895     4.04737    0.01501     6.06134
      C    9   -0.06134      1.99895     4.04738    0.01501     6.06134
      C   10   -0.22303      1.99891     4.20777    0.01634     6.22303
      H   11    0.48387      0.00000     0.51038    0.00576     0.51613
      H   12    0.21450      0.00000     0.78238    0.00313     0.78550
      H   13    0.24771      0.00000     0.74715    0.00515     0.75229
      H   14    0.21450      0.00000     0.78238    0.00313     0.78550
      H   15    0.24770      0.00000     0.74715    0.00515     0.75230
      H   16    0.48386      0.00000     0.51038    0.00576     0.51614
      H   17    0.26172      0.00000     0.73577    0.00251     0.73828
      H   18    0.26067      0.00000     0.73681    0.00252     0.73933
      H   19    0.26067      0.00000     0.73681    0.00252     0.73933
      H   20    0.26172      0.00000     0.73577    0.00251     0.73828
 =======================================================================
   * Total *    1.00000     19.99096    52.81259    0.19645    73.00000

                                 Natural Population      
 --------------------------------------------------------
   Core                      19.99096 ( 99.9548% of  20)
   Valence                   52.81259 ( 99.6464% of  53)
   Natural Minimal Basis     72.80355 ( 99.7309% of  73)
   Natural Rydberg Basis      0.19645 (  0.2691% of  73)
 --------------------------------------------------------

    Atom  No          Natural Electron Configuration
 ----------------------------------------------------------------------------
      O    1      [core]2S( 1.69)2p( 5.01)
      C    2      [core]2S( 1.00)2p( 3.06)3p( 0.01)3d( 0.01)
      C    3      [core]2S( 0.89)2p( 2.98)3p( 0.01)
      C    4      [core]2S( 0.89)2p( 2.98)3p( 0.01)
      C    5      [core]2S( 1.00)2p( 3.06)3p( 0.01)3d( 0.01)
      O    6      [core]2S( 1.69)2p( 5.01)
      C    7      [core]2S( 0.96)2p( 3.25)3p( 0.01)
      C    8      [core]2S( 0.98)2p( 3.07)3p( 0.01)
      C    9      [core]2S( 0.98)2p( 3.07)3p( 0.01)
      C   10      [core]2S( 0.96)2p( 3.25)3p( 0.01)
      H   11            1S( 0.51)
      H   12            1S( 0.78)
      H   13            1S( 0.75)
      H   14            1S( 0.78)
      H   15            1S( 0.75)
      H   16            1S( 0.51)
      H   17            1S( 0.74)
      H   18            1S( 0.74)
      H   19            1S( 0.74)
      H   20            1S( 0.74)


 ***************************************************
 *******         Alpha spin orbitals         *******
 ***************************************************


 NATURAL POPULATIONS:  Natural atomic orbital occupancies 
                                                          
   NAO  Atom  No  lang   Type(AO)    Occupancy      Energy
 ----------------------------------------------------------
     1    O    1  S      Cor( 1S)     0.99988     -19.12122
     2    O    1  S      Val( 2S)     0.84406      -1.02161
     3    O    1  S      Ryd( 3S)     0.00063       1.27304
     4    O    1  px     Val( 2p)     0.77482      -0.43652
     5    O    1  px     Ryd( 3p)     0.00116       1.07438
     6    O    1  py     Val( 2p)     0.95021      -0.45596
     7    O    1  py     Ryd( 3p)     0.00099       0.94435
     8    O    1  pz     Val( 2p)     0.80735      -0.45929
     9    O    1  pz     Ryd( 3p)     0.00027       0.93712
    10    O    1  dxy    Ryd( 3d)     0.00020       2.82013
    11    O    1  dxz    Ryd( 3d)     0.00054       2.84912
    12    O    1  dyz    Ryd( 3d)     0.00047       2.63728
    13    O    1  dx2y2  Ryd( 3d)     0.00022       2.86805
    14    O    1  dz2    Ryd( 3d)     0.00068       2.84961

    15    C    2  S      Cor( 1S)     0.99953     -10.29880
    16    C    2  S      Val( 2S)     0.50023      -0.38681
    17    C    2  S      Ryd( 3S)     0.00145       0.67128
    18    C    2  px     Val( 2p)     0.50547      -0.24822
    19    C    2  px     Ryd( 3p)     0.00129       0.40017
    20    C    2  py     Val( 2p)     0.59169      -0.25546
    21    C    2  py     Ryd( 3p)     0.00209       0.57753
    22    C    2  pz     Val( 2p)     0.43254      -0.23316
    23    C    2  pz     Ryd( 3p)     0.00162       0.40293
    24    C    2  dxy    Ryd( 3d)     0.00048       2.09635
    25    C    2  dxz    Ryd( 3d)     0.00084       2.04919
    26    C    2  dyz    Ryd( 3d)     0.00085       2.11116
    27    C    2  dx2y2  Ryd( 3d)     0.00033       2.06555
    28    C    2  dz2    Ryd( 3d)     0.00084       2.00330

    29    C    3  S      Cor( 1S)     0.99941     -10.28223
    30    C    3  S      Val( 2S)     0.45110      -0.34147
    31    C    3  S      Ryd( 3S)     0.00121       0.39328
    32    C    3  px     Val( 2p)     0.55262      -0.26879
    33    C    3  px     Ryd( 3p)     0.00310       0.86554
    34    C    3  py     Val( 2p)     0.53959      -0.26141
    35    C    3  py     Ryd( 3p)     0.00165       0.71318
    36    C    3  pz     Val( 2p)     0.52725      -0.32092
    37    C    3  pz     Ryd( 3p)     0.00146       0.48284
    38    C    3  dxy    Ryd( 3d)     0.00045       2.17507
    39    C    3  dxz    Ryd( 3d)     0.00036       1.72689
    40    C    3  dyz    Ryd( 3d)     0.00034       1.80717
    41    C    3  dx2y2  Ryd( 3d)     0.00055       2.20553
    42    C    3  dz2    Ryd( 3d)     0.00019       1.92574

    43    C    4  S      Cor( 1S)     0.99941     -10.28223
    44    C    4  S      Val( 2S)     0.45110      -0.34147
    45    C    4  S      Ryd( 3S)     0.00121       0.39329
    46    C    4  px     Val( 2p)     0.55262      -0.26879
    47    C    4  px     Ryd( 3p)     0.00310       0.86554
    48    C    4  py     Val( 2p)     0.53959      -0.26140
    49    C    4  py     Ryd( 3p)     0.00165       0.71318
    50    C    4  pz     Val( 2p)     0.52725      -0.32092
    51    C    4  pz     Ryd( 3p)     0.00146       0.48285
    52    C    4  dxy    Ryd( 3d)     0.00045       2.17507
    53    C    4  dxz    Ryd( 3d)     0.00036       1.72689
    54    C    4  dyz    Ryd( 3d)     0.00034       1.80717
    55    C    4  dx2y2  Ryd( 3d)     0.00055       2.20553
    56    C    4  dz2    Ryd( 3d)     0.00019       1.92574

    57    C    5  S      Cor( 1S)     0.99953     -10.29880
    58    C    5  S      Val( 2S)     0.50023      -0.38681
    59    C    5  S      Ryd( 3S)     0.00145       0.67128
    60    C    5  px     Val( 2p)     0.50547      -0.24822
    61    C    5  px     Ryd( 3p)     0.00129       0.40017
    62    C    5  py     Val( 2p)     0.59169      -0.25545
    63    C    5  py     Ryd( 3p)     0.00209       0.57754
    64    C    5  pz     Val( 2p)     0.43255      -0.23316
    65    C    5  pz     Ryd( 3p)     0.00162       0.40293
    66    C    5  dxy    Ryd( 3d)     0.00048       2.09635
    67    C    5  dxz    Ryd( 3d)     0.00084       2.04919
    68    C    5  dyz    Ryd( 3d)     0.00085       2.11117
    69    C    5  dx2y2  Ryd( 3d)     0.00033       2.06555
    70    C    5  dz2    Ryd( 3d)     0.00084       2.00330

    71    O    6  S      Cor( 1S)     0.99988     -19.12121
    72    O    6  S      Val( 2S)     0.84406      -1.02160
    73    O    6  S      Ryd( 3S)     0.00063       1.27305
    74    O    6  px     Val( 2p)     0.77483      -0.43652
    75    O    6  px     Ryd( 3p)     0.00116       1.07438
    76    O    6  py     Val( 2p)     0.95020      -0.45595
    77    O    6  py     Ryd( 3p)     0.00099       0.94436
    78    O    6  pz     Val( 2p)     0.80734      -0.45929
    79    O    6  pz     Ryd( 3p)     0.00027       0.93712
    80    O    6  dxy    Ryd( 3d)     0.00020       2.82019
    81    O    6  dxz    Ryd( 3d)     0.00054       2.84912
    82    O    6  dyz    Ryd( 3d)     0.00047       2.63729
    83    O    6  dx2y2  Ryd( 3d)     0.00022       2.86801
    84    O    6  dz2    Ryd( 3d)     0.00068       2.84962

    85    C    7  S      Cor( 1S)     0.99945     -10.25477
    86    C    7  S      Val( 2S)     0.47538      -0.33376
    87    C    7  S      Ryd( 3S)     0.00087       0.40077
    88    C    7  px     Val( 2p)     0.52615      -0.23132
    89    C    7  px     Ryd( 3p)     0.00190       0.50859
    90    C    7  py     Val( 2p)     0.59638      -0.25829
    91    C    7  py     Ryd( 3p)     0.00345       0.82089
    92    C    7  pz     Val( 2p)     0.46617      -0.28769
    93    C    7  pz     Ryd( 3p)     0.00073       0.41668
    94    C    7  dxy    Ryd( 3d)     0.00037       2.20497
    95    C    7  dxz    Ryd( 3d)     0.00027       1.78968
    96    C    7  dyz    Ryd( 3d)     0.00025       1.82110
    97    C    7  dx2y2  Ryd( 3d)     0.00034       2.30243
    98    C    7  dz2    Ryd( 3d)     0.00021       1.97677

    99    C    8  S      Cor( 1S)     0.99948     -10.28195
   100    C    8  S      Val( 2S)     0.49255      -0.37080
   101    C    8  S      Ryd( 3S)     0.00062       0.39036
   102    C    8  px     Val( 2p)     0.58994      -0.25596
   103    C    8  px     Ryd( 3p)     0.00293       0.73815
   104    C    8  py     Val( 2p)     0.54333      -0.24997
   105    C    8  py     Ryd( 3p)     0.00205       0.54680
   106    C    8  pz     Val( 2p)     0.51732      -0.31984
   107    C    8  pz     Ryd( 3p)     0.00048       0.37800
   108    C    8  dxy    Ryd( 3d)     0.00037       2.24600
   109    C    8  dxz    Ryd( 3d)     0.00025       1.73888
   110    C    8  dyz    Ryd( 3d)     0.00034       1.80466
   111    C    8  dx2y2  Ryd( 3d)     0.00044       2.20231
   112    C    8  dz2    Ryd( 3d)     0.00019       1.94603

   113    C    9  S      Cor( 1S)     0.99948     -10.28195
   114    C    9  S      Val( 2S)     0.49255      -0.37080
   115    C    9  S      Ryd( 3S)     0.00062       0.39036
   116    C    9  px     Val( 2p)     0.58994      -0.25596
   117    C    9  px     Ryd( 3p)     0.00293       0.73815
   118    C    9  py     Val( 2p)     0.54333      -0.24997
   119    C    9  py     Ryd( 3p)     0.00205       0.54680
   120    C    9  pz     Val( 2p)     0.51731      -0.31984
   121    C    9  pz     Ryd( 3p)     0.00048       0.37800
   122    C    9  dxy    Ryd( 3d)     0.00037       2.24600
   123    C    9  dxz    Ryd( 3d)     0.00025       1.73888
   124    C    9  dyz    Ryd( 3d)     0.00034       1.80466
   125    C    9  dx2y2  Ryd( 3d)     0.00044       2.20231
   126    C    9  dz2    Ryd( 3d)     0.00019       1.94603

   127    C   10  S      Cor( 1S)     0.99945     -10.25477
   128    C   10  S      Val( 2S)     0.47538      -0.33376
   129    C   10  S      Ryd( 3S)     0.00087       0.40077
   130    C   10  px     Val( 2p)     0.52615      -0.23132
   131    C   10  px     Ryd( 3p)     0.00190       0.50859
   132    C   10  py     Val( 2p)     0.59638      -0.25829
   133    C   10  py     Ryd( 3p)     0.00345       0.82089
   134    C   10  pz     Val( 2p)     0.46617      -0.28769
   135    C   10  pz     Ryd( 3p)     0.00073       0.41668
   136    C   10  dxy    Ryd( 3d)     0.00037       2.20497
   137    C   10  dxz    Ryd( 3d)     0.00027       1.78968
   138    C   10  dyz    Ryd( 3d)     0.00025       1.82110
   139    C   10  dx2y2  Ryd( 3d)     0.00034       2.30243
   140    C   10  dz2    Ryd( 3d)     0.00021       1.97677

   141    H   11  S      Val( 1S)     0.25480      -0.03130
   142    H   11  S      Ryd( 2S)     0.00050       0.27619
   143    H   11  px     Ryd( 2p)     0.00106       2.20706
   144    H   11  py     Ryd( 2p)     0.00081       1.59672
   145    H   11  pz     Ryd( 2p)     0.00052       1.63020

   146    H   12  S      Val( 1S)     0.39224      -0.09113
   147    H   12  S      Ryd( 2S)     0.00101       0.21877
   148    H   12  px     Ryd( 2p)     0.00009       1.64001
   149    H   12  py     Ryd( 2p)     0.00034       2.07915
   150    H   12  pz     Ryd( 2p)     0.00012       1.75830

   151    H   13  S      Val( 1S)     0.38725      -0.09258
   152    H   13  S      Ryd( 2S)     0.00211       0.23889
   153    H   13  px     Ryd( 2p)     0.00019       1.83617
   154    H   13  py     Ryd( 2p)     0.00024       1.78548
   155    H   13  pz     Ryd( 2p)     0.00022       1.91104

   156    H   14  S      Val( 1S)     0.39224      -0.09113
   157    H   14  S      Ryd( 2S)     0.00101       0.21877
   158    H   14  px     Ryd( 2p)     0.00009       1.64001
   159    H   14  py     Ryd( 2p)     0.00034       2.07915
   160    H   14  pz     Ryd( 2p)     0.00012       1.75830

   161    H   15  S      Val( 1S)     0.38725      -0.09258
   162    H   15  S      Ryd( 2S)     0.00211       0.23889
   163    H   15  px     Ryd( 2p)     0.00019       1.83617
   164    H   15  py     Ryd( 2p)     0.00024       1.78548
   165    H   15  pz     Ryd( 2p)     0.00022       1.91104

   166    H   16  S      Val( 1S)     0.25481      -0.03130
   167    H   16  S      Ryd( 2S)     0.00050       0.27619
   168    H   16  px     Ryd( 2p)     0.00106       2.20704
   169    H   16  py     Ryd( 2p)     0.00081       1.59676
   170    H   16  pz     Ryd( 2p)     0.00052       1.63021

   171    H   17  S      Val( 1S)     0.36874      -0.07894
   172    H   17  S      Ryd( 2S)     0.00072       0.19117
   173    H   17  px     Ryd( 2p)     0.00004       1.83034
   174    H   17  py     Ryd( 2p)     0.00041       2.16763
   175    H   17  pz     Ryd( 2p)     0.00008       1.54238

   176    H   18  S      Val( 1S)     0.36509      -0.08569
   177    H   18  S      Ryd( 2S)     0.00072       0.16718
   178    H   18  px     Ryd( 2p)     0.00033       2.09921
   179    H   18  py     Ryd( 2p)     0.00013       1.87296
   180    H   18  pz     Ryd( 2p)     0.00006       1.50287

   181    H   19  S      Val( 1S)     0.36509      -0.08569
   182    H   19  S      Ryd( 2S)     0.00072       0.16718
   183    H   19  px     Ryd( 2p)     0.00033       2.09921
   184    H   19  py     Ryd( 2p)     0.00013       1.87296
   185    H   19  pz     Ryd( 2p)     0.00006       1.50287

   186    H   20  S      Val( 1S)     0.36874      -0.07894
   187    H   20  S      Ryd( 2S)     0.00072       0.19117
   188    H   20  px     Ryd( 2p)     0.00004       1.83034
   189    H   20  py     Ryd( 2p)     0.00041       2.16763
   190    H   20  pz     Ryd( 2p)     0.00008       1.54238


 Summary of Natural Population Analysis:                  
                                                          
                                       Natural Population 
                Natural  -----------------------------------------------
    Atom  No    Charge         Core      Valence    Rydberg      Total
 -----------------------------------------------------------------------
      O    1   -0.38147      0.99988     3.37643    0.00516     4.38147
      C    2   -0.03926      0.99953     2.02993    0.00980     3.03926
      C    3   -0.07928      0.99941     2.07056    0.00931     3.07928
      C    4   -0.07928      0.99941     2.07056    0.00931     3.07928
      C    5   -0.03926      0.99953     2.02993    0.00980     3.03926
      O    6   -0.38147      0.99988     3.37642    0.00516     4.38147
      C    7   -0.07192      0.99945     2.06408    0.00839     3.07192
      C    8   -0.15027      0.99948     2.14313    0.00767     3.15027
      C    9   -0.15027      0.99948     2.14313    0.00767     3.15027
      C   10   -0.07192      0.99945     2.06408    0.00839     3.07192
      H   11    0.24231      0.00000     0.25480    0.00289     0.25769
      H   12    0.10621      0.00000     0.39224    0.00155     0.39379
      H   13    0.11000      0.00000     0.38725    0.00275     0.39000
      H   14    0.10621      0.00000     0.39224    0.00155     0.39379
      H   15    0.11000      0.00000     0.38725    0.00275     0.39000
      H   16    0.24231      0.00000     0.25481    0.00289     0.25769
      H   17    0.13002      0.00000     0.36874    0.00124     0.36998
      H   18    0.13366      0.00000     0.36509    0.00125     0.36634
      H   19    0.13366      0.00000     0.36509    0.00125     0.36634
      H   20    0.13002      0.00000     0.36874    0.00124     0.36998
 =======================================================================
   * Total *   -0.00000      9.99549    26.90448    0.10002    37.00000

                                 Natural Population      
 --------------------------------------------------------
   Core                       9.99549 ( 99.9549% of  10)
   Valence                   26.90448 ( 99.6462% of  27)
   Natural Minimal Basis     36.89998 ( 99.7297% of  37)
   Natural Rydberg Basis      0.10002 (  0.2703% of  37)
 --------------------------------------------------------

    Atom  No          Natural Electron Configuration
 ----------------------------------------------------------------------------
      O    1      [core]2S( 0.84)2p( 2.53)
      C    2      [core]2S( 0.50)2p( 1.53)3p( 0.01)
      C    3      [core]2S( 0.45)2p( 1.62)3p( 0.01)
      C    4      [core]2S( 0.45)2p( 1.62)3p( 0.01)
      C    5      [core]2S( 0.50)2p( 1.53)3p( 0.01)
      O    6      [core]2S( 0.84)2p( 2.53)
      C    7      [core]2S( 0.48)2p( 1.59)3p( 0.01)
      C    8      [core]2S( 0.49)2p( 1.65)3p( 0.01)
      C    9      [core]2S( 0.49)2p( 1.65)3p( 0.01)
      C   10      [core]2S( 0.48)2p( 1.59)3p( 0.01)
      H   11            1S( 0.25)
      H   12            1S( 0.39)
      H   13            1S( 0.39)
      H   14            1S( 0.39)
      H   15            1S( 0.39)
      H   16            1S( 0.25)
      H   17            1S( 0.37)
      H   18            1S( 0.37)
      H   19            1S( 0.37)
      H   20            1S( 0.37)


 NATURAL BOND ORBITAL ANALYSIS, alpha spin orbitals:

                       Occupancies       Lewis Structure    Low   High
           Occ.    -------------------  -----------------   occ   occ
  Cycle   Thresh.   Lewis   Non-Lewis     CR  BD  3C  LP    (L)   (NL)   Dev
 =============================================================================
   1(1)    0.90    35.31450   1.68550     10  20   0   7     3      3    0.03
   2(2)    0.90    35.31450   1.68550     10  20   0   7     3      3    0.03
   3(1)    0.80    35.89799   1.10201     10  22   0   5     1      3    0.03
   4(2)    0.80    35.90861   1.09139     10  22   0   5     1      3    0.03
   5(3)    0.80    35.90861   1.09139     10  22   0   5     1      3    0.03
   6(1)    0.70    35.40090   1.59910     10  20   0   7     1      5    0.19
   7(2)    0.70    35.40090   1.59910     10  20   0   7     1      5    0.19
   8(1)    0.60    31.79395   5.20605     10  10   0  17     1     15    0.23
   9(2)    0.60    31.79395   5.20605     10  10   0  17     1     15    0.23

    The hybrids on atom  3 are linearly dependent.  An eigenvalue (  0.000023)
    of the hybrid overlap matrix is too small (<0.00010).

    PRJTHR will be raised from  0.200 to 0.250 and the NBO search repeated.


    The hybrids on atom  3 are linearly dependent.  An eigenvalue (  0.000017)
    of the hybrid overlap matrix is too small (<0.00010).

    PRJTHR will be raised from  0.250 to 0.300 and the NBO search repeated.


    The hybrids on atom  3 are linearly dependent.  An eigenvalue (  0.000017)
    of the hybrid overlap matrix is too small (<0.00010).

    PRJTHR will be raised from  0.300 to 0.350 and the NBO search repeated.

  10(1)    0.50    28.42407   8.57593     10   3   0  24     0     23    0.36

    The hybrids on atom  3 are linearly dependent.  An eigenvalue (  0.000023)
    of the hybrid overlap matrix is too small (<0.00010).

    PRJTHR will be raised from  0.350 to 0.400 and the NBO search repeated.


    The hybrids on atom  3 are linearly dependent.  An eigenvalue (  0.000023)
    of the hybrid overlap matrix is too small (<0.00010).

    PRJTHR will be raised from  0.400 to 0.450 and the NBO search repeated.

  11(2)    0.50    28.44372   8.55628     10   3   0  24     0     23    0.36
  12(3)    0.50    28.40080   8.59920     10   3   0  24     0     23    0.35
  13(4)    0.50    28.42407   8.57593     10   3   0  24     0     23    0.36
  14(5)    0.50    28.40080   8.59920     10   3   0  24     0     23    0.35
  15(6)    0.50    28.38508   8.61492     10   3   0  24     0     23    0.36
  16(7)    0.50    28.40080   8.59920     10   3   0  24     0     23    0.35
  17(8)    0.50    28.38508   8.61492     10   3   0  24     0     23    0.36
  18(9)    0.50    28.40080   8.59920     10   3   0  24     0     23    0.35
  19(1)    0.80    35.90861   1.09139     10  22   0   5     1      3    0.03
 -----------------------------------------------------------------------------

 Structure accepted: RESONANCE keyword permits strongly delocalized structure

 --------------------------------------------------------
   Core                      9.99550 ( 99.955% of  10)
   Valence Lewis            25.91311 ( 95.974% of  27)
  ==================       ============================
   Total Lewis              35.90861 ( 97.050% of  37)
  -----------------------------------------------------
   Valence non-Lewis         1.02335 (  2.766% of  37)
   Rydberg non-Lewis         0.06804 (  0.184% of  37)
  ==================       ============================
   Total non-Lewis           1.09139 (  2.950% of  37)
 --------------------------------------------------------


       (Occupancy)   Bond orbital/ Coefficients/ Hybrids
 ---------------------------------------------------------------------------------
     1. (0.99551) BD ( 1) O   1 - C   2  
                ( 67.00%)   0.8185* O   1 s( 30.34%)p 2.29( 69.59%)d 0.00(  0.07%)
                                           -0.0001  0.5508  0.0039  0.3501  0.0025
                                            0.0956  0.0004  0.7512 -0.0004  0.0029
                                            0.0088  0.0026  0.0026  0.0250
                ( 33.00%)   0.5745* C   2 s( 21.09%)p 3.73( 78.64%)d 0.01(  0.27%)
                                           -0.0000  0.4576  0.0392 -0.4155 -0.0185
                                           -0.1277 -0.0158 -0.7716 -0.0384  0.0050
                                            0.0362  0.0091  0.0092  0.0346
     2. (0.99311) BD ( 1) O   1 - H  11  
                ( 74.41%)   0.8626* O   1 s( 20.59%)p 3.85( 79.33%)d 0.00(  0.08%)
                                           -0.0002 -0.4533 -0.0199  0.8249  0.0309
                                            0.3207  0.0115 -0.0932  0.0148 -0.0129
                                            0.0187  0.0073 -0.0147  0.0070
                ( 25.59%)   0.5058* H  11 s( 99.57%)p 0.00(  0.43%)
                                           -0.9978  0.0029 -0.0609 -0.0242  0.0020
     3. (0.98802) BD ( 1) C   2 - C   3  
                ( 46.84%)   0.6844* C   2 s( 28.89%)p 2.46( 71.05%)d 0.00(  0.06%)
                                            0.0003  0.5375  0.0059  0.7179  0.0009
                                            0.4195 -0.0092 -0.1377  0.0052  0.0180
                                           -0.0071 -0.0037  0.0089 -0.0116
                ( 53.16%)   0.7291* C   3 s( 31.65%)p 2.16( 68.32%)d 0.00(  0.03%)
                                           -0.0000  0.5625 -0.0043 -0.7131  0.0212
                                           -0.4046 -0.0018  0.1031  0.0017  0.0124
                                           -0.0025 -0.0015  0.0081 -0.0085
     4. (0.99351) BD ( 1) C   2 - H  12  
                ( 61.24%)   0.7826* C   2 s( 25.18%)p 2.97( 74.78%)d 0.00(  0.05%)
                                           -0.0001  0.5017 -0.0077  0.1461 -0.0190
                                           -0.7781  0.0104  0.3470 -0.0027 -0.0083
                                            0.0019 -0.0143 -0.0121 -0.0062
                ( 38.76%)   0.6226* H  12 s( 99.91%)p 0.00(  0.09%)
                                            0.9995 -0.0052 -0.0035  0.0266 -0.0142
     5. (0.99044) BD ( 1) C   2 - H  13  
                ( 61.67%)   0.7853* C   2 s( 24.93%)p 3.01( 75.02%)d 0.00(  0.05%)
                                           -0.0000  0.4991 -0.0153 -0.5376  0.0004
                                            0.4480 -0.0212  0.5099  0.0085 -0.0126
                                           -0.0133  0.0135 -0.0018 -0.0016
                ( 38.33%)   0.6191* H  13 s( 99.89%)p 0.00(  0.11%)
                                            0.9995 -0.0040  0.0176 -0.0160 -0.0221
     6. (0.98576) BD ( 1) C   3 - C   4  
                ( 50.00%)   0.7071* C   3 s( 33.53%)p 1.98( 66.43%)d 0.00(  0.05%)
                                           -0.0001  0.5790 -0.0008 -0.0205 -0.0127
                                            0.7840 -0.0018 -0.2215  0.0013  0.0009
                                           -0.0001 -0.0092 -0.0180 -0.0072
                ( 50.00%)   0.7071* C   4 s( 33.53%)p 1.98( 66.43%)d 0.00(  0.05%)
                                           -0.0001  0.5790 -0.0008 -0.0205 -0.0127
                                           -0.7854  0.0018  0.2165 -0.0013 -0.0009
                                           -0.0000 -0.0092 -0.0180 -0.0072
     7. (0.98751) BD ( 1) C   3 - C  10  
                ( 51.37%)   0.7167* C   3 s( 34.77%)p 1.87( 65.19%)d 0.00(  0.04%)
                                           -0.0001  0.5897  0.0021  0.7000 -0.0096
                                           -0.3865 -0.0239  0.1089  0.0060 -0.0131
                                            0.0032 -0.0012  0.0115 -0.0084
                ( 48.63%)   0.6974* C  10 s( 35.35%)p 1.83( 64.60%)d 0.00(  0.05%)
                                            0.0001  0.5945  0.0060 -0.7049 -0.0145
                                            0.3723 -0.0231 -0.0986  0.0069 -0.0164
                                            0.0044 -0.0038  0.0076 -0.0117
     8. (0.98802) BD ( 1) C   4 - C   5  
                ( 53.16%)   0.7291* C   4 s( 31.65%)p 2.16( 68.32%)d 0.00(  0.03%)
                                           -0.0000  0.5625 -0.0044 -0.7131  0.0212
                                            0.4029  0.0018 -0.1090 -0.0017 -0.0125
                                            0.0024 -0.0014  0.0081 -0.0085
                ( 46.84%)   0.6844* C   5 s( 28.89%)p 2.46( 71.05%)d 0.00(  0.06%)
                                            0.0003  0.5375  0.0059  0.7179  0.0009
                                           -0.4195  0.0092  0.1377 -0.0052 -0.0180
                                            0.0071 -0.0037  0.0089 -0.0116
     9. (0.98751) BD ( 1) C   4 - C   7  
                ( 51.36%)   0.7167* C   4 s( 34.77%)p 1.87( 65.19%)d 0.00(  0.04%)
                                           -0.0001  0.5897  0.0021  0.7000 -0.0096
                                            0.3867  0.0239 -0.1080 -0.0060  0.0131
                                           -0.0032 -0.0012  0.0115 -0.0084
                ( 48.64%)   0.6974* C   7 s( 35.35%)p 1.83( 64.60%)d 0.00(  0.05%)
                                            0.0001  0.5945  0.0060 -0.7049 -0.0145
                                           -0.3718  0.0231  0.1005 -0.0069  0.0164
                                           -0.0043 -0.0038  0.0076 -0.0117
    10. (0.82454) BD ( 2) C   4 - C   7  
                ( 55.26%)   0.7434* C   4 s(  0.00%)p 1.00( 99.95%)d 0.00(  0.05%)
                                            0.0000 -0.0003  0.0024  0.0023  0.0014
                                            0.2654  0.0027  0.9639  0.0078  0.0057
                                            0.0204 -0.0021  0.0013  0.0008
                ( 44.74%)   0.6689* C   7 s(  0.00%)p 1.00( 99.93%)d 0.00(  0.07%)
                                           -0.0000  0.0010  0.0005 -0.0000 -0.0004
                                            0.2624  0.0031  0.9645  0.0088 -0.0030
                                           -0.0117 -0.0201  0.0059  0.0101
    11. (0.99551) BD ( 1) C   5 - O   6  
                ( 33.00%)   0.5745* C   5 s( 21.09%)p 3.73( 78.64%)d 0.01(  0.27%)
                                           -0.0000  0.4576  0.0392 -0.4155 -0.0185
                                            0.1277  0.0158  0.7716  0.0384 -0.0050
                                           -0.0361  0.0091  0.0092  0.0346
                ( 67.00%)   0.8185* O   6 s( 30.34%)p 2.29( 69.59%)d 0.00(  0.07%)
                                           -0.0001  0.5508  0.0039  0.3501  0.0025
                                           -0.0956 -0.0004 -0.7512  0.0004 -0.0029
                                           -0.0088  0.0026  0.0026  0.0250
    12. (0.99351) BD ( 1) C   5 - H  14  
                ( 61.24%)   0.7826* C   5 s( 25.18%)p 2.97( 74.78%)d 0.00(  0.05%)
                                           -0.0001  0.5017 -0.0077  0.1461 -0.0190
                                            0.7781 -0.0104 -0.3470  0.0027  0.0083
                                           -0.0019 -0.0143 -0.0121 -0.0062
                ( 38.76%)   0.6226* H  14 s( 99.91%)p 0.00(  0.09%)
                                            0.9995 -0.0052 -0.0035 -0.0266  0.0142
    13. (0.99044) BD ( 1) C   5 - H  15  
                ( 61.67%)   0.7853* C   5 s( 24.93%)p 3.01( 75.02%)d 0.00(  0.05%)
                                           -0.0000  0.4991 -0.0153 -0.5376  0.0004
                                           -0.4480  0.0212 -0.5099 -0.0085  0.0126
                                            0.0133  0.0135 -0.0018 -0.0016
                ( 38.33%)   0.6191* H  15 s( 99.89%)p 0.00(  0.11%)
                                            0.9995 -0.0040  0.0176  0.0160  0.0221
    14. (0.99311) BD ( 1) O   6 - H  16  
                ( 74.41%)   0.8626* O   6 s( 20.59%)p 3.85( 79.33%)d 0.00(  0.08%)
                                           -0.0002 -0.4533 -0.0199  0.8249  0.0309
                                           -0.3207 -0.0115  0.0932 -0.0148  0.0129
                                           -0.0187  0.0073 -0.0147  0.0070
                ( 25.59%)   0.5058* H  16 s( 99.57%)p 0.00(  0.43%)
                                           -0.9978  0.0029 -0.0609  0.0242 -0.0020
    15. (0.98981) BD ( 1) C   7 - C   8  
                ( 49.87%)   0.7062* C   7 s( 34.95%)p 1.86( 65.00%)d 0.00(  0.05%)
                                            0.0000  0.5910  0.0142  0.7082  0.0288
                                           -0.3696  0.0319  0.1000 -0.0085 -0.0165
                                            0.0045 -0.0037  0.0072 -0.0113
                ( 50.13%)   0.7080* C   8 s( 35.72%)p 1.80( 64.24%)d 0.00(  0.04%)
                                            0.0000  0.5976  0.0040 -0.6864  0.0151
                                            0.3967  0.0358 -0.1106 -0.0097 -0.0127
                                            0.0033 -0.0011  0.0123 -0.0095
    16. (0.98930) BD ( 1) C   7 - H  17  
                ( 63.13%)   0.7946* C   7 s( 29.60%)p 2.38( 70.37%)d 0.00(  0.03%)
                                           -0.0004  0.5439 -0.0134 -0.0001  0.0096
                                            0.8092 -0.0089 -0.2208  0.0030 -0.0002
                                            0.0000 -0.0079 -0.0122 -0.0081
                ( 36.87%)   0.6072* H  17 s( 99.90%)p 0.00(  0.10%)
                                            0.9995 -0.0022 -0.0007 -0.0310  0.0080
    17. (0.99082) BD ( 1) C   8 - C   9  
                ( 50.00%)   0.7071* C   8 s( 34.74%)p 1.88( 65.21%)d 0.00(  0.05%)
                                            0.0000  0.5893  0.0089  0.0297  0.0409
                                           -0.7766 -0.0095  0.2153  0.0028  0.0016
                                           -0.0006 -0.0096 -0.0187 -0.0073
                ( 50.00%)   0.7071* C   9 s( 34.74%)p 1.88( 65.21%)d 0.00(  0.05%)
                                            0.0000  0.5893  0.0089  0.0297  0.0409
                                            0.7766  0.0095 -0.2152 -0.0028 -0.0016
                                            0.0006 -0.0096 -0.0187 -0.0073
    18. (0.98991) BD ( 1) C   8 - H  18  
                ( 63.49%)   0.7968* C   8 s( 29.46%)p 2.39( 70.52%)d 0.00(  0.02%)
                                           -0.0003  0.5426 -0.0145  0.7255 -0.0111
                                            0.4075 -0.0037 -0.1124  0.0011  0.0111
                                           -0.0031 -0.0012  0.0079 -0.0071
                ( 36.51%)   0.6042* H  18 s( 99.89%)p 0.00(  0.11%)
                                            0.9995 -0.0041 -0.0279 -0.0162  0.0043
    19. (0.98981) BD ( 1) C   9 - C  10  
                ( 50.13%)   0.7080* C   9 s( 35.72%)p 1.80( 64.24%)d 0.00(  0.04%)
                                            0.0000  0.5976  0.0040 -0.6864  0.0151
                                           -0.3966 -0.0358  0.1108  0.0097  0.0127
                                           -0.0033 -0.0011  0.0123 -0.0095
                ( 49.87%)   0.7062* C  10 s( 34.95%)p 1.86( 65.00%)d 0.00(  0.05%)
                                            0.0000  0.5910  0.0142  0.7082  0.0288
                                            0.3699 -0.0319 -0.0990  0.0086  0.0165
                                           -0.0046 -0.0037  0.0072 -0.0113
    20. (0.81070) BD ( 2) C   9 - C  10  
                ( 54.62%)   0.7391* C   9 s(  0.00%)p 1.00( 99.95%)d 0.00(  0.05%)
                                            0.0000  0.0005 -0.0002  0.0019  0.0002
                                            0.2666 -0.0023  0.9635 -0.0072 -0.0059
                                           -0.0215  0.0055 -0.0019 -0.0031
                ( 45.38%)   0.6736* C  10 s(  0.00%)p 1.00( 99.94%)d 0.00(  0.06%)
                                            0.0000 -0.0022 -0.0002  0.0007  0.0001
                                            0.2606  0.0024  0.9651  0.0060  0.0027
                                            0.0092  0.0202 -0.0060 -0.0102
    21. (0.98991) BD ( 1) C   9 - H  19  
                ( 63.49%)   0.7968* C   9 s( 29.46%)p 2.39( 70.52%)d 0.00(  0.02%)
                                           -0.0003  0.5426 -0.0145  0.7255 -0.0111
                                           -0.4079  0.0037  0.1112 -0.0011 -0.0111
                                            0.0031 -0.0012  0.0079 -0.0071
                ( 36.51%)   0.6042* H  19 s( 99.89%)p 0.00(  0.11%)
                                            0.9995 -0.0041 -0.0279  0.0162 -0.0043
    22. (0.98930) BD ( 1) C  10 - H  20  
                ( 63.13%)   0.7946* C  10 s( 29.60%)p 2.38( 70.37%)d 0.00(  0.03%)
                                            0.0004 -0.5439  0.0134  0.0001 -0.0096
                                            0.8095 -0.0089 -0.2198  0.0030 -0.0002
                                            0.0000  0.0079  0.0122  0.0081
                ( 36.87%)   0.6072* H  20 s( 99.90%)p 0.00(  0.10%)
                                           -0.9995  0.0022  0.0007 -0.0310  0.0080
    23. (0.99988) CR ( 1) O   1           s(100.00%)p 0.00(  0.00%)
                                            1.0000 -0.0000 -0.0000  0.0002  0.0000
                                            0.0001  0.0000  0.0000  0.0000 -0.0000
                                            0.0000  0.0000 -0.0000  0.0000
    24. (0.99953) CR ( 1) C   2           s(100.00%)p 0.00(  0.00%)
                                            1.0000 -0.0001 -0.0000 -0.0002 -0.0000
                                           -0.0002  0.0000  0.0001 -0.0000 -0.0000
                                            0.0000 -0.0000 -0.0000  0.0000
    25. (0.99941) CR ( 1) C   3           s(100.00%)
                                            1.0000  0.0001  0.0000  0.0000 -0.0000
                                            0.0000 -0.0000 -0.0000  0.0000 -0.0000
                                            0.0000 -0.0000 -0.0000 -0.0000
    26. (0.99941) CR ( 1) C   4           s(100.00%)
                                            1.0000  0.0001 -0.0000  0.0000 -0.0000
                                           -0.0000  0.0000 -0.0000 -0.0000  0.0000
                                           -0.0000 -0.0000 -0.0000 -0.0000
    27. (0.99953) CR ( 1) C   5           s(100.00%)p 0.00(  0.00%)
                                            1.0000 -0.0001 -0.0000 -0.0002 -0.0000
                                            0.0002 -0.0000 -0.0001  0.0000  0.0000
                                           -0.0000 -0.0000 -0.0000  0.0000
    28. (0.99988) CR ( 1) O   6           s(100.00%)p 0.00(  0.00%)
                                            1.0000 -0.0000 -0.0000  0.0002  0.0000
                                           -0.0001 -0.0000 -0.0000 -0.0000  0.0000
                                           -0.0000  0.0000 -0.0000  0.0000
    29. (0.99946) CR ( 1) C   7           s(100.00%)p 0.00(  0.00%)
                                            1.0000  0.0001 -0.0000  0.0000  0.0000
                                            0.0003 -0.0000 -0.0001  0.0000 -0.0000
                                            0.0000 -0.0000 -0.0000 -0.0000
    30. (0.99948) CR ( 1) C   8           s(100.00%)p 0.00(  0.00%)
                                            1.0000  0.0001 -0.0000  0.0002 -0.0000
                                            0.0001 -0.0000 -0.0000  0.0000  0.0000
                                           -0.0000 -0.0000  0.0000 -0.0000
    31. (0.99948) CR ( 1) C   9           s(100.00%)p 0.00(  0.00%)
                                            1.0000  0.0001 -0.0000  0.0002 -0.0000
                                           -0.0001  0.0000  0.0000 -0.0000 -0.0000
                                            0.0000 -0.0000  0.0000 -0.0000
    32. (0.99946) CR ( 1) C  10           s(100.00%)p 0.00(  0.00%)
                                            1.0000  0.0001 -0.0000  0.0000  0.0000
                                           -0.0003  0.0000  0.0000 -0.0000  0.0000
                                           -0.0000 -0.0000 -0.0000 -0.0000
    33. (0.99163) LP ( 1) O   1           s( 47.17%)p 1.12( 52.79%)d 0.00(  0.04%)
                                            0.0000  0.6867 -0.0105  0.3247 -0.0073
                                           -0.0533 -0.0012 -0.6477  0.0034  0.0023
                                            0.0136  0.0016 -0.0005 -0.0135
    34. (0.97911) LP ( 2) O   1           s(  1.90%)p51.57( 98.05%)d 0.03(  0.05%)
                                           -0.0000  0.1378 -0.0046 -0.2991  0.0037
                                            0.9403 -0.0155 -0.0812  0.0011 -0.0071
                                           -0.0050  0.0198  0.0059 -0.0021
    35. (0.52559) LP ( 1) C   3           s(  0.00%)p 1.00( 99.96%)d 0.00(  0.03%)
                                            0.0000  0.0062 -0.0031 -0.0074  0.0001
                                            0.2674  0.0037  0.9633  0.0117  0.0041
                                            0.0144  0.0086 -0.0028 -0.0045
    36. (0.99163) LP ( 1) O   6           s( 47.17%)p 1.12( 52.79%)d 0.00(  0.04%)
                                            0.0000  0.6867 -0.0105  0.3247 -0.0073
                                            0.0533  0.0012  0.6477 -0.0034 -0.0023
                                           -0.0136  0.0016 -0.0005 -0.0135
    37. (0.97911) LP ( 2) O   6           s(  1.90%)p51.57( 98.05%)d 0.03(  0.05%)
                                           -0.0000  0.1378 -0.0046 -0.2991  0.0037
                                           -0.9403  0.0155  0.0812 -0.0011  0.0071
                                            0.0050  0.0198  0.0059 -0.0021
    38. (0.51552) LP*( 1) C   8           s(  0.00%)p 1.00( 99.95%)d 0.00(  0.05%)
                                            0.0000  0.0001  0.0001 -0.0008 -0.0001
                                            0.2671 -0.0024  0.9634 -0.0086 -0.0045
                                           -0.0163 -0.0126  0.0039  0.0068
    39. (0.00076) RY*( 1) O   1           s(  2.03%)p44.30( 90.12%)d 3.86(  7.84%)
                                           -0.0000  0.0022  0.1426 -0.0032 -0.2494
                                            0.0109  0.9146 -0.0021  0.0498  0.1118
                                           -0.0904  0.2359 -0.0457  0.0035
    40. (0.00064) RY*( 2) O   1           s( 26.98%)p 2.29( 61.75%)d 0.42( 11.27%)
                                           -0.0000  0.0069  0.5193 -0.0025  0.6954
                                            0.0001  0.1299 -0.0040 -0.3422  0.1268
                                            0.1389  0.0151  0.1484 -0.2347
    41. (0.00003) RY*( 3) O   1           s( 58.82%)p 0.59( 34.46%)d 0.11(  6.71%)
    42. (0.00003) RY*( 4) O   1           s(  6.95%)p10.81( 75.15%)d 2.57( 17.90%)
    43. (0.00000) RY*( 5) O   1           s(  0.25%)p16.27(  4.04%)d99.99( 95.72%)
    44. (0.00000) RY*( 6) O   1           s(  0.48%)p12.62(  6.05%)d99.99( 93.47%)
    45. (0.00000) RY*( 7) O   1           s(  0.28%)p18.86(  5.28%)d99.99( 94.44%)
    46. (0.00000) RY*( 8) O   1           s(  0.92%)p 2.00(  1.84%)d99.99( 97.24%)
    47. (0.00001) RY*( 9) O   1           s(  3.29%)p 6.55( 21.54%)d22.87( 75.17%)
    48. (0.00212) RY*( 1) C   2           s(  3.08%)p29.65( 91.35%)d 1.81(  5.56%)
                                           -0.0000  0.0046  0.1755 -0.0065 -0.3694
                                            0.0255  0.8548  0.0111 -0.2136  0.1447
                                           -0.0056  0.0940 -0.1562 -0.0380
    49. (0.00185) RY*( 2) C   2           s( 37.68%)p 1.10( 41.53%)d 0.55( 20.79%)
                                            0.0000  0.0001  0.6139 -0.0002  0.5598
                                           -0.0094  0.0089  0.0326 -0.3173  0.1442
                                            0.1258  0.2077  0.1788 -0.3102
    50. (0.00095) RY*( 3) C   2           s(  0.31%)p99.99( 72.74%)d86.16( 26.94%)
                                            0.0000  0.0112  0.0548 -0.0131  0.0622
                                           -0.0127  0.1525 -0.0161  0.8365  0.2260
                                            0.2736  0.3392  0.0463 -0.1622
    51. (0.00073) RY*( 4) C   2           s(  0.11%)p42.51(  4.47%)d99.99( 95.42%)
                                           -0.0000  0.0041  0.0322 -0.0146  0.0124
                                            0.0164  0.1778 -0.0007  0.1116 -0.1873
                                            0.4287 -0.7617  0.2565 -0.2990
    52. (0.00035) RY*( 5) C   2           s(  7.05%)p 6.44( 45.42%)d 6.74( 47.53%)
                                           -0.0000 -0.0263  0.2643  0.0244 -0.5378
                                            0.0132 -0.3568  0.0517 -0.1849  0.0983
                                            0.6421  0.1685  0.0044  0.1577
    53. (0.00019) RY*( 6) C   2           s( 19.82%)p 0.55( 10.91%)d 3.49( 69.27%)
                                           -0.0000  0.0011  0.4452  0.0178  0.2081
                                            0.0088  0.1334  0.0209  0.2171 -0.4116
                                            0.0504 -0.1159 -0.1769  0.6899
    54. (0.00004) RY*( 7) C   2           s( 25.81%)p 1.11( 28.62%)d 1.77( 45.57%)
    55. (0.00002) RY*( 8) C   2           s(  0.35%)p 8.01(  2.78%)d99.99( 96.87%)
    56. (0.00001) RY*( 9) C   2           s(  5.70%)p 0.47(  2.69%)d16.08( 91.61%)
    57. (0.00316) RY*( 1) C   3           s(  0.52%)p99.99( 92.95%)d12.53(  6.53%)
                                            0.0000  0.0045  0.0720  0.0274  0.9181
                                            0.0128  0.2733 -0.0043  0.1046  0.2018
                                           -0.1293 -0.0128  0.0839 -0.0252
    58. (0.00179) RY*( 2) C   3           s( 39.95%)p 1.42( 56.75%)d 0.08(  3.30%)
                                            0.0000  0.0104  0.6319  0.0037 -0.1171
                                           -0.0038  0.4411  0.0063 -0.5993  0.0706
                                            0.1401 -0.0042  0.0788 -0.0466
    59. (0.00138) RY*( 3) C   3           s(  1.39%)p66.17( 92.27%)d 4.55(  6.34%)
                                           -0.0000  0.0070  0.1179 -0.0007 -0.2687
                                           -0.0084  0.6731 -0.0049  0.6303 -0.1843
                                           -0.1436  0.0319  0.0751 -0.0465
    60. (0.00080) RY*( 4) C   3           s( 53.96%)p 0.70( 37.73%)d 0.15(  8.31%)
                                           -0.0000 -0.0087  0.7346 -0.0090  0.0459
                                           -0.0017 -0.4491 -0.0021  0.4165  0.0541
                                            0.0353 -0.0190 -0.2770 -0.0424
    61. (0.00035) RY*( 5) C   3           s(  0.02%)p79.21(  1.67%)d99.99( 98.30%)
                                            0.0000 -0.0001  0.0145 -0.0006  0.0057
                                            0.0029 -0.0547 -0.0023 -0.1171 -0.0997
                                           -0.3885  0.8030 -0.1098 -0.4065
    62. (0.00023) RY*( 6) C   3           s(  3.36%)p 2.10(  7.08%)d26.61( 89.56%)
                                            0.0000 -0.0031  0.1834 -0.0118  0.0336
                                            0.0242 -0.2594 -0.0002  0.0404 -0.3098
                                           -0.1130  0.0608  0.8797  0.0968
    63. (0.00012) RY*( 7) C   3           s(  0.38%)p12.46(  4.74%)d99.99( 94.88%)
                                           -0.0000 -0.0019  0.0617 -0.0047  0.0653
                                           -0.0027 -0.0241  0.0186 -0.2055 -0.5196
                                           -0.6446 -0.4499 -0.2462 -0.0134
    64. (0.00007) RY*( 8) C   3           s(  0.03%)p99.99(  6.57%)d99.99( 93.40%)
    65. (0.00002) RY*( 9) C   3           s(  0.43%)p 0.77(  0.33%)d99.99( 99.24%)
    66. (0.00316) RY*( 1) C   4           s(  0.50%)p99.99( 92.96%)d12.99(  6.54%)
                                            0.0000  0.0045  0.0708  0.0273  0.9177
                                           -0.0134 -0.2735  0.0020 -0.1079 -0.2005
                                            0.1321 -0.0098  0.0831 -0.0268
    67. (0.00180) RY*( 2) C   4           s( 39.50%)p 1.44( 56.90%)d 0.09(  3.60%)
                                            0.0000  0.0103  0.6284  0.0038 -0.1090
                                            0.0046 -0.4305 -0.0029  0.6097 -0.0762
                                           -0.1482 -0.0135  0.0800 -0.0411
    68. (0.00139) RY*( 3) C   4           s(  1.76%)p52.00( 91.51%)d 3.83(  6.73%)
                                            0.0000  0.0072  0.1325 -0.0008 -0.2734
                                            0.0073 -0.6781  0.0007 -0.6168  0.1857
                                            0.1499  0.0461  0.0723 -0.0549
    69. (0.00080) RY*( 4) C   4           s( 54.07%)p 0.69( 37.55%)d 0.15(  8.38%)
                                           -0.0000 -0.0087  0.7353 -0.0090  0.0462
                                            0.0014  0.4512  0.0012 -0.4119 -0.0536
                                           -0.0315 -0.0119 -0.2786 -0.0460
    70. (0.00039) RY*( 5) C   4           s(  0.02%)p99.99(  2.47%)d99.99( 97.51%)
                                            0.0000 -0.0000  0.0124 -0.0005  0.0052
                                           -0.0051  0.0581 -0.0069  0.1457  0.1015
                                            0.4024  0.7909 -0.1199 -0.4037
    71. (0.00023) RY*( 6) C   4           s(  3.37%)p 2.11(  7.09%)d26.60( 89.54%)
                                           -0.0000 -0.0031  0.1834 -0.0118  0.0336
                                           -0.0241  0.2597  0.0004 -0.0402  0.3101
                                            0.1150  0.0678  0.8790  0.0935
    72. (0.00012) RY*( 7) C   4           s(  0.38%)p12.32(  4.71%)d99.99( 94.91%)
                                            0.0000 -0.0019  0.0618 -0.0047  0.0635
                                            0.0023  0.0240 -0.0199  0.2050  0.5124
                                            0.6388 -0.4695 -0.2409 -0.0021
    73. (0.00007) RY*( 8) C   4           s(  0.03%)p99.99(  6.60%)d99.99( 93.38%)
    74. (0.00002) RY*( 9) C   4           s(  0.43%)p 0.77(  0.33%)d99.99( 99.25%)
    75. (0.00212) RY*( 1) C   5           s(  3.08%)p29.64( 91.35%)d 1.81(  5.57%)
                                           -0.0000  0.0046  0.1755 -0.0065 -0.3693
                                           -0.0255 -0.8548 -0.0111  0.2136 -0.1447
                                            0.0056  0.0940 -0.1562 -0.0380
    76. (0.00185) RY*( 2) C   5           s( 37.68%)p 1.10( 41.53%)d 0.55( 20.79%)
                                            0.0000  0.0001  0.6139 -0.0002  0.5598
                                            0.0094 -0.0089 -0.0326  0.3173 -0.1442
                                           -0.1258  0.2076  0.1788 -0.3102
    77. (0.00095) RY*( 3) C   5           s(  0.31%)p99.99( 72.74%)d86.13( 26.94%)
                                            0.0000  0.0112  0.0548 -0.0131  0.0622
                                            0.0127 -0.1525  0.0161 -0.8365 -0.2260
                                           -0.2736  0.3392  0.0463 -0.1622
    78. (0.00073) RY*( 4) C   5           s(  0.10%)p42.59(  4.47%)d99.99( 95.42%)
                                           -0.0000  0.0041  0.0321 -0.0146  0.0124
                                           -0.0164 -0.1779  0.0007 -0.1116  0.1873
                                           -0.4287 -0.7617  0.2565 -0.2990
    79. (0.00035) RY*( 5) C   5           s(  7.05%)p 6.44( 45.42%)d 6.74( 47.53%)
                                           -0.0000 -0.0263  0.2643  0.0244 -0.5378
                                           -0.0132  0.3568 -0.0517  0.1849 -0.0983
                                           -0.6422  0.1685  0.0044  0.1577
    80. (0.00019) RY*( 6) C   5           s( 19.82%)p 0.55( 10.91%)d 3.49( 69.27%)
                                           -0.0000  0.0011  0.4452  0.0178  0.2081
                                           -0.0088 -0.1334 -0.0209 -0.2171  0.4116
                                           -0.0504 -0.1159 -0.1769  0.6899
    81. (0.00004) RY*( 7) C   5           s( 25.80%)p 1.11( 28.62%)d 1.77( 45.57%)
    82. (0.00002) RY*( 8) C   5           s(  0.35%)p 8.01(  2.78%)d99.99( 96.87%)
    83. (0.00001) RY*( 9) C   5           s(  5.70%)p 0.47(  2.69%)d16.08( 91.61%)
    84. (0.00076) RY*( 1) O   6           s(  2.03%)p44.33( 90.12%)d 3.86(  7.84%)
                                           -0.0000  0.0022  0.1426 -0.0032 -0.2495
                                           -0.0109 -0.9145  0.0021 -0.0498 -0.1118
                                            0.0904  0.2359 -0.0457  0.0035
    85. (0.00064) RY*( 2) O   6           s( 26.98%)p 2.29( 61.75%)d 0.42( 11.27%)
                                           -0.0000  0.0069  0.5194 -0.0025  0.6953
                                           -0.0001 -0.1300  0.0040  0.3422 -0.1268
                                           -0.1389  0.0152  0.1484 -0.2347
    86. (0.00003) RY*( 3) O   6           s( 58.82%)p 0.59( 34.47%)d 0.11(  6.71%)
    87. (0.00003) RY*( 4) O   6           s(  6.95%)p10.81( 75.15%)d 2.57( 17.90%)
    88. (0.00000) RY*( 5) O   6           s(  0.25%)p16.26(  4.04%)d99.99( 95.72%)
    89. (0.00000) RY*( 6) O   6           s(  0.48%)p12.62(  6.05%)d99.99( 93.47%)
    90. (0.00000) RY*( 7) O   6           s(  0.28%)p18.85(  5.28%)d99.99( 94.44%)
    91. (0.00000) RY*( 8) O   6           s(  0.92%)p 2.00(  1.84%)d99.99( 97.24%)
    92. (0.00001) RY*( 9) O   6           s(  3.29%)p 6.55( 21.54%)d22.86( 75.17%)
    93. (0.00322) RY*( 1) C   7           s(  0.14%)p99.99( 94.46%)d39.10(  5.40%)
                                            0.0000 -0.0247  0.0278 -0.0004 -0.1987
                                            0.0318  0.9211 -0.0096 -0.2356 -0.0110
                                           -0.0005  0.0672  0.2222  0.0030
    94. (0.00136) RY*( 2) C   7           s(  5.56%)p16.61( 92.32%)d 0.38(  2.12%)
                                           -0.0000  0.0168  0.2352  0.0251 -0.9346
                                            0.0002 -0.1695 -0.0015  0.1431 -0.1378
                                            0.0315 -0.0225 -0.0085 -0.0251
    95. (0.00074) RY*( 3) C   7           s( 56.25%)p 0.75( 42.31%)d 0.03(  1.44%)
                                           -0.0000 -0.0080  0.7500 -0.0123  0.2486
                                            0.0119  0.1631 -0.0118  0.5782 -0.0146
                                           -0.0557 -0.0652  0.0816 -0.0115
    96. (0.00044) RY*( 4) C   7           s( 33.66%)p 1.54( 51.83%)d 0.43( 14.51%)
                                            0.0000 -0.0046  0.5801 -0.0046  0.0708
                                            0.0157 -0.1965  0.0101 -0.6887  0.1068
                                            0.3213  0.1227  0.0431 -0.1164
    97. (0.00030) RY*( 5) C   7           s(  2.58%)p 3.29(  8.50%)d34.43( 88.92%)
                                           -0.0000 -0.0013  0.1607 -0.0004  0.0135
                                            0.0014 -0.0809 -0.0075 -0.2797 -0.2165
                                           -0.9140  0.0590  0.0005 -0.0589
    98. (0.00006) RY*( 6) C   7           s(  0.07%)p37.66(  2.68%)d99.99( 97.25%)
    99. (0.00002) RY*( 7) C   7           s(  1.50%)p 2.68(  4.01%)d63.18( 94.49%)
   100. (0.00001) RY*( 8) C   7           s(  0.03%)p79.42(  2.37%)d99.99( 97.60%)
   101. (0.00000) RY*( 9) C   7           s(  0.32%)p 5.02(  1.60%)d99.99( 98.08%)
   102. (0.00259) RY*( 1) C   8           s(  0.13%)p99.99( 91.52%)d65.36(  8.35%)
                                           -0.0000  0.0290  0.0209 -0.0316 -0.8287
                                           -0.0178 -0.4588  0.0049  0.1291  0.2414
                                           -0.0681  0.0213  0.1363 -0.0392
   103. (0.00128) RY*( 2) C   8           s(  0.07%)p99.99( 98.37%)d21.97(  1.56%)
                                            0.0000 -0.0011  0.0266 -0.0142  0.4882
                                            0.0307 -0.8302 -0.0085  0.2344 -0.0788
                                            0.0195  0.0246  0.0913 -0.0098
   104. (0.00048) RY*( 3) C   8           s( 92.42%)p 0.01(  0.85%)d 0.07(  6.73%)
                                            0.0000 -0.0001  0.9614  0.0148 -0.0563
                                            0.0119  0.0218 -0.0030  0.0667 -0.1928
                                            0.0509 -0.0926 -0.1149 -0.0759
   105. (0.00040) RY*( 4) C   8           s(  0.28%)p99.99( 41.41%)d99.99( 58.31%)
                                            0.0000  0.0000  0.0533  0.0008 -0.0039
                                            0.0008 -0.1725  0.0010 -0.6199 -0.0751
                                           -0.2147  0.6188 -0.1923 -0.3339
   106. (0.00027) RY*( 5) C   8           s(  0.14%)p99.99( 51.05%)d99.99( 48.80%)
                                           -0.0000  0.0003  0.0379  0.0004 -0.0054
                                           -0.0006 -0.1973 -0.0048 -0.6867  0.1160
                                            0.4986 -0.4163  0.1134  0.1995
   107. (0.00008) RY*( 6) C   8           s(  0.01%)p 1.00(  1.59%)d61.97( 98.41%)
   108. (0.00003) RY*( 7) C   8           s(  6.94%)p 0.84(  5.84%)d12.56( 87.21%)
   109. (0.00000) RY*( 8) C   8           s(  0.05%)p99.99(  6.84%)d99.99( 93.11%)
   110. (0.00000) RY*( 9) C   8           s(  0.04%)p73.19(  2.61%)d99.99( 97.36%)
   111. (0.00259) RY*( 1) C   9           s(  0.13%)p99.99( 91.52%)d65.35(  8.35%)
                                           -0.0000  0.0290  0.0209 -0.0316 -0.8287
                                            0.0179  0.4588 -0.0045 -0.1292 -0.2413
                                            0.0685  0.0219  0.1361 -0.0395
   112. (0.00128) RY*( 2) C   9           s(  0.07%)p99.99( 98.37%)d21.96(  1.56%)
                                            0.0000 -0.0011  0.0267 -0.0142  0.4882
                                           -0.0307  0.8301  0.0087 -0.2345  0.0790
                                           -0.0187  0.0257  0.0910 -0.0103
   113. (0.00048) RY*( 3) C   9           s( 92.43%)p 0.01(  0.84%)d 0.07(  6.73%)
                                            0.0000 -0.0001  0.9614  0.0148 -0.0563
                                           -0.0119 -0.0217  0.0030 -0.0663  0.1930
                                           -0.0502 -0.0914 -0.1153 -0.0765
   114. (0.00042) RY*( 4) C   9           s(  0.18%)p99.99( 23.54%)d99.99( 76.28%)
                                            0.0000 -0.0001  0.0428  0.0007 -0.0029
                                            0.0012  0.1275  0.0055  0.4680  0.0972
                                            0.3114  0.6904 -0.2114 -0.3676
   115. (0.00030) RY*( 5) C   9           s(  0.23%)p99.99( 68.94%)d99.99( 30.83%)
                                            0.0000  0.0003  0.0484  0.0005 -0.0060
                                           -0.0013  0.2291 -0.0015  0.7980 -0.0988
                                           -0.4445 -0.2819  0.0721  0.1278
   116. (0.00008) RY*( 6) C   9           s(  0.01%)p 1.00(  1.59%)d61.97( 98.41%)
   117. (0.00003) RY*( 7) C   9           s(  6.94%)p 0.84(  5.84%)d12.56( 87.21%)
   118. (0.00000) RY*( 8) C   9           s(  0.05%)p99.99(  6.86%)d99.99( 93.09%)
   119. (0.00000) RY*( 9) C   9           s(  0.04%)p72.02(  2.59%)d99.99( 97.38%)
   120. (0.00322) RY*( 1) C  10           s(  0.14%)p99.99( 94.46%)d39.16(  5.40%)
                                            0.0000 -0.0247  0.0278 -0.0004 -0.1987
                                           -0.0319 -0.9211  0.0093  0.2358  0.0110
                                            0.0007  0.0672  0.2222  0.0030
   121. (0.00136) RY*( 2) C  10           s(  5.52%)p16.73( 92.36%)d 0.38(  2.12%)
                                            0.0000  0.0168  0.2343  0.0252 -0.9351
                                           -0.0004  0.1703  0.0008 -0.1399  0.1362
                                           -0.0377 -0.0222 -0.0086 -0.0252
   122. (0.00073) RY*( 3) C  10           s( 59.17%)p 0.67( 39.65%)d 0.02(  1.18%)
                                            0.0000 -0.0081  0.7691 -0.0124  0.2482
                                           -0.0129 -0.1567  0.0094 -0.5567 -0.0065
                                           -0.0255 -0.0628  0.0836 -0.0140
   123. (0.00041) RY*( 4) C  10           s( 32.91%)p 1.90( 62.70%)d 0.13(  4.39%)
                                            0.0000 -0.0045  0.5737 -0.0042  0.0655
                                           -0.0140  0.2164 -0.0045  0.7587 -0.0464
                                           -0.0721  0.1372  0.0392 -0.1273
   124. (0.00032) RY*( 5) C  10           s(  0.45%)p 0.50(  0.22%)d99.99( 99.32%)
                                            0.0000 -0.0006  0.0672 -0.0002  0.0097
                                           -0.0039  0.0140 -0.0099  0.0429  0.2433
                                            0.9658  0.0215 -0.0087 -0.0269
   125. (0.00006) RY*( 6) C  10           s(  0.07%)p38.57(  2.67%)d99.99( 97.26%)
   126. (0.00002) RY*( 7) C  10           s(  1.50%)p 2.68(  4.01%)d63.07( 94.49%)
   127. (0.00001) RY*( 8) C  10           s(  0.03%)p78.30(  2.41%)d99.99( 97.56%)
   128. (0.00000) RY*( 9) C  10           s(  0.32%)p 5.01(  1.60%)d99.99( 98.08%)
   129. (0.00077) RY*( 1) H  11           s(  4.33%)p22.07( 95.67%)
                                            0.0023  0.2082 -0.3860  0.8926 -0.1048
   130. (0.00061) RY*( 2) H  11           s( 42.67%)p 1.34( 57.33%)
                                            0.0113  0.6531 -0.0723 -0.2664 -0.7050
   131. (0.00042) RY*( 3) H  11           s( 48.95%)p 1.04( 51.05%)
                                            0.0112  0.6995 -0.0810 -0.1160  0.7004
   132. (0.00001) RY*( 4) H  11           s(  4.48%)p21.34( 95.52%)
   133. (0.00102) RY*( 1) H  12           s( 99.55%)p 0.00(  0.45%)
                                            0.0063  0.9977 -0.0242 -0.0117  0.0616
   134. (0.00010) RY*( 2) H  12           s(  0.23%)p99.99( 99.77%)
   135. (0.00005) RY*( 3) H  12           s(  0.02%)p99.99( 99.98%)
   136. (0.00001) RY*( 4) H  12           s(  0.29%)p99.99( 99.71%)
   137. (0.00214) RY*( 1) H  13           s( 98.98%)p 0.01(  1.02%)
                                            0.0058  0.9949 -0.0174  0.0994 -0.0049
   138. (0.00013) RY*( 2) H  13           s(  0.78%)p99.99( 99.22%)
                                           -0.0033  0.0884 -0.2616 -0.9161  0.2907
   139. (0.00006) RY*( 3) H  13           s(  0.14%)p99.99( 99.86%)
   140. (0.00002) RY*( 4) H  13           s(  0.20%)p99.99( 99.80%)
   141. (0.00102) RY*( 1) H  14           s( 99.55%)p 0.00(  0.45%)
                                            0.0063  0.9977 -0.0242  0.0117 -0.0616
   142. (0.00010) RY*( 2) H  14           s(  0.23%)p99.99( 99.77%)
   143. (0.00005) RY*( 3) H  14           s(  0.02%)p99.99( 99.98%)
   144. (0.00001) RY*( 4) H  14           s(  0.29%)p99.99( 99.71%)
   145. (0.00214) RY*( 1) H  15           s( 98.98%)p 0.01(  1.02%)
                                            0.0058  0.9949 -0.0174 -0.0994  0.0049
   146. (0.00013) RY*( 2) H  15           s(  0.78%)p99.99( 99.22%)
                                           -0.0033  0.0884 -0.2616  0.9161 -0.2907
   147. (0.00006) RY*( 3) H  15           s(  0.14%)p99.99( 99.86%)
   148. (0.00002) RY*( 4) H  15           s(  0.20%)p99.99( 99.80%)
   149. (0.00077) RY*( 1) H  16           s(  4.34%)p22.06( 95.66%)
                                            0.0023  0.2082 -0.3861 -0.8925  0.1047
   150. (0.00061) RY*( 2) H  16           s( 42.67%)p 1.34( 57.33%)
                                            0.0113  0.6531 -0.0723  0.2664  0.7050
   151. (0.00042) RY*( 3) H  16           s( 48.95%)p 1.04( 51.05%)
                                            0.0112  0.6995 -0.0809  0.1160 -0.7004
   152. (0.00001) RY*( 4) H  16           s(  4.48%)p21.34( 95.52%)
   153. (0.00072) RY*( 1) H  17           s( 99.54%)p 0.00(  0.46%)
                                            0.0042  0.9977 -0.0275  0.0602 -0.0160
   154. (0.00006) RY*( 2) H  17           s(  0.00%)p 1.00(100.00%)
   155. (0.00003) RY*( 3) H  17           s(  0.49%)p99.99( 99.51%)
   156. (0.00004) RY*( 4) H  17           s(  0.08%)p99.99( 99.92%)
   157. (0.00073) RY*( 1) H  18           s( 99.81%)p 0.00(  0.19%)
                                            0.0055  0.9990  0.0361  0.0231 -0.0069
   158. (0.00006) RY*( 2) H  18           s(  0.00%)p 1.00(100.00%)
   159. (0.00003) RY*( 3) H  18           s(  0.09%)p99.99( 99.91%)
   160. (0.00003) RY*( 4) H  18           s(  0.21%)p99.99( 99.79%)
   161. (0.00073) RY*( 1) H  19           s( 99.81%)p 0.00(  0.19%)
                                            0.0055  0.9990  0.0361 -0.0231  0.0069
   162. (0.00006) RY*( 2) H  19           s(  0.00%)p 1.00(100.00%)
   163. (0.00003) RY*( 3) H  19           s(  0.09%)p99.99( 99.91%)
   164. (0.00003) RY*( 4) H  19           s(  0.21%)p99.99( 99.79%)
   165. (0.00072) RY*( 1) H  20           s( 99.54%)p 0.00(  0.46%)
                                            0.0042  0.9977 -0.0275 -0.0602  0.0160
   166. (0.00006) RY*( 2) H  20           s(  0.00%)p 1.00(100.00%)
   167. (0.00003) RY*( 3) H  20           s(  0.49%)p99.99( 99.51%)
   168. (0.00004) RY*( 4) H  20           s(  0.08%)p99.99( 99.92%)
   169. (0.00846) BD*( 1) O   1 - C   2  
                ( 33.00%)   0.5745* O   1 s( 30.34%)p 2.29( 69.59%)d 0.00(  0.07%)
                                            0.0001 -0.5508 -0.0039 -0.3501 -0.0025
                                           -0.0956 -0.0004 -0.7512  0.0004 -0.0029
                                           -0.0088 -0.0026 -0.0026 -0.0250
                ( 67.00%)  -0.8185* C   2 s( 21.09%)p 3.73( 78.64%)d 0.01(  0.27%)
                                            0.0000 -0.4576 -0.0392  0.4155  0.0185
                                            0.1277  0.0158  0.7716  0.0384 -0.0050
                                           -0.0362 -0.0091 -0.0092 -0.0346
   170. (0.00239) BD*( 1) O   1 - H  11  
                ( 25.59%)   0.5058* O   1 s( 20.59%)p 3.85( 79.33%)d 0.00(  0.08%)
                                            0.0002  0.4533  0.0199 -0.8249 -0.0309
                                           -0.3207 -0.0115  0.0932 -0.0148  0.0129
                                           -0.0187 -0.0073  0.0147 -0.0070
                ( 74.41%)  -0.8626* H  11 s( 99.57%)p 0.00(  0.43%)
                                            0.9978 -0.0029  0.0609  0.0242 -0.0020
   171. (0.01405) BD*( 1) C   2 - C   3  
                ( 53.16%)   0.7291* C   2 s( 28.89%)p 2.46( 71.05%)d 0.00(  0.06%)
                                            0.0003  0.5375  0.0059  0.7179  0.0009
                                            0.4195 -0.0092 -0.1377  0.0052  0.0180
                                           -0.0071 -0.0037  0.0089 -0.0116
                ( 46.84%)  -0.6844* C   3 s( 31.65%)p 2.16( 68.32%)d 0.00(  0.03%)
                                           -0.0000  0.5625 -0.0043 -0.7131  0.0212
                                           -0.4046 -0.0018  0.1031  0.0017  0.0124
                                           -0.0025 -0.0015  0.0081 -0.0085
   172. (0.01228) BD*( 1) C   2 - H  12  
                ( 38.76%)   0.6226* C   2 s( 25.18%)p 2.97( 74.78%)d 0.00(  0.05%)
                                            0.0001 -0.5017  0.0077 -0.1461  0.0190
                                            0.7781 -0.0104 -0.3470  0.0027  0.0083
                                           -0.0019  0.0143  0.0121  0.0062
                ( 61.24%)  -0.7826* H  12 s( 99.91%)p 0.00(  0.09%)
                                           -0.9995  0.0052  0.0035 -0.0266  0.0142
   173. (0.01300) BD*( 1) C   2 - H  13  
                ( 38.33%)   0.6191* C   2 s( 24.93%)p 3.01( 75.02%)d 0.00(  0.05%)
                                            0.0000 -0.4991  0.0153  0.5376 -0.0004
                                           -0.4480  0.0212 -0.5099 -0.0085  0.0126
                                            0.0133 -0.0135  0.0018  0.0016
                ( 61.67%)  -0.7853* H  13 s( 99.89%)p 0.00(  0.11%)
                                           -0.9995  0.0040 -0.0176  0.0160  0.0221
   174. (0.01770) BD*( 1) C   3 - C   4  
                ( 50.00%)   0.7071* C   3 s( 33.53%)p 1.98( 66.43%)d 0.00(  0.05%)
                                            0.0001 -0.5790  0.0008  0.0205  0.0127
                                           -0.7840  0.0018  0.2215 -0.0013 -0.0009
                                            0.0001  0.0092  0.0180  0.0072
                ( 50.00%)  -0.7071* C   4 s( 33.53%)p 1.98( 66.43%)d 0.00(  0.05%)
                                            0.0001 -0.5790  0.0008  0.0205  0.0127
                                            0.7854 -0.0018 -0.2165  0.0013  0.0009
                                            0.0000  0.0092  0.0180  0.0072
   175. (0.01154) BD*( 1) C   3 - C  10  
                ( 48.63%)   0.6974* C   3 s( 34.77%)p 1.87( 65.19%)d 0.00(  0.04%)
                                            0.0001 -0.5897 -0.0021 -0.7000  0.0096
                                            0.3865  0.0239 -0.1089 -0.0060  0.0131
                                           -0.0032  0.0012 -0.0115  0.0084
                ( 51.37%)  -0.7167* C  10 s( 35.35%)p 1.83( 64.60%)d 0.00(  0.05%)
                                           -0.0001 -0.5945 -0.0060  0.7049  0.0145
                                           -0.3723  0.0231  0.0986 -0.0069  0.0164
                                           -0.0044  0.0038 -0.0076  0.0117
   176. (0.01405) BD*( 1) C   4 - C   5  
                ( 46.84%)   0.6844* C   4 s( 31.65%)p 2.16( 68.32%)d 0.00(  0.03%)
                                            0.0000 -0.5625  0.0044  0.7131 -0.0212
                                           -0.4029 -0.0018  0.1090  0.0017  0.0125
                                           -0.0024  0.0014 -0.0081  0.0085
                ( 53.16%)  -0.7291* C   5 s( 28.89%)p 2.46( 71.05%)d 0.00(  0.06%)
                                           -0.0003 -0.5375 -0.0059 -0.7179 -0.0009
                                            0.4195 -0.0092 -0.1377  0.0052  0.0180
                                           -0.0071  0.0037 -0.0089  0.0116
   177. (0.01154) BD*( 1) C   4 - C   7  
                ( 48.64%)   0.6974* C   4 s( 34.77%)p 1.87( 65.19%)d 0.00(  0.04%)
                                            0.0001 -0.5897 -0.0021 -0.7000  0.0096
                                           -0.3867 -0.0239  0.1080  0.0060 -0.0131
                                            0.0032  0.0012 -0.0115  0.0084
                ( 51.36%)  -0.7167* C   7 s( 35.35%)p 1.83( 64.60%)d 0.00(  0.05%)
                                           -0.0001 -0.5945 -0.0060  0.7049  0.0145
                                            0.3718 -0.0231 -0.1005  0.0069 -0.0164
                                            0.0043  0.0038 -0.0076  0.0117
   178. (0.15630) BD*( 2) C   4 - C   7  
                ( 44.74%)   0.6689* C   4 s(  0.00%)p 1.00( 99.95%)d 0.00(  0.05%)
                                           -0.0000  0.0003 -0.0024 -0.0023 -0.0014
                                           -0.2654 -0.0027 -0.9639 -0.0078 -0.0057
                                           -0.0204  0.0021 -0.0013 -0.0008
                ( 55.26%)  -0.7434* C   7 s(  0.00%)p 1.00( 99.93%)d 0.00(  0.07%)
                                            0.0000 -0.0010 -0.0005  0.0000  0.0004
                                           -0.2624 -0.0031 -0.9645 -0.0088  0.0030
                                            0.0117  0.0201 -0.0059 -0.0101
   179. (0.00846) BD*( 1) C   5 - O   6  
                ( 67.00%)   0.8185* C   5 s( 21.09%)p 3.73( 78.64%)d 0.01(  0.27%)
                                           -0.0000  0.4576  0.0392 -0.4155 -0.0185
                                            0.1277  0.0158  0.7716  0.0384 -0.0050
                                           -0.0361  0.0091  0.0092  0.0346
                ( 33.00%)  -0.5745* O   6 s( 30.34%)p 2.29( 69.59%)d 0.00(  0.07%)
                                           -0.0001  0.5508  0.0039  0.3501  0.0025
                                           -0.0956 -0.0004 -0.7512  0.0004 -0.0029
                                           -0.0088  0.0026  0.0026  0.0250
   180. (0.01228) BD*( 1) C   5 - H  14  
                ( 38.76%)   0.6226* C   5 s( 25.18%)p 2.97( 74.78%)d 0.00(  0.05%)
                                            0.0001 -0.5017  0.0077 -0.1461  0.0190
                                           -0.7781  0.0104  0.3470 -0.0027 -0.0083
                                            0.0019  0.0143  0.0121  0.0062
                ( 61.24%)  -0.7826* H  14 s( 99.91%)p 0.00(  0.09%)
                                           -0.9995  0.0052  0.0035  0.0266 -0.0142
   181. (0.01300) BD*( 1) C   5 - H  15  
                ( 38.33%)   0.6191* C   5 s( 24.93%)p 3.01( 75.02%)d 0.00(  0.05%)
                                            0.0000 -0.4991  0.0153  0.5376 -0.0004
                                            0.4480 -0.0212  0.5099  0.0085 -0.0126
                                           -0.0133 -0.0135  0.0018  0.0016
                ( 61.67%)  -0.7853* H  15 s( 99.89%)p 0.00(  0.11%)
                                           -0.9995  0.0040 -0.0176 -0.0160 -0.0221
   182. (0.00239) BD*( 1) O   6 - H  16  
                ( 25.59%)   0.5058* O   6 s( 20.59%)p 3.85( 79.33%)d 0.00(  0.08%)
                                            0.0002  0.4533  0.0199 -0.8249 -0.0309
                                            0.3207  0.0115 -0.0932  0.0148 -0.0129
                                            0.0187 -0.0073  0.0147 -0.0070
                ( 74.41%)  -0.8626* H  16 s( 99.57%)p 0.00(  0.43%)
                                            0.9978 -0.0029  0.0609 -0.0242  0.0020
   183. (0.00800) BD*( 1) C   7 - C   8  
                ( 50.13%)   0.7080* C   7 s( 34.95%)p 1.86( 65.00%)d 0.00(  0.05%)
                                            0.0000  0.5910  0.0142  0.7082  0.0288
                                           -0.3696  0.0319  0.1000 -0.0085 -0.0165
                                            0.0045 -0.0037  0.0072 -0.0113
                ( 49.87%)  -0.7062* C   8 s( 35.72%)p 1.80( 64.24%)d 0.00(  0.04%)
                                            0.0000  0.5976  0.0040 -0.6864  0.0151
                                            0.3967  0.0358 -0.1106 -0.0097 -0.0127
                                            0.0033 -0.0011  0.0123 -0.0095
   184. (0.00699) BD*( 1) C   7 - H  17  
                ( 36.87%)   0.6072* C   7 s( 29.60%)p 2.38( 70.37%)d 0.00(  0.03%)
                                            0.0004 -0.5439  0.0134  0.0001 -0.0096
                                           -0.8092  0.0089  0.2208 -0.0030  0.0002
                                           -0.0000  0.0079  0.0122  0.0081
                ( 63.13%)  -0.7946* H  17 s( 99.90%)p 0.00(  0.10%)
                                           -0.9995  0.0022  0.0007  0.0310 -0.0080
   185. (0.00754) BD*( 1) C   8 - C   9  
                ( 50.00%)   0.7071* C   8 s( 34.74%)p 1.88( 65.21%)d 0.00(  0.05%)
                                           -0.0000 -0.5893 -0.0089 -0.0297 -0.0409
                                            0.7766  0.0095 -0.2153 -0.0028 -0.0016
                                            0.0006  0.0096  0.0187  0.0073
                ( 50.00%)  -0.7071* C   9 s( 34.74%)p 1.88( 65.21%)d 0.00(  0.05%)
                                           -0.0000 -0.5893 -0.0089 -0.0297 -0.0409
                                           -0.7766 -0.0095  0.2152  0.0028  0.0016
                                           -0.0006  0.0096  0.0187  0.0073
   186. (0.00642) BD*( 1) C   8 - H  18  
                ( 36.51%)   0.6042* C   8 s( 29.46%)p 2.39( 70.52%)d 0.00(  0.02%)
                                            0.0003 -0.5426  0.0145 -0.7255  0.0111
                                           -0.4075  0.0037  0.1124 -0.0011 -0.0111
                                            0.0031  0.0012 -0.0079  0.0071
                ( 63.49%)  -0.7968* H  18 s( 99.89%)p 0.00(  0.11%)
                                           -0.9995  0.0041  0.0279  0.0162 -0.0043
   187. (0.00800) BD*( 1) C   9 - C  10  
                ( 49.87%)   0.7062* C   9 s( 35.72%)p 1.80( 64.24%)d 0.00(  0.04%)
                                           -0.0000 -0.5976 -0.0040  0.6864 -0.0151
                                            0.3966  0.0358 -0.1108 -0.0097 -0.0127
                                            0.0033  0.0011 -0.0123  0.0095
                ( 50.13%)  -0.7080* C  10 s( 34.95%)p 1.86( 65.00%)d 0.00(  0.05%)
                                           -0.0000 -0.5910 -0.0142 -0.7082 -0.0288
                                           -0.3699  0.0319  0.0990 -0.0086 -0.0165
                                            0.0046  0.0037 -0.0072  0.0113
   188. (0.16007) BD*( 2) C   9 - C  10  
                ( 45.38%)   0.6736* C   9 s(  0.00%)p 1.00( 99.95%)d 0.00(  0.05%)
                                           -0.0000 -0.0005  0.0002 -0.0019 -0.0002
                                           -0.2666  0.0023 -0.9635  0.0072  0.0059
                                            0.0215 -0.0055  0.0019  0.0031
                ( 54.62%)  -0.7391* C  10 s(  0.00%)p 1.00( 99.94%)d 0.00(  0.06%)
                                           -0.0000  0.0022  0.0002 -0.0007 -0.0001
                                           -0.2606 -0.0024 -0.9651 -0.0060 -0.0027
                                           -0.0092 -0.0202  0.0060  0.0102
   189. (0.00642) BD*( 1) C   9 - H  19  
                ( 36.51%)   0.6042* C   9 s( 29.46%)p 2.39( 70.52%)d 0.00(  0.02%)
                                            0.0003 -0.5426  0.0145 -0.7255  0.0111
                                            0.4079 -0.0037 -0.1112  0.0011  0.0111
                                           -0.0031  0.0012 -0.0079  0.0071
                ( 63.49%)  -0.7968* H  19 s( 99.89%)p 0.00(  0.11%)
                                           -0.9995  0.0041  0.0279 -0.0162  0.0043
   190. (0.00699) BD*( 1) C  10 - H  20  
                ( 36.87%)   0.6072* C  10 s( 29.60%)p 2.38( 70.37%)d 0.00(  0.03%)
                                           -0.0004  0.5439 -0.0134 -0.0001  0.0096
                                           -0.8095  0.0089  0.2198 -0.0030  0.0002
                                           -0.0000 -0.0079 -0.0122 -0.0081
                ( 63.13%)  -0.7946* H  20 s( 99.90%)p 0.00(  0.10%)
                                            0.9995 -0.0022 -0.0007  0.0310 -0.0080


 NHO Directionality and "Bond Bending" (deviations from line of nuclear centers)

         [Thresholds for printing:  angular deviation  >  1.0 degree]
                                    hybrid p-character > 25.0%
                                    orbital occupancy  >  0.10e

                                Line of Centers        Hybrid 1              Hybrid 2
                                ---------------  -------------------   ------------------
                NBO               Theta   Phi    Theta   Phi    Dev    Theta   Phi    Dev
 ========================================================================================
     1. BD (   1) O   1 - C   2    27.5   16.3    26.0   15.2   1.6    150.6  198.3   2.1
     2. BD (   1) O   1 - H  11    80.3  200.9    85.1  201.2   4.8      --     --    --
     3. BD (   1) C   2 - C   3    97.4   30.0    99.1   29.7   1.7      --     --    --
     4. BD (   1) C   2 - H  12    64.2  282.5    66.1  279.4   3.4      --     --    --
     5. BD (   1) C   2 - H  13    52.0  137.8    52.9  141.5   3.1      --     --    --
     6. BD (   1) C   3 - C   4   105.6   90.0   105.7   92.4   2.3     74.7  267.6   2.3
     7. BD (   1) C   3 - C  10    82.6  331.7    81.9  329.3   2.5     96.5  154.1   2.5
     8. BD (   1) C   4 - C   5    97.4  150.0     --     --    --      80.9  330.3   1.7
     9. BD (   1) C   4 - C   7    97.4   28.3    98.1   30.7   2.5     83.3  205.9   2.5
    10. BD (   2) C   4 - C   7    97.4   28.3    15.4   89.2  89.8     15.3   90.1  89.9
    11. BD (   1) C   5 - O   6    27.5  163.7    29.4  161.7   2.1    154.0  344.8   1.6
    12. BD (   1) C   5 - H  14   115.8   77.5   113.9   80.6   3.4      --     --    --
    13. BD (   1) C   5 - H  15   128.0  222.2   127.1  218.5   3.1      --     --    --
    14. BD (   1) O   6 - H  16    99.7  159.1    94.9  158.8   4.8      --     --    --
    15. BD (   1) C   7 - C   8    82.5  331.3    83.6  335.4   4.2     98.6  147.2   4.2
    17. BD (   1) C   8 - C   9    74.5  270.0    74.6  275.1   5.0    105.4   84.9   5.0
    19. BD (   1) C   9 - C  10    82.5  208.7    81.4  212.8   4.2     96.4   24.6   4.2
    20. BD (   2) C   9 - C  10    82.5  208.7    15.4   89.5  90.2    164.8  269.8  89.9
    33. LP (   1) O   1             --     --    153.4  350.2   --       --     --    --
    34. LP (   2) O   1             --     --     94.7  107.7   --       --     --    --
    35. LP (   1) C   3             --     --     15.5   91.5   --       --     --    --
    36. LP (   1) O   6             --     --     26.6    9.7   --       --     --    --
    37. LP (   2) O   6             --     --     85.3  252.3   --       --     --    --
    38. LP*(   1) C   8             --     --     15.5   90.2   --       --     --    --
   178. BD*(   2) C   4 - C   7    97.4   28.3    15.4   89.2  89.8     15.3   90.1  89.9
   188. BD*(   2) C   9 - C  10    82.5  208.7    15.4   89.5  90.2    164.8  269.8  89.9


 Second Order Perturbation Theory Analysis of Fock Matrix in NBO Basis

     Threshold for printing:   0.25 kcal/mol
                                                                              E(2)  E(j)-E(i) F(i,j)
         Donor NBO (i)                     Acceptor NBO (j)                 kcal/mol   a.u.    a.u. 
 ===================================================================================================

 within unit  1
   1. BD (   1) O   1 - C   2        /130. RY*(   2) H  11                    0.26    2.00    0.029
   1. BD (   1) O   1 - C   2        /175. BD*(   1) C   3 - C  10            0.40    1.35    0.029
   2. BD (   1) O   1 - H  11        / 50. RY*(   3) C   2                    0.57    1.64    0.039
   2. BD (   1) O   1 - H  11        /171. BD*(   1) C   2 - C   3            1.61    1.09    0.053
   3. BD (   1) C   2 - C   3        / 40. RY*(   2) O   1                    0.45    2.06    0.039
   3. BD (   1) C   2 - C   3        / 66. RY*(   1) C   4                    0.76    1.82    0.047
   3. BD (   1) C   2 - C   3        /120. RY*(   1) C  10                    0.64    1.78    0.043
   3. BD (   1) C   2 - C   3        /170. BD*(   1) O   1 - H  11            0.77    1.10    0.037
   3. BD (   1) C   2 - C   3        /174. BD*(   1) C   3 - C   4            1.18    1.16    0.047
   3. BD (   1) C   2 - C   3        /175. BD*(   1) C   3 - C  10            1.26    1.19    0.049
   3. BD (   1) C   2 - C   3        /177. BD*(   1) C   4 - C   7            1.53    1.19    0.054
   3. BD (   1) C   2 - C   3        /187. BD*(   1) C   9 - C  10            1.45    1.19    0.052
   4. BD (   1) C   2 - H  12        / 39. RY*(   1) O   1                    0.38    1.70    0.032
   4. BD (   1) C   2 - H  12        /174. BD*(   1) C   3 - C   4            2.31    1.01    0.061
   5. BD (   1) C   2 - H  13        / 59. RY*(   3) C   3                    0.35    1.28    0.027
   5. BD (   1) C   2 - H  13        /175. BD*(   1) C   3 - C  10            1.33    1.05    0.047
   6. BD (   1) C   3 - C   4        / 48. RY*(   1) C   2                    0.34    1.59    0.030
   6. BD (   1) C   3 - C   4        / 75. RY*(   1) C   5                    0.34    1.59    0.030
   6. BD (   1) C   3 - C   4        / 93. RY*(   1) C   7                    0.56    1.86    0.041
   6. BD (   1) C   3 - C   4        /120. RY*(   1) C  10                    0.56    1.86    0.041
   6. BD (   1) C   3 - C   4        /171. BD*(   1) C   2 - C   3            0.91    1.13    0.040
   6. BD (   1) C   3 - C   4        /172. BD*(   1) C   2 - H  12            0.35    1.18    0.026
   6. BD (   1) C   3 - C   4        /175. BD*(   1) C   3 - C  10            1.49    1.27    0.055
   6. BD (   1) C   3 - C   4        /176. BD*(   1) C   4 - C   5            0.91    1.13    0.040
   6. BD (   1) C   3 - C   4        /177. BD*(   1) C   4 - C   7            1.49    1.27    0.055
   6. BD (   1) C   3 - C   4        /180. BD*(   1) C   5 - H  14            0.35    1.18    0.026
   6. BD (   1) C   3 - C   4        /184. BD*(   1) C   7 - H  17            1.10    1.19    0.046
   6. BD (   1) C   3 - C   4        /190. BD*(   1) C  10 - H  20            1.10    1.19    0.046
   7. BD (   1) C   3 - C  10        / 48. RY*(   1) C   2                    0.37    1.58    0.031
   7. BD (   1) C   3 - C  10        / 66. RY*(   1) C   4                    0.68    1.90    0.046
   7. BD (   1) C   3 - C  10        /111. RY*(   1) C   9                    0.48    1.90    0.038
   7. BD (   1) C   3 - C  10        /112. RY*(   2) C   9                    0.63    1.36    0.037
   7. BD (   1) C   3 - C  10        /171. BD*(   1) C   2 - C   3            1.01    1.12    0.043
   7. BD (   1) C   3 - C  10        /173. BD*(   1) C   2 - H  13            0.25    1.17    0.022
   7. BD (   1) C   3 - C  10        /174. BD*(   1) C   3 - C   4            1.65    1.23    0.057
   7. BD (   1) C   3 - C  10        /176. BD*(   1) C   4 - C   5            1.69    1.12    0.055
   7. BD (   1) C   3 - C  10        /187. BD*(   1) C   9 - C  10            1.37    1.26    0.052
   7. BD (   1) C   3 - C  10        /189. BD*(   1) C   9 - H  19            0.97    1.18    0.043
   7. BD (   1) C   3 - C  10        /190. BD*(   1) C  10 - H  20            0.68    1.18    0.036
   8. BD (   1) C   4 - C   5        / 57. RY*(   1) C   3                    0.76    1.82    0.047
   8. BD (   1) C   4 - C   5        / 85. RY*(   2) O   6                    0.45    2.06    0.039
   8. BD (   1) C   4 - C   5        / 93. RY*(   1) C   7                    0.64    1.78    0.043
   8. BD (   1) C   4 - C   5        /174. BD*(   1) C   3 - C   4            1.18    1.16    0.047
   8. BD (   1) C   4 - C   5        /175. BD*(   1) C   3 - C  10            1.53    1.19    0.054
   8. BD (   1) C   4 - C   5        /177. BD*(   1) C   4 - C   7            1.26    1.19    0.049
   8. BD (   1) C   4 - C   5        /182. BD*(   1) O   6 - H  16            0.77    1.10    0.037
   8. BD (   1) C   4 - C   5        /183. BD*(   1) C   7 - C   8            1.45    1.19    0.052
   9. BD (   1) C   4 - C   7        / 57. RY*(   1) C   3                    0.68    1.90    0.046
   9. BD (   1) C   4 - C   7        / 75. RY*(   1) C   5                    0.37    1.58    0.031
   9. BD (   1) C   4 - C   7        /102. RY*(   1) C   8                    0.48    1.90    0.038
   9. BD (   1) C   4 - C   7        /103. RY*(   2) C   8                    0.63    1.36    0.037
   9. BD (   1) C   4 - C   7        /171. BD*(   1) C   2 - C   3            1.69    1.12    0.055
   9. BD (   1) C   4 - C   7        /174. BD*(   1) C   3 - C   4            1.65    1.23    0.057
   9. BD (   1) C   4 - C   7        /176. BD*(   1) C   4 - C   5            1.01    1.12    0.043
   9. BD (   1) C   4 - C   7        /181. BD*(   1) C   5 - H  15            0.25    1.17    0.022
   9. BD (   1) C   4 - C   7        /183. BD*(   1) C   7 - C   8            1.37    1.26    0.052
   9. BD (   1) C   4 - C   7        /184. BD*(   1) C   7 - H  17            0.68    1.18    0.036
   9. BD (   1) C   4 - C   7        /186. BD*(   1) C   8 - H  18            0.97    1.18    0.043
  10. BD (   2) C   4 - C   7        / 38. LP*(   1) C   8                   24.57    0.13    0.087
  10. BD (   2) C   4 - C   7        / 59. RY*(   3) C   3                    0.36    1.06    0.027
  10. BD (   2) C   4 - C   7        / 77. RY*(   3) C   5                    0.42    1.24    0.032
  10. BD (   2) C   4 - C   7        /106. RY*(   5) C   8                    0.73    1.46    0.045
  10. BD (   2) C   4 - C   7        /179. BD*(   1) C   5 - O   6            2.83    0.58    0.056
  10. BD (   2) C   4 - C   7        /181. BD*(   1) C   5 - H  15            0.92    0.74    0.036
  11. BD (   1) C   5 - O   6        /150. RY*(   2) H  16                    0.26    2.00    0.029
  11. BD (   1) C   5 - O   6        /177. BD*(   1) C   4 - C   7            0.39    1.35    0.029
  11. BD (   1) C   5 - O   6        /178. BD*(   2) C   4 - C   7            0.75    0.81    0.034
  12. BD (   1) C   5 - H  14        / 84. RY*(   1) O   6                    0.38    1.70    0.032
  12. BD (   1) C   5 - H  14        /174. BD*(   1) C   3 - C   4            2.30    1.01    0.061
  13. BD (   1) C   5 - H  15        / 68. RY*(   3) C   4                    0.34    1.29    0.027
  13. BD (   1) C   5 - H  15        /177. BD*(   1) C   4 - C   7            1.34    1.05    0.047
  13. BD (   1) C   5 - H  15        /178. BD*(   2) C   4 - C   7            1.19    0.51    0.034
  14. BD (   1) O   6 - H  16        / 77. RY*(   3) C   5                    0.57    1.64    0.039
  14. BD (   1) O   6 - H  16        /176. BD*(   1) C   4 - C   5            1.62    1.09    0.053
  15. BD (   1) C   7 - C   8        / 66. RY*(   1) C   4                    0.33    1.90    0.032
  15. BD (   1) C   7 - C   8        / 67. RY*(   2) C   4                    0.46    1.46    0.033
  15. BD (   1) C   7 - C   8        / 69. RY*(   4) C   4                    0.38    1.55    0.031
  15. BD (   1) C   7 - C   8        /111. RY*(   1) C   9                    0.45    1.90    0.037
  15. BD (   1) C   7 - C   8        /112. RY*(   2) C   9                    0.63    1.36    0.037
  15. BD (   1) C   7 - C   8        /176. BD*(   1) C   4 - C   5            1.61    1.11    0.054
  15. BD (   1) C   7 - C   8        /177. BD*(   1) C   4 - C   7            1.48    1.26    0.054
  15. BD (   1) C   7 - C   8        /184. BD*(   1) C   7 - H  17            0.67    1.18    0.036
  15. BD (   1) C   7 - C   8        /185. BD*(   1) C   8 - C   9            0.99    1.25    0.045
  15. BD (   1) C   7 - C   8        /186. BD*(   1) C   8 - H  18            0.53    1.17    0.032
  15. BD (   1) C   7 - C   8        /189. BD*(   1) C   9 - H  19            1.25    1.17    0.048
  16. BD (   1) C   7 - H  17        / 66. RY*(   1) C   4                    0.42    1.70    0.034
  16. BD (   1) C   7 - H  17        /102. RY*(   1) C   8                    0.31    1.70    0.029
  16. BD (   1) C   7 - H  17        /174. BD*(   1) C   3 - C   4            2.30    1.03    0.062
  16. BD (   1) C   7 - H  17        /177. BD*(   1) C   4 - C   7            0.58    1.06    0.031
  16. BD (   1) C   7 - H  17        /183. BD*(   1) C   7 - C   8            0.45    1.06    0.028
  16. BD (   1) C   7 - H  17        /185. BD*(   1) C   8 - C   9            1.80    1.05    0.055
  17. BD (   1) C   8 - C   9        / 93. RY*(   1) C   7                    0.35    1.87    0.032
  17. BD (   1) C   8 - C   9        / 94. RY*(   2) C   7                    0.86    1.45    0.045
  17. BD (   1) C   8 - C   9        /120. RY*(   1) C  10                    0.35    1.87    0.032
  17. BD (   1) C   8 - C   9        /121. RY*(   2) C  10                    0.86    1.45    0.045
  17. BD (   1) C   8 - C   9        /183. BD*(   1) C   7 - C   8            1.01    1.28    0.045
  17. BD (   1) C   8 - C   9        /184. BD*(   1) C   7 - H  17            1.24    1.20    0.049
  17. BD (   1) C   8 - C   9        /186. BD*(   1) C   8 - H  18            0.44    1.19    0.029
  17. BD (   1) C   8 - C   9        /187. BD*(   1) C   9 - C  10            1.01    1.28    0.045
  17. BD (   1) C   8 - C   9        /189. BD*(   1) C   9 - H  19            0.44    1.19    0.029
  17. BD (   1) C   8 - C   9        /190. BD*(   1) C  10 - H  20            1.24    1.20    0.049
  18. BD (   1) C   8 - H  18        / 93. RY*(   1) C   7                    0.32    1.67    0.029
  18. BD (   1) C   8 - H  18        /111. RY*(   1) C   9                    0.33    1.72    0.030
  18. BD (   1) C   8 - H  18        /177. BD*(   1) C   4 - C   7            2.11    1.08    0.060
  18. BD (   1) C   8 - H  18        /183. BD*(   1) C   7 - C   8            0.38    1.08    0.025
  18. BD (   1) C   8 - H  18        /187. BD*(   1) C   9 - C  10            1.88    1.08    0.057
  19. BD (   1) C   9 - C  10        / 57. RY*(   1) C   3                    0.33    1.90    0.032
  19. BD (   1) C   9 - C  10        / 58. RY*(   2) C   3                    0.47    1.46    0.033
  19. BD (   1) C   9 - C  10        / 60. RY*(   4) C   3                    0.38    1.55    0.031
  19. BD (   1) C   9 - C  10        /102. RY*(   1) C   8                    0.45    1.90    0.037
  19. BD (   1) C   9 - C  10        /103. RY*(   2) C   8                    0.63    1.36    0.037
  19. BD (   1) C   9 - C  10        /171. BD*(   1) C   2 - C   3            1.61    1.11    0.054
  19. BD (   1) C   9 - C  10        /175. BD*(   1) C   3 - C  10            1.48    1.26    0.054
  19. BD (   1) C   9 - C  10        /185. BD*(   1) C   8 - C   9            0.99    1.25    0.045
  19. BD (   1) C   9 - C  10        /186. BD*(   1) C   8 - H  18            1.25    1.17    0.048
  19. BD (   1) C   9 - C  10        /189. BD*(   1) C   9 - H  19            0.53    1.17    0.032
  19. BD (   1) C   9 - C  10        /190. BD*(   1) C  10 - H  20            0.67    1.18    0.036
  20. BD (   2) C   9 - C  10        / 38. LP*(   1) C   8                   33.50    0.12    0.099
  20. BD (   2) C   9 - C  10        /105. RY*(   4) C   8                    0.83    1.59    0.051
  20. BD (   2) C   9 - C  10        /114. RY*(   4) C   9                    0.27    1.84    0.031
  21. BD (   1) C   9 - H  19        /102. RY*(   1) C   8                    0.33    1.72    0.030
  21. BD (   1) C   9 - H  19        /120. RY*(   1) C  10                    0.32    1.67    0.029
  21. BD (   1) C   9 - H  19        /175. BD*(   1) C   3 - C  10            2.11    1.08    0.060
  21. BD (   1) C   9 - H  19        /183. BD*(   1) C   7 - C   8            1.88    1.08    0.057
  21. BD (   1) C   9 - H  19        /187. BD*(   1) C   9 - C  10            0.38    1.08    0.025
  22. BD (   1) C  10 - H  20        / 57. RY*(   1) C   3                    0.42    1.70    0.034
  22. BD (   1) C  10 - H  20        /111. RY*(   1) C   9                    0.31    1.70    0.029
  22. BD (   1) C  10 - H  20        /174. BD*(   1) C   3 - C   4            2.29    1.03    0.062
  22. BD (   1) C  10 - H  20        /175. BD*(   1) C   3 - C  10            0.58    1.06    0.031
  22. BD (   1) C  10 - H  20        /185. BD*(   1) C   8 - C   9            1.80    1.05    0.055
  22. BD (   1) C  10 - H  20        /187. BD*(   1) C   9 - C  10            0.45    1.06    0.028
  23. CR (   1) O   1                / 50. RY*(   3) C   2                    0.49   19.91    0.125
  23. CR (   1) O   1                / 52. RY*(   5) C   2                    0.53   20.30    0.131
  24. CR (   1) C   2                / 57. RY*(   1) C   3                    0.33   11.31    0.077
  24. CR (   1) C   2                /133. RY*(   1) H  12                    0.32   10.53    0.073
  24. CR (   1) C   2                /137. RY*(   1) H  13                    0.42   10.56    0.084
  24. CR (   1) C   2                /169. BD*(   1) O   1 - C   2            0.50   10.43    0.091
  24. CR (   1) C   2                /174. BD*(   1) C   3 - C   4            0.44   10.65    0.087
  24. CR (   1) C   2                /175. BD*(   1) C   3 - C  10            0.41   10.67    0.084
  25. CR (   1) C   3                / 49. RY*(   2) C   2                    0.45   11.11    0.089
  25. CR (   1) C   3                / 67. RY*(   2) C   4                    0.74   10.86    0.114
  25. CR (   1) C   3                / 68. RY*(   3) C   4                    0.31   10.90    0.073
  25. CR (   1) C   3                /121. RY*(   2) C  10                    0.88   10.83    0.124
  25. CR (   1) C   3                /176. BD*(   1) C   4 - C   5            0.45   10.51    0.087
  25. CR (   1) C   3                /177. BD*(   1) C   4 - C   7            0.44   10.66    0.087
  25. CR (   1) C   3                /187. BD*(   1) C   9 - C  10            0.45   10.66    0.088
  25. CR (   1) C   3                /190. BD*(   1) C  10 - H  20            0.27   10.58    0.068
  26. CR (   1) C   4                / 58. RY*(   2) C   3                    0.76   10.86    0.115
  26. CR (   1) C   4                / 59. RY*(   3) C   3                    0.29   10.89    0.071
  26. CR (   1) C   4                / 76. RY*(   2) C   5                    0.45   11.11    0.089
  26. CR (   1) C   4                / 94. RY*(   2) C   7                    0.88   10.83    0.124
  26. CR (   1) C   4                /171. BD*(   1) C   2 - C   3            0.45   10.51    0.087
  26. CR (   1) C   4                /175. BD*(   1) C   3 - C  10            0.44   10.66    0.087
  26. CR (   1) C   4                /183. BD*(   1) C   7 - C   8            0.45   10.66    0.088
  26. CR (   1) C   4                /184. BD*(   1) C   7 - H  17            0.27   10.58    0.068
  27. CR (   1) C   5                / 66. RY*(   1) C   4                    0.33   11.31    0.077
  27. CR (   1) C   5                /141. RY*(   1) H  14                    0.32   10.53    0.073
  27. CR (   1) C   5                /145. RY*(   1) H  15                    0.42   10.56    0.084
  27. CR (   1) C   5                /174. BD*(   1) C   3 - C   4            0.44   10.65    0.087
  27. CR (   1) C   5                /177. BD*(   1) C   4 - C   7            0.41   10.67    0.084
  27. CR (   1) C   5                /179. BD*(   1) C   5 - O   6            0.50   10.43    0.091
  28. CR (   1) O   6                / 77. RY*(   3) C   5                    0.49   19.91    0.125
  28. CR (   1) O   6                / 79. RY*(   5) C   5                    0.53   20.30    0.131
  29. CR (   1) C   7                / 66. RY*(   1) C   4                    0.36   11.27    0.080
  29. CR (   1) C   7                / 69. RY*(   4) C   4                    0.45   10.93    0.089
  29. CR (   1) C   7                /103. RY*(   2) C   8                    0.64   10.74    0.105
  29. CR (   1) C   7                /104. RY*(   3) C   8                    0.25   10.77    0.066
  29. CR (   1) C   7                /153. RY*(   1) H  17                    0.40   10.47    0.081
  29. CR (   1) C   7                /174. BD*(   1) C   3 - C   4            0.58   10.60    0.100
  29. CR (   1) C   7                /176. BD*(   1) C   4 - C   5            0.49   10.49    0.091
  29. CR (   1) C   7                /185. BD*(   1) C   8 - C   9            0.43   10.62    0.085
  29. CR (   1) C   7                /186. BD*(   1) C   8 - H  18            0.27   10.55    0.067
  30. CR (   1) C   8                / 94. RY*(   2) C   7                    0.37   10.83    0.080
  30. CR (   1) C   8                / 95. RY*(   3) C   7                    0.37   10.70    0.079
  30. CR (   1) C   8                /112. RY*(   2) C   9                    0.74   10.76    0.113
  30. CR (   1) C   8                /157. RY*(   1) H  18                    0.41   10.46    0.083
  30. CR (   1) C   8                /177. BD*(   1) C   4 - C   7            0.51   10.66    0.093
  30. CR (   1) C   8                /184. BD*(   1) C   7 - H  17            0.30   10.58    0.072
  30. CR (   1) C   8                /187. BD*(   1) C   9 - C  10            0.40   10.66    0.083
  30. CR (   1) C   8                /189. BD*(   1) C   9 - H  19            0.27   10.58    0.068
  31. CR (   1) C   9                /103. RY*(   2) C   8                    0.74   10.76    0.113
  31. CR (   1) C   9                /121. RY*(   2) C  10                    0.37   10.83    0.080
  31. CR (   1) C   9                /122. RY*(   3) C  10                    0.38   10.69    0.080
  31. CR (   1) C   9                /161. RY*(   1) H  19                    0.41   10.46    0.083
  31. CR (   1) C   9                /175. BD*(   1) C   3 - C  10            0.51   10.66    0.093
  31. CR (   1) C   9                /183. BD*(   1) C   7 - C   8            0.40   10.66    0.083
  31. CR (   1) C   9                /186. BD*(   1) C   8 - H  18            0.27   10.58    0.068
  31. CR (   1) C   9                /190. BD*(   1) C  10 - H  20            0.30   10.58    0.072
  32. CR (   1) C  10                / 57. RY*(   1) C   3                    0.36   11.27    0.080
  32. CR (   1) C  10                / 60. RY*(   4) C   3                    0.45   10.92    0.089
  32. CR (   1) C  10                /112. RY*(   2) C   9                    0.64   10.74    0.105
  32. CR (   1) C  10                /113. RY*(   3) C   9                    0.25   10.77    0.066
  32. CR (   1) C  10                /165. RY*(   1) H  20                    0.40   10.47    0.081
  32. CR (   1) C  10                /171. BD*(   1) C   2 - C   3            0.49   10.49    0.091
  32. CR (   1) C  10                /174. BD*(   1) C   3 - C   4            0.58   10.60    0.100
  32. CR (   1) C  10                /185. BD*(   1) C   8 - C   9            0.43   10.62    0.085
  32. CR (   1) C  10                /189. BD*(   1) C   9 - H  19            0.27   10.55    0.067
  33. LP (   1) O   1                / 49. RY*(   2) C   2                    0.44    1.55    0.033
  33. LP (   1) O   1                /131. RY*(   3) H  11                    0.34    1.79    0.031
  33. LP (   1) O   1                /171. BD*(   1) C   2 - C   3            0.36    0.96    0.024
  33. LP (   1) O   1                /173. BD*(   1) C   2 - H  13            1.24    1.02    0.045
  34. LP (   2) O   1                / 51. RY*(   4) C   2                    0.47    2.51    0.044
  34. LP (   2) O   1                /129. RY*(   1) H  11                    0.98    1.93    0.055
  34. LP (   2) O   1                /172. BD*(   1) C   2 - H  12            3.77    0.76    0.068
  34. LP (   2) O   1                /173. BD*(   1) C   2 - H  13            1.68    0.76    0.045
  34. LP (   2) O   1                /181. BD*(   1) C   5 - H  15            0.50    0.76    0.025
  35. LP (   1) C   3                / 50. RY*(   3) C   2                    0.52    1.11    0.042
  35. LP (   1) C   3                / 59. RY*(   3) C   3                    0.53    0.93    0.039
  35. LP (   1) C   3                / 68. RY*(   3) C   4                    0.48    0.94    0.037
  35. LP (   1) C   3                / 70. RY*(   5) C   4                    0.40    2.01    0.049
  35. LP (   1) C   3                /122. RY*(   3) C  10                    0.45    0.74    0.032
  35. LP (   1) C   3                /123. RY*(   4) C  10                    1.10    0.77    0.051
  35. LP (   1) C   3                /124. RY*(   5) C  10                    0.38    2.07    0.049
  35. LP (   1) C   3                /169. BD*(   1) O   1 - C   2            4.28    0.45    0.076
  35. LP (   1) C   3                /173. BD*(   1) C   2 - H  13            1.26    0.61    0.048
  35. LP (   1) C   3                /178. BD*(   2) C   4 - C   7           28.00    0.17    0.104
  35. LP (   1) C   3                /188. BD*(   2) C   9 - C  10           34.34    0.16    0.113
  36. LP (   1) O   6                / 76. RY*(   2) C   5                    0.44    1.55    0.033
  36. LP (   1) O   6                /151. RY*(   3) H  16                    0.34    1.79    0.031
  36. LP (   1) O   6                /176. BD*(   1) C   4 - C   5            0.36    0.96    0.024
  36. LP (   1) O   6                /181. BD*(   1) C   5 - H  15            1.24    1.02    0.045
  37. LP (   2) O   6                / 78. RY*(   4) C   5                    0.47    2.51    0.044
  37. LP (   2) O   6                /149. RY*(   1) H  16                    0.98    1.93    0.055
  37. LP (   2) O   6                /173. BD*(   1) C   2 - H  13            0.50    0.76    0.025
  37. LP (   2) O   6                /180. BD*(   1) C   5 - H  14            3.77    0.76    0.068
  37. LP (   2) O   6                /181. BD*(   1) C   5 - H  15            1.68    0.76    0.045
  38. LP*(   1) C   8                / 95. RY*(   3) C   7                    0.31    0.74    0.026
  38. LP*(   1) C   8                / 97. RY*(   5) C   7                    0.71    1.93    0.065
  38. LP*(   1) C   8                /105. RY*(   4) C   8                    0.50    1.47    0.047
  38. LP*(   1) C   8                /106. RY*(   5) C   8                    0.58    1.34    0.049
  38. LP*(   1) C   8                /114. RY*(   4) C   9                    1.08    1.72    0.076
  38. LP*(   1) C   8                /178. BD*(   2) C   4 - C   7           31.61    0.17    0.112
  38. LP*(   1) C   8                /188. BD*(   2) C   9 - C  10           28.56    0.16    0.105
 178. BD*(   2) C   4 - C   7        / 95. RY*(   3) C   7                    0.69    0.57    0.063
 178. BD*(   2) C   4 - C   7        / 96. RY*(   4) C   7                    1.12    0.74    0.092
 178. BD*(   2) C   4 - C   7        /106. RY*(   5) C   8                    0.29    1.17    0.059
 178. BD*(   2) C   4 - C   7        /179. BD*(   1) C   5 - O   6            0.95    0.29    0.051
 188. BD*(   2) C   9 - C  10        /115. RY*(   5) C   9                    1.13    0.93    0.102
 188. BD*(   2) C   9 - C  10        /122. RY*(   3) C  10                    0.55    0.57    0.056
 188. BD*(   2) C   9 - C  10        /123. RY*(   4) C  10                    0.90    0.61    0.073


 Natural Bond Orbitals (Summary):

                                                            Principal Delocalizations
           NBO                        Occupancy    Energy   (geminal,vicinal,remote)
 ====================================================================================
 Molecular unit  1  (C8H10O2)
     1. BD (   1) O   1 - C   2          0.99551    -0.97254  175(v),130(v)
     2. BD (   1) O   1 - H  11          0.99311    -0.85569  171(v),50(v)
     3. BD (   1) C   2 - C   3          0.98802    -0.81025  177(v),187(v),175(g),174(g)
                                                    170(v),66(v),120(v),40(v)
     4. BD (   1) C   2 - H  12          0.99351    -0.66181  174(v),39(v)
     5. BD (   1) C   2 - H  13          0.99044    -0.67023  175(v),59(v)
     6. BD (   1) C   3 - C   4          0.98576    -0.89406  175(g),177(g),184(v),190(v)
                                                    171(g),176(g),93(v),120(v)
                                                    172(v),180(v),75(v),48(v)
     7. BD (   1) C   3 - C  10          0.98751    -0.88444  176(v),174(g),187(g),171(g)
                                                    189(v),66(v),190(g),112(v)
                                                    111(v),48(v)
     8. BD (   1) C   4 - C   5          0.98802    -0.81024  175(v),183(v),177(g),174(g)
                                                    182(v),57(v),93(v),85(v)
     9. BD (   1) C   4 - C   7          0.98751    -0.88444  171(v),174(g),183(g),176(g)
                                                    186(v),57(v),184(g),103(v)
                                                    102(v),75(v)
    10. BD (   2) C   4 - C   7          0.82454    -0.45238  38(v),179(v),181(v),106(v)
                                                    77(v),59(v)
    11. BD (   1) C   5 - O   6          0.99551    -0.97254  178(v),177(v),150(v)
    12. BD (   1) C   5 - H  14          0.99351    -0.66180  174(v),84(v)
    13. BD (   1) C   5 - H  15          0.99044    -0.67023  178(v),177(v),68(v)
    14. BD (   1) O   6 - H  16          0.99311    -0.85568  176(v),77(v)
    15. BD (   1) C   7 - C   8          0.98981    -0.88141  176(v),177(g),189(v),185(g)
                                                    184(g),112(v),186(g),67(v)
                                                    111(v),69(v),66(v)
    16. BD (   1) C   7 - H  17          0.98930    -0.68406  174(v),185(v),177(g),183(g)
                                                    66(v),102(v)
    17. BD (   1) C   8 - C   9          0.99082    -0.90179  184(v),190(v),183(g),187(g)
                                                    121(v),94(v),186(g),189(g)
                                                    93(v),120(v)
    18. BD (   1) C   8 - H  18          0.98991    -0.70240  177(v),187(v),183(g),111(v)
                                                    93(v)
    19. BD (   1) C   9 - C  10          0.98981    -0.88140  171(v),175(g),186(v),185(g)
                                                    190(g),103(v),189(g),58(v)
                                                    102(v),60(v),57(v)
    20. BD (   2) C   9 - C  10          0.81070    -0.45063  38(v),105(v),114(g)
    21. BD (   1) C   9 - H  19          0.98991    -0.70240  175(v),183(v),187(g),102(v)
                                                    120(v)
    22. BD (   1) C  10 - H  20          0.98930    -0.68406  174(v),185(v),175(g),187(g)
                                                    57(v),111(v)
    23. CR (   1) O   1                  0.99988   -19.12132  52(v),50(v)
    24. CR (   1) C   2                  0.99953   -10.29870  169(g),174(v),137(v),175(v)
                                                    57(v),133(v)
    25. CR (   1) C   3                  0.99941   -10.28236  121(v),67(v),187(v),176(v)
                                                    49(v),177(v),68(v),190(v)
    26. CR (   1) C   4                  0.99941   -10.28236  94(v),58(v),183(v),171(v)
                                                    76(v),175(v),59(v),184(v)
    27. CR (   1) C   5                  0.99953   -10.29869  179(g),174(v),145(v),177(v)
                                                    66(v),141(v)
    28. CR (   1) O   6                  0.99988   -19.12132  79(v),77(v)
    29. CR (   1) C   7                  0.99946   -10.25497  103(v),174(v),176(v),69(v)
                                                    185(v),153(v),66(v),186(v)
                                                    104(v)
    30. CR (   1) C   8                  0.99948   -10.28215  112(v),177(v),157(v),187(v)
                                                    94(v),95(v),184(v),189(v)
    31. CR (   1) C   9                  0.99948   -10.28215  103(v),175(v),161(v),183(v)
                                                    122(v),121(v),190(v),186(v)
    32. CR (   1) C  10                  0.99946   -10.25497  112(v),174(v),171(v),60(v)
                                                    185(v),165(v),57(v),189(v)
                                                    113(v)
    33. LP (   1) O   1                  0.99163    -0.73127  173(v),49(v),171(v),131(v)
    34. LP (   2) O   1                  0.97911    -0.47119  172(v),173(v),129(v),181(r)
                                                    51(v)
    35. LP (   1) C   3                  0.52559    -0.32391  188(v),178(v),169(v),173(v)
                                                    38(r),123(v),59(g),50(v)
                                                    68(v),122(v),70(v),124(v)
    36. LP (   1) O   6                  0.99163    -0.73127  181(v),76(v),176(v),151(v)
    37. LP (   2) O   6                  0.97911    -0.47119  180(v),181(v),149(v),173(r)
                                                    78(v)
    38. LP*(   1) C   8                  0.51552    -0.32604  178(v),188(v),114(v),97(v)
                                                    106(g),105(g),95(v)
    39. RY*(   1) O   1                  0.00076     1.03524   
    40. RY*(   2) O   1                  0.00064     1.25247   
    41. RY*(   3) O   1                  0.00003     1.30552   
    42. RY*(   4) O   1                  0.00003     1.36539   
    43. RY*(   5) O   1                  0.00000     2.72414   
    44. RY*(   6) O   1                  0.00000     2.76085   
    45. RY*(   7) O   1                  0.00000     2.58833   
    46. RY*(   8) O   1                  0.00000     2.80683   
    47. RY*(   9) O   1                  0.00001     2.41120   
    48. RY*(   1) C   2                  0.00212     0.69966   
    49. RY*(   2) C   2                  0.00185     0.82309   
    50. RY*(   3) C   2                  0.00095     0.78791   
    51. RY*(   4) C   2                  0.00073     2.03823   
    52. RY*(   5) C   2                  0.00035     1.17906   
    53. RY*(   6) C   2                  0.00019     1.60398   
    54. RY*(   7) C   2                  0.00004     1.21794   
    55. RY*(   8) C   2                  0.00002     2.06962   
    56. RY*(   9) C   2                  0.00001     1.92814   
    57. RY*(   1) C   3                  0.00316     1.01474   
    58. RY*(   2) C   3                  0.00179     0.57482   
    59. RY*(   3) C   3                  0.00138     0.60990   
    60. RY*(   4) C   3                  0.00080     0.66913   
    61. RY*(   5) C   3                  0.00035     1.69977   
    62. RY*(   6) C   3                  0.00023     2.00363   
    63. RY*(   7) C   3                  0.00012     1.76370   
    64. RY*(   8) C   3                  0.00007     1.98569   
    65. RY*(   9) C   3                  0.00002     1.96667   
    66. RY*(   1) C   4                  0.00316     1.01423   
    67. RY*(   2) C   4                  0.00180     0.57692   
    68. RY*(   3) C   4                  0.00139     0.61703   
    69. RY*(   4) C   4                  0.00080     0.67008   
    70. RY*(   5) C   4                  0.00039     1.68822   
    71. RY*(   6) C   4                  0.00023     2.00474   
    72. RY*(   7) C   4                  0.00012     1.76251   
    73. RY*(   8) C   4                  0.00007     1.98746   
    74. RY*(   9) C   4                  0.00002     1.96693   
    75. RY*(   1) C   5                  0.00212     0.69967   
    76. RY*(   2) C   5                  0.00185     0.82308   
    77. RY*(   3) C   5                  0.00095     0.78792   
    78. RY*(   4) C   5                  0.00073     2.03823   
    79. RY*(   5) C   5                  0.00035     1.17905   
    80. RY*(   6) C   5                  0.00019     1.60398   
    81. RY*(   7) C   5                  0.00004     1.21795   
    82. RY*(   8) C   5                  0.00002     2.06962   
    83. RY*(   9) C   5                  0.00001     1.92815   
    84. RY*(   1) O   6                  0.00076     1.03524   
    85. RY*(   2) O   6                  0.00064     1.25248   
    86. RY*(   3) O   6                  0.00003     1.30553   
    87. RY*(   4) O   6                  0.00003     1.36539   
    88. RY*(   5) O   6                  0.00000     2.72418   
    89. RY*(   6) O   6                  0.00000     2.76085   
    90. RY*(   7) O   6                  0.00000     2.58835   
    91. RY*(   8) O   6                  0.00000     2.80680   
    92. RY*(   9) O   6                  0.00001     2.41121   
    93. RY*(   1) C   7                  0.00322     0.96788   
    94. RY*(   2) C   7                  0.00136     0.54609   
    95. RY*(   3) C   7                  0.00074     0.41387   
    96. RY*(   4) C   7                  0.00044     0.58243   
    97. RY*(   5) C   7                  0.00030     1.60398   
    98. RY*(   6) C   7                  0.00006     2.18626   
    99. RY*(   7) C   7                  0.00002     2.18538   
   100. RY*(   8) C   7                  0.00001     1.78437   
   101. RY*(   9) C   7                  0.00000     1.95420   
   102. RY*(   1) C   8                  0.00259     1.01723   
   103. RY*(   2) C   8                  0.00128     0.48049   
   104. RY*(   3) C   8                  0.00048     0.51090   
   105. RY*(   4) C   8                  0.00040     1.14132   
   106. RY*(   5) C   8                  0.00027     1.01165   
   107. RY*(   6) C   8                  0.00008     2.18242   
   108. RY*(   7) C   8                  0.00003     2.00141   
   109. RY*(   8) C   8                  0.00000     1.64483   
   110. RY*(   9) C   8                  0.00000     1.98636   
   111. RY*(   1) C   9                  0.00259     1.01724   
   112. RY*(   2) C   9                  0.00128     0.48050   
   113. RY*(   3) C   9                  0.00048     0.51086   
   114. RY*(   4) C   9                  0.00042     1.38963   
   115. RY*(   5) C   9                  0.00030     0.76302   
   116. RY*(   6) C   9                  0.00008     2.18242   
   117. RY*(   7) C   9                  0.00003     2.00143   
   118. RY*(   8) C   9                  0.00000     1.64338   
   119. RY*(   9) C   9                  0.00000     1.98779   
   120. RY*(   1) C  10                  0.00322     0.96789   
   121. RY*(   2) C  10                  0.00136     0.54617   
   122. RY*(   3) C  10                  0.00073     0.41154   
   123. RY*(   4) C  10                  0.00041     0.44316   
   124. RY*(   5) C  10                  0.00032     1.74611   
   125. RY*(   6) C  10                  0.00006     2.18654   
   126. RY*(   7) C  10                  0.00002     2.18524   
   127. RY*(   8) C  10                  0.00001     1.78332   
   128. RY*(   9) C  10                  0.00000     1.95496   
   129. RY*(   1) H  11                  0.00077     1.45481   
   130. RY*(   2) H  11                  0.00061     1.02746   
   131. RY*(   3) H  11                  0.00042     1.05716   
   132. RY*(   4) H  11                  0.00001     2.14169   
   133. RY*(   1) H  12                  0.00102     0.23100   
   134. RY*(   2) H  12                  0.00010     1.63434   
   135. RY*(   3) H  12                  0.00005     1.77112   
   136. RY*(   4) H  12                  0.00001     2.05026   
   137. RY*(   1) H  13                  0.00214     0.26608   
   138. RY*(   2) H  13                  0.00013     1.63337   
   139. RY*(   3) H  13                  0.00006     1.78243   
   140. RY*(   4) H  13                  0.00002     2.08008   
   141. RY*(   1) H  14                  0.00102     0.23100   
   142. RY*(   2) H  14                  0.00010     1.63435   
   143. RY*(   3) H  14                  0.00005     1.77113   
   144. RY*(   4) H  14                  0.00001     2.05027   
   145. RY*(   1) H  15                  0.00214     0.26608   
   146. RY*(   2) H  15                  0.00013     1.63337   
   147. RY*(   3) H  15                  0.00006     1.78243   
   148. RY*(   4) H  15                  0.00002     2.08008   
   149. RY*(   1) H  16                  0.00077     1.45480   
   150. RY*(   2) H  16                  0.00061     1.02746   
   151. RY*(   3) H  16                  0.00042     1.05719   
   152. RY*(   4) H  16                  0.00001     2.14169   
   153. RY*(   1) H  17                  0.00072     0.21202   
   154. RY*(   2) H  17                  0.00006     1.49341   
   155. RY*(   3) H  17                  0.00003     2.18843   
   156. RY*(   4) H  17                  0.00004     1.82837   
   157. RY*(   1) H  18                  0.00073     0.17805   
   158. RY*(   2) H  18                  0.00006     1.47213   
   159. RY*(   3) H  18                  0.00003     1.89802   
   160. RY*(   4) H  18                  0.00003     2.08395   
   161. RY*(   1) H  19                  0.00073     0.17805   
   162. RY*(   2) H  19                  0.00006     1.47213   
   163. RY*(   3) H  19                  0.00003     1.89802   
   164. RY*(   4) H  19                  0.00003     2.08395   
   165. RY*(   1) H  20                  0.00072     0.21202   
   166. RY*(   2) H  20                  0.00006     1.49341   
   167. RY*(   3) H  20                  0.00003     2.18843   
   168. RY*(   4) H  20                  0.00004     1.82837   
   169. BD*(   1) O   1 - C   2          0.00846     0.12816   
   170. BD*(   1) O   1 - H  11          0.00239     0.29122   
   171. BD*(   1) C   2 - C   3          0.01405     0.23157   
   172. BD*(   1) C   2 - H  12          0.01228     0.28538   
   173. BD*(   1) C   2 - H  13          0.01300     0.28600   
   174. BD*(   1) C   3 - C   4          0.01770     0.34997   
   175. BD*(   1) C   3 - C  10          0.01154     0.37608   
   176. BD*(   1) C   4 - C   5          0.01405     0.23157   
   177. BD*(   1) C   4 - C   7          0.01154     0.37609   
   178. BD*(   2) C   4 - C   7          0.15630    -0.15887  38(v),188(r),96(g),179(v)
                                                    95(g),106(v)
   179. BD*(   1) C   5 - O   6          0.00846     0.12816   
   180. BD*(   1) C   5 - H  14          0.01228     0.28538   
   181. BD*(   1) C   5 - H  15          0.01300     0.28600   
   182. BD*(   1) O   6 - H  16          0.00239     0.29122   
   183. BD*(   1) C   7 - C   8          0.00800     0.37560   
   184. BD*(   1) C   7 - H  17          0.00699     0.29854   
   185. BD*(   1) C   8 - C   9          0.00754     0.36667   
   186. BD*(   1) C   8 - H  18          0.00642     0.29287   
   187. BD*(   1) C   9 - C  10          0.00800     0.37560   
   188. BD*(   2) C   9 - C  10          0.16007    -0.16278  38(v),178(r),115(g),123(g)
                                                    122(g)
   189. BD*(   1) C   9 - H  19          0.00642     0.29287   
   190. BD*(   1) C  10 - H  20          0.00699     0.29854   
       -------------------------------
              Total Lewis   35.90861  ( 97.0503%)
        Valence non-Lewis    1.02335  (  2.7658%)
        Rydberg non-Lewis    0.06804  (  0.1839%)
       -------------------------------
            Total unit  1   37.00000  (100.0000%)
           Charge unit  1    0.00000


 ***************************************************
 *******         Beta  spin orbitals         *******
 ***************************************************


 NATURAL POPULATIONS:  Natural atomic orbital occupancies 
                                                          
   NAO  Atom  No  lang   Type(AO)    Occupancy      Energy
 ----------------------------------------------------------
     1    O    1  S      Cor( 1S)     0.99988     -19.11990
     2    O    1  S      Val( 2S)     0.84292      -1.01673
     3    O    1  S      Ryd( 3S)     0.00062       1.27473
     4    O    1  px     Val( 2p)     0.77380      -0.43469
     5    O    1  px     Ryd( 3p)     0.00116       1.07529
     6    O    1  py     Val( 2p)     0.91187      -0.44588
     7    O    1  py     Ryd( 3p)     0.00104       0.94804
     8    O    1  pz     Val( 2p)     0.79400      -0.45433
     9    O    1  pz     Ryd( 3p)     0.00027       0.93890
    10    O    1  dxy    Ryd( 3d)     0.00019       2.82350
    11    O    1  dxz    Ryd( 3d)     0.00054       2.85092
    12    O    1  dyz    Ryd( 3d)     0.00046       2.64156
    13    O    1  dx2y2  Ryd( 3d)     0.00023       2.87134
    14    O    1  dz2    Ryd( 3d)     0.00066       2.85254

    15    C    2  S      Cor( 1S)     0.99953     -10.29895
    16    C    2  S      Val( 2S)     0.50208      -0.38713
    17    C    2  S      Ryd( 3S)     0.00146       0.67218
    18    C    2  px     Val( 2p)     0.50567      -0.24842
    19    C    2  px     Ryd( 3p)     0.00124       0.40050
    20    C    2  py     Val( 2p)     0.59011      -0.25529
    21    C    2  py     Ryd( 3p)     0.00209       0.57832
    22    C    2  pz     Val( 2p)     0.43661      -0.23363
    23    C    2  pz     Ryd( 3p)     0.00146       0.40385
    24    C    2  dxy    Ryd( 3d)     0.00048       2.09649
    25    C    2  dxz    Ryd( 3d)     0.00065       2.04958
    26    C    2  dyz    Ryd( 3d)     0.00086       2.11099
    27    C    2  dx2y2  Ryd( 3d)     0.00034       2.06559
    28    C    2  dz2    Ryd( 3d)     0.00085       2.00308

    29    C    3  S      Cor( 1S)     0.99940     -10.27844
    30    C    3  S      Val( 2S)     0.44191      -0.31934
    31    C    3  S      Ryd( 3S)     0.00114       0.40336
    32    C    3  px     Val( 2p)     0.54710      -0.26112
    33    C    3  px     Ryd( 3p)     0.00305       0.86845
    34    C    3  py     Val( 2p)     0.52368      -0.25066
    35    C    3  py     Ryd( 3p)     0.00164       0.71774
    36    C    3  pz     Val( 2p)     0.29201      -0.26729
    37    C    3  pz     Ryd( 3p)     0.00127       0.49800
    38    C    3  dxy    Ryd( 3d)     0.00044       2.17939
    39    C    3  dxz    Ryd( 3d)     0.00036       1.74595
    40    C    3  dyz    Ryd( 3d)     0.00023       1.82918
    41    C    3  dx2y2  Ryd( 3d)     0.00052       2.21083
    42    C    3  dz2    Ryd( 3d)     0.00028       1.95165

    43    C    4  S      Cor( 1S)     0.99940     -10.27844
    44    C    4  S      Val( 2S)     0.44191      -0.31933
    45    C    4  S      Ryd( 3S)     0.00114       0.40336
    46    C    4  px     Val( 2p)     0.54710      -0.26111
    47    C    4  px     Ryd( 3p)     0.00305       0.86845
    48    C    4  py     Val( 2p)     0.52368      -0.25066
    49    C    4  py     Ryd( 3p)     0.00164       0.71774
    50    C    4  pz     Val( 2p)     0.29201      -0.26729
    51    C    4  pz     Ryd( 3p)     0.00127       0.49801
    52    C    4  dxy    Ryd( 3d)     0.00044       2.17939
    53    C    4  dxz    Ryd( 3d)     0.00036       1.74595
    54    C    4  dyz    Ryd( 3d)     0.00023       1.82918
    55    C    4  dx2y2  Ryd( 3d)     0.00052       2.21083
    56    C    4  dz2    Ryd( 3d)     0.00028       1.95165

    57    C    5  S      Cor( 1S)     0.99953     -10.29895
    58    C    5  S      Val( 2S)     0.50208      -0.38712
    59    C    5  S      Ryd( 3S)     0.00146       0.67218
    60    C    5  px     Val( 2p)     0.50567      -0.24841
    61    C    5  px     Ryd( 3p)     0.00124       0.40050
    62    C    5  py     Val( 2p)     0.59011      -0.25529
    63    C    5  py     Ryd( 3p)     0.00209       0.57832
    64    C    5  pz     Val( 2p)     0.43661      -0.23363
    65    C    5  pz     Ryd( 3p)     0.00146       0.40385
    66    C    5  dxy    Ryd( 3d)     0.00048       2.09649
    67    C    5  dxz    Ryd( 3d)     0.00065       2.04958
    68    C    5  dyz    Ryd( 3d)     0.00086       2.11099
    69    C    5  dx2y2  Ryd( 3d)     0.00034       2.06560
    70    C    5  dz2    Ryd( 3d)     0.00085       2.00308

    71    O    6  S      Cor( 1S)     0.99988     -19.11990
    72    O    6  S      Val( 2S)     0.84292      -1.01672
    73    O    6  S      Ryd( 3S)     0.00062       1.27474
    74    O    6  px     Val( 2p)     0.77381      -0.43469
    75    O    6  px     Ryd( 3p)     0.00116       1.07529
    76    O    6  py     Val( 2p)     0.91188      -0.44587
    77    O    6  py     Ryd( 3p)     0.00104       0.94805
    78    O    6  pz     Val( 2p)     0.79400      -0.45433
    79    O    6  pz     Ryd( 3p)     0.00027       0.93891
    80    O    6  dxy    Ryd( 3d)     0.00019       2.82356
    81    O    6  dxz    Ryd( 3d)     0.00054       2.85091
    82    O    6  dyz    Ryd( 3d)     0.00046       2.64157
    83    O    6  dx2y2  Ryd( 3d)     0.00023       2.87130
    84    O    6  dz2    Ryd( 3d)     0.00066       2.85255

    85    C    7  S      Cor( 1S)     0.99945     -10.25598
    86    C    7  S      Val( 2S)     0.48042      -0.33963
    87    C    7  S      Ryd( 3S)     0.00084       0.39835
    88    C    7  px     Val( 2p)     0.53277      -0.23398
    89    C    7  px     Ryd( 3p)     0.00187       0.50875
    90    C    7  py     Val( 2p)     0.60363      -0.26166
    91    C    7  py     Ryd( 3p)     0.00335       0.82056
    92    C    7  pz     Val( 2p)     0.52687      -0.30002
    93    C    7  pz     Ryd( 3p)     0.00066       0.41381
    94    C    7  dxy    Ryd( 3d)     0.00038       2.20388
    95    C    7  dxz    Ryd( 3d)     0.00005       1.78643
    96    C    7  dyz    Ryd( 3d)     0.00026       1.81602
    97    C    7  dx2y2  Ryd( 3d)     0.00035       2.30088
    98    C    7  dz2    Ryd( 3d)     0.00020       1.97048

    99    C    8  S      Cor( 1S)     0.99947     -10.27870
   100    C    8  S      Val( 2S)     0.48428      -0.35111
   101    C    8  S      Ryd( 3S)     0.00061       0.39873
   102    C    8  px     Val( 2p)     0.58458      -0.24892
   103    C    8  px     Ryd( 3p)     0.00286       0.74035
   104    C    8  py     Val( 2p)     0.52720      -0.24016
   105    C    8  py     Ryd( 3p)     0.00206       0.54996
   106    C    8  pz     Val( 2p)     0.30818      -0.27381
   107    C    8  pz     Ryd( 3p)     0.00027       0.39056
   108    C    8  dxy    Ryd( 3d)     0.00038       2.25019
   109    C    8  dxz    Ryd( 3d)     0.00029       1.75578
   110    C    8  dyz    Ryd( 3d)     0.00021       1.82395
   111    C    8  dx2y2  Ryd( 3d)     0.00042       2.20723
   112    C    8  dz2    Ryd( 3d)     0.00025       1.96829

   113    C    9  S      Cor( 1S)     0.99947     -10.27870
   114    C    9  S      Val( 2S)     0.48428      -0.35111
   115    C    9  S      Ryd( 3S)     0.00061       0.39873
   116    C    9  px     Val( 2p)     0.58458      -0.24892
   117    C    9  px     Ryd( 3p)     0.00286       0.74035
   118    C    9  py     Val( 2p)     0.52720      -0.24016
   119    C    9  py     Ryd( 3p)     0.00206       0.54996
   120    C    9  pz     Val( 2p)     0.30819      -0.27381
   121    C    9  pz     Ryd( 3p)     0.00027       0.39056
   122    C    9  dxy    Ryd( 3d)     0.00038       2.25019
   123    C    9  dxz    Ryd( 3d)     0.00029       1.75578
   124    C    9  dyz    Ryd( 3d)     0.00021       1.82395
   125    C    9  dx2y2  Ryd( 3d)     0.00042       2.20723
   126    C    9  dz2    Ryd( 3d)     0.00025       1.96829

   127    C   10  S      Cor( 1S)     0.99945     -10.25598
   128    C   10  S      Val( 2S)     0.48042      -0.33963
   129    C   10  S      Ryd( 3S)     0.00084       0.39835
   130    C   10  px     Val( 2p)     0.53277      -0.23398
   131    C   10  px     Ryd( 3p)     0.00187       0.50875
   132    C   10  py     Val( 2p)     0.60363      -0.26166
   133    C   10  py     Ryd( 3p)     0.00335       0.82056
   134    C   10  pz     Val( 2p)     0.52687      -0.30002
   135    C   10  pz     Ryd( 3p)     0.00066       0.41381
   136    C   10  dxy    Ryd( 3d)     0.00038       2.20388
   137    C   10  dxz    Ryd( 3d)     0.00005       1.78643
   138    C   10  dyz    Ryd( 3d)     0.00026       1.81602
   139    C   10  dx2y2  Ryd( 3d)     0.00035       2.30088
   140    C   10  dz2    Ryd( 3d)     0.00020       1.97048

   141    H   11  S      Val( 1S)     0.25557      -0.03140
   142    H   11  S      Ryd( 2S)     0.00049       0.27623
   143    H   11  px     Ryd( 2p)     0.00105       2.20723
   144    H   11  py     Ryd( 2p)     0.00081       1.59693
   145    H   11  pz     Ryd( 2p)     0.00052       1.63028

   146    H   12  S      Val( 1S)     0.39014      -0.09002
   147    H   12  S      Ryd( 2S)     0.00104       0.21895
   148    H   12  px     Ryd( 2p)     0.00008       1.64063
   149    H   12  py     Ryd( 2p)     0.00034       2.07978
   150    H   12  pz     Ryd( 2p)     0.00011       1.75894

   151    H   13  S      Val( 1S)     0.35990      -0.08150
   152    H   13  S      Ryd( 2S)     0.00178       0.24064
   153    H   13  px     Ryd( 2p)     0.00020       1.84132
   154    H   13  py     Ryd( 2p)     0.00022       1.79092
   155    H   13  pz     Ryd( 2p)     0.00019       1.91639

   156    H   14  S      Val( 1S)     0.39014      -0.09002
   157    H   14  S      Ryd( 2S)     0.00104       0.21895
   158    H   14  px     Ryd( 2p)     0.00008       1.64063
   159    H   14  py     Ryd( 2p)     0.00034       2.07978
   160    H   14  pz     Ryd( 2p)     0.00011       1.75895

   161    H   15  S      Val( 1S)     0.35990      -0.08150
   162    H   15  S      Ryd( 2S)     0.00178       0.24065
   163    H   15  px     Ryd( 2p)     0.00020       1.84132
   164    H   15  py     Ryd( 2p)     0.00022       1.79092
   165    H   15  pz     Ryd( 2p)     0.00019       1.91639

   166    H   16  S      Val( 1S)     0.25557      -0.03139
   167    H   16  S      Ryd( 2S)     0.00049       0.27623
   168    H   16  px     Ryd( 2p)     0.00105       2.20721
   169    H   16  py     Ryd( 2p)     0.00081       1.59696
   170    H   16  pz     Ryd( 2p)     0.00052       1.63028

   171    H   17  S      Val( 1S)     0.36703      -0.07856
   172    H   17  S      Ryd( 2S)     0.00074       0.19127
   173    H   17  px     Ryd( 2p)     0.00004       1.83059
   174    H   17  py     Ryd( 2p)     0.00040       2.16752
   175    H   17  pz     Ryd( 2p)     0.00009       1.54211

   176    H   18  S      Val( 1S)     0.37173      -0.08773
   177    H   18  S      Ryd( 2S)     0.00073       0.16692
   178    H   18  px     Ryd( 2p)     0.00035       2.09889
   179    H   18  py     Ryd( 2p)     0.00014       1.87272
   180    H   18  pz     Ryd( 2p)     0.00004       1.50376

   181    H   19  S      Val( 1S)     0.37173      -0.08773
   182    H   19  S      Ryd( 2S)     0.00073       0.16692
   183    H   19  px     Ryd( 2p)     0.00035       2.09889
   184    H   19  py     Ryd( 2p)     0.00014       1.87272
   185    H   19  pz     Ryd( 2p)     0.00004       1.50376

   186    H   20  S      Val( 1S)     0.36703      -0.07856
   187    H   20  S      Ryd( 2S)     0.00074       0.19127
   188    H   20  px     Ryd( 2p)     0.00004       1.83059
   189    H   20  py     Ryd( 2p)     0.00040       2.16752
   190    H   20  pz     Ryd( 2p)     0.00009       1.54211


 Summary of Natural Population Analysis:                  
                                                          
                                       Natural Population 
                Natural  -----------------------------------------------
    Atom  No    Charge         Core      Valence    Rydberg      Total
 -----------------------------------------------------------------------
      O    1   -0.32763      0.99988     3.32258    0.00517     4.32763
      C    2   -0.04341      0.99953     2.03446    0.00943     3.04341
      C    3    0.18696      0.99940     1.80470    0.00894     2.81304
      C    4    0.18696      0.99940     1.80470    0.00894     2.81304
      C    5   -0.04341      0.99953     2.03446    0.00943     3.04341
      O    6   -0.32765      0.99988     3.32260    0.00517     4.32765
      C    7   -0.15110      0.99945     2.14369    0.00796     3.15110
      C    8    0.08894      0.99947     1.90425    0.00734     2.91106
      C    9    0.08893      0.99947     1.90425    0.00734     2.91107
      C   10   -0.15110      0.99945     2.14369    0.00796     3.15110
      H   11    0.24156      0.00000     0.25557    0.00287     0.25844
      H   12    0.10829      0.00000     0.39014    0.00157     0.39171
      H   13    0.13770      0.00000     0.35990    0.00240     0.36230
      H   14    0.10829      0.00000     0.39014    0.00157     0.39171
      H   15    0.13770      0.00000     0.35990    0.00240     0.36230
      H   16    0.24156      0.00000     0.25557    0.00287     0.25844
      H   17    0.13170      0.00000     0.36703    0.00127     0.36830
      H   18    0.12701      0.00000     0.37173    0.00126     0.37299
      H   19    0.12701      0.00000     0.37173    0.00126     0.37299
      H   20    0.13170      0.00000     0.36703    0.00127     0.36830
 =======================================================================
   * Total *    1.00000      9.99547    25.90811    0.09643    36.00000

                                 Natural Population      
 --------------------------------------------------------
   Core                       9.99547 ( 99.9547% of  10)
   Valence                   25.90811 ( 99.6466% of  26)
   Natural Minimal Basis     35.90357 ( 99.7322% of  36)
   Natural Rydberg Basis      0.09643 (  0.2678% of  36)
 --------------------------------------------------------

    Atom  No          Natural Electron Configuration
 ----------------------------------------------------------------------------
      O    1      [core]2S( 0.84)2p( 2.48)
      C    2      [core]2S( 0.50)2p( 1.53)
      C    3      [core]2S( 0.44)2p( 1.36)3p( 0.01)
      C    4      [core]2S( 0.44)2p( 1.36)3p( 0.01)
      C    5      [core]2S( 0.50)2p( 1.53)
      O    6      [core]2S( 0.84)2p( 2.48)
      C    7      [core]2S( 0.48)2p( 1.66)3p( 0.01)
      C    8      [core]2S( 0.48)2p( 1.42)3p( 0.01)
      C    9      [core]2S( 0.48)2p( 1.42)3p( 0.01)
      C   10      [core]2S( 0.48)2p( 1.66)3p( 0.01)
      H   11            1S( 0.26)
      H   12            1S( 0.39)
      H   13            1S( 0.36)
      H   14            1S( 0.39)
      H   15            1S( 0.36)
      H   16            1S( 0.26)
      H   17            1S( 0.37)
      H   18            1S( 0.37)
      H   19            1S( 0.37)
      H   20            1S( 0.37)


 NATURAL BOND ORBITAL ANALYSIS, beta spin orbitals:

                       Occupancies       Lewis Structure    Low   High
           Occ.    -------------------  -----------------   occ   occ
  Cycle   Thresh.   Lewis   Non-Lewis     CR  BD  3C  LP    (L)   (NL)   Dev
 =============================================================================
   1(1)    0.90    34.62862   1.37138     10  20   0   6     2      0    0.04
   2(2)    0.90    34.62862   1.37138     10  20   0   6     2      0    0.04
   3(1)    0.80    34.62862   1.37138     10  20   0   6     2      0    0.04
   4(2)    0.80    34.62862   1.37138     10  20   0   6     2      0    0.04
   5(1)    0.70    34.58569   1.41431     10  20   0   6     0      0    0.19
   6(2)    0.70    34.58569   1.41431     10  20   0   6     0      0    0.19
   7(1)    0.60    31.00721   4.99279     10  10   0  16     0      0    0.24
   8(2)    0.60    31.00721   4.99279     10  10   0  16     0      0    0.24

    The hybrids on atom  3 are linearly dependent.  An eigenvalue (  0.000041)
    of the hybrid overlap matrix is too small (<0.00010).

    PRJTHR will be raised from  0.200 to 0.250 and the NBO search repeated.


    The hybrids on atom  3 are linearly dependent.  An eigenvalue (  0.000041)
    of the hybrid overlap matrix is too small (<0.00010).

    PRJTHR will be raised from  0.250 to 0.300 and the NBO search repeated.


    The hybrids on atom  3 are linearly dependent.  An eigenvalue (  0.000041)
    of the hybrid overlap matrix is too small (<0.00010).

    PRJTHR will be raised from  0.300 to 0.350 and the NBO search repeated.


    The hybrids on atom  3 are linearly dependent.  An eigenvalue (  0.000041)
    of the hybrid overlap matrix is too small (<0.00010).

    PRJTHR will be raised from  0.350 to 0.400 and the NBO search repeated.


    The hybrids on atom  3 are linearly dependent.  An eigenvalue (  0.000041)
    of the hybrid overlap matrix is too small (<0.00010).

    PRJTHR will be raised from  0.400 to 0.450 and the NBO search repeated.

   9(1)    0.50    27.82005   8.17995     10   3   0  23     0      3    0.37
  10(2)    0.50    28.08466   7.91534     10   4   0  22     0      4    0.34
  11(3)    0.50    27.78025   8.21975     10   3   0  23     0      3    0.37
  12(4)    0.50    28.08466   7.91534     10   4   0  22     0      4    0.34
  13(1)    0.90    34.62862   1.37138     10  20   0   6     2      0    0.04
 -----------------------------------------------------------------------------

 Structure accepted: RESONANCE keyword permits strongly delocalized structure

 --------------------------------------------------------
   Core                      9.99548 ( 99.955% of  10)
   Valence Lewis            24.63314 ( 94.743% of  26)
  ==================       ============================
   Total Lewis              34.62862 ( 96.191% of  36)
  -----------------------------------------------------
   Valence non-Lewis         1.30760 (  3.632% of  36)
   Rydberg non-Lewis         0.06378 (  0.177% of  36)
  ==================       ============================
   Total non-Lewis           1.37138 (  3.809% of  36)
 --------------------------------------------------------


       (Occupancy)   Bond orbital/ Coefficients/ Hybrids
 ---------------------------------------------------------------------------------
     1. (0.98859) BD ( 1) O   1 - C   2  
                ( 66.09%)   0.8129* O   1 s( 29.25%)p 2.42( 70.68%)d 0.00(  0.07%)
                                           -0.0001  0.5408  0.0046  0.3203  0.0026
                                            0.1628 -0.0012  0.7600 -0.0010  0.0026
                                            0.0080  0.0037  0.0033  0.0250
                ( 33.91%)   0.5824* C   2 s( 21.39%)p 3.66( 78.36%)d 0.01(  0.25%)
                                           -0.0001  0.4609  0.0379 -0.4362 -0.0161
                                           -0.1034 -0.0178 -0.7620 -0.0382  0.0036
                                            0.0344  0.0071  0.0100  0.0338
     2. (0.99246) BD ( 1) O   1 - H  11  
                ( 74.32%)   0.8621* O   1 s( 20.78%)p 3.81( 79.14%)d 0.00(  0.08%)
                                           -0.0002 -0.4554 -0.0197  0.8209  0.0307
                                            0.3281  0.0113 -0.0924  0.0148 -0.0130
                                            0.0184  0.0079 -0.0149  0.0070
                ( 25.68%)   0.5068* H  11 s( 99.57%)p 0.00(  0.43%)
                                           -0.9978  0.0028 -0.0608 -0.0246  0.0016
     3. (0.98772) BD ( 1) C   2 - C   3  
                ( 47.54%)   0.6895* C   2 s( 29.16%)p 2.43( 70.77%)d 0.00(  0.06%)
                                            0.0003  0.5400  0.0047  0.7173  0.0007
                                            0.4162 -0.0092 -0.1409  0.0051  0.0185
                                           -0.0076 -0.0038  0.0092 -0.0117
                ( 52.46%)   0.7243* C   3 s( 31.59%)p 2.16( 68.37%)d 0.00(  0.04%)
                                           -0.0000  0.5620  0.0000 -0.7125  0.0207
                                           -0.4087 -0.0019  0.0927  0.0016  0.0127
                                           -0.0026 -0.0033  0.0085 -0.0126
     4. (0.99001) BD ( 1) C   2 - H  12  
                ( 61.34%)   0.7832* C   2 s( 25.67%)p 2.89( 74.29%)d 0.00(  0.04%)
                                           -0.0002  0.5066 -0.0072  0.1385 -0.0184
                                           -0.7826  0.0106  0.3328 -0.0032 -0.0082
                                            0.0013 -0.0142 -0.0119 -0.0056
                ( 38.66%)   0.6218* H  12 s( 99.91%)p 0.00(  0.09%)
                                            0.9995 -0.0052 -0.0042  0.0266 -0.0139
     5. (0.96078) BD ( 1) C   2 - H  13  
                ( 63.15%)   0.7947* C   2 s( 23.87%)p 3.19( 76.09%)d 0.00(  0.04%)
                                            0.0001  0.4882 -0.0166 -0.5237 -0.0005
                                            0.4497 -0.0214  0.5328  0.0088 -0.0118
                                           -0.0103  0.0133 -0.0023 -0.0023
                ( 36.85%)   0.6070* H  13 s( 99.90%)p 0.00(  0.10%)
                                            0.9994 -0.0088  0.0186 -0.0155 -0.0215
     6. (0.98498) BD ( 1) C   3 - C   4  
                ( 50.00%)   0.7071* C   3 s( 33.73%)p 1.96( 66.21%)d 0.00(  0.06%)
                                           -0.0001  0.5808  0.0042 -0.0199 -0.0121
                                            0.7832 -0.0001 -0.2192  0.0009  0.0010
                                            0.0001 -0.0120 -0.0175 -0.0130
                ( 50.00%)   0.7071* C   4 s( 33.73%)p 1.96( 66.21%)d 0.00(  0.06%)
                                           -0.0001  0.5808  0.0042 -0.0199 -0.0121
                                           -0.7832  0.0001  0.2192 -0.0009 -0.0010
                                           -0.0001 -0.0120 -0.0175 -0.0130
     7. (0.98723) BD ( 1) C   3 - C  10  
                ( 50.66%)   0.7118* C   3 s( 34.59%)p 1.89( 65.36%)d 0.00(  0.05%)
                                           -0.0001  0.5881  0.0067  0.7001 -0.0089
                                           -0.3826 -0.0239  0.1280  0.0062 -0.0127
                                            0.0040 -0.0032  0.0116 -0.0127
                ( 49.34%)   0.7024* C  10 s( 35.49%)p 1.82( 64.46%)d 0.00(  0.05%)
                                            0.0001  0.5957  0.0043 -0.7047 -0.0146
                                            0.3737 -0.0230 -0.0868  0.0069 -0.0168
                                            0.0038 -0.0033  0.0075 -0.0115
     8. (0.98772) BD ( 1) C   4 - C   5  
                ( 52.46%)   0.7243* C   4 s( 31.59%)p 2.16( 68.37%)d 0.00(  0.04%)
                                           -0.0000  0.5620  0.0000 -0.7125  0.0207
                                            0.4087  0.0019 -0.0927 -0.0016 -0.0127
                                            0.0026 -0.0033  0.0085 -0.0126
                ( 47.54%)   0.6895* C   5 s( 29.16%)p 2.43( 70.77%)d 0.00(  0.06%)
                                            0.0003  0.5400  0.0047  0.7173  0.0007
                                           -0.4162  0.0092  0.1409 -0.0051 -0.0185
                                            0.0076 -0.0038  0.0092 -0.0117
     9. (0.98723) BD ( 1) C   4 - C   7  
                ( 50.66%)   0.7118* C   4 s( 34.59%)p 1.89( 65.36%)d 0.00(  0.05%)
                                           -0.0001  0.5881  0.0067  0.7001 -0.0089
                                            0.3826  0.0239 -0.1280 -0.0062  0.0127
                                           -0.0040 -0.0032  0.0116 -0.0127
                ( 49.34%)   0.7024* C   7 s( 35.49%)p 1.82( 64.46%)d 0.00(  0.05%)
                                            0.0001  0.5957  0.0043 -0.7047 -0.0146
                                           -0.3737  0.0230  0.0868 -0.0069  0.0168
                                           -0.0038 -0.0033  0.0075 -0.0115
    10. (0.98859) BD ( 1) C   5 - O   6  
                ( 33.91%)   0.5824* C   5 s( 21.39%)p 3.66( 78.36%)d 0.01(  0.25%)
                                           -0.0001  0.4609  0.0379 -0.4362 -0.0161
                                            0.1034  0.0178  0.7620  0.0382 -0.0036
                                           -0.0344  0.0071  0.0100  0.0338
                ( 66.09%)   0.8129* O   6 s( 29.25%)p 2.42( 70.68%)d 0.00(  0.07%)
                                           -0.0001  0.5408  0.0046  0.3203  0.0026
                                           -0.1628  0.0012 -0.7601  0.0010 -0.0026
                                           -0.0080  0.0037  0.0033  0.0250
    11. (0.99002) BD ( 1) C   5 - H  14  
                ( 61.34%)   0.7832* C   5 s( 25.67%)p 2.89( 74.29%)d 0.00(  0.04%)
                                           -0.0002  0.5066 -0.0072  0.1385 -0.0184
                                            0.7826 -0.0106 -0.3328  0.0032  0.0082
                                           -0.0013 -0.0142 -0.0119 -0.0056
                ( 38.66%)   0.6218* H  14 s( 99.91%)p 0.00(  0.09%)
                                            0.9995 -0.0052 -0.0042 -0.0266  0.0139
    12. (0.96078) BD ( 1) C   5 - H  15  
                ( 63.15%)   0.7947* C   5 s( 23.87%)p 3.19( 76.09%)d 0.00(  0.04%)
                                            0.0001  0.4882 -0.0166 -0.5237 -0.0005
                                           -0.4497  0.0214 -0.5328 -0.0088  0.0118
                                            0.0103  0.0133 -0.0023 -0.0023
                ( 36.85%)   0.6070* H  15 s( 99.90%)p 0.00(  0.10%)
                                            0.9994 -0.0088  0.0186  0.0155  0.0215
    13. (0.99246) BD ( 1) O   6 - H  16  
                ( 74.32%)   0.8621* O   6 s( 20.78%)p 3.81( 79.14%)d 0.00(  0.08%)
                                           -0.0002 -0.4554 -0.0197  0.8209  0.0307
                                           -0.3282 -0.0113  0.0924 -0.0148  0.0130
                                           -0.0184  0.0079 -0.0149  0.0070
                ( 25.68%)   0.5068* H  16 s( 99.57%)p 0.00(  0.43%)
                                           -0.9978  0.0028 -0.0608  0.0246 -0.0016
    14. (0.98967) BD ( 1) C   7 - C   8  
                ( 50.50%)   0.7107* C   7 s( 35.03%)p 1.85( 64.92%)d 0.00(  0.05%)
                                            0.0000  0.5917  0.0127  0.7084  0.0286
                                           -0.3714  0.0317  0.0874 -0.0085 -0.0169
                                            0.0042 -0.0031  0.0072 -0.0108
                ( 49.50%)   0.7035* C   8 s( 35.52%)p 1.81( 64.43%)d 0.00(  0.05%)
                                            0.0000  0.5960  0.0073 -0.6867  0.0148
                                            0.3932  0.0358 -0.1282 -0.0096 -0.0126
                                            0.0039 -0.0028  0.0125 -0.0129
    15. (0.98942) BD ( 1) C   7 - H  17  
                ( 63.32%)   0.7957* C   7 s( 29.35%)p 2.41( 70.63%)d 0.00(  0.03%)
                                           -0.0003  0.5415 -0.0141  0.0001  0.0095
                                            0.8098 -0.0088 -0.2243  0.0030 -0.0000
                                            0.0003 -0.0073 -0.0122 -0.0071
                ( 36.68%)   0.6056* H  17 s( 99.90%)p 0.00(  0.10%)
                                            0.9995 -0.0029 -0.0007 -0.0308  0.0080
    16. (0.99032) BD ( 1) C   8 - C   9  
                ( 50.00%)   0.7071* C   8 s( 34.89%)p 1.86( 65.05%)d 0.00(  0.06%)
                                            0.0000  0.5905  0.0129  0.0285  0.0399
                                           -0.7759 -0.0108  0.2144  0.0031  0.0020
                                           -0.0004 -0.0120 -0.0181 -0.0125
                ( 50.00%)   0.7071* C   9 s( 34.89%)p 1.86( 65.05%)d 0.00(  0.06%)
                                            0.0000  0.5905  0.0129  0.0285  0.0399
                                            0.7759  0.0108 -0.2144 -0.0031 -0.0020
                                            0.0004 -0.0120 -0.0181 -0.0125
    17. (0.98979) BD ( 1) C   8 - H  18  
                ( 62.82%)   0.7926* C   8 s( 29.47%)p 2.39( 70.50%)d 0.00(  0.03%)
                                           -0.0003  0.5428 -0.0116  0.7250 -0.0110
                                            0.4102 -0.0044 -0.1048  0.0010  0.0112
                                           -0.0030 -0.0030  0.0080 -0.0101
                ( 37.18%)   0.6098* H  18 s( 99.89%)p 0.00(  0.11%)
                                            0.9995 -0.0014 -0.0283 -0.0164  0.0047
    18. (0.98967) BD ( 1) C   9 - C  10  
                ( 49.50%)   0.7035* C   9 s( 35.52%)p 1.81( 64.43%)d 0.00(  0.05%)
                                            0.0000  0.5960  0.0073 -0.6867  0.0148
                                           -0.3932 -0.0358  0.1282  0.0096  0.0126
                                           -0.0039 -0.0028  0.0125 -0.0129
                ( 50.50%)   0.7107* C  10 s( 35.03%)p 1.85( 64.92%)d 0.00(  0.05%)
                                            0.0000  0.5917  0.0127  0.7084  0.0286
                                            0.3714 -0.0317 -0.0874  0.0085  0.0169
                                           -0.0042 -0.0031  0.0072 -0.0108
    19. (0.98979) BD ( 1) C   9 - H  19  
                ( 62.82%)   0.7926* C   9 s( 29.47%)p 2.39( 70.50%)d 0.00(  0.03%)
                                           -0.0003  0.5428 -0.0116  0.7250 -0.0110
                                           -0.4102  0.0044  0.1048 -0.0010 -0.0112
                                            0.0030 -0.0030  0.0080 -0.0101
                ( 37.18%)   0.6098* H  19 s( 99.89%)p 0.00(  0.11%)
                                            0.9995 -0.0014 -0.0283  0.0164 -0.0047
    20. (0.98942) BD ( 1) C  10 - H  20  
                ( 63.32%)   0.7957* C  10 s( 29.35%)p 2.41( 70.63%)d 0.00(  0.03%)
                                            0.0003 -0.5415  0.0141 -0.0001 -0.0095
                                            0.8098 -0.0088 -0.2243  0.0030 -0.0000
                                            0.0003  0.0073  0.0122  0.0071
                ( 36.68%)   0.6056* H  20 s( 99.90%)p 0.00(  0.10%)
                                           -0.9995  0.0029  0.0007 -0.0308  0.0080
    21. (0.99988) CR ( 1) O   1           s(100.00%)p 0.00(  0.00%)
                                            1.0000 -0.0000 -0.0000  0.0002  0.0000
                                            0.0001  0.0000  0.0001  0.0000 -0.0000
                                            0.0000  0.0000 -0.0000  0.0000
    22. (0.99953) CR ( 1) C   2           s(100.00%)p 0.00(  0.00%)
                                            1.0000 -0.0000  0.0000 -0.0002 -0.0000
                                           -0.0003  0.0000 -0.0001 -0.0000 -0.0000
                                            0.0000 -0.0000 -0.0000  0.0000
    23. (0.99940) CR ( 1) C   3           s(100.00%)
                                            1.0000  0.0001  0.0000  0.0000 -0.0000
                                            0.0000 -0.0000 -0.0000  0.0000 -0.0000
                                            0.0000 -0.0000 -0.0000 -0.0000
    24. (0.99940) CR ( 1) C   4           s(100.00%)
                                            1.0000  0.0001  0.0000  0.0000 -0.0000
                                           -0.0000  0.0000  0.0000 -0.0000  0.0000
                                           -0.0000 -0.0000 -0.0000 -0.0000
    25. (0.99953) CR ( 1) C   5           s(100.00%)p 0.00(  0.00%)
                                            1.0000 -0.0000  0.0000 -0.0002 -0.0000
                                            0.0003 -0.0000  0.0001  0.0000  0.0000
                                           -0.0000 -0.0000 -0.0000  0.0000
    26. (0.99988) CR ( 1) O   6           s(100.00%)p 0.00(  0.00%)
                                            1.0000 -0.0000 -0.0000  0.0002  0.0000
                                           -0.0001 -0.0000 -0.0001 -0.0000  0.0000
                                           -0.0000  0.0000 -0.0000  0.0000
    27. (0.99946) CR ( 1) C   7           s(100.00%)p 0.00(  0.00%)
                                            1.0000  0.0001 -0.0000  0.0000  0.0000
                                            0.0003 -0.0000 -0.0001  0.0000 -0.0000
                                            0.0000 -0.0000 -0.0000 -0.0000
    28. (0.99947) CR ( 1) C   8           s(100.00%)p 0.00(  0.00%)
                                            1.0000  0.0001 -0.0000  0.0002 -0.0000
                                            0.0001 -0.0000 -0.0000  0.0000  0.0000
                                           -0.0000 -0.0000  0.0000 -0.0000
    29. (0.99947) CR ( 1) C   9           s(100.00%)p 0.00(  0.00%)
                                            1.0000  0.0001 -0.0000  0.0002 -0.0000
                                           -0.0001  0.0000  0.0000 -0.0000 -0.0000
                                            0.0000 -0.0000  0.0000 -0.0000
    30. (0.99946) CR ( 1) C  10           s(100.00%)p 0.00(  0.00%)
                                            1.0000  0.0001 -0.0000  0.0000  0.0000
                                           -0.0003  0.0000  0.0001 -0.0000  0.0000
                                           -0.0000 -0.0000 -0.0000 -0.0000
    31. (0.99048) LP ( 1) O   1           s( 49.22%)p 1.03( 50.75%)d 0.00(  0.04%)
                                           -0.0000  0.7014 -0.0120  0.2367 -0.0062
                                            0.2001 -0.0055 -0.6414  0.0042  0.0003
                                            0.0119  0.0062  0.0017 -0.0131
    32. (0.94264) LP ( 2) O   1           s(  0.75%)p99.99( 99.20%)d 0.07(  0.05%)
                                            0.0000  0.0867 -0.0005  0.4067 -0.0056
                                           -0.9082  0.0167 -0.0386  0.0005  0.0070
                                            0.0092 -0.0187 -0.0060  0.0004
    33. (0.27417) LP*( 1) C   3           s(  0.03%)p99.99( 99.94%)d 1.22(  0.03%)
                                           -0.0000  0.0001  0.0167  0.0288 -0.0068
                                           -0.2689 -0.0029 -0.9622 -0.0176 -0.0034
                                           -0.0176  0.0028 -0.0030 -0.0018
    34. (0.27417) LP*( 1) C   4           s(  0.03%)p99.99( 99.94%)d 1.22(  0.03%)
                                            0.0000  0.0001  0.0167  0.0288 -0.0068
                                            0.2689  0.0029  0.9622  0.0176  0.0034
                                            0.0176  0.0028 -0.0030 -0.0018
    35. (0.99048) LP ( 1) O   6           s( 49.22%)p 1.03( 50.75%)d 0.00(  0.04%)
                                           -0.0000  0.7014 -0.0120  0.2367 -0.0062
                                           -0.2001  0.0055  0.6414 -0.0042 -0.0003
                                           -0.0119  0.0062  0.0017 -0.0131
    36. (0.94266) LP ( 2) O   6           s(  0.75%)p99.99( 99.20%)d 0.07(  0.05%)
                                            0.0000  0.0867 -0.0005  0.4068 -0.0056
                                            0.9081 -0.0167  0.0386 -0.0005 -0.0070
                                           -0.0092 -0.0187 -0.0060  0.0004
    37. (0.52012) LP ( 1) C   7           s(  0.03%)p99.99( 99.92%)d 1.38(  0.05%)
                                            0.0000  0.0184 -0.0001 -0.0008 -0.0002
                                            0.2553 -0.0010  0.9664 -0.0092  0.0005
                                            0.0009 -0.0188  0.0055  0.0091
    38. (0.28964) LP*( 1) C   8           s(  0.00%)p 1.00( 99.91%)d 0.00(  0.09%)
                                            0.0000  0.0068  0.0016 -0.0189 -0.0008
                                            0.2703 -0.0017  0.9621 -0.0023 -0.0077
                                           -0.0287 -0.0012  0.0008  0.0006
    39. (0.28965) LP*( 1) C   9           s(  0.00%)p 1.00( 99.91%)d 0.00(  0.09%)
                                            0.0000  0.0068  0.0016 -0.0189 -0.0008
                                           -0.2703  0.0017 -0.9621  0.0023  0.0077
                                            0.0287 -0.0012  0.0008  0.0006
    40. (0.52012) LP ( 1) C  10           s(  0.03%)p99.99( 99.92%)d 1.38(  0.05%)
                                            0.0000  0.0184 -0.0001 -0.0008 -0.0002
                                           -0.2553  0.0010 -0.9664  0.0092 -0.0005
                                           -0.0009 -0.0188  0.0055  0.0091
    41. (0.00076) RY*( 1) O   1           s(  0.06%)p99.99( 92.01%)d99.99(  7.94%)
                                           -0.0000 -0.0013  0.0235  0.0045  0.3887
                                           -0.0120 -0.8696  0.0004 -0.1122 -0.0771
                                            0.1156 -0.2229  0.0813 -0.0611
    42. (0.00063) RY*( 2) O   1           s( 27.72%)p 2.21( 61.27%)d 0.40( 11.01%)
                                            0.0000  0.0079  0.5264 -0.0031  0.6225
                                            0.0016  0.3474 -0.0050 -0.3232  0.1492
                                            0.1194  0.0683  0.1298 -0.2282
    43. (0.00003) RY*( 3) O   1           s( 13.72%)p 5.21( 71.47%)d 1.08( 14.81%)
    44. (0.00002) RY*( 4) O   1           s( 58.26%)p 0.68( 39.35%)d 0.04(  2.39%)
    45. (0.00000) RY*( 5) O   1           s(  0.04%)p99.99(  4.38%)d99.99( 95.58%)
    46. (0.00000) RY*( 6) O   1           s(  0.02%)p99.99(  4.44%)d99.99( 95.53%)
    47. (0.00000) RY*( 7) O   1           s(  0.00%)p 1.00(  5.61%)d16.82( 94.39%)
    48. (0.00000) RY*( 8) O   1           s(  0.03%)p99.99(  3.37%)d99.99( 96.61%)
    49. (0.00001) RY*( 9) O   1           s(  0.15%)p99.99( 18.35%)d99.99( 81.50%)
    50. (0.00210) RY*( 1) C   2           s(  2.96%)p30.31( 89.62%)d 2.51(  7.43%)
                                           -0.0000  0.0056  0.1719 -0.0069 -0.3580
                                            0.0242  0.8423  0.0091 -0.2402  0.1594
                                           -0.0398  0.1345 -0.1676 -0.0330
    51. (0.00186) RY*( 2) C   2           s( 38.37%)p 1.03( 39.71%)d 0.57( 21.91%)
                                            0.0000  0.0005  0.6194  0.0003  0.5612
                                           -0.0091  0.0026  0.0326 -0.2848  0.1445
                                            0.1506  0.2072  0.1878 -0.3120
    52. (0.00080) RY*( 3) C   2           s(  0.06%)p99.99( 54.81%)d99.99( 45.13%)
                                           -0.0000 -0.0111  0.0218  0.0100 -0.0587
                                            0.0195 -0.0793  0.0215 -0.7331 -0.2881
                                           -0.0368 -0.5986  0.0409  0.0837
    53. (0.00072) RY*( 4) C   2           s(  0.20%)p99.99( 34.27%)d99.99( 65.54%)
                                           -0.0000 -0.0148  0.0420  0.0254 -0.1523
                                           -0.0075 -0.3566  0.0215 -0.4372  0.0967
                                           -0.2642  0.6086 -0.2321  0.3897
    54. (0.00025) RY*( 5) C   2           s(  0.04%)p99.99( 42.56%)d99.99( 57.40%)
                                            0.0000  0.0201  0.0010 -0.0068  0.5616
                                           -0.0058  0.2982 -0.0254  0.1435 -0.2780
                                           -0.6012 -0.0648 -0.1457  0.3314
    55. (0.00015) RY*( 6) C   2           s( 29.87%)p 0.27(  8.13%)d 2.08( 62.00%)
                                           -0.0000 -0.0092  0.5464  0.0237 -0.1320
                                            0.0140 -0.0059  0.0377  0.2484 -0.3071
                                            0.4237 -0.0734 -0.1058  0.5741
    56. (0.00003) RY*( 7) C   2           s( 21.50%)p 1.18( 25.30%)d 2.47( 53.20%)
    57. (0.00002) RY*( 8) C   2           s(  0.56%)p 5.33(  2.97%)d99.99( 96.48%)
    58. (0.00001) RY*( 9) C   2           s(  6.36%)p 0.49(  3.13%)d14.23( 90.51%)
    59. (0.00311) RY*( 1) C   3           s(  0.77%)p99.99( 92.53%)d 8.73(  6.70%)
                                            0.0000  0.0031  0.0876  0.0269  0.9187
                                            0.0109  0.2739 -0.0079  0.0730  0.2069
                                           -0.1300 -0.0048  0.0806 -0.0284
    60. (0.00163) RY*( 2) C   3           s( 34.23%)p 1.81( 62.03%)d 0.11(  3.74%)
                                            0.0000  0.0067  0.5850  0.0031 -0.2107
                                           -0.0046  0.6404  0.0155 -0.4069  0.0213
                                            0.1420 -0.0293  0.1238 -0.0242
    61. (0.00124) RY*( 3) C   3           s(  0.45%)p99.99( 91.90%)d17.16(  7.65%)
                                            0.0000 -0.0043  0.0666  0.0005  0.2014
                                            0.0082 -0.5285  0.0090 -0.7739  0.1903
                                            0.1951 -0.0173 -0.0395  0.0191
    62. (0.00077) RY*( 4) C   3           s( 56.58%)p 0.59( 33.41%)d 0.18( 10.02%)
                                           -0.0000 -0.0138  0.7520 -0.0089  0.0366
                                           -0.0001 -0.4003  0.0039  0.4152  0.0787
                                            0.1279 -0.1334 -0.2439  0.0172
    63. (0.00026) RY*( 5) C   3           s(  7.05%)p 0.88(  6.23%)d12.30( 86.72%)
                                            0.0000 -0.0046  0.2655 -0.0108  0.0251
                                            0.0210 -0.2430  0.0090 -0.0445 -0.3710
                                           -0.4223  0.4880  0.5240 -0.1962
    64. (0.00019) RY*( 6) C   3           s(  0.06%)p53.17(  3.01%)d99.99( 96.94%)
                                           -0.0000 -0.0006  0.0238  0.0047 -0.0138
                                           -0.0119  0.1070  0.0162 -0.1342  0.0048
                                           -0.3191  0.4040 -0.7465 -0.3833
    65. (0.00011) RY*( 7) C   3           s(  0.37%)p10.96(  4.09%)d99.99( 95.54%)
                                           -0.0000 -0.0023  0.0610 -0.0046  0.0660
                                           -0.0038 -0.0150  0.0146 -0.1899 -0.4836
                                           -0.5171 -0.6351 -0.1692  0.1488
    66. (0.00007) RY*( 8) C   3           s(  0.08%)p78.51(  6.65%)d99.99( 93.26%)
    67. (0.00002) RY*( 9) C   3           s(  0.48%)p 0.59(  0.28%)d99.99( 99.24%)
    68. (0.00311) RY*( 1) C   4           s(  0.77%)p99.99( 92.53%)d 8.73(  6.70%)
                                            0.0000  0.0031  0.0876  0.0269  0.9187
                                           -0.0109 -0.2739  0.0079 -0.0730 -0.2069
                                            0.1300 -0.0048  0.0806 -0.0284
    69. (0.00163) RY*( 2) C   4           s( 34.23%)p 1.81( 62.03%)d 0.11(  3.74%)
                                            0.0000  0.0067  0.5850  0.0031 -0.2107
                                            0.0046 -0.6403 -0.0155  0.4070 -0.0213
                                           -0.1420 -0.0293  0.1238 -0.0242
    70. (0.00124) RY*( 3) C   4           s(  0.45%)p99.99( 91.90%)d17.17(  7.65%)
                                           -0.0000 -0.0043  0.0666  0.0005  0.2014
                                           -0.0082  0.5286 -0.0090  0.7739 -0.1903
                                           -0.1951 -0.0173 -0.0395  0.0191
    71. (0.00077) RY*( 4) C   4           s( 56.58%)p 0.59( 33.41%)d 0.18( 10.02%)
                                           -0.0000 -0.0138  0.7520 -0.0089  0.0366
                                            0.0001  0.4003 -0.0039 -0.4152 -0.0787
                                           -0.1279 -0.1334 -0.2439  0.0172
    72. (0.00026) RY*( 5) C   4           s(  7.05%)p 0.88(  6.23%)d12.30( 86.72%)
                                           -0.0000 -0.0046  0.2655 -0.0108  0.0251
                                           -0.0210  0.2430 -0.0090  0.0445  0.3711
                                            0.4222  0.4880  0.5240 -0.1962
    73. (0.00019) RY*( 6) C   4           s(  0.06%)p53.10(  3.01%)d99.99( 96.94%)
                                            0.0000 -0.0006  0.0238  0.0047 -0.0138
                                            0.0119 -0.1070 -0.0162  0.1342 -0.0048
                                            0.3192  0.4041 -0.7465 -0.3833
    74. (0.00011) RY*( 7) C   4           s(  0.37%)p10.97(  4.09%)d99.99( 95.54%)
                                           -0.0000 -0.0023  0.0610 -0.0046  0.0660
                                            0.0038  0.0150 -0.0146  0.1899  0.4836
                                            0.5171 -0.6351 -0.1692  0.1488
    75. (0.00007) RY*( 8) C   4           s(  0.08%)p78.51(  6.65%)d99.99( 93.26%)
    76. (0.00002) RY*( 9) C   4           s(  0.48%)p 0.59(  0.28%)d99.99( 99.24%)
    77. (0.00210) RY*( 1) C   5           s(  2.96%)p30.31( 89.62%)d 2.51(  7.43%)
                                           -0.0000  0.0056  0.1719 -0.0069 -0.3580
                                           -0.0242 -0.8423 -0.0091  0.2403 -0.1594
                                            0.0399  0.1345 -0.1676 -0.0330
    78. (0.00186) RY*( 2) C   5           s( 38.37%)p 1.04( 39.71%)d 0.57( 21.91%)
                                            0.0000  0.0005  0.6194  0.0003  0.5612
                                            0.0091 -0.0027 -0.0326  0.2848 -0.1445
                                           -0.1506  0.2072  0.1878 -0.3120
    79. (0.00080) RY*( 3) C   5           s(  0.06%)p99.99( 54.80%)d99.99( 45.14%)
                                           -0.0000 -0.0111  0.0218  0.0100 -0.0586
                                           -0.0195  0.0793 -0.0215  0.7330  0.2881
                                            0.0367 -0.5987  0.0410  0.0836
    80. (0.00072) RY*( 4) C   5           s(  0.20%)p99.99( 34.28%)d99.99( 65.52%)
                                            0.0000 -0.0148  0.0421  0.0254 -0.1523
                                            0.0075  0.3566 -0.0215  0.4373 -0.0966
                                            0.2643  0.6085 -0.2321  0.3897
    81. (0.00025) RY*( 5) C   5           s(  0.04%)p99.99( 42.56%)d99.99( 57.40%)
                                           -0.0000  0.0201  0.0010 -0.0068  0.5616
                                            0.0058 -0.2982  0.0254 -0.1435  0.2780
                                            0.6012 -0.0648 -0.1457  0.3314
    82. (0.00015) RY*( 6) C   5           s( 29.87%)p 0.27(  8.13%)d 2.08( 62.00%)
                                           -0.0000 -0.0092  0.5464  0.0237 -0.1320
                                           -0.0140  0.0059 -0.0377 -0.2484  0.3071
                                           -0.4237 -0.0734 -0.1058  0.5741
    83. (0.00003) RY*( 7) C   5           s( 21.50%)p 1.18( 25.30%)d 2.47( 53.20%)
    84. (0.00002) RY*( 8) C   5           s(  0.56%)p 5.33(  2.97%)d99.99( 96.48%)
    85. (0.00001) RY*( 9) C   5           s(  6.36%)p 0.49(  3.13%)d14.23( 90.51%)
    86. (0.00076) RY*( 1) O   6           s(  0.06%)p99.99( 92.01%)d99.99(  7.94%)
                                           -0.0000 -0.0013  0.0235  0.0045  0.3888
                                            0.0120  0.8696 -0.0004  0.1122  0.0771
                                           -0.1157 -0.2229  0.0814 -0.0611
    87. (0.00063) RY*( 2) O   6           s( 27.72%)p 2.21( 61.27%)d 0.40( 11.01%)
                                            0.0000  0.0079  0.5265 -0.0031  0.6225
                                           -0.0016 -0.3475  0.0050  0.3232 -0.1493
                                           -0.1194  0.0683  0.1298 -0.2281
    88. (0.00003) RY*( 3) O   6           s( 13.72%)p 5.21( 71.47%)d 1.08( 14.81%)
    89. (0.00002) RY*( 4) O   6           s( 58.26%)p 0.68( 39.35%)d 0.04(  2.39%)
    90. (0.00000) RY*( 5) O   6           s(  0.04%)p99.99(  4.38%)d99.99( 95.58%)
    91. (0.00000) RY*( 6) O   6           s(  0.02%)p99.99(  4.44%)d99.99( 95.53%)
    92. (0.00000) RY*( 7) O   6           s(  0.00%)p 1.00(  5.61%)d16.82( 94.39%)
    93. (0.00000) RY*( 8) O   6           s(  0.03%)p99.99(  3.37%)d99.99( 96.61%)
    94. (0.00001) RY*( 9) O   6           s(  0.15%)p99.99( 18.35%)d99.99( 81.51%)
    95. (0.00314) RY*( 1) C   7           s(  0.27%)p99.99( 93.94%)d21.27(  5.79%)
                                            0.0000 -0.0245  0.0461 -0.0003 -0.2054
                                            0.0320  0.9173 -0.0093 -0.2336 -0.0125
                                           -0.0020  0.0702  0.2298  0.0043
    96. (0.00133) RY*( 2) C   7           s(  5.10%)p18.10( 92.35%)d 0.50(  2.54%)
                                            0.0000  0.0173  0.2252  0.0248 -0.9332
                                            0.0002 -0.1820  0.0005  0.1377 -0.1533
                                            0.0130 -0.0255 -0.0106 -0.0316
    97. (0.00070) RY*( 3) C   7           s( 69.38%)p 0.41( 28.58%)d 0.03(  2.04%)
                                            0.0000 -0.0061  0.8329 -0.0128  0.2502
                                            0.0156  0.1129 -0.0004  0.4583 -0.0237
                                           -0.0978 -0.0485  0.0821 -0.0338
    98. (0.00032) RY*( 4) C   7           s( 22.66%)p 3.18( 72.04%)d 0.23(  5.29%)
                                            0.0000 -0.0025  0.4760 -0.0021  0.0340
                                            0.0089 -0.2431 -0.0061 -0.8125  0.0564
                                            0.0445  0.1571  0.0358 -0.1477
    99. (0.00007) RY*( 5) C   7           s(  0.11%)p29.05(  3.10%)d99.99( 96.79%)
   100. (0.00004) RY*( 6) C   7           s(  0.04%)p16.79(  0.61%)d99.99( 99.35%)
   101. (0.00002) RY*( 7) C   7           s(  2.33%)p 1.50(  3.48%)d40.47( 94.19%)
   102. (0.00000) RY*( 8) C   7           s(  0.04%)p99.99(  3.90%)d99.99( 96.06%)
   103. (0.00000) RY*( 9) C   7           s(  0.17%)p11.91(  2.05%)d99.99( 97.78%)
   104. (0.00256) RY*( 1) C   8           s(  0.09%)p99.99( 91.52%)d95.58(  8.40%)
                                           -0.0000  0.0274  0.0113 -0.0319 -0.8231
                                           -0.0170 -0.4699  0.0027  0.1245  0.2434
                                           -0.0625  0.0178  0.1387 -0.0355
   105. (0.00129) RY*( 2) C   8           s(  0.00%)p 1.00( 98.42%)d 0.02(  1.57%)
                                            0.0000 -0.0020  0.0064 -0.0146  0.4986
                                            0.0307 -0.8285 -0.0094  0.2190 -0.0749
                                            0.0238  0.0254  0.0942 -0.0035
   106. (0.00046) RY*( 3) C   8           s( 93.12%)p 0.00(  0.38%)d 0.07(  6.50%)
                                            0.0000 -0.0060  0.9650  0.0142 -0.0538
                                            0.0131 -0.0214 -0.0044  0.0037 -0.1826
                                            0.0691 -0.0885 -0.1210 -0.0665
   107. (0.00028) RY*( 4) C   8           s(  0.02%)p99.99( 39.02%)d99.99( 60.96%)
                                           -0.0000 -0.0000  0.0127  0.0003 -0.0044
                                           -0.0020 -0.1630 -0.0067 -0.6030 -0.0627
                                           -0.2087  0.6400 -0.1917 -0.3402
   108. (0.00008) RY*( 5) C   8           s(  0.03%)p72.81(  2.08%)d99.99( 97.89%)
   109. (0.00004) RY*( 6) C   8           s(  0.00%)p 1.00( 49.37%)d 1.03( 50.63%)
   110. (0.00003) RY*( 7) C   8           s(  6.76%)p 0.96(  6.49%)d12.84( 86.76%)
   111. (0.00000) RY*( 8) C   8           s(  0.03%)p99.99( 10.83%)d99.99( 89.13%)
   112. (0.00000) RY*( 9) C   8           s(  0.06%)p33.68(  2.01%)d99.99( 97.93%)
   113. (0.00256) RY*( 1) C   9           s(  0.09%)p99.99( 91.52%)d95.58(  8.40%)
                                           -0.0000  0.0274  0.0113 -0.0319 -0.8231
                                            0.0170  0.4699 -0.0027 -0.1245 -0.2434
                                            0.0625  0.0178  0.1387 -0.0355
   114. (0.00129) RY*( 2) C   9           s(  0.00%)p 1.00( 98.42%)d 0.02(  1.57%)
                                            0.0000 -0.0020  0.0064 -0.0146  0.4986
                                           -0.0307  0.8285  0.0094 -0.2190  0.0749
                                           -0.0238  0.0254  0.0942 -0.0035
   115. (0.00046) RY*( 3) C   9           s( 93.12%)p 0.00(  0.38%)d 0.07(  6.50%)
                                            0.0000 -0.0060  0.9650  0.0142 -0.0538
                                           -0.0131  0.0214  0.0044 -0.0037  0.1826
                                           -0.0691 -0.0885 -0.1210 -0.0665
   116. (0.00028) RY*( 4) C   9           s(  0.02%)p99.99( 39.03%)d99.99( 60.96%)
                                           -0.0000 -0.0000  0.0127  0.0003 -0.0044
                                            0.0020  0.1630  0.0067  0.6030  0.0627
                                            0.2087  0.6400 -0.1917 -0.3402
   117. (0.00008) RY*( 5) C   9           s(  0.03%)p72.81(  2.08%)d99.99( 97.89%)
   118. (0.00004) RY*( 6) C   9           s(  0.00%)p 1.00( 49.37%)d 1.03( 50.63%)
   119. (0.00003) RY*( 7) C   9           s(  6.76%)p 0.96(  6.49%)d12.84( 86.76%)
   120. (0.00000) RY*( 8) C   9           s(  0.03%)p99.99( 10.83%)d99.99( 89.13%)
   121. (0.00000) RY*( 9) C   9           s(  0.06%)p33.68(  2.01%)d99.99( 97.93%)
   122. (0.00314) RY*( 1) C  10           s(  0.27%)p99.99( 93.94%)d21.27(  5.79%)
                                            0.0000 -0.0245  0.0461 -0.0003 -0.2054
                                           -0.0320 -0.9173  0.0093  0.2336  0.0125
                                            0.0020  0.0702  0.2298  0.0043
   123. (0.00133) RY*( 2) C  10           s(  5.10%)p18.10( 92.35%)d 0.50(  2.54%)
                                            0.0000  0.0173  0.2252  0.0248 -0.9332
                                           -0.0002  0.1820 -0.0005 -0.1377  0.1533
                                           -0.0130 -0.0255 -0.0107 -0.0316
   124. (0.00070) RY*( 3) C  10           s( 69.38%)p 0.41( 28.58%)d 0.03(  2.04%)
                                            0.0000 -0.0061  0.8329 -0.0128  0.2502
                                           -0.0156 -0.1129  0.0004 -0.4583  0.0237
                                            0.0979 -0.0485  0.0821 -0.0338
   125. (0.00032) RY*( 4) C  10           s( 22.66%)p 3.18( 72.04%)d 0.23(  5.29%)
                                            0.0000 -0.0025  0.4761 -0.0021  0.0340
                                           -0.0089  0.2431  0.0061  0.8125 -0.0564
                                           -0.0445  0.1571  0.0358 -0.1477
   126. (0.00007) RY*( 5) C  10           s(  0.11%)p29.05(  3.10%)d99.99( 96.79%)
   127. (0.00004) RY*( 6) C  10           s(  0.04%)p16.78(  0.61%)d99.99( 99.35%)
   128. (0.00002) RY*( 7) C  10           s(  2.33%)p 1.50(  3.48%)d40.47( 94.19%)
   129. (0.00000) RY*( 8) C  10           s(  0.04%)p99.99(  3.90%)d99.99( 96.06%)
   130. (0.00000) RY*( 9) C  10           s(  0.17%)p11.91(  2.05%)d99.99( 97.78%)
   131. (0.00076) RY*( 1) H  11           s(  9.47%)p 9.56( 90.53%)
                                            0.0034  0.3077 -0.3900  0.8479 -0.1849
   132. (0.00059) RY*( 2) H  11           s( 36.35%)p 1.75( 63.65%)
                                            0.0113  0.6028 -0.0208 -0.3811 -0.7006
   133. (0.00042) RY*( 3) H  11           s( 49.96%)p 1.00( 50.04%)
                                            0.0114  0.7068 -0.0790 -0.1428  0.6883
   134. (0.00001) RY*( 4) H  11           s(  4.65%)p20.51( 95.35%)
   135. (0.00105) RY*( 1) H  12           s( 99.54%)p 0.00(  0.46%)
                                            0.0062  0.9977 -0.0245 -0.0088  0.0623
   136. (0.00010) RY*( 2) H  12           s(  0.24%)p99.99( 99.76%)
   137. (0.00005) RY*( 3) H  12           s(  0.02%)p99.99( 99.98%)
   138. (0.00001) RY*( 4) H  12           s(  0.28%)p99.99( 99.72%)
   139. (0.00182) RY*( 1) H  13           s( 98.44%)p 0.02(  1.56%)
                                            0.0107  0.9921 -0.0006  0.1251 -0.0009
   140. (0.00013) RY*( 2) H  13           s(  1.31%)p75.24( 98.69%)
                                           -0.0015  0.1145 -0.2643 -0.9074  0.3061
   141. (0.00006) RY*( 3) H  13           s(  0.07%)p99.99( 99.93%)
   142. (0.00001) RY*( 4) H  13           s(  0.28%)p99.99( 99.72%)
   143. (0.00105) RY*( 1) H  14           s( 99.54%)p 0.00(  0.46%)
                                            0.0062  0.9977 -0.0245  0.0088 -0.0623
   144. (0.00010) RY*( 2) H  14           s(  0.24%)p99.99( 99.76%)
   145. (0.00005) RY*( 3) H  14           s(  0.02%)p99.99( 99.98%)
   146. (0.00001) RY*( 4) H  14           s(  0.28%)p99.99( 99.72%)
   147. (0.00182) RY*( 1) H  15           s( 98.44%)p 0.02(  1.56%)
                                            0.0107  0.9921 -0.0006 -0.1251  0.0009
   148. (0.00013) RY*( 2) H  15           s(  1.31%)p75.25( 98.69%)
                                           -0.0015  0.1145 -0.2642  0.9074 -0.3061
   149. (0.00006) RY*( 3) H  15           s(  0.07%)p99.99( 99.93%)
   150. (0.00001) RY*( 4) H  15           s(  0.28%)p99.99( 99.72%)
   151. (0.00076) RY*( 1) H  16           s(  9.47%)p 9.56( 90.53%)
                                            0.0034  0.3077 -0.3901 -0.8479  0.1848
   152. (0.00059) RY*( 2) H  16           s( 36.35%)p 1.75( 63.65%)
                                            0.0113  0.6028 -0.0208  0.3811  0.7006
   153. (0.00042) RY*( 3) H  16           s( 49.96%)p 1.00( 50.04%)
                                            0.0114  0.7068 -0.0789  0.1428 -0.6883
   154. (0.00001) RY*( 4) H  16           s(  4.65%)p20.51( 95.35%)
   155. (0.00075) RY*( 1) H  17           s( 99.63%)p 0.00(  0.37%)
                                            0.0046  0.9981 -0.0262  0.0534 -0.0142
   156. (0.00007) RY*( 2) H  17           s(  0.00%)p 1.00(100.00%)
   157. (0.00003) RY*( 3) H  17           s(  0.41%)p99.99( 99.59%)
   158. (0.00004) RY*( 4) H  17           s(  0.07%)p99.99( 99.93%)
   159. (0.00074) RY*( 1) H  18           s( 99.69%)p 0.00(  0.31%)
                                            0.0032  0.9984  0.0479  0.0290 -0.0020
   160. (0.00004) RY*( 2) H  18           s(  0.31%)p99.99( 99.69%)
   161. (0.00003) RY*( 3) H  18           s(  0.11%)p99.99( 99.89%)
   162. (0.00003) RY*( 4) H  18           s(  0.00%)p 1.00(100.00%)
   163. (0.00074) RY*( 1) H  19           s( 99.69%)p 0.00(  0.31%)
                                            0.0032  0.9984  0.0479 -0.0290  0.0020
   164. (0.00004) RY*( 2) H  19           s(  0.31%)p99.99( 99.69%)
   165. (0.00003) RY*( 3) H  19           s(  0.11%)p99.99( 99.89%)
   166. (0.00003) RY*( 4) H  19           s(  0.00%)p 1.00(100.00%)
   167. (0.00075) RY*( 1) H  20           s( 99.63%)p 0.00(  0.37%)
                                            0.0046  0.9981 -0.0262 -0.0534  0.0142
   168. (0.00007) RY*( 2) H  20           s(  0.00%)p 1.00(100.00%)
   169. (0.00003) RY*( 3) H  20           s(  0.41%)p99.99( 99.59%)
   170. (0.00004) RY*( 4) H  20           s(  0.07%)p99.99( 99.93%)
   171. (0.00487) BD*( 1) O   1 - C   2  
                ( 33.91%)   0.5824* O   1 s( 29.25%)p 2.42( 70.68%)d 0.00(  0.07%)
                                            0.0001 -0.5408 -0.0046 -0.3203 -0.0026
                                           -0.1628  0.0012 -0.7600  0.0010 -0.0026
                                           -0.0080 -0.0037 -0.0033 -0.0250
                ( 66.09%)  -0.8129* C   2 s( 21.39%)p 3.66( 78.36%)d 0.01(  0.25%)
                                            0.0001 -0.4609 -0.0379  0.4362  0.0161
                                            0.1034  0.0178  0.7620  0.0382 -0.0036
                                           -0.0344 -0.0071 -0.0100 -0.0338
   172. (0.00241) BD*( 1) O   1 - H  11  
                ( 25.68%)   0.5068* O   1 s( 20.78%)p 3.81( 79.14%)d 0.00(  0.08%)
                                            0.0002  0.4554  0.0197 -0.8209 -0.0307
                                           -0.3281 -0.0113  0.0924 -0.0148  0.0130
                                           -0.0184 -0.0079  0.0149 -0.0070
                ( 74.32%)  -0.8621* H  11 s( 99.57%)p 0.00(  0.43%)
                                            0.9978 -0.0028  0.0608  0.0246 -0.0016
   173. (0.01401) BD*( 1) C   2 - C   3  
                ( 52.46%)   0.7243* C   2 s( 29.16%)p 2.43( 70.77%)d 0.00(  0.06%)
                                            0.0003  0.5400  0.0047  0.7173  0.0007
                                            0.4162 -0.0092 -0.1409  0.0051  0.0185
                                           -0.0076 -0.0038  0.0092 -0.0117
                ( 47.54%)  -0.6895* C   3 s( 31.59%)p 2.16( 68.37%)d 0.00(  0.04%)
                                           -0.0000  0.5620  0.0000 -0.7125  0.0207
                                           -0.4087 -0.0019  0.0927  0.0016  0.0127
                                           -0.0026 -0.0033  0.0085 -0.0126
   174. (0.01265) BD*( 1) C   2 - H  12  
                ( 38.66%)   0.6218* C   2 s( 25.67%)p 2.89( 74.29%)d 0.00(  0.04%)
                                            0.0002 -0.5066  0.0072 -0.1385  0.0184
                                            0.7826 -0.0106 -0.3328  0.0032  0.0082
                                           -0.0013  0.0142  0.0119  0.0056
                ( 61.34%)  -0.7832* H  12 s( 99.91%)p 0.00(  0.09%)
                                           -0.9995  0.0052  0.0042 -0.0266  0.0139
   175. (0.00989) BD*( 1) C   2 - H  13  
                ( 36.85%)   0.6070* C   2 s( 23.87%)p 3.19( 76.09%)d 0.00(  0.04%)
                                           -0.0001 -0.4882  0.0166  0.5237  0.0005
                                           -0.4497  0.0214 -0.5328 -0.0088  0.0118
                                            0.0103 -0.0133  0.0023  0.0023
                ( 63.15%)  -0.7947* H  13 s( 99.90%)p 0.00(  0.10%)
                                           -0.9994  0.0088 -0.0186  0.0155  0.0215
   176. (0.01762) BD*( 1) C   3 - C   4  
                ( 50.00%)   0.7071* C   3 s( 33.73%)p 1.96( 66.21%)d 0.00(  0.06%)
                                            0.0001 -0.5808 -0.0042  0.0199  0.0121
                                           -0.7832  0.0001  0.2192 -0.0009 -0.0010
                                           -0.0001  0.0120  0.0175  0.0130
                ( 50.00%)  -0.7071* C   4 s( 33.73%)p 1.96( 66.21%)d 0.00(  0.06%)
                                            0.0001 -0.5808 -0.0042  0.0199  0.0121
                                            0.7832 -0.0001 -0.2192  0.0009  0.0010
                                            0.0001  0.0120  0.0175  0.0130
   177. (0.01167) BD*( 1) C   3 - C  10  
                ( 49.34%)   0.7024* C   3 s( 34.59%)p 1.89( 65.36%)d 0.00(  0.05%)
                                            0.0001 -0.5881 -0.0067 -0.7001  0.0089
                                            0.3826  0.0239 -0.1280 -0.0062  0.0127
                                           -0.0040  0.0032 -0.0116  0.0127
                ( 50.66%)  -0.7118* C  10 s( 35.49%)p 1.82( 64.46%)d 0.00(  0.05%)
                                           -0.0001 -0.5957 -0.0043  0.7047  0.0146
                                           -0.3737  0.0230  0.0868 -0.0069  0.0168
                                           -0.0038  0.0033 -0.0075  0.0115
   178. (0.01401) BD*( 1) C   4 - C   5  
                ( 47.54%)   0.6895* C   4 s( 31.59%)p 2.16( 68.37%)d 0.00(  0.04%)
                                            0.0000 -0.5620 -0.0000  0.7125 -0.0207
                                           -0.4087 -0.0019  0.0927  0.0016  0.0127
                                           -0.0026  0.0033 -0.0085  0.0126
                ( 52.46%)  -0.7243* C   5 s( 29.16%)p 2.43( 70.77%)d 0.00(  0.06%)
                                           -0.0003 -0.5400 -0.0047 -0.7173 -0.0007
                                            0.4162 -0.0092 -0.1409  0.0051  0.0185
                                           -0.0076  0.0038 -0.0092  0.0117
   179. (0.01167) BD*( 1) C   4 - C   7  
                ( 49.34%)   0.7024* C   4 s( 34.59%)p 1.89( 65.36%)d 0.00(  0.05%)
                                            0.0001 -0.5881 -0.0067 -0.7001  0.0089
                                           -0.3826 -0.0239  0.1280  0.0062 -0.0127
                                            0.0040  0.0032 -0.0116  0.0127
                ( 50.66%)  -0.7118* C   7 s( 35.49%)p 1.82( 64.46%)d 0.00(  0.05%)
                                           -0.0001 -0.5957 -0.0043  0.7047  0.0146
                                            0.3737 -0.0230 -0.0868  0.0069 -0.0168
                                            0.0038  0.0033 -0.0075  0.0115
   180. (0.00487) BD*( 1) C   5 - O   6  
                ( 66.09%)   0.8129* C   5 s( 21.39%)p 3.66( 78.36%)d 0.01(  0.25%)
                                           -0.0001  0.4609  0.0379 -0.4362 -0.0161
                                            0.1034  0.0178  0.7620  0.0382 -0.0036
                                           -0.0344  0.0071  0.0100  0.0338
                ( 33.91%)  -0.5824* O   6 s( 29.25%)p 2.42( 70.68%)d 0.00(  0.07%)
                                           -0.0001  0.5408  0.0046  0.3203  0.0026
                                           -0.1628  0.0012 -0.7601  0.0010 -0.0026
                                           -0.0080  0.0037  0.0033  0.0250
   181. (0.01265) BD*( 1) C   5 - H  14  
                ( 38.66%)   0.6218* C   5 s( 25.67%)p 2.89( 74.29%)d 0.00(  0.04%)
                                            0.0002 -0.5066  0.0072 -0.1385  0.0184
                                           -0.7826  0.0106  0.3328 -0.0032 -0.0082
                                            0.0013  0.0142  0.0119  0.0056
                ( 61.34%)  -0.7832* H  14 s( 99.91%)p 0.00(  0.09%)
                                           -0.9995  0.0052  0.0042  0.0266 -0.0139
   182. (0.00989) BD*( 1) C   5 - H  15  
                ( 36.85%)   0.6070* C   5 s( 23.87%)p 3.19( 76.09%)d 0.00(  0.04%)
                                           -0.0001 -0.4882  0.0166  0.5237  0.0005
                                            0.4497 -0.0214  0.5328  0.0088 -0.0118
                                           -0.0103 -0.0133  0.0023  0.0023
                ( 63.15%)  -0.7947* H  15 s( 99.90%)p 0.00(  0.10%)
                                           -0.9994  0.0088 -0.0186 -0.0155 -0.0215
   183. (0.00241) BD*( 1) O   6 - H  16  
                ( 25.68%)   0.5068* O   6 s( 20.78%)p 3.81( 79.14%)d 0.00(  0.08%)
                                            0.0002  0.4554  0.0197 -0.8209 -0.0307
                                            0.3282  0.0113 -0.0924  0.0148 -0.0130
                                            0.0184 -0.0079  0.0149 -0.0070
                ( 74.32%)  -0.8621* H  16 s( 99.57%)p 0.00(  0.43%)
                                            0.9978 -0.0028  0.0608 -0.0246  0.0016
   184. (0.00814) BD*( 1) C   7 - C   8  
                ( 49.50%)   0.7035* C   7 s( 35.03%)p 1.85( 64.92%)d 0.00(  0.05%)
                                           -0.0000 -0.5917 -0.0127 -0.7084 -0.0286
                                            0.3714 -0.0317 -0.0874  0.0085  0.0169
                                           -0.0042  0.0031 -0.0072  0.0108
                ( 50.50%)  -0.7107* C   8 s( 35.52%)p 1.81( 64.43%)d 0.00(  0.05%)
                                           -0.0000 -0.5960 -0.0073  0.6867 -0.0148
                                           -0.3932 -0.0358  0.1282  0.0096  0.0126
                                           -0.0039  0.0028 -0.0125  0.0129
   185. (0.00710) BD*( 1) C   7 - H  17  
                ( 36.68%)   0.6056* C   7 s( 29.35%)p 2.41( 70.63%)d 0.00(  0.03%)
                                            0.0003 -0.5415  0.0141 -0.0001 -0.0095
                                           -0.8098  0.0088  0.2243 -0.0030  0.0000
                                           -0.0003  0.0073  0.0122  0.0071
                ( 63.32%)  -0.7957* H  17 s( 99.90%)p 0.00(  0.10%)
                                           -0.9995  0.0029  0.0007  0.0308 -0.0080
   186. (0.00777) BD*( 1) C   8 - C   9  
                ( 50.00%)   0.7071* C   8 s( 34.89%)p 1.86( 65.05%)d 0.00(  0.06%)
                                            0.0000  0.5905  0.0129  0.0285  0.0399
                                           -0.7759 -0.0108  0.2144  0.0031  0.0020
                                           -0.0004 -0.0120 -0.0181 -0.0125
                ( 50.00%)  -0.7071* C   9 s( 34.89%)p 1.86( 65.05%)d 0.00(  0.06%)
                                            0.0000  0.5905  0.0129  0.0285  0.0399
                                            0.7759  0.0108 -0.2144 -0.0031 -0.0020
                                            0.0004 -0.0120 -0.0181 -0.0125
   187. (0.00656) BD*( 1) C   8 - H  18  
                ( 37.18%)   0.6098* C   8 s( 29.47%)p 2.39( 70.50%)d 0.00(  0.03%)
                                            0.0003 -0.5428  0.0116 -0.7250  0.0110
                                           -0.4102  0.0044  0.1048 -0.0010 -0.0112
                                            0.0030  0.0030 -0.0080  0.0101
                ( 62.82%)  -0.7926* H  18 s( 99.89%)p 0.00(  0.11%)
                                           -0.9995  0.0014  0.0283  0.0164 -0.0047
   188. (0.00814) BD*( 1) C   9 - C  10  
                ( 50.50%)   0.7107* C   9 s( 35.52%)p 1.81( 64.43%)d 0.00(  0.05%)
                                            0.0000  0.5960  0.0073 -0.6867  0.0148
                                           -0.3932 -0.0358  0.1282  0.0096  0.0126
                                           -0.0039 -0.0028  0.0125 -0.0129
                ( 49.50%)  -0.7035* C  10 s( 35.03%)p 1.85( 64.92%)d 0.00(  0.05%)
                                            0.0000  0.5917  0.0127  0.7084  0.0286
                                            0.3714 -0.0317 -0.0874  0.0085  0.0169
                                           -0.0042 -0.0031  0.0072 -0.0108
   189. (0.00656) BD*( 1) C   9 - H  19  
                ( 37.18%)   0.6098* C   9 s( 29.47%)p 2.39( 70.50%)d 0.00(  0.03%)
                                            0.0003 -0.5428  0.0116 -0.7250  0.0110
                                            0.4102 -0.0044 -0.1048  0.0010  0.0112
                                           -0.0030  0.0030 -0.0080  0.0101
                ( 62.82%)  -0.7926* H  19 s( 99.89%)p 0.00(  0.11%)
                                           -0.9995  0.0014  0.0283 -0.0164  0.0047
   190. (0.00710) BD*( 1) C  10 - H  20  
                ( 36.68%)   0.6056* C  10 s( 29.35%)p 2.41( 70.63%)d 0.00(  0.03%)
                                           -0.0003  0.5415 -0.0141  0.0001  0.0095
                                           -0.8098  0.0088  0.2243 -0.0030  0.0000
                                           -0.0003 -0.0073 -0.0122 -0.0071
                ( 63.32%)  -0.7957* H  20 s( 99.90%)p 0.00(  0.10%)
                                            0.9995 -0.0029 -0.0007  0.0308 -0.0080


 NHO Directionality and "Bond Bending" (deviations from line of nuclear centers)

         [Thresholds for printing:  angular deviation  >  1.0 degree]
                                    hybrid p-character > 25.0%
                                    orbital occupancy  >  0.10e

                                Line of Centers        Hybrid 1              Hybrid 2
                                ---------------  -------------------   ------------------
                NBO               Theta   Phi    Theta   Phi    Dev    Theta   Phi    Dev
 ========================================================================================
     1. BD (   1) O   1 - C   2    27.5   16.3    25.4   26.6   5.0    149.7  195.0   2.9
     2. BD (   1) O   1 - H  11    80.3  200.9    85.2  201.7   4.9      --     --    --
     3. BD (   1) C   2 - C   3    97.4   30.0    99.3   29.5   2.0     83.3  210.7   1.0
     4. BD (   1) C   2 - H  12    64.2  282.5    67.1  278.8   4.4      --     --    --
     5. BD (   1) C   2 - H  13    52.0  137.8    51.3  140.8   2.4      --     --    --
     6. BD (   1) C   3 - C   4   105.6   90.0   105.6   92.3   2.3     74.4  267.7   2.3
     7. BD (   1) C   3 - C  10    82.6  331.7    80.5  329.5   3.0     95.7  154.0   2.8
     8. BD (   1) C   4 - C   5    97.4  150.0    96.7  149.3   1.0     80.7  330.5   2.0
     9. BD (   1) C   4 - C   7    97.4   28.3    99.5   30.5   3.0     84.3  206.0   2.8
    10. BD (   1) C   5 - O   6    27.5  163.7    30.3  165.0   2.9    154.6  333.4   5.0
    11. BD (   1) C   5 - H  14   115.8   77.5   112.9   81.2   4.4      --     --    --
    12. BD (   1) C   5 - H  15   128.0  222.2   128.7  219.2   2.4      --     --    --
    13. BD (   1) O   6 - H  16    99.7  159.1    94.8  158.3   4.9      --     --    --
    14. BD (   1) C   7 - C   8    82.5  331.3    84.4  335.3   4.4     99.8  147.4   4.5
    16. BD (   1) C   8 - C   9    74.5  270.0    74.6  275.0   4.8    105.4   85.0   4.8
    18. BD (   1) C   9 - C  10    82.5  208.7    80.2  212.6   4.5     95.6   24.7   4.4
    31. LP (   1) O   1             --     --    154.7   40.2   --       --     --    --
    32. LP (   2) O   1             --     --     92.2  294.2   --       --     --    --
    33. LP*(   1) C   3             --     --    164.5  274.6   --       --     --    --
    34. LP*(   1) C   4             --     --     15.5   85.4   --       --     --    --
    35. LP (   1) O   6             --     --     25.3  319.8   --       --     --    --
    36. LP (   2) O   6             --     --     87.8   65.8   --       --     --    --
    37. LP (   1) C   7             --     --     14.9   90.2   --       --     --    --
    38. LP*(   1) C   8             --     --     15.7   94.2   --       --     --    --
    39. LP*(   1) C   9             --     --    164.3  265.8   --       --     --    --
    40. LP (   1) C  10             --     --    165.1  269.8   --       --     --    --


 Second Order Perturbation Theory Analysis of Fock Matrix in NBO Basis

     Threshold for printing:   0.25 kcal/mol
                                                                              E(2)  E(j)-E(i) F(i,j)
         Donor NBO (i)                     Acceptor NBO (j)                 kcal/mol   a.u.    a.u. 
 ===================================================================================================

 within unit  1
   1. BD (   1) O   1 - C   2        / 33. LP*(   1) C   3                    1.43    0.70    0.046
   1. BD (   1) O   1 - C   2        /177. BD*(   1) C   3 - C  10            0.46    1.34    0.031
   2. BD (   1) O   1 - H  11        / 52. RY*(   3) C   2                    0.33    1.95    0.032
   2. BD (   1) O   1 - H  11        /173. BD*(   1) C   2 - C   3            1.56    1.09    0.052
   3. BD (   1) C   2 - C   3        / 42. RY*(   2) O   1                    0.49    2.06    0.040
   3. BD (   1) C   2 - C   3        / 68. RY*(   1) C   4                    0.75    1.83    0.047
   3. BD (   1) C   2 - C   3        /122. RY*(   1) C  10                    0.63    1.78    0.043
   3. BD (   1) C   2 - C   3        /172. BD*(   1) O   1 - H  11            0.78    1.10    0.037
   3. BD (   1) C   2 - C   3        /175. BD*(   1) C   2 - H  13            0.26    1.10    0.021
   3. BD (   1) C   2 - C   3        /176. BD*(   1) C   3 - C   4            1.32    1.17    0.050
   3. BD (   1) C   2 - C   3        /177. BD*(   1) C   3 - C  10            1.36    1.19    0.051
   3. BD (   1) C   2 - C   3        /179. BD*(   1) C   4 - C   7            1.50    1.19    0.053
   3. BD (   1) C   2 - C   3        /188. BD*(   1) C   9 - C  10            1.42    1.19    0.052
   4. BD (   1) C   2 - H  12        / 41. RY*(   1) O   1                    0.36    1.69    0.031
   4. BD (   1) C   2 - H  12        /176. BD*(   1) C   3 - C   4            2.26    1.03    0.061
   5. BD (   1) C   2 - H  13        / 33. LP*(   1) C   3                    3.76    0.39    0.056
   5. BD (   1) C   2 - H  13        / 41. RY*(   1) O   1                    0.31    1.69    0.029
   5. BD (   1) C   2 - H  13        / 61. RY*(   3) C   3                    0.39    1.26    0.028
   5. BD (   1) C   2 - H  13        /171. BD*(   1) O   1 - C   2            0.42    0.79    0.023
   5. BD (   1) C   2 - H  13        /177. BD*(   1) C   3 - C  10            1.26    1.04    0.046
   6. BD (   1) C   3 - C   4        / 50. RY*(   1) C   2                    0.32    1.59    0.029
   6. BD (   1) C   3 - C   4        / 77. RY*(   1) C   5                    0.32    1.59    0.029
   6. BD (   1) C   3 - C   4        / 95. RY*(   1) C   7                    0.54    1.85    0.040
   6. BD (   1) C   3 - C   4        /122. RY*(   1) C  10                    0.54    1.85    0.040
   6. BD (   1) C   3 - C   4        /173. BD*(   1) C   2 - C   3            1.00    1.12    0.042
   6. BD (   1) C   3 - C   4        /174. BD*(   1) C   2 - H  12            0.36    1.16    0.026
   6. BD (   1) C   3 - C   4        /177. BD*(   1) C   3 - C  10            1.64    1.26    0.057
   6. BD (   1) C   3 - C   4        /178. BD*(   1) C   4 - C   5            1.00    1.12    0.042
   6. BD (   1) C   3 - C   4        /179. BD*(   1) C   4 - C   7            1.64    1.26    0.057
   6. BD (   1) C   3 - C   4        /181. BD*(   1) C   5 - H  14            0.36    1.16    0.026
   6. BD (   1) C   3 - C   4        /185. BD*(   1) C   7 - H  17            1.11    1.18    0.046
   6. BD (   1) C   3 - C   4        /190. BD*(   1) C  10 - H  20            1.11    1.18    0.046
   7. BD (   1) C   3 - C  10        / 50. RY*(   1) C   2                    0.36    1.59    0.030
   7. BD (   1) C   3 - C  10        / 68. RY*(   1) C   4                    0.67    1.90    0.045
   7. BD (   1) C   3 - C  10        /113. RY*(   1) C   9                    0.47    1.90    0.038
   7. BD (   1) C   3 - C  10        /114. RY*(   2) C   9                    0.64    1.36    0.037
   7. BD (   1) C   3 - C  10        /173. BD*(   1) C   2 - C   3            1.09    1.12    0.044
   7. BD (   1) C   3 - C  10        /176. BD*(   1) C   3 - C   4            1.80    1.24    0.060
   7. BD (   1) C   3 - C  10        /178. BD*(   1) C   4 - C   5            1.64    1.12    0.054
   7. BD (   1) C   3 - C  10        /188. BD*(   1) C   9 - C  10            1.37    1.26    0.052
   7. BD (   1) C   3 - C  10        /189. BD*(   1) C   9 - H  19            0.99    1.18    0.043
   7. BD (   1) C   3 - C  10        /190. BD*(   1) C  10 - H  20            0.68    1.18    0.036
   8. BD (   1) C   4 - C   5        / 59. RY*(   1) C   3                    0.75    1.83    0.047
   8. BD (   1) C   4 - C   5        / 87. RY*(   2) O   6                    0.49    2.06    0.040
   8. BD (   1) C   4 - C   5        / 95. RY*(   1) C   7                    0.63    1.78    0.043
   8. BD (   1) C   4 - C   5        /176. BD*(   1) C   3 - C   4            1.32    1.17    0.050
   8. BD (   1) C   4 - C   5        /177. BD*(   1) C   3 - C  10            1.50    1.19    0.053
   8. BD (   1) C   4 - C   5        /179. BD*(   1) C   4 - C   7            1.36    1.19    0.051
   8. BD (   1) C   4 - C   5        /182. BD*(   1) C   5 - H  15            0.26    1.10    0.021
   8. BD (   1) C   4 - C   5        /183. BD*(   1) O   6 - H  16            0.78    1.10    0.037
   8. BD (   1) C   4 - C   5        /184. BD*(   1) C   7 - C   8            1.42    1.19    0.052
   9. BD (   1) C   4 - C   7        / 59. RY*(   1) C   3                    0.67    1.90    0.045
   9. BD (   1) C   4 - C   7        / 77. RY*(   1) C   5                    0.36    1.59    0.030
   9. BD (   1) C   4 - C   7        /104. RY*(   1) C   8                    0.47    1.90    0.038
   9. BD (   1) C   4 - C   7        /105. RY*(   2) C   8                    0.64    1.36    0.037
   9. BD (   1) C   4 - C   7        /173. BD*(   1) C   2 - C   3            1.64    1.12    0.054
   9. BD (   1) C   4 - C   7        /176. BD*(   1) C   3 - C   4            1.80    1.24    0.060
   9. BD (   1) C   4 - C   7        /178. BD*(   1) C   4 - C   5            1.09    1.12    0.044
   9. BD (   1) C   4 - C   7        /184. BD*(   1) C   7 - C   8            1.37    1.26    0.052
   9. BD (   1) C   4 - C   7        /185. BD*(   1) C   7 - H  17            0.68    1.18    0.036
   9. BD (   1) C   4 - C   7        /187. BD*(   1) C   8 - H  18            0.99    1.18    0.043
  10. BD (   1) C   5 - O   6        / 34. LP*(   1) C   4                    1.43    0.70    0.046
  10. BD (   1) C   5 - O   6        /179. BD*(   1) C   4 - C   7            0.46    1.34    0.031
  11. BD (   1) C   5 - H  14        / 86. RY*(   1) O   6                    0.36    1.69    0.031
  11. BD (   1) C   5 - H  14        /176. BD*(   1) C   3 - C   4            2.26    1.03    0.061
  12. BD (   1) C   5 - H  15        / 34. LP*(   1) C   4                    3.76    0.39    0.056
  12. BD (   1) C   5 - H  15        / 70. RY*(   3) C   4                    0.39    1.26    0.028
  12. BD (   1) C   5 - H  15        / 86. RY*(   1) O   6                    0.31    1.69    0.029
  12. BD (   1) C   5 - H  15        /179. BD*(   1) C   4 - C   7            1.26    1.04    0.046
  12. BD (   1) C   5 - H  15        /180. BD*(   1) C   5 - O   6            0.42    0.79    0.023
  13. BD (   1) O   6 - H  16        / 79. RY*(   3) C   5                    0.33    1.95    0.032
  13. BD (   1) O   6 - H  16        /178. BD*(   1) C   4 - C   5            1.56    1.09    0.052
  14. BD (   1) C   7 - C   8        / 68. RY*(   1) C   4                    0.32    1.90    0.031
  14. BD (   1) C   7 - C   8        / 69. RY*(   2) C   4                    0.64    1.52    0.039
  14. BD (   1) C   7 - C   8        / 71. RY*(   4) C   4                    0.34    1.56    0.029
  14. BD (   1) C   7 - C   8        /113. RY*(   1) C   9                    0.44    1.90    0.037
  14. BD (   1) C   7 - C   8        /114. RY*(   2) C   9                    0.63    1.36    0.037
  14. BD (   1) C   7 - C   8        /178. BD*(   1) C   4 - C   5            1.63    1.12    0.054
  14. BD (   1) C   7 - C   8        /179. BD*(   1) C   4 - C   7            1.48    1.26    0.055
  14. BD (   1) C   7 - C   8        /185. BD*(   1) C   7 - H  17            0.67    1.18    0.035
  14. BD (   1) C   7 - C   8        /186. BD*(   1) C   8 - C   9            1.09    1.26    0.047
  14. BD (   1) C   7 - C   8        /187. BD*(   1) C   8 - H  18            0.58    1.18    0.033
  14. BD (   1) C   7 - C   8        /189. BD*(   1) C   9 - H  19            1.22    1.18    0.048
  15. BD (   1) C   7 - H  17        / 68. RY*(   1) C   4                    0.43    1.71    0.034
  15. BD (   1) C   7 - H  17        /104. RY*(   1) C   8                    0.32    1.70    0.030
  15. BD (   1) C   7 - H  17        /176. BD*(   1) C   3 - C   4            2.25    1.05    0.062
  15. BD (   1) C   7 - H  17        /179. BD*(   1) C   4 - C   7            0.58    1.07    0.031
  15. BD (   1) C   7 - H  17        /184. BD*(   1) C   7 - C   8            0.44    1.06    0.027
  15. BD (   1) C   7 - H  17        /186. BD*(   1) C   8 - C   9            1.77    1.07    0.055
  16. BD (   1) C   8 - C   9        / 95. RY*(   1) C   7                    0.33    1.86    0.031
  16. BD (   1) C   8 - C   9        / 96. RY*(   2) C   7                    0.86    1.44    0.045
  16. BD (   1) C   8 - C   9        /122. RY*(   1) C  10                    0.33    1.86    0.031
  16. BD (   1) C   8 - C   9        /123. RY*(   2) C  10                    0.86    1.44    0.045
  16. BD (   1) C   8 - C   9        /184. BD*(   1) C   7 - C   8            1.12    1.27    0.048
  16. BD (   1) C   8 - C   9        /185. BD*(   1) C   7 - H  17            1.24    1.18    0.049
  16. BD (   1) C   8 - C   9        /187. BD*(   1) C   8 - H  18            0.52    1.18    0.031
  16. BD (   1) C   8 - C   9        /188. BD*(   1) C   9 - C  10            1.12    1.27    0.048
  16. BD (   1) C   8 - C   9        /189. BD*(   1) C   9 - H  19            0.52    1.18    0.031
  16. BD (   1) C   8 - C   9        /190. BD*(   1) C  10 - H  20            1.24    1.18    0.049
  17. BD (   1) C   8 - H  18        / 95. RY*(   1) C   7                    0.31    1.67    0.029
  17. BD (   1) C   8 - H  18        /113. RY*(   1) C   9                    0.32    1.72    0.030
  17. BD (   1) C   8 - H  18        /179. BD*(   1) C   4 - C   7            2.06    1.08    0.060
  17. BD (   1) C   8 - H  18        /184. BD*(   1) C   7 - C   8            0.42    1.08    0.027
  17. BD (   1) C   8 - H  18        /186. BD*(   1) C   8 - C   9            0.29    1.08    0.022
  17. BD (   1) C   8 - H  18        /188. BD*(   1) C   9 - C  10            1.85    1.08    0.056
  18. BD (   1) C   9 - C  10        / 59. RY*(   1) C   3                    0.32    1.90    0.031
  18. BD (   1) C   9 - C  10        / 60. RY*(   2) C   3                    0.64    1.52    0.039
  18. BD (   1) C   9 - C  10        / 62. RY*(   4) C   3                    0.34    1.56    0.029
  18. BD (   1) C   9 - C  10        /104. RY*(   1) C   8                    0.44    1.90    0.037
  18. BD (   1) C   9 - C  10        /105. RY*(   2) C   8                    0.63    1.36    0.037
  18. BD (   1) C   9 - C  10        /173. BD*(   1) C   2 - C   3            1.63    1.12    0.054
  18. BD (   1) C   9 - C  10        /177. BD*(   1) C   3 - C  10            1.48    1.26    0.055
  18. BD (   1) C   9 - C  10        /186. BD*(   1) C   8 - C   9            1.09    1.26    0.047
  18. BD (   1) C   9 - C  10        /187. BD*(   1) C   8 - H  18            1.22    1.18    0.048
  18. BD (   1) C   9 - C  10        /189. BD*(   1) C   9 - H  19            0.58    1.18    0.033
  18. BD (   1) C   9 - C  10        /190. BD*(   1) C  10 - H  20            0.67    1.18    0.035
  19. BD (   1) C   9 - H  19        /104. RY*(   1) C   8                    0.32    1.72    0.030
  19. BD (   1) C   9 - H  19        /122. RY*(   1) C  10                    0.31    1.67    0.029
  19. BD (   1) C   9 - H  19        /177. BD*(   1) C   3 - C  10            2.06    1.08    0.060
  19. BD (   1) C   9 - H  19        /184. BD*(   1) C   7 - C   8            1.85    1.08    0.056
  19. BD (   1) C   9 - H  19        /186. BD*(   1) C   8 - C   9            0.29    1.08    0.022
  19. BD (   1) C   9 - H  19        /188. BD*(   1) C   9 - C  10            0.42    1.08    0.027
  20. BD (   1) C  10 - H  20        / 59. RY*(   1) C   3                    0.43    1.71    0.034
  20. BD (   1) C  10 - H  20        /113. RY*(   1) C   9                    0.32    1.70    0.030
  20. BD (   1) C  10 - H  20        /176. BD*(   1) C   3 - C   4            2.25    1.05    0.062
  20. BD (   1) C  10 - H  20        /177. BD*(   1) C   3 - C  10            0.58    1.07    0.031
  20. BD (   1) C  10 - H  20        /186. BD*(   1) C   8 - C   9            1.77    1.07    0.055
  20. BD (   1) C  10 - H  20        /188. BD*(   1) C   9 - C  10            0.44    1.06    0.027
  21. CR (   1) O   1                / 52. RY*(   3) C   2                    0.44   20.22    0.118
  21. CR (   1) O   1                / 53. RY*(   4) C   2                    0.30   20.65    0.100
  22. CR (   1) C   2                / 59. RY*(   1) C   3                    0.33   11.32    0.077
  22. CR (   1) C   2                /135. RY*(   1) H  12                    0.31   10.53    0.073
  22. CR (   1) C   2                /139. RY*(   1) H  13                    0.43   10.57    0.086
  22. CR (   1) C   2                /171. BD*(   1) O   1 - C   2            0.46   10.43    0.088
  22. CR (   1) C   2                /176. BD*(   1) C   3 - C   4            0.44   10.66    0.087
  22. CR (   1) C   2                /177. BD*(   1) C   3 - C  10            0.41   10.68    0.084
  23. CR (   1) C   3                / 51. RY*(   2) C   2                    0.44   11.12    0.088
  23. CR (   1) C   3                / 69. RY*(   2) C   4                    1.01   10.92    0.133
  23. CR (   1) C   3                /123. RY*(   2) C  10                    0.88   10.83    0.123
  23. CR (   1) C   3                /178. BD*(   1) C   4 - C   5            0.45   10.52    0.088
  23. CR (   1) C   3                /179. BD*(   1) C   4 - C   7            0.45   10.66    0.088
  23. CR (   1) C   3                /188. BD*(   1) C   9 - C  10            0.45   10.66    0.088
  23. CR (   1) C   3                /190. BD*(   1) C  10 - H  20            0.28   10.58    0.068
  24. CR (   1) C   4                / 60. RY*(   2) C   3                    1.01   10.92    0.133
  24. CR (   1) C   4                / 78. RY*(   2) C   5                    0.44   11.12    0.088
  24. CR (   1) C   4                / 96. RY*(   2) C   7                    0.88   10.83    0.123
  24. CR (   1) C   4                /173. BD*(   1) C   2 - C   3            0.45   10.52    0.088
  24. CR (   1) C   4                /177. BD*(   1) C   3 - C  10            0.45   10.66    0.088
  24. CR (   1) C   4                /184. BD*(   1) C   7 - C   8            0.45   10.66    0.088
  24. CR (   1) C   4                /185. BD*(   1) C   7 - H  17            0.28   10.58    0.068
  25. CR (   1) C   5                / 68. RY*(   1) C   4                    0.33   11.32    0.077
  25. CR (   1) C   5                /143. RY*(   1) H  14                    0.31   10.53    0.073
  25. CR (   1) C   5                /147. RY*(   1) H  15                    0.43   10.57    0.086
  25. CR (   1) C   5                /176. BD*(   1) C   3 - C   4            0.44   10.66    0.087
  25. CR (   1) C   5                /179. BD*(   1) C   4 - C   7            0.41   10.68    0.084
  25. CR (   1) C   5                /180. BD*(   1) C   5 - O   6            0.46   10.43    0.088
  26. CR (   1) O   6                / 79. RY*(   3) C   5                    0.44   20.22    0.118
  26. CR (   1) O   6                / 80. RY*(   4) C   5                    0.30   20.65    0.100
  27. CR (   1) C   7                / 68. RY*(   1) C   4                    0.37   11.28    0.081
  27. CR (   1) C   7                / 71. RY*(   4) C   4                    0.43   10.94    0.087
  27. CR (   1) C   7                /105. RY*(   2) C   8                    0.66   10.74    0.107
  27. CR (   1) C   7                /155. RY*(   1) H  17                    0.40   10.46    0.081
  27. CR (   1) C   7                /176. BD*(   1) C   3 - C   4            0.57   10.62    0.099
  27. CR (   1) C   7                /178. BD*(   1) C   4 - C   5            0.49   10.49    0.091
  27. CR (   1) C   7                /186. BD*(   1) C   8 - C   9            0.42   10.64    0.085
  27. CR (   1) C   7                /187. BD*(   1) C   8 - H  18            0.27   10.55    0.067
  28. CR (   1) C   8                / 96. RY*(   2) C   7                    0.37   10.83    0.080
  28. CR (   1) C   8                / 97. RY*(   3) C   7                    0.42   10.71    0.085
  28. CR (   1) C   8                /114. RY*(   2) C   9                    0.72   10.76    0.111
  28. CR (   1) C   8                /115. RY*(   3) C   9                    0.27   10.80    0.069
  28. CR (   1) C   8                /159. RY*(   1) H  18                    0.41   10.46    0.082
  28. CR (   1) C   8                /179. BD*(   1) C   4 - C   7            0.51   10.66    0.093
  28. CR (   1) C   8                /185. BD*(   1) C   7 - H  17            0.31   10.58    0.072
  28. CR (   1) C   8                /188. BD*(   1) C   9 - C  10            0.41   10.66    0.083
  28. CR (   1) C   8                /189. BD*(   1) C   9 - H  19            0.28   10.58    0.068
  29. CR (   1) C   9                /105. RY*(   2) C   8                    0.72   10.76    0.111
  29. CR (   1) C   9                /106. RY*(   3) C   8                    0.27   10.80    0.069
  29. CR (   1) C   9                /123. RY*(   2) C  10                    0.37   10.83    0.080
  29. CR (   1) C   9                /124. RY*(   3) C  10                    0.42   10.71    0.085
  29. CR (   1) C   9                /163. RY*(   1) H  19                    0.41   10.46    0.082
  29. CR (   1) C   9                /177. BD*(   1) C   3 - C  10            0.51   10.66    0.093
  29. CR (   1) C   9                /184. BD*(   1) C   7 - C   8            0.41   10.66    0.083
  29. CR (   1) C   9                /187. BD*(   1) C   8 - H  18            0.28   10.58    0.068
  29. CR (   1) C   9                /190. BD*(   1) C  10 - H  20            0.31   10.58    0.072
  30. CR (   1) C  10                / 59. RY*(   1) C   3                    0.37   11.28    0.081
  30. CR (   1) C  10                / 62. RY*(   4) C   3                    0.43   10.94    0.087
  30. CR (   1) C  10                /114. RY*(   2) C   9                    0.66   10.74    0.107
  30. CR (   1) C  10                /167. RY*(   1) H  20                    0.40   10.46    0.081
  30. CR (   1) C  10                /173. BD*(   1) C   2 - C   3            0.49   10.49    0.091
  30. CR (   1) C  10                /176. BD*(   1) C   3 - C   4            0.57   10.62    0.099
  30. CR (   1) C  10                /186. BD*(   1) C   8 - C   9            0.42   10.64    0.085
  30. CR (   1) C  10                /189. BD*(   1) C   9 - H  19            0.27   10.55    0.067
  31. LP (   1) O   1                / 51. RY*(   2) C   2                    0.50    1.59    0.036
  31. LP (   1) O   1                /133. RY*(   3) H  11                    0.37    1.79    0.033
  31. LP (   1) O   1                /173. BD*(   1) C   2 - C   3            0.46    0.98    0.027
  31. LP (   1) O   1                /174. BD*(   1) C   2 - H  12            0.45    1.03    0.027
  31. LP (   1) O   1                /175. BD*(   1) C   2 - H  13            0.69    1.03    0.034
  32. LP (   2) O   1                / 52. RY*(   3) C   2                    0.34    1.55    0.030
  32. LP (   2) O   1                / 53. RY*(   4) C   2                    0.44    1.98    0.038
  32. LP (   2) O   1                /131. RY*(   1) H  11                    0.91    1.85    0.053
  32. LP (   2) O   1                /171. BD*(   1) O   1 - C   2            0.40    0.58    0.020
  32. LP (   2) O   1                /174. BD*(   1) C   2 - H  12            3.21    0.74    0.063
  32. LP (   2) O   1                /175. BD*(   1) C   2 - H  13            2.49    0.75    0.056
  32. LP (   2) O   1                /182. BD*(   1) C   5 - H  15            0.33    0.75    0.020
  33. LP*(   1) C   3                / 61. RY*(   3) C   3                    0.63    0.87    0.056
  33. LP*(   1) C   3                / 70. RY*(   3) C   4                    0.26    0.87    0.036
  33. LP*(   1) C   3                /124. RY*(   3) C  10                    0.29    0.69    0.034
  33. LP*(   1) C   3                /125. RY*(   4) C  10                    0.64    0.72    0.052
  33. LP*(   1) C   3                /171. BD*(   1) O   1 - C   2            2.38    0.39    0.073
  33. LP*(   1) C   3                /175. BD*(   1) C   2 - H  13            0.78    0.56    0.049
  34. LP*(   1) C   4                / 61. RY*(   3) C   3                    0.26    0.87    0.036
  34. LP*(   1) C   4                / 70. RY*(   3) C   4                    0.63    0.87    0.056
  34. LP*(   1) C   4                / 97. RY*(   3) C   7                    0.29    0.69    0.034
  34. LP*(   1) C   4                / 98. RY*(   4) C   7                    0.64    0.72    0.052
  34. LP*(   1) C   4                /180. BD*(   1) C   5 - O   6            2.38    0.39    0.073
  34. LP*(   1) C   4                /182. BD*(   1) C   5 - H  15            0.78    0.56    0.049
  35. LP (   1) O   6                / 78. RY*(   2) C   5                    0.50    1.59    0.036
  35. LP (   1) O   6                /153. RY*(   3) H  16                    0.37    1.79    0.033
  35. LP (   1) O   6                /178. BD*(   1) C   4 - C   5            0.46    0.98    0.027
  35. LP (   1) O   6                /181. BD*(   1) C   5 - H  14            0.45    1.03    0.027
  35. LP (   1) O   6                /182. BD*(   1) C   5 - H  15            0.69    1.03    0.034
  36. LP (   2) O   6                / 79. RY*(   3) C   5                    0.34    1.55    0.030
  36. LP (   2) O   6                / 80. RY*(   4) C   5                    0.44    1.98    0.038
  36. LP (   2) O   6                /151. RY*(   1) H  16                    0.91    1.85    0.053
  36. LP (   2) O   6                /175. BD*(   1) C   2 - H  13            0.33    0.75    0.020
  36. LP (   2) O   6                /180. BD*(   1) C   5 - O   6            0.40    0.58    0.020
  36. LP (   2) O   6                /181. BD*(   1) C   5 - H  14            3.21    0.74    0.063
  36. LP (   2) O   6                /182. BD*(   1) C   5 - H  15            2.49    0.75    0.056
  37. LP (   1) C   7                / 33. LP*(   1) C   3                    1.64    0.04    0.011
  37. LP (   1) C   7                / 34. LP*(   1) C   4                  276.37    0.04    0.144
  37. LP (   1) C   7                / 38. LP*(   1) C   8                  381.92    0.03    0.145
  37. LP (   1) C   7                / 39. LP*(   1) C   9                    1.49    0.03    0.009
  37. LP (   1) C   7                / 72. RY*(   5) C   4                    0.30    2.11    0.044
  37. LP (   1) C   7                / 97. RY*(   3) C   7                    0.47    0.73    0.032
  37. LP (   1) C   7                / 98. RY*(   4) C   7                    1.52    0.75    0.059
  37. LP (   1) C   7                /109. RY*(   6) C   8                    1.32    1.35    0.074
  38. LP*(   1) C   8                / 98. RY*(   4) C   7                    0.41    0.73    0.040
  38. LP*(   1) C   8                /100. RY*(   6) C   7                    0.35    2.10    0.064
  38. LP*(   1) C   8                /109. RY*(   6) C   8                    1.00    1.33    0.085
  38. LP*(   1) C   8                /116. RY*(   4) C   9                    0.64    1.47    0.072
  39. LP*(   1) C   9                /107. RY*(   4) C   8                    0.64    1.47    0.072
  39. LP*(   1) C   9                /118. RY*(   6) C   9                    1.00    1.33    0.085
  39. LP*(   1) C   9                /125. RY*(   4) C  10                    0.41    0.73    0.040
  39. LP*(   1) C   9                /127. RY*(   6) C  10                    0.35    2.10    0.064
  40. LP (   1) C  10                / 33. LP*(   1) C   3                  276.37    0.04    0.144
  40. LP (   1) C  10                / 34. LP*(   1) C   4                    1.64    0.04    0.011
  40. LP (   1) C  10                / 38. LP*(   1) C   8                    1.49    0.03    0.009
  40. LP (   1) C  10                / 39. LP*(   1) C   9                  381.93    0.03    0.145
  40. LP (   1) C  10                / 63. RY*(   5) C   3                    0.30    2.11    0.044
  40. LP (   1) C  10                /118. RY*(   6) C   9                    1.32    1.35    0.074
  40. LP (   1) C  10                /124. RY*(   3) C  10                    0.47    0.73    0.032
  40. LP (   1) C  10                /125. RY*(   4) C  10                    1.52    0.75    0.059


 Natural Bond Orbitals (Summary):

                                                            Principal Delocalizations
           NBO                        Occupancy    Energy   (geminal,vicinal,remote)
 ====================================================================================
 Molecular unit  1  (C8H10O2)
     1. BD (   1) O   1 - C   2          0.98859    -0.96312  33(v),177(v)
     2. BD (   1) O   1 - H  11          0.99246    -0.85508  173(v),52(v)
     3. BD (   1) C   2 - C   3          0.98772    -0.80613  179(v),188(v),177(g),176(g)
                                                    172(v),68(v),122(v),42(v)
                                                    175(g)
     4. BD (   1) C   2 - H  12          0.99001    -0.66176  176(v),41(v)
     5. BD (   1) C   2 - H  13          0.96078    -0.66014  33(v),177(v),171(g),61(v)
                                                    41(v)
     6. BD (   1) C   3 - C   4          0.98498    -0.87890  177(g),179(g),185(v),190(v)
                                                    173(g),178(g),95(v),122(v)
                                                    174(v),181(v),50(v),77(v)
     7. BD (   1) C   3 - C  10          0.98723    -0.87978  176(g),178(v),188(g),173(g)
                                                    189(v),190(g),68(v),114(v)
                                                    113(v),50(v)
     8. BD (   1) C   4 - C   5          0.98772    -0.80613  177(v),184(v),179(g),176(g)
                                                    183(v),59(v),95(v),87(v)
                                                    182(g)
     9. BD (   1) C   4 - C   7          0.98723    -0.87978  176(g),173(v),184(g),178(g)
                                                    187(v),185(g),59(v),105(v)
                                                    104(v),77(v)
    10. BD (   1) C   5 - O   6          0.98859    -0.96312  34(v),179(v)
    11. BD (   1) C   5 - H  14          0.99002    -0.66176  176(v),86(v)
    12. BD (   1) C   5 - H  15          0.96078    -0.66014  34(v),179(v),180(g),70(v)
                                                    86(v)
    13. BD (   1) O   6 - H  16          0.99246    -0.85508  178(v),79(v)
    14. BD (   1) C   7 - C   8          0.98967    -0.87854  178(v),179(g),189(v),186(g)
                                                    185(g),69(v),114(v),187(g)
                                                    113(v),71(v),68(v)
    15. BD (   1) C   7 - H  17          0.98942    -0.68509  176(v),186(v),179(g),184(g)
                                                    68(v),104(v)
    16. BD (   1) C   8 - C   9          0.99032    -0.88779  185(v),190(v),184(g),188(g)
                                                    96(v),123(v),187(g),189(g)
                                                    95(v),122(v)
    17. BD (   1) C   8 - H  18          0.98979    -0.69794  179(v),188(v),184(g),113(v)
                                                    95(v),186(g)
    18. BD (   1) C   9 - C  10          0.98967    -0.87854  173(v),177(g),187(v),186(g)
                                                    190(g),60(v),105(v),189(g)
                                                    104(v),62(v),59(v)
    19. BD (   1) C   9 - H  19          0.98979    -0.69794  177(v),184(v),188(g),104(v)
                                                    122(v),186(g)
    20. BD (   1) C  10 - H  20          0.98942    -0.68509  176(v),186(v),177(g),188(g)
                                                    59(v),113(v)
    21. CR (   1) O   1                  0.99988   -19.11998  52(v),53(v)
    22. CR (   1) C   2                  0.99953   -10.29891  171(g),176(v),139(v),177(v)
                                                    59(v),135(v)
    23. CR (   1) C   3                  0.99940   -10.27856  69(v),123(v),178(v),188(v)
                                                    179(v),51(v),190(v)
    24. CR (   1) C   4                  0.99940   -10.27856  60(v),96(v),173(v),184(v)
                                                    177(v),78(v),185(v)
    25. CR (   1) C   5                  0.99953   -10.29891  180(g),176(v),147(v),179(v)
                                                    68(v),143(v)
    26. CR (   1) O   6                  0.99988   -19.11998  79(v),80(v)
    27. CR (   1) C   7                  0.99946   -10.25618  105(v),176(v),178(v),71(v)
                                                    186(v),155(v),68(v),187(v)
    28. CR (   1) C   8                  0.99947   -10.27888  114(v),179(v),97(v),188(v)
                                                    159(v),96(v),185(v),189(v)
                                                    115(v)
    29. CR (   1) C   9                  0.99947   -10.27888  105(v),177(v),124(v),184(v)
                                                    163(v),123(v),190(v),187(v)
                                                    106(v)
    30. CR (   1) C  10                  0.99946   -10.25618  114(v),176(v),173(v),62(v)
                                                    186(v),167(v),59(v),189(v)
    31. LP (   1) O   1                  0.99048    -0.74144  175(v),51(v),173(v),174(v)
                                                    133(v)
    32. LP (   2) O   1                  0.94264    -0.45300  174(v),175(v),131(v),53(v)
                                                    171(g),52(v),182(r)
    33. LP*(   1) C   3                  0.27417    -0.26565  34(v),171(v),38(r),175(v)
                                                    125(v),61(g),124(v),70(v)
    34. LP*(   1) C   4                  0.27417    -0.26565  33(v),180(v),39(r),182(v)
                                                    98(v),70(g),97(v),61(v)
    35. LP (   1) O   6                  0.99048    -0.74144  182(v),78(v),178(v),181(v)
                                                    153(v)
    36. LP (   2) O   6                  0.94266    -0.45300  181(v),182(v),151(v),80(v)
                                                    180(g),79(v),175(r)
    37. LP (   1) C   7                  0.52012    -0.30325  38(v),34(v),98(g),109(v)
                                                    33(r),39(r),97(g),72(v)
    38. LP*(   1) C   8                  0.28964    -0.27521  39(v),33(r),109(g),116(v)
                                                    98(v),100(v)
    39. LP*(   1) C   9                  0.28965    -0.27521  38(v),34(r),118(g),107(v)
                                                    125(v),127(v)
    40. LP (   1) C  10                  0.52012    -0.30325  39(v),33(v),125(g),118(v)
                                                    34(r),38(r),124(g),63(v)
    41. RY*(   1) O   1                  0.00076     1.03286   
    42. RY*(   2) O   1                  0.00063     1.25248   
    43. RY*(   3) O   1                  0.00003     1.37912   
    44. RY*(   4) O   1                  0.00002     1.17029   
    45. RY*(   5) O   1                  0.00000     2.71773   
    46. RY*(   6) O   1                  0.00000     2.80691   
    47. RY*(   7) O   1                  0.00000     2.58654   
    48. RY*(   8) O   1                  0.00000     2.77376   
    49. RY*(   9) O   1                  0.00001     2.55404   
    50. RY*(   1) C   2                  0.00210     0.71149   
    51. RY*(   2) C   2                  0.00186     0.84471   
    52. RY*(   3) C   2                  0.00080     1.09848   
    53. RY*(   4) C   2                  0.00072     1.52831   
    54. RY*(   5) C   2                  0.00025     1.32183   
    55. RY*(   6) C   2                  0.00015     1.53797   
    56. RY*(   7) C   2                  0.00003     1.33794   
    57. RY*(   8) C   2                  0.00002     2.06309   
    58. RY*(   9) C   2                  0.00001     1.90846   
    59. RY*(   1) C   3                  0.00311     1.02437   
    60. RY*(   2) C   3                  0.00163     0.63717   
    61. RY*(   3) C   3                  0.00124     0.60295   
    62. RY*(   4) C   3                  0.00077     0.68198   
    63. RY*(   5) C   3                  0.00026     1.80254   
    64. RY*(   6) C   3                  0.00019     1.87839   
    65. RY*(   7) C   3                  0.00011     1.77704   
    66. RY*(   8) C   3                  0.00007     1.98787   
    67. RY*(   9) C   3                  0.00002     2.00042   
    68. RY*(   1) C   4                  0.00311     1.02437   
    69. RY*(   2) C   4                  0.00163     0.63717   
    70. RY*(   3) C   4                  0.00124     0.60295   
    71. RY*(   4) C   4                  0.00077     0.68198   
    72. RY*(   5) C   4                  0.00026     1.80259   
    73. RY*(   6) C   4                  0.00019     1.87835   
    74. RY*(   7) C   4                  0.00011     1.77704   
    75. RY*(   8) C   4                  0.00007     1.98787   
    76. RY*(   9) C   4                  0.00002     2.00042   
    77. RY*(   1) C   5                  0.00210     0.71149   
    78. RY*(   2) C   5                  0.00186     0.84469   
    79. RY*(   3) C   5                  0.00080     1.09870   
    80. RY*(   4) C   5                  0.00072     1.52812   
    81. RY*(   5) C   5                  0.00025     1.32183   
    82. RY*(   6) C   5                  0.00015     1.53797   
    83. RY*(   7) C   5                  0.00003     1.33794   
    84. RY*(   8) C   5                  0.00002     2.06309   
    85. RY*(   9) C   5                  0.00001     1.90847   
    86. RY*(   1) O   6                  0.00076     1.03287   
    87. RY*(   2) O   6                  0.00063     1.25248   
    88. RY*(   3) O   6                  0.00003     1.37910   
    89. RY*(   4) O   6                  0.00002     1.17027   
    90. RY*(   5) O   6                  0.00000     2.71778   
    91. RY*(   6) O   6                  0.00000     2.80691   
    92. RY*(   7) O   6                  0.00000     2.58656   
    93. RY*(   8) O   6                  0.00000     2.77374   
    94. RY*(   9) O   6                  0.00001     2.55406   
    95. RY*(   1) C   7                  0.00314     0.97119   
    96. RY*(   2) C   7                  0.00133     0.55529   
    97. RY*(   3) C   7                  0.00070     0.42664   
    98. RY*(   4) C   7                  0.00032     0.45089   
    99. RY*(   5) C   7                  0.00007     2.17083   
   100. RY*(   6) C   7                  0.00004     1.82749   
   101. RY*(   7) C   7                  0.00002     2.06185   
   102. RY*(   8) C   7                  0.00000     1.73664   
   103. RY*(   9) C   7                  0.00000     2.00452   
   104. RY*(   1) C   8                  0.00256     1.01954   
   105. RY*(   2) C   8                  0.00129     0.48216   
   106. RY*(   3) C   8                  0.00046     0.51674   
   107. RY*(   4) C   8                  0.00028     1.19518   
   108. RY*(   5) C   8                  0.00008     2.17430   
   109. RY*(   6) C   8                  0.00004     1.04979   
   110. RY*(   7) C   8                  0.00003     2.01113   
   111. RY*(   8) C   8                  0.00000     1.61619   
   112. RY*(   9) C   8                  0.00000     2.00158   
   113. RY*(   1) C   9                  0.00256     1.01954   
   114. RY*(   2) C   9                  0.00129     0.48216   
   115. RY*(   3) C   9                  0.00046     0.51674   
   116. RY*(   4) C   9                  0.00028     1.19515   
   117. RY*(   5) C   9                  0.00008     2.17430   
   118. RY*(   6) C   9                  0.00004     1.04983   
   119. RY*(   7) C   9                  0.00003     2.01113   
   120. RY*(   8) C   9                  0.00000     1.61618   
   121. RY*(   9) C   9                  0.00000     2.00158   
   122. RY*(   1) C  10                  0.00314     0.97118   
   123. RY*(   2) C  10                  0.00133     0.55529   
   124. RY*(   3) C  10                  0.00070     0.42664   
   125. RY*(   4) C  10                  0.00032     0.45089   
   126. RY*(   5) C  10                  0.00007     2.17083   
   127. RY*(   6) C  10                  0.00004     1.82750   
   128. RY*(   7) C  10                  0.00002     2.06185   
   129. RY*(   8) C  10                  0.00000     1.73663   
   130. RY*(   9) C  10                  0.00000     2.00452   
   131. RY*(   1) H  11                  0.00076     1.39798   
   132. RY*(   2) H  11                  0.00059     1.10001   
   133. RY*(   3) H  11                  0.00042     1.04683   
   134. RY*(   4) H  11                  0.00001     2.13683   
   135. RY*(   1) H  12                  0.00105     0.23075   
   136. RY*(   2) H  12                  0.00010     1.63797   
   137. RY*(   3) H  12                  0.00005     1.77021   
   138. RY*(   4) H  12                  0.00001     2.04990   
   139. RY*(   1) H  13                  0.00182     0.27569   
   140. RY*(   2) H  13                  0.00013     1.62902   
   141. RY*(   3) H  13                  0.00006     1.79074   
   142. RY*(   4) H  13                  0.00001     2.08221   
   143. RY*(   1) H  14                  0.00105     0.23075   
   144. RY*(   2) H  14                  0.00010     1.63796   
   145. RY*(   3) H  14                  0.00005     1.77022   
   146. RY*(   4) H  14                  0.00001     2.04990   
   147. RY*(   1) H  15                  0.00182     0.27569   
   148. RY*(   2) H  15                  0.00013     1.62902   
   149. RY*(   3) H  15                  0.00006     1.79074   
   150. RY*(   4) H  15                  0.00001     2.08221   
   151. RY*(   1) H  16                  0.00076     1.39799   
   152. RY*(   2) H  16                  0.00059     1.09998   
   153. RY*(   3) H  16                  0.00042     1.04685   
   154. RY*(   4) H  16                  0.00001     2.13684   
   155. RY*(   1) H  17                  0.00075     0.20869   
   156. RY*(   2) H  17                  0.00007     1.49278   
   157. RY*(   3) H  17                  0.00003     2.19144   
   158. RY*(   4) H  17                  0.00004     1.82913   
   159. RY*(   1) H  18                  0.00074     0.18373   
   160. RY*(   2) H  18                  0.00004     2.07968   
   161. RY*(   3) H  18                  0.00003     1.86605   
   162. RY*(   4) H  18                  0.00003     1.50352   
   163. RY*(   1) H  19                  0.00074     0.18373   
   164. RY*(   2) H  19                  0.00004     2.07968   
   165. RY*(   3) H  19                  0.00003     1.86605   
   166. RY*(   4) H  19                  0.00003     1.50352   
   167. RY*(   1) H  20                  0.00075     0.20869   
   168. RY*(   2) H  20                  0.00007     1.49278   
   169. RY*(   3) H  20                  0.00003     2.19144   
   170. RY*(   4) H  20                  0.00004     1.82913   
   171. BD*(   1) O   1 - C   2          0.00487     0.12806   
   172. BD*(   1) O   1 - H  11          0.00241     0.29220   
   173. BD*(   1) C   2 - C   3          0.01401     0.23737   
   174. BD*(   1) C   2 - H  12          0.01265     0.28572   
   175. BD*(   1) C   2 - H  13          0.00989     0.29216   
   176. BD*(   1) C   3 - C   4          0.01762     0.36512   
   177. BD*(   1) C   3 - C  10          0.01167     0.38065   
   178. BD*(   1) C   4 - C   5          0.01401     0.23737   
   179. BD*(   1) C   4 - C   7          0.01167     0.38065   
   180. BD*(   1) C   5 - O   6          0.00487     0.12807   
   181. BD*(   1) C   5 - H  14          0.01265     0.28573   
   182. BD*(   1) C   5 - H  15          0.00989     0.29217   
   183. BD*(   1) O   6 - H  16          0.00241     0.29220   
   184. BD*(   1) C   7 - C   8          0.00814     0.37897   
   185. BD*(   1) C   7 - H  17          0.00710     0.29713   
   186. BD*(   1) C   8 - C   9          0.00777     0.38001   
   187. BD*(   1) C   8 - H  18          0.00656     0.29662   
   188. BD*(   1) C   9 - C  10          0.00814     0.37897   
   189. BD*(   1) C   9 - H  19          0.00656     0.29662   
   190. BD*(   1) C  10 - H  20          0.00710     0.29713   
       -------------------------------
              Total Lewis   34.62862  ( 96.1906%)
        Valence non-Lewis    1.30760  (  3.6322%)
        Rydberg non-Lewis    0.06378  (  0.1772%)
       -------------------------------
            Total unit  1   36.00000  (100.0000%)
           Charge unit  1    1.00000
 Unable to Open any file for archive entry.
 1\1\GINC-COMPUTE-1-12\SP\UB3LYP\def2SVP\C8H10O2(1+,2)\ZAHRT2\08-Jan-20
 21\0\\# b3lyp/def2svp geom=NewRedundant pop=NBO\\62\\1,2\O,0,-1.376425
 5125,1.684378442,1.433284691\C,0,-0.724154254,1.7640915598,0.169345723
 6\C,0,0.2854739866,0.6481598585,0.0582529432\C,0,-0.131736878,-0.69552
 65159,-0.0623045716\C,0,-1.5981249847,-1.0485203004,-0.1080887074\O,0,
 -2.1525378905,-0.5969901088,-1.340199869\C,0,0.8337219831,-1.702785216
 7,-0.1541060458\C,0,2.1993633248,-1.4044234319,-0.1232357389\C,0,2.611
 2678027,-0.0778754512,-0.0036518112\C,0,1.6533498315,0.9364463385,0.08
 85075895\H,0,-2.1167091022,2.3043941601,1.4220358907\H,0,-0.2033539882
 ,2.7337905492,0.0521332922\H,0,-1.4516161285,1.6632790515,-0.654858576
 3\H,0,-1.7080291634,-2.144829105,-0.0017120522\H,0,-2.1021957856,-0.56
 82327187,0.7485990081\H,0,-3.1117731423,-0.693385155,-1.2841485413\H,0
 ,0.5080986975,-2.7417982784,-0.2542980045\H,0,2.9365267144,-2.20764807
 78,-0.1964017431\H,0,3.6750449111,0.1704240642,0.0220102147\H,0,1.9738
 095783,1.9770503361,0.1888363084\\Version=ES64L-G16RevC.01\State=2-A\H
 F=-460.6424879\S2=0.761867\S2-1=0.\S2A=0.750089\RMSD=7.394e-09\Dipole=
 0.4006835,-0.123449,-0.0105607\Quadrupole=13.1406502,2.1550094,-15.295
 6596,-3.7127098,-0.447919,1.0796252\PG=C01 [X(C8H10O2)]\\@
 The archive entry for this job was punched.


 LIVE PURE, SPEAK TRUE, RIGHT WRONG, FOLLOW THE KING...
 ELSE, WHEREFORE BORN......
           IDYLLS OF THE KING, TENNYSON
 File lengths (MBytes):  RWF=     40 Int=      0 D2E=      0 Chk=      4 Scr=      1
 Normal termination of Gaussian 16
