# Supplementary material for: Machine-Learning-Guided Discovery of Electrochemical Reactions
Source: J Am Chem Soc. 2022 Dec 2;144(49):22599–610. doi: 10.1021/jacs.2c08997 (PMC9756344; doi:10.1021/jacs.2c08997)
Supplement: Supplementary file 3 — ja2c08997_si_003.zip [file ja2c08997_si_003.zip › Oxidation Site Selectivity/Ologs_notimes/79.log]

 Entering Gaussian System, Link 0=g16
 Input=79.com
 Output=79.log
 Initial command:
  
 Copyright (c) 1988-2019, Gaussian, Inc.  All Rights Reserved.
  
 This is part of the Gaussian(R) 16 program.  It is based on
 the Gaussian(R) 09 system (copyright 2009, Gaussian, Inc.),
 the Gaussian(R) 03 system (copyright 2003, Gaussian, Inc.),
 the Gaussian(R) 98 system (copyright 1998, Gaussian, Inc.),
 the Gaussian(R) 94 system (copyright 1995, Gaussian, Inc.),
 the Gaussian 92(TM) system (copyright 1992, Gaussian, Inc.),
 the Gaussian 90(TM) system (copyright 1990, Gaussian, Inc.),
 the Gaussian 88(TM) system (copyright 1988, Gaussian, Inc.),
 the Gaussian 86(TM) system (copyright 1986, Carnegie Mellon
 University), and the Gaussian 82(TM) system (copyright 1983,
 Carnegie Mellon University). Gaussian is a federally registered
 trademark of Gaussian, Inc.
  
 This software contains proprietary and confidential information,
 including trade secrets, belonging to Gaussian, Inc.
  
 This software is provided under written license and may be
 used, copied, transmitted, or stored only in accord with that
 written license.
  
 The following legend is applicable only to US Government
 contracts under FAR:
  
                    RESTRICTED RIGHTS LEGEND
  
 Use, reproduction and disclosure by the US Government is
 subject to restrictions as set forth in subparagraphs (a)
 and (c) of the Commercial Computer Software - Restricted
 Rights clause in FAR 52.227-19.
  
 Gaussian, Inc.
 340 Quinnipiac St., Bldg. 40, Wallingford CT 06492
  
  
 ---------------------------------------------------------------
 Warning -- This program may not be used in any manner that
 competes with the business of Gaussian, Inc. or will provide
 assistance to any competitor of Gaussian, Inc.  The licensee
 of this program is prohibited from giving any competitor of
 Gaussian, Inc. access to this program.  By using this program,
 the user acknowledges that Gaussian, Inc. is engaged in the
 business of creating and licensing software in the field of
 computational chemistry and represents and warrants to the
 licensee that it is not a competitor of Gaussian, Inc. and that
 it will not use this program in any manner prohibited above.
 ---------------------------------------------------------------
  

 Cite this work as:
 Gaussian 16, Revision C.01,
 M. J. Frisch, G. W. Trucks, H. B. Schlegel, G. E. Scuseria, 
 M. A. Robb, J. R. Cheeseman, G. Scalmani, V. Barone, 
 G. A. Petersson, H. Nakatsuji, X. Li, M. Caricato, A. V. Marenich, 
 J. Bloino, B. G. Janesko, R. Gomperts, B. Mennucci, H. P. Hratchian, 
 J. V. Ortiz, A. F. Izmaylov, J. L. Sonnenberg, D. Williams-Young, 
 F. Ding, F. Lipparini, F. Egidi, J. Goings, B. Peng, A. Petrone, 
 T. Henderson, D. Ranasinghe, V. G. Zakrzewski, J. Gao, N. Rega, 
 G. Zheng, W. Liang, M. Hada, M. Ehara, K. Toyota, R. Fukuda, 
 J. Hasegawa, M. Ishida, T. Nakajima, Y. Honda, O. Kitao, H. Nakai, 
 T. Vreven, K. Throssell, J. A. Montgomery, Jr., J. E. Peralta, 
 F. Ogliaro, M. J. Bearpark, J. J. Heyd, E. N. Brothers, K. N. Kudin, 
 V. N. Staroverov, T. A. Keith, R. Kobayashi, J. Normand, 
 K. Raghavachari, A. P. Rendell, J. C. Burant, S. S. Iyengar, 
 J. Tomasi, M. Cossi, J. M. Millam, M. Klene, C. Adamo, R. Cammi, 
 J. W. Ochterski, R. L. Martin, K. Morokuma, O. Farkas, 
 J. B. Foresman, and D. J. Fox, Gaussian, Inc., Wallingford CT, 2019.
 
 ******************************************
 Gaussian 16:  ES64L-G16RevC.01  3-Jul-2019
                 9-Jan-2021 
 ******************************************
 %nprocshared=3
 Will use up to    3 processors via shared memory.
 %mem=1GB
 -----------------------------------------
 # b3lyp/def2svp pop=NBO geom=NewRedundant
 -----------------------------------------
 1/29=4000,38=1,172=1/1;
 2/12=2,17=6,18=5,40=1/2;
 3/5=43,7=101,11=2,25=1,30=1,74=-5/1,2,3;
 4//1;
 5/5=2,38=5/2;
 6/7=2,8=2,9=2,10=2,28=1,40=1/1,7;
 99/5=1,9=1/99;
 --
 79
 --
 Symbolic Z-matrix:
 Charge =  1 Multiplicity = 2
 O                     3.5517   -0.19885   0.17856 
 C                     2.58869  -0.68293  -0.36386 
 C                     1.35545   0.14847  -0.668 
 O                     1.5042    1.42698  -0.13914 
 C                     0.11529  -0.57421  -0.11362 
 O                     0.25105  -0.7957    1.26754 
 C                    -1.20695   0.16078  -0.39226 
 O                    -1.3292    1.21224   0.53866 
 C                    -2.39849  -0.78713  -0.22355 
 O                    -3.60815  -0.05283  -0.12138 
 H                     2.56401  -1.75502  -0.67709 
 H                     1.26555   0.17212  -1.78009 
 H                     2.41006   1.45518   0.22026 
 H                     0.0685   -1.56375  -0.60593 
 H                     0.0308    0.06216   1.67083 
 H                    -1.19447   0.55527  -1.43126 
 H                    -2.28451   1.31533   0.68679 
 H                    -2.42859  -1.531    -1.04122 
 H                    -2.27813  -1.32564   0.72846 
 H                    -3.83401   0.29057  -0.99697 
 
                          Input orientation:                          
 ---------------------------------------------------------------------
 Center     Atomic      Atomic             Coordinates (Angstroms)
 Number     Number       Type             X           Y           Z
 ---------------------------------------------------------------------
      1          8           0        3.551700   -0.198846    0.178563
      2          6           0        2.588687   -0.682926   -0.363861
      3          6           0        1.355450    0.148466   -0.667996
      4          8           0        1.504200    1.426984   -0.139135
      5          6           0        0.115289   -0.574205   -0.113616
      6          8           0        0.251051   -0.795699    1.267537
      7          6           0       -1.206946    0.160781   -0.392257
      8          8           0       -1.329198    1.212240    0.538656
      9          6           0       -2.398490   -0.787128   -0.223550
     10          8           0       -3.608147   -0.052826   -0.121383
     11          1           0        2.564006   -1.755017   -0.677094
     12          1           0        1.265550    0.172119   -1.780094
     13          1           0        2.410056    1.455182    0.220256
     14          1           0        0.068502   -1.563749   -0.605925
     15          1           0        0.030798    0.062161    1.670828
     16          1           0       -1.194469    0.555274   -1.431263
     17          1           0       -2.284507    1.315334    0.686789
     18          1           0       -2.428592   -1.530995   -1.041220
     19          1           0       -2.278129   -1.325635    0.728457
     20          1           0       -3.834013    0.290568   -0.996968
 ---------------------------------------------------------------------
                    Distance matrix (angstroms):
                    1          2          3          4          5
     1  O    0.000000
     2  C    1.206628   0.000000
     3  C    2.379244   1.518086   0.000000
     4  O    2.633726   2.382926   1.391556   0.000000
     5  C    3.469176   2.488401   1.538697   2.436079   0.000000
     6  O    3.526525   2.852844   2.420213   2.913662   1.405373
     7  C    4.806233   3.888377   2.577219   3.002941   1.538230
     8  O    5.093525   4.444774   3.129690   2.921243   2.388177
     9  C    5.992707   4.990238   3.894218   4.487806   2.525175
    10  O    7.167615   6.233504   4.997659   5.322241   3.759770
    11  H    2.032082   1.117185   2.254759   3.396722   2.776336
    12  H    3.033222   2.118374   1.115976   2.079516   2.158066
    13  H    2.010198   2.223647   1.899656   0.974952   3.081532
    14  H    3.822440   2.680630   2.142841   3.350165   1.106234
    15  H    3.832979   3.352299   2.689284   2.703631   1.896402
    16  H    5.068171   4.121257   2.692611   3.116454   2.174254
    17  H    6.050814   5.370747   4.055405   3.879293   3.157535
    18  H    6.247110   5.133335   4.156785   5.003024   2.871799
    19  H    5.963132   5.029128   4.162445   4.757693   2.646164
    20  H    7.494675   6.526836   5.201821   5.524838   4.138252
                    6          7          8          9         10
     6  O    0.000000
     7  C    2.407390   0.000000
     8  O    2.657118   1.409649   0.000000
     9  C    3.040309   1.531917   2.392032   0.000000
    10  O    4.168257   2.425854   2.688801   1.418770   0.000000
    11  H    3.170432   4.239280   5.043778   5.076306   6.426643
    12  H    3.354688   2.835394   3.631965   4.094896   5.153139
    13  H    3.290071   3.890161   3.760641   5.324193   6.213660
    14  H    2.032999   2.155557   3.312061   2.614460   4.004425
    15  H    0.973180   2.407915   2.110470   3.195528   4.057975
    16  H    3.346368   1.111447   2.080946   2.170318   2.812723
    17  H    3.350042   1.912713   0.972207   2.293917   2.068097
    18  H    3.612687   2.185332   3.351121   1.105816   2.102958
    19  H    2.639733   2.147758   2.716119   1.100361   2.027614
    20  H    4.795384   2.698889   3.079240   1.954567   0.967256
                   11         12         13         14         15
    11  H    0.000000
    12  H    2.572246   0.000000
    13  H    3.336812   2.637716   0.000000
    14  H    2.503835   2.413469   3.908887   0.000000
    15  H    3.902822   3.666820   3.115371   2.797965   0.000000
    16  H    4.475751   2.513998   4.065704   2.601257   3.371559
    17  H    5.898755   4.471617   4.719760   3.936608   2.810589
    18  H    5.010869   4.134394   5.824181   2.534962   3.992737
    19  H    5.060258   4.592794   5.474513   2.709972   2.853977
    20  H    6.724685   5.160703   6.467330   4.338321   4.701709
                   16         17         18         19         20
    16  H    0.000000
    17  H    2.500404   0.000000
    18  H    2.455140   3.332921   0.000000
    19  H    3.062112   2.641305   1.787895   0.000000
    20  H    2.688099   2.507220   2.301143   2.830191   0.000000
 Stoichiometry    C5H10O5(1+,2)
 Framework group  C1[X(C5H10O5)]
 Deg. of freedom    54
 Full point group                 C1      NOp   1
 Largest Abelian subgroup         C1      NOp   1
 Largest concise Abelian subgroup C1      NOp   1
                         Standard orientation:                         
 ---------------------------------------------------------------------
 Center     Atomic      Atomic             Coordinates (Angstroms)
 Number     Number       Type             X           Y           Z
 ---------------------------------------------------------------------
      1          8           0        3.551700   -0.198846    0.178563
      2          6           0        2.588687   -0.682926   -0.363861
      3          6           0        1.355450    0.148466   -0.667996
      4          8           0        1.504200    1.426984   -0.139135
      5          6           0        0.115289   -0.574205   -0.113616
      6          8           0        0.251051   -0.795699    1.267537
      7          6           0       -1.206946    0.160781   -0.392257
      8          8           0       -1.329198    1.212240    0.538656
      9          6           0       -2.398490   -0.787128   -0.223550
     10          8           0       -3.608147   -0.052826   -0.121383
     11          1           0        2.564006   -1.755017   -0.677094
     12          1           0        1.265550    0.172119   -1.780094
     13          1           0        2.410056    1.455182    0.220256
     14          1           0        0.068502   -1.563749   -0.605925
     15          1           0        0.030798    0.062161    1.670828
     16          1           0       -1.194469    0.555274   -1.431263
     17          1           0       -2.284507    1.315334    0.686789
     18          1           0       -2.428592   -1.530995   -1.041220
     19          1           0       -2.278129   -1.325635    0.728457
     20          1           0       -3.834013    0.290568   -0.996968
 ---------------------------------------------------------------------
 Rotational constants (GHZ):           3.3393963           0.6615448           0.6241149
 Standard basis: def2SVP (5D, 7F)
 There are   200 symmetry adapted cartesian basis functions of A   symmetry.
 There are   190 symmetry adapted basis functions of A   symmetry.
   190 basis functions,   320 primitive gaussians,   200 cartesian basis functions
    40 alpha electrons       39 beta electrons
       nuclear repulsion energy       588.2388091669 Hartrees.
 NAtoms=   20 NActive=   20 NUniq=   20 SFac= 1.00D+00 NAtFMM=   60 NAOKFM=F Big=F
 Integral buffers will be    131072 words long.
 Raffenetti 2 integral format.
 Two-electron integral symmetry is turned on.
 One-electron integrals computed using PRISM.
   1 Symmetry operations used in ECPInt.
 ECPInt:  NShTT=    4095 NPrTT=   14695 LenC2=    3970 LenP2D=   11150.
 LDataN:  DoStor=T MaxTD1= 4 Len=   56
 NBasis=   190 RedAO= T EigKep=  1.12D-03  NBF=   190
 NBsUse=   190 1.00D-06 EigRej= -1.00D+00 NBFU=   190
 ExpMin= 1.22D-01 ExpMax= 2.27D+03 ExpMxC= 3.41D+02 IAcc=3 IRadAn=         5 AccDes= 0.00D+00
 Harris functional with IExCor=  402 and IRadAn=       5 diagonalized for initial guess.
 HarFok:  IExCor=  402 AccDes= 0.00D+00 IRadAn=         5 IDoV= 1 UseB2=F ITyADJ=14
 ICtDFT=  3500011 ScaDFX=  1.000000  1.000000  1.000000  1.000000
 FoFCou: FMM=F IPFlag=           0 FMFlag=      100000 FMFlg1=           0
         NFxFlg=           0 DoJE=T BraDBF=F KetDBF=T FulRan=T
         wScrn=  0.000000 ICntrl=       500 IOpCl=  0 I1Cent=   200000004 NGrid=           0
         NMat0=    1 NMatS0=      1 NMatT0=    0 NMatD0=    1 NMtDS0=    0 NMtDT0=    0
 Petite list used in FoFCou.
 Initial guess <Sx>= 0.0000 <Sy>= 0.0000 <Sz>= 0.5000 <S**2>= 0.7500 S= 0.5000
 Requested convergence on RMS density matrix=1.00D-08 within 128 cycles.
 Requested convergence on MAX density matrix=1.00D-06.
 Requested convergence on             energy=1.00D-06.
 No special actions if energy rises.
 Integral accuracy reduced to 1.0D-05 until final iterations.
 EnCoef did     1 forward-backward iterations
 EnCoef did     4 forward-backward iterations
 Initial convergence to 1.0D-05 achieved.  Increase integral accuracy.
 SCF Done:  E(UB3LYP) =  -571.865012595     A.U. after   30 cycles
            NFock= 30  Conv=0.53D-08     -V/T= 2.0082
 <Sx>= 0.0000 <Sy>= 0.0000 <Sz>= 0.5000 <S**2>= 0.7532 S= 0.5016
 <L.S>= 0.000000000000E+00
 Annihilation of the first spin contaminant:
 S**2 before annihilation     0.7532,   after     0.7500

 **********************************************************************

            Population analysis using the SCF Density.

 **********************************************************************

 Orbital symmetries:
 Alpha Orbitals:
       Occupied  (A) (A) (A) (A) (A) (A) (A) (A) (A) (A) (A) (A)
                 (A) (A) (A) (A) (A) (A) (A) (A) (A) (A) (A) (A)
                 (A) (A) (A) (A) (A) (A) (A) (A) (A) (A) (A) (A)
                 (A) (A) (A) (A)
       Virtual   (A) (A) (A) (A) (A) (A) (A) (A) (A) (A) (A) (A)
                 (A) (A) (A) (A) (A) (A) (A) (A) (A) (A) (A) (A)
                 (A) (A) (A) (A) (A) (A) (A) (A) (A) (A) (A) (A)
                 (A) (A) (A) (A) (A) (A) (A) (A) (A) (A) (A) (A)
                 (A) (A) (A) (A) (A) (A) (A) (A) (A) (A) (A) (A)
                 (A) (A) (A) (A) (A) (A) (A) (A) (A) (A) (A) (A)
                 (A) (A) (A) (A) (A) (A) (A) (A) (A) (A) (A) (A)
                 (A) (A) (A) (A) (A) (A) (A) (A) (A) (A) (A) (A)
                 (A) (A) (A) (A) (A) (A) (A) (A) (A) (A) (A) (A)
                 (A) (A) (A) (A) (A) (A) (A) (A) (A) (A) (A) (A)
                 (A) (A) (A) (A) (A) (A) (A) (A) (A) (A) (A) (A)
                 (A) (A) (A) (A) (A) (A) (A) (A) (A) (A) (A) (A)
                 (A) (A) (A) (A) (A) (A)
 Beta  Orbitals:
       Occupied  (A) (A) (A) (A) (A) (A) (A) (A) (A) (A) (A) (A)
                 (A) (A) (A) (A) (A) (A) (A) (A) (A) (A) (A) (A)
                 (A) (A) (A) (A) (A) (A) (A) (A) (A) (A) (A) (A)
                 (A) (A) (A)
       Virtual   (A) (A) (A) (A) (A) (A) (A) (A) (A) (A) (A) (A)
                 (A) (A) (A) (A) (A) (A) (A) (A) (A) (A) (A) (A)
                 (A) (A) (A) (A) (A) (A) (A) (A) (A) (A) (A) (A)
                 (A) (A) (A) (A) (A) (A) (A) (A) (A) (A) (A) (A)
                 (A) (A) (A) (A) (A) (A) (A) (A) (A) (A) (A) (A)
                 (A) (A) (A) (A) (A) (A) (A) (A) (A) (A) (A) (A)
                 (A) (A) (A) (A) (A) (A) (A) (A) (A) (A) (A) (A)
                 (A) (A) (A) (A) (A) (A) (A) (A) (A) (A) (A) (A)
                 (A) (A) (A) (A) (A) (A) (A) (A) (A) (A) (A) (A)
                 (A) (A) (A) (A) (A) (A) (A) (A) (A) (A) (A) (A)
                 (A) (A) (A) (A) (A) (A) (A) (A) (A) (A) (A) (A)
                 (A) (A) (A) (A) (A) (A) (A) (A) (A) (A) (A) (A)
                 (A) (A) (A) (A) (A) (A) (A)
 The electronic state is 2-A.
 Alpha  occ. eigenvalues --  -19.36507 -19.36012 -19.35293 -19.34991 -19.34097
 Alpha  occ. eigenvalues --  -10.47978 -10.46415 -10.46257 -10.44926 -10.43362
 Alpha  occ. eigenvalues --   -1.27096  -1.25234  -1.22971  -1.22079  -1.20072
 Alpha  occ. eigenvalues --   -0.98827  -0.93615  -0.85840  -0.80752  -0.78806
 Alpha  occ. eigenvalues --   -0.73586  -0.72423  -0.71451  -0.70584  -0.69791
 Alpha  occ. eigenvalues --   -0.68048  -0.65998  -0.63039  -0.62526  -0.61190
 Alpha  occ. eigenvalues --   -0.58663  -0.56912  -0.55554  -0.54879  -0.53974
 Alpha  occ. eigenvalues --   -0.52372  -0.50430  -0.48889  -0.47991  -0.47498
 Alpha virt. eigenvalues --   -0.22939  -0.12990  -0.11261  -0.10299  -0.08572
 Alpha virt. eigenvalues --   -0.07160  -0.06026  -0.05144  -0.04138  -0.02451
 Alpha virt. eigenvalues --   -0.02393  -0.01808  -0.00241   0.00032   0.02906
 Alpha virt. eigenvalues --    0.05065   0.07713   0.08993   0.11206   0.11808
 Alpha virt. eigenvalues --    0.25014   0.25542   0.29236   0.29310   0.30160
 Alpha virt. eigenvalues --    0.31657   0.34344   0.34718   0.37585   0.38911
 Alpha virt. eigenvalues --    0.39647   0.39836   0.40318   0.42191   0.43136
 Alpha virt. eigenvalues --    0.44321   0.45281   0.46306   0.47577   0.48092
 Alpha virt. eigenvalues --    0.48269   0.49831   0.51727   0.54215   0.55148
 Alpha virt. eigenvalues --    0.56497   0.61372   0.66366   0.71311   0.72300
 Alpha virt. eigenvalues --    0.76379   0.77695   0.80643   0.81542   0.83281
 Alpha virt. eigenvalues --    0.86554   0.87490   0.89231   0.91527   0.93344
 Alpha virt. eigenvalues --    0.95174   0.96485   1.00491   1.05253   1.06117
 Alpha virt. eigenvalues --    1.09009   1.14082   1.15649   1.17676   1.20384
 Alpha virt. eigenvalues --    1.21493   1.23135   1.27216   1.28215   1.31646
 Alpha virt. eigenvalues --    1.32997   1.36556   1.37473   1.41201   1.42447
 Alpha virt. eigenvalues --    1.47014   1.47494   1.51140   1.52021   1.53730
 Alpha virt. eigenvalues --    1.56356   1.58168   1.58734   1.61177   1.62330
 Alpha virt. eigenvalues --    1.63177   1.64118   1.67301   1.68999   1.70219
 Alpha virt. eigenvalues --    1.72881   1.74399   1.74967   1.79567   1.81303
 Alpha virt. eigenvalues --    1.81985   1.83772   1.88834   1.92596   1.95736
 Alpha virt. eigenvalues --    1.98246   2.00280   2.03129   2.04296   2.05703
 Alpha virt. eigenvalues --    2.07527   2.10051   2.15320   2.17261   2.20857
 Alpha virt. eigenvalues --    2.26828   2.32459   2.35646   2.37772   2.41526
 Alpha virt. eigenvalues --    2.49405   2.52386   2.57357   2.61187   2.64737
 Alpha virt. eigenvalues --    2.67130   2.70496   2.73956   2.75720   2.76754
 Alpha virt. eigenvalues --    2.78423   2.79687   2.83554   2.85505   2.87553
 Alpha virt. eigenvalues --    2.92840   2.93442   2.95684   2.97134   3.00282
 Alpha virt. eigenvalues --    3.12092   3.13825   3.15308   3.20472   3.21295
 Alpha virt. eigenvalues --    3.39884   3.55214   3.55560   3.56828   3.61348
  Beta  occ. eigenvalues --  -19.35991 -19.35626 -19.34879 -19.34647 -19.33819
  Beta  occ. eigenvalues --  -10.48004 -10.46219 -10.46155 -10.44798 -10.43249
  Beta  occ. eigenvalues --   -1.26357  -1.24442  -1.22206  -1.21179  -1.19375
  Beta  occ. eigenvalues --   -0.98062  -0.92910  -0.85240  -0.80377  -0.78259
  Beta  occ. eigenvalues --   -0.73088  -0.71798  -0.70981  -0.69859  -0.69174
  Beta  occ. eigenvalues --   -0.67515  -0.65154  -0.62696  -0.61777  -0.60694
  Beta  occ. eigenvalues --   -0.58148  -0.56101  -0.54979  -0.53762  -0.52951
  Beta  occ. eigenvalues --   -0.49711  -0.48547  -0.46229  -0.45782
  Beta virt. eigenvalues --   -0.41438  -0.22720  -0.12777  -0.11076  -0.10079
  Beta virt. eigenvalues --   -0.08379  -0.06933  -0.05746  -0.04998  -0.03888
  Beta virt. eigenvalues --   -0.02269  -0.02124  -0.01617   0.00013   0.00295
  Beta virt. eigenvalues --    0.03410   0.05566   0.08087   0.09286   0.11503
  Beta virt. eigenvalues --    0.12111   0.25213   0.25860   0.29409   0.29515
  Beta virt. eigenvalues --    0.30332   0.32009   0.34756   0.34948   0.37893
  Beta virt. eigenvalues --    0.39182   0.39911   0.40119   0.40925   0.42466
  Beta virt. eigenvalues --    0.43457   0.44576   0.45518   0.46518   0.47808
  Beta virt. eigenvalues --    0.48305   0.48502   0.50042   0.51990   0.54418
  Beta virt. eigenvalues --    0.55335   0.56681   0.61635   0.66734   0.71602
  Beta virt. eigenvalues --    0.72629   0.76824   0.78075   0.81031   0.82002
  Beta virt. eigenvalues --    0.83821   0.87023   0.88047   0.89881   0.91899
  Beta virt. eigenvalues --    0.94113   0.95616   0.97284   1.00968   1.05504
  Beta virt. eigenvalues --    1.06476   1.09347   1.14432   1.15904   1.17927
  Beta virt. eigenvalues --    1.20700   1.21737   1.23373   1.27489   1.28476
  Beta virt. eigenvalues --    1.31942   1.33318   1.36861   1.37814   1.41526
  Beta virt. eigenvalues --    1.42734   1.47262   1.47805   1.51514   1.52298
  Beta virt. eigenvalues --    1.54091   1.56588   1.58489   1.59119   1.61421
  Beta virt. eigenvalues --    1.62604   1.63483   1.64463   1.67487   1.69223
  Beta virt. eigenvalues --    1.70451   1.73237   1.74567   1.75219   1.79818
  Beta virt. eigenvalues --    1.81601   1.82335   1.84020   1.89141   1.92900
  Beta virt. eigenvalues --    1.96147   1.98477   2.00549   2.03535   2.04631
  Beta virt. eigenvalues --    2.06010   2.07923   2.10391   2.15824   2.17574
  Beta virt. eigenvalues --    2.21257   2.27285   2.32996   2.36212   2.38573
  Beta virt. eigenvalues --    2.42337   2.50126   2.52784   2.58049   2.61586
  Beta virt. eigenvalues --    2.65249   2.67625   2.70954   2.74995   2.76586
  Beta virt. eigenvalues --    2.77760   2.79186   2.80521   2.84289   2.86444
  Beta virt. eigenvalues --    2.88232   2.93391   2.94019   2.96177   2.97557
  Beta virt. eigenvalues --    3.00801   3.12720   3.14504   3.16097   3.21003
  Beta virt. eigenvalues --    3.21935   3.40302   3.55547   3.55862   3.57179
  Beta virt. eigenvalues --    3.61665
          Condensed to atoms (all electrons):
               1          2          3          4          5          6
     1  O    7.558373   0.628903  -0.084532  -0.010091  -0.001597  -0.000091
     2  C    0.628903   4.717166   0.128345  -0.042070  -0.019572   0.016524
     3  C   -0.084532   0.128345   5.251213   0.392312   0.101754  -0.055229
     4  O   -0.010091  -0.042070   0.392312   7.585192  -0.069584  -0.004299
     5  C   -0.001597  -0.019572   0.101754  -0.069584   5.263916   0.313465
     6  O   -0.000091   0.016524  -0.055229  -0.004299   0.313465   7.635224
     7  C   -0.000190   0.006875  -0.018827  -0.003544   0.171288  -0.028468
     8  O    0.000000  -0.000277  -0.008995   0.003217  -0.065000  -0.007880
     9  C    0.000000  -0.000060   0.001032   0.000101  -0.004896  -0.015446
    10  O    0.000000   0.000001  -0.000140  -0.000000   0.006130   0.000027
    11  H   -0.028991   0.404731  -0.102471   0.002623   0.001578   0.001082
    12  H    0.001435  -0.007327   0.337894  -0.024607  -0.023259   0.003564
    13  H    0.042369  -0.014111  -0.050911   0.334441   0.006507   0.000991
    14  H    0.000301  -0.007419  -0.017397   0.003491   0.342256  -0.022631
    15  H    0.000304  -0.003162   0.006114   0.008256  -0.070000   0.338311
    16  H    0.000015   0.000497  -0.004033  -0.000436  -0.035473   0.003520
    17  H    0.000000   0.000044  -0.000175  -0.000001   0.008889   0.000458
    18  H    0.000000   0.000020  -0.000186  -0.000001  -0.003501   0.000421
    19  H    0.000000  -0.000012   0.001293  -0.000044  -0.015962   0.017801
    20  H   -0.000000   0.000000   0.000022  -0.000001   0.000301   0.000001
               7          8          9         10         11         12
     1  O   -0.000190   0.000000   0.000000   0.000000  -0.028991   0.001435
     2  C    0.006875  -0.000277  -0.000060   0.000001   0.404731  -0.007327
     3  C   -0.018827  -0.008995   0.001032  -0.000140  -0.102471   0.337894
     4  O   -0.003544   0.003217   0.000101  -0.000000   0.002623  -0.024607
     5  C    0.171288  -0.065000  -0.004896   0.006130   0.001578  -0.023259
     6  O   -0.028468  -0.007880  -0.015446   0.000027   0.001082   0.003564
     7  C    4.984084   0.332442   0.302042  -0.042877  -0.000608  -0.019133
     8  O    0.332442   7.682178  -0.033307  -0.014048   0.000007   0.000366
     9  C    0.302042  -0.033307   4.533678   0.320413   0.000006   0.000624
    10  O   -0.042877  -0.014048   0.320413   7.653534   0.000000  -0.000011
    11  H   -0.000608   0.000007   0.000006   0.000000   0.623076   0.005704
    12  H   -0.019133   0.000366   0.000624  -0.000011   0.005704   0.624725
    13  H   -0.001144   0.000171   0.000028   0.000000   0.003243   0.006559
    14  H   -0.024890   0.003652  -0.000527  -0.000008   0.006736   0.001947
    15  H   -0.008521   0.035568  -0.000386  -0.000143   0.000111   0.000599
    16  H    0.352163  -0.031057  -0.021625  -0.002507   0.000060   0.001716
    17  H   -0.028623   0.329792  -0.021162   0.041003  -0.000000  -0.000038
    18  H   -0.029605   0.003520   0.382540  -0.017658   0.000007  -0.000078
    19  H   -0.006833  -0.000884   0.352556  -0.029138   0.000002  -0.000139
    20  H    0.005521  -0.000087  -0.035889   0.324621   0.000000  -0.000006
              13         14         15         16         17         18
     1  O    0.042369   0.000301   0.000304   0.000015   0.000000   0.000000
     2  C   -0.014111  -0.007419  -0.003162   0.000497   0.000044   0.000020
     3  C   -0.050911  -0.017397   0.006114  -0.004033  -0.000175  -0.000186
     4  O    0.334441   0.003491   0.008256  -0.000436  -0.000001  -0.000001
     5  C    0.006507   0.342256  -0.070000  -0.035473   0.008889  -0.003501
     6  O    0.000991  -0.022631   0.338311   0.003520   0.000458   0.000421
     7  C   -0.001144  -0.024890  -0.008521   0.352163  -0.028623  -0.029605
     8  O    0.000171   0.003652   0.035568  -0.031057   0.329792   0.003520
     9  C    0.000028  -0.000527  -0.000386  -0.021625  -0.021162   0.382540
    10  O    0.000000  -0.000008  -0.000143  -0.002507   0.041003  -0.017658
    11  H    0.003243   0.006736   0.000111   0.000060  -0.000000   0.000007
    12  H    0.006559   0.001947   0.000599   0.001716  -0.000038  -0.000078
    13  H    0.463811   0.000032   0.000332   0.000022   0.000000   0.000001
    14  H    0.000032   0.638850   0.009290   0.000965  -0.000210   0.004259
    15  H    0.000332   0.009290   0.472981   0.002009  -0.001557  -0.000142
    16  H    0.000022   0.000965   0.002009   0.683743  -0.000763  -0.006615
    17  H    0.000000  -0.000210  -0.001557  -0.000763   0.468229   0.002439
    18  H    0.000001   0.004259  -0.000142  -0.006615   0.002439   0.627796
    19  H   -0.000003  -0.003855   0.001123   0.009066  -0.001652  -0.023220
    20  H   -0.000000  -0.000055  -0.000011   0.003375  -0.001681  -0.009106
              19         20
     1  O    0.000000  -0.000000
     2  C   -0.000012   0.000000
     3  C    0.001293   0.000022
     4  O   -0.000044  -0.000001
     5  C   -0.015962   0.000301
     6  O    0.017801   0.000001
     7  C   -0.006833   0.005521
     8  O   -0.000884  -0.000087
     9  C    0.352556  -0.035889
    10  O   -0.029138   0.324621
    11  H    0.000002   0.000000
    12  H   -0.000139  -0.000006
    13  H   -0.000003  -0.000000
    14  H   -0.003855  -0.000055
    15  H    0.001123  -0.000011
    16  H    0.009066   0.003375
    17  H   -0.001652  -0.001681
    18  H   -0.023220  -0.009106
    19  H    0.632797   0.007902
    20  H    0.007902   0.496777
          Atomic-Atomic Spin Densities.
               1          2          3          4          5          6
     1  O    0.166936  -0.018773  -0.004747   0.000486   0.001073  -0.000302
     2  C   -0.018773  -0.034791   0.040999   0.001397  -0.005621   0.000045
     3  C   -0.004747   0.040999   0.009873  -0.022425   0.058271   0.001812
     4  O    0.000486   0.001397  -0.022425   0.177598  -0.000065   0.003352
     5  C    0.001073  -0.005621   0.058271  -0.000065   0.000567  -0.032885
     6  O   -0.000302   0.000045   0.001812   0.003352  -0.032885   0.223086
     7  C    0.000021   0.000299  -0.000685  -0.000437   0.008734   0.006901
     8  O   -0.000000   0.000000   0.000346  -0.000930   0.004379  -0.002525
     9  C    0.000000  -0.000016   0.000753  -0.000026  -0.007347   0.000596
    10  O   -0.000000   0.000000  -0.000015   0.000000   0.000307  -0.000039
    11  H   -0.000965   0.000427   0.001890  -0.000033   0.003239  -0.001162
    12  H   -0.001091   0.000272   0.004816  -0.002000  -0.002122   0.000383
    13  H    0.003999  -0.003815   0.000747  -0.001848   0.000871  -0.000752
    14  H   -0.000091  -0.000391  -0.001315   0.000191   0.001090  -0.000182
    15  H   -0.000105   0.000216  -0.001435   0.001029   0.001893  -0.000286
    16  H   -0.000007  -0.000017  -0.002572   0.000193   0.002657  -0.000214
    17  H   -0.000000   0.000000  -0.000169   0.000149   0.000434  -0.000396
    18  H   -0.000000  -0.000003  -0.000146   0.000005   0.001841  -0.000337
    19  H    0.000000   0.000004  -0.000039  -0.000005  -0.000429  -0.001168
    20  H   -0.000000  -0.000000  -0.000001   0.000000   0.000023  -0.000002
               7          8          9         10         11         12
     1  O    0.000021  -0.000000   0.000000  -0.000000  -0.000965  -0.001091
     2  C    0.000299   0.000000  -0.000016   0.000000   0.000427   0.000272
     3  C   -0.000685   0.000346   0.000753  -0.000015   0.001890   0.004816
     4  O   -0.000437  -0.000930  -0.000026   0.000000  -0.000033  -0.002000
     5  C    0.008734   0.004379  -0.007347   0.000307   0.003239  -0.002122
     6  O    0.006901  -0.002525   0.000596  -0.000039  -0.001162   0.000383
     7  C    0.038527  -0.015363   0.035390  -0.007719   0.000162   0.000683
     8  O   -0.015363   0.111774  -0.000928   0.002332  -0.000004  -0.000115
     9  C    0.035390  -0.000928   0.034819  -0.017834   0.000003  -0.000183
    10  O   -0.007719   0.002332  -0.017834   0.147438  -0.000000   0.000008
    11  H    0.000162  -0.000004   0.000003  -0.000000   0.024844  -0.002174
    12  H    0.000683  -0.000115  -0.000183   0.000008  -0.002174   0.015428
    13  H    0.000169   0.000067   0.000001  -0.000000   0.000172  -0.001440
    14  H   -0.002812   0.000322  -0.000818   0.000065  -0.002359   0.001481
    15  H   -0.001675   0.000582   0.000044   0.000065  -0.000116   0.000106
    16  H   -0.000624   0.000238  -0.002080   0.001039  -0.000049   0.001703
    17  H   -0.005846   0.000453  -0.000944   0.002432  -0.000001   0.000043
    18  H   -0.003467   0.000241   0.001193  -0.000489  -0.000016   0.000100
    19  H    0.002545  -0.000265   0.005280   0.000421   0.000003   0.000013
    20  H   -0.000518   0.000041   0.000025   0.000496  -0.000000   0.000002
              13         14         15         16         17         18
     1  O    0.003999  -0.000091  -0.000105  -0.000007  -0.000000  -0.000000
     2  C   -0.003815  -0.000391   0.000216  -0.000017   0.000000  -0.000003
     3  C    0.000747  -0.001315  -0.001435  -0.002572  -0.000169  -0.000146
     4  O   -0.001848   0.000191   0.001029   0.000193   0.000149   0.000005
     5  C    0.000871   0.001090   0.001893   0.002657   0.000434   0.001841
     6  O   -0.000752  -0.000182  -0.000286  -0.000214  -0.000396  -0.000337
     7  C    0.000169  -0.002812  -0.001675  -0.000624  -0.005846  -0.003467
     8  O    0.000067   0.000322   0.000582   0.000238   0.000453   0.000241
     9  C    0.000001  -0.000818   0.000044  -0.002080  -0.000944   0.001193
    10  O   -0.000000   0.000065   0.000065   0.001039   0.002432  -0.000489
    11  H    0.000172  -0.002359  -0.000116  -0.000049  -0.000001  -0.000016
    12  H   -0.001440   0.001481   0.000106   0.001703   0.000043   0.000100
    13  H    0.003844  -0.000153  -0.000300  -0.000071  -0.000018  -0.000002
    14  H   -0.000153   0.013151   0.000328   0.001088   0.000105   0.001175
    15  H   -0.000300   0.000328  -0.005053   0.000126   0.000396   0.000055
    16  H   -0.000071   0.001088   0.000126   0.007590   0.000837   0.000601
    17  H   -0.000018   0.000105   0.000396   0.000837   0.006033   0.000196
    18  H   -0.000002   0.001175   0.000055   0.000601   0.000196   0.006695
    19  H    0.000001   0.000094  -0.000053  -0.000418  -0.000258  -0.000823
    20  H   -0.000000   0.000010   0.000003   0.000106   0.000165   0.000308
              19         20
     1  O    0.000000  -0.000000
     2  C    0.000004  -0.000000
     3  C   -0.000039  -0.000001
     4  O   -0.000005   0.000000
     5  C   -0.000429   0.000023
     6  O   -0.001168  -0.000002
     7  C    0.002545  -0.000518
     8  O   -0.000265   0.000041
     9  C    0.005280   0.000025
    10  O    0.000421   0.000496
    11  H    0.000003  -0.000000
    12  H    0.000013   0.000002
    13  H    0.000001  -0.000000
    14  H    0.000094   0.000010
    15  H   -0.000053   0.000003
    16  H   -0.000418   0.000106
    17  H   -0.000258   0.000165
    18  H   -0.000823   0.000308
    19  H   -0.004747  -0.000134
    20  H   -0.000134  -0.002924
 Mulliken charges and spin densities:
               1          2
     1  O   -0.106209   0.146434
     2  C    0.190905  -0.019767
     3  C    0.122919   0.085958
     4  O   -0.174953   0.156633
     5  C    0.092765   0.036911
     6  O   -0.197343   0.195926
     7  C    0.058847   0.054287
     8  O   -0.229378   0.100648
     9  C    0.240278   0.047929
    10  O   -0.239200   0.128508
    11  H    0.083104   0.023860
    12  H    0.089465   0.015912
    13  H    0.207664   0.001475
    14  H    0.065214   0.010979
    15  H    0.208925  -0.004180
    16  H    0.045358   0.010125
    17  H    0.205009   0.003611
    18  H    0.069110   0.007130
    19  H    0.059202   0.000023
    20  H    0.208316  -0.002402
 Sum of Mulliken charges =   1.00000   1.00000
 Mulliken charges and spin densities with hydrogens summed into heavy atoms:
               1          2
     1  O   -0.106209   0.146434
     2  C    0.274009   0.004093
     3  C    0.212384   0.101871
     4  O    0.032711   0.158107
     5  C    0.157979   0.047890
     6  O    0.011582   0.191746
     7  C    0.104206   0.064412
     8  O   -0.024369   0.104259
     9  C    0.368590   0.055082
    10  O   -0.030884   0.126106
 Electronic spatial extent (au):  <R**2>=           1770.0287
 Charge=              1.0000 electrons
 Dipole moment (field-independent basis, Debye):
    X=             -1.9732    Y=             -1.5403    Z=             -3.6304  Tot=              4.4097
 Quadrupole moment (field-independent basis, Debye-Ang):
   XX=            -34.3322   YY=            -52.7604   ZZ=            -48.7994
   XY=             -2.1002   XZ=              2.4812   YZ=              3.7143
 Traceless Quadrupole moment (field-independent basis, Debye-Ang):
   XX=             10.9651   YY=             -7.4631   ZZ=             -3.5021
   XY=             -2.1002   XZ=              2.4812   YZ=              3.7143
 Octapole moment (field-independent basis, Debye-Ang**2):
  XXX=            -43.0497  YYY=             -1.4243  ZZZ=              4.0448  XYY=              1.1924
  XXY=             11.6025  XXZ=            -30.1909  XZZ=             -7.5861  YZZ=              5.6242
  YYZ=             -0.5972  XYZ=              5.0190
 Hexadecapole moment (field-independent basis, Debye-Ang**3):
 XXXX=          -1500.9952 YYYY=           -263.0299 ZZZZ=           -153.3298 XXXY=            -31.4167
 XXXZ=             72.4018 YYYX=             -5.5976 YYYZ=             10.5866 ZZZX=              7.2802
 ZZZY=              3.0456 XXYY=           -256.3777 XXZZ=           -249.4011 YYZZ=            -73.4830
 XXYZ=              9.1974 YYXZ=             -0.1511 ZZXY=             -2.1542
 N-N= 5.882388091669D+02 E-N=-2.502180199434D+03  KE= 5.672122273933D+02
                          Isotropic Fermi Contact Couplings
        Atom                 a.u.       MegaHertz       Gauss      10(-4) cm-1
     1  O(17)              0.04664     -28.27539     -10.08936      -9.43165
     2  C(13)             -0.01933     -21.73548      -7.75576      -7.25018
     3  C(13)              0.00247       2.77159       0.98897       0.92450
     4  O(17)              0.07281     -44.13482     -15.74840     -14.72179
     5  C(13)             -0.00257      -2.88361      -1.02895      -0.96187
     6  O(17)              0.07136     -43.25794     -15.43551     -14.42930
     7  C(13)             -0.00569      -6.39175      -2.28073      -2.13206
     8  O(17)              0.06524     -39.54724     -14.11144     -13.19154
     9  C(13)              0.01189      13.36832       4.77015       4.45919
    10  O(17)              0.05332     -32.32033     -11.53270     -10.78090
    11  H(1)               0.01151      51.46410      18.36367      17.16658
    12  H(1)               0.00642      28.68887      10.23690       9.56958
    13  H(1)               0.00065       2.88779       1.03044       0.96326
    14  H(1)               0.00444      19.84340       7.08062       6.61905
    15  H(1)              -0.00263     -11.75254      -4.19360      -3.92023
    16  H(1)               0.00456      20.38479       7.27380       6.79963
    17  H(1)               0.00180       8.03316       2.86643       2.67957
    18  H(1)               0.00240      10.74754       3.83499       3.58499
    19  H(1)               0.00201       9.00056       3.21162       3.00226
    20  H(1)              -0.00104      -4.65651      -1.66156      -1.55324
 --------------------------------------------------------
       Center         ----  Spin Dipole Couplings  ----
                      3XX-RR        3YY-RR        3ZZ-RR
 --------------------------------------------------------
     1   Atom       -0.114515      0.350830     -0.236315
     2   Atom        0.010145      0.019854     -0.029999
     3   Atom        0.160913     -0.098474     -0.062439
     4   Atom       -0.124630     -0.281539      0.406168
     5   Atom        0.085863     -0.030674     -0.055188
     6   Atom        0.694715     -0.331655     -0.363060
     7   Atom        0.119959     -0.051141     -0.068818
     8   Atom       -0.170344      0.243680     -0.073336
     9   Atom        0.028261      0.025272     -0.053533
    10   Atom        0.145930      0.109223     -0.255152
    11   Atom       -0.000577      0.004204     -0.003627
    12   Atom       -0.002509     -0.012107      0.014616
    13   Atom        0.023287     -0.016245     -0.007042
    14   Atom       -0.003629      0.006804     -0.003175
    15   Atom       -0.009681      0.022193     -0.012512
    16   Atom       -0.001441     -0.007578      0.009019
    17   Atom        0.018586     -0.004987     -0.013599
    18   Atom       -0.002740      0.000337      0.002403
    19   Atom        0.000305     -0.002819      0.002514
    20   Atom       -0.005317     -0.010224      0.015541
 --------------------------------------------------------
                        XY            XZ            YZ
 --------------------------------------------------------
     1   Atom       -0.332555      0.071862     -0.175782
     2   Atom       -0.017546      0.020824     -0.001382
     3   Atom        0.018616     -0.101342     -0.003205
     4   Atom        0.079831     -0.373292     -0.148449
     5   Atom        0.076900     -0.025730     -0.014792
     6   Atom        0.261235     -0.156900     -0.036686
     7   Atom        0.065673     -0.020991     -0.006946
     8   Atom        0.127362     -0.071353     -0.244934
     9   Atom        0.081589     -0.023454     -0.023190
    10   Atom        0.386024     -0.047115     -0.050214
    11   Atom       -0.001567     -0.000329      0.005368
    12   Atom       -0.000619      0.006602     -0.000787
    13   Atom        0.000617      0.013293     -0.000438
    14   Atom       -0.001049     -0.001080      0.008143
    15   Atom       -0.004617     -0.006485      0.019424
    16   Atom       -0.001567      0.005796     -0.006146
    17   Atom       -0.004540     -0.002846      0.001302
    18   Atom        0.001403     -0.000420      0.007330
    19   Atom        0.000937      0.004052     -0.005684
    20   Atom        0.000841      0.012826     -0.011299
 --------------------------------------------------------


 ---------------------------------------------------------------------------------
              Anisotropic Spin Dipole Couplings in Principal Axis System
 ---------------------------------------------------------------------------------

       Atom             a.u.   MegaHertz   Gauss  10(-4) cm-1        Axes

              Baa    -0.3016    21.823     7.787     7.279  0.6222  0.4831  0.6160
     1 O(17)  Bbb    -0.2669    19.312     6.891     6.442 -0.6438 -0.1321  0.7537
              Bcc     0.5685   -41.135   -14.678   -13.721 -0.4455  0.8655 -0.2288
 
              Baa    -0.0394    -5.290    -1.888    -1.765 -0.4158 -0.1020  0.9037
     2 C(13)  Bbb     0.0031     0.415     0.148     0.138  0.6276  0.6870  0.3663
              Bcc     0.0363     4.876     1.740     1.626 -0.6582  0.7194 -0.2216
 
              Baa    -0.1044   -14.013    -5.000    -4.674  0.3198 -0.6096  0.7253
     3 C(13)  Bbb    -0.0968   -12.984    -4.633    -4.331  0.1740  0.7903  0.5875
              Bcc     0.2012    26.997     9.633     9.005  0.9314  0.0617 -0.3588
 
              Baa    -0.3186    23.054     8.226     7.690  0.8375 -0.4242  0.3444
     4 O(17)  Bbb    -0.3113    22.529     8.039     7.515  0.3080  0.8871  0.3438
              Bcc     0.6300   -45.583   -16.265   -15.205 -0.4514 -0.1818  0.8736
 
              Baa    -0.0692    -9.290    -3.315    -3.099 -0.4116  0.8922  0.1858
     5 C(13)  Bbb    -0.0596    -8.000    -2.855    -2.669  0.2237 -0.0987  0.9697
              Bcc     0.1288    17.290     6.169     5.767  0.8835  0.4406 -0.1589
 
              Baa    -0.3944    28.540    10.184     9.520 -0.2461  0.9636 -0.1043
     6 O(17)  Bbb    -0.3857    27.907     9.958     9.309  0.1104  0.1347  0.9847
              Bcc     0.7801   -56.447   -20.142   -18.829  0.9629  0.2309 -0.1396
 
              Baa    -0.0735    -9.857    -3.517    -3.288 -0.3277  0.9420 -0.0727
     7 C(13)  Bbb    -0.0711    -9.541    -3.404    -3.182  0.0739  0.1022  0.9920
              Bcc     0.1446    19.397     6.921     6.470  0.9419  0.3197 -0.1031
 
              Baa    -0.2085    15.086     5.383     5.032  0.7118  0.1688  0.6818
     8 O(17)  Bbb    -0.2049    14.830     5.292     4.947  0.6592 -0.4958 -0.5654
              Bcc     0.4134   -29.915   -10.674    -9.979  0.2426  0.8519 -0.4642
 
              Baa    -0.0600    -8.051    -2.873    -2.686  0.1218  0.1503  0.9811
     9 C(13)  Bbb    -0.0548    -7.358    -2.626    -2.454 -0.7035  0.7103 -0.0215
              Bcc     0.1148    15.409     5.498     5.140  0.7002  0.6876 -0.1922
 
              Baa    -0.2641    19.107     6.818     6.373 -0.3581  0.4782  0.8020
    10 O(17)  Bbb    -0.2561    18.530     6.612     6.181  0.5938 -0.5463  0.5908
              Bcc     0.5201   -37.636   -13.430   -12.554  0.7206  0.6877 -0.0883
 
              Baa    -0.0064    -3.407    -1.216    -1.137 -0.0738 -0.4595  0.8851
    11 H(1)   Bbb    -0.0009    -0.455    -0.162    -0.152  0.9782  0.1396  0.1540
              Bcc     0.0072     3.862     1.378     1.288 -0.1943  0.8771  0.4392
 
              Baa    -0.0122    -6.484    -2.314    -2.163  0.0529  0.9985  0.0163
    12 H(1)   Bbb    -0.0047    -2.531    -0.903    -0.844  0.9450 -0.0448 -0.3241
              Bcc     0.0169     9.015     3.217     3.007  0.3228 -0.0326  0.9459
 
              Baa    -0.0163    -8.719    -3.111    -2.908 -0.0597  0.9895  0.1319
    13 H(1)   Bbb    -0.0120    -6.377    -2.275    -2.127 -0.3470 -0.1445  0.9267
              Bcc     0.0283    15.096     5.386     5.035  0.9360  0.0095  0.3520
 
              Baa    -0.0078    -4.151    -1.481    -1.385  0.1056 -0.4789  0.8715
    14 H(1)   Bbb    -0.0037    -1.986    -0.709    -0.662  0.9899  0.1343 -0.0461
              Bcc     0.0115     6.137     2.190     2.047 -0.0950  0.8675  0.4883
 
              Baa    -0.0226   -12.038    -4.295    -4.015  0.3184 -0.3496  0.8812
    15 H(1)   Bbb    -0.0095    -5.049    -1.802    -1.684  0.9338  0.2760 -0.2279
              Bcc     0.0320    17.087     6.097     5.700 -0.1635  0.8953  0.4143
 
              Baa    -0.0096    -5.134    -1.832    -1.713 -0.0509  0.9437  0.3269
    16 H(1)   Bbb    -0.0038    -2.047    -0.730    -0.683  0.9263  0.1669 -0.3378
              Bcc     0.0135     7.182     2.563     2.396  0.3734 -0.2856  0.8826
 
              Baa    -0.0139    -7.441    -2.655    -2.482  0.0717 -0.1078  0.9916
    17 H(1)   Bbb    -0.0058    -3.073    -1.097    -1.025  0.1929  0.9769  0.0922
              Bcc     0.0197    10.515     3.752     3.507  0.9786 -0.1847 -0.0908
 
              Baa    -0.0065    -3.473    -1.239    -1.158 -0.3358  0.7196 -0.6078
    18 H(1)   Bbb    -0.0023    -1.225    -0.437    -0.409  0.9405  0.2200 -0.2591
              Bcc     0.0088     4.698     1.676     1.567  0.0528  0.6586  0.7507
 
              Baa    -0.0076    -4.072    -1.453    -1.358 -0.3743  0.7372  0.5625
    19 H(1)   Bbb     0.0002     0.104     0.037     0.035  0.8327  0.5341 -0.1460
              Bcc     0.0074     3.967     1.416     1.323  0.4081 -0.4138  0.8138
 
              Baa    -0.0177    -9.445    -3.370    -3.150 -0.5127  0.7330  0.4470
    20 H(1)   Bbb    -0.0068    -3.630    -1.295    -1.211  0.7734  0.6204 -0.1303
              Bcc     0.0245    13.074     4.665     4.361  0.3728 -0.2789  0.8850
 

 ---------------------------------------------------------------------------------

 ******************************Gaussian NBO Version 3.1******************************
             N A T U R A L   A T O M I C   O R B I T A L   A N D
          N A T U R A L   B O N D   O R B I T A L   A N A L Y S I S
 ******************************Gaussian NBO Version 3.1******************************
       /RESON  / : Allow strongly delocalized NBO set

 Analyzing the SCF density

 Job title: 79                                                              

 Storage needed:    109710 in NPA,    145384 in NBO ( 134215528 available)
 GSVD:  LWork=       22330 too small for GESVD, short by        4481 words or        4481 for optimal perf.


 NATURAL POPULATIONS:  Natural atomic orbital occupancies 
                                                          
   NAO  Atom  No  lang   Type(AO)    Occupancy
 --------------------------------------------
     1    O    1  S      Cor( 1S)     1.99974
     2    O    1  S      Val( 2S)     1.70468
     3    O    1  S      Ryd( 3S)     0.00202
     4    O    1  px     Val( 2p)     1.60789
     5    O    1  px     Ryd( 3p)     0.00150
     6    O    1  py     Val( 2p)     1.69491
     7    O    1  py     Ryd( 3p)     0.00319
     8    O    1  pz     Val( 2p)     1.39521
     9    O    1  pz     Ryd( 3p)     0.00047
    10    O    1  dxy    Ryd( 3d)     0.00128
    11    O    1  dxz    Ryd( 3d)     0.00138
    12    O    1  dyz    Ryd( 3d)     0.00047
    13    O    1  dx2y2  Ryd( 3d)     0.00126
    14    O    1  dz2    Ryd( 3d)     0.00112

    15    C    2  S      Cor( 1S)     1.99934
    16    C    2  S      Val( 2S)     0.94081
    17    C    2  S      Ryd( 3S)     0.00922
    18    C    2  px     Val( 2p)     0.81032
    19    C    2  px     Ryd( 3p)     0.01209
    20    C    2  py     Val( 2p)     1.06112
    21    C    2  py     Ryd( 3p)     0.00246
    22    C    2  pz     Val( 2p)     0.71816
    23    C    2  pz     Ryd( 3p)     0.00462
    24    C    2  dxy    Ryd( 3d)     0.00222
    25    C    2  dxz    Ryd( 3d)     0.00173
    26    C    2  dyz    Ryd( 3d)     0.00118
    27    C    2  dx2y2  Ryd( 3d)     0.00292
    28    C    2  dz2    Ryd( 3d)     0.00169

    29    C    3  S      Cor( 1S)     1.99890
    30    C    3  S      Val( 2S)     0.96111
    31    C    3  S      Ryd( 3S)     0.00349
    32    C    3  px     Val( 2p)     1.01089
    33    C    3  px     Ryd( 3p)     0.00469
    34    C    3  py     Val( 2p)     0.81158
    35    C    3  py     Ryd( 3p)     0.00755
    36    C    3  pz     Val( 2p)     1.15727
    37    C    3  pz     Ryd( 3p)     0.00375
    38    C    3  dxy    Ryd( 3d)     0.00190
    39    C    3  dxz    Ryd( 3d)     0.00059
    40    C    3  dyz    Ryd( 3d)     0.00181
    41    C    3  dx2y2  Ryd( 3d)     0.00168
    42    C    3  dz2    Ryd( 3d)     0.00163

    43    O    4  S      Cor( 1S)     1.99973
    44    O    4  S      Val( 2S)     1.66635
    45    O    4  S      Ryd( 3S)     0.00072
    46    O    4  px     Val( 2p)     1.63096
    47    O    4  px     Ryd( 3p)     0.00220
    48    O    4  py     Val( 2p)     1.60067
    49    O    4  py     Ryd( 3p)     0.00186
    50    O    4  pz     Val( 2p)     1.71212
    51    O    4  pz     Ryd( 3p)     0.00244
    52    O    4  dxy    Ryd( 3d)     0.00106
    53    O    4  dxz    Ryd( 3d)     0.00061
    54    O    4  dyz    Ryd( 3d)     0.00094
    55    O    4  dx2y2  Ryd( 3d)     0.00152
    56    O    4  dz2    Ryd( 3d)     0.00055

    57    C    5  S      Cor( 1S)     1.99887
    58    C    5  S      Val( 2S)     0.93510
    59    C    5  S      Ryd( 3S)     0.00305
    60    C    5  px     Val( 2p)     1.01252
    61    C    5  px     Ryd( 3p)     0.00423
    62    C    5  py     Val( 2p)     1.16786
    63    C    5  py     Ryd( 3p)     0.00690
    64    C    5  pz     Val( 2p)     0.77153
    65    C    5  pz     Ryd( 3p)     0.00765
    66    C    5  dxy    Ryd( 3d)     0.00072
    67    C    5  dxz    Ryd( 3d)     0.00177
    68    C    5  dyz    Ryd( 3d)     0.00192
    69    C    5  dx2y2  Ryd( 3d)     0.00082
    70    C    5  dz2    Ryd( 3d)     0.00230

    71    O    6  S      Cor( 1S)     1.99975
    72    O    6  S      Val( 2S)     1.67418
    73    O    6  S      Ryd( 3S)     0.00075
    74    O    6  px     Val( 2p)     1.76150
    75    O    6  px     Ryd( 3p)     0.00332
    76    O    6  py     Val( 2p)     1.69187
    77    O    6  py     Ryd( 3p)     0.00144
    78    O    6  pz     Val( 2p)     1.46647
    79    O    6  pz     Ryd( 3p)     0.00209
    80    O    6  dxy    Ryd( 3d)     0.00085
    81    O    6  dxz    Ryd( 3d)     0.00050
    82    O    6  dyz    Ryd( 3d)     0.00114
    83    O    6  dx2y2  Ryd( 3d)     0.00113
    84    O    6  dz2    Ryd( 3d)     0.00099

    85    C    7  S      Cor( 1S)     1.99892
    86    C    7  S      Val( 2S)     0.94750
    87    C    7  S      Ryd( 3S)     0.00342
    88    C    7  px     Val( 2p)     1.00202
    89    C    7  px     Ryd( 3p)     0.00467
    90    C    7  py     Val( 2p)     0.89656
    91    C    7  py     Ryd( 3p)     0.00632
    92    C    7  pz     Val( 2p)     1.04078
    93    C    7  pz     Ryd( 3p)     0.00420
    94    C    7  dxy    Ryd( 3d)     0.00145
    95    C    7  dxz    Ryd( 3d)     0.00088
    96    C    7  dyz    Ryd( 3d)     0.00190
    97    C    7  dx2y2  Ryd( 3d)     0.00131
    98    C    7  dz2    Ryd( 3d)     0.00194

    99    O    8  S      Cor( 1S)     1.99972
   100    O    8  S      Val( 2S)     1.66890
   101    O    8  S      Ryd( 3S)     0.00121
   102    O    8  px     Val( 2p)     1.62745
   103    O    8  px     Ryd( 3p)     0.00233
   104    O    8  py     Val( 2p)     1.65757
   105    O    8  py     Ryd( 3p)     0.00216
   106    O    8  pz     Val( 2p)     1.72253
   107    O    8  pz     Ryd( 3p)     0.00205
   108    O    8  dxy    Ryd( 3d)     0.00077
   109    O    8  dxz    Ryd( 3d)     0.00059
   110    O    8  dyz    Ryd( 3d)     0.00091
   111    O    8  dx2y2  Ryd( 3d)     0.00128
   112    O    8  dz2    Ryd( 3d)     0.00075

   113    C    9  S      Cor( 1S)     1.99904
   114    C    9  S      Val( 2S)     1.01667
   115    C    9  S      Ryd( 3S)     0.00241
   116    C    9  px     Val( 2p)     0.77171
   117    C    9  px     Ryd( 3p)     0.00581
   118    C    9  py     Val( 2p)     1.01351
   119    C    9  py     Ryd( 3p)     0.00169
   120    C    9  pz     Val( 2p)     1.24596
   121    C    9  pz     Ryd( 3p)     0.00303
   122    C    9  dxy    Ryd( 3d)     0.00178
   123    C    9  dxz    Ryd( 3d)     0.00099
   124    C    9  dyz    Ryd( 3d)     0.00105
   125    C    9  dx2y2  Ryd( 3d)     0.00153
   126    C    9  dz2    Ryd( 3d)     0.00104

   127    O   10  S      Cor( 1S)     1.99976
   128    O   10  S      Val( 2S)     1.68223
   129    O   10  S      Ryd( 3S)     0.00124
   130    O   10  px     Val( 2p)     1.56876
   131    O   10  px     Ryd( 3p)     0.00207
   132    O   10  py     Val( 2p)     1.71608
   133    O   10  py     Ryd( 3p)     0.00231
   134    O   10  pz     Val( 2p)     1.66531
   135    O   10  pz     Ryd( 3p)     0.00156
   136    O   10  dxy    Ryd( 3d)     0.00080
   137    O   10  dxz    Ryd( 3d)     0.00099
   138    O   10  dyz    Ryd( 3d)     0.00088
   139    O   10  dx2y2  Ryd( 3d)     0.00055
   140    O   10  dz2    Ryd( 3d)     0.00140

   141    H   11  S      Val( 1S)     0.79863
   142    H   11  S      Ryd( 2S)     0.00348
   143    H   11  px     Ryd( 2p)     0.00006
   144    H   11  py     Ryd( 2p)     0.00101
   145    H   11  pz     Ryd( 2p)     0.00008

   146    H   12  S      Val( 1S)     0.72786
   147    H   12  S      Ryd( 2S)     0.00316
   148    H   12  px     Ryd( 2p)     0.00019
   149    H   12  py     Ryd( 2p)     0.00011
   150    H   12  pz     Ryd( 2p)     0.00087

   151    H   13  S      Val( 1S)     0.49092
   152    H   13  S      Ryd( 2S)     0.00420
   153    H   13  px     Ryd( 2p)     0.00222
   154    H   13  py     Ryd( 2p)     0.00114
   155    H   13  pz     Ryd( 2p)     0.00155

   156    H   14  S      Val( 1S)     0.74003
   157    H   14  S      Ryd( 2S)     0.00301
   158    H   14  px     Ryd( 2p)     0.00013
   159    H   14  py     Ryd( 2p)     0.00077
   160    H   14  pz     Ryd( 2p)     0.00019

   161    H   15  S      Val( 1S)     0.49221
   162    H   15  S      Ryd( 2S)     0.00391
   163    H   15  px     Ryd( 2p)     0.00130
   164    H   15  py     Ryd( 2p)     0.00198
   165    H   15  pz     Ryd( 2p)     0.00144

   166    H   16  S      Val( 1S)     0.76437
   167    H   16  S      Ryd( 2S)     0.00384
   168    H   16  px     Ryd( 2p)     0.00018
   169    H   16  py     Ryd( 2p)     0.00028
   170    H   16  pz     Ryd( 2p)     0.00068

   171    H   17  S      Val( 1S)     0.48729
   172    H   17  S      Ryd( 2S)     0.00350
   173    H   17  px     Ryd( 2p)     0.00226
   174    H   17  py     Ryd( 2p)     0.00114
   175    H   17  pz     Ryd( 2p)     0.00135

   176    H   18  S      Val( 1S)     0.77087
   177    H   18  S      Ryd( 2S)     0.00182
   178    H   18  px     Ryd( 2p)     0.00016
   179    H   18  py     Ryd( 2p)     0.00048
   180    H   18  pz     Ryd( 2p)     0.00050

   181    H   19  S      Val( 1S)     0.75847
   182    H   19  S      Ryd( 2S)     0.00417
   183    H   19  px     Ryd( 2p)     0.00011
   184    H   19  py     Ryd( 2p)     0.00038
   185    H   19  pz     Ryd( 2p)     0.00067

   186    H   20  S      Val( 1S)     0.50799
   187    H   20  S      Ryd( 2S)     0.00135
   188    H   20  px     Ryd( 2p)     0.00132
   189    H   20  py     Ryd( 2p)     0.00140
   190    H   20  pz     Ryd( 2p)     0.00183

 WARNING:  1 low occupancy (<1.9990e) core orbital  found on  C    3
           1 low occupancy (<1.9990e) core orbital  found on  C    5
           1 low occupancy (<1.9990e) core orbital  found on  C    7


 Summary of Natural Population Analysis:                  
                                                          
                                       Natural Population 
                Natural  -----------------------------------------------
    Atom  No    Charge         Core      Valence    Rydberg      Total
 -----------------------------------------------------------------------
      O    1   -0.41512      1.99974     6.40269    0.01269     8.41512
      C    2    0.43212      1.99934     3.53041    0.03813     5.56788
      C    3    0.03314      1.99890     3.94085    0.02711     5.96686
      O    4   -0.62175      1.99973     6.61010    0.01192     8.62175
      C    5    0.08475      1.99887     3.88701    0.02936     5.91525
      O    6   -0.60599      1.99975     6.59402    0.01221     8.60599
      C    7    0.08812      1.99892     3.88686    0.02609     5.91188
      O    8   -0.68823      1.99972     6.67645    0.01206     8.68823
      C    9   -0.06623      1.99904     4.04785    0.01935     6.06623
      O   10   -0.64394      1.99976     6.63238    0.01180     8.64394
      H   11    0.19674      0.00000     0.79863    0.00463     0.80326
      H   12    0.26781      0.00000     0.72786    0.00434     0.73219
      H   13    0.49997      0.00000     0.49092    0.00911     0.50003
      H   14    0.25587      0.00000     0.74003    0.00411     0.74413
      H   15    0.49917      0.00000     0.49221    0.00863     0.50083
      H   16    0.23064      0.00000     0.76437    0.00499     0.76936
      H   17    0.50446      0.00000     0.48729    0.00825     0.49554
      H   18    0.22617      0.00000     0.77087    0.00296     0.77383
      H   19    0.23620      0.00000     0.75847    0.00533     0.76380
      H   20    0.48611      0.00000     0.50799    0.00590     0.51389
 =======================================================================
   * Total *    1.00000     19.99377    58.74727    0.25896    79.00000

                                 Natural Population      
 --------------------------------------------------------
   Core                      19.99377 ( 99.9688% of  20)
   Valence                   58.74727 ( 99.5717% of  59)
   Natural Minimal Basis     78.74104 ( 99.6722% of  79)
   Natural Rydberg Basis      0.25896 (  0.3278% of  79)
 --------------------------------------------------------

    Atom  No          Natural Electron Configuration
 ----------------------------------------------------------------------------
      O    1      [core]2S( 1.70)2p( 4.70)3p( 0.01)3d( 0.01)
      C    2      [core]2S( 0.94)2p( 2.59)3S( 0.01)3p( 0.02)3d( 0.01)
      C    3      [core]2S( 0.96)2p( 2.98)3p( 0.02)3d( 0.01)
      O    4      [core]2S( 1.67)2p( 4.94)3p( 0.01)
      C    5      [core]2S( 0.94)2p( 2.95)3p( 0.02)3d( 0.01)
      O    6      [core]2S( 1.67)2p( 4.92)3p( 0.01)
      C    7      [core]2S( 0.95)2p( 2.94)3p( 0.02)3d( 0.01)
      O    8      [core]2S( 1.67)2p( 5.01)3p( 0.01)
      C    9      [core]2S( 1.02)2p( 3.03)3p( 0.01)3d( 0.01)
      O   10      [core]2S( 1.68)2p( 4.95)3p( 0.01)
      H   11            1S( 0.80)
      H   12            1S( 0.73)
      H   13            1S( 0.49)
      H   14            1S( 0.74)
      H   15            1S( 0.49)
      H   16            1S( 0.76)
      H   17            1S( 0.49)
      H   18            1S( 0.77)
      H   19            1S( 0.76)
      H   20            1S( 0.51)


 ***************************************************
 *******         Alpha spin orbitals         *******
 ***************************************************


 NATURAL POPULATIONS:  Natural atomic orbital occupancies 
                                                          
   NAO  Atom  No  lang   Type(AO)    Occupancy      Energy
 ----------------------------------------------------------
     1    O    1  S      Cor( 1S)     0.99987     -19.11262
     2    O    1  S      Val( 2S)     0.85344      -1.09336
     3    O    1  S      Ryd( 3S)     0.00101       1.15191
     4    O    1  px     Val( 2p)     0.81804      -0.51307
     5    O    1  px     Ryd( 3p)     0.00074       0.85592
     6    O    1  py     Val( 2p)     0.90001      -0.49750
     7    O    1  py     Ryd( 3p)     0.00165       0.95502
     8    O    1  pz     Val( 2p)     0.70366      -0.47703
     9    O    1  pz     Ryd( 3p)     0.00024       0.84231
    10    O    1  dxy    Ryd( 3d)     0.00065       2.77996
    11    O    1  dxz    Ryd( 3d)     0.00070       2.81276
    12    O    1  dyz    Ryd( 3d)     0.00024       2.57240
    13    O    1  dx2y2  Ryd( 3d)     0.00064       2.73576
    14    O    1  dz2    Ryd( 3d)     0.00056       2.58018

    15    C    2  S      Cor( 1S)     0.99967     -10.37210
    16    C    2  S      Val( 2S)     0.46842      -0.40687
    17    C    2  S      Ryd( 3S)     0.00443       0.35682
    18    C    2  px     Val( 2p)     0.40419      -0.22959
    19    C    2  px     Ryd( 3p)     0.00597       0.37049
    20    C    2  py     Val( 2p)     0.53319      -0.26998
    21    C    2  py     Ryd( 3p)     0.00123       0.55538
    22    C    2  pz     Val( 2p)     0.35334      -0.30089
    23    C    2  pz     Ryd( 3p)     0.00241       0.34046
    24    C    2  dxy    Ryd( 3d)     0.00118       2.04946
    25    C    2  dxz    Ryd( 3d)     0.00088       1.92933
    26    C    2  dyz    Ryd( 3d)     0.00064       1.84959
    27    C    2  dx2y2  Ryd( 3d)     0.00147       2.11761
    28    C    2  dz2    Ryd( 3d)     0.00086       1.84607

    29    C    3  S      Cor( 1S)     0.99945     -10.35517
    30    C    3  S      Val( 2S)     0.48035      -0.43569
    31    C    3  S      Ryd( 3S)     0.00167       0.60075
    32    C    3  px     Val( 2p)     0.54370      -0.33231
    33    C    3  px     Ryd( 3p)     0.00223       0.44797
    34    C    3  py     Val( 2p)     0.40350      -0.28936
    35    C    3  py     Ryd( 3p)     0.00382       0.43957
    36    C    3  pz     Val( 2p)     0.58318      -0.32043
    37    C    3  pz     Ryd( 3p)     0.00190       0.58310
    38    C    3  dxy    Ryd( 3d)     0.00107       1.99547
    39    C    3  dxz    Ryd( 3d)     0.00031       1.85716
    40    C    3  dyz    Ryd( 3d)     0.00092       1.87591
    41    C    3  dx2y2  Ryd( 3d)     0.00085       1.93839
    42    C    3  dz2    Ryd( 3d)     0.00086       2.18506

    43    O    4  S      Cor( 1S)     0.99987     -19.15938
    44    O    4  S      Val( 2S)     0.83547      -1.07230
    45    O    4  S      Ryd( 3S)     0.00036       1.28583
    46    O    4  px     Val( 2p)     0.83195      -0.49930
    47    O    4  px     Ryd( 3p)     0.00117       1.00700
    48    O    4  py     Val( 2p)     0.80302      -0.50832
    49    O    4  py     Ryd( 3p)     0.00092       0.91215
    50    O    4  pz     Val( 2p)     0.91514      -0.50721
    51    O    4  pz     Ryd( 3p)     0.00123       0.90952
    52    O    4  dxy    Ryd( 3d)     0.00053       2.65831
    53    O    4  dxz    Ryd( 3d)     0.00029       2.78879
    54    O    4  dyz    Ryd( 3d)     0.00048       2.69179
    55    O    4  dx2y2  Ryd( 3d)     0.00078       3.03345
    56    O    4  dz2    Ryd( 3d)     0.00028       2.68245

    57    C    5  S      Cor( 1S)     0.99944     -10.34986
    58    C    5  S      Val( 2S)     0.46672      -0.42449
    59    C    5  S      Ryd( 3S)     0.00147       0.61891
    60    C    5  px     Val( 2p)     0.52489      -0.32123
    61    C    5  px     Ryd( 3p)     0.00197       0.52883
    62    C    5  py     Val( 2p)     0.58715      -0.31826
    63    C    5  py     Ryd( 3p)     0.00347       0.55712
    64    C    5  pz     Val( 2p)     0.38371      -0.28667
    65    C    5  pz     Ryd( 3p)     0.00381       0.53053
    66    C    5  dxy    Ryd( 3d)     0.00046       1.97211
    67    C    5  dxz    Ryd( 3d)     0.00100       1.84562
    68    C    5  dyz    Ryd( 3d)     0.00098       1.99058
    69    C    5  dx2y2  Ryd( 3d)     0.00041       2.03657
    70    C    5  dz2    Ryd( 3d)     0.00115       2.08691

    71    O    6  S      Cor( 1S)     0.99988     -19.16728
    72    O    6  S      Val( 2S)     0.83904      -1.09021
    73    O    6  S      Ryd( 3S)     0.00038       1.24948
    74    O    6  px     Val( 2p)     0.96757      -0.52681
    75    O    6  px     Ryd( 3p)     0.00166       0.90157
    76    O    6  py     Val( 2p)     0.85240      -0.51343
    77    O    6  py     Ryd( 3p)     0.00073       1.01811
    78    O    6  pz     Val( 2p)     0.73650      -0.50618
    79    O    6  pz     Ryd( 3p)     0.00106       0.94278
    80    O    6  dxy    Ryd( 3d)     0.00045       2.67181
    81    O    6  dxz    Ryd( 3d)     0.00025       2.59401
    82    O    6  dyz    Ryd( 3d)     0.00057       2.82539
    83    O    6  dx2y2  Ryd( 3d)     0.00057       2.81597
    84    O    6  dz2    Ryd( 3d)     0.00049       2.91181

    85    C    7  S      Cor( 1S)     0.99946     -10.33723
    86    C    7  S      Val( 2S)     0.47343      -0.41645
    87    C    7  S      Ryd( 3S)     0.00170       0.60708
    88    C    7  px     Val( 2p)     0.52842      -0.31241
    89    C    7  px     Ryd( 3p)     0.00234       0.47456
    90    C    7  py     Val( 2p)     0.44936      -0.28410
    91    C    7  py     Ryd( 3p)     0.00303       0.43664
    92    C    7  pz     Val( 2p)     0.52118      -0.28904
    93    C    7  pz     Ryd( 3p)     0.00232       0.61542
    94    C    7  dxy    Ryd( 3d)     0.00082       2.03433
    95    C    7  dxz    Ryd( 3d)     0.00044       1.82601
    96    C    7  dyz    Ryd( 3d)     0.00095       2.10091
    97    C    7  dx2y2  Ryd( 3d)     0.00064       1.88092
    98    C    7  dz2    Ryd( 3d)     0.00101       2.10326

    99    O    8  S      Cor( 1S)     0.99987     -19.14917
   100    O    8  S      Val( 2S)     0.83635      -1.06448
   101    O    8  S      Ryd( 3S)     0.00061       1.27870
   102    O    8  px     Val( 2p)     0.81675      -0.49104
   103    O    8  px     Ryd( 3p)     0.00116       1.05633
   104    O    8  py     Val( 2p)     0.86402      -0.50270
   105    O    8  py     Ryd( 3p)     0.00107       0.91666
   106    O    8  pz     Val( 2p)     0.87156      -0.49562
   107    O    8  pz     Ryd( 3p)     0.00099       0.92941
   108    O    8  dxy    Ryd( 3d)     0.00038       2.65996
   109    O    8  dxz    Ryd( 3d)     0.00031       2.65709
   110    O    8  dyz    Ryd( 3d)     0.00044       2.81659
   111    O    8  dx2y2  Ryd( 3d)     0.00063       3.04050
   112    O    8  dz2    Ryd( 3d)     0.00039       2.72570

   113    C    9  S      Cor( 1S)     0.99952     -10.32784
   114    C    9  S      Val( 2S)     0.50860      -0.42686
   115    C    9  S      Ryd( 3S)     0.00119       0.64133
   116    C    9  px     Val( 2p)     0.39478      -0.26496
   117    C    9  px     Ryd( 3p)     0.00283       0.39932
   118    C    9  py     Val( 2p)     0.51928      -0.27998
   119    C    9  py     Ryd( 3p)     0.00093       0.40246
   120    C    9  pz     Val( 2p)     0.62406      -0.28707
   121    C    9  pz     Ryd( 3p)     0.00150       0.51677
   122    C    9  dxy    Ryd( 3d)     0.00097       2.04203
   123    C    9  dxz    Ryd( 3d)     0.00050       1.86265
   124    C    9  dyz    Ryd( 3d)     0.00053       2.22896
   125    C    9  dx2y2  Ryd( 3d)     0.00077       1.90106
   126    C    9  dz2    Ryd( 3d)     0.00053       2.06218

   127    O   10  S      Cor( 1S)     0.99988     -19.16931
   128    O   10  S      Val( 2S)     0.84260      -1.07075
   129    O   10  S      Ryd( 3S)     0.00061       1.33856
   130    O   10  px     Val( 2p)     0.81674      -0.50356
   131    O   10  px     Ryd( 3p)     0.00106       0.87281
   132    O   10  py     Val( 2p)     0.88877      -0.49862
   133    O   10  py     Ryd( 3p)     0.00119       0.90216
   134    O   10  pz     Val( 2p)     0.83369      -0.49158
   135    O   10  pz     Ryd( 3p)     0.00078       1.01294
   136    O   10  dxy    Ryd( 3d)     0.00038       2.73143
   137    O   10  dxz    Ryd( 3d)     0.00050       2.67115
   138    O   10  dyz    Ryd( 3d)     0.00045       2.74492
   139    O   10  dx2y2  Ryd( 3d)     0.00027       2.60355
   140    O   10  dz2    Ryd( 3d)     0.00070       2.97686

   141    H   11  S      Val( 1S)     0.40865      -0.15959
   142    H   11  S      Ryd( 2S)     0.00161       0.18052
   143    H   11  px     Ryd( 2p)     0.00003       1.64648
   144    H   11  py     Ryd( 2p)     0.00053       2.07282
   145    H   11  pz     Ryd( 2p)     0.00005       1.53337

   146    H   12  S      Val( 1S)     0.36985      -0.13480
   147    H   12  S      Ryd( 2S)     0.00155       0.17703
   148    H   12  px     Ryd( 2p)     0.00011       1.67955
   149    H   12  py     Ryd( 2p)     0.00006       1.69523
   150    H   12  pz     Ryd( 2p)     0.00044       2.14054

   151    H   13  S      Val( 1S)     0.24624      -0.06686
   152    H   13  S      Ryd( 2S)     0.00206       0.27067
   153    H   13  px     Ryd( 2p)     0.00110       2.16978
   154    H   13  py     Ryd( 2p)     0.00056       1.64764
   155    H   13  pz     Ryd( 2p)     0.00082       1.59867

   156    H   14  S      Val( 1S)     0.37366      -0.12701
   157    H   14  S      Ryd( 2S)     0.00151       0.18752
   158    H   14  px     Ryd( 2p)     0.00007       1.69687
   159    H   14  py     Ryd( 2p)     0.00039       2.05950
   160    H   14  pz     Ryd( 2p)     0.00010       1.81393

   161    H   15  S      Val( 1S)     0.24394      -0.06952
   162    H   15  S      Ryd( 2S)     0.00201       0.29073
   163    H   15  px     Ryd( 2p)     0.00069       1.56021
   164    H   15  py     Ryd( 2p)     0.00098       2.11675
   165    H   15  pz     Ryd( 2p)     0.00072       1.75818

   166    H   16  S      Val( 1S)     0.38636      -0.12074
   167    H   16  S      Ryd( 2S)     0.00195       0.18322
   168    H   16  px     Ryd( 2p)     0.00010       1.67692
   169    H   16  py     Ryd( 2p)     0.00014       1.72629
   170    H   16  pz     Ryd( 2p)     0.00035       2.11711

   171    H   17  S      Val( 1S)     0.24532      -0.05833
   172    H   17  S      Ryd( 2S)     0.00180       0.27647
   173    H   17  px     Ryd( 2p)     0.00112       2.25829
   174    H   17  py     Ryd( 2p)     0.00059       1.60775
   175    H   17  pz     Ryd( 2p)     0.00068       1.58207

   176    H   18  S      Val( 1S)     0.38773      -0.11601
   177    H   18  S      Ryd( 2S)     0.00090       0.18558
   178    H   18  px     Ryd( 2p)     0.00008       1.62439
   179    H   18  py     Ryd( 2p)     0.00023       1.86751
   180    H   18  pz     Ryd( 2p)     0.00026       1.91630

   181    H   19  S      Val( 1S)     0.38026      -0.09980
   182    H   19  S      Ryd( 2S)     0.00192       0.20369
   183    H   19  px     Ryd( 2p)     0.00006       1.59131
   184    H   19  py     Ryd( 2p)     0.00019       1.79023
   185    H   19  pz     Ryd( 2p)     0.00034       2.05497

   186    H   20  S      Val( 1S)     0.25291      -0.06763
   187    H   20  S      Ryd( 2S)     0.00068       0.25375
   188    H   20  px     Ryd( 2p)     0.00068       1.58749
   189    H   20  py     Ryd( 2p)     0.00070       1.60055
   190    H   20  pz     Ryd( 2p)     0.00091       2.13612


 Summary of Natural Population Analysis:                  
                                                          
                                       Natural Population 
                Natural  -----------------------------------------------
    Atom  No    Charge         Core      Valence    Rydberg      Total
 -----------------------------------------------------------------------
      O    1   -0.28143      0.99987     3.27514    0.00642     4.28143
      C    2    0.22212      0.99967     1.75915    0.01906     2.77788
      C    3   -0.02382      0.99945     2.01073    0.01364     3.02382
      O    4   -0.39148      0.99987     3.38558    0.00604     4.39148
      C    5    0.02335      0.99944     1.96247    0.01474     2.97665
      O    6   -0.40155      0.99988     3.39552    0.00615     4.40155
      C    7    0.01490      0.99946     1.97239    0.01325     2.98510
      O    8   -0.39452      0.99987     3.38868    0.00597     4.39452
      C    9   -0.05599      0.99952     2.04672    0.00975     3.05599
      O   10   -0.38762      0.99988     3.38180    0.00594     4.38762
      H   11    0.08914      0.00000     0.40865    0.00221     0.41086
      H   12    0.12800      0.00000     0.36985    0.00216     0.37200
      H   13    0.24921      0.00000     0.24624    0.00454     0.25079
      H   14    0.12429      0.00000     0.37366    0.00206     0.37571
      H   15    0.25165      0.00000     0.24394    0.00440     0.24835
      H   16    0.11110      0.00000     0.38636    0.00254     0.38890
      H   17    0.25050      0.00000     0.24532    0.00418     0.24950
      H   18    0.11079      0.00000     0.38773    0.00147     0.38921
      H   19    0.11723      0.00000     0.38026    0.00250     0.38277
      H   20    0.24412      0.00000     0.25291    0.00297     0.25588
 =======================================================================
   * Total *   -0.00000      9.99691    29.87311    0.12998    40.00000

                                 Natural Population      
 --------------------------------------------------------
   Core                       9.99691 ( 99.9691% of  10)
   Valence                   29.87311 ( 99.5770% of  30)
   Natural Minimal Basis     39.87002 ( 99.6750% of  40)
   Natural Rydberg Basis      0.12998 (  0.3250% of  40)
 --------------------------------------------------------

    Atom  No          Natural Electron Configuration
 ----------------------------------------------------------------------------
      O    1      [core]2S( 0.85)2p( 2.42)
      C    2      [core]2S( 0.47)2p( 1.29)3p( 0.01)3d( 0.01)
      C    3      [core]2S( 0.48)2p( 1.53)3p( 0.01)
      O    4      [core]2S( 0.84)2p( 2.55)
      C    5      [core]2S( 0.47)2p( 1.50)3p( 0.01)
      O    6      [core]2S( 0.84)2p( 2.56)
      C    7      [core]2S( 0.47)2p( 1.50)3p( 0.01)
      O    8      [core]2S( 0.84)2p( 2.55)
      C    9      [core]2S( 0.51)2p( 1.54)3p( 0.01)
      O   10      [core]2S( 0.84)2p( 2.54)
      H   11            1S( 0.41)
      H   12            1S( 0.37)
      H   13            1S( 0.25)
      H   14            1S( 0.37)
      H   15            1S( 0.24)
      H   16            1S( 0.39)
      H   17            1S( 0.25)
      H   18            1S( 0.39)
      H   19            1S( 0.38)
      H   20            1S( 0.25)


 NATURAL BOND ORBITAL ANALYSIS, alpha spin orbitals:

                       Occupancies       Lewis Structure    Low   High
           Occ.    -------------------  -----------------   occ   occ
  Cycle   Thresh.   Lewis   Non-Lewis     CR  BD  3C  LP    (L)   (NL)   Dev
 =============================================================================
   1(1)    0.90    39.61052   0.38948     10  20   0  10     0      0    0.01
 -----------------------------------------------------------------------------

 Structure accepted: No low occupancy Lewis orbitals

 --------------------------------------------------------
   Core                      9.99692 ( 99.969% of  10)
   Valence Lewis            29.61360 ( 98.712% of  30)
  ==================       ============================
   Total Lewis              39.61052 ( 99.026% of  40)
  -----------------------------------------------------
   Valence non-Lewis         0.30556 (  0.764% of  40)
   Rydberg non-Lewis         0.08392 (  0.210% of  40)
  ==================       ============================
   Total non-Lewis           0.38948 (  0.974% of  40)
 --------------------------------------------------------


       (Occupancy)   Bond orbital/ Coefficients/ Hybrids
 ---------------------------------------------------------------------------------
     1. (0.99833) BD ( 1) O   1 - C   2  
                ( 67.07%)   0.8190* O   1 s( 42.85%)p 1.33( 57.06%)d 0.00(  0.09%)
                                            0.0000 -0.6540  0.0284  0.6153  0.0139
                                            0.3176  0.0109  0.3011  0.0091 -0.0164
                                           -0.0176 -0.0075 -0.0138  0.0065
                ( 32.93%)   0.5739* C   2 s( 30.54%)p 2.27( 69.18%)d 0.01(  0.27%)
                                            0.0000 -0.5489  0.0641 -0.6476 -0.0694
                                           -0.3143 -0.0054 -0.4095 -0.0337 -0.0298
                                           -0.0329 -0.0179 -0.0190  0.0079
     2. (0.99554) BD ( 2) O   1 - C   2  
                ( 67.48%)   0.8215* O   1 s(  0.08%)p99.99( 99.76%)d 1.94(  0.16%)
                                           -0.0000 -0.0288  0.0017 -0.3581 -0.0027
                                           -0.2238 -0.0023  0.9051  0.0088  0.0125
                                           -0.0236 -0.0084  0.0089 -0.0274
                ( 32.52%)   0.5702* C   2 s(  0.04%)p99.99( 99.53%)d 9.43(  0.42%)
                                            0.0000 -0.0200  0.0069 -0.4099  0.0110
                                           -0.2560  0.0046  0.8724 -0.0223 -0.0248
                                            0.0310  0.0197 -0.0128  0.0457
     3. (0.99082) BD ( 1) C   2 - C   3  
                ( 47.24%)   0.6873* C   2 s( 36.04%)p 1.77( 63.90%)d 0.00(  0.07%)
                                            0.0003  0.6003  0.0035 -0.6363  0.0128
                                            0.4594 -0.0038 -0.1509 -0.0108 -0.0209
                                            0.0058 -0.0058  0.0049 -0.0113
                ( 52.76%)   0.7263* C   3 s( 26.09%)p 2.83( 73.84%)d 0.00(  0.06%)
                                            0.0003  0.5108 -0.0019  0.7107  0.0022
                                           -0.4456 -0.0000  0.1854 -0.0193 -0.0194
                                            0.0066 -0.0067  0.0088 -0.0098
     4. (0.99377) BD ( 1) C   2 - H  11  
                ( 60.37%)   0.7770* C   2 s( 33.34%)p 2.00( 66.62%)d 0.00(  0.04%)
                                            0.0003 -0.5768 -0.0252 -0.0242 -0.0246
                                            0.7886 -0.0104  0.2072 -0.0105 -0.0027
                                            0.0017 -0.0098  0.0177  0.0056
                ( 39.63%)   0.6295* H  11 s( 99.88%)p 0.00(  0.12%)
                                           -0.9993  0.0121  0.0034 -0.0330 -0.0086
     5. (0.99637) BD ( 1) C   3 - O   4  
                ( 33.48%)   0.5786* C   3 s( 21.42%)p 3.66( 78.31%)d 0.01(  0.26%)
                                           -0.0002  0.4617  0.0329  0.0952 -0.0031
                                            0.8156  0.0479  0.3264 -0.0029  0.0108
                                            0.0056  0.0334 -0.0345 -0.0137
                ( 66.52%)   0.8156* O   4 s( 32.32%)p 2.09( 67.60%)d 0.00(  0.07%)
                                           -0.0000  0.5685  0.0007 -0.0978 -0.0075
                                           -0.7475  0.0021 -0.3281 -0.0058 -0.0046
                                           -0.0011  0.0136 -0.0201 -0.0116
     6. (0.98491) BD ( 1) C   3 - C   5  
                ( 50.45%)   0.7103* C   3 s( 29.21%)p 2.42( 70.73%)d 0.00(  0.06%)
                                            0.0001  0.5404  0.0036 -0.6929  0.0095
                                           -0.3528  0.0013  0.3203  0.0032  0.0155
                                           -0.0128 -0.0102  0.0084 -0.0067
                ( 49.55%)   0.7039* C   5 s( 28.20%)p 2.54( 71.72%)d 0.00(  0.08%)
                                            0.0003  0.5310  0.0054  0.6866 -0.0081
                                            0.4128 -0.0020 -0.2744 -0.0093  0.0191
                                           -0.0134 -0.0075  0.0089 -0.0101
     7. (0.97631) BD ( 1) C   3 - H  12  
                ( 63.22%)   0.7951* C   3 s( 23.26%)p 3.30( 76.70%)d 0.00(  0.05%)
                                            0.0003 -0.4820  0.0137  0.0676 -0.0125
                                           -0.0824 -0.0236  0.8688 -0.0109  0.0009
                                            0.0002 -0.0027 -0.0040 -0.0208
                ( 36.78%)   0.6064* H  12 s( 99.89%)p 0.00(  0.11%)
                                           -0.9994  0.0075 -0.0039  0.0044 -0.0325
     8. (0.99316) BD ( 1) O   4 - H  13  
                ( 76.16%)   0.8727* O   4 s( 21.80%)p 3.58( 78.11%)d 0.00(  0.08%)
                                            0.0002  0.4668  0.0098  0.8079  0.0193
                                            0.0982  0.0260  0.3428  0.0177 -0.0120
                                            0.0121 -0.0043  0.0207 -0.0095
                ( 23.84%)   0.4883* H  13 s( 99.50%)p 0.00(  0.50%)
                                            0.9974 -0.0171 -0.0636 -0.0108 -0.0283
     9. (0.99600) BD ( 1) C   5 - O   6  
                ( 32.57%)   0.5707* C   5 s( 19.76%)p 4.05( 79.95%)d 0.01(  0.28%)
                                           -0.0002  0.4440  0.0226  0.0883  0.0065
                                           -0.1321 -0.0360  0.8782  0.0412 -0.0014
                                            0.0093 -0.0102  0.0001  0.0512
                ( 67.43%)   0.8211* O   6 s( 32.26%)p 2.10( 67.67%)d 0.00(  0.07%)
                                           -0.0000  0.5680  0.0008 -0.0774  0.0028
                                            0.1107 -0.0109 -0.8114 -0.0015 -0.0034
                                            0.0059 -0.0160 -0.0036  0.0203
    10. (0.98625) BD ( 1) C   5 - C   7  
                ( 50.53%)   0.7109* C   5 s( 28.88%)p 2.46( 71.07%)d 0.00(  0.05%)
                                            0.0004  0.5374 -0.0025 -0.7201  0.0109
                                            0.4165 -0.0077 -0.1358 -0.0121 -0.0165
                                            0.0060 -0.0028  0.0079 -0.0115
                ( 49.47%)   0.7033* C   7 s( 27.97%)p 2.57( 71.97%)d 0.00(  0.05%)
                                            0.0002  0.5289  0.0061  0.7388 -0.0120
                                           -0.3851  0.0035  0.1596 -0.0004 -0.0152
                                            0.0077 -0.0049  0.0100 -0.0107
    11. (0.98280) BD ( 1) C   5 - H  14  
                ( 62.72%)   0.7920* C   5 s( 23.13%)p 3.32( 76.83%)d 0.00(  0.05%)
                                            0.0003 -0.4808  0.0094  0.0353 -0.0008
                                            0.7980 -0.0003  0.3600 -0.0250 -0.0001
                                           -0.0001 -0.0163  0.0131  0.0058
                ( 37.28%)   0.6106* H  14 s( 99.90%)p 0.00(  0.10%)
                                           -0.9995  0.0047 -0.0012 -0.0294 -0.0126
    12. (0.99391) BD ( 1) O   6 - H  15  
                ( 76.13%)   0.8725* O   6 s( 21.14%)p 3.73( 78.77%)d 0.00(  0.09%)
                                            0.0002  0.4597  0.0109 -0.1766 -0.0018
                                            0.7492  0.0134  0.4402  0.0360 -0.0114
                                           -0.0024  0.0074 -0.0208 -0.0153
                ( 23.87%)   0.4886* H  15 s( 99.50%)p 0.01(  0.50%)
                                            0.9974 -0.0152  0.0168 -0.0582 -0.0367
    13. (0.99581) BD ( 1) C   7 - O   8  
                ( 32.80%)   0.5727* C   7 s( 19.87%)p 4.02( 79.86%)d 0.01(  0.28%)
                                           -0.0001  0.4447  0.0300 -0.0872  0.0060
                                            0.6797  0.0438  0.5717  0.0126 -0.0073
                                           -0.0067  0.0459 -0.0224  0.0088
                ( 67.20%)   0.8198* O   8 s( 32.03%)p 2.12( 67.90%)d 0.00(  0.07%)
                                           -0.0001  0.5659 -0.0001  0.0835  0.0056
                                           -0.5988  0.0027 -0.5599 -0.0032  0.0043
                                            0.0043  0.0234 -0.0110  0.0017
    14. (0.99173) BD ( 1) C   7 - C   9  
                ( 51.47%)   0.7174* C   7 s( 28.07%)p 2.56( 71.86%)d 0.00(  0.07%)
                                            0.0003  0.5299  0.0013 -0.6676 -0.0051
                                           -0.5129  0.0041  0.0969 -0.0187  0.0205
                                           -0.0048 -0.0046  0.0061 -0.0128
                ( 48.53%)   0.6966* C   9 s( 29.28%)p 2.41( 70.64%)d 0.00(  0.07%)
                                            0.0004  0.5411  0.0004  0.6373 -0.0049
                                            0.5370  0.0055 -0.1090 -0.0061  0.0238
                                           -0.0042 -0.0042  0.0015 -0.0121
    15. (0.98833) BD ( 1) C   7 - H  16  
                ( 62.02%)   0.7876* C   7 s( 24.09%)p 3.15( 75.86%)d 0.00(  0.05%)
                                            0.0002 -0.4906  0.0167 -0.0038  0.0072
                                           -0.3504 -0.0121  0.7971 -0.0152 -0.0005
                                            0.0006  0.0130 -0.0010 -0.0175
                ( 37.98%)   0.6162* H  16 s( 99.90%)p 0.00(  0.10%)
                                           -0.9995  0.0081 -0.0012  0.0136 -0.0287
    16. (0.99345) BD ( 1) O   8 - H  17  
                ( 76.03%)   0.8719* O   8 s( 22.00%)p 3.54( 77.92%)d 0.00(  0.08%)
                                           -0.0002 -0.4688 -0.0132  0.8490  0.0215
                                           -0.1517 -0.0220 -0.1842 -0.0224 -0.0055
                                           -0.0011  0.0013 -0.0238  0.0141
                ( 23.97%)   0.4896* H  17 s( 99.52%)p 0.00(  0.48%)
                                           -0.9975  0.0130 -0.0664  0.0142  0.0151
    17. (0.99729) BD ( 1) C   9 - O  10  
                ( 32.19%)   0.5674* C   9 s( 20.60%)p 3.84( 79.16%)d 0.01(  0.24%)
                                            0.0000  0.4521  0.0399 -0.7624 -0.0442
                                            0.4555  0.0013  0.0268  0.0136 -0.0393
                                           -0.0013  0.0014  0.0149 -0.0242
                ( 67.81%)   0.8235* O  10 s( 31.77%)p 2.15( 68.15%)d 0.00(  0.08%)
                                           -0.0000  0.5636  0.0089  0.6968 -0.0045
                                           -0.4347 -0.0055 -0.0826  0.0089 -0.0185
                                           -0.0122  0.0051  0.0139 -0.0069
    18. (0.99218) BD ( 1) C   9 - H  18  
                ( 61.56%)   0.7846* C   9 s( 25.52%)p 2.92( 74.44%)d 0.00(  0.04%)
                                           -0.0001  0.5050 -0.0119 -0.0617 -0.0151
                                           -0.5666 -0.0069 -0.6473  0.0168  0.0004
                                           -0.0003  0.0168 -0.0078  0.0098
                ( 38.44%)   0.6200* H  18 s( 99.90%)p 0.00(  0.10%)
                                            0.9995 -0.0043  0.0030  0.0224  0.0210
    19. (0.98955) BD ( 1) C   9 - H  19  
                ( 62.16%)   0.7884* C   9 s( 24.58%)p 3.07( 75.37%)d 0.00(  0.05%)
                                           -0.0002  0.4958 -0.0064  0.0664 -0.0242
                                           -0.4255 -0.0063  0.7533 -0.0127 -0.0003
                                            0.0053 -0.0129 -0.0044  0.0162
                ( 37.84%)   0.6152* H  19 s( 99.90%)p 0.00(  0.10%)
                                            0.9995 -0.0082 -0.0020  0.0176 -0.0266
    20. (0.99519) BD ( 1) O  10 - H  20  
                ( 74.76%)   0.8646* O  10 s( 20.52%)p 3.87( 79.39%)d 0.00(  0.09%)
                                           -0.0001 -0.4527 -0.0167  0.2469  0.0292
                                           -0.3395 -0.0229  0.7848  0.0190  0.0009
                                            0.0003  0.0133  0.0012 -0.0268
                ( 25.24%)   0.5024* H  20 s( 99.59%)p 0.00(  0.41%)
                                           -0.9980  0.0044 -0.0239  0.0225 -0.0546
    21. (0.99987) CR ( 1) O   1           s(100.00%)p 0.00(  0.00%)
                                            1.0000 -0.0003 -0.0000 -0.0002 -0.0000
                                           -0.0001 -0.0000 -0.0001 -0.0000  0.0000
                                            0.0000  0.0000  0.0000 -0.0000
    22. (0.99967) CR ( 1) C   2           s(100.00%)p 0.00(  0.00%)
                                            1.0000 -0.0001  0.0000  0.0002  0.0000
                                           -0.0004  0.0000 -0.0000  0.0000  0.0000
                                           -0.0000  0.0000 -0.0000  0.0000
    23. (0.99946) CR ( 1) C   3           s(100.00%)p 0.00(  0.00%)
                                            1.0000 -0.0000  0.0000 -0.0001  0.0000
                                            0.0003  0.0000 -0.0003  0.0000  0.0000
                                            0.0000  0.0000 -0.0000  0.0000
    24. (0.99987) CR ( 1) O   4           s(100.00%)p 0.00(  0.00%)
                                            1.0000 -0.0001 -0.0000 -0.0001 -0.0000
                                           -0.0001 -0.0000 -0.0001 -0.0000  0.0000
                                           -0.0000  0.0000 -0.0000  0.0000
    25. (0.99944) CR ( 1) C   5           s(100.00%)p 0.00(  0.00%)
                                            1.0000 -0.0002 -0.0000  0.0000 -0.0000
                                           -0.0006 -0.0000  0.0002  0.0000 -0.0000
                                            0.0000  0.0000 -0.0000  0.0000
    26. (0.99988) CR ( 1) O   6           s(100.00%)p 0.00(  0.00%)
                                            1.0000 -0.0001 -0.0000  0.0000  0.0000
                                           -0.0001 -0.0000 -0.0001 -0.0000  0.0000
                                            0.0000 -0.0000  0.0000  0.0000
    27. (0.99946) CR ( 1) C   7           s(100.00%)p 0.00(  0.00%)
                                            1.0000 -0.0001 -0.0000 -0.0000  0.0000
                                            0.0004  0.0000 -0.0002  0.0000 -0.0000
                                           -0.0000  0.0000 -0.0000  0.0000
    28. (0.99987) CR ( 1) O   8           s(100.00%)p 0.00(  0.00%)
                                            1.0000 -0.0001 -0.0000  0.0001  0.0000
                                           -0.0001 -0.0000 -0.0000 -0.0000  0.0000
                                            0.0000  0.0000 -0.0000  0.0000
    29. (0.99953) CR ( 1) C   9           s(100.00%)p 0.00(  0.00%)
                                            1.0000 -0.0001 -0.0000 -0.0003 -0.0000
                                           -0.0004 -0.0000  0.0002  0.0000 -0.0000
                                            0.0000  0.0000 -0.0000  0.0000
    30. (0.99988) CR ( 1) O  10           s(100.00%)
                                            1.0000 -0.0001 -0.0000  0.0001  0.0000
                                           -0.0001 -0.0000  0.0001  0.0000 -0.0000
                                           -0.0000  0.0000  0.0000 -0.0000
    31. (0.99097) LP ( 1) O   1           s( 56.97%)p 0.76( 43.01%)d 0.00(  0.02%)
                                            0.0004  0.7546  0.0156  0.5448  0.0035
                                            0.2175 -0.0006  0.2932  0.0016 -0.0061
                                           -0.0089 -0.0038 -0.0081  0.0030
    32. (0.93907) LP ( 2) O   1           s(  0.19%)p99.99( 99.73%)d 0.47(  0.09%)
                                           -0.0000  0.0418  0.0107 -0.4411  0.0095
                                            0.8944 -0.0155  0.0480 -0.0014 -0.0180
                                            0.0055 -0.0115  0.0195 -0.0031
    33. (0.98850) LP ( 1) O   4           s( 45.84%)p 1.18( 54.11%)d 0.00(  0.05%)
                                            0.0001  0.6770 -0.0050 -0.4792  0.0076
                                            0.5560 -0.0023  0.0484  0.0013  0.0186
                                            0.0018  0.0010  0.0046  0.0093
    34. (0.97467) LP ( 2) O   4           s(  0.01%)p 1.00( 99.93%)d 0.00(  0.06%)
                                            0.0000  0.0074  0.0043  0.3260 -0.0043
                                            0.3484 -0.0065 -0.8783  0.0111 -0.0016
                                           -0.0131  0.0180  0.0123  0.0007
    35. (0.98789) LP ( 1) O   6           s( 46.58%)p 1.15( 53.38%)d 0.00(  0.05%)
                                            0.0001  0.6824 -0.0052  0.1884 -0.0026
                                           -0.5961  0.0057  0.3780  0.0000  0.0066
                                           -0.0054  0.0161  0.0106  0.0030
    36. (0.97665) LP ( 2) O   6           s(  0.00%)p 1.00( 99.94%)d 0.00(  0.06%)
                                            0.0000  0.0035 -0.0003 -0.9625  0.0143
                                           -0.2632  0.0030  0.0584 -0.0009 -0.0173
                                            0.0120  0.0044  0.0112 -0.0011
    37. (0.98767) LP ( 1) O   8           s( 42.89%)p 1.33( 57.07%)d 0.00(  0.04%)
                                            0.0001  0.6549 -0.0032  0.4913 -0.0066
                                            0.5567 -0.0001  0.1394 -0.0006 -0.0160
                                           -0.0079 -0.0054  0.0008  0.0059
    38. (0.97327) LP ( 2) O   8           s(  3.06%)p31.61( 96.88%)d 0.02(  0.05%)
                                           -0.0000  0.1748 -0.0103  0.1698 -0.0057
                                           -0.5546  0.0091  0.7951 -0.0113  0.0061
                                           -0.0143 -0.0049 -0.0101 -0.0121
    39. (0.99055) LP ( 1) O  10           s( 47.22%)p 1.12( 52.74%)d 0.00(  0.04%)
                                            0.0000  0.6870 -0.0118 -0.4583 -0.0016
                                            0.0486  0.0009  0.5613 -0.0066 -0.0002
                                            0.0174 -0.0037 -0.0047 -0.0081
    40. (0.97266) LP ( 2) O  10           s(  0.49%)p99.99( 99.46%)d 0.11(  0.05%)
                                           -0.0000  0.0692 -0.0096  0.4921 -0.0078
                                            0.8320 -0.0149  0.2448 -0.0057  0.0109
                                           -0.0061 -0.0160  0.0083 -0.0082
    41. (0.00186) RY*( 1) O   1           s(  0.72%)p99.99( 96.70%)d 3.57(  2.58%)
                                            0.0000 -0.0036  0.0849  0.0041  0.4987
                                           -0.0137 -0.8439 -0.0019 -0.0771  0.0639
                                           -0.0290  0.0706 -0.1259 -0.0070
    42. (0.00015) RY*( 2) O   1           s( 42.13%)p 1.35( 56.70%)d 0.03(  1.18%)
                                           -0.0000  0.0076  0.6490 -0.0148  0.0157
                                           -0.0113  0.0131 -0.0191  0.7522  0.1005
                                            0.0041  0.0189  0.0149 -0.0326
    43. (0.00013) RY*( 3) O   1           s( 35.57%)p 1.76( 62.61%)d 0.05(  1.83%)
                                            0.0000  0.0062  0.5963 -0.0189  0.4406
                                           -0.0137  0.3752 -0.0015 -0.5391  0.0825
                                            0.0334  0.0346  0.0108  0.0950
    44. (0.00005) RY*( 4) O   1           s( 10.92%)p 5.86( 63.93%)d 2.30( 25.15%)
    45. (0.00000) RY*( 5) O   1           s(  7.91%)p 1.09(  8.59%)d10.56( 83.51%)
    46. (0.00000) RY*( 6) O   1           s(  0.45%)p 2.82(  1.28%)d99.99( 98.26%)
    47. (0.00000) RY*( 7) O   1           s(  0.09%)p 6.88(  0.64%)d99.99( 99.27%)
    48. (0.00000) RY*( 8) O   1           s(  1.24%)p 6.17(  7.66%)d73.45( 91.10%)
    49. (0.00000) RY*( 9) O   1           s(  0.88%)p 2.67(  2.35%)d99.99( 96.77%)
    50. (0.00602) RY*( 1) C   2           s( 27.37%)p 2.63( 71.89%)d 0.03(  0.73%)
                                           -0.0000  0.0618  0.5195  0.0651 -0.6884
                                            0.0262 -0.2576  0.0349 -0.4154  0.0081
                                           -0.0405  0.0175 -0.0726  0.0055
    51. (0.00350) RY*( 2) C   2           s( 30.42%)p 0.85( 25.90%)d 1.44( 43.68%)
                                           -0.0000 -0.0180  0.5512  0.0073  0.4831
                                            0.0377  0.1345 -0.0070 -0.0779  0.2838
                                           -0.0622  0.2446 -0.5331  0.0915
    52. (0.00195) RY*( 3) C   2           s(  1.62%)p35.18( 57.17%)d25.36( 41.20%)
                                            0.0000 -0.0048  0.1274  0.0349  0.3058
                                            0.0017  0.3009 -0.0275 -0.6211 -0.3741
                                            0.3063 -0.2792  0.2474  0.1977
    53. (0.00075) RY*( 4) C   2           s(  8.96%)p 7.69( 68.84%)d 2.48( 22.21%)
                                           -0.0000  0.0125  0.2990  0.0097 -0.2129
                                            0.0139  0.7575  0.0365  0.2600 -0.1454
                                           -0.3269 -0.0687  0.1550 -0.2556
    54. (0.00027) RY*( 5) C   2           s( 21.14%)p 1.37( 29.04%)d 2.36( 49.82%)
                                            0.0000 -0.0143  0.4595 -0.0109  0.3290
                                           -0.0081 -0.3925  0.0224  0.1656  0.1220
                                           -0.1195 -0.1203  0.6339 -0.2298
    55. (0.00007) RY*( 6) C   2           s(  7.24%)p 3.91( 28.35%)d 8.89( 64.41%)
    56. (0.00006) RY*( 7) C   2           s(  2.70%)p 6.01( 16.24%)d30.00( 81.06%)
    57. (0.00000) RY*( 8) C   2           s(  0.27%)p10.30(  2.77%)d99.99( 96.96%)
    58. (0.00001) RY*( 9) C   2           s(  0.31%)p 1.76(  0.55%)d99.99( 99.13%)
    59. (0.00335) RY*( 1) C   3           s( 11.59%)p 7.52( 87.07%)d 0.12(  1.34%)
                                           -0.0000 -0.0251  0.3395 -0.0051 -0.5008
                                           -0.0431  0.7853 -0.0090 -0.0372  0.0342
                                            0.0239  0.0619  0.0876 -0.0124
    60. (0.00249) RY*( 2) C   3           s(  0.18%)p99.99( 92.98%)d38.53(  6.84%)
                                           -0.0000 -0.0168  0.0387  0.0163  0.6227
                                           -0.0144  0.3865  0.0199  0.6259  0.0942
                                            0.0512  0.0472  0.1441  0.1841
    61. (0.00213) RY*( 3) C   3           s( 29.27%)p 1.12( 32.70%)d 1.30( 38.03%)
                                           -0.0000  0.0096  0.5409  0.0135 -0.1819
                                            0.0033 -0.3060 -0.0196  0.4469  0.2662
                                            0.0014 -0.4228 -0.0566 -0.3571
    62. (0.00091) RY*( 4) C   3           s(  1.86%)p12.39( 23.06%)d40.34( 75.08%)
                                            0.0000 -0.0084  0.1362  0.0070  0.2366
                                           -0.0118  0.0037 -0.0109 -0.4175  0.7725
                                            0.3518  0.1289  0.1126 -0.0327
    63. (0.00062) RY*( 5) C   3           s(  3.39%)p11.22( 37.98%)d17.32( 58.63%)
                                            0.0000 -0.0203  0.1829 -0.0107  0.4530
                                           -0.0221  0.2704 -0.0194 -0.3170 -0.2267
                                           -0.0676 -0.1713 -0.5346 -0.4639
    64. (0.00035) RY*( 6) C   3           s( 34.80%)p 0.41( 14.17%)d 1.47( 51.03%)
                                            0.0000 -0.0014  0.5899 -0.0080  0.2339
                                            0.0108 -0.1773 -0.0094 -0.2350 -0.3517
                                           -0.1573  0.2474  0.5482 -0.0100
    65. (0.00015) RY*( 7) C   3           s( 17.46%)p 0.18(  3.13%)d 4.55( 79.41%)
                                           -0.0000 -0.0013  0.4179  0.0009 -0.0386
                                           -0.0370 -0.1584 -0.0036  0.0579  0.0297
                                           -0.0231  0.3665 -0.6019  0.5442
    66. (0.00010) RY*( 8) C   3           s(  1.48%)p 2.66(  3.92%)d64.02( 94.60%)
    67. (0.00004) RY*( 9) C   3           s(  0.00%)p 1.00(  5.39%)d17.55( 94.60%)
    68. (0.00142) RY*( 1) O   4           s(  7.75%)p11.46( 88.87%)d 0.44(  3.38%)
                                           -0.0000  0.0039  0.2784 -0.0030 -0.5094
                                           -0.0028 -0.3378  0.0108  0.7176  0.0929
                                            0.0001 -0.0987 -0.0079 -0.1238
    69. (0.00071) RY*( 2) O   4           s(  2.78%)p31.90( 88.52%)d 3.14(  8.70%)
                                           -0.0000  0.0009  0.1666  0.0034 -0.7168
                                            0.0062  0.5093  0.0010 -0.3346  0.2016
                                            0.1328  0.0686  0.1311  0.0828
    70. (0.00016) RY*( 3) O   4           s( 70.09%)p 0.40( 28.00%)d 0.03(  1.91%)
                                           -0.0000  0.0044  0.8372  0.0040  0.1199
                                            0.0022 -0.3535  0.0046 -0.3750 -0.0318
                                           -0.0165  0.0453 -0.0278  0.1225
    71. (0.00004) RY*( 4) O   4           s( 16.17%)p 4.81( 77.81%)d 0.37(  6.02%)
    72. (0.00002) RY*( 5) O   4           s(  2.39%)p 3.57(  8.54%)d37.22( 89.07%)
    73. (0.00000) RY*( 6) O   4           s(  0.01%)p99.99(  1.15%)d99.99( 98.84%)
    74. (0.00001) RY*( 7) O   4           s(  0.03%)p70.70(  1.78%)d99.99( 98.20%)
    75. (0.00001) RY*( 8) O   4           s(  0.14%)p17.05(  2.47%)d99.99( 97.39%)
    76. (0.00000) RY*( 9) O   4           s(  0.66%)p 4.68(  3.11%)d99.99( 96.23%)
    77. (0.00365) RY*( 1) C   5           s(  9.34%)p 9.51( 88.88%)d 0.19(  1.78%)
                                           -0.0000 -0.0296  0.3042 -0.0025  0.1502
                                            0.0163 -0.7741 -0.0497  0.5142  0.0029
                                           -0.0009  0.0623  0.1034  0.0565
    78. (0.00275) RY*( 2) C   5           s(  0.14%)p99.99( 95.58%)d31.67(  4.29%)
                                           -0.0000 -0.0026  0.0367 -0.0007  0.2686
                                            0.0279  0.5629 -0.0017  0.7523  0.0018
                                           -0.0637  0.1568 -0.0764 -0.0915
    79. (0.00177) RY*( 3) C   5           s(  0.15%)p99.99( 94.16%)d36.79(  5.69%)
                                            0.0000  0.0000  0.0393  0.0123  0.9256
                                           -0.0124 -0.0192 -0.0000 -0.2902 -0.0643
                                           -0.1147 -0.1923 -0.0490  0.0141
    80. (0.00131) RY*( 4) C   5           s( 45.30%)p 0.13(  5.88%)d 1.08( 48.82%)
                                            0.0000  0.0007  0.6731 -0.0205 -0.1718
                                           -0.0158  0.1516  0.0010 -0.0751  0.2026
                                           -0.5760 -0.3265  0.0165 -0.0921
    81. (0.00089) RY*( 5) C   5           s( 20.33%)p 0.09(  1.82%)d 3.83( 77.86%)
                                            0.0000  0.0021  0.4508  0.0117  0.0053
                                           -0.0119  0.1297  0.0019 -0.0325 -0.2140
                                            0.7027 -0.2646  0.1764 -0.3714
    82. (0.00065) RY*( 6) C   5           s(  9.51%)p 0.87(  8.22%)d 8.66( 82.27%)
                                            0.0000  0.0062  0.3082  0.0031  0.0952
                                           -0.0040  0.0507  0.0230 -0.2646  0.0519
                                           -0.0462  0.8486  0.2516 -0.1857
    83. (0.00020) RY*( 7) C   5           s( 14.67%)p 0.08(  1.21%)d 5.74( 84.13%)
                                           -0.0000 -0.0025  0.3830  0.0005 -0.0228
                                            0.0168  0.0680 -0.0335 -0.0742 -0.1050
                                            0.2363  0.1732 -0.6466  0.5712
    84. (0.00009) RY*( 8) C   5           s(  0.06%)p14.05(  0.88%)d99.99( 99.06%)
    85. (0.00005) RY*( 9) C   5           s(  0.54%)p 7.06(  3.81%)d99.99( 95.65%)
    86. (0.00153) RY*( 1) O   6           s(  0.87%)p99.99( 96.39%)d 3.15(  2.74%)
                                            0.0000  0.0012  0.0933  0.0115  0.9647
                                            0.0031  0.1659  0.0009 -0.0753  0.0172
                                           -0.1624 -0.0249 -0.0043  0.0090
    87. (0.00055) RY*( 2) O   6           s(  0.04%)p99.99( 85.75%)d99.99( 14.20%)
                                            0.0000  0.0036  0.0205  0.0000 -0.1726
                                            0.0011  0.8627 -0.0035 -0.2888 -0.0229
                                            0.0490 -0.3605  0.0603 -0.0744
    88. (0.00027) RY*( 3) O   6           s( 90.87%)p 0.09(  8.23%)d 0.01(  0.90%)
                                            0.0000  0.0020  0.9533 -0.0005 -0.0921
                                           -0.0023 -0.0904  0.0024 -0.2562  0.0193
                                            0.0170  0.0851  0.0162  0.0289
    89. (0.00003) RY*( 4) O   6           s(  6.63%)p13.31( 88.25%)d 0.77(  5.12%)
    90. (0.00001) RY*( 5) O   6           s(  0.20%)p 4.24(  0.85%)d99.99( 98.94%)
    91. (0.00001) RY*( 6) O   6           s(  0.04%)p84.15(  3.57%)d99.99( 96.38%)
    92. (0.00001) RY*( 7) O   6           s(  1.29%)p11.03( 14.26%)d65.30( 84.45%)
    93. (0.00000) RY*( 8) O   6           s(  0.06%)p 8.06(  0.46%)d99.99( 99.49%)
    94. (0.00001) RY*( 9) O   6           s(  0.01%)p99.99(  2.47%)d99.99( 97.51%)
    95. (0.00334) RY*( 1) C   7           s( 15.92%)p 5.19( 82.68%)d 0.09(  1.40%)
                                           -0.0000 -0.0166  0.3986  0.0039  0.6341
                                           -0.0324  0.6267 -0.0275  0.1737 -0.0279
                                           -0.0800  0.0195  0.0427 -0.0681
    96. (0.00210) RY*( 2) C   7           s(  6.67%)p11.30( 75.36%)d 2.69( 17.97%)
                                           -0.0000  0.0160  0.2577 -0.0116  0.1923
                                            0.0059 -0.5683  0.0046  0.6273 -0.1621
                                           -0.0873 -0.1881 -0.1299 -0.3059
    97. (0.00196) RY*( 3) C   7           s(  5.80%)p13.35( 77.41%)d 2.90( 16.79%)
                                            0.0000  0.0139  0.2404  0.0107  0.3851
                                            0.0260 -0.3639 -0.0164 -0.7017  0.0797
                                            0.0856  0.0603 -0.1441 -0.3603
    98. (0.00119) RY*( 4) C   7           s( 34.14%)p 1.21( 41.22%)d 0.72( 24.64%)
                                            0.0000 -0.0181  0.5840 -0.0085 -0.6024
                                           -0.0052  0.1949 -0.0287 -0.1019 -0.3262
                                           -0.1176  0.1280  0.0003 -0.3313
    99. (0.00076) RY*( 5) C   7           s(  0.01%)p99.99( 10.42%)d99.99( 89.56%)
                                           -0.0000  0.0085 -0.0068 -0.0089  0.1597
                                            0.0095 -0.1790  0.0111 -0.2155 -0.5409
                                           -0.5083 -0.1534  0.4735  0.3114
   100. (0.00039) RY*( 6) C   7           s( 19.84%)p 0.18(  3.54%)d 3.86( 76.62%)
                                            0.0000  0.0028  0.4454  0.0008 -0.0736
                                            0.0194 -0.1687  0.0077  0.0338  0.4133
                                            0.3482 -0.1532  0.6347  0.2187
   101. (0.00020) RY*( 7) C   7           s(  2.83%)p 1.86(  5.26%)d32.50( 91.92%)
                                           -0.0000 -0.0009  0.1682 -0.0098  0.1139
                                           -0.0338 -0.1777 -0.0232  0.0790 -0.3594
                                            0.3924  0.6583 -0.1262  0.4321
   102. (0.00011) RY*( 8) C   7           s( 14.31%)p 0.13(  1.84%)d 5.86( 83.85%)
                                           -0.0000 -0.0002  0.3783  0.0075 -0.0724
                                           -0.0138 -0.0470  0.0018 -0.1032  0.1669
                                           -0.2073 -0.3544 -0.5589  0.5743
   103. (0.00004) RY*( 9) C   7           s(  0.49%)p 5.57(  2.72%)d99.99( 96.80%)
   104. (0.00120) RY*( 1) O   8           s( 13.69%)p 5.99( 82.00%)d 0.31(  4.30%)
                                           -0.0000  0.0076  0.3700  0.0012  0.3952
                                           -0.0064 -0.6039  0.0121  0.5468 -0.0662
                                           -0.0443 -0.0038 -0.0572 -0.1828
   105. (0.00082) RY*( 2) O   8           s(  6.56%)p13.11( 86.02%)d 1.13(  7.42%)
                                           -0.0000  0.0023  0.2562 -0.0056  0.7705
                                            0.0034  0.4699  0.0042 -0.2138 -0.1778
                                           -0.1637 -0.0048  0.1087  0.0627
   106. (0.00025) RY*( 3) O   8           s( 56.50%)p 0.68( 38.47%)d 0.09(  5.02%)
                                           -0.0000  0.0042  0.7517 -0.0016 -0.2196
                                           -0.0008 -0.2278  0.0043 -0.5335  0.1234
                                            0.0941 -0.0691 -0.0224  0.1445
   107. (0.00005) RY*( 4) O   8           s( 15.64%)p 3.44( 53.86%)d 1.95( 30.49%)
   108. (0.00001) RY*( 5) O   8           s(  4.06%)p 5.51( 22.36%)d18.15( 73.59%)
   109. (0.00001) RY*( 6) O   8           s(  0.16%)p25.55(  4.17%)d99.99( 95.67%)
   110. (0.00001) RY*( 7) O   8           s(  3.10%)p 1.29(  4.01%)d29.96( 92.89%)
   111. (0.00001) RY*( 8) O   8           s(  0.28%)p 9.87(  2.81%)d99.99( 96.90%)
   112. (0.00001) RY*( 9) O   8           s(  0.02%)p99.99(  6.52%)d99.99( 93.46%)
   113. (0.00216) RY*( 1) C   9           s(  3.80%)p23.36( 88.79%)d 1.95(  7.41%)
                                            0.0000  0.0338  0.1920 -0.0268  0.8171
                                           -0.0011 -0.3455  0.0005 -0.3164  0.1324
                                           -0.0142  0.0087  0.2368  0.0153
   114. (0.00177) RY*( 2) C   9           s( 23.05%)p 2.33( 53.75%)d 1.01( 23.20%)
                                            0.0000 -0.0019  0.4801  0.0239  0.1395
                                           -0.0253  0.3125  0.0142  0.6473  0.0663
                                            0.0764  0.0877  0.4287 -0.1741
   115. (0.00083) RY*( 3) C   9           s(  0.81%)p68.54( 55.81%)d53.26( 43.37%)
                                            0.0000 -0.0033  0.0902 -0.0186 -0.1978
                                           -0.0132  0.5026 -0.0136 -0.5154  0.4415
                                           -0.2157 -0.1824  0.3973  0.0341
   116. (0.00068) RY*( 4) C   9           s(  6.68%)p 2.76( 18.48%)d11.20( 74.84%)
                                            0.0000 -0.0136  0.2582  0.0123 -0.2656
                                           -0.0060 -0.3280 -0.0198 -0.0775  0.0457
                                            0.6384 -0.5587  0.1597  0.0326
   117. (0.00049) RY*( 5) C   9           s(  8.38%)p 5.52( 46.23%)d 5.42( 45.39%)
                                           -0.0000 -0.0228  0.2886  0.0334 -0.3938
                                           -0.0147 -0.5511 -0.0021 -0.0459 -0.1706
                                           -0.5404  0.1096  0.3321 -0.1023
   118. (0.00013) RY*( 6) C   9           s( 43.29%)p 0.27( 11.75%)d 1.04( 44.97%)
                                           -0.0000 -0.0023  0.6579  0.0237  0.0707
                                           -0.0186  0.2523 -0.0098 -0.2186 -0.3632
                                           -0.1653 -0.2082 -0.4966 -0.0224
   119. (0.00007) RY*( 7) C   9           s( 10.24%)p 0.75(  7.68%)d 8.01( 82.07%)
   120. (0.00003) RY*( 8) C   9           s(  2.60%)p 6.38( 16.60%)d31.03( 80.79%)
   121. (0.00001) RY*( 9) C   9           s(  1.16%)p 1.11(  1.29%)d84.41( 97.56%)
   122. (0.00097) RY*( 1) O  10           s(  1.54%)p60.68( 93.17%)d 3.45(  5.29%)
                                            0.0000  0.0055  0.1238  0.0070  0.5708
                                            0.0114  0.7465  0.0040  0.2202  0.0747
                                            0.0194 -0.0728  0.2033 -0.0180
   123. (0.00046) RY*( 2) O  10           s(  3.28%)p22.87( 75.10%)d 6.59( 21.62%)
                                           -0.0000 -0.0026  0.1812 -0.0028 -0.2865
                                            0.0048 -0.0637  0.0004  0.8153 -0.0928
                                            0.3496 -0.2852 -0.0536  0.0345
   124. (0.00012) RY*( 3) O  10           s( 89.66%)p 0.09(  7.85%)d 0.03(  2.49%)
                                            0.0000 -0.0081  0.9469  0.0024 -0.0618
                                            0.0015 -0.0012  0.0282 -0.2718 -0.0917
                                            0.0105 -0.0445 -0.0803  0.0891
   125. (0.00003) RY*( 4) O  10           s(  2.05%)p44.77( 91.91%)d 2.94(  6.03%)
   126. (0.00002) RY*( 5) O  10           s(  1.29%)p 2.11(  2.72%)d74.54( 95.99%)
   127. (0.00000) RY*( 6) O  10           s(  0.86%)p16.70( 14.44%)d97.96( 84.70%)
   128. (0.00000) RY*( 7) O  10           s(  0.32%)p18.08(  5.73%)d99.99( 93.95%)
   129. (0.00000) RY*( 8) O  10           s(  0.10%)p84.57(  8.49%)d99.99( 91.41%)
   130. (0.00000) RY*( 9) O  10           s(  0.90%)p 0.95(  0.86%)d99.99( 98.24%)
   131. (0.00167) RY*( 1) H  11           s( 99.56%)p 0.00(  0.44%)
                                            0.0099  0.9977 -0.0028  0.0658  0.0083
   132. (0.00004) RY*( 2) H  11           s(  0.54%)p99.99( 99.46%)
   133. (0.00002) RY*( 3) H  11           s(  0.01%)p 1.00( 99.99%)
   134. (0.00001) RY*( 4) H  11           s(  0.01%)p99.99( 99.99%)
   135. (0.00157) RY*( 1) H  12           s( 99.97%)p 0.00(  0.03%)
                                            0.0074  0.9998  0.0162  0.0005  0.0011
   136. (0.00012) RY*( 2) H  12           s(  0.02%)p99.99( 99.98%)
                                            0.0045  0.0148 -0.9266  0.3747  0.0270
   137. (0.00004) RY*( 3) H  12           s(  0.00%)p 1.00(100.00%)
   138. (0.00003) RY*( 4) H  12           s(  0.11%)p99.99( 99.89%)
   139. (0.00229) RY*( 1) H  13           s( 93.05%)p 0.07(  6.95%)
                                            0.0333  0.9640  0.1679  0.1118  0.1698
   140. (0.00072) RY*( 2) H  13           s(  0.38%)p99.99( 99.62%)
                                            0.0005  0.0619  0.3337  0.3126 -0.8872
   141. (0.00053) RY*( 3) H  13           s(  0.56%)p99.99( 99.44%)
                                            0.0094  0.0740  0.3620 -0.9116 -0.1799
   142. (0.00002) RY*( 4) H  13           s(  6.51%)p14.36( 93.49%)
   143. (0.00153) RY*( 1) H  14           s( 99.48%)p 0.01(  0.52%)
                                            0.0049  0.9974  0.0268 -0.0340  0.0578
   144. (0.00007) RY*( 2) H  14           s(  0.33%)p99.99( 99.67%)
   145. (0.00005) RY*( 3) H  14           s(  0.14%)p99.99( 99.86%)
   146. (0.00002) RY*( 4) H  14           s(  0.15%)p99.99( 99.85%)
   147. (0.00214) RY*( 1) H  15           s( 96.30%)p 0.04(  3.70%)
                                            0.0270  0.9809  0.0467  0.1565  0.1019
   148. (0.00065) RY*( 2) H  15           s(  0.43%)p99.99( 99.57%)
                                            0.0091  0.0646 -0.9381 -0.2654  0.2128
   149. (0.00052) RY*( 3) H  15           s(  0.08%)p99.99( 99.92%)
                                            0.0016  0.0290 -0.3154  0.4544 -0.8326
   150. (0.00002) RY*( 4) H  15           s(  3.70%)p26.06( 96.30%)
   151. (0.00199) RY*( 1) H  16           s( 99.92%)p 0.00(  0.08%)
                                            0.0079  0.9996 -0.0046 -0.0276 -0.0074
   152. (0.00010) RY*( 2) H  16           s(  0.01%)p99.99( 99.99%)
                                            0.0018  0.0114  0.9680  0.2502  0.0168
   153. (0.00005) RY*( 3) H  16           s(  0.09%)p99.99( 99.91%)
   154. (0.00002) RY*( 4) H  16           s(  0.08%)p99.99( 99.92%)
   155. (0.00195) RY*( 1) H  17           s( 94.51%)p 0.06(  5.49%)
                                            0.0271  0.9718 -0.1666  0.0912  0.1370
   156. (0.00068) RY*( 2) H  17           s(  0.28%)p99.99( 99.72%)
                                            0.0000  0.0527 -0.0540  0.5698 -0.8183
   157. (0.00050) RY*( 3) H  17           s(  0.68%)p99.99( 99.32%)
                                            0.0065  0.0821 -0.3640 -0.7749 -0.5102
   158. (0.00002) RY*( 4) H  17           s(  5.01%)p18.95( 94.99%)
   159. (0.00091) RY*( 1) H  18           s( 99.75%)p 0.00(  0.25%)
                                            0.0054  0.9988  0.0263 -0.0395 -0.0142
   160. (0.00011) RY*( 2) H  18           s(  0.00%)p 1.00(100.00%)
                                           -0.0021  0.0050 -0.5394 -0.4811  0.6911
   161. (0.00006) RY*( 3) H  18           s(  0.05%)p99.99( 99.95%)
   162. (0.00002) RY*( 4) H  18           s(  0.29%)p99.99( 99.71%)
   163. (0.00193) RY*( 1) H  19           s(100.00%)p 0.00(  0.00%)
                                            0.0080  0.9999 -0.0035  0.0043 -0.0033
   164. (0.00010) RY*( 2) H  19           s(  0.00%)p 1.00(100.00%)
   165. (0.00004) RY*( 3) H  19           s(  0.02%)p99.99( 99.98%)
   166. (0.00004) RY*( 4) H  19           s(  0.09%)p99.99( 99.91%)
   167. (0.00083) RY*( 1) H  20           s( 43.62%)p 1.29( 56.38%)
                                            0.0061  0.6604  0.3466  0.6631  0.0627
   168. (0.00061) RY*( 2) H  20           s( 39.25%)p 1.55( 60.75%)
                                            0.0108  0.6264 -0.7359 -0.2461  0.0727
   169. (0.00051) RY*( 3) H  20           s( 15.44%)p 5.48( 84.56%)
                                            0.0043  0.3929  0.4842 -0.5966 -0.5052
   170. (0.00001) RY*( 4) H  20           s(  2.10%)p46.71( 97.90%)
   171. (0.00275) BD*( 1) O   1 - C   2  
                ( 32.93%)   0.5739* O   1 s( 42.85%)p 1.33( 57.06%)d 0.00(  0.09%)
                                           -0.0000  0.6540 -0.0284 -0.6153 -0.0139
                                           -0.3176 -0.0109 -0.3011 -0.0091  0.0164
                                            0.0176  0.0075  0.0138 -0.0065
                ( 67.07%)  -0.8190* C   2 s( 30.54%)p 2.27( 69.18%)d 0.01(  0.27%)
                                           -0.0000  0.5489 -0.0641  0.6476  0.0694
                                            0.3143  0.0054  0.4095  0.0337  0.0298
                                            0.0329  0.0179  0.0190 -0.0079
   172. (0.02152) BD*( 2) O   1 - C   2  
                ( 32.52%)   0.5702* O   1 s(  0.08%)p99.99( 99.76%)d 1.94(  0.16%)
                                            0.0000  0.0288 -0.0017  0.3581  0.0027
                                            0.2238  0.0023 -0.9051 -0.0088 -0.0125
                                            0.0236  0.0084 -0.0089  0.0274
                ( 67.48%)  -0.8215* C   2 s(  0.04%)p99.99( 99.53%)d 9.43(  0.42%)
                                           -0.0000  0.0200 -0.0069  0.4099 -0.0110
                                            0.2560 -0.0046 -0.8724  0.0223  0.0248
                                           -0.0310 -0.0197  0.0128 -0.0457
   173. (0.03524) BD*( 1) C   2 - C   3  
                ( 52.76%)   0.7263* C   2 s( 36.04%)p 1.77( 63.90%)d 0.00(  0.07%)
                                            0.0003  0.6003  0.0035 -0.6363  0.0128
                                            0.4594 -0.0038 -0.1509 -0.0108 -0.0209
                                            0.0058 -0.0058  0.0049 -0.0113
                ( 47.24%)  -0.6873* C   3 s( 26.09%)p 2.83( 73.84%)d 0.00(  0.06%)
                                            0.0003  0.5108 -0.0019  0.7107  0.0022
                                           -0.4456 -0.0000  0.1854 -0.0193 -0.0194
                                            0.0066 -0.0067  0.0088 -0.0098
   174. (0.02539) BD*( 1) C   2 - H  11  
                ( 39.63%)   0.6295* C   2 s( 33.34%)p 2.00( 66.62%)d 0.00(  0.04%)
                                           -0.0003  0.5768  0.0252  0.0242  0.0246
                                           -0.7886  0.0104 -0.2072  0.0105  0.0027
                                           -0.0017  0.0098 -0.0177 -0.0056
                ( 60.37%)  -0.7770* H  11 s( 99.88%)p 0.00(  0.12%)
                                            0.9993 -0.0121 -0.0034  0.0330  0.0086
   175. (0.01080) BD*( 1) C   3 - O   4  
                ( 66.52%)   0.8156* C   3 s( 21.42%)p 3.66( 78.31%)d 0.01(  0.26%)
                                           -0.0002  0.4617  0.0329  0.0952 -0.0031
                                            0.8156  0.0479  0.3264 -0.0029  0.0108
                                            0.0056  0.0334 -0.0345 -0.0137
                ( 33.48%)  -0.5786* O   4 s( 32.32%)p 2.09( 67.60%)d 0.00(  0.07%)
                                           -0.0000  0.5685  0.0007 -0.0978 -0.0075
                                           -0.7475  0.0021 -0.3281 -0.0058 -0.0046
                                           -0.0011  0.0136 -0.0201 -0.0116
   176. (0.02715) BD*( 1) C   3 - C   5  
                ( 49.55%)   0.7039* C   3 s( 29.21%)p 2.42( 70.73%)d 0.00(  0.06%)
                                           -0.0001 -0.5404 -0.0036  0.6929 -0.0095
                                            0.3528 -0.0013 -0.3203 -0.0032 -0.0155
                                            0.0128  0.0102 -0.0084  0.0067
                ( 50.45%)  -0.7103* C   5 s( 28.20%)p 2.54( 71.72%)d 0.00(  0.08%)
                                           -0.0003 -0.5310 -0.0054 -0.6866  0.0081
                                           -0.4128  0.0020  0.2744  0.0093 -0.0191
                                            0.0134  0.0075 -0.0089  0.0101
   177. (0.01770) BD*( 1) C   3 - H  12  
                ( 36.78%)   0.6064* C   3 s( 23.26%)p 3.30( 76.70%)d 0.00(  0.05%)
                                           -0.0003  0.4820 -0.0137 -0.0676  0.0125
                                            0.0824  0.0236 -0.8688  0.0109 -0.0009
                                           -0.0002  0.0027  0.0040  0.0208
                ( 63.22%)  -0.7951* H  12 s( 99.89%)p 0.00(  0.11%)
                                            0.9994 -0.0075  0.0039 -0.0044  0.0325
   178. (0.01372) BD*( 1) O   4 - H  13  
                ( 23.84%)   0.4883* O   4 s( 21.80%)p 3.58( 78.11%)d 0.00(  0.08%)
                                           -0.0002 -0.4668 -0.0098 -0.8079 -0.0193
                                           -0.0982 -0.0260 -0.3428 -0.0177  0.0120
                                           -0.0121  0.0043 -0.0207  0.0095
                ( 76.16%)  -0.8727* H  13 s( 99.50%)p 0.00(  0.50%)
                                           -0.9974  0.0171  0.0636  0.0108  0.0283
   179. (0.01255) BD*( 1) C   5 - O   6  
                ( 67.43%)   0.8211* C   5 s( 19.76%)p 4.05( 79.95%)d 0.01(  0.28%)
                                           -0.0002  0.4440  0.0226  0.0883  0.0065
                                           -0.1321 -0.0360  0.8782  0.0412 -0.0014
                                            0.0093 -0.0102  0.0001  0.0512
                ( 32.57%)  -0.5707* O   6 s( 32.26%)p 2.10( 67.67%)d 0.00(  0.07%)
                                           -0.0000  0.5680  0.0008 -0.0774  0.0028
                                            0.1107 -0.0109 -0.8114 -0.0015 -0.0034
                                            0.0059 -0.0160 -0.0036  0.0203
   180. (0.02397) BD*( 1) C   5 - C   7  
                ( 49.47%)   0.7033* C   5 s( 28.88%)p 2.46( 71.07%)d 0.00(  0.05%)
                                           -0.0004 -0.5374  0.0025  0.7201 -0.0109
                                           -0.4165  0.0077  0.1358  0.0121  0.0165
                                           -0.0060  0.0028 -0.0079  0.0115
                ( 50.53%)  -0.7109* C   7 s( 27.97%)p 2.57( 71.97%)d 0.00(  0.05%)
                                           -0.0002 -0.5289 -0.0061 -0.7388  0.0120
                                            0.3851 -0.0035 -0.1596  0.0004  0.0152
                                           -0.0077  0.0049 -0.0100  0.0107
   181. (0.01226) BD*( 1) C   5 - H  14  
                ( 37.28%)   0.6106* C   5 s( 23.13%)p 3.32( 76.83%)d 0.00(  0.05%)
                                           -0.0003  0.4808 -0.0094 -0.0353  0.0008
                                           -0.7980  0.0003 -0.3600  0.0250  0.0001
                                            0.0001  0.0163 -0.0131 -0.0058
                ( 62.72%)  -0.7920* H  14 s( 99.90%)p 0.00(  0.10%)
                                            0.9995 -0.0047  0.0012  0.0294  0.0126
   182. (0.01015) BD*( 1) O   6 - H  15  
                ( 23.87%)   0.4886* O   6 s( 21.14%)p 3.73( 78.77%)d 0.00(  0.09%)
                                           -0.0002 -0.4597 -0.0109  0.1766  0.0018
                                           -0.7492 -0.0134 -0.4402 -0.0360  0.0114
                                            0.0024 -0.0074  0.0208  0.0153
                ( 76.13%)  -0.8725* H  15 s( 99.50%)p 0.01(  0.50%)
                                           -0.9974  0.0152 -0.0168  0.0582  0.0367
   183. (0.01298) BD*( 1) C   7 - O   8  
                ( 67.20%)   0.8198* C   7 s( 19.87%)p 4.02( 79.86%)d 0.01(  0.28%)
                                           -0.0001  0.4447  0.0300 -0.0872  0.0060
                                            0.6797  0.0438  0.5717  0.0126 -0.0073
                                           -0.0067  0.0459 -0.0224  0.0088
                ( 32.80%)  -0.5727* O   8 s( 32.03%)p 2.12( 67.90%)d 0.00(  0.07%)
                                           -0.0001  0.5659 -0.0001  0.0835  0.0056
                                           -0.5988  0.0027 -0.5599 -0.0032  0.0043
                                            0.0043  0.0234 -0.0110  0.0017
   184. (0.02012) BD*( 1) C   7 - C   9  
                ( 48.53%)   0.6966* C   7 s( 28.07%)p 2.56( 71.86%)d 0.00(  0.07%)
                                           -0.0003 -0.5299 -0.0013  0.6676  0.0051
                                            0.5129 -0.0041 -0.0969  0.0187 -0.0205
                                            0.0048  0.0046 -0.0061  0.0128
                ( 51.47%)  -0.7174* C   9 s( 29.28%)p 2.41( 70.64%)d 0.00(  0.07%)
                                           -0.0004 -0.5411 -0.0004 -0.6373  0.0049
                                           -0.5370 -0.0055  0.1090  0.0061 -0.0238
                                            0.0042  0.0042 -0.0015  0.0121
   185. (0.01841) BD*( 1) C   7 - H  16  
                ( 37.98%)   0.6162* C   7 s( 24.09%)p 3.15( 75.86%)d 0.00(  0.05%)
                                           -0.0002  0.4906 -0.0167  0.0038 -0.0072
                                            0.3504  0.0121 -0.7971  0.0152  0.0005
                                           -0.0006 -0.0130  0.0010  0.0175
                ( 62.02%)  -0.7876* H  16 s( 99.90%)p 0.00(  0.10%)
                                            0.9995 -0.0081  0.0012 -0.0136  0.0287
   186. (0.01077) BD*( 1) O   8 - H  17  
                ( 23.97%)   0.4896* O   8 s( 22.00%)p 3.54( 77.92%)d 0.00(  0.08%)
                                            0.0002  0.4688  0.0132 -0.8490 -0.0215
                                            0.1517  0.0220  0.1842  0.0224  0.0055
                                            0.0011 -0.0013  0.0238 -0.0141
                ( 76.03%)  -0.8719* H  17 s( 99.52%)p 0.00(  0.48%)
                                            0.9975 -0.0130  0.0664 -0.0142 -0.0151
   187. (0.00551) BD*( 1) C   9 - O  10  
                ( 67.81%)   0.8235* C   9 s( 20.60%)p 3.84( 79.16%)d 0.01(  0.24%)
                                            0.0000  0.4521  0.0399 -0.7624 -0.0442
                                            0.4555  0.0013  0.0268  0.0136 -0.0393
                                           -0.0013  0.0014  0.0149 -0.0242
                ( 32.19%)  -0.5674* O  10 s( 31.77%)p 2.15( 68.15%)d 0.00(  0.08%)
                                           -0.0000  0.5636  0.0089  0.6968 -0.0045
                                           -0.4347 -0.0055 -0.0826  0.0089 -0.0185
                                           -0.0122  0.0051  0.0139 -0.0069
   188. (0.01098) BD*( 1) C   9 - H  18  
                ( 38.44%)   0.6200* C   9 s( 25.52%)p 2.92( 74.44%)d 0.00(  0.04%)
                                            0.0001 -0.5050  0.0119  0.0617  0.0151
                                            0.5666  0.0069  0.6473 -0.0168 -0.0004
                                            0.0003 -0.0168  0.0078 -0.0098
                ( 61.56%)  -0.7846* H  18 s( 99.90%)p 0.00(  0.10%)
                                           -0.9995  0.0043 -0.0030 -0.0224 -0.0210
   189. (0.00995) BD*( 1) C   9 - H  19  
                ( 37.84%)   0.6152* C   9 s( 24.58%)p 3.07( 75.37%)d 0.00(  0.05%)
                                            0.0002 -0.4958  0.0064 -0.0664  0.0242
                                            0.4255  0.0063 -0.7533  0.0127  0.0003
                                           -0.0053  0.0129  0.0044 -0.0162
                ( 62.16%)  -0.7884* H  19 s( 99.90%)p 0.00(  0.10%)
                                           -0.9995  0.0082  0.0020 -0.0176  0.0266
   190. (0.00365) BD*( 1) O  10 - H  20  
                ( 25.24%)   0.5024* O  10 s( 20.52%)p 3.87( 79.39%)d 0.00(  0.09%)
                                            0.0001  0.4527  0.0167 -0.2469 -0.0292
                                            0.3395  0.0229 -0.7848 -0.0190 -0.0009
                                           -0.0003 -0.0133 -0.0012  0.0268
                ( 74.76%)  -0.8646* H  20 s( 99.59%)p 0.00(  0.41%)
                                            0.9980 -0.0044  0.0239 -0.0225  0.0546


 NHO Directionality and "Bond Bending" (deviations from line of nuclear centers)

         [Thresholds for printing:  angular deviation  >  1.0 degree]
                                    hybrid p-character > 25.0%
                                    orbital occupancy  >  0.10e

                                Line of Centers        Hybrid 1              Hybrid 2
                                ---------------  -------------------   ------------------
                NBO               Theta   Phi    Theta   Phi    Dev    Theta   Phi    Dev
 ========================================================================================
     1. BD (   1) O   1 - C   2   116.7  206.7   113.6  207.6   3.2     60.6   24.0   3.6
     2. BD (   2) O   1 - C   2   116.7  206.7   155.0   32.1  88.2    151.0   32.2  87.8
     3. BD (   1) C   2 - C   3   101.6  146.0   101.8  143.8   2.1     78.8  328.0   2.0
     4. BD (   1) C   2 - H  11   106.3  268.7   104.2  273.6   5.2      --     --    --
     5. BD (   1) C   3 - O   4    67.7   83.4    69.6   83.9   2.0    113.9  262.0   2.0
     6. BD (   1) C   3 - C   5    68.9  210.2    67.2  207.2   3.3    109.7   31.2   1.7
     7. BD (   1) C   3 - H  12   175.2  165.3   172.1  117.5   5.9      --     --    --
     8. BD (   1) O   4 - H  13    68.4    1.8    66.7    8.5   6.5      --     --    --
     9. BD (   1) C   5 - O   6    10.7  301.5    11.9  299.4   1.3    171.3  126.8   2.1
    10. BD (   1) C   5 - C   7   100.4  150.9     --     --    --      79.0  332.3   1.4
    11. BD (   1) C   5 - H  14   116.4  267.3   112.8  267.5   3.7      --     --    --
    12. BD (   1) O   6 - H  15    65.5  104.4    58.7  103.2   6.9      --     --    --
    13. BD (   1) C   7 - O   8    48.7   96.6    51.3   96.4   2.6    133.1  278.5   2.2
    14. BD (   1) C   7 - C   9    83.7  218.5    84.7  217.1   1.7     97.9   40.6   2.6
    15. BD (   1) C   7 - H  16   159.2   88.2   155.1   90.5   4.2      --     --    --
    16. BD (   1) O   8 - H  17    81.2  173.8    76.9  168.7   6.6      --     --    --
    17. BD (   1) C   9 - O  10    85.9  148.7    87.5  150.5   2.4     95.1  327.5   1.6
    18. BD (   1) C   9 - H  18   137.7  267.7   137.5  262.4   3.6      --     --    --
    19. BD (   1) C   9 - H  19    30.1  282.6    30.4  275.6   3.5      --     --    --
    20. BD (   1) O  10 - H  20   154.9  123.3   150.5  127.3   4.8      --     --    --
    31. LP (   1) O   1             --     --     63.4   21.6   --       --     --    --
    32. LP (   2) O   1             --     --     87.3  116.2   --       --     --    --
    33. LP (   1) O   4             --     --     86.1  130.4   --       --     --    --
    34. LP (   2) O   4             --     --    151.6   46.7   --       --     --    --
    35. LP (   1) O   6             --     --     58.6  287.5   --       --     --    --
    36. LP (   2) O   6             --     --     86.7  195.3   --       --     --    --
    37. LP (   1) O   8             --     --     79.3   48.9   --       --     --    --
    38. LP (   2) O   8             --     --     36.0  286.7   --       --     --    --
    39. LP (   1) O  10             --     --     39.8  173.9   --       --     --    --
    40. LP (   2) O  10             --     --     75.9   59.3   --       --     --    --


 Second Order Perturbation Theory Analysis of Fock Matrix in NBO Basis

     Threshold for printing:   0.25 kcal/mol
                                                                              E(2)  E(j)-E(i) F(i,j)
         Donor NBO (i)                     Acceptor NBO (j)                 kcal/mol   a.u.    a.u. 
 ===================================================================================================

 within unit  1
   1. BD (   1) O   1 - C   2        / 50. RY*(   1) C   2                    0.73    1.59    0.043
   1. BD (   1) O   1 - C   2        / 60. RY*(   2) C   3                    0.30    1.98    0.031
   1. BD (   1) O   1 - C   2        /173. BD*(   1) C   2 - C   3            0.26    1.46    0.025
   2. BD (   2) O   1 - C   2        /176. BD*(   1) C   3 - C   5            0.69    0.74    0.029
   2. BD (   2) O   1 - C   2        /177. BD*(   1) C   3 - H  12            0.82    0.82    0.033
   3. BD (   1) C   2 - C   3        / 41. RY*(   1) O   1                    0.88    1.85    0.051
   3. BD (   1) C   2 - C   3        / 69. RY*(   2) O   4                    0.27    1.95    0.029
   3. BD (   1) C   2 - C   3        / 77. RY*(   1) C   5                    0.64    1.36    0.037
   3. BD (   1) C   2 - C   3        /176. BD*(   1) C   3 - C   5            0.68    1.00    0.033
   3. BD (   1) C   2 - C   3        /177. BD*(   1) C   3 - H  12            0.30    1.08    0.023
   3. BD (   1) C   2 - C   3        /180. BD*(   1) C   5 - C   7            1.42    1.02    0.048
   4. BD (   1) C   2 - H  11        / 41. RY*(   1) O   1                    0.57    1.73    0.040
   4. BD (   1) C   2 - H  11        / 60. RY*(   2) C   3                    0.43    1.43    0.031
   4. BD (   1) C   2 - H  11        /175. BD*(   1) C   3 - O   4            1.49    0.85    0.045
   5. BD (   1) C   3 - O   4        / 78. RY*(   2) C   5                    0.26    1.78    0.027
   5. BD (   1) C   3 - O   4        /174. BD*(   1) C   2 - H  11            0.61    1.29    0.036
   5. BD (   1) C   3 - O   4        /181. BD*(   1) C   5 - H  14            0.53    1.31    0.033
   6. BD (   1) C   3 - C   5        / 52. RY*(   3) C   2                    0.27    1.90    0.029
   6. BD (   1) C   3 - C   5        / 68. RY*(   1) O   4                    0.58    1.79    0.041
   6. BD (   1) C   3 - C   5        / 86. RY*(   1) O   6                    0.45    1.76    0.036
   6. BD (   1) C   3 - C   5        / 95. RY*(   1) C   7                    0.49    1.36    0.033
   6. BD (   1) C   3 - C   5        / 96. RY*(   2) C   7                    0.27    1.61    0.026
   6. BD (   1) C   3 - C   5        /171. BD*(   1) O   1 - C   2            0.55    1.26    0.033
   6. BD (   1) C   3 - C   5        /172. BD*(   2) O   1 - C   2            1.16    0.66    0.035
   6. BD (   1) C   3 - C   5        /173. BD*(   1) C   2 - C   3            0.42    1.02    0.026
   6. BD (   1) C   3 - C   5        /177. BD*(   1) C   3 - H  12            0.38    1.07    0.025
   6. BD (   1) C   3 - C   5        /178. BD*(   1) O   4 - H  13            0.50    1.09    0.030
   6. BD (   1) C   3 - C   5        /180. BD*(   1) C   5 - C   7            0.57    1.01    0.030
   6. BD (   1) C   3 - C   5        /181. BD*(   1) C   5 - H  14            0.31    1.09    0.023
   6. BD (   1) C   3 - C   5        /184. BD*(   1) C   7 - C   9            0.81    1.02    0.036
   7. BD (   1) C   3 - H  12        / 53. RY*(   4) C   2                    0.33    1.56    0.029
   7. BD (   1) C   3 - H  12        / 68. RY*(   1) O   4                    0.31    1.65    0.029
   7. BD (   1) C   3 - H  12        / 78. RY*(   2) C   5                    0.33    1.43    0.028
   7. BD (   1) C   3 - H  12        /171. BD*(   1) O   1 - C   2            0.53    1.12    0.031
   7. BD (   1) C   3 - H  12        /172. BD*(   2) O   1 - C   2            2.81    0.52    0.048
   7. BD (   1) C   3 - H  12        /178. BD*(   1) O   4 - H  13            0.38    0.95    0.024
   7. BD (   1) C   3 - H  12        /179. BD*(   1) C   5 - O   6            2.37    0.80    0.055
   8. BD (   1) O   4 - H  13        / 59. RY*(   1) C   3                    0.69    1.36    0.039
   8. BD (   1) O   4 - H  13        / 62. RY*(   4) C   3                    0.32    2.46    0.036
   8. BD (   1) O   4 - H  13        /173. BD*(   1) C   2 - C   3            0.56    1.08    0.031
   8. BD (   1) O   4 - H  13        /176. BD*(   1) C   3 - C   5            1.06    1.05    0.043
   8. BD (   1) O   4 - H  13        /177. BD*(   1) C   3 - H  12            0.50    1.13    0.030
   9. BD (   1) C   5 - O   6        / 60. RY*(   2) C   3                    0.33    1.75    0.030
   9. BD (   1) C   5 - O   6        /177. BD*(   1) C   3 - H  12            0.59    1.28    0.035
   9. BD (   1) C   5 - O   6        /185. BD*(   1) C   7 - H  16            0.56    1.31    0.034
  10. BD (   1) C   5 - C   7        / 59. RY*(   1) C   3                    0.71    1.29    0.038
  10. BD (   1) C   5 - C   7        / 86. RY*(   1) O   6                    0.28    1.74    0.028
  10. BD (   1) C   5 - C   7        /104. RY*(   1) O   8                    0.41    1.85    0.035
  10. BD (   1) C   5 - C   7        /113. RY*(   1) C   9                    0.33    1.40    0.027
  10. BD (   1) C   5 - C   7        /173. BD*(   1) C   2 - C   3            0.88    1.00    0.038
  10. BD (   1) C   5 - C   7        /176. BD*(   1) C   3 - C   5            0.59    0.98    0.030
  10. BD (   1) C   5 - C   7        /181. BD*(   1) C   5 - H  14            0.42    1.07    0.027
  10. BD (   1) C   5 - C   7        /184. BD*(   1) C   7 - C   9            0.48    1.00    0.028
  10. BD (   1) C   5 - C   7        /185. BD*(   1) C   7 - H  16            0.30    1.08    0.023
  10. BD (   1) C   5 - C   7        /186. BD*(   1) O   8 - H  17            0.76    1.08    0.036
  10. BD (   1) C   5 - C   7        /187. BD*(   1) C   9 - O  10            1.12    0.92    0.041
  11. BD (   1) C   5 - H  14        / 87. RY*(   2) O   6                    0.29    1.94    0.030
  11. BD (   1) C   5 - H  14        /175. BD*(   1) C   3 - O   4            2.42    0.82    0.056
  11. BD (   1) C   5 - H  14        /182. BD*(   1) O   6 - H  15            1.24    0.95    0.043
  11. BD (   1) C   5 - H  14        /183. BD*(   1) C   7 - O   8            1.80    0.81    0.048
  12. BD (   1) O   6 - H  15        / 77. RY*(   1) C   5                    1.00    1.41    0.047
  12. BD (   1) O   6 - H  15        / 82. RY*(   6) C   5                    0.48    2.60    0.044
  12. BD (   1) O   6 - H  15        /181. BD*(   1) C   5 - H  14            1.60    1.15    0.054
  13. BD (   1) C   7 - O   8        / 78. RY*(   2) C   5                    0.30    1.75    0.029
  13. BD (   1) C   7 - O   8        /181. BD*(   1) C   5 - H  14            0.66    1.28    0.037
  13. BD (   1) C   7 - O   8        /188. BD*(   1) C   9 - H  18            0.60    1.30    0.035
  14. BD (   1) C   7 - C   9        / 77. RY*(   1) C   5                    0.51    1.33    0.033
  14. BD (   1) C   7 - C   9        / 79. RY*(   3) C   5                    0.27    1.44    0.025
  14. BD (   1) C   7 - C   9        /105. RY*(   2) O   8                    0.30    1.91    0.030
  14. BD (   1) C   7 - C   9        /122. RY*(   1) O  10                    0.42    1.78    0.035
  14. BD (   1) C   7 - C   9        /176. BD*(   1) C   3 - C   5            1.17    0.98    0.043
  14. BD (   1) C   7 - C   9        /180. BD*(   1) C   5 - C   7            0.76    0.99    0.035
  14. BD (   1) C   7 - C   9        /185. BD*(   1) C   7 - H  16            0.30    1.08    0.023
  15. BD (   1) C   7 - H  16        / 79. RY*(   3) C   5                    0.25    1.31    0.023
  15. BD (   1) C   7 - H  16        /104. RY*(   1) O   8                    0.26    1.72    0.027
  15. BD (   1) C   7 - H  16        /179. BD*(   1) C   5 - O   6            1.97    0.79    0.050
  15. BD (   1) C   7 - H  16        /189. BD*(   1) C   9 - H  19            1.27    0.97    0.045
  16. BD (   1) O   8 - H  17        / 95. RY*(   1) C   7                    0.51    1.41    0.034
  16. BD (   1) O   8 - H  17        / 99. RY*(   5) C   7                    0.39    2.63    0.040
  16. BD (   1) O   8 - H  17        /180. BD*(   1) C   5 - C   7            1.40    1.06    0.049
  16. BD (   1) O   8 - H  17        /184. BD*(   1) C   7 - C   9            0.29    1.07    0.022
  17. BD (   1) C   9 - O  10        /180. BD*(   1) C   5 - C   7            0.84    1.18    0.040
  18. BD (   1) C   9 - H  18        /183. BD*(   1) C   7 - O   8            2.05    0.80    0.051
  19. BD (   1) C   9 - H  19        / 95. RY*(   1) C   7                    0.25    1.20    0.022
  19. BD (   1) C   9 - H  19        /123. RY*(   2) O  10                    0.30    2.05    0.032
  19. BD (   1) C   9 - H  19        /185. BD*(   1) C   7 - H  16            1.66    0.93    0.050
  19. BD (   1) C   9 - H  19        /190. BD*(   1) O  10 - H  20            1.31    0.93    0.044
  20. BD (   1) O  10 - H  20        /113. RY*(   1) C   9                    0.46    1.47    0.033
  20. BD (   1) O  10 - H  20        /117. RY*(   5) C   9                    0.32    1.99    0.032
  20. BD (   1) O  10 - H  20        /189. BD*(   1) C   9 - H  19            1.16    1.18    0.047
  21. CR (   1) O   1                / 50. RY*(   1) C   2                    3.12   19.42    0.312
  22. CR (   1) C   2                / 59. RY*(   1) C   3                    0.42   10.83    0.085
  22. CR (   1) C   2                /131. RY*(   1) H  11                    0.35   10.55    0.076
  23. CR (   1) C   3                / 79. RY*(   3) C   5                    0.58   10.96    0.101
  23. CR (   1) C   3                /135. RY*(   1) H  12                    0.38   10.53    0.080
  23. CR (   1) C   3                /175. BD*(   1) C   3 - O   4            0.34   10.47    0.076
  24. CR (   1) O   4                / 59. RY*(   1) C   3                    0.95   19.62    0.173
  24. CR (   1) O   4                / 60. RY*(   2) C   3                    0.47   19.85    0.122
  24. CR (   1) O   4                /139. RY*(   1) H  13                    0.27   19.61    0.091
  25. CR (   1) C   5                / 61. RY*(   3) C   3                    0.42   11.38    0.088
  25. CR (   1) C   5                / 96. RY*(   2) C   7                    0.35   11.11    0.079
  25. CR (   1) C   5                /143. RY*(   1) H  14                    0.36   10.54    0.078
  25. CR (   1) C   5                /179. BD*(   1) C   5 - O   6            0.40   10.44    0.082
  26. CR (   1) O   6                / 77. RY*(   1) C   5                    0.97   19.67    0.175
  26. CR (   1) O   6                / 78. RY*(   2) C   5                    0.45   19.89    0.119
  27. CR (   1) C   7                / 79. RY*(   3) C   5                    0.36   10.95    0.080
  27. CR (   1) C   7                /151. RY*(   1) H  16                    0.35   10.52    0.077
  27. CR (   1) C   7                /183. BD*(   1) C   7 - O   8            0.38   10.44    0.080
  28. CR (   1) O   8                / 95. RY*(   1) C   7                    0.73   19.66    0.151
  28. CR (   1) O   8                / 97. RY*(   3) C   7                    0.48   20.00    0.123
  28. CR (   1) O   8                /155. RY*(   1) H  17                    0.25   19.57    0.089
  29. CR (   1) C   9                / 95. RY*(   1) C   7                    0.42   10.84    0.085
  29. CR (   1) C   9                /159. RY*(   1) H  18                    0.35   10.52    0.077
  29. CR (   1) C   9                /163. RY*(   1) H  19                    0.39   10.53    0.080
  29. CR (   1) C   9                /187. BD*(   1) C   9 - O  10            0.47   10.42    0.089
  30. CR (   1) O  10                /113. RY*(   1) C   9                    0.70   19.74    0.149
  31. LP (   1) O   1                / 50. RY*(   1) C   2                    5.17    1.19    0.099
  31. LP (   1) O   1                /173. BD*(   1) C   2 - C   3            0.88    1.06    0.039
  31. LP (   1) O   1                /174. BD*(   1) C   2 - H  11            0.31    1.11    0.023
  31. LP (   1) O   1                /178. BD*(   1) O   4 - H  13            0.49    1.13    0.030
  32. LP (   2) O   1                / 50. RY*(   1) C   2                    0.26    0.80    0.019
  32. LP (   2) O   1                / 51. RY*(   2) C   2                    1.27    1.72    0.061
  32. LP (   2) O   1                / 52. RY*(   3) C   2                    0.88    1.55    0.048
  32. LP (   2) O   1                / 54. RY*(   5) C   2                    0.47    1.71    0.037
  32. LP (   2) O   1                /173. BD*(   1) C   2 - C   3            8.95    0.67    0.099
  32. LP (   2) O   1                /174. BD*(   1) C   2 - H  11            9.77    0.72    0.108
  32. LP (   2) O   1                /178. BD*(   1) O   4 - H  13            2.01    0.74    0.050
  33. LP (   1) O   4                / 59. RY*(   1) C   3                    1.25    1.23    0.050
  33. LP (   1) O   4                / 60. RY*(   2) C   3                    0.51    1.47    0.035
  33. LP (   1) O   4                /141. RY*(   3) H  13                    0.35    2.46    0.037
  33. LP (   1) O   4                /173. BD*(   1) C   2 - C   3            1.96    0.95    0.055
  34. LP (   2) O   4                / 61. RY*(   3) C   3                    0.69    1.54    0.042
  34. LP (   2) O   4                /140. RY*(   2) H  13                    0.95    1.99    0.056
  34. LP (   2) O   4                /176. BD*(   1) C   3 - C   5            2.84    0.66    0.055
  34. LP (   2) O   4                /177. BD*(   1) C   3 - H  12            4.31    0.74    0.071
  34. LP (   2) O   4                /181. BD*(   1) C   5 - H  14            0.25    0.76    0.017
  35. LP (   1) O   6                / 77. RY*(   1) C   5                    1.50    1.29    0.056
  35. LP (   1) O   6                / 78. RY*(   2) C   5                    0.37    1.51    0.030
  35. LP (   1) O   6                /149. RY*(   3) H  15                    0.37    2.44    0.038
  35. LP (   1) O   6                /176. BD*(   1) C   3 - C   5            0.39    0.94    0.024
  35. LP (   1) O   6                /180. BD*(   1) C   5 - C   7            1.24    0.95    0.044
  35. LP (   1) O   6                /181. BD*(   1) C   5 - H  14            0.71    1.03    0.034
  36. LP (   2) O   6                / 80. RY*(   4) C   5                    0.59    1.78    0.041
  36. LP (   2) O   6                / 81. RY*(   5) C   5                    0.37    2.14    0.036
  36. LP (   2) O   6                /148. RY*(   2) H  15                    0.79    2.05    0.051
  36. LP (   2) O   6                /172. BD*(   2) O   1 - C   2            0.27    0.34    0.012
  36. LP (   2) O   6                /176. BD*(   1) C   3 - C   5            4.05    0.68    0.066
  36. LP (   2) O   6                /177. BD*(   1) C   3 - H  12            0.42    0.75    0.022
  36. LP (   2) O   6                /180. BD*(   1) C   5 - C   7            1.96    0.69    0.046
  36. LP (   2) O   6                /181. BD*(   1) C   5 - H  14            0.31    0.77    0.020
  36. LP (   2) O   6                /185. BD*(   1) C   7 - H  16            0.25    0.78    0.018
  37. LP (   1) O   8                / 95. RY*(   1) C   7                    0.84    1.26    0.041
  37. LP (   1) O   8                / 97. RY*(   3) C   7                    0.58    1.60    0.039
  37. LP (   1) O   8                /157. RY*(   3) H  17                    0.35    2.42    0.037
  37. LP (   1) O   8                /182. BD*(   1) O   6 - H  15            0.45    0.99    0.027
  37. LP (   1) O   8                /184. BD*(   1) C   7 - C   9            1.86    0.93    0.053
  38. LP (   2) O   8                / 96. RY*(   2) C   7                    0.35    1.28    0.027
  38. LP (   2) O   8                /156. RY*(   2) H  17                    0.84    2.03    0.053
  38. LP (   2) O   8                /180. BD*(   1) C   5 - C   7            1.34    0.68    0.038
  38. LP (   2) O   8                /182. BD*(   1) O   6 - H  15            1.30    0.76    0.040
  38. LP (   2) O   8                /184. BD*(   1) C   7 - C   9            0.33    0.70    0.019
  38. LP (   2) O   8                /185. BD*(   1) C   7 - H  16            4.35    0.77    0.073
  39. LP (   1) O  10                /113. RY*(   1) C   9                    0.65    1.34    0.037
  39. LP (   1) O  10                /169. RY*(   3) H  20                    0.36    2.19    0.036
  39. LP (   1) O  10                /184. BD*(   1) C   7 - C   9            0.62    0.95    0.031
  39. LP (   1) O  10                /186. BD*(   1) O   8 - H  17            0.41    1.03    0.026
  39. LP (   1) O  10                /188. BD*(   1) C   9 - H  18            0.65    1.04    0.033
  39. LP (   1) O  10                /189. BD*(   1) C   9 - H  19            0.86    1.05    0.038
  40. LP (   2) O  10                /118. RY*(   6) C   9                    0.38    1.67    0.032
  40. LP (   2) O  10                /167. RY*(   1) H  20                    0.76    1.48    0.043
  40. LP (   2) O  10                /168. RY*(   2) H  20                    0.38    1.51    0.031
  40. LP (   2) O  10                /180. BD*(   1) C   5 - C   7            0.42    0.67    0.021
  40. LP (   2) O  10                /184. BD*(   1) C   7 - C   9            2.99    0.69    0.058
  40. LP (   2) O  10                /186. BD*(   1) O   8 - H  17            1.78    0.77    0.047
  40. LP (   2) O  10                /188. BD*(   1) C   9 - H  18            2.52    0.77    0.056


 Natural Bond Orbitals (Summary):

                                                            Principal Delocalizations
           NBO                        Occupancy    Energy   (geminal,vicinal,remote)
 ====================================================================================
 Molecular unit  1  (C5H10O5)
     1. BD (   1) O   1 - C   2          0.99833    -1.28654  50(g),60(v),173(g)
     2. BD (   2) O   1 - C   2          0.99554    -0.59570  177(v),176(v)
     3. BD (   1) C   2 - C   3          0.99082    -0.85574  180(v),41(v),176(g),77(v)
                                                    177(g),69(v)
     4. BD (   1) C   2 - H  11          0.99377    -0.73610  175(v),41(v),60(v)
     5. BD (   1) C   3 - O   4          0.99637    -1.06442  174(v),181(v),78(v)
     6. BD (   1) C   3 - C   5          0.98491    -0.84645  172(v),184(v),68(v),180(g)
                                                    171(v),178(v),95(v),86(v)
                                                    173(g),177(g),181(g),52(v)
                                                    96(v)
     7. BD (   1) C   3 - H  12          0.97631    -0.70802  172(v),179(v),171(v),178(v)
                                                    78(v),53(v),68(v)
     8. BD (   1) O   4 - H  13          0.99316    -0.90439  176(v),59(v),173(v),177(v)
                                                    62(v)
     9. BD (   1) C   5 - O   6          0.99600    -1.05798  177(v),185(v),60(v)
    10. BD (   1) C   5 - C   7          0.98625    -0.82783  187(v),173(v),186(v),59(v)
                                                    176(g),184(g),181(g),104(v)
                                                    113(v),185(g),86(v)
    11. BD (   1) C   5 - H  14          0.98280    -0.70839  175(v),183(v),182(v),87(v)
    12. BD (   1) O   6 - H  15          0.99391    -0.90967  181(v),77(v),82(v)
    13. BD (   1) C   7 - O   8          0.99581    -1.03458  181(v),188(v),78(v)
    14. BD (   1) C   7 - C   9          0.99173    -0.82804  176(v),180(g),77(v),122(v)
                                                    185(g),105(v),79(v)
    15. BD (   1) C   7 - H  16          0.98833    -0.69809  179(v),189(v),104(v),79(v)
    16. BD (   1) O   8 - H  17          0.99345    -0.89735  180(v),95(v),99(v),184(v)
    17. BD (   1) C   9 - O  10          0.99729    -1.02383  180(v)
    18. BD (   1) C   9 - H  18          0.99218    -0.69518  183(v)
    19. BD (   1) C   9 - H  19          0.98955    -0.68500  185(v),190(v),123(v),95(v)
    20. BD (   1) O  10 - H  20          0.99519    -0.90005  189(v),113(v),117(v)
    21. CR (   1) O   1                  0.99987   -19.11376  50(v)
    22. CR (   1) C   2                  0.99967   -10.37204  59(v),131(v)
    23. CR (   1) C   3                  0.99946   -10.35517  79(v),135(v),175(g)
    24. CR (   1) O   4                  0.99987   -19.15979  59(v),60(v),139(v)
    25. CR (   1) C   5                  0.99944   -10.34967  61(v),179(g),143(v),96(v)
    26. CR (   1) O   6                  0.99988   -19.16767  77(v),78(v)
    27. CR (   1) C   7                  0.99946   -10.33711  183(g),79(v),151(v)
    28. CR (   1) O   8                  0.99987   -19.14948  95(v),97(v),155(v)
    29. CR (   1) C   9                  0.99953   -10.32773  187(g),95(v),163(v),159(v)
    30. CR (   1) O  10                  0.99988   -19.16947  113(v)
    31. LP (   1) O   1                  0.99097    -0.88212  50(v),173(v),178(r),174(v)
    32. LP (   2) O   1                  0.93907    -0.49609  174(v),173(v),178(r),51(v)
                                                    52(v),54(v),50(v)
    33. LP (   1) O   4                  0.98850    -0.77341  173(v),59(v),60(v),141(v)
    34. LP (   2) O   4                  0.97467    -0.51476  177(v),176(v),140(v),61(v)
    35. LP (   1) O   6                  0.98789    -0.79066  77(v),180(v),181(v),176(v)
                                                    149(v),78(v)
    36. LP (   2) O   6                  0.97665    -0.52832  176(v),180(v),148(v),80(v)
                                                    177(r),81(v),181(v),172(r)
    37. LP (   1) O   8                  0.98767    -0.75258  184(v),95(v),97(v),182(r)
                                                    157(v)
    38. LP (   2) O   8                  0.97327    -0.52093  185(v),180(v),182(r),156(v)
                                                    96(v),184(v)
    39. LP (   1) O  10                  0.99055    -0.77593  189(v),113(v),188(v),184(v)
                                                    186(r),169(v)
    40. LP (   2) O  10                  0.97266    -0.51363  184(v),188(v),186(r),167(v)
                                                    180(r),168(v),118(v)
    41. RY*(   1) O   1                  0.00186     0.99577   
    42. RY*(   2) O   1                  0.00015     1.06381   
    43. RY*(   3) O   1                  0.00013     1.03401   
    44. RY*(   4) O   1                  0.00005     1.28499   
    45. RY*(   5) O   1                  0.00000     2.45977   
    46. RY*(   6) O   1                  0.00000     2.76330   
    47. RY*(   7) O   1                  0.00000     2.56355   
    48. RY*(   8) O   1                  0.00000     2.55527   
    49. RY*(   9) O   1                  0.00000     2.55725   
    50. RY*(   1) C   2                  0.00602     0.30589   
    51. RY*(   2) C   2                  0.00350     1.22441   
    52. RY*(   3) C   2                  0.00195     1.05439   
    53. RY*(   4) C   2                  0.00075     0.85110   
    54. RY*(   5) C   2                  0.00027     1.21807   
    55. RY*(   6) C   2                  0.00007     1.33629   
    56. RY*(   7) C   2                  0.00006     1.74521   
    57. RY*(   8) C   2                  0.00000     1.73329   
    58. RY*(   9) C   2                  0.00001     1.89364   
    59. RY*(   1) C   3                  0.00335     0.46038   
    60. RY*(   2) C   3                  0.00249     0.69262   
    61. RY*(   3) C   3                  0.00213     1.02561   
    62. RY*(   4) C   3                  0.00091     1.55613   
    63. RY*(   5) C   3                  0.00062     1.36049   
    64. RY*(   6) C   3                  0.00035     1.25022   
    65. RY*(   7) C   3                  0.00015     1.77419   
    66. RY*(   8) C   3                  0.00010     1.90294   
    67. RY*(   9) C   3                  0.00004     1.87481   
    68. RY*(   1) O   4                  0.00142     0.94521   
    69. RY*(   2) O   4                  0.00071     1.09188   
    70. RY*(   3) O   4                  0.00016     1.34985   
    71. RY*(   4) O   4                  0.00004     1.04631   
    72. RY*(   5) O   4                  0.00002     2.48297   
    73. RY*(   6) O   4                  0.00000     2.75596   
    74. RY*(   7) O   4                  0.00001     2.67784   
    75. RY*(   8) O   4                  0.00001     2.98850   
    76. RY*(   9) O   4                  0.00000     2.62749   
    77. RY*(   1) C   5                  0.00365     0.50293   
    78. RY*(   2) C   5                  0.00275     0.71759   
    79. RY*(   3) C   5                  0.00177     0.60931   
    80. RY*(   4) C   5                  0.00131     1.25274   
    81. RY*(   5) C   5                  0.00089     1.61648   
    82. RY*(   6) C   5                  0.00065     1.68943   
    83. RY*(   7) C   5                  0.00020     1.88349   
    84. RY*(   8) C   5                  0.00009     1.89032   
    85. RY*(   9) C   5                  0.00005     1.98055   
    86. RY*(   1) O   6                  0.00153     0.91575   
    87. RY*(   2) O   6                  0.00055     1.22990   
    88. RY*(   3) O   6                  0.00027     1.31542   
    89. RY*(   4) O   6                  0.00003     1.01512   
    90. RY*(   5) O   6                  0.00001     2.65484   
    91. RY*(   6) O   6                  0.00001     2.55877   
    92. RY*(   7) O   6                  0.00001     2.55560   
    93. RY*(   8) O   6                  0.00000     2.78551   
    94. RY*(   9) O   6                  0.00001     2.89652   
    95. RY*(   1) C   7                  0.00334     0.51037   
    96. RY*(   2) C   7                  0.00210     0.76005   
    97. RY*(   3) C   7                  0.00196     0.84881   
    98. RY*(   4) C   7                  0.00119     0.91593   
    99. RY*(   5) C   7                  0.00076     1.73359   
   100. RY*(   6) C   7                  0.00039     1.60102   
   101. RY*(   7) C   7                  0.00020     1.89506   
   102. RY*(   8) C   7                  0.00011     1.85815   
   103. RY*(   9) C   7                  0.00004     1.93136   
   104. RY*(   1) O   8                  0.00120     1.02428   
   105. RY*(   2) O   8                  0.00082     1.07728   
   106. RY*(   3) O   8                  0.00025     1.40557   
   107. RY*(   4) O   8                  0.00005     1.47955   
   108. RY*(   5) O   8                  0.00001     2.19455   
   109. RY*(   6) O   8                  0.00001     2.59034   
   110. RY*(   7) O   8                  0.00001     2.69029   
   111. RY*(   8) O   8                  0.00001     2.97665   
   112. RY*(   9) O   8                  0.00001     2.63906   
   113. RY*(   1) C   9                  0.00216     0.56731   
   114. RY*(   2) C   9                  0.00177     0.90208   
   115. RY*(   3) C   9                  0.00083     1.11952   
   116. RY*(   4) C   9                  0.00068     1.66061   
   117. RY*(   5) C   9                  0.00049     1.09376   
   118. RY*(   6) C   9                  0.00013     1.15863   
   119. RY*(   7) C   9                  0.00007     1.80028   
   120. RY*(   8) C   9                  0.00003     1.76520   
   121. RY*(   9) C   9                  0.00001     1.96178   
   122. RY*(   1) O  10                  0.00097     0.94877   
   123. RY*(   2) O  10                  0.00046     1.36138   
   124. RY*(   3) O  10                  0.00012     1.26574   
   125. RY*(   4) O  10                  0.00003     1.05926   
   126. RY*(   5) O  10                  0.00002     2.71954   
   127. RY*(   6) O  10                  0.00000     2.44708   
   128. RY*(   7) O  10                  0.00000     2.59630   
   129. RY*(   8) O  10                  0.00000     2.49953   
   130. RY*(   9) O  10                  0.00000     2.95336   
   131. RY*(   1) H  11                  0.00167     0.17325   
   132. RY*(   2) H  11                  0.00004     2.09305   
   133. RY*(   3) H  11                  0.00002     1.69981   
   134. RY*(   4) H  11                  0.00001     1.45483   
   135. RY*(   1) H  12                  0.00157     0.17405   
   136. RY*(   2) H  12                  0.00012     1.69616   
   137. RY*(   3) H  12                  0.00004     1.67759   
   138. RY*(   4) H  12                  0.00003     2.13381   
   139. RY*(   1) H  13                  0.00229     0.44524   
   140. RY*(   2) H  13                  0.00072     1.47706   
   141. RY*(   3) H  13                  0.00053     1.68792   
   142. RY*(   4) H  13                  0.00002     2.04028   
   143. RY*(   1) H  14                  0.00153     0.19378   
   144. RY*(   2) H  14                  0.00007     1.72273   
   145. RY*(   3) H  14                  0.00005     1.77538   
   146. RY*(   4) H  14                  0.00002     2.05629   
   147. RY*(   1) H  15                  0.00214     0.39376   
   148. RY*(   2) H  15                  0.00065     1.51801   
   149. RY*(   3) H  15                  0.00052     1.64619   
   150. RY*(   4) H  15                  0.00002     2.13277   
   151. RY*(   1) H  16                  0.00199     0.18085   
   152. RY*(   2) H  16                  0.00010     1.68580   
   153. RY*(   3) H  16                  0.00005     1.75410   
   154. RY*(   4) H  16                  0.00002     2.07207   
   155. RY*(   1) H  17                  0.00195     0.41872   
   156. RY*(   2) H  17                  0.00068     1.51043   
   157. RY*(   3) H  17                  0.00050     1.66807   
   158. RY*(   4) H  17                  0.00002     2.09293   
   159. RY*(   1) H  18                  0.00091     0.19540   
   160. RY*(   2) H  18                  0.00011     1.59459   
   161. RY*(   3) H  18                  0.00006     1.72921   
   162. RY*(   4) H  18                  0.00002     2.06544   
   163. RY*(   1) H  19                  0.00193     0.19946   
   164. RY*(   2) H  19                  0.00010     1.66056   
   165. RY*(   3) H  19                  0.00004     1.68308   
   166. RY*(   4) H  19                  0.00004     2.08600   
   167. RY*(   1) H  20                  0.00083     0.96433   
   168. RY*(   2) H  20                  0.00061     1.00093   
   169. RY*(   3) H  20                  0.00051     1.40918   
   170. RY*(   4) H  20                  0.00001     2.17508   
   171. BD*(   1) O   1 - C   2          0.00275     0.40872   
   172. BD*(   2) O   1 - C   2          0.02152    -0.18728   
   173. BD*(   1) C   2 - C   3          0.03524     0.17452   
   174. BD*(   1) C   2 - H  11          0.02539     0.22313   
   175. BD*(   1) C   3 - O   4          0.01080     0.11386   
   176. BD*(   1) C   3 - C   5          0.02715     0.14899   
   177. BD*(   1) C   3 - H  12          0.01770     0.22358   
   178. BD*(   1) O   4 - H  13          0.01372     0.24470   
   179. BD*(   1) C   5 - O   6          0.01255     0.09450   
   180. BD*(   1) C   5 - C   7          0.02397     0.16015   
   181. BD*(   1) C   5 - H  14          0.01226     0.24226   
   182. BD*(   1) O   6 - H  15          0.01015     0.23909   
   183. BD*(   1) C   7 - O   8          0.01298     0.10458   
   184. BD*(   1) C   7 - C   9          0.02012     0.17632   
   185. BD*(   1) C   7 - H  16          0.01841     0.24864   
   186. BD*(   1) O   8 - H  17          0.01077     0.25330   
   187. BD*(   1) C   9 - O  10          0.00551     0.09321   
   188. BD*(   1) C   9 - H  18          0.01098     0.26110   
   189. BD*(   1) C   9 - H  19          0.00995     0.27626   
   190. BD*(   1) O  10 - H  20          0.00365     0.24955   
       -------------------------------
              Total Lewis   39.61052  ( 99.0263%)
        Valence non-Lewis    0.30556  (  0.7639%)
        Rydberg non-Lewis    0.08392  (  0.2098%)
       -------------------------------
            Total unit  1   40.00000  (100.0000%)
           Charge unit  1    0.00000


 ***************************************************
 *******         Beta  spin orbitals         *******
 ***************************************************


 NATURAL POPULATIONS:  Natural atomic orbital occupancies 
                                                          
   NAO  Atom  No  lang   Type(AO)    Occupancy      Energy
 ----------------------------------------------------------
     1    O    1  S      Cor( 1S)     0.99987     -19.10917
     2    O    1  S      Val( 2S)     0.85124      -1.08027
     3    O    1  S      Ryd( 3S)     0.00101       1.15558
     4    O    1  px     Val( 2p)     0.78985      -0.50220
     5    O    1  px     Ryd( 3p)     0.00076       0.85979
     6    O    1  py     Val( 2p)     0.79490      -0.46909
     7    O    1  py     Ryd( 3p)     0.00154       0.96412
     8    O    1  pz     Val( 2p)     0.69156      -0.46998
     9    O    1  pz     Ryd( 3p)     0.00023       0.84518
    10    O    1  dxy    Ryd( 3d)     0.00063       2.79063
    11    O    1  dxz    Ryd( 3d)     0.00068       2.81749
    12    O    1  dyz    Ryd( 3d)     0.00023       2.58243
    13    O    1  dx2y2  Ryd( 3d)     0.00062       2.74648
    14    O    1  dz2    Ryd( 3d)     0.00056       2.58622

    15    C    2  S      Cor( 1S)     0.99967     -10.37232
    16    C    2  S      Val( 2S)     0.47239      -0.40776
    17    C    2  S      Ryd( 3S)     0.00480       0.35680
    18    C    2  px     Val( 2p)     0.40613      -0.23009
    19    C    2  px     Ryd( 3p)     0.00611       0.37113
    20    C    2  py     Val( 2p)     0.52792      -0.26856
    21    C    2  py     Ryd( 3p)     0.00123       0.55679
    22    C    2  pz     Val( 2p)     0.36482      -0.30329
    23    C    2  pz     Ryd( 3p)     0.00221       0.34017
    24    C    2  dxy    Ryd( 3d)     0.00104       2.05041
    25    C    2  dxz    Ryd( 3d)     0.00085       1.92855
    26    C    2  dyz    Ryd( 3d)     0.00055       1.84940
    27    C    2  dx2y2  Ryd( 3d)     0.00145       2.11790
    28    C    2  dz2    Ryd( 3d)     0.00084       1.84487

    29    C    3  S      Cor( 1S)     0.99945     -10.35339
    30    C    3  S      Val( 2S)     0.48077      -0.42793
    31    C    3  S      Ryd( 3S)     0.00182       0.60209
    32    C    3  px     Val( 2p)     0.46718      -0.30963
    33    C    3  px     Ryd( 3p)     0.00246       0.45189
    34    C    3  py     Val( 2p)     0.40808      -0.28772
    35    C    3  py     Ryd( 3p)     0.00373       0.44066
    36    C    3  pz     Val( 2p)     0.57409      -0.31548
    37    C    3  pz     Ryd( 3p)     0.00185       0.58543
    38    C    3  dxy    Ryd( 3d)     0.00083       2.00339
    39    C    3  dxz    Ryd( 3d)     0.00028       1.86601
    40    C    3  dyz    Ryd( 3d)     0.00089       1.87737
    41    C    3  dx2y2  Ryd( 3d)     0.00083       1.94620
    42    C    3  dz2    Ryd( 3d)     0.00077       2.18951

    43    O    4  S      Cor( 1S)     0.99986     -19.15562
    44    O    4  S      Val( 2S)     0.83088      -1.05806
    45    O    4  S      Ryd( 3S)     0.00036       1.29024
    46    O    4  px     Val( 2p)     0.79901      -0.48735
    47    O    4  px     Ryd( 3p)     0.00103       1.01154
    48    O    4  py     Val( 2p)     0.79766      -0.50255
    49    O    4  py     Ryd( 3p)     0.00094       0.91479
    50    O    4  pz     Val( 2p)     0.79698      -0.47610
    51    O    4  pz     Ryd( 3p)     0.00121       0.92033
    52    O    4  dxy    Ryd( 3d)     0.00054       2.66289
    53    O    4  dxz    Ryd( 3d)     0.00032       2.80101
    54    O    4  dyz    Ryd( 3d)     0.00046       2.70224
    55    O    4  dx2y2  Ryd( 3d)     0.00074       3.03841
    56    O    4  dz2    Ryd( 3d)     0.00028       2.69601

    57    C    5  S      Cor( 1S)     0.99944     -10.34892
    58    C    5  S      Val( 2S)     0.46838      -0.42044
    59    C    5  S      Ryd( 3S)     0.00157       0.62006
    60    C    5  px     Val( 2p)     0.48763      -0.30942
    61    C    5  px     Ryd( 3p)     0.00226       0.53192
    62    C    5  py     Val( 2p)     0.58071      -0.31498
    63    C    5  py     Ryd( 3p)     0.00343       0.55848
    64    C    5  pz     Val( 2p)     0.38782      -0.28621
    65    C    5  pz     Ryd( 3p)     0.00384       0.53155
    66    C    5  dxy    Ryd( 3d)     0.00026       1.97767
    67    C    5  dxz    Ryd( 3d)     0.00077       1.84975
    68    C    5  dyz    Ryd( 3d)     0.00094       1.99147
    69    C    5  dx2y2  Ryd( 3d)     0.00041       2.04106
    70    C    5  dz2    Ryd( 3d)     0.00115       2.08874

    71    O    6  S      Cor( 1S)     0.99988     -19.16261
    72    O    6  S      Val( 2S)     0.83513      -1.07264
    73    O    6  S      Ryd( 3S)     0.00037       1.25477
    74    O    6  px     Val( 2p)     0.79393      -0.48186
    75    O    6  px     Ryd( 3p)     0.00166       0.91681
    76    O    6  py     Val( 2p)     0.83947      -0.50497
    77    O    6  py     Ryd( 3p)     0.00072       1.02175
    78    O    6  pz     Val( 2p)     0.72997      -0.49883
    79    O    6  pz     Ryd( 3p)     0.00103       0.94585
    80    O    6  dxy    Ryd( 3d)     0.00040       2.68716
    81    O    6  dxz    Ryd( 3d)     0.00025       2.60879
    82    O    6  dyz    Ryd( 3d)     0.00057       2.82926
    83    O    6  dx2y2  Ryd( 3d)     0.00056       2.83108
    84    O    6  dz2    Ryd( 3d)     0.00051       2.91927

    85    C    7  S      Cor( 1S)     0.99946     -10.33607
    86    C    7  S      Val( 2S)     0.47407      -0.41130
    87    C    7  S      Ryd( 3S)     0.00173       0.60808
    88    C    7  px     Val( 2p)     0.47361      -0.29661
    89    C    7  px     Ryd( 3p)     0.00233       0.47739
    90    C    7  py     Val( 2p)     0.44720      -0.28165
    91    C    7  py     Ryd( 3p)     0.00329       0.43793
    92    C    7  pz     Val( 2p)     0.51960      -0.28726
    93    C    7  pz     Ryd( 3p)     0.00188       0.61644
    94    C    7  dxy    Ryd( 3d)     0.00063       2.04080
    95    C    7  dxz    Ryd( 3d)     0.00044       1.83144
    96    C    7  dyz    Ryd( 3d)     0.00095       2.10196
    97    C    7  dx2y2  Ryd( 3d)     0.00066       1.88635
    98    C    7  dz2    Ryd( 3d)     0.00092       2.10558

    99    O    8  S      Cor( 1S)     0.99986     -19.14664
   100    O    8  S      Val( 2S)     0.83255      -1.05519
   101    O    8  S      Ryd( 3S)     0.00060       1.28161
   102    O    8  px     Val( 2p)     0.81071      -0.48654
   103    O    8  px     Ryd( 3p)     0.00116       1.05823
   104    O    8  py     Val( 2p)     0.79355      -0.48349
   105    O    8  py     Ryd( 3p)     0.00109       0.92364
   106    O    8  pz     Val( 2p)     0.85097      -0.48787
   107    O    8  pz     Ryd( 3p)     0.00106       0.93244
   108    O    8  dxy    Ryd( 3d)     0.00040       2.66683
   109    O    8  dxz    Ryd( 3d)     0.00029       2.66050
   110    O    8  dyz    Ryd( 3d)     0.00046       2.82439
   111    O    8  dx2y2  Ryd( 3d)     0.00065       3.04727
   112    O    8  dz2    Ryd( 3d)     0.00037       2.73092

   113    C    9  S      Cor( 1S)     0.99951     -10.32680
   114    C    9  S      Val( 2S)     0.50807      -0.42224
   115    C    9  S      Ryd( 3S)     0.00122       0.64224
   116    C    9  px     Val( 2p)     0.37693      -0.25832
   117    C    9  px     Ryd( 3p)     0.00298       0.40094
   118    C    9  py     Val( 2p)     0.49423      -0.27233
   119    C    9  py     Ryd( 3p)     0.00076       0.40439
   120    C    9  pz     Val( 2p)     0.62191      -0.28513
   121    C    9  pz     Ryd( 3p)     0.00153       0.51738
   122    C    9  dxy    Ryd( 3d)     0.00081       2.04725
   123    C    9  dxz    Ryd( 3d)     0.00049       1.86544
   124    C    9  dyz    Ryd( 3d)     0.00053       2.23175
   125    C    9  dx2y2  Ryd( 3d)     0.00076       1.90559
   126    C    9  dz2    Ryd( 3d)     0.00051       2.06442

   127    O   10  S      Cor( 1S)     0.99988     -19.16618
   128    O   10  S      Val( 2S)     0.83963      -1.05919
   129    O   10  S      Ryd( 3S)     0.00063       1.34174
   130    O   10  px     Val( 2p)     0.75201      -0.48501
   131    O   10  px     Ryd( 3p)     0.00101       0.87984
   132    O   10  py     Val( 2p)     0.82731      -0.48139
   133    O   10  py     Ryd( 3p)     0.00113       0.90835
   134    O   10  pz     Val( 2p)     0.83162      -0.48713
   135    O   10  pz     Ryd( 3p)     0.00078       1.01495
   136    O   10  dxy    Ryd( 3d)     0.00042       2.74136
   137    O   10  dxz    Ryd( 3d)     0.00049       2.67765
   138    O   10  dyz    Ryd( 3d)     0.00042       2.75108
   139    O   10  dx2y2  Ryd( 3d)     0.00029       2.61372
   140    O   10  dz2    Ryd( 3d)     0.00070       2.98158

   141    H   11  S      Val( 1S)     0.38998      -0.15130
   142    H   11  S      Ryd( 2S)     0.00187       0.18192
   143    H   11  px     Ryd( 2p)     0.00003       1.65043
   144    H   11  py     Ryd( 2p)     0.00049       2.07684
   145    H   11  pz     Ryd( 2p)     0.00004       1.53743

   146    H   12  S      Val( 1S)     0.35801      -0.12950
   147    H   12  S      Ryd( 2S)     0.00161       0.17788
   148    H   12  px     Ryd( 2p)     0.00008       1.68268
   149    H   12  py     Ryd( 2p)     0.00005       1.69752
   150    H   12  pz     Ryd( 2p)     0.00044       2.14348

   151    H   13  S      Val( 1S)     0.24468      -0.06540
   152    H   13  S      Ryd( 2S)     0.00214       0.27113
   153    H   13  px     Ryd( 2p)     0.00113       2.17115
   154    H   13  py     Ryd( 2p)     0.00057       1.64822
   155    H   13  pz     Ryd( 2p)     0.00073       1.60029

   156    H   14  S      Val( 1S)     0.36637      -0.12361
   157    H   14  S      Ryd( 2S)     0.00151       0.18803
   158    H   14  px     Ryd( 2p)     0.00007       1.69860
   159    H   14  py     Ryd( 2p)     0.00039       2.06126
   160    H   14  pz     Ryd( 2p)     0.00009       1.81555

   161    H   15  S      Val( 1S)     0.24826      -0.07083
   162    H   15  S      Ryd( 2S)     0.00189       0.29077
   163    H   15  px     Ryd( 2p)     0.00062       1.56064
   164    H   15  py     Ryd( 2p)     0.00099       2.11690
   165    H   15  pz     Ryd( 2p)     0.00072       1.75763

   166    H   16  S      Val( 1S)     0.37801      -0.11708
   167    H   16  S      Ryd( 2S)     0.00189       0.18378
   168    H   16  px     Ryd( 2p)     0.00009       1.67890
   169    H   16  py     Ryd( 2p)     0.00014       1.72801
   170    H   16  pz     Ryd( 2p)     0.00034       2.11922

   171    H   17  S      Val( 1S)     0.24197      -0.05628
   172    H   17  S      Ryd( 2S)     0.00171       0.27691
   173    H   17  px     Ryd( 2p)     0.00114       2.25964
   174    H   17  py     Ryd( 2p)     0.00055       1.60921
   175    H   17  pz     Ryd( 2p)     0.00068       1.58303

   176    H   18  S      Val( 1S)     0.38314      -0.11395
   177    H   18  S      Ryd( 2S)     0.00092       0.18587
   178    H   18  px     Ryd( 2p)     0.00008       1.62539
   179    H   18  py     Ryd( 2p)     0.00024       1.86847
   180    H   18  pz     Ryd( 2p)     0.00024       1.91770

   181    H   19  S      Val( 1S)     0.37820      -0.09828
   182    H   19  S      Ryd( 2S)     0.00225       0.20397
   183    H   19  px     Ryd( 2p)     0.00005       1.59219
   184    H   19  py     Ryd( 2p)     0.00019       1.79104
   185    H   19  pz     Ryd( 2p)     0.00033       2.05606

   186    H   20  S      Val( 1S)     0.25508      -0.06806
   187    H   20  S      Ryd( 2S)     0.00068       0.25382
   188    H   20  px     Ryd( 2p)     0.00064       1.58782
   189    H   20  py     Ryd( 2p)     0.00069       1.60072
   190    H   20  pz     Ryd( 2p)     0.00092       2.13632


 Summary of Natural Population Analysis:                  
                                                          
                                       Natural Population 
                Natural  -----------------------------------------------
    Atom  No    Charge         Core      Valence    Rydberg      Total
 -----------------------------------------------------------------------
      O    1   -0.13369      0.99987     3.12755    0.00627     4.13369
      C    2    0.21000      0.99967     1.77126    0.01907     2.79000
      C    3    0.05695      0.99945     1.93013    0.01347     2.94305
      O    4   -0.23027      0.99986     3.22453    0.00588     4.23027
      C    5    0.06140      0.99944     1.92454    0.01463     2.93860
      O    6   -0.20444      0.99988     3.19850    0.00606     4.20444
      C    7    0.07322      0.99946     1.91448    0.01284     2.92678
      O    8   -0.29371      0.99986     3.28777    0.00609     4.29371
      C    9   -0.01025      0.99951     2.00113    0.00960     3.01025
      O   10   -0.25632      0.99988     3.25057    0.00587     4.25632
      H   11    0.10760      0.00000     0.38998    0.00242     0.39240
      H   12    0.13981      0.00000     0.35801    0.00218     0.36019
      H   13    0.25076      0.00000     0.24468    0.00457     0.24924
      H   14    0.13158      0.00000     0.36637    0.00205     0.36842
      H   15    0.24751      0.00000     0.24826    0.00422     0.25249
      H   16    0.11954      0.00000     0.37801    0.00245     0.38046
      H   17    0.25396      0.00000     0.24197    0.00408     0.24604
      H   18    0.11538      0.00000     0.38314    0.00148     0.38462
      H   19    0.11897      0.00000     0.37820    0.00282     0.38103
      H   20    0.24198      0.00000     0.25508    0.00293     0.25802
 =======================================================================
   * Total *    1.00000      9.99686    28.87416    0.12898    39.00000

                                 Natural Population      
 --------------------------------------------------------
   Core                       9.99686 ( 99.9686% of  10)
   Valence                   28.87416 ( 99.5661% of  29)
   Natural Minimal Basis     38.87102 ( 99.6693% of  39)
   Natural Rydberg Basis      0.12898 (  0.3307% of  39)
 --------------------------------------------------------

    Atom  No          Natural Electron Configuration
 ----------------------------------------------------------------------------
      O    1      [core]2S( 0.85)2p( 2.28)
      C    2      [core]2S( 0.47)2p( 1.30)3p( 0.01)
      C    3      [core]2S( 0.48)2p( 1.45)3p( 0.01)
      O    4      [core]2S( 0.83)2p( 2.39)
      C    5      [core]2S( 0.47)2p( 1.46)3p( 0.01)
      O    6      [core]2S( 0.84)2p( 2.36)
      C    7      [core]2S( 0.47)2p( 1.44)3p( 0.01)
      O    8      [core]2S( 0.83)2p( 2.46)
      C    9      [core]2S( 0.51)2p( 1.49)3p( 0.01)
      O   10      [core]2S( 0.84)2p( 2.41)
      H   11            1S( 0.39)
      H   12            1S( 0.36)
      H   13            1S( 0.24)
      H   14            1S( 0.37)
      H   15            1S( 0.25)
      H   16            1S( 0.38)
      H   17            1S( 0.24)
      H   18            1S( 0.38)
      H   19            1S( 0.38)
      H   20            1S( 0.26)


 NATURAL BOND ORBITAL ANALYSIS, beta spin orbitals:

                       Occupancies       Lewis Structure    Low   High
           Occ.    -------------------  -----------------   occ   occ
  Cycle   Thresh.   Lewis   Non-Lewis     CR  BD  3C  LP    (L)   (NL)   Dev
 =============================================================================
   1(1)    0.90    37.26112   1.73888     10  24   0   5     8      1    0.03
   2(2)    0.90    37.28926   1.71074     10  24   0   5     8      1    0.02
   3(3)    0.90    37.72825   1.27175     10  24   0   5     4      1    0.03
   4(4)    0.90    37.28926   1.71074     10  24   0   5     8      1    0.02
   5(5)    0.90    37.72825   1.27175     10  24   0   5     4      1    0.03
   6(6)    0.90    37.28926   1.71074     10  24   0   5     8      1    0.02
   7(7)    0.90    37.72825   1.27175     10  24   0   5     4      1    0.03
   8(8)    0.90    37.28926   1.71074     10  24   0   5     8      1    0.02
   9(9)    0.90    37.72825   1.27175     10  24   0   5     4      1    0.03
  10(1)    0.80    37.53896   1.46104     10  21   0   8     1      1    0.03
  11(2)    0.80    37.58814   1.41186     10  21   0   8     1      1    0.02
  12(3)    0.80    37.53896   1.46104     10  21   0   8     1      1    0.03
  13(4)    0.80    37.58814   1.41186     10  21   0   8     1      1    0.02
  14(1)    0.70    36.90249   2.09751     10  16   0  13     0      1    0.19
  15(2)    0.70    36.90249   2.09751     10  16   0  13     0      1    0.19
  16(1)    0.60    32.89414   6.10586     10   5   0  24     0      1    0.48
  17(2)    0.60    32.89414   6.10586     10   5   0  24     0      1    0.48
  18(1)    0.50    32.33236   6.66764     10   3   0  26     0      1    0.48
  19(2)    0.50    32.33236   6.66764     10   3   0  26     0      1    0.48
  20(1)    0.90    37.72825   1.27175     10  24   0   5     4      1    0.03
 -----------------------------------------------------------------------------

 Structure accepted: RESONANCE keyword permits strongly delocalized structure

           --- Apparent excited state configuration ---
 The following "inverted" NBO labels reflect the actual hybrid overlap:

                 NBO  10 has been relabelled BD*

                 NBO  49 has been relabelled RY 

 --------------------------------------------------------
   Core                      9.99683 ( 99.968% of  10)
   Valence Lewis            27.01669 ( 93.161% of  29)
  ==================       ============================
   Total Lewis              37.01352 ( 94.906% of  39)
  -----------------------------------------------------
   Valence non-Lewis         1.91088 (  4.900% of  39)
   Rydberg non-Lewis         0.07560 (  0.194% of  39)
  ==================       ============================
   Total non-Lewis           1.98648 (  5.094% of  39)
 --------------------------------------------------------


       (Occupancy)   Bond orbital/ Coefficients/ Hybrids
 ---------------------------------------------------------------------------------
     1. (0.99815) BD ( 1) O   1 - C   2  
                ( 66.76%)   0.8171* O   1 s( 43.10%)p 1.32( 56.81%)d 0.00(  0.09%)
                                            0.0000 -0.6559  0.0285  0.6010  0.0134
                                            0.3308  0.0114  0.3115  0.0093 -0.0177
                                           -0.0174 -0.0085 -0.0140  0.0054
                ( 33.24%)   0.5766* C   2 s( 30.75%)p 2.24( 68.98%)d 0.01(  0.27%)
                                           -0.0000 -0.5505  0.0667 -0.6584 -0.0679
                                           -0.3009 -0.0061 -0.3999 -0.0333 -0.0281
                                           -0.0333 -0.0158 -0.0225  0.0085
     2. (0.99482) BD ( 2) O   1 - C   2  
                ( 66.49%)   0.8154* O   1 s(  0.04%)p99.99( 99.80%)d 4.10(  0.16%)
                                           -0.0000 -0.0199  0.0020 -0.4035 -0.0031
                                           -0.1546 -0.0014  0.9007  0.0079  0.0112
                                           -0.0229 -0.0092  0.0109 -0.0280
                ( 33.51%)   0.5789* C   2 s(  0.06%)p99.99( 99.51%)d 7.15(  0.43%)
                                           -0.0001 -0.0210  0.0126 -0.4116  0.0140
                                           -0.2275  0.0039  0.8793 -0.0228 -0.0193
                                            0.0293  0.0237 -0.0202  0.0457
     3. (0.94346) BD ( 1) O   1 - O   6  
                ( 52.64%)   0.7255* O   1 s(  0.04%)p99.99( 99.87%)d 2.55(  0.09%)
                                           -0.0001 -0.0174  0.0076 -0.4713  0.0140
                                            0.8787 -0.0229 -0.0606 -0.0045 -0.0185
                                            0.0088 -0.0105  0.0197 -0.0003
                ( 47.36%)   0.6882* O   6 s(  0.00%)p 1.00( 99.94%)d 0.00(  0.06%)
                                            0.0000  0.0006 -0.0026  0.9553 -0.0258
                                            0.2725 -0.0058 -0.1085  0.0026  0.0170
                                           -0.0123 -0.0060 -0.0114  0.0023
     4. (0.95888) BD ( 1) C   2 - C   3  
                ( 48.59%)   0.6971* C   2 s( 37.50%)p 1.66( 62.44%)d 0.00(  0.05%)
                                            0.0005  0.6124  0.0008 -0.6246  0.0107
                                            0.4569 -0.0085 -0.1592 -0.0032 -0.0162
                                            0.0021 -0.0031  0.0050 -0.0146
                ( 51.41%)   0.7170* C   3 s( 24.56%)p 3.07( 75.37%)d 0.00(  0.06%)
                                           -0.0003  0.4956 -0.0031  0.7272  0.0000
                                           -0.4400 -0.0030  0.1764 -0.0159 -0.0173
                                            0.0083 -0.0089  0.0064 -0.0117
     5. (0.97347) BD ( 1) C   2 - H  11  
                ( 61.48%)   0.7841* C   2 s( 31.73%)p 2.15( 68.23%)d 0.00(  0.04%)
                                            0.0005 -0.5625 -0.0296 -0.0124 -0.0249
                                            0.8033 -0.0134  0.1898 -0.0070  0.0004
                                           -0.0002 -0.0086  0.0168  0.0021
                ( 38.52%)   0.6206* H  11 s( 99.89%)p 0.00(  0.11%)
                                           -0.9994  0.0117  0.0031 -0.0327 -0.0075
     6. (0.99619) BD ( 1) C   3 - O   4  
                ( 33.70%)   0.5805* C   3 s( 21.98%)p 3.54( 77.75%)d 0.01(  0.27%)
                                           -0.0002  0.4677  0.0316  0.0916 -0.0029
                                            0.8100  0.0478  0.3326 -0.0037  0.0108
                                            0.0056  0.0345 -0.0351 -0.0126
                ( 66.30%)   0.8142* O   4 s( 32.86%)p 2.04( 67.05%)d 0.00(  0.08%)
                                           -0.0000  0.5733  0.0003 -0.1112 -0.0072
                                           -0.7516  0.0026 -0.3052 -0.0057 -0.0047
                                            0.0002  0.0141 -0.0207 -0.0126
     7. (0.89627) BD ( 1) C   3 - C   5  
                ( 49.60%)   0.7043* C   3 s( 30.54%)p 2.27( 69.43%)d 0.00(  0.03%)
                                            0.0006  0.5527  0.0005 -0.6770  0.0142
                                           -0.3711  0.0095  0.3128 -0.0076  0.0092
                                           -0.0099 -0.0057  0.0060 -0.0006
                ( 50.40%)   0.7099* C   5 s( 29.25%)p 2.42( 70.72%)d 0.00(  0.03%)
                                            0.0005  0.5408  0.0024  0.6914 -0.0076
                                            0.3922 -0.0126 -0.2741 -0.0066  0.0119
                                           -0.0048 -0.0041  0.0067 -0.0081
     8. (0.96138) BD ( 1) C   3 - H  12  
                ( 63.84%)   0.7990* C   3 s( 22.86%)p 3.37( 77.10%)d 0.00(  0.04%)
                                            0.0006 -0.4779  0.0145  0.0604 -0.0136
                                           -0.0883 -0.0215  0.8711 -0.0138 -0.0008
                                           -0.0012 -0.0011 -0.0025 -0.0192
                ( 36.16%)   0.6014* H  12 s( 99.89%)p 0.00(  0.11%)
                                           -0.9994  0.0080 -0.0004  0.0038 -0.0330
     9. (0.97194) BD ( 1) O   4 - O   8  
                ( 38.50%)   0.6204* O   4 s(  0.78%)p99.99( 99.16%)d 0.08(  0.06%)
                                            0.0000  0.0883 -0.0061 -0.4841  0.0150
                                           -0.2045  0.0028  0.8455 -0.0192  0.0067
                                            0.0126 -0.0170 -0.0109  0.0009
                ( 61.50%)   0.7842* O   8 s(  1.81%)p54.12( 98.13%)d 0.03(  0.05%)
                                            0.0000  0.1347 -0.0004  0.2255 -0.0041
                                            0.8064 -0.0155 -0.5291  0.0098 -0.0150
                                            0.0064 -0.0003  0.0089  0.0141
    10. (0.72093) BD*( 1) O   4 - O   8  
                ( 61.50%)   0.7842* O   4 s(  0.78%)p99.99( 99.16%)d 0.08(  0.06%)
                                            0.0000  0.0883 -0.0061 -0.4841  0.0150
                                           -0.2045  0.0028  0.8455 -0.0192  0.0067
                                            0.0126 -0.0170 -0.0109  0.0009
                ( 38.50%)  -0.6204* O   8 s(  1.81%)p54.12( 98.13%)d 0.03(  0.05%)
                                            0.0000  0.1347 -0.0004  0.2255 -0.0041
                                            0.8064 -0.0155 -0.5291  0.0098 -0.0150
                                            0.0064 -0.0003  0.0089  0.0141
    11. (0.99296) BD ( 1) O   4 - H  13  
                ( 76.14%)   0.8726* O   4 s( 22.81%)p 3.38( 77.10%)d 0.00(  0.09%)
                                            0.0002  0.4776  0.0092  0.7705  0.0195
                                            0.0826  0.0264  0.4113  0.0159 -0.0116
                                            0.0141 -0.0052  0.0196 -0.0103
                ( 23.86%)   0.4884* H  13 s( 99.49%)p 0.01(  0.51%)
                                            0.9973 -0.0156 -0.0669 -0.0121 -0.0208
    12. (0.99588) BD ( 1) C   5 - O   6  
                ( 32.98%)   0.5743* C   5 s( 19.83%)p 4.03( 79.89%)d 0.01(  0.29%)
                                            0.0002 -0.4447 -0.0232 -0.0786 -0.0085
                                            0.1376  0.0349 -0.8780 -0.0404  0.0009
                                           -0.0065  0.0114  0.0003 -0.0519
                ( 67.02%)   0.8186* O   6 s( 32.52%)p 2.07( 67.40%)d 0.00(  0.08%)
                                            0.0001 -0.5703 -0.0005  0.1195 -0.0032
                                           -0.0963  0.0108  0.8064  0.0008  0.0049
                                           -0.0070  0.0156  0.0047 -0.0214
    13. (0.96282) BD ( 1) C   5 - C   7  
                ( 51.32%)   0.7164* C   5 s( 28.81%)p 2.47( 71.15%)d 0.00(  0.04%)
                                            0.0000  0.5368 -0.0018 -0.7158  0.0083
                                            0.4232 -0.0069 -0.1406 -0.0117 -0.0146
                                            0.0020 -0.0035  0.0085 -0.0115
                ( 48.68%)   0.6977* C   7 s( 27.19%)p 2.68( 72.75%)d 0.00(  0.05%)
                                            0.0003  0.5214  0.0071  0.7505 -0.0119
                                           -0.3721  0.0051  0.1599 -0.0048 -0.0139
                                            0.0088 -0.0047  0.0089 -0.0119
    14. (0.97146) BD ( 1) C   5 - H  14  
                ( 63.05%)   0.7941* C   5 s( 22.06%)p 3.53( 77.90%)d 0.00(  0.05%)
                                            0.0005 -0.4696  0.0092  0.0533  0.0006
                                            0.8040 -0.0028  0.3593 -0.0252 -0.0006
                                            0.0020 -0.0155  0.0133  0.0057
                ( 36.95%)   0.6078* H  14 s( 99.90%)p 0.00(  0.10%)
                                           -0.9995  0.0063 -0.0030 -0.0296 -0.0121
    15. (0.99393) BD ( 1) O   6 - H  15  
                ( 75.69%)   0.8700* O   6 s( 21.37%)p 3.67( 78.54%)d 0.00(  0.09%)
                                            0.0002  0.4622  0.0109 -0.1643 -0.0015
                                            0.7504  0.0133  0.4403  0.0356 -0.0118
                                           -0.0021  0.0075 -0.0223 -0.0144
                ( 24.31%)   0.4931* H  15 s( 99.50%)p 0.01(  0.50%)
                                            0.9974 -0.0140  0.0177 -0.0580 -0.0366
    16. (0.99579) BD ( 1) C   7 - O   8  
                ( 32.80%)   0.5727* C   7 s( 20.01%)p 3.98( 79.70%)d 0.01(  0.29%)
                                            0.0001 -0.4461 -0.0328  0.0807 -0.0069
                                           -0.6980 -0.0370 -0.5493 -0.0124  0.0067
                                            0.0057 -0.0452  0.0269 -0.0028
                ( 67.20%)   0.8198* O   8 s( 33.89%)p 1.95( 66.03%)d 0.00(  0.07%)
                                            0.0001 -0.5822 -0.0006 -0.0994 -0.0062
                                            0.5260 -0.0029  0.6114  0.0029 -0.0026
                                           -0.0052 -0.0245  0.0098 -0.0033
    17. (0.79244) BD ( 1) C   7 - C   9  
                ( 60.04%)   0.7748* C   7 s( 30.16%)p 2.31( 69.81%)d 0.00(  0.04%)
                                           -0.0003  0.5491 -0.0026 -0.6553 -0.0008
                                           -0.5077  0.0077  0.1035 -0.0106  0.0155
                                           -0.0060 -0.0035  0.0039 -0.0077
                ( 39.96%)   0.6322* C   9 s( 36.02%)p 1.41( 50.92%)d 0.36( 13.06%)
                                            0.0022  0.5537  0.2316  0.5577  0.2932
                                            0.3133  0.0395 -0.0877 -0.0694  0.1919
                                           -0.0112 -0.0252  0.3033 -0.0325
    18. (0.97340) BD ( 1) C   7 - H  16  
                ( 62.34%)   0.7895* C   7 s( 22.67%)p 3.41( 77.28%)d 0.00(  0.05%)
                                            0.0002 -0.4759  0.0174 -0.0096  0.0065
                                           -0.3368 -0.0113  0.8118 -0.0122 -0.0011
                                           -0.0010  0.0140 -0.0007 -0.0163
                ( 37.66%)   0.6137* H  16 s( 99.90%)p 0.00(  0.10%)
                                           -0.9994  0.0096  0.0013  0.0138 -0.0286
    19. (0.99242) BD ( 1) O   8 - H  17  
                ( 76.28%)   0.8734* O   8 s( 23.79%)p 3.20( 76.12%)d 0.00(  0.08%)
                                           -0.0002 -0.4876 -0.0143  0.8300  0.0207
                                           -0.2342 -0.0206 -0.1272 -0.0232 -0.0037
                                           -0.0020  0.0006 -0.0253  0.0124
                ( 23.72%)   0.4871* H  17 s( 99.50%)p 0.01(  0.50%)
                                           -0.9974  0.0126 -0.0676  0.0059  0.0210
    20. (0.98718) BD ( 1) C   9 - O  10  
                ( 31.01%)   0.5569* C   9 s( 21.50%)p 3.57( 76.80%)d 0.08(  1.70%)
                                            0.0005  0.4476  0.1208 -0.7995  0.0619
                                            0.3515  0.0185  0.0325 -0.0091  0.0228
                                           -0.0042 -0.0063  0.1242 -0.0315
                ( 68.99%)   0.8306* O  10 s( 33.75%)p 1.96( 66.17%)d 0.00(  0.08%)
                                           -0.0000  0.5809  0.0091  0.5722 -0.0032
                                           -0.5725 -0.0028 -0.0799  0.0093 -0.0215
                                           -0.0097  0.0078  0.0119 -0.0056
    21. (0.87410) BD ( 2) C   9 - O  10  
                (  5.39%)   0.2321* C   9 s(  9.74%)p 6.98( 68.01%)d 2.28( 22.25%)
                                           -0.0035  0.0776 -0.3023  0.1912 -0.4056
                                            0.6826 -0.0605 -0.0457  0.0859 -0.2354
                                            0.0093  0.0280 -0.4073  0.0188
                ( 94.61%)   0.9727* O  10 s(  0.18%)p99.99( 99.74%)d 0.40(  0.07%)
                                            0.0004 -0.0427 -0.0023  0.7260 -0.0073
                                            0.6854 -0.0111 -0.0210 -0.0001  0.0088
                                           -0.0146 -0.0132  0.0153 -0.0056
    22. (0.91969) BD ( 1) C   9 - H  18  
                ( 59.03%)   0.7683* C   9 s( 27.12%)p 2.50( 67.78%)d 0.19(  5.10%)
                                           -0.0011  0.4970 -0.1555 -0.0203 -0.2001
                                           -0.4479 -0.0330 -0.6576  0.0568 -0.1069
                                            0.0051  0.0306 -0.1949  0.0240
                ( 40.97%)   0.6401* H  18 s( 99.90%)p 0.00(  0.10%)
                                            0.9995 -0.0048  0.0037  0.0236  0.0201
    23. (0.93373) BD ( 1) C   9 - H  19  
                ( 60.16%)   0.7756* C   9 s( 25.50%)p 2.78( 70.90%)d 0.14(  3.59%)
                                           -0.0011  0.4884 -0.1285  0.0943 -0.1818
                                           -0.3318 -0.0278  0.7455  0.0206 -0.0917
                                            0.0095 -0.0014 -0.1632  0.0286
                ( 39.84%)   0.6312* H  19 s( 99.90%)p 0.00(  0.10%)
                                            0.9995 -0.0056 -0.0006  0.0188 -0.0260
    24. (0.99472) BD ( 1) O  10 - H  20  
                ( 74.55%)   0.8634* O  10 s( 21.33%)p 3.68( 78.58%)d 0.00(  0.09%)
                                           -0.0002 -0.4615 -0.0169  0.2782  0.0282
                                           -0.2995 -0.0238  0.7855  0.0185  0.0023
                                           -0.0003  0.0124  0.0015 -0.0275
                ( 25.45%)   0.5045* H  20 s( 99.59%)p 0.00(  0.41%)
                                           -0.9980  0.0044 -0.0197  0.0270 -0.0543
    25. (0.99987) CR ( 1) O   1           s(100.00%)p 0.00(  0.00%)
                                            1.0000 -0.0003 -0.0000 -0.0002 -0.0000
                                           -0.0001 -0.0000 -0.0001 -0.0000  0.0000
                                            0.0000  0.0000  0.0000 -0.0000
    26. (0.99967) CR ( 1) C   2           s(100.00%)p 0.00(  0.00%)
                                            1.0000 -0.0000  0.0000  0.0002  0.0000
                                           -0.0006  0.0000  0.0000  0.0000  0.0000
                                           -0.0000  0.0000 -0.0000  0.0000
    27. (0.99945) CR ( 1) C   3           s(100.00%)p 0.00(  0.00%)
                                            1.0000  0.0002 -0.0000  0.0006 -0.0000
                                            0.0003  0.0000 -0.0006  0.0000 -0.0000
                                            0.0000  0.0000 -0.0000  0.0000
    28. (0.99986) CR ( 1) O   4           s(100.00%)
                                            1.0000 -0.0001 -0.0000 -0.0001 -0.0000
                                           -0.0001 -0.0000 -0.0001 -0.0000  0.0000
                                           -0.0000  0.0000 -0.0000  0.0000
    29. (0.99944) CR ( 1) C   5           s(100.00%)p 0.00(  0.00%)
                                            1.0000  0.0000 -0.0000 -0.0003  0.0000
                                           -0.0006  0.0000  0.0001  0.0000 -0.0000
                                            0.0000  0.0000 -0.0000  0.0000
    30. (0.99988) CR ( 1) O   6           s(100.00%)p 0.00(  0.00%)
                                            1.0000 -0.0001 -0.0000 -0.0000  0.0000
                                           -0.0001 -0.0000 -0.0001 -0.0000  0.0000
                                            0.0000 -0.0000  0.0000  0.0000
    31. (0.99946) CR ( 1) C   7           s(100.00%)p 0.00(  0.00%)
                                            1.0000  0.0001 -0.0000 -0.0004  0.0000
                                            0.0001  0.0000 -0.0001  0.0000  0.0000
                                           -0.0000  0.0000 -0.0000  0.0000
    32. (0.99986) CR ( 1) O   8           s(100.00%)p 0.00(  0.00%)
                                            1.0000 -0.0001 -0.0000  0.0002  0.0000
                                           -0.0001 -0.0000 -0.0001 -0.0000 -0.0000
                                           -0.0000  0.0000 -0.0000  0.0000
    33. (0.99948) CR ( 1) C   9           s(100.00%)p 0.00(  0.00%)d 0.00(  0.00%)
                                            1.0000 -0.0001 -0.0019 -0.0001 -0.0025
                                            0.0007 -0.0004  0.0002  0.0005 -0.0015
                                            0.0001  0.0002 -0.0026  0.0002
    34. (0.99988) CR ( 1) O  10           s(100.00%)p 0.00(  0.00%)
                                            1.0000 -0.0000 -0.0000 -0.0002  0.0000
                                           -0.0003 -0.0000  0.0001  0.0000 -0.0000
                                            0.0000  0.0000 -0.0000 -0.0000
    35. (0.99019) LP ( 1) O   1           s( 56.91%)p 0.76( 43.07%)d 0.00(  0.02%)
                                            0.0004  0.7542  0.0172  0.5020  0.0030
                                            0.3042 -0.0028  0.2937  0.0007 -0.0062
                                           -0.0088 -0.0039 -0.0051  0.0038
    36. (0.98751) LP ( 1) O   4           s( 43.50%)p 1.30( 56.45%)d 0.00(  0.04%)
                                            0.0001  0.6596 -0.0042 -0.3971  0.0074
                                            0.6207 -0.0053 -0.1462  0.0040  0.0177
                                            0.0007  0.0050  0.0067  0.0078
    37. (0.98767) LP ( 1) O   6           s( 46.08%)p 1.17( 53.88%)d 0.00(  0.04%)
                                            0.0001  0.6788 -0.0058  0.2115 -0.0036
                                           -0.5929  0.0076  0.3774 -0.0014  0.0058
                                           -0.0048  0.0161  0.0081  0.0043
    38. (0.98215) LP ( 1) O   8           s( 40.47%)p 1.47( 59.49%)d 0.00(  0.04%)
                                            0.0000  0.6361 -0.0092  0.4984 -0.0094
                                            0.1310  0.0048  0.5737 -0.0078 -0.0103
                                           -0.0144 -0.0065 -0.0042 -0.0017
    39. (0.98789) LP ( 1) O  10           s( 44.72%)p 1.24( 55.24%)d 0.00(  0.04%)
                                           -0.0000  0.6686 -0.0147 -0.2584 -0.0034
                                            0.3341 -0.0049  0.6114 -0.0095  0.0019
                                            0.0146 -0.0086 -0.0018 -0.0095
    40. (0.00180) RY*( 1) O   1           s(  0.51%)p99.99( 96.93%)d 5.07(  2.57%)
                                           -0.0000 -0.0044  0.0710  0.0080  0.5139
                                           -0.0215 -0.8281  0.0022 -0.1373  0.0618
                                           -0.0280  0.0711 -0.1265  0.0015
    41. (0.00015) RY*( 2) O   1           s( 78.23%)p 0.26( 20.04%)d 0.02(  1.73%)
                                            0.0000  0.0096  0.8844 -0.0244  0.3189
                                           -0.0168  0.2525 -0.0151  0.1840  0.1176
                                            0.0293  0.0373  0.0123  0.0326
    42. (0.00011) RY*( 3) O   1           s(  0.00%)p 1.00( 99.44%)d 0.01(  0.55%)
                                            0.0000  0.0005  0.0022  0.0027 -0.2751
                                            0.0024 -0.3169 -0.0107  0.9045  0.0238
                                           -0.0291 -0.0125 -0.0138 -0.0615
    43. (0.00005) RY*( 4) O   1           s( 11.18%)p 5.63( 62.89%)d 2.32( 25.94%)
    44. (0.00000) RY*( 5) O   1           s(  7.44%)p 1.24(  9.22%)d11.21( 83.35%)
    45. (0.00000) RY*( 6) O   1           s(  0.49%)p 2.50(  1.22%)d99.99( 98.29%)
    46. (0.00000) RY*( 7) O   1           s(  0.08%)p 7.73(  0.66%)d99.99( 99.26%)
    47. (0.00000) RY*( 8) O   1           s(  1.22%)p 6.59(  8.04%)d74.35( 90.74%)
    48. (0.00000) RY*( 9) O   1           s(  0.77%)p 2.61(  2.01%)d99.99( 97.22%)
    49. (0.00620) RY ( 1) C   2           s( 30.98%)p 2.19( 67.79%)d 0.04(  1.23%)
                                           -0.0000  0.0607  0.5533  0.0671 -0.6552
                                            0.0305 -0.2587  0.0317 -0.4187  0.0206
                                           -0.0392  0.0290 -0.0967  0.0127
    50. (0.00419) RY*( 2) C   2           s( 28.88%)p 1.07( 30.93%)d 1.39( 40.18%)
                                           -0.0000 -0.0188  0.5371  0.0116  0.5488
                                            0.0419  0.0681 -0.0189 -0.0354  0.2598
                                           -0.0382  0.2296 -0.5165  0.1156
    51. (0.00123) RY*( 3) C   2           s(  0.53%)p99.99( 62.09%)d70.96( 37.38%)
                                            0.0000 -0.0042  0.0725  0.0224  0.3123
                                            0.0074  0.2707 -0.0279 -0.6699 -0.3373
                                            0.3312 -0.2655  0.2189  0.1788
    52. (0.00077) RY*( 4) C   2           s( 11.10%)p 6.22( 69.05%)d 1.79( 19.86%)
                                           -0.0000  0.0107  0.3329  0.0107 -0.1645
                                            0.0186  0.7892  0.0346  0.1972 -0.1369
                                           -0.3119 -0.0726  0.1289 -0.2463
    53. (0.00026) RY*( 5) C   2           s( 17.15%)p 1.44( 24.76%)d 3.39( 58.09%)
                                            0.0000 -0.0157  0.4138 -0.0123  0.3181
                                           -0.0120 -0.3635  0.0241  0.1158  0.1498
                                           -0.1294 -0.1373  0.6796 -0.2471
    54. (0.00009) RY*( 6) C   2           s(  9.43%)p 3.10( 29.26%)d 6.50( 61.30%)
    55. (0.00006) RY*( 7) C   2           s(  1.42%)p 9.37( 13.31%)d60.02( 85.27%)
    56. (0.00000) RY*( 8) C   2           s(  0.29%)p11.21(  3.20%)d99.99( 96.52%)
    57. (0.00001) RY*( 9) C   2           s(  0.18%)p 2.48(  0.44%)d99.99( 99.38%)
    58. (0.00331) RY*( 1) C   3           s( 20.21%)p 3.82( 77.13%)d 0.13(  2.66%)
                                            0.0000 -0.0203  0.4491 -0.0008 -0.5311
                                           -0.0408  0.6912 -0.0139  0.0978  0.1090
                                            0.0324 -0.0273  0.0764 -0.0841
    59. (0.00267) RY*( 2) C   3           s(  1.12%)p78.45( 88.12%)d 9.58( 10.76%)
                                           -0.0000  0.0225  0.1036 -0.0158 -0.6422
                                            0.0167 -0.5078 -0.0224 -0.4581 -0.0222
                                           -0.0539 -0.1568 -0.1482 -0.2401
    60. (0.00205) RY*( 3) C   3           s( 21.71%)p 2.57( 55.85%)d 1.03( 22.44%)
                                           -0.0000  0.0162  0.4657  0.0041  0.0995
                                            0.0068 -0.3796 -0.0014  0.6360  0.1747
                                            0.0060 -0.3812 -0.0440 -0.2159
    61. (0.00088) RY*( 4) C   3           s(  4.27%)p 3.97( 16.95%)d18.43( 78.77%)
                                            0.0000 -0.0054  0.2067  0.0089  0.2042
                                           -0.0084 -0.0804 -0.0097 -0.3480  0.7830
                                            0.3513  0.1340  0.1807  0.0257
    62. (0.00057) RY*( 5) C   3           s(  6.17%)p 6.19( 38.18%)d 9.02( 55.65%)
                                            0.0000 -0.0233  0.2472 -0.0054  0.4453
                                           -0.0224  0.2427 -0.0244 -0.3514 -0.1372
                                           -0.0415 -0.1295 -0.5146 -0.5044
    63. (0.00036) RY*( 6) C   3           s( 28.07%)p 0.38( 10.55%)d 2.19( 61.38%)
                                           -0.0000  0.0016  0.5298 -0.0041  0.1975
                                            0.0114 -0.1504 -0.0099 -0.2090 -0.3883
                                           -0.2056  0.2734  0.5869 -0.0392
    64. (0.00013) RY*( 7) C   3           s( 12.14%)p 0.24(  2.94%)d 6.99( 84.92%)
                                            0.0000 -0.0043  0.3484  0.0063 -0.0440
                                           -0.0397 -0.1379 -0.0068  0.0825  0.0702
                                           -0.2348  0.5299 -0.5580  0.4438
    65. (0.00008) RY*( 8) C   3           s(  6.19%)p 1.01(  6.26%)d14.14( 87.55%)
    66. (0.00004) RY*( 9) C   3           s(  0.17%)p26.09(  4.35%)d99.99( 95.48%)
    67. (0.00128) RY*( 1) O   4           s(  7.04%)p12.70( 89.45%)d 0.50(  3.51%)
                                           -0.0000  0.0049  0.2653 -0.0066 -0.4398
                                           -0.0052 -0.3971  0.0193  0.7369  0.0728
                                           -0.0171 -0.1112 -0.0375 -0.1253
    68. (0.00074) RY*( 2) O   4           s(  3.72%)p23.86( 88.77%)d 2.02(  7.51%)
                                           -0.0000  0.0031  0.1929 -0.0003 -0.7714
                                            0.0062  0.4682  0.0070 -0.2709  0.2010
                                            0.1304  0.0432  0.1047  0.0696
    69. (0.00017) RY*( 3) O   4           s( 74.03%)p 0.33( 24.38%)d 0.02(  1.59%)
                                           -0.0000  0.0029  0.8604  0.0029  0.1598
                                            0.0008 -0.3080 -0.0004 -0.3512 -0.0213
                                           -0.0151  0.0488  0.0283  0.1096
    70. (0.00004) RY*( 4) O   4           s( 12.44%)p 6.63( 82.47%)d 0.41(  5.09%)
    71. (0.00002) RY*( 5) O   4           s(  1.94%)p 3.85(  7.45%)d46.80( 90.61%)
    72. (0.00000) RY*( 6) O   4           s(  0.01%)p97.74(  1.37%)d99.99( 98.62%)
    73. (0.00001) RY*( 7) O   4           s(  0.01%)p 1.00(  2.23%)d43.85( 97.76%)
    74. (0.00001) RY*( 8) O   4           s(  0.40%)p 3.39(  1.37%)d99.99( 98.23%)
    75. (0.00000) RY*( 9) O   4           s(  0.44%)p 6.29(  2.75%)d99.99( 96.82%)
    76. (0.00368) RY*( 1) C   5           s( 12.17%)p 7.06( 85.91%)d 0.16(  1.92%)
                                            0.0000 -0.0323  0.3473 -0.0086  0.1773
                                            0.0118 -0.7413 -0.0473  0.5250  0.0183
                                           -0.0354  0.0647  0.1049  0.0494
    77. (0.00275) RY*( 2) C   5           s(  0.03%)p99.99( 95.62%)d99.99(  4.35%)
                                           -0.0000  0.0002  0.0183  0.0035  0.3127
                                            0.0295  0.5882 -0.0014  0.7152 -0.0017
                                           -0.0935  0.1381 -0.0921 -0.0849
    78. (0.00224) RY*( 3) C   5           s(  1.97%)p42.75( 84.35%)d 6.93( 13.68%)
                                           -0.0000  0.0026  0.1404  0.0081  0.8421
                                           -0.0146 -0.0043 -0.0022 -0.3661  0.0104
                                           -0.2872 -0.2226 -0.0602  0.0322
    79. (0.00111) RY*( 4) C   5           s( 70.75%)p 0.18( 12.55%)d 0.24( 16.71%)
                                            0.0000  0.0057  0.8411 -0.0035 -0.2346
                                           -0.0142  0.2486  0.0029 -0.0914  0.0166
                                           -0.0140 -0.2658  0.1214 -0.2850
    80. (0.00074) RY*( 5) C   5           s(  1.99%)p 2.99(  5.93%)d46.38( 92.08%)
                                            0.0000  0.0025  0.1409 -0.0100 -0.2158
                                            0.0067  0.0202  0.0058 -0.1104  0.2267
                                           -0.7590  0.4970 -0.0971  0.1921
    81. (0.00066) RY*( 6) C   5           s(  1.94%)p 5.55( 10.78%)d44.96( 87.27%)
                                           -0.0000  0.0068  0.1392  0.0091  0.2363
                                           -0.0057  0.0386  0.0230 -0.2233 -0.0393
                                            0.3643  0.7500  0.3326 -0.2558
    82. (0.00018) RY*( 7) C   5           s( 10.62%)p 0.12(  1.22%)d 8.30( 88.15%)
                                           -0.0000 -0.0038  0.3259 -0.0038  0.0365
                                            0.0155  0.0711 -0.0345 -0.0664  0.0404
                                            0.4078  0.1682 -0.5770  0.5936
    83. (0.00008) RY*( 8) C   5           s(  0.58%)p 2.00(  1.17%)d99.99( 98.25%)
    84. (0.00005) RY*( 9) C   5           s(  0.00%)p 1.00(  2.82%)d34.41( 97.17%)
    85. (0.00142) RY*( 1) O   6           s(  0.36%)p99.99( 96.91%)d 7.66(  2.73%)
                                           -0.0000  0.0013  0.0597  0.0232  0.9765
                                            0.0057  0.1145 -0.0005 -0.0447  0.0142
                                           -0.1640 -0.0094 -0.0042  0.0097
    86. (0.00053) RY*( 2) O   6           s(  0.26%)p99.99( 84.73%)d58.77( 15.02%)
                                            0.0000 -0.0025  0.0505 -0.0011  0.1078
                                           -0.0029 -0.8734  0.0046  0.2699  0.0277
                                           -0.0365  0.3721 -0.0599  0.0776
    87. (0.00029) RY*( 3) O   6           s( 91.47%)p 0.09(  8.23%)d 0.00(  0.30%)
                                           -0.0000  0.0028  0.9564  0.0023 -0.0672
                                           -0.0017 -0.0222  0.0018 -0.2780  0.0234
                                            0.0088  0.0391  0.0243  0.0149
    88. (0.00003) RY*( 4) O   6           s(  6.58%)p13.48( 88.66%)d 0.72(  4.76%)
    89. (0.00001) RY*( 5) O   6           s(  0.28%)p 3.60(  0.99%)d99.99( 98.73%)
    90. (0.00001) RY*( 6) O   6           s(  0.07%)p48.29(  3.54%)d99.99( 96.39%)
    91. (0.00001) RY*( 7) O   6           s(  0.97%)p15.46( 14.96%)d86.92( 84.07%)
    92. (0.00000) RY*( 8) O   6           s(  0.03%)p12.50(  0.42%)d99.99( 99.55%)
    93. (0.00001) RY*( 9) O   6           s(  0.02%)p99.38(  1.80%)d99.99( 98.18%)
    94. (0.00334) RY*( 1) C   7           s( 14.49%)p 5.78( 83.83%)d 0.12(  1.67%)
                                           -0.0000 -0.0193  0.3802  0.0054  0.5774
                                           -0.0302  0.6663 -0.0246  0.2439 -0.0408
                                           -0.0935  0.0170  0.0727 -0.0272
    95. (0.00243) RY*( 2) C   7           s( 12.71%)p 5.08( 64.51%)d 1.79( 22.78%)
                                            0.0000  0.0169  0.3561 -0.0037  0.3963
                                            0.0070 -0.6458 -0.0096  0.2662 -0.0763
                                           -0.0190 -0.1195 -0.1767 -0.4196
    96. (0.00159) RY*( 3) C   7           s(  0.02%)p99.99( 96.82%)d99.99(  3.16%)
                                           -0.0000  0.0078  0.0132  0.0075  0.4792
                                            0.0130 -0.1052 -0.0104 -0.8527  0.0815
                                            0.0542  0.1427  0.0390  0.0111
    97. (0.00119) RY*( 4) C   7           s( 35.37%)p 1.03( 36.35%)d 0.80( 28.28%)
                                            0.0000 -0.0148  0.5946 -0.0111 -0.4975
                                           -0.0069  0.1502 -0.0339 -0.3034 -0.3244
                                           -0.1181  0.1832 -0.0446 -0.3578
    98. (0.00077) RY*( 5) C   7           s(  0.02%)p99.99(  4.16%)d99.99( 95.81%)
                                            0.0000  0.0104  0.0116 -0.0085  0.0639
                                            0.0156 -0.1888  0.0182 -0.0353 -0.5042
                                           -0.4947 -0.2631  0.5498  0.2962
    99. (0.00040) RY*( 6) C   7           s( 21.73%)p 0.17(  3.76%)d 3.43( 74.51%)
                                            0.0000  0.0038  0.4662 -0.0029 -0.1206
                                            0.0134 -0.1449  0.0044  0.0433  0.4307
                                            0.4163 -0.0666  0.5814  0.2095
   100. (0.00014) RY*( 7) C   7           s(  0.62%)p 8.37(  5.18%)d99.99( 94.20%)
                                            0.0000 -0.0017  0.0787 -0.0101  0.0987
                                           -0.0296 -0.1414 -0.0166  0.1444 -0.5118
                                            0.4266  0.5482 -0.1068  0.4315
   101. (0.00011) RY*( 8) C   7           s( 14.19%)p 0.11(  1.63%)d 5.93( 84.18%)
                                           -0.0000 -0.0004  0.3768  0.0059 -0.0600
                                           -0.0133 -0.0460  0.0025 -0.1017  0.1170
                                           -0.1518 -0.3784 -0.5541  0.5957
   102. (0.00004) RY*( 9) C   7           s(  0.79%)p 5.32(  4.21%)d99.99( 95.00%)
   103. (0.00120) RY*( 1) O   8           s( 13.00%)p 6.34( 82.48%)d 0.35(  4.51%)
                                            0.0000  0.0082  0.3605  0.0019  0.4689
                                           -0.0061 -0.5517  0.0122  0.5481 -0.0852
                                           -0.0633 -0.0000 -0.0427 -0.1790
   104. (0.00087) RY*( 2) O   8           s(  9.83%)p 8.50( 83.62%)d 0.67(  6.54%)
                                           -0.0000  0.0026  0.3136 -0.0027  0.7015
                                            0.0122  0.5023 -0.0007 -0.3027 -0.1608
                                           -0.1406 -0.0143  0.1020  0.0959
   105. (0.00023) RY*( 3) O   8           s( 56.63%)p 0.70( 39.59%)d 0.07(  3.78%)
                                            0.0000  0.0037  0.7525  0.0015 -0.3007
                                           -0.0011 -0.2896  0.0017 -0.4707  0.1162
                                            0.0921 -0.0850 -0.0049  0.0927
   106. (0.00005) RY*( 4) O   8           s( 12.87%)p 4.46( 57.40%)d 2.31( 29.73%)
   107. (0.00001) RY*( 5) O   8           s(  3.92%)p 5.34( 20.94%)d19.15( 75.13%)
   108. (0.00001) RY*( 6) O   8           s(  0.15%)p26.01(  3.99%)d99.99( 95.85%)
   109. (0.00001) RY*( 7) O   8           s(  3.13%)p 1.23(  3.85%)d29.70( 93.01%)
   110. (0.00001) RY*( 8) O   8           s(  0.47%)p 4.88(  2.28%)d99.99( 97.26%)
   111. (0.00001) RY*( 9) O   8           s(  0.01%)p99.99(  6.06%)d99.99( 93.93%)
   112. (0.00189) RY*( 1) C   9           s( 10.00%)p 8.19( 81.92%)d 0.81(  8.08%)
                                           -0.0000 -0.0205  0.3156  0.0402 -0.3580
                                           -0.0181  0.4235  0.0105  0.7139 -0.0433
                                            0.0822  0.0485  0.2167 -0.1511
   113. (0.00086) RY*( 2) C   9           s(  0.19%)p99.99( 74.32%)d99.99( 25.49%)
                                           -0.0000 -0.0189  0.0393  0.0004 -0.6055
                                           -0.0044  0.3308 -0.0227 -0.5163  0.3098
                                           -0.0732 -0.3244  0.2080  0.0714
   114. (0.00068) RY*( 3) C   9           s(  3.52%)p 5.41( 19.06%)d21.98( 77.42%)
                                           -0.0000 -0.0087  0.1875  0.0068 -0.0969
                                           -0.0034 -0.4209 -0.0135  0.0616 -0.0392
                                            0.7269 -0.4913  0.0376  0.0379
   115. (0.00045) RY*( 4) C   9           s(  8.43%)p 6.31( 53.25%)d 4.54( 38.32%)
                                           -0.0000 -0.0240  0.2894  0.0304 -0.3398
                                           -0.0182 -0.6448 -0.0010 -0.0064 -0.2293
                                           -0.4562  0.0896  0.3205 -0.1083
   116. (0.00012) RY*( 5) C   9           s( 37.01%)p 0.34( 12.72%)d 1.36( 50.27%)
                                            0.0000  0.0004  0.6083  0.0249  0.1268
                                           -0.0200  0.2452 -0.0108 -0.2234 -0.4734
                                           -0.1556 -0.2586 -0.4312 -0.0400
   117. (0.00007) RY*( 6) C   9           s( 17.54%)p 0.37(  6.46%)d 4.33( 75.99%)
   118. (0.00003) RY*( 7) C   9           s(  2.61%)p 6.40( 16.72%)d30.86( 80.67%)
   119. (0.00001) RY*( 8) C   9           s(  0.81%)p 1.41(  1.14%)d99.99( 98.05%)
   120. (0.00085) RY*( 1) O  10           s(  3.31%)p27.47( 90.84%)d 1.77(  5.85%)
                                            0.0000  0.0054  0.1818  0.0038  0.5400
                                            0.0086  0.7380  0.0062  0.2685  0.0713
                                            0.0489 -0.0935  0.2055 -0.0091
   121. (0.00045) RY*( 2) O  10           s(  2.11%)p36.20( 76.50%)d10.12( 21.38%)
                                            0.0000 -0.0021  0.1454 -0.0037 -0.3259
                                            0.0042 -0.1172  0.0002  0.8031 -0.1002
                                            0.3449 -0.2798 -0.0739  0.0324
   122. (0.00012) RY*( 3) O  10           s( 89.77%)p 0.08(  7.36%)d 0.03(  2.87%)
                                            0.0000 -0.0079  0.9474  0.0026 -0.0740
                                            0.0026 -0.0560  0.0269 -0.2534 -0.1021
                                            0.0122 -0.0388 -0.0934  0.0889
   123. (0.00003) RY*( 4) O  10           s(  1.20%)p77.19( 92.27%)d 5.47(  6.54%)
   124. (0.00002) RY*( 5) O  10           s(  1.48%)p 1.71(  2.52%)d65.00( 96.00%)
   125. (0.00000) RY*( 6) O  10           s(  0.84%)p17.67( 14.78%)d99.99( 84.39%)
   126. (0.00000) RY*( 7) O  10           s(  0.21%)p26.59(  5.50%)d99.99( 94.30%)
   127. (0.00000) RY*( 8) O  10           s(  0.16%)p61.73(  9.60%)d99.99( 90.24%)
   128. (0.00000) RY*( 9) O  10           s(  0.95%)p 0.96(  0.91%)d99.99( 98.14%)
   129. (0.00194) RY*( 1) H  11           s( 99.61%)p 0.00(  0.39%)
                                            0.0097  0.9980  0.0019  0.0627 -0.0014
   130. (0.00004) RY*( 2) H  11           s(  0.47%)p99.99( 99.53%)
   131. (0.00002) RY*( 3) H  11           s(  0.01%)p 1.00( 99.99%)
   132. (0.00001) RY*( 4) H  11           s(  0.03%)p99.99( 99.97%)
   133. (0.00163) RY*( 1) H  12           s( 99.98%)p 0.00(  0.02%)
                                            0.0080  0.9999 -0.0130  0.0013 -0.0015
   134. (0.00008) RY*( 2) H  12           s(  0.01%)p99.99( 99.99%)
   135. (0.00005) RY*( 3) H  12           s(  0.04%)p99.99( 99.96%)
   136. (0.00002) RY*( 4) H  12           s(  0.07%)p99.99( 99.93%)
   137. (0.00239) RY*( 1) H  13           s( 90.90%)p 0.10(  9.10%)
                                            0.0292  0.9530  0.1160  0.0808  0.2665
   138. (0.00061) RY*( 2) H  13           s(  1.17%)p84.80( 98.83%)
                                            0.0051  0.1078  0.1247  0.7311 -0.6620
   139. (0.00050) RY*( 3) H  13           s(  2.45%)p39.74( 97.55%)
                                            0.0154  0.1559  0.4889 -0.6320 -0.5805
   140. (0.00002) RY*( 4) H  13           s(  5.98%)p15.71( 94.02%)
   141. (0.00153) RY*( 1) H  14           s( 99.34%)p 0.01(  0.66%)
                                            0.0065  0.9967  0.0482 -0.0360  0.0542
   142. (0.00007) RY*( 2) H  14           s(  0.61%)p99.99( 99.39%)
   143. (0.00005) RY*( 3) H  14           s(  0.04%)p99.99( 99.96%)
   144. (0.00002) RY*( 4) H  14           s(  0.11%)p99.99( 99.89%)
   145. (0.00202) RY*( 1) H  15           s( 95.97%)p 0.04(  4.03%)
                                            0.0270  0.9793 -0.0984  0.1153  0.1314
   146. (0.00056) RY*( 2) H  15           s(  0.39%)p99.99( 99.61%)
                                           -0.0051  0.0623  0.9731  0.0596  0.2136
   147. (0.00052) RY*( 3) H  15           s(  0.35%)p99.99( 99.65%)
                                            0.0002  0.0595  0.1425  0.5511 -0.8201
   148. (0.00003) RY*( 4) H  15           s(  3.78%)p25.43( 96.22%)
   149. (0.00192) RY*( 1) H  16           s( 99.74%)p 0.00(  0.26%)
                                            0.0095  0.9987 -0.0284 -0.0395 -0.0148
   150. (0.00009) RY*( 2) H  16           s(  0.15%)p99.99( 99.85%)
   151. (0.00005) RY*( 3) H  16           s(  0.10%)p99.99( 99.90%)
   152. (0.00002) RY*( 4) H  16           s(  0.11%)p99.99( 99.89%)
   153. (0.00184) RY*( 1) H  17           s( 93.97%)p 0.06(  6.03%)
                                            0.0249  0.9690 -0.1483  0.1814  0.0736
   154. (0.00066) RY*( 2) H  17           s(  0.07%)p99.99( 99.93%)
                                            0.0109  0.0238  0.0875 -0.4228  0.9016
   155. (0.00049) RY*( 3) H  17           s(  1.68%)p58.42( 98.32%)
                                            0.0140  0.1290 -0.3695 -0.8451 -0.3640
   156. (0.00002) RY*( 4) H  17           s(  4.79%)p19.89( 95.21%)
   157. (0.00093) RY*( 1) H  18           s( 99.78%)p 0.00(  0.22%)
                                            0.0058  0.9989  0.0282 -0.0288 -0.0249
   158. (0.00010) RY*( 2) H  18           s(  0.04%)p99.99( 99.96%)
                                            0.0002  0.0203 -0.6157 -0.4546  0.6433
   159. (0.00006) RY*( 3) H  18           s(  0.02%)p99.99( 99.98%)
   160. (0.00002) RY*( 4) H  18           s(  0.26%)p99.99( 99.74%)
   161. (0.00227) RY*( 1) H  19           s( 99.97%)p 0.00(  0.03%)
                                            0.0056  0.9999 -0.0045 -0.0133 -0.0085
   162. (0.00008) RY*( 2) H  19           s(  0.03%)p99.99( 99.97%)
   163. (0.00005) RY*( 3) H  19           s(  0.02%)p99.99( 99.98%)
   164. (0.00003) RY*( 4) H  19           s(  0.08%)p99.99( 99.92%)
   165. (0.00080) RY*( 1) H  20           s( 54.40%)p 0.84( 45.60%)
                                            0.0117  0.7375  0.2193  0.6336  0.0805
   166. (0.00060) RY*( 2) H  20           s( 28.32%)p 2.53( 71.68%)
                                            0.0048  0.5322 -0.7637 -0.3618  0.0521
   167. (0.00052) RY*( 3) H  20           s( 15.48%)p 5.46( 84.52%)
                                            0.0041  0.3935  0.5089 -0.5691 -0.5122
   168. (0.00001) RY*( 4) H  20           s(  2.20%)p44.37( 97.80%)
   169. (0.00303) BD*( 1) O   1 - C   2  
                ( 33.24%)   0.5766* O   1 s( 43.10%)p 1.32( 56.81%)d 0.00(  0.09%)
                                           -0.0000  0.6559 -0.0285 -0.6010 -0.0134
                                           -0.3308 -0.0114 -0.3115 -0.0093  0.0177
                                            0.0174  0.0085  0.0140 -0.0054
                ( 66.76%)  -0.8171* C   2 s( 30.75%)p 2.24( 68.98%)d 0.01(  0.27%)
                                            0.0000  0.5505 -0.0667  0.6584  0.0679
                                            0.3009  0.0061  0.3999  0.0333  0.0281
                                            0.0333  0.0158  0.0225 -0.0085
   170. (0.02681) BD*( 2) O   1 - C   2  
                ( 33.51%)   0.5789* O   1 s(  0.04%)p99.99( 99.80%)d 4.10(  0.16%)
                                            0.0000  0.0199 -0.0020  0.4035  0.0031
                                            0.1546  0.0014 -0.9007 -0.0079 -0.0112
                                            0.0229  0.0092 -0.0109  0.0280
                ( 66.49%)  -0.8154* C   2 s(  0.06%)p99.99( 99.51%)d 7.15(  0.43%)
                                            0.0001  0.0210 -0.0126  0.4116 -0.0140
                                            0.2275 -0.0039 -0.8793  0.0228  0.0193
                                           -0.0293 -0.0237  0.0202 -0.0457
   171. (0.64833) BD*( 1) O   1 - O   6  
                ( 47.36%)   0.6882* O   1 s(  0.04%)p99.99( 99.87%)d 2.55(  0.09%)
                                            0.0001  0.0174 -0.0076  0.4713 -0.0140
                                           -0.8787  0.0229  0.0606  0.0045  0.0185
                                           -0.0088  0.0105 -0.0197  0.0003
                ( 52.64%)  -0.7255* O   6 s(  0.00%)p 1.00( 99.94%)d 0.00(  0.06%)
                                           -0.0000 -0.0006  0.0026 -0.9553  0.0258
                                           -0.2725  0.0058  0.1085 -0.0026 -0.0170
                                            0.0123  0.0060  0.0114 -0.0023
   172. (0.03583) BD*( 1) C   2 - C   3  
                ( 51.41%)   0.7170* C   2 s( 37.50%)p 1.66( 62.44%)d 0.00(  0.05%)
                                            0.0005  0.6124  0.0008 -0.6246  0.0107
                                            0.4569 -0.0085 -0.1592 -0.0032 -0.0162
                                            0.0021 -0.0031  0.0050 -0.0146
                ( 48.59%)  -0.6971* C   3 s( 24.56%)p 3.07( 75.37%)d 0.00(  0.06%)
                                           -0.0003  0.4956 -0.0031  0.7272  0.0000
                                           -0.4400 -0.0030  0.1764 -0.0159 -0.0173
                                            0.0083 -0.0089  0.0064 -0.0117
   173. (0.02507) BD*( 1) C   2 - H  11  
                ( 38.52%)   0.6206* C   2 s( 31.73%)p 2.15( 68.23%)d 0.00(  0.04%)
                                           -0.0005  0.5625  0.0296  0.0124  0.0249
                                           -0.8033  0.0134 -0.1898  0.0070 -0.0004
                                            0.0002  0.0086 -0.0168 -0.0021
                ( 61.48%)  -0.7841* H  11 s( 99.89%)p 0.00(  0.11%)
                                            0.9994 -0.0117 -0.0031  0.0327  0.0075
   174. (0.01111) BD*( 1) C   3 - O   4  
                ( 66.30%)   0.8142* C   3 s( 21.98%)p 3.54( 77.75%)d 0.01(  0.27%)
                                           -0.0002  0.4677  0.0316  0.0916 -0.0029
                                            0.8100  0.0478  0.3326 -0.0037  0.0108
                                            0.0056  0.0345 -0.0351 -0.0126
                ( 33.70%)  -0.5805* O   4 s( 32.86%)p 2.04( 67.05%)d 0.00(  0.08%)
                                           -0.0000  0.5733  0.0003 -0.1112 -0.0072
                                           -0.7516  0.0026 -0.3052 -0.0057 -0.0047
                                            0.0002  0.0141 -0.0207 -0.0126
   175. (0.03123) BD*( 1) C   3 - C   5  
                ( 50.40%)   0.7099* C   3 s( 30.54%)p 2.27( 69.43%)d 0.00(  0.03%)
                                            0.0006  0.5527  0.0005 -0.6770  0.0142
                                           -0.3711  0.0095  0.3128 -0.0076  0.0092
                                           -0.0099 -0.0057  0.0060 -0.0006
                ( 49.60%)  -0.7043* C   5 s( 29.25%)p 2.42( 70.72%)d 0.00(  0.03%)
                                            0.0005  0.5408  0.0024  0.6914 -0.0076
                                            0.3922 -0.0126 -0.2741 -0.0066  0.0119
                                           -0.0048 -0.0041  0.0067 -0.0081
   176. (0.01681) BD*( 1) C   3 - H  12  
                ( 36.16%)   0.6014* C   3 s( 22.86%)p 3.37( 77.10%)d 0.00(  0.04%)
                                           -0.0006  0.4779 -0.0145 -0.0604  0.0136
                                            0.0883  0.0215 -0.8711  0.0138  0.0008
                                            0.0012  0.0011  0.0025  0.0192
                ( 63.84%)  -0.7990* H  12 s( 99.89%)p 0.00(  0.11%)
                                            0.9994 -0.0080  0.0004 -0.0038  0.0330
   177. (0.01161) BD*( 1) O   4 - H  13  
                ( 23.86%)   0.4884* O   4 s( 22.81%)p 3.38( 77.10%)d 0.00(  0.09%)
                                           -0.0002 -0.4776 -0.0092 -0.7705 -0.0195
                                           -0.0826 -0.0264 -0.4113 -0.0159  0.0116
                                           -0.0141  0.0052 -0.0196  0.0103
                ( 76.14%)  -0.8726* H  13 s( 99.49%)p 0.01(  0.51%)
                                           -0.9973  0.0156  0.0669  0.0121  0.0208
   178. (0.01319) BD*( 1) C   5 - O   6  
                ( 67.02%)   0.8186* C   5 s( 19.83%)p 4.03( 79.89%)d 0.01(  0.29%)
                                            0.0002 -0.4447 -0.0232 -0.0786 -0.0085
                                            0.1376  0.0349 -0.8780 -0.0404  0.0009
                                           -0.0065  0.0114  0.0003 -0.0519
                ( 32.98%)  -0.5743* O   6 s( 32.52%)p 2.07( 67.40%)d 0.00(  0.08%)
                                            0.0001 -0.5703 -0.0005  0.1195 -0.0032
                                           -0.0963  0.0108  0.8064  0.0008  0.0049
                                           -0.0070  0.0156  0.0047 -0.0214
   179. (0.02442) BD*( 1) C   5 - C   7  
                ( 48.68%)   0.6977* C   5 s( 28.81%)p 2.47( 71.15%)d 0.00(  0.04%)
                                           -0.0000 -0.5368  0.0018  0.7158 -0.0083
                                           -0.4232  0.0069  0.1406  0.0117  0.0146
                                           -0.0020  0.0035 -0.0085  0.0115
                ( 51.32%)  -0.7164* C   7 s( 27.19%)p 2.68( 72.75%)d 0.00(  0.05%)
                                           -0.0003 -0.5214 -0.0071 -0.7505  0.0119
                                            0.3721 -0.0051 -0.1599  0.0048  0.0139
                                           -0.0088  0.0047 -0.0089  0.0119
   180. (0.01245) BD*( 1) C   5 - H  14  
                ( 36.95%)   0.6078* C   5 s( 22.06%)p 3.53( 77.90%)d 0.00(  0.05%)
                                           -0.0005  0.4696 -0.0092 -0.0533 -0.0006
                                           -0.8040  0.0028 -0.3593  0.0252  0.0006
                                           -0.0020  0.0155 -0.0133 -0.0057
                ( 63.05%)  -0.7941* H  14 s( 99.90%)p 0.00(  0.10%)
                                            0.9995 -0.0063  0.0030  0.0296  0.0121
   181. (0.01016) BD*( 1) O   6 - H  15  
                ( 24.31%)   0.4931* O   6 s( 21.37%)p 3.67( 78.54%)d 0.00(  0.09%)
                                           -0.0002 -0.4622 -0.0109  0.1643  0.0015
                                           -0.7504 -0.0133 -0.4403 -0.0356  0.0118
                                            0.0021 -0.0075  0.0223  0.0144
                ( 75.69%)  -0.8700* H  15 s( 99.50%)p 0.01(  0.50%)
                                           -0.9974  0.0140 -0.0177  0.0580  0.0366
   182. (0.01654) BD*( 1) C   7 - O   8  
                ( 67.20%)   0.8198* C   7 s( 20.01%)p 3.98( 79.70%)d 0.01(  0.29%)
                                            0.0001 -0.4461 -0.0328  0.0807 -0.0069
                                           -0.6980 -0.0370 -0.5493 -0.0124  0.0067
                                            0.0057 -0.0452  0.0269 -0.0028
                ( 32.80%)  -0.5727* O   8 s( 33.89%)p 1.95( 66.03%)d 0.00(  0.07%)
                                            0.0001 -0.5822 -0.0006 -0.0994 -0.0062
                                            0.5260 -0.0029  0.6114  0.0029 -0.0026
                                           -0.0052 -0.0245  0.0098 -0.0033
   183. (0.02172) BD*( 1) C   7 - C   9  
                ( 39.96%)   0.6322* C   7 s( 30.16%)p 2.31( 69.81%)d 0.00(  0.04%)
                                            0.0003 -0.5491  0.0026  0.6553  0.0008
                                            0.5077 -0.0077 -0.1035  0.0106 -0.0155
                                            0.0060  0.0035 -0.0039  0.0077
                ( 60.04%)  -0.7748* C   9 s( 36.02%)p 1.41( 50.92%)d 0.36( 13.06%)
                                           -0.0022 -0.5537 -0.2316 -0.5577 -0.2932
                                           -0.3133 -0.0395  0.0877  0.0694 -0.1919
                                            0.0112  0.0252 -0.3033  0.0325
   184. (0.01887) BD*( 1) C   7 - H  16  
                ( 37.66%)   0.6137* C   7 s( 22.67%)p 3.41( 77.28%)d 0.00(  0.05%)
                                           -0.0002  0.4759 -0.0174  0.0096 -0.0065
                                            0.3368  0.0113 -0.8118  0.0122  0.0011
                                            0.0010 -0.0140  0.0007  0.0163
                ( 62.34%)  -0.7895* H  16 s( 99.90%)p 0.00(  0.10%)
                                            0.9994 -0.0096 -0.0013 -0.0138  0.0286
   185. (0.00998) BD*( 1) O   8 - H  17  
                ( 23.72%)   0.4871* O   8 s( 23.79%)p 3.20( 76.12%)d 0.00(  0.08%)
                                            0.0002  0.4876  0.0143 -0.8300 -0.0207
                                            0.2342  0.0206  0.1272  0.0232  0.0037
                                            0.0020 -0.0006  0.0253 -0.0124
                ( 76.28%)  -0.8734* H  17 s( 99.50%)p 0.01(  0.50%)
                                            0.9974 -0.0126  0.0676 -0.0059 -0.0210
   186. (0.01635) BD*( 1) C   9 - O  10  
                ( 68.99%)   0.8306* C   9 s( 21.50%)p 3.57( 76.80%)d 0.08(  1.70%)
                                            0.0005  0.4476  0.1208 -0.7995  0.0619
                                            0.3515  0.0185  0.0325 -0.0091  0.0228
                                           -0.0042 -0.0063  0.1242 -0.0315
                ( 31.01%)  -0.5569* O  10 s( 33.75%)p 1.96( 66.17%)d 0.00(  0.08%)
                                           -0.0000  0.5809  0.0091  0.5722 -0.0032
                                           -0.5725 -0.0028 -0.0799  0.0093 -0.0215
                                           -0.0097  0.0078  0.0119 -0.0056
   187. (0.21017) BD*( 2) C   9 - O  10  
                ( 94.61%)   0.9727* C   9 s(  9.74%)p 6.98( 68.01%)d 2.28( 22.25%)
                                           -0.0035  0.0776 -0.3023  0.1912 -0.4056
                                            0.6826 -0.0605 -0.0457  0.0859 -0.2354
                                            0.0093  0.0280 -0.4073  0.0188
                (  5.39%)  -0.2321* O  10 s(  0.18%)p99.99( 99.74%)d 0.40(  0.07%)
                                            0.0004 -0.0427 -0.0023  0.7260 -0.0073
                                            0.6854 -0.0111 -0.0210 -0.0001  0.0088
                                           -0.0146 -0.0132  0.0153 -0.0056
   188. (0.01135) BD*( 1) C   9 - H  18  
                ( 40.97%)   0.6401* C   9 s( 27.12%)p 2.50( 67.78%)d 0.19(  5.10%)
                                            0.0011 -0.4970  0.1555  0.0203  0.2001
                                            0.4479  0.0330  0.6576 -0.0568  0.1069
                                           -0.0051 -0.0306  0.1949 -0.0240
                ( 59.03%)  -0.7683* H  18 s( 99.90%)p 0.00(  0.10%)
                                           -0.9995  0.0048 -0.0037 -0.0236 -0.0201
   189. (0.01096) BD*( 1) C   9 - H  19  
                ( 39.84%)   0.6312* C   9 s( 25.50%)p 2.78( 70.90%)d 0.14(  3.59%)
                                            0.0011 -0.4884  0.1285 -0.0943  0.1818
                                            0.3318  0.0278 -0.7455 -0.0206  0.0917
                                           -0.0095  0.0014  0.1632 -0.0286
                ( 60.16%)  -0.7756* H  19 s( 99.90%)p 0.00(  0.10%)
                                           -0.9995  0.0056  0.0006 -0.0188  0.0260
   190. (0.00396) BD*( 1) O  10 - H  20  
                ( 25.45%)   0.5045* O  10 s( 21.33%)p 3.68( 78.58%)d 0.00(  0.09%)
                                            0.0002  0.4615  0.0169 -0.2782 -0.0282
                                            0.2995  0.0238 -0.7855 -0.0185 -0.0023
                                            0.0003 -0.0124 -0.0015  0.0275
                ( 74.55%)  -0.8634* H  20 s( 99.59%)p 0.00(  0.41%)
                                            0.9980 -0.0044  0.0197 -0.0270  0.0543


 NHO Directionality and "Bond Bending" (deviations from line of nuclear centers)

         [Thresholds for printing:  angular deviation  >  1.0 degree]
                                    hybrid p-character > 25.0%
                                    orbital occupancy  >  0.10e

                                Line of Centers        Hybrid 1              Hybrid 2
                                ---------------  -------------------   ------------------
                NBO               Theta   Phi    Theta   Phi    Dev    Theta   Phi    Dev
 ========================================================================================
     1. BD (   1) O   1 - C   2   116.7  206.7   114.5  209.1   3.1     61.2   22.9   3.9
     2. BD (   2) O   1 - C   2   116.7  206.7   154.4   21.0  88.8    152.0   29.4  88.7
     3. BD (   1) O   1 - O   6    72.0  190.2    86.2  298.1 105.7     83.7  196.0 167.0
     4. BD (   1) C   2 - C   3   101.6  146.0   102.1  143.9   2.2     79.3  328.7   2.7
     5. BD (   1) C   2 - H  11   106.3  268.7   103.0  272.7   5.1      --     --    --
     6. BD (   1) C   3 - O   4    67.7   83.4    69.1   84.1   1.6    112.3  261.0   2.2
     7. BD (   1) C   3 - C   5    68.9  210.2    68.0  208.6   1.7    109.7   29.0   1.8
     8. BD (   1) C   3 - H  12   175.2  165.3   172.1  113.1   6.3      --     --    --
     9. BD (   1) O   4 - O   8    76.6  184.3    31.7  203.3  47.1    122.3   74.4  66.1
    10. BD*(   1) O   4 - O   8    76.6  184.3    31.7  203.3  47.1    122.3   74.4  66.1
    11. BD (   1) O   4 - H  13    68.4    1.8    61.8    7.9   8.6      --     --    --
    12. BD (   1) C   5 - O   6    10.7  301.5    11.9  296.8   1.5    169.9  143.7   4.0
    13. BD (   1) C   5 - C   7   100.4  150.9   100.5  149.5   1.4     79.3  333.6   2.6
    14. BD (   1) C   5 - H  14   116.4  267.3   112.6  266.2   4.0      --     --    --
    15. BD (   1) O   6 - H  15    65.5  104.4    58.7  102.2   7.1      --     --    --
    16. BD (   1) C   7 - O   8    48.7   96.6    52.7   95.7   4.1    139.0  281.4   8.4
    17. BD (   1) C   7 - C   9    83.7  218.5    83.6  217.3   1.2     99.7   22.5  16.2
    18. BD (   1) C   7 - H  16   159.2   88.2   156.5   89.5   2.8      --     --    --
    19. BD (   1) O   8 - H  17    81.2  173.8    80.4  163.3  10.4      --     --    --
    20. BD (   1) C   9 - O  10    85.9  148.7    88.4  153.4   5.3     95.0  314.7  14.0
    21. BD (   2) C   9 - O  10    85.9  148.7    93.5  289.0 140.4     88.8  223.2 105.6
    22. BD (   1) C   9 - H  18   137.7  267.7   138.6  245.4  14.9      --     --    --
    23. BD (   1) C   9 - H  19    30.1  282.6    25.8  256.3  12.9      --     --    --
    24. BD (   1) O  10 - H  20   154.9  123.3   151.0  133.5   6.0      --     --    --
    35. LP (   1) O   1             --     --     63.4   30.8   --       --     --    --
    36. LP (   1) O   4             --     --    101.0  122.3   --       --     --    --
    37. LP (   1) O   6             --     --     58.8  289.5   --       --     --    --
    38. LP (   1) O   8             --     --     41.9   15.5   --       --     --    --
    39. LP (   1) O  10             --     --     34.9  128.5   --       --     --    --
   171. BD*(   1) O   1 - O   6    72.0  190.2    86.2  298.1 105.7     83.7  196.0 167.0
   187. BD*(   2) C   9 - O  10    85.9  148.7    93.5  289.0 140.4     88.8  223.2 105.6


 Second Order Perturbation Theory Analysis of Fock Matrix in NBO Basis

     Threshold for printing:   0.25 kcal/mol
                                                                              E(2)  E(j)-E(i) F(i,j)
         Donor NBO (i)                     Acceptor NBO (j)                 kcal/mol   a.u.    a.u. 
 ===================================================================================================

 within unit  1
   1. BD (   1) O   1 - C   2        / 49. RY (   1) C   2                    0.76    1.60    0.044
   1. BD (   1) O   1 - C   2        / 59. RY*(   2) C   3                    0.30    2.01    0.031
   1. BD (   1) O   1 - C   2        /173. BD*(   1) C   2 - H  11            0.30    1.51    0.027
   2. BD (   2) O   1 - C   2        /175. BD*(   1) C   3 - C   5            0.63    0.75    0.028
   2. BD (   2) O   1 - C   2        /176. BD*(   1) C   3 - H  12            0.88    0.82    0.034
   3. BD (   1) O   1 - O   6        / 50. RY*(   2) C   2                    0.84    1.62    0.048
   3. BD (   1) O   1 - O   6        / 51. RY*(   3) C   2                    0.33    1.45    0.028
   3. BD (   1) O   1 - O   6        /146. RY*(   2) H  15                    0.33    2.01    0.034
   3. BD (   1) O   1 - O   6        /172. BD*(   1) C   2 - C   3            5.00    0.65    0.073
   3. BD (   1) O   1 - O   6        /173. BD*(   1) C   2 - H  11            5.18    0.70    0.077
   3. BD (   1) O   1 - O   6        /175. BD*(   1) C   3 - C   5            3.18    0.63    0.057
   3. BD (   1) O   1 - O   6        /176. BD*(   1) C   3 - H  12            0.38    0.70    0.021
   3. BD (   1) O   1 - O   6        /177. BD*(   1) O   4 - H  13            1.00    0.72    0.035
   3. BD (   1) O   1 - O   6        /179. BD*(   1) C   5 - C   7            0.98    0.64    0.032
   4. BD (   1) C   2 - C   3        / 40. RY*(   1) O   1                    0.92    1.85    0.053
   4. BD (   1) C   2 - C   3        / 76. RY*(   1) C   5                    0.60    1.35    0.037
   4. BD (   1) C   2 - C   3        /169. BD*(   1) O   1 - C   2            0.30    1.26    0.025
   4. BD (   1) C   2 - C   3        /171. BD*(   1) O   1 - O   6            1.67    0.38    0.051
   4. BD (   1) C   2 - C   3        /176. BD*(   1) C   3 - H  12            0.33    1.08    0.024
   4. BD (   1) C   2 - C   3        /179. BD*(   1) C   5 - C   7            1.35    1.01    0.047
   5. BD (   1) C   2 - H  11        / 40. RY*(   1) O   1                    0.60    1.73    0.041
   5. BD (   1) C   2 - H  11        / 59. RY*(   2) C   3                    0.32    1.45    0.028
   5. BD (   1) C   2 - H  11        /171. BD*(   1) O   1 - O   6            2.42    0.26    0.052
   5. BD (   1) C   2 - H  11        /174. BD*(   1) C   3 - O   4            1.53    0.85    0.046
   6. BD (   1) C   3 - O   4        /173. BD*(   1) C   2 - H  11            0.62    1.29    0.036
   6. BD (   1) C   3 - O   4        /180. BD*(   1) C   5 - H  14            0.58    1.31    0.035
   7. BD (   1) C   3 - C   5        / 10. BD*(   1) O   4 - O   8            1.00    0.35    0.038
   7. BD (   1) C   3 - C   5        / 67. RY*(   1) O   4                    0.48    1.79    0.039
   7. BD (   1) C   3 - C   5        / 85. RY*(   1) O   6                    0.41    1.76    0.036
   7. BD (   1) C   3 - C   5        / 94. RY*(   1) C   7                    0.39    1.33    0.030
   7. BD (   1) C   3 - C   5        / 96. RY*(   3) C   7                    0.26    1.49    0.026
   7. BD (   1) C   3 - C   5        /169. BD*(   1) O   1 - C   2            0.61    1.24    0.036
   7. BD (   1) C   3 - C   5        /170. BD*(   2) O   1 - C   2            1.19    0.64    0.036
   7. BD (   1) C   3 - C   5        /171. BD*(   1) O   1 - O   6            2.26    0.36    0.053
   7. BD (   1) C   3 - C   5        /172. BD*(   1) C   2 - C   3            0.59    1.00    0.032
   7. BD (   1) C   3 - C   5        /176. BD*(   1) C   3 - H  12            0.62    1.06    0.034
   7. BD (   1) C   3 - C   5        /177. BD*(   1) O   4 - H  13            0.37    1.07    0.027
   7. BD (   1) C   3 - C   5        /179. BD*(   1) C   5 - C   7            0.53    0.99    0.030
   7. BD (   1) C   3 - C   5        /180. BD*(   1) C   5 - H  14            0.61    1.07    0.034
   7. BD (   1) C   3 - C   5        /183. BD*(   1) C   7 - C   9            0.35    1.28    0.028
   8. BD (   1) C   3 - H  12        / 10. BD*(   1) O   4 - O   8            1.59    0.23    0.042
   8. BD (   1) C   3 - H  12        / 51. RY*(   3) C   2                    0.31    1.68    0.029
   8. BD (   1) C   3 - H  12        / 52. RY*(   4) C   2                    0.28    1.53    0.027
   8. BD (   1) C   3 - H  12        / 67. RY*(   1) O   4                    0.36    1.66    0.032
   8. BD (   1) C   3 - H  12        / 77. RY*(   2) C   5                    0.29    1.43    0.026
   8. BD (   1) C   3 - H  12        /169. BD*(   1) O   1 - C   2            0.51    1.11    0.031
   8. BD (   1) C   3 - H  12        /170. BD*(   2) O   1 - C   2            2.72    0.51    0.048
   8. BD (   1) C   3 - H  12        /177. BD*(   1) O   4 - H  13            0.45    0.95    0.026
   8. BD (   1) C   3 - H  12        /178. BD*(   1) C   5 - O   6            2.42    0.80    0.056
   9. BD (   1) O   4 - O   8        / 60. RY*(   3) C   3                    0.26    1.30    0.024
   9. BD (   1) O   4 - O   8        / 95. RY*(   2) C   7                    0.43    1.27    0.030
   9. BD (   1) O   4 - O   8        /154. RY*(   2) H  17                    0.33    2.02    0.033
   9. BD (   1) O   4 - O   8        /175. BD*(   1) C   3 - C   5            1.58    0.65    0.040
   9. BD (   1) O   4 - O   8        /176. BD*(   1) C   3 - H  12            1.54    0.72    0.042
   9. BD (   1) O   4 - O   8        /182. BD*(   1) C   7 - O   8            0.47    0.60    0.021
   9. BD (   1) O   4 - O   8        /183. BD*(   1) C   7 - C   9            1.24    0.95    0.043
   9. BD (   1) O   4 - O   8        /184. BD*(   1) C   7 - H  16            2.34    0.75    0.053
   9. BD (   1) O   4 - O   8        /185. BD*(   1) O   8 - H  17            0.44    0.75    0.023
  10. BD*(   1) O   4 - O   8        / 60. RY*(   3) C   3                    0.26    1.28    0.027
  10. BD*(   1) O   4 - O   8        /138. RY*(   2) H  13                    0.26    2.00    0.034
  10. BD*(   1) O   4 - O   8        /175. BD*(   1) C   3 - C   5            1.70    0.63    0.048
  10. BD*(   1) O   4 - O   8        /176. BD*(   1) C   3 - H  12            1.79    0.70    0.052
  10. BD*(   1) O   4 - O   8        /177. BD*(   1) O   4 - H  13            0.30    0.72    0.022
  10. BD*(   1) O   4 - O   8        /182. BD*(   1) C   7 - O   8            0.35    0.58    0.021
  10. BD*(   1) O   4 - O   8        /183. BD*(   1) C   7 - C   9            0.44    0.93    0.030
  10. BD*(   1) O   4 - O   8        /184. BD*(   1) C   7 - H  16            1.04    0.73    0.040
  10. BD*(   1) O   4 - O   8        /185. BD*(   1) O   8 - H  17            0.37    0.73    0.024
  11. BD (   1) O   4 - H  13        / 58. RY*(   1) C   3                    0.56    1.40    0.035
  11. BD (   1) O   4 - H  13        / 61. RY*(   4) C   3                    0.39    2.52    0.040
  11. BD (   1) O   4 - H  13        /172. BD*(   1) C   2 - C   3            0.59    1.08    0.032
  11. BD (   1) O   4 - H  13        /175. BD*(   1) C   3 - C   5            0.90    1.06    0.040
  11. BD (   1) O   4 - H  13        /176. BD*(   1) C   3 - H  12            0.64    1.13    0.034
  12. BD (   1) C   5 - O   6        / 59. RY*(   2) C   3                    0.27    1.78    0.028
  12. BD (   1) C   5 - O   6        / 76. RY*(   1) C   5                    0.25    1.56    0.025
  12. BD (   1) C   5 - O   6        / 96. RY*(   3) C   7                    0.28    1.72    0.028
  12. BD (   1) C   5 - O   6        /176. BD*(   1) C   3 - H  12            0.56    1.28    0.034
  12. BD (   1) C   5 - O   6        /184. BD*(   1) C   7 - H  16            0.60    1.31    0.036
  13. BD (   1) C   5 - C   7        / 58. RY*(   1) C   3                    0.59    1.31    0.036
  13. BD (   1) C   5 - C   7        / 85. RY*(   1) O   6                    0.32    1.75    0.030
  13. BD (   1) C   5 - C   7        /103. RY*(   1) O   8                    0.45    1.86    0.037
  13. BD (   1) C   5 - C   7        /171. BD*(   1) O   1 - O   6            0.46    0.35    0.026
  13. BD (   1) C   5 - C   7        /172. BD*(   1) C   2 - C   3            1.10    1.00    0.042
  13. BD (   1) C   5 - C   7        /175. BD*(   1) C   3 - C   5            0.63    0.97    0.031
  13. BD (   1) C   5 - C   7        /180. BD*(   1) C   5 - H  14            0.44    1.06    0.028
  13. BD (   1) C   5 - C   7        /183. BD*(   1) C   7 - C   9            0.35    1.27    0.027
  13. BD (   1) C   5 - C   7        /184. BD*(   1) C   7 - H  16            0.34    1.07    0.024
  13. BD (   1) C   5 - C   7        /185. BD*(   1) O   8 - H  17            0.78    1.08    0.037
  13. BD (   1) C   5 - C   7        /186. BD*(   1) C   9 - O  10            1.29    0.92    0.044
  14. BD (   1) C   5 - H  14        / 86. RY*(   2) O   6                    0.32    1.94    0.032
  14. BD (   1) C   5 - H  14        /174. BD*(   1) C   3 - O   4            2.31    0.82    0.056
  14. BD (   1) C   5 - H  14        /179. BD*(   1) C   5 - C   7            0.28    0.87    0.020
  14. BD (   1) C   5 - H  14        /181. BD*(   1) O   6 - H  15            1.24    0.94    0.044
  14. BD (   1) C   5 - H  14        /182. BD*(   1) C   7 - O   8            1.90    0.81    0.050
  15. BD (   1) O   6 - H  15        / 76. RY*(   1) C   5                    0.95    1.41    0.046
  15. BD (   1) O   6 - H  15        / 80. RY*(   5) C   5                    0.29    2.72    0.035
  15. BD (   1) O   6 - H  15        / 81. RY*(   6) C   5                    0.27    2.64    0.034
  15. BD (   1) O   6 - H  15        /180. BD*(   1) C   5 - H  14            1.62    1.15    0.055
  16. BD (   1) C   7 - O   8        / 77. RY*(   2) C   5                    0.29    1.76    0.029
  16. BD (   1) C   7 - O   8        /180. BD*(   1) C   5 - H  14            0.64    1.28    0.036
  16. BD (   1) C   7 - O   8        /187. BD*(   2) C   9 - O  10            1.57    1.38    0.066
  16. BD (   1) C   7 - O   8        /188. BD*(   1) C   9 - H  18            0.29    1.37    0.025
  17. BD (   1) C   7 - C   9        / 10. BD*(   1) O   4 - O   8            2.50    0.12    0.032
  17. BD (   1) C   7 - C   9        / 76. RY*(   1) C   5                    0.81    1.11    0.042
  17. BD (   1) C   7 - C   9        / 77. RY*(   2) C   5                    0.46    1.32    0.035
  17. BD (   1) C   7 - C   9        / 78. RY*(   3) C   5                    0.65    1.31    0.041
  17. BD (   1) C   7 - C   9        / 98. RY*(   5) C   7                    0.64    2.45    0.056
  17. BD (   1) C   7 - C   9        /100. RY*(   7) C   7                    0.53    2.54    0.052
  17. BD (   1) C   7 - C   9        /104. RY*(   2) O   8                    0.44    1.66    0.038
  17. BD (   1) C   7 - C   9        /112. RY*(   1) C   9                    1.25    1.24    0.056
  17. BD (   1) C   7 - C   9        /113. RY*(   2) C   9                    3.87    1.51    0.108
  17. BD (   1) C   7 - C   9        /115. RY*(   4) C   9                    2.44    1.60    0.089
  17. BD (   1) C   7 - C   9        /116. RY*(   5) C   9                    7.73    1.85    0.170
  17. BD (   1) C   7 - C   9        /117. RY*(   6) C   9                    0.27    2.32    0.036
  17. BD (   1) C   7 - C   9        /127. RY*(   8) O  10                    0.95    3.09    0.077
  17. BD (   1) C   7 - C   9        /159. RY*(   3) H  18                    0.54    2.35    0.050
  17. BD (   1) C   7 - C   9        /162. RY*(   2) H  19                    0.38    2.29    0.042
  17. BD (   1) C   7 - C   9        /175. BD*(   1) C   3 - C   5            1.46    0.75    0.046
  17. BD (   1) C   7 - C   9        /179. BD*(   1) C   5 - C   7            0.68    0.76    0.032
  17. BD (   1) C   7 - C   9        /183. BD*(   1) C   7 - C   9           11.41    1.05    0.153
  17. BD (   1) C   7 - C   9        /184. BD*(   1) C   7 - H  16            0.63    0.85    0.032
  17. BD (   1) C   7 - C   9        /186. BD*(   1) C   9 - O  10            2.26    0.70    0.056
  17. BD (   1) C   7 - C   9        /187. BD*(   2) C   9 - O  10          136.70    0.94    0.454
  17. BD (   1) C   7 - C   9        /188. BD*(   1) C   9 - H  18            4.90    0.93    0.095
  17. BD (   1) C   7 - C   9        /189. BD*(   1) C   9 - H  19            2.80    0.92    0.071
  18. BD (   1) C   7 - H  16        / 10. BD*(   1) O   4 - O   8            0.81    0.21    0.030
  18. BD (   1) C   7 - H  16        /103. RY*(   1) O   8                    0.26    1.73    0.027
  18. BD (   1) C   7 - H  16        /178. BD*(   1) C   5 - O   6            2.00    0.79    0.050
  18. BD (   1) C   7 - H  16        /187. BD*(   2) C   9 - O  10            1.54    1.04    0.056
  18. BD (   1) C   7 - H  16        /189. BD*(   1) C   9 - H  19            0.99    1.01    0.040
  19. BD (   1) O   8 - H  17        / 94. RY*(   1) C   7                    0.56    1.40    0.035
  19. BD (   1) O   8 - H  17        / 98. RY*(   5) C   7                    0.33    2.76    0.038
  19. BD (   1) O   8 - H  17        /179. BD*(   1) C   5 - C   7            1.53    1.07    0.051
  20. BD (   1) C   9 - O  10        /112. RY*(   1) C   9                    0.40    1.65    0.033
  20. BD (   1) C   9 - O  10        /113. RY*(   2) C   9                    0.63    1.91    0.044
  20. BD (   1) C   9 - O  10        /115. RY*(   4) C   9                    0.27    2.00    0.029
  20. BD (   1) C   9 - O  10        /116. RY*(   5) C   9                    0.72    2.25    0.051
  20. BD (   1) C   9 - O  10        /179. BD*(   1) C   5 - C   7            0.63    1.17    0.034
  20. BD (   1) C   9 - O  10        /183. BD*(   1) C   7 - C   9            2.28    1.46    0.073
  20. BD (   1) C   9 - O  10        /187. BD*(   2) C   9 - O  10            8.47    1.35    0.150
  20. BD (   1) C   9 - O  10        /188. BD*(   1) C   9 - H  18            0.44    1.33    0.031
  20. BD (   1) C   9 - O  10        /189. BD*(   1) C   9 - H  19            0.38    1.32    0.028
  21. BD (   2) C   9 - O  10        /112. RY*(   1) C   9                    0.51    1.13    0.032
  21. BD (   2) C   9 - O  10        /113. RY*(   2) C   9                    0.84    1.40    0.046
  21. BD (   2) C   9 - O  10        /115. RY*(   4) C   9                    0.54    1.49    0.038
  21. BD (   2) C   9 - O  10        /116. RY*(   5) C   9                    0.93    1.74    0.054
  21. BD (   2) C   9 - O  10        /166. RY*(   2) H  20                    0.62    1.62    0.043
  21. BD (   2) C   9 - O  10        /179. BD*(   1) C   5 - C   7            0.92    0.65    0.033
  21. BD (   2) C   9 - O  10        /182. BD*(   1) C   7 - O   8            0.37    0.59    0.020
  21. BD (   2) C   9 - O  10        /183. BD*(   1) C   7 - C   9            7.21    0.94    0.110
  21. BD (   2) C   9 - O  10        /185. BD*(   1) O   8 - H  17            0.99    0.74    0.036
  21. BD (   2) C   9 - O  10        /186. BD*(   1) C   9 - O  10            2.97    0.59    0.056
  21. BD (   2) C   9 - O  10        /187. BD*(   2) C   9 - O  10            4.82    0.83    0.084
  21. BD (   2) C   9 - O  10        /188. BD*(   1) C   9 - H  18            2.24    0.82    0.057
  21. BD (   2) C   9 - O  10        /189. BD*(   1) C   9 - H  19            0.90    0.81    0.036
  22. BD (   1) C   9 - H  18        /100. RY*(   7) C   7                    0.44    2.52    0.044
  22. BD (   1) C   9 - H  18        /112. RY*(   1) C   9                    1.10    1.23    0.048
  22. BD (   1) C   9 - H  18        /113. RY*(   2) C   9                    2.57    1.49    0.082
  22. BD (   1) C   9 - H  18        /115. RY*(   4) C   9                    1.31    1.58    0.060
  22. BD (   1) C   9 - H  18        /116. RY*(   5) C   9                    5.64    1.83    0.134
  22. BD (   1) C   9 - H  18        /127. RY*(   8) O  10                    0.53    3.07    0.053
  22. BD (   1) C   9 - H  18        /159. RY*(   3) H  18                    0.43    2.33    0.042
  22. BD (   1) C   9 - H  18        /162. RY*(   2) H  19                    0.58    2.27    0.048
  22. BD (   1) C   9 - H  18        /182. BD*(   1) C   7 - O   8            1.71    0.69    0.045
  22. BD (   1) C   9 - H  18        /183. BD*(   1) C   7 - C   9           18.97    1.04    0.182
  22. BD (   1) C   9 - H  18        /186. BD*(   1) C   9 - O  10            2.81    0.68    0.057
  22. BD (   1) C   9 - H  18        /187. BD*(   2) C   9 - O  10           50.27    0.93    0.292
  22. BD (   1) C   9 - H  18        /188. BD*(   1) C   9 - H  18            2.45    0.91    0.062
  22. BD (   1) C   9 - H  18        /189. BD*(   1) C   9 - H  19            4.28    0.90    0.081
  23. BD (   1) C   9 - H  19        / 94. RY*(   1) C   7                    0.34    1.10    0.025
  23. BD (   1) C   9 - H  19        / 98. RY*(   5) C   7                    0.32    2.46    0.037
  23. BD (   1) C   9 - H  19        /112. RY*(   1) C   9                    0.64    1.25    0.037
  23. BD (   1) C   9 - H  19        /113. RY*(   2) C   9                    2.49    1.51    0.080
  23. BD (   1) C   9 - H  19        /115. RY*(   4) C   9                    1.03    1.60    0.053
  23. BD (   1) C   9 - H  19        /116. RY*(   5) C   9                    3.66    1.85    0.108
  23. BD (   1) C   9 - H  19        /127. RY*(   8) O  10                    0.40    3.09    0.046
  23. BD (   1) C   9 - H  19        /159. RY*(   3) H  18                    0.56    2.35    0.047
  23. BD (   1) C   9 - H  19        /182. BD*(   1) C   7 - O   8            0.26    0.71    0.018
  23. BD (   1) C   9 - H  19        /183. BD*(   1) C   7 - C   9           14.00    1.06    0.157
  23. BD (   1) C   9 - H  19        /184. BD*(   1) C   7 - H  16            1.57    0.85    0.047
  23. BD (   1) C   9 - H  19        /186. BD*(   1) C   9 - O  10            1.44    0.70    0.041
  23. BD (   1) C   9 - H  19        /187. BD*(   2) C   9 - O  10           34.88    0.95    0.248
  23. BD (   1) C   9 - H  19        /188. BD*(   1) C   9 - H  18            4.59    0.93    0.085
  23. BD (   1) C   9 - H  19        /189. BD*(   1) C   9 - H  19            1.15    0.92    0.042
  23. BD (   1) C   9 - H  19        /190. BD*(   1) O  10 - H  20            1.30    0.85    0.043
  24. BD (   1) O  10 - H  20        /112. RY*(   1) C   9                    0.63    1.54    0.039
  24. BD (   1) O  10 - H  20        /114. RY*(   3) C   9                    0.27    2.55    0.033
  24. BD (   1) O  10 - H  20        /189. BD*(   1) C   9 - H  19            1.09    1.22    0.046
  25. CR (   1) O   1                / 49. RY (   1) C   2                    3.10   19.42    0.310
  26. CR (   1) C   2                / 58. RY*(   1) C   3                    0.34   10.87    0.077
  26. CR (   1) C   2                /129. RY*(   1) H  11                    0.35   10.55    0.076
  27. CR (   1) C   3                / 50. RY*(   2) C   2                    0.29   11.50    0.073
  27. CR (   1) C   3                / 78. RY*(   3) C   5                    0.62   11.06    0.104
  27. CR (   1) C   3                /133. RY*(   1) H  12                    0.39   10.53    0.081
  27. CR (   1) C   3                /174. BD*(   1) C   3 - O   4            0.36   10.47    0.078
  28. CR (   1) O   4                / 58. RY*(   1) C   3                    0.93   19.65    0.171
  28. CR (   1) O   4                / 59. RY*(   2) C   3                    0.49   19.88    0.125
  29. CR (   1) C   5                / 59. RY*(   2) C   3                    0.26   11.07    0.068
  29. CR (   1) C   5                / 95. RY*(   2) C   7                    0.55   11.12    0.099
  29. CR (   1) C   5                /141. RY*(   1) H  14                    0.36   10.55    0.078
  29. CR (   1) C   5                /178. BD*(   1) C   5 - O   6            0.38   10.45    0.080
  30. CR (   1) O   6                / 76. RY*(   1) C   5                    1.01   19.67    0.178
  30. CR (   1) O   6                / 77. RY*(   2) C   5                    0.38   19.89    0.111
  31. CR (   1) C   7                / 78. RY*(   3) C   5                    0.26   11.05    0.068
  31. CR (   1) C   7                / 79. RY*(   4) C   5                    0.35   11.16    0.079
  31. CR (   1) C   7                /149. RY*(   1) H  16                    0.35   10.52    0.077
  31. CR (   1) C   7                /182. BD*(   1) C   7 - O   8            0.40   10.44    0.083
  31. CR (   1) C   7                /187. BD*(   2) C   9 - O  10            3.50   10.68    0.274
  32. CR (   1) O   8                / 94. RY*(   1) C   7                    0.84   19.65    0.163
  32. CR (   1) O   8                / 96. RY*(   3) C   7                    0.44   19.81    0.118
  33. CR (   1) C   9                / 94. RY*(   1) C   7                    0.38   10.83    0.082
  33. CR (   1) C   9                /157. RY*(   1) H  18                    0.35   10.52    0.077
  33. CR (   1) C   9                /161. RY*(   1) H  19                    0.38   10.53    0.080
  33. CR (   1) C   9                /186. BD*(   1) C   9 - O  10            0.63   10.43    0.103
  34. CR (   1) O  10                /112. RY*(   1) C   9                    0.62   19.81    0.140
  34. CR (   1) O  10                /113. RY*(   2) C   9                    0.33   20.08    0.103
  34. CR (   1) O  10                /187. BD*(   2) C   9 - O  10            0.31   19.51    0.110
  35. LP (   1) O   1                / 49. RY (   1) C   2                    5.29    1.19    0.100
  35. LP (   1) O   1                /172. BD*(   1) C   2 - C   3            0.46    1.05    0.028
  35. LP (   1) O   1                /173. BD*(   1) C   2 - H  11            0.67    1.10    0.035
  35. LP (   1) O   1                /177. BD*(   1) O   4 - H  13            0.65    1.12    0.034
  36. LP (   1) O   4                / 10. BD*(   1) O   4 - O   8            0.45    0.27    0.026
  36. LP (   1) O   4                / 58. RY*(   1) C   3                    1.17    1.24    0.048
  36. LP (   1) O   4                / 59. RY*(   2) C   3                    0.62    1.47    0.038
  36. LP (   1) O   4                /172. BD*(   1) C   2 - C   3            2.12    0.93    0.057
  36. LP (   1) O   4                /176. BD*(   1) C   3 - H  12            0.25    0.98    0.020
  37. LP (   1) O   6                / 76. RY*(   1) C   5                    1.57    1.28    0.057
  37. LP (   1) O   6                / 77. RY*(   2) C   5                    0.30    1.50    0.027
  37. LP (   1) O   6                /147. RY*(   3) H  15                    0.35    2.40    0.037
  37. LP (   1) O   6                /175. BD*(   1) C   3 - C   5            0.30    0.93    0.021
  37. LP (   1) O   6                /179. BD*(   1) C   5 - C   7            1.34    0.94    0.045
  37. LP (   1) O   6                /180. BD*(   1) C   5 - H  14            0.71    1.02    0.034
  38. LP (   1) O   8                / 10. BD*(   1) O   4 - O   8            0.46    0.26    0.025
  38. LP (   1) O   8                / 94. RY*(   1) C   7                    0.98    1.23    0.044
  38. LP (   1) O   8                / 96. RY*(   3) C   7                    0.38    1.40    0.029
  38. LP (   1) O   8                /179. BD*(   1) C   5 - C   7            0.73    0.90    0.032
  38. LP (   1) O   8                /181. BD*(   1) O   6 - H  15            1.29    0.98    0.045
  38. LP (   1) O   8                /183. BD*(   1) C   7 - C   9            0.38    1.19    0.027
  38. LP (   1) O   8                /184. BD*(   1) C   7 - H  16            0.91    0.99    0.038
  39. LP (   1) O  10                /112. RY*(   1) C   9                    0.59    1.40    0.036
  39. LP (   1) O  10                /114. RY*(   3) C   9                    0.26    2.40    0.032
  39. LP (   1) O  10                /167. RY*(   3) H  20                    0.48    2.17    0.041
  39. LP (   1) O  10                /185. BD*(   1) O   8 - H  17            1.01    1.01    0.040
  39. LP (   1) O  10                /187. BD*(   2) C   9 - O  10            0.41    1.10    0.030
  39. LP (   1) O  10                /188. BD*(   1) C   9 - H  18            1.48    1.09    0.051
  39. LP (   1) O  10                /189. BD*(   1) C   9 - H  19            0.67    1.08    0.034
  49. RY (   1) C   2                /169. BD*(   1) O   1 - C   2            1.54    0.10    0.164
 171. BD*(   1) O   1 - O   6        / 50. RY*(   2) C   2                    0.38    1.61    0.039
 171. BD*(   1) O   1 - O   6        / 51. RY*(   3) C   2                    0.33    1.44    0.034
 171. BD*(   1) O   1 - O   6        /146. RY*(   2) H  15                    0.26    2.00    0.036
 171. BD*(   1) O   1 - O   6        /170. BD*(   2) O   1 - C   2            0.51    0.28    0.018
 171. BD*(   1) O   1 - O   6        /172. BD*(   1) C   2 - C   3            3.24    0.64    0.070
 171. BD*(   1) O   1 - O   6        /173. BD*(   1) C   2 - H  11            3.30    0.69    0.074
 171. BD*(   1) O   1 - O   6        /175. BD*(   1) C   3 - C   5            1.16    0.62    0.041
 171. BD*(   1) O   1 - O   6        /177. BD*(   1) O   4 - H  13            0.58    0.71    0.032
 171. BD*(   1) O   1 - O   6        /179. BD*(   1) C   5 - C   7            0.77    0.63    0.034
 172. BD*(   1) C   2 - C   3        / 50. RY*(   2) C   2                    0.72    0.97    0.166
 172. BD*(   1) C   2 - C   3        /173. BD*(   1) C   2 - H  11            1.06    0.05    0.037
 172. BD*(   1) C   2 - C   3        /177. BD*(   1) O   4 - H  13            0.65    0.07    0.039
 172. BD*(   1) C   2 - C   3        /180. BD*(   1) C   5 - H  14            0.27    0.07    0.025
 173. BD*(   1) C   2 - H  11        /130. RY*(   2) H  11                    0.35    1.87    0.204
 175. BD*(   1) C   3 - C   5        / 58. RY*(   1) C   3                    0.39    0.34    0.078
 175. BD*(   1) C   3 - C   5        / 60. RY*(   3) C   3                    0.37    0.65    0.108
 175. BD*(   1) C   3 - C   5        / 78. RY*(   3) C   5                    0.52    0.56    0.117
 175. BD*(   1) C   3 - C   5        /173. BD*(   1) C   2 - H  11            0.27    0.07    0.023
 175. BD*(   1) C   3 - C   5        /184. BD*(   1) C   7 - H  16            0.42    0.10    0.036
 187. BD*(   2) C   9 - O  10        / 58. RY*(   1) C   3                    0.28    0.15    0.018
 187. BD*(   2) C   9 - O  10        / 78. RY*(   3) C   5                    0.31    0.37    0.029
 187. BD*(   2) C   9 - O  10        / 95. RY*(   2) C   7                    0.33    0.43    0.033
 187. BD*(   2) C   9 - O  10        / 98. RY*(   5) C   7                    1.06    1.51    0.110
 187. BD*(   2) C   9 - O  10        /100. RY*(   7) C   7                    0.57    1.59    0.083
 187. BD*(   2) C   9 - O  10        /112. RY*(   1) C   9                    4.55    0.30    0.101
 187. BD*(   2) C   9 - O  10        /113. RY*(   2) C   9                   13.18    0.57    0.237
 187. BD*(   2) C   9 - O  10        /114. RY*(   3) C   9                    0.42    1.30    0.064
 187. BD*(   2) C   9 - O  10        /115. RY*(   4) C   9                    6.04    0.66    0.173
 187. BD*(   2) C   9 - O  10        /116. RY*(   5) C   9                   23.42    0.90    0.401
 187. BD*(   2) C   9 - O  10        /117. RY*(   6) C   9                    0.27    1.37    0.053
 187. BD*(   2) C   9 - O  10        /118. RY*(   7) C   9                    0.28    1.42    0.055
 187. BD*(   2) C   9 - O  10        /120. RY*(   1) O  10                    1.05    0.63    0.071
 187. BD*(   2) C   9 - O  10        /123. RY*(   4) O  10                    0.30    0.70    0.040
 187. BD*(   2) C   9 - O  10        /127. RY*(   8) O  10                    2.20    2.14    0.189
 187. BD*(   2) C   9 - O  10        /159. RY*(   3) H  18                    0.92    1.40    0.099
 187. BD*(   2) C   9 - O  10        /162. RY*(   2) H  19                    0.38    1.34    0.062
 187. BD*(   2) C   9 - O  10        /166. RY*(   2) H  20                    0.27    0.79    0.040
 187. BD*(   2) C   9 - O  10        /183. BD*(   1) C   7 - C   9          127.89    0.11    0.310


 Natural Bond Orbitals (Summary):

                                                            Principal Delocalizations
           NBO                        Occupancy    Energy   (geminal,vicinal,remote)
 ====================================================================================
 Molecular unit  1  (C5H10O5)
     1. BD (   1) O   1 - C   2          0.99815    -1.28350  49(g),173(g),59(v)
     2. BD (   2) O   1 - C   2          0.99482    -0.59163  176(v),175(v)
     3. BD (   1) O   1 - O   6          0.94346    -0.47387  171(g),173(v),172(v),175(v)
                                                    10(r),177(r),179(v),50(v)
                                                    176(r),146(v),51(v)
     4. BD (   1) C   2 - C   3          0.95888    -0.84737  171(v),179(v),40(v),76(v)
                                                    176(g),169(g)
     5. BD (   1) C   2 - H  11          0.97347    -0.72820  171(v),174(v),40(v),59(v)
     6. BD (   1) C   3 - O   4          0.99619    -1.06334  173(v),180(v),10(g)
     7. BD (   1) C   3 - C   5          0.89627    -0.82727  171(v),10(v),170(v),176(g)
                                                    169(v),180(g),172(g),179(g)
                                                    67(v),85(v),94(v),177(v)
                                                    183(v),96(v)
     8. BD (   1) C   3 - H  12          0.96138    -0.70147  10(v),170(v),178(v),169(v)
                                                    177(v),67(v),51(v),77(v)
                                                    52(v)
     9. BD (   1) O   4 - O   8          0.97194    -0.49455  184(v),175(v),176(v),183(v)
                                                    182(g),185(g),95(v),154(v)
                                                    171(r),60(v)
    10. BD*(   1) O   4 - O   8          0.72093    -0.47619  171(r),176(v),175(v),184(v)
                                                    183(v),185(g),182(g),177(g)
                                                    138(v),60(v)
    11. BD (   1) O   4 - H  13          0.99296    -0.90456  175(v),176(v),172(v),58(v)
                                                    61(v),171(r),10(g)
    12. BD (   1) C   5 - O   6          0.99588    -1.05357  184(v),176(v),96(v),59(v)
                                                    76(g)
    13. BD (   1) C   5 - C   7          0.96282    -0.82018  186(v),171(v),172(v),185(v)
                                                    175(g),58(v),103(v),180(g)
                                                    183(g),184(g),85(v),187(v)
    14. BD (   1) C   5 - H  14          0.97146    -0.70262  174(v),182(v),181(v),10(r)
                                                    171(v),86(v),179(g)
    15. BD (   1) O   6 - H  15          0.99393    -0.90515  180(v),76(v),80(v),81(v)
    16. BD (   1) C   7 - O   8          0.99579    -1.03896  187(v),180(v),188(v),77(v)
                                                    10(g)
    17. BD (   1) C   7 - C   9          0.79244    -0.60019  187(g),183(g),116(g),188(g)
                                                    10(v),113(g),189(g),115(g)
                                                    186(g),175(v),112(g),127(v)
                                                    76(v),179(g),78(v),98(g)
                                                    184(g),159(v),100(g),77(v)
                                                    104(v),162(v),171(r),117(g)
    18. BD (   1) C   7 - H  16          0.97340    -0.69112  10(v),178(v),187(v),189(v)
                                                    103(v)
    19. BD (   1) O   8 - H  17          0.99242    -0.90247  179(v),94(v),10(g),98(v)
    20. BD (   1) C   9 - O  10          0.98718    -1.00205  187(g),183(g),116(g),113(g)
                                                    179(v),188(g),112(g),189(g)
                                                    115(g)
    21. BD (   2) C   9 - O  10          0.87410    -0.48889  183(g),187(g),186(g),188(g)
                                                    185(r),116(g),179(v),189(g)
                                                    113(g),166(v),115(g),112(g)
                                                    182(v),171(r)
    22. BD (   1) C   9 - H  18          0.91969    -0.58352  187(g),183(g),116(g),189(g)
                                                    186(g),113(g),188(g),182(v)
                                                    115(g),112(g),162(v),127(v)
                                                    100(v),159(g)
    23. BD (   1) C   9 - H  19          0.93373    -0.60233  187(g),183(g),188(g),116(g)
                                                    113(g),184(v),186(g),190(v)
                                                    189(g),115(g),112(g),159(v)
                                                    127(v),94(v),98(v),182(v)
    24. BD (   1) O  10 - H  20          0.99472    -0.90042  189(v),112(v),187(g),114(v)
    25. CR (   1) O   1                  0.99987   -19.11029  49(v)
    26. CR (   1) C   2                  0.99967   -10.37231  129(v),58(v)
    27. CR (   1) C   3                  0.99945   -10.35367  78(v),133(v),174(g),50(v)
    28. CR (   1) O   4                  0.99986   -19.15601  58(v),10(g),59(v)
    29. CR (   1) C   5                  0.99944   -10.34896  95(v),178(g),141(v),59(v)
    30. CR (   1) O   6                  0.99988   -19.16299  76(v),77(v)
    31. CR (   1) C   7                  0.99946   -10.33627  187(v),182(g),149(v),79(v)
                                                    78(v)
    32. CR (   1) O   8                  0.99986   -19.14684  94(v),10(g),96(v)
    33. CR (   1) C   9                  0.99948   -10.32642  186(g),94(v),161(v),157(v)
    34. CR (   1) O  10                  0.99988   -19.16624  112(v),187(g),113(v)
    35. LP (   1) O   1                  0.99019    -0.87462  49(v),173(v),177(r),172(v)
    36. LP (   1) O   4                  0.98751    -0.74965  172(v),10(g),58(v),59(v)
                                                    176(v)
    37. LP (   1) O   6                  0.98767    -0.77796  76(v),179(v),180(v),147(v)
                                                    175(v),77(v)
    38. LP (   1) O   8                  0.98215    -0.73487  10(g),181(r),94(v),184(v)
                                                    179(v),96(v),183(v)
    39. LP (   1) O  10                  0.98789    -0.75677  188(v),185(r),189(v),112(v)
                                                    187(g),167(v),114(v)
    40. RY*(   1) O   1                  0.00180     1.00502   
    41. RY*(   2) O   1                  0.00015     1.23927   
    42. RY*(   3) O   1                  0.00011     0.85401   
    43. RY*(   4) O   1                  0.00005     1.30657   
    44. RY*(   5) O   1                  0.00000     2.46600   
    45. RY*(   6) O   1                  0.00000     2.76824   
    46. RY*(   7) O   1                  0.00000     2.57381   
    47. RY*(   8) O   1                  0.00000     2.55638   
    48. RY*(   9) O   1                  0.00000     2.57046   
    49. RY (   1) C   2                  0.00620     0.31156   
    50. RY*(   2) C   2                  0.00419     1.14774   
    51. RY*(   3) C   2                  0.00123     0.97745   
    52. RY*(   4) C   2                  0.00077     0.83119   
    53. RY*(   5) C   2                  0.00026     1.35466   
    54. RY*(   6) C   2                  0.00009     1.27753   
    55. RY*(   7) C   2                  0.00006     1.83362   
    56. RY*(   8) C   2                  0.00000     1.73627   
    57. RY*(   9) C   2                  0.00001     1.89379   
    58. RY*(   1) C   3                  0.00331     0.49356   
    59. RY*(   2) C   3                  0.00267     0.72527   
    60. RY*(   3) C   3                  0.00205     0.80638   
    61. RY*(   4) C   3                  0.00088     1.61891   
    62. RY*(   5) C   3                  0.00057     1.35576   
    63. RY*(   6) C   3                  0.00036     1.38704   
    64. RY*(   7) C   3                  0.00013     1.82357   
    65. RY*(   8) C   3                  0.00008     1.83677   
    66. RY*(   9) C   3                  0.00004     1.89304   
    67. RY*(   1) O   4                  0.00128     0.95809   
    68. RY*(   2) O   4                  0.00074     1.07640   
    69. RY*(   3) O   4                  0.00017     1.35466   
    70. RY*(   4) O   4                  0.00004     1.01419   
    71. RY*(   5) O   4                  0.00002     2.51355   
    72. RY*(   6) O   4                  0.00000     2.76587   
    73. RY*(   7) O   4                  0.00001     2.68590   
    74. RY*(   8) O   4                  0.00001     3.01429   
    75. RY*(   9) O   4                  0.00000     2.65169   
    76. RY*(   1) C   5                  0.00368     0.50572   
    77. RY*(   2) C   5                  0.00275     0.72440   
    78. RY*(   3) C   5                  0.00224     0.71108   
    79. RY*(   4) C   5                  0.00111     0.82012   
    80. RY*(   5) C   5                  0.00074     1.81960   
    81. RY*(   6) C   5                  0.00066     1.73584   
    82. RY*(   7) C   5                  0.00018     1.93241   
    83. RY*(   8) C   5                  0.00008     1.94622   
    84. RY*(   9) C   5                  0.00005     1.97373   
    85. RY*(   1) O   6                  0.00142     0.93138   
    86. RY*(   2) O   6                  0.00053     1.23360   
    87. RY*(   3) O   6                  0.00029     1.32719   
    88. RY*(   4) O   6                  0.00003     1.01404   
    89. RY*(   5) O   6                  0.00001     2.66593   
    90. RY*(   6) O   6                  0.00001     2.57340   
    91. RY*(   7) O   6                  0.00001     2.55245   
    92. RY*(   8) O   6                  0.00000     2.80281   
    93. RY*(   9) O   6                  0.00001     2.91093   
    94. RY*(   1) C   7                  0.00334     0.49994   
    95. RY*(   2) C   7                  0.00243     0.77556   
    96. RY*(   3) C   7                  0.00159     0.66226   
    97. RY*(   4) C   7                  0.00119     1.01771   
    98. RY*(   5) C   7                  0.00077     1.85383   
    99. RY*(   6) C   7                  0.00040     1.55640   
   100. RY*(   7) C   7                  0.00014     1.93854   
   101. RY*(   8) C   7                  0.00011     1.87858   
   102. RY*(   9) C   7                  0.00004     1.90170   
   103. RY*(   1) O   8                  0.00120     1.03542   
   104. RY*(   2) O   8                  0.00087     1.05862   
   105. RY*(   3) O   8                  0.00023     1.39234   
   106. RY*(   4) O   8                  0.00005     1.45836   
   107. RY*(   5) O   8                  0.00001     2.22955   
   108. RY*(   6) O   8                  0.00001     2.59849   
   109. RY*(   7) O   8                  0.00001     2.69698   
   110. RY*(   8) O   8                  0.00001     2.99781   
   111. RY*(   9) O   8                  0.00001     2.65506   
   112. RY*(   1) C   9                  0.00189     0.64298   
   113. RY*(   2) C   9                  0.00086     0.91067   
   114. RY*(   3) C   9                  0.00068     1.64557   
   115. RY*(   4) C   9                  0.00045     1.00106   
   116. RY*(   5) C   9                  0.00012     1.24900   
   117. RY*(   6) C   9                  0.00007     1.71659   
   118. RY*(   7) C   9                  0.00003     1.76349   
   119. RY*(   8) C   9                  0.00001     1.97422   
   120. RY*(   1) O  10                  0.00085     0.97560   
   121. RY*(   2) O  10                  0.00045     1.35655   
   122. RY*(   3) O  10                  0.00012     1.27872   
   123. RY*(   4) O  10                  0.00003     1.04863   
   124. RY*(   5) O  10                  0.00002     2.74600   
   125. RY*(   6) O  10                  0.00000     2.45077   
   126. RY*(   7) O  10                  0.00000     2.60338   
   127. RY*(   8) O  10                  0.00000     2.48832   
   128. RY*(   9) O  10                  0.00000     2.95909   
   129. RY*(   1) H  11                  0.00194     0.17452   
   130. RY*(   2) H  11                  0.00004     2.10052   
   131. RY*(   3) H  11                  0.00002     1.70134   
   132. RY*(   4) H  11                  0.00001     1.45829   
   133. RY*(   1) H  12                  0.00163     0.17549   
   134. RY*(   2) H  12                  0.00008     1.70167   
   135. RY*(   3) H  12                  0.00005     1.77223   
   136. RY*(   4) H  12                  0.00002     2.04117   
   137. RY*(   1) H  13                  0.00239     0.46390   
   138. RY*(   2) H  13                  0.00061     1.52129   
   139. RY*(   3) H  13                  0.00050     1.61560   
   140. RY*(   4) H  13                  0.00002     2.05417   
   141. RY*(   1) H  14                  0.00153     0.19628   
   142. RY*(   2) H  14                  0.00007     1.72558   
   143. RY*(   3) H  14                  0.00005     1.79235   
   144. RY*(   4) H  14                  0.00002     2.03895   
   145. RY*(   1) H  15                  0.00202     0.40713   
   146. RY*(   2) H  15                  0.00056     1.53143   
   147. RY*(   3) H  15                  0.00052     1.62245   
   148. RY*(   4) H  15                  0.00003     2.13031   
   149. RY*(   1) H  16                  0.00192     0.18407   
   150. RY*(   2) H  16                  0.00009     1.69707   
   151. RY*(   3) H  16                  0.00005     1.74335   
   152. RY*(   4) H  16                  0.00002     2.07406   
   153. RY*(   1) H  17                  0.00184     0.41368   
   154. RY*(   2) H  17                  0.00066     1.52081   
   155. RY*(   3) H  17                  0.00049     1.66130   
   156. RY*(   4) H  17                  0.00002     2.09796   
   157. RY*(   1) H  18                  0.00093     0.19543   
   158. RY*(   2) H  18                  0.00010     1.59043   
   159. RY*(   3) H  18                  0.00006     1.74579   
   160. RY*(   4) H  18                  0.00002     2.05637   
   161. RY*(   1) H  19                  0.00227     0.20198   
   162. RY*(   2) H  19                  0.00008     1.68488   
   163. RY*(   3) H  19                  0.00005     1.66090   
   164. RY*(   4) H  19                  0.00003     2.08539   
   165. RY*(   1) H  20                  0.00080     0.83408   
   166. RY*(   2) H  20                  0.00060     1.13119   
   167. RY*(   3) H  20                  0.00052     1.41383   
   168. RY*(   4) H  20                  0.00001     2.17094   
   169. BD*(   1) O   1 - C   2          0.00303     0.41199   
   170. BD*(   2) O   1 - C   2          0.02681    -0.18709   
   171. BD*(   1) O   1 - O   6          0.64833    -0.46692  10(r),173(v),172(v),175(v)
                                                    179(v),177(r),170(g),50(v)
                                                    51(v),146(v)
   172. BD*(   1) C   2 - C   3          0.03583     0.17681   
   173. BD*(   1) C   2 - H  11          0.02507     0.22618   
   174. BD*(   1) C   3 - O   4          0.01111     0.11904   
   175. BD*(   1) C   3 - C   5          0.03123     0.15455   
   176. BD*(   1) C   3 - H  12          0.01681     0.22800   
   177. BD*(   1) O   4 - H  13          0.01161     0.24731   
   178. BD*(   1) C   5 - O   6          0.01319     0.09857   
   179. BD*(   1) C   5 - C   7          0.02442     0.16351   
   180. BD*(   1) C   5 - H  14          0.01245     0.24470   
   181. BD*(   1) O   6 - H  15          0.01016     0.24164   
   182. BD*(   1) C   7 - O   8          0.01654     0.10534   
   183. BD*(   1) C   7 - C   9          0.02172     0.45317   
   184. BD*(   1) C   7 - H  16          0.01887     0.25146   
   185. BD*(   1) O   8 - H  17          0.00998     0.25556   
   186. BD*(   1) C   9 - O  10          0.01635     0.09896   
   187. BD*(   2) C   9 - O  10          0.21017     0.34412  188(g),183(g),189(g),116(g)
                                                    113(g),115(g),112(g),127(g)
                                                    98(v),120(g),186(g),159(v)
                                                    179(v),182(v),100(v),114(g)
                                                    162(v),95(v),78(r),123(g)
                                                    118(g),141(r),157(v),58(r)
                                                    117(g),166(v)
   188. BD*(   1) C   9 - H  18          0.01135     0.33104   
   189. BD*(   1) C   9 - H  19          0.01096     0.32122   
   190. BD*(   1) O  10 - H  20          0.00396     0.25194   
       -------------------------------
              Total Lewis   37.00732  ( 94.8906%)
        Valence non-Lewis    1.91088  (  4.8997%)
        Rydberg non-Lewis    0.08180  (  0.2097%)
       -------------------------------
            Total unit  1   39.00000  (100.0000%)
           Charge unit  1    1.00000
 Unable to Open any file for archive entry.
 1\1\GINC-COMPUTE-1-12\SP\UB3LYP\def2SVP\C5H10O5(1+,2)\ZAHRT2\09-Jan-20
 21\0\\# b3lyp/def2svp pop=NBO geom=NewRedundant\\79\\1,2\O,0,3.5517,-0
 .198846,0.178563\C,0,2.588687,-0.682926,-0.363861\C,0,1.35545,0.148466
 ,-0.667996\O,0,1.5042,1.426984,-0.139135\C,0,0.115289,-0.574205,-0.113
 616\O,0,0.251051,-0.795699,1.267537\C,0,-1.206946,0.160781,-0.392257\O
 ,0,-1.329198,1.21224,0.538656\C,0,-2.39849,-0.787128,-0.22355\O,0,-3.6
 08147,-0.052826,-0.121383\H,0,2.564006,-1.755017,-0.677094\H,0,1.26555
 ,0.172119,-1.780094\H,0,2.410056,1.455182,0.220256\H,0,0.068502,-1.563
 749,-0.605925\H,0,0.030798,0.062161,1.670828\H,0,-1.194469,0.555274,-1
 .431263\H,0,-2.284507,1.315334,0.686789\H,0,-2.428592,-1.530995,-1.041
 22\H,0,-2.278129,-1.325635,0.728457\H,0,-3.834013,0.290568,-0.996968\\
 Version=ES64L-G16RevC.01\State=2-A\HF=-571.8650126\S2=0.753158\S2-1=0.
 \S2A=0.750009\RMSD=5.347e-09\Dipole=-0.7762999,-0.6060036,-1.428305\Qu
 adrupole=8.1523024,-5.5486091,-2.6036933,-1.5614113,1.8447327,2.761515
 1\PG=C01 [X(C5H10O5)]\\@
 The archive entry for this job was punched.


 THE MOST SERIOUS THREAT TO THE SURVIVAL OF MANKIND IS NOT NOW
 IGNORANCE IN THE TRADITIONAL SENSE,
 BUT A MORALLY NEUTRAL, AN INSENSITIVE OR INHIBITED HUMAN INTELLIGENCE.

                     -- MARGO JEFFERSON IN NEWSWEEK, SEPTEMBER 2, 1974
 File lengths (MBytes):  RWF=     40 Int=      0 D2E=      0 Chk=      4 Scr=      1
 Normal termination of Gaussian 16
