# Supplementary material for: Machine-Learning-Guided Discovery of Electrochemical Reactions
Source: J Am Chem Soc. 2022 Dec 2;144(49):22599–610. doi: 10.1021/jacs.2c08997 (PMC9756344; doi:10.1021/jacs.2c08997)
Supplement: Supplementary file 3 — ja2c08997_si_003.zip [file ja2c08997_si_003.zip › Oxidation Site Selectivity/Ologs_notimes/89.log]

 Entering Gaussian System, Link 0=g16
 Input=89.com
 Output=89.log
 Initial command:
  
 Copyright (c) 1988-2019, Gaussian, Inc.  All Rights Reserved.
  
 This is part of the Gaussian(R) 16 program.  It is based on
 the Gaussian(R) 09 system (copyright 2009, Gaussian, Inc.),
 the Gaussian(R) 03 system (copyright 2003, Gaussian, Inc.),
 the Gaussian(R) 98 system (copyright 1998, Gaussian, Inc.),
 the Gaussian(R) 94 system (copyright 1995, Gaussian, Inc.),
 the Gaussian 92(TM) system (copyright 1992, Gaussian, Inc.),
 the Gaussian 90(TM) system (copyright 1990, Gaussian, Inc.),
 the Gaussian 88(TM) system (copyright 1988, Gaussian, Inc.),
 the Gaussian 86(TM) system (copyright 1986, Carnegie Mellon
 University), and the Gaussian 82(TM) system (copyright 1983,
 Carnegie Mellon University). Gaussian is a federally registered
 trademark of Gaussian, Inc.
  
 This software contains proprietary and confidential information,
 including trade secrets, belonging to Gaussian, Inc.
  
 This software is provided under written license and may be
 used, copied, transmitted, or stored only in accord with that
 written license.
  
 The following legend is applicable only to US Government
 contracts under FAR:
  
                    RESTRICTED RIGHTS LEGEND
  
 Use, reproduction and disclosure by the US Government is
 subject to restrictions as set forth in subparagraphs (a)
 and (c) of the Commercial Computer Software - Restricted
 Rights clause in FAR 52.227-19.
  
 Gaussian, Inc.
 340 Quinnipiac St., Bldg. 40, Wallingford CT 06492
  
  
 ---------------------------------------------------------------
 Warning -- This program may not be used in any manner that
 competes with the business of Gaussian, Inc. or will provide
 assistance to any competitor of Gaussian, Inc.  The licensee
 of this program is prohibited from giving any competitor of
 Gaussian, Inc. access to this program.  By using this program,
 the user acknowledges that Gaussian, Inc. is engaged in the
 business of creating and licensing software in the field of
 computational chemistry and represents and warrants to the
 licensee that it is not a competitor of Gaussian, Inc. and that
 it will not use this program in any manner prohibited above.
 ---------------------------------------------------------------
  

 Cite this work as:
 Gaussian 16, Revision C.01,
 M. J. Frisch, G. W. Trucks, H. B. Schlegel, G. E. Scuseria, 
 M. A. Robb, J. R. Cheeseman, G. Scalmani, V. Barone, 
 G. A. Petersson, H. Nakatsuji, X. Li, M. Caricato, A. V. Marenich, 
 J. Bloino, B. G. Janesko, R. Gomperts, B. Mennucci, H. P. Hratchian, 
 J. V. Ortiz, A. F. Izmaylov, J. L. Sonnenberg, D. Williams-Young, 
 F. Ding, F. Lipparini, F. Egidi, J. Goings, B. Peng, A. Petrone, 
 T. Henderson, D. Ranasinghe, V. G. Zakrzewski, J. Gao, N. Rega, 
 G. Zheng, W. Liang, M. Hada, M. Ehara, K. Toyota, R. Fukuda, 
 J. Hasegawa, M. Ishida, T. Nakajima, Y. Honda, O. Kitao, H. Nakai, 
 T. Vreven, K. Throssell, J. A. Montgomery, Jr., J. E. Peralta, 
 F. Ogliaro, M. J. Bearpark, J. J. Heyd, E. N. Brothers, K. N. Kudin, 
 V. N. Staroverov, T. A. Keith, R. Kobayashi, J. Normand, 
 K. Raghavachari, A. P. Rendell, J. C. Burant, S. S. Iyengar, 
 J. Tomasi, M. Cossi, J. M. Millam, M. Klene, C. Adamo, R. Cammi, 
 J. W. Ochterski, R. L. Martin, K. Morokuma, O. Farkas, 
 J. B. Foresman, and D. J. Fox, Gaussian, Inc., Wallingford CT, 2019.
 
 ******************************************
 Gaussian 16:  ES64L-G16RevC.01  3-Jul-2019
                 8-Jan-2021 
 ******************************************
 %nprocshared=16
 Will use up to   16 processors via shared memory.
 %mem=7GB
 -----------------------------------------
 # b3lyp/def2svp geom=NewRedundant pop=NBO
 -----------------------------------------
 1/29=4000,38=1,172=1/1;
 2/12=2,17=6,18=5,40=1/2;
 3/5=43,7=101,11=2,25=1,30=1,74=-5/1,2,3;
 4//1;
 5/5=2,38=5/2;
 6/7=2,8=2,9=2,10=2,28=1,40=1/1,7;
 99/5=1,9=1/99;
 --
 89
 --
 Symbolic Z-matrix:
 Charge =  1 Multiplicity = 2
 O                    -1.52462   2.33412  -0.73984 
 C                    -1.35438   1.15213  -0.89656 
 C                    -1.18825   0.1252    0.20311 
 C                     0.15977  -0.59601   0.03742 
 C                     1.37974   0.31285   0.19194 
 C                     2.71056  -0.42515   0.0394 
 C                     3.92709   0.48501   0.19897 
 C                    -2.37201  -0.86024   0.16309 
 C                    -3.72474  -0.21712   0.46539 
 H                    -1.31279   0.70916  -1.93248 
 H                    -1.20123   0.67777   1.15797 
 H                     0.21083  -1.41294   0.77799 
 H                     0.18618  -1.08814  -0.95287 
 H                     1.34271   0.80506   1.1807 
 H                     1.33238   1.13302  -0.54727 
 H                     2.74097  -0.91604  -0.9502 
 H                     2.75808  -1.24314   0.78099 
 H                     3.9213    1.29269  -0.55168 
 H                     4.86969  -0.07264   0.0827 
 H                     3.94065   0.96133   1.19337 
 H                    -2.16911  -1.66716   0.88746 
 H                    -2.39766  -1.34768  -0.82885 
 H                    -3.97165   0.57534  -0.25912 
 H                    -3.72879   0.24482   1.46593 
 H                    -4.53474  -0.96226   0.4349 
 
                          Input orientation:                          
 ---------------------------------------------------------------------
 Center     Atomic      Atomic             Coordinates (Angstroms)
 Number     Number       Type             X           Y           Z
 ---------------------------------------------------------------------
      1          8           0       -1.524616    2.334122   -0.739844
      2          6           0       -1.354382    1.152132   -0.896556
      3          6           0       -1.188254    0.125202    0.203114
      4          6           0        0.159769   -0.596008    0.037424
      5          6           0        1.379739    0.312851    0.191936
      6          6           0        2.710558   -0.425153    0.039405
      7          6           0        3.927094    0.485009    0.198975
      8          6           0       -2.372012   -0.860235    0.163093
      9          6           0       -3.724742   -0.217121    0.465387
     10          1           0       -1.312788    0.709163   -1.932475
     11          1           0       -1.201235    0.677775    1.157974
     12          1           0        0.210834   -1.412938    0.777985
     13          1           0        0.186184   -1.088143   -0.952874
     14          1           0        1.342713    0.805060    1.180703
     15          1           0        1.332379    1.133019   -0.547266
     16          1           0        2.740972   -0.916038   -0.950204
     17          1           0        2.758083   -1.243138    0.780989
     18          1           0        3.921300    1.292694   -0.551678
     19          1           0        4.869695   -0.072640    0.082697
     20          1           0        3.940648    0.961331    1.193373
     21          1           0       -2.169109   -1.667158    0.887459
     22          1           0       -2.397656   -1.347683   -0.828851
     23          1           0       -3.971652    0.575340   -0.259123
     24          1           0       -3.728785    0.244815    1.465931
     25          1           0       -4.534737   -0.962256    0.434895
 ---------------------------------------------------------------------
                    Distance matrix (angstroms):
                    1          2          3          4          5
     1  O    0.000000
     2  C    1.204425   0.000000
     3  C    2.425209   1.513757   0.000000
     4  C    3.467991   2.494187   1.537778   0.000000
     5  C    3.659102   3.060168   2.574864   1.529126   0.000000
     6  C    5.114442   4.459550   3.940865   2.556505   1.529377
     7  C    5.832816   5.435001   5.127988   3.922683   2.553176
     8  C    3.425974   2.491596   1.540770   2.548631   3.930979
     9  C    3.577986   3.057507   2.572887   3.926338   5.139199
    10  H    2.026754   1.127422   2.217490   2.784313   3.452519
    11  H    2.539641   2.114135   1.103297   2.174968   2.779896
    12  H    4.399551   3.439996   2.157266   1.103817   2.165211
    13  H    3.831986   2.719439   2.167393   1.106158   2.167475
    14  H    3.774666   3.421957   2.797084   2.160888   1.105124
    15  H    3.105181   2.709438   2.816443   2.169427   1.105142
    16  H    5.366845   4.588260   4.225297   2.782164   2.160465
    17  H    5.783704   5.046172   4.216618   2.779011   2.160537
    18  H    5.547790   5.288811   5.295308   4.250100   2.823577
    19  H    6.881590   6.418578   6.062374   4.739131   3.512880
    20  H    5.957432   5.695749   5.290119   4.249302   2.825183
    21  H    4.367348   3.434368   2.154753   2.700665   4.122925
    22  H    3.784946   2.709628   2.167256   2.802833   4.250658
    23  H    3.051622   2.754834   2.857201   4.304490   5.376778
    24  H    3.753533   3.470210   2.839598   4.227111   5.265426
    25  H    4.615946   4.044510   3.526363   4.725517   6.055242
                    6          7          8          9         10
     6  C    0.000000
     7  C    1.527684   0.000000
     8  C    5.102657   6.441250   0.000000
     9  C    6.452737   7.688599   1.528024   0.000000
    10  H    4.621936   5.661245   2.824247   3.524949   0.000000
    11  H    4.215420   5.220785   2.173933   2.765611   3.092622
    12  H    2.787443   4.212843   2.711949   4.125101   3.764483
    13  H    2.792246   4.218528   2.800301   4.250351   2.537094
    14  H    2.164944   2.783029   4.196179   5.218777   4.093013
    15  H    2.161356   2.776570   4.266167   5.331305   3.015852
    16  H    1.105088   2.165740   5.233082   6.655662   4.476506
    17  H    1.105127   2.166061   5.181340   6.571098   5.267481
    18  H    2.183180   1.102664   6.689677   7.859766   5.444519
    19  H    2.188153   1.101358   7.284853   8.604166   6.549445
    20  H    2.183370   1.102676   6.650508   7.789539   6.118260
    21  H    5.106165   6.501502   1.103177   2.168120   3.785792
    22  H    5.262963   6.664657   1.105539   2.171262   2.574013
    23  H    6.763286   7.912535   2.190432   1.101759   3.144452
    24  H    6.629402   7.763721   2.181595   1.102039   4.195453
    25  H    7.275932   8.587947   2.182124   1.101021   4.333479
                   11         12         13         14         15
    11  H    0.000000
    12  H    2.551354   0.000000
    13  H    3.082057   1.761242   0.000000
    14  H    2.547232   2.522468   3.077975   0.000000
    15  H    3.087764   3.081566   2.532162   1.758846   0.000000
    16  H    4.746119   3.104053   2.560580   3.075398   2.518954
    17  H    4.416811   2.552904   3.105635   2.521539   3.072949
    18  H    5.435200   4.780795   4.447520   3.144525   2.593844
    19  H    6.210920   4.897428   4.902951   3.796785   3.789864
    20  H    5.149817   4.440857   4.785679   2.602662   3.140441
    21  H    2.551209   2.395985   3.044583   4.304736   4.707424
    22  H    3.079185   3.064377   2.599802   4.760565   4.488467
    23  H    3.113498   4.745739   4.531674   5.510749   5.341046
    24  H    2.582790   4.329205   4.791073   5.110316   5.518809
    25  H    3.784810   4.779254   4.922280   6.182561   6.306970
                   16         17         18         19         20
    16  H    0.000000
    17  H    1.761908   0.000000
    18  H    2.535842   3.091848   0.000000
    19  H    2.511905   2.513281   1.779332   0.000000
    20  H    3.091708   2.535390   1.776339   1.779277   0.000000
    21  H    5.296233   4.946549   6.922783   7.261879   6.658203
    22  H    5.158153   5.402237   6.854022   7.434450   7.042375
    23  H    6.910943   7.048265   7.930881   8.871648   8.053771
    24  H    7.003074   6.690487   7.980764   8.714814   7.707652
    25  H    7.406523   7.306429   8.806968   9.452978   8.723969
                   21         22         23         24         25
    21  H    0.000000
    22  H    1.760687   0.000000
    23  H    3.097194   2.549524   0.000000
    24  H    2.534337   3.094185   1.773144   0.000000
    25  H    2.509561   2.512513   1.778462   1.780341   0.000000
 Stoichiometry    C8H16O(1+,2)
 Framework group  C1[X(C8H16O)]
 Deg. of freedom    69
 Full point group                 C1      NOp   1
 Largest Abelian subgroup         C1      NOp   1
 Largest concise Abelian subgroup C1      NOp   1
                         Standard orientation:                         
 ---------------------------------------------------------------------
 Center     Atomic      Atomic             Coordinates (Angstroms)
 Number     Number       Type             X           Y           Z
 ---------------------------------------------------------------------
      1          8           0        1.365672    2.213229   -0.080602
      2          6           0        1.192924    1.161475    0.480300
      3          6           0        1.003485   -0.182265   -0.190473
      4          6           0       -0.344680   -0.787064    0.235475
      5          6           0       -1.563087    0.023449   -0.208122
      6          6           0       -2.894350   -0.601847    0.211090
      7          6           0       -4.109406    0.208092   -0.237751
      8          6           0        2.183390   -1.104047    0.172998
      9          6           0        3.533582   -0.620051   -0.353868
     10          1           0        1.167091    1.107213    1.606119
     11          1           0        1.002579    0.003244   -1.278062
     12          1           0       -0.412007   -1.810113   -0.173485
     13          1           0       -0.356333   -0.903447    1.335431
     14          1           0       -1.540799    0.140328   -1.306822
     15          1           0       -1.499474    1.049099    0.198490
     16          1           0       -2.910008   -0.717257    1.310024
     17          1           0       -2.958160   -1.626278   -0.198512
     18          1           0       -4.087211    1.226445    0.184543
     19          1           0       -5.052334   -0.264673    0.079060
     20          1           0       -4.137855    0.308628   -1.335465
     21          1           0        1.964571   -2.110547   -0.222067
     22          1           0        2.223838   -1.215990    1.272110
     23          1           0        3.796340    0.372499    0.045728
     24          1           0        3.522558   -0.535317   -1.452589
     25          1           0        4.340681   -1.316115   -0.077583
 ---------------------------------------------------------------------
 Rotational constants (GHZ):           3.0021346           0.6630777           0.5711386
 Standard basis: def2SVP (5D, 7F)
 There are   215 symmetry adapted cartesian basis functions of A   symmetry.
 There are   206 symmetry adapted basis functions of A   symmetry.
   206 basis functions,   337 primitive gaussians,   215 cartesian basis functions
    36 alpha electrons       35 beta electrons
       nuclear repulsion energy       454.9843137314 Hartrees.
 NAtoms=   25 NActive=   25 NUniq=   25 SFac= 1.00D+00 NAtFMM=   60 NAOKFM=F Big=F
 Integral buffers will be    131072 words long.
 Raffenetti 2 integral format.
 Two-electron integral symmetry is turned on.
 One-electron integrals computed using PRISM.
   1 Symmetry operations used in ECPInt.
 ECPInt:  NShTT=    5253 NPrTT=   17931 LenC2=    5052 LenP2D=   13538.
 LDataN:  DoStor=T MaxTD1= 4 Len=   56
 NBasis=   206 RedAO= T EigKep=  1.03D-03  NBF=   206
 NBsUse=   206 1.00D-06 EigRej= -1.00D+00 NBFU=   206
 ExpMin= 1.22D-01 ExpMax= 2.27D+03 ExpMxC= 3.41D+02 IAcc=3 IRadAn=         5 AccDes= 0.00D+00
 Harris functional with IExCor=  402 and IRadAn=       5 diagonalized for initial guess.
 HarFok:  IExCor=  402 AccDes= 0.00D+00 IRadAn=         5 IDoV= 1 UseB2=F ITyADJ=14
 ICtDFT=  3500011 ScaDFX=  1.000000  1.000000  1.000000  1.000000
 FoFCou: FMM=F IPFlag=           0 FMFlag=      100000 FMFlg1=           0
         NFxFlg=           0 DoJE=T BraDBF=F KetDBF=T FulRan=T
         wScrn=  0.000000 ICntrl=       500 IOpCl=  0 I1Cent=   200000004 NGrid=           0
         NMat0=    1 NMatS0=      1 NMatT0=    0 NMatD0=    1 NMtDS0=    0 NMtDT0=    0
 Petite list used in FoFCou.
 Initial guess <Sx>= 0.0000 <Sy>= 0.0000 <Sz>= 0.5000 <S**2>= 0.7500 S= 0.5000
 Requested convergence on RMS density matrix=1.00D-08 within 128 cycles.
 Requested convergence on MAX density matrix=1.00D-06.
 Requested convergence on             energy=1.00D-06.
 No special actions if energy rises.
 Integral accuracy reduced to 1.0D-05 until final iterations.
 EnCoef did     3 forward-backward iterations
 EnCoef did     2 forward-backward iterations
 Initial convergence to 1.0D-05 achieved.  Increase integral accuracy.
 SCF Done:  E(UB3LYP) =  -389.085551741     A.U. after   28 cycles
            NFock= 28  Conv=0.30D-08     -V/T= 2.0117
 <Sx>= 0.0000 <Sy>= 0.0000 <Sz>= 0.5000 <S**2>= 0.7558 S= 0.5029
 <L.S>= 0.000000000000E+00
 Annihilation of the first spin contaminant:
 S**2 before annihilation     0.7558,   after     0.7500

 **********************************************************************

            Population analysis using the SCF Density.

 **********************************************************************

 Orbital symmetries:
 Alpha Orbitals:
       Occupied  (A) (A) (A) (A) (A) (A) (A) (A) (A) (A) (A) (A)
                 (A) (A) (A) (A) (A) (A) (A) (A) (A) (A) (A) (A)
                 (A) (A) (A) (A) (A) (A) (A) (A) (A) (A) (A) (A)
       Virtual   (A) (A) (A) (A) (A) (A) (A) (A) (A) (A) (A) (A)
                 (A) (A) (A) (A) (A) (A) (A) (A) (A) (A) (A) (A)
                 (A) (A) (A) (A) (A) (A) (A) (A) (A) (A) (A) (A)
                 (A) (A) (A) (A) (A) (A) (A) (A) (A) (A) (A) (A)
                 (A) (A) (A) (A) (A) (A) (A) (A) (A) (A) (A) (A)
                 (A) (A) (A) (A) (A) (A) (A) (A) (A) (A) (A) (A)
                 (A) (A) (A) (A) (A) (A) (A) (A) (A) (A) (A) (A)
                 (A) (A) (A) (A) (A) (A) (A) (A) (A) (A) (A) (A)
                 (A) (A) (A) (A) (A) (A) (A) (A) (A) (A) (A) (A)
                 (A) (A) (A) (A) (A) (A) (A) (A) (A) (A) (A) (A)
                 (A) (A) (A) (A) (A) (A) (A) (A) (A) (A) (A) (A)
                 (A) (A) (A) (A) (A) (A) (A) (A) (A) (A) (A) (A)
                 (A) (A) (A) (A) (A) (A) (A) (A) (A) (A) (A) (A)
                 (A) (A) (A) (A) (A) (A) (A) (A) (A) (A) (A) (A)
                 (A) (A)
 Beta  Orbitals:
       Occupied  (A) (A) (A) (A) (A) (A) (A) (A) (A) (A) (A) (A)
                 (A) (A) (A) (A) (A) (A) (A) (A) (A) (A) (A) (A)
                 (A) (A) (A) (A) (A) (A) (A) (A) (A) (A) (A)
       Virtual   (A) (A) (A) (A) (A) (A) (A) (A) (A) (A) (A) (A)
                 (A) (A) (A) (A) (A) (A) (A) (A) (A) (A) (A) (A)
                 (A) (A) (A) (A) (A) (A) (A) (A) (A) (A) (A) (A)
                 (A) (A) (A) (A) (A) (A) (A) (A) (A) (A) (A) (A)
                 (A) (A) (A) (A) (A) (A) (A) (A) (A) (A) (A) (A)
                 (A) (A) (A) (A) (A) (A) (A) (A) (A) (A) (A) (A)
                 (A) (A) (A) (A) (A) (A) (A) (A) (A) (A) (A) (A)
                 (A) (A) (A) (A) (A) (A) (A) (A) (A) (A) (A) (A)
                 (A) (A) (A) (A) (A) (A) (A) (A) (A) (A) (A) (A)
                 (A) (A) (A) (A) (A) (A) (A) (A) (A) (A) (A) (A)
                 (A) (A) (A) (A) (A) (A) (A) (A) (A) (A) (A) (A)
                 (A) (A) (A) (A) (A) (A) (A) (A) (A) (A) (A) (A)
                 (A) (A) (A) (A) (A) (A) (A) (A) (A) (A) (A) (A)
                 (A) (A) (A) (A) (A) (A) (A) (A) (A) (A) (A) (A)
                 (A) (A) (A)
 The electronic state is 2-A.
 Alpha  occ. eigenvalues --  -19.48405 -10.55228 -10.42915 -10.37954 -10.37669
 Alpha  occ. eigenvalues --  -10.34271 -10.33965 -10.31768 -10.29277  -1.36193
 Alpha  occ. eigenvalues --   -1.03368  -0.94160  -0.90438  -0.86740  -0.82654
 Alpha  occ. eigenvalues --   -0.79766  -0.76746  -0.74620  -0.71753  -0.70714
 Alpha  occ. eigenvalues --   -0.69503  -0.62972  -0.61677  -0.61455  -0.60045
 Alpha  occ. eigenvalues --   -0.57487  -0.56192  -0.54701  -0.53501  -0.52252
 Alpha  occ. eigenvalues --   -0.51982  -0.51233  -0.50069  -0.47642  -0.46585
 Alpha  occ. eigenvalues --   -0.45770
 Alpha virt. eigenvalues --   -0.29094  -0.12124  -0.09872  -0.07015  -0.06898
 Alpha virt. eigenvalues --   -0.06393  -0.04568  -0.03711  -0.03083  -0.02672
 Alpha virt. eigenvalues --   -0.00441   0.00310   0.00821   0.01075   0.02258
 Alpha virt. eigenvalues --    0.02619   0.03126   0.03462   0.05154   0.05472
 Alpha virt. eigenvalues --    0.05772   0.09366   0.10141   0.11953   0.12835
 Alpha virt. eigenvalues --    0.21179   0.24341   0.24595   0.25600   0.26552
 Alpha virt. eigenvalues --    0.29065   0.29763   0.31705   0.33195   0.34535
 Alpha virt. eigenvalues --    0.37486   0.38193   0.38259   0.39256   0.41237
 Alpha virt. eigenvalues --    0.45004   0.46058   0.46948   0.47369   0.48388
 Alpha virt. eigenvalues --    0.48904   0.49463   0.50462   0.50534   0.52259
 Alpha virt. eigenvalues --    0.52552   0.53661   0.54295   0.54845   0.55074
 Alpha virt. eigenvalues --    0.55721   0.55985   0.56833   0.57460   0.57871
 Alpha virt. eigenvalues --    0.58888   0.59308   0.60430   0.61415   0.66026
 Alpha virt. eigenvalues --    0.71296   0.74308   0.77210   0.80009   0.85711
 Alpha virt. eigenvalues --    0.86427   0.87131   0.88866   0.89533   0.91194
 Alpha virt. eigenvalues --    0.96367   0.99771   1.03175   1.07709   1.09478
 Alpha virt. eigenvalues --    1.13014   1.18022   1.20120   1.20300   1.23930
 Alpha virt. eigenvalues --    1.24636   1.26686   1.29502   1.33566   1.39912
 Alpha virt. eigenvalues --    1.40273   1.42941   1.45330   1.52582   1.53859
 Alpha virt. eigenvalues --    1.54999   1.56593   1.57941   1.58674   1.59841
 Alpha virt. eigenvalues --    1.60557   1.61981   1.62964   1.63409   1.63652
 Alpha virt. eigenvalues --    1.65362   1.66491   1.66719   1.67039   1.67681
 Alpha virt. eigenvalues --    1.68746   1.69017   1.70948   1.71273   1.72319
 Alpha virt. eigenvalues --    1.74054   1.77193   1.77432   1.77902   1.78979
 Alpha virt. eigenvalues --    1.80732   1.83960   1.86301   1.87267   1.88694
 Alpha virt. eigenvalues --    1.92297   1.97257   1.97982   2.01279   2.06506
 Alpha virt. eigenvalues --    2.12986   2.16995   2.19929   2.20654   2.22847
 Alpha virt. eigenvalues --    2.23821   2.24823   2.25845   2.27977   2.28855
 Alpha virt. eigenvalues --    2.32543   2.35151   2.35827   2.36332   2.37968
 Alpha virt. eigenvalues --    2.40865   2.41611   2.43748   2.44366   2.48741
 Alpha virt. eigenvalues --    2.49793   2.58089   2.61356   2.66899   2.67418
 Alpha virt. eigenvalues --    2.71161   2.72822   2.75563   2.77923   2.80237
 Alpha virt. eigenvalues --    2.81698   2.82561   2.84576   2.87478   2.89479
 Alpha virt. eigenvalues --    2.90982   2.94264   2.94690   3.10978   3.30461
  Beta  occ. eigenvalues --  -19.46627 -10.55281 -10.42632 -10.37932 -10.37638
  Beta  occ. eigenvalues --  -10.34245 -10.33955 -10.31745 -10.29269  -1.32930
  Beta  occ. eigenvalues --   -1.02457  -0.93990  -0.89863  -0.85884  -0.81490
  Beta  occ. eigenvalues --   -0.78072  -0.76596  -0.72649  -0.71447  -0.68408
  Beta  occ. eigenvalues --   -0.68186  -0.62018  -0.60996  -0.60947  -0.59050
  Beta  occ. eigenvalues --   -0.56453  -0.55043  -0.53358  -0.52486  -0.52011
  Beta  occ. eigenvalues --   -0.51169  -0.49951  -0.47576  -0.46387  -0.45613
  Beta virt. eigenvalues --   -0.42929  -0.28575  -0.11544  -0.09681  -0.06945
  Beta virt. eigenvalues --   -0.06807  -0.06010  -0.04337  -0.03556  -0.02959
  Beta virt. eigenvalues --   -0.02625  -0.00295   0.00371   0.00929   0.01353
  Beta virt. eigenvalues --    0.02326   0.02793   0.03251   0.03548   0.05396
  Beta virt. eigenvalues --    0.05587   0.06290   0.09526   0.10424   0.12116
  Beta virt. eigenvalues --    0.13034   0.21639   0.24467   0.25117   0.25801
  Beta virt. eigenvalues --    0.27283   0.29192   0.29933   0.31897   0.33657
  Beta virt. eigenvalues --    0.34842   0.37687   0.38377   0.38690   0.39811
  Beta virt. eigenvalues --    0.41650   0.45384   0.46269   0.47345   0.47551
  Beta virt. eigenvalues --    0.48611   0.49039   0.49617   0.50641   0.50667
  Beta virt. eigenvalues --    0.52401   0.52662   0.53763   0.54377   0.55040
  Beta virt. eigenvalues --    0.55182   0.55857   0.56104   0.56959   0.57567
  Beta virt. eigenvalues --    0.57940   0.58965   0.59443   0.60544   0.61732
  Beta virt. eigenvalues --    0.66685   0.71553   0.75029   0.77346   0.80583
  Beta virt. eigenvalues --    0.86524   0.87245   0.88737   0.89585   0.90058
  Beta virt. eigenvalues --    0.91512   0.96565   1.00028   1.03429   1.08207
  Beta virt. eigenvalues --    1.10105   1.13438   1.18255   1.20347   1.20554
  Beta virt. eigenvalues --    1.24109   1.24741   1.26972   1.30234   1.34102
  Beta virt. eigenvalues --    1.40127   1.40454   1.43011   1.46737   1.52787
  Beta virt. eigenvalues --    1.54315   1.55782   1.56960   1.58110   1.58868
  Beta virt. eigenvalues --    1.60238   1.60773   1.62098   1.63080   1.63547
  Beta virt. eigenvalues --    1.63779   1.65581   1.66661   1.66981   1.67253
  Beta virt. eigenvalues --    1.67883   1.68915   1.69235   1.71070   1.71434
  Beta virt. eigenvalues --    1.72514   1.74247   1.77517   1.77639   1.78058
  Beta virt. eigenvalues --    1.79254   1.80987   1.84181   1.86468   1.87475
  Beta virt. eigenvalues --    1.88948   1.92438   1.97575   1.98198   2.01591
  Beta virt. eigenvalues --    2.06983   2.13083   2.17515   2.20332   2.21053
  Beta virt. eigenvalues --    2.23102   2.24265   2.25328   2.27183   2.28395
  Beta virt. eigenvalues --    2.29017   2.33092   2.36397   2.37298   2.38108
  Beta virt. eigenvalues --    2.39611   2.41086   2.41791   2.44653   2.45348
  Beta virt. eigenvalues --    2.49036   2.50621   2.58595   2.62225   2.67125
  Beta virt. eigenvalues --    2.67590   2.71354   2.72967   2.75709   2.78254
  Beta virt. eigenvalues --    2.80410   2.81819   2.82834   2.84999   2.87655
  Beta virt. eigenvalues --    2.89745   2.91085   2.94474   2.94788   3.13979
  Beta virt. eigenvalues --    3.32358
          Condensed to atoms (all electrons):
               1          2          3          4          5          6
     1  O    7.395590   0.552976  -0.029035  -0.002364   0.000741  -0.000005
     2  C    0.552976   4.796856   0.146231  -0.015402   0.001236  -0.000058
     3  C   -0.029035   0.146231   5.286577   0.262533  -0.046717   0.006110
     4  C   -0.002364  -0.015402   0.262533   4.838779   0.321486  -0.026719
     5  C    0.000741   0.001236  -0.046717   0.321486   4.765087   0.392300
     6  C   -0.000005  -0.000058   0.006110  -0.026719   0.392300   4.563696
     7  C    0.000001  -0.000016  -0.000428   0.007735  -0.050450   0.439180
     8  C   -0.002941  -0.022063   0.325281  -0.028278   0.006257  -0.000147
     9  C    0.000688   0.004802  -0.074105   0.008547  -0.000369   0.000004
    10  H   -0.020762   0.364313  -0.048759  -0.002288  -0.001300   0.000006
    11  H    0.000964  -0.034450   0.369494  -0.018661  -0.005843   0.000084
    12  H   -0.000077   0.009580  -0.015180   0.365723  -0.011109  -0.002880
    13  H    0.000189  -0.018287  -0.014184   0.364938  -0.022353  -0.004136
    14  H    0.000391  -0.005618  -0.000250  -0.027585   0.369114  -0.016947
    15  H   -0.000864   0.022530  -0.023664  -0.019520   0.360642  -0.017856
    16  H    0.000003  -0.000212   0.000767  -0.009728  -0.022111   0.372131
    17  H   -0.000001   0.000100   0.000175  -0.007750  -0.024989   0.376938
    18  H   -0.000001   0.000001   0.000004   0.000531  -0.010222  -0.021243
    19  H   -0.000000   0.000000   0.000012  -0.000456   0.007676  -0.009956
    20  H    0.000000  -0.000001  -0.000000   0.000469  -0.009185  -0.020023
    21  H   -0.000056   0.009034  -0.014604  -0.006123   0.000643  -0.000032
    22  H    0.000144  -0.016874  -0.013909  -0.009286   0.000295  -0.000006
    23  H   -0.000199   0.018086  -0.021732   0.000610  -0.000007   0.000000
    24  H    0.000139  -0.004358  -0.002127   0.000201  -0.000006   0.000000
    25  H   -0.000004  -0.000302   0.007836  -0.000347   0.000009  -0.000000
               7          8          9         10         11         12
     1  O    0.000001  -0.002941   0.000688  -0.020762   0.000964  -0.000077
     2  C   -0.000016  -0.022063   0.004802   0.364313  -0.034450   0.009580
     3  C   -0.000428   0.325281  -0.074105  -0.048759   0.369494  -0.015180
     4  C    0.007735  -0.028278   0.008547  -0.002288  -0.018661   0.365723
     5  C   -0.050450   0.006257  -0.000369  -0.001300  -0.005843  -0.011109
     6  C    0.439180  -0.000147   0.000004   0.000006   0.000084  -0.002880
     7  C    4.471568   0.000005  -0.000000   0.000001  -0.000000   0.000116
     8  C    0.000005   4.678947   0.417840  -0.002515  -0.021443  -0.006079
     9  C   -0.000000   0.417840   4.509386  -0.000783  -0.003930   0.000463
    10  H    0.000001  -0.002515  -0.000783   0.524783   0.006736   0.000006
    11  H   -0.000000  -0.021443  -0.003930   0.006736   0.613767  -0.005767
    12  H    0.000116  -0.006079   0.000463   0.000006  -0.005767   0.606635
    13  H    0.000152  -0.007477   0.000166   0.006636   0.007651  -0.023077
    14  H   -0.003118   0.000221  -0.000000   0.000256   0.007884  -0.010596
    15  H   -0.002436   0.000564   0.000002   0.000465  -0.001093   0.007912
    16  H   -0.019751  -0.000005   0.000000   0.000071   0.000039  -0.002384
    17  H   -0.018540  -0.000002   0.000000   0.000000  -0.000028   0.008306
    18  H    0.391406   0.000000   0.000000  -0.000000   0.000002   0.000041
    19  H    0.381825  -0.000000   0.000000  -0.000000  -0.000000   0.000010
    20  H    0.390394   0.000000   0.000000   0.000001   0.000002  -0.000086
    21  H    0.000000   0.372257  -0.013293   0.000023  -0.005822   0.005808
    22  H   -0.000000   0.372361  -0.023870   0.005227   0.007505  -0.001406
    23  H    0.000000  -0.020293   0.392523   0.000463  -0.000897  -0.000005
    24  H    0.000000  -0.024976   0.395516   0.000085   0.006663  -0.000031
    25  H    0.000000  -0.006064   0.383287   0.000003  -0.000107  -0.000015
              13         14         15         16         17         18
     1  O    0.000189   0.000391  -0.000864   0.000003  -0.000001  -0.000001
     2  C   -0.018287  -0.005618   0.022530  -0.000212   0.000100   0.000001
     3  C   -0.014184  -0.000250  -0.023664   0.000767   0.000175   0.000004
     4  C    0.364938  -0.027585  -0.019520  -0.009728  -0.007750   0.000531
     5  C   -0.022353   0.369114   0.360642  -0.022111  -0.024989  -0.010222
     6  C   -0.004136  -0.016947  -0.017856   0.372131   0.376938  -0.021243
     7  C    0.000152  -0.003118  -0.002436  -0.019751  -0.018540   0.391406
     8  C   -0.007477   0.000221   0.000564  -0.000005  -0.000002   0.000000
     9  C    0.000166  -0.000000   0.000002   0.000000   0.000000   0.000000
    10  H    0.006636   0.000256   0.000465   0.000071   0.000000  -0.000000
    11  H    0.007651   0.007884  -0.001093   0.000039  -0.000028   0.000002
    12  H   -0.023077  -0.010596   0.007912  -0.002384   0.008306   0.000041
    13  H    0.661600   0.008848  -0.009875   0.008396  -0.001957  -0.000057
    14  H    0.008848   0.671041  -0.031242   0.008652  -0.010710  -0.001751
    15  H   -0.009875  -0.031242   0.696834  -0.010821   0.009027   0.008164
    16  H    0.008396   0.008652  -0.010821   0.683175  -0.030042  -0.008642
    17  H   -0.001957  -0.010710   0.009027  -0.030042   0.676213   0.007611
    18  H   -0.000057  -0.001751   0.008164  -0.008642   0.007611   0.653557
    19  H    0.000003  -0.000089  -0.000143  -0.005462  -0.005668  -0.020708
    20  H    0.000037   0.007160  -0.001916   0.007516  -0.008612  -0.024277
    21  H   -0.001670  -0.000054  -0.000025   0.000001  -0.000014  -0.000000
    22  H    0.006923   0.000012  -0.000024  -0.000005   0.000002   0.000000
    23  H   -0.000037   0.000000  -0.000006  -0.000000  -0.000000   0.000000
    24  H    0.000017  -0.000011   0.000002  -0.000000   0.000000  -0.000000
    25  H    0.000011   0.000000   0.000000   0.000000   0.000000  -0.000000
              19         20         21         22         23         24
     1  O   -0.000000   0.000000  -0.000056   0.000144  -0.000199   0.000139
     2  C    0.000000  -0.000001   0.009034  -0.016874   0.018086  -0.004358
     3  C    0.000012  -0.000000  -0.014604  -0.013909  -0.021732  -0.002127
     4  C   -0.000456   0.000469  -0.006123  -0.009286   0.000610   0.000201
     5  C    0.007676  -0.009185   0.000643   0.000295  -0.000007  -0.000006
     6  C   -0.009956  -0.020023  -0.000032  -0.000006   0.000000   0.000000
     7  C    0.381825   0.390394   0.000000  -0.000000   0.000000   0.000000
     8  C   -0.000000   0.000000   0.372257   0.372361  -0.020293  -0.024976
     9  C    0.000000   0.000000  -0.013293  -0.023870   0.392523   0.395516
    10  H   -0.000000   0.000001   0.000023   0.005227   0.000463   0.000085
    11  H   -0.000000   0.000002  -0.005822   0.007505  -0.000897   0.006663
    12  H    0.000010  -0.000086   0.005808  -0.001406  -0.000005  -0.000031
    13  H    0.000003   0.000037  -0.001670   0.006923  -0.000037   0.000017
    14  H   -0.000089   0.007160  -0.000054   0.000012   0.000000  -0.000011
    15  H   -0.000143  -0.001916  -0.000025  -0.000024  -0.000006   0.000002
    16  H   -0.005462   0.007516   0.000001  -0.000005  -0.000000  -0.000000
    17  H   -0.005668  -0.008612  -0.000014   0.000002  -0.000000   0.000000
    18  H   -0.020708  -0.024277  -0.000000   0.000000   0.000000  -0.000000
    19  H    0.623310  -0.019528   0.000000   0.000000  -0.000000  -0.000000
    20  H   -0.019528   0.644425  -0.000000  -0.000000  -0.000000   0.000000
    21  H    0.000000  -0.000000   0.594398  -0.020499   0.006260  -0.007810
    22  H    0.000000  -0.000000  -0.020499   0.651078  -0.007478   0.007168
    23  H   -0.000000  -0.000000   0.006260  -0.007478   0.636051  -0.022987
    24  H   -0.000000   0.000000  -0.007810   0.007168  -0.022987   0.614690
    25  H   -0.000000  -0.000000  -0.004194  -0.005403  -0.015983  -0.015461
              25
     1  O   -0.000004
     2  C   -0.000302
     3  C    0.007836
     4  C   -0.000347
     5  C    0.000009
     6  C   -0.000000
     7  C    0.000000
     8  C   -0.006064
     9  C    0.383287
    10  H    0.000003
    11  H   -0.000107
    12  H   -0.000015
    13  H    0.000011
    14  H    0.000000
    15  H    0.000000
    16  H    0.000000
    17  H    0.000000
    18  H   -0.000000
    19  H   -0.000000
    20  H   -0.000000
    21  H   -0.004194
    22  H   -0.005403
    23  H   -0.015983
    24  H   -0.015461
    25  H    0.581947
          Atomic-Atomic Spin Densities.
               1          2          3          4          5          6
     1  O    0.723181  -0.064873  -0.018399   0.000986  -0.000198   0.000005
     2  C   -0.064873  -0.091259   0.089223   0.002899  -0.000932   0.000074
     3  C   -0.018399   0.089223   0.106903  -0.009493   0.002641  -0.000276
     4  C    0.000986   0.002899  -0.009493   0.010076  -0.000751  -0.000419
     5  C   -0.000198  -0.000932   0.002641  -0.000751   0.014522   0.004611
     6  C    0.000005   0.000074  -0.000276  -0.000419   0.004611   0.008583
     7  C   -0.000000  -0.000006   0.000017   0.000018  -0.000024  -0.001060
     8  C    0.000822   0.003861  -0.010069   0.001110  -0.000109   0.000004
     9  C    0.000006  -0.001224   0.001630  -0.000023   0.000001   0.000000
    10  H   -0.010255   0.016922  -0.016214   0.003429   0.000033   0.000037
    11  H    0.004640  -0.003887  -0.003805   0.002337   0.000112   0.000087
    12  H   -0.000081  -0.000350  -0.003229   0.005695  -0.004013  -0.000327
    13  H    0.000003  -0.000355   0.000985   0.001091  -0.000129   0.000087
    14  H   -0.000213  -0.000060   0.001050  -0.000079  -0.000362  -0.001025
    15  H   -0.000245   0.000000   0.001806  -0.000665  -0.000421  -0.000253
    16  H   -0.000001  -0.000032   0.000115   0.000710  -0.002088   0.001912
    17  H    0.000000   0.000001   0.000008  -0.000021   0.000005   0.000375
    18  H    0.000000   0.000001  -0.000003  -0.000002   0.000026   0.000108
    19  H    0.000000   0.000000  -0.000001  -0.000008   0.000052  -0.000061
    20  H   -0.000000  -0.000001   0.000009   0.000019  -0.000067  -0.000901
    21  H   -0.000097  -0.000364  -0.003584  -0.000077  -0.000116  -0.000005
    22  H    0.000036  -0.000101  -0.000243   0.000167   0.000020   0.000001
    23  H   -0.000415  -0.000065   0.001956  -0.000042  -0.000001  -0.000000
    24  H   -0.000024   0.000045  -0.000020  -0.000007   0.000000  -0.000000
    25  H    0.000009   0.000043  -0.000140   0.000007   0.000000   0.000000
               7          8          9         10         11         12
     1  O   -0.000000   0.000822   0.000006  -0.010255   0.004640  -0.000081
     2  C   -0.000006   0.003861  -0.001224   0.016922  -0.003887  -0.000350
     3  C    0.000017  -0.010069   0.001630  -0.016214  -0.003805  -0.003229
     4  C    0.000018   0.001110  -0.000023   0.003429   0.002337   0.005695
     5  C   -0.000024  -0.000109   0.000001   0.000033   0.000112  -0.004013
     6  C   -0.001060   0.000004   0.000000   0.000037   0.000087  -0.000327
     7  C    0.002722  -0.000000  -0.000000  -0.000002  -0.000007   0.000017
     8  C   -0.000000   0.003122   0.001212   0.002211   0.001561   0.000386
     9  C   -0.000000   0.001212   0.004601   0.000103   0.000445  -0.000101
    10  H   -0.000002   0.002211   0.000103   0.131620   0.001262  -0.000471
    11  H   -0.000007   0.001561   0.000445   0.001262   0.001312  -0.001633
    12  H    0.000017   0.000386  -0.000101  -0.000471  -0.001633   0.027383
    13  H   -0.000006   0.000001  -0.000003  -0.000251  -0.000122  -0.000257
    14  H    0.000252  -0.000034  -0.000003  -0.000138  -0.000902   0.000805
    15  H    0.000077  -0.000018  -0.000002  -0.000738  -0.000314   0.000286
    16  H   -0.000461  -0.000003  -0.000000  -0.000086  -0.000024   0.000465
    17  H    0.000010   0.000001  -0.000000   0.000000   0.000001  -0.000045
    18  H    0.000244   0.000000   0.000000   0.000002   0.000001  -0.000003
    19  H    0.001251   0.000000   0.000000   0.000000   0.000000  -0.000007
    20  H    0.001872  -0.000000  -0.000000  -0.000001  -0.000007   0.000029
    21  H    0.000000   0.006998  -0.003139  -0.000485  -0.001723   0.002179
    22  H   -0.000000   0.000838   0.000448   0.000747   0.000083  -0.000174
    23  H    0.000000  -0.000372   0.000100  -0.000746  -0.000362   0.000013
    24  H    0.000000   0.000163  -0.000016  -0.000007  -0.000102   0.000005
    25  H   -0.000000  -0.000376   0.001353   0.000042   0.000057  -0.000007
              13         14         15         16         17         18
     1  O    0.000003  -0.000213  -0.000245  -0.000001   0.000000   0.000000
     2  C   -0.000355  -0.000060   0.000000  -0.000032   0.000001   0.000001
     3  C    0.000985   0.001050   0.001806   0.000115   0.000008  -0.000003
     4  C    0.001091  -0.000079  -0.000665   0.000710  -0.000021  -0.000002
     5  C   -0.000129  -0.000362  -0.000421  -0.002088   0.000005   0.000026
     6  C    0.000087  -0.001025  -0.000253   0.001912   0.000375   0.000108
     7  C   -0.000006   0.000252   0.000077  -0.000461   0.000010   0.000244
     8  C    0.000001  -0.000034  -0.000018  -0.000003   0.000001   0.000000
     9  C   -0.000003  -0.000003  -0.000002  -0.000000  -0.000000   0.000000
    10  H   -0.000251  -0.000138  -0.000738  -0.000086   0.000000   0.000002
    11  H   -0.000122  -0.000902  -0.000314  -0.000024   0.000001   0.000001
    12  H   -0.000257   0.000805   0.000286   0.000465  -0.000045  -0.000003
    13  H   -0.002178  -0.000069  -0.000083  -0.000124   0.000006   0.000001
    14  H   -0.000069   0.003998   0.000606   0.000154  -0.000011  -0.000026
    15  H   -0.000083   0.000606   0.002657   0.000364  -0.000026  -0.000075
    16  H   -0.000124   0.000154   0.000364   0.009546  -0.000003  -0.000094
    17  H    0.000006  -0.000011  -0.000026  -0.000003  -0.001031  -0.000015
    18  H    0.000001  -0.000026  -0.000075  -0.000094  -0.000015  -0.000075
    19  H    0.000001  -0.000022  -0.000022  -0.000265  -0.000011   0.000090
    20  H   -0.000002   0.000283   0.000117   0.000168   0.000020  -0.000202
    21  H    0.000009   0.000041   0.000012   0.000006  -0.000001  -0.000000
    22  H   -0.000065  -0.000004  -0.000005  -0.000002   0.000000   0.000000
    23  H   -0.000000   0.000001   0.000001   0.000000  -0.000000  -0.000000
    24  H    0.000000   0.000001   0.000000   0.000000  -0.000000  -0.000000
    25  H    0.000000  -0.000000  -0.000000  -0.000000   0.000000   0.000000
              19         20         21         22         23         24
     1  O    0.000000  -0.000000  -0.000097   0.000036  -0.000415  -0.000024
     2  C    0.000000  -0.000001  -0.000364  -0.000101  -0.000065   0.000045
     3  C   -0.000001   0.000009  -0.003584  -0.000243   0.001956  -0.000020
     4  C   -0.000008   0.000019  -0.000077   0.000167  -0.000042  -0.000007
     5  C    0.000052  -0.000067  -0.000116   0.000020  -0.000001   0.000000
     6  C   -0.000061  -0.000901  -0.000005   0.000001  -0.000000  -0.000000
     7  C    0.001251   0.001872   0.000000  -0.000000   0.000000   0.000000
     8  C    0.000000  -0.000000   0.006998   0.000838  -0.000372   0.000163
     9  C    0.000000  -0.000000  -0.003139   0.000448   0.000100  -0.000016
    10  H    0.000000  -0.000001  -0.000485   0.000747  -0.000746  -0.000007
    11  H    0.000000  -0.000007  -0.001723   0.000083  -0.000362  -0.000102
    12  H   -0.000007   0.000029   0.002179  -0.000174   0.000013   0.000005
    13  H    0.000001  -0.000002   0.000009  -0.000065  -0.000000   0.000000
    14  H   -0.000022   0.000283   0.000041  -0.000004   0.000001   0.000001
    15  H   -0.000022   0.000117   0.000012  -0.000005   0.000001   0.000000
    16  H   -0.000265   0.000168   0.000006  -0.000002   0.000000   0.000000
    17  H   -0.000011   0.000020  -0.000001   0.000000  -0.000000  -0.000000
    18  H    0.000090  -0.000202  -0.000000   0.000000  -0.000000  -0.000000
    19  H    0.002618  -0.000525  -0.000000   0.000000  -0.000000  -0.000000
    20  H   -0.000525   0.006039   0.000000  -0.000000   0.000000   0.000000
    21  H   -0.000000   0.000000   0.029992  -0.001396   0.000360   0.000064
    22  H    0.000000  -0.000000  -0.001396  -0.000822  -0.000244  -0.000027
    23  H   -0.000000   0.000000   0.000360  -0.000244   0.005078   0.000073
    24  H   -0.000000   0.000000   0.000064  -0.000027   0.000073  -0.000342
    25  H    0.000000  -0.000000  -0.000461   0.000166  -0.000426  -0.000015
              25
     1  O    0.000009
     2  C    0.000043
     3  C   -0.000140
     4  C    0.000007
     5  C    0.000000
     6  C    0.000000
     7  C   -0.000000
     8  C   -0.000376
     9  C    0.001353
    10  H    0.000042
    11  H    0.000057
    12  H   -0.000007
    13  H    0.000000
    14  H   -0.000000
    15  H   -0.000000
    16  H   -0.000000
    17  H    0.000000
    18  H    0.000000
    19  H    0.000000
    20  H   -0.000000
    21  H   -0.000461
    22  H    0.000166
    23  H   -0.000426
    24  H   -0.000015
    25  H    0.001284
 Mulliken charges and spin densities:
               1          2
     1  O    0.104484   0.634886
     2  C    0.191895  -0.050440
     3  C   -0.100326   0.140866
     4  C    0.002957   0.016958
     5  C   -0.020825   0.012810
     6  C   -0.030441   0.011558
     7  C    0.012357   0.004915
     8  C   -0.031447   0.011308
     9  C    0.003126   0.005389
    10  H    0.167331   0.127014
    11  H    0.077251  -0.000987
    12  H    0.074091   0.026564
    13  H    0.037545  -0.001458
    14  H    0.034391   0.004243
    15  H    0.013347   0.003061
    16  H    0.028415   0.010259
    17  H    0.029940  -0.000737
    18  H    0.025585  -0.000022
    19  H    0.049176   0.003092
    20  H    0.033624   0.006849
    21  H    0.085773   0.028213
    22  H    0.048045  -0.000578
    23  H    0.035633   0.004910
    24  H    0.053287  -0.000208
    25  H    0.074787   0.001535
 Sum of Mulliken charges =   1.00000   1.00000
 Mulliken charges and spin densities with hydrogens summed into heavy atoms:
               1          2
     1  O    0.104484   0.634886
     2  C    0.359226   0.076574
     3  C   -0.023075   0.139879
     4  C    0.114593   0.042065
     5  C    0.026913   0.020114
     6  C    0.027914   0.021080
     7  C    0.120741   0.014834
     8  C    0.102371   0.038943
     9  C    0.166833   0.011625
 Electronic spatial extent (au):  <R**2>=           2027.6271
 Charge=              1.0000 electrons
 Dipole moment (field-independent basis, Debye):
    X=              3.3662    Y=              0.2061    Z=              1.5262  Tot=              3.7018
 Quadrupole moment (field-independent basis, Debye-Ang):
   XX=            -34.0569   YY=            -49.2589   ZZ=            -50.9466
   XY=              0.1874   XZ=              1.8513   YZ=              2.9030
 Traceless Quadrupole moment (field-independent basis, Debye-Ang):
   XX=             10.6972   YY=             -4.5048   ZZ=             -6.1925
   XY=              0.1874   XZ=              1.8513   YZ=              2.9030
 Octapole moment (field-independent basis, Debye-Ang**2):
  XXX=             12.9670  YYY=              5.2301  ZZZ=              3.5669  XYY=             10.9676
  XXY=             -6.9096  XXZ=              0.7205  XZZ=              7.4191  YZZ=              6.1717
  YYZ=              3.2291  XYZ=              3.6601
 Hexadecapole moment (field-independent basis, Debye-Ang**3):
 XXXX=          -1853.3576 YYYY=           -378.4922 ZZZZ=           -121.0095 XXXY=             -9.5698
 XXXZ=             -2.7253 YYYX=              6.4904 YYYZ=              9.5861 ZZZX=              4.6670
 ZZZY=              4.2840 XXYY=           -396.8917 XXZZ=           -367.3201 YYZZ=            -85.2002
 XXYZ=              4.4278 YYXZ=              3.9321 ZZXY=              7.8311
 N-N= 4.549843137314D+02 E-N=-1.798015010779D+03  KE= 3.845980501419D+02
                          Isotropic Fermi Contact Couplings
        Atom                 a.u.       MegaHertz       Gauss      10(-4) cm-1
     1  O(17)              0.21347    -129.40533     -46.17504     -43.16497
     2  C(13)             -0.05878     -66.08282     -23.57999     -22.04286
     3  C(13)              0.01582      17.78173       6.34496       5.93135
     4  C(13)             -0.00222      -2.49268      -0.88945      -0.83147
     5  C(13)              0.00451       5.06937       1.80888       1.69096
     6  C(13)              0.00169       1.89594       0.67652       0.63242
     7  C(13)             -0.00064      -0.72114      -0.25732      -0.24054
     8  C(13)             -0.00435      -4.88663      -1.74367      -1.63000
     9  C(13)              0.00067       0.75752       0.27030       0.25268
    10  H(1)               0.05561     248.56621      88.69461      82.91276
    11  H(1)              -0.00128      -5.72480      -2.04275      -1.90959
    12  H(1)               0.01102      49.23819      17.56941      16.42409
    13  H(1)              -0.00030      -1.35422      -0.48322      -0.45172
    14  H(1)               0.00181       8.08773       2.88590       2.69778
    15  H(1)               0.00130       5.81610       2.07533       1.94004
    16  H(1)               0.00446      19.93670       7.11391       6.65017
    17  H(1)              -0.00024      -1.05081      -0.37496      -0.35051
    18  H(1)               0.00006       0.27235       0.09718       0.09085
    19  H(1)               0.00150       6.70014       2.39078       2.23493
    20  H(1)               0.00296      13.24301       4.72543       4.41739
    21  H(1)               0.01184      52.94150      18.89084      17.65938
    22  H(1)              -0.00021      -0.94932      -0.33874      -0.31666
    23  H(1)               0.00223       9.98722       3.56369       3.33138
    24  H(1)              -0.00006      -0.28294      -0.10096      -0.09438
    25  H(1)               0.00079       3.53953       1.26299       1.18066
 --------------------------------------------------------
       Center         ----  Spin Dipole Couplings  ----
                      3XX-RR        3YY-RR        3ZZ-RR
 --------------------------------------------------------
     1   Atom       -1.108906     -0.384065      1.492971
     2   Atom       -0.136655      0.091037      0.045617
     3   Atom       -0.122820      0.223426     -0.100606
     4   Atom       -0.009479      0.033651     -0.024173
     5   Atom       -0.004090      0.009684     -0.005594
     6   Atom        0.000676     -0.009727      0.009051
     7   Atom       -0.002028     -0.005704      0.007732
     8   Atom       -0.019633      0.042163     -0.022530
     9   Atom       -0.000415      0.008707     -0.008292
    10   Atom       -0.014853     -0.005889      0.020742
    11   Atom       -0.017686      0.003346      0.014340
    12   Atom       -0.002654      0.004866     -0.002212
    13   Atom       -0.002069      0.000604      0.001465
    14   Atom        0.001356     -0.002214      0.000858
    15   Atom        0.005066     -0.001709     -0.003356
    16   Atom       -0.000011     -0.002345      0.002355
    17   Atom        0.000549      0.001173     -0.001722
    18   Atom        0.001041      0.000259     -0.001300
    19   Atom        0.002343     -0.000787     -0.001555
    20   Atom        0.000426     -0.001690      0.001263
    21   Atom       -0.002819      0.005650     -0.002830
    22   Atom       -0.003718      0.003026      0.000692
    23   Atom        0.004377     -0.000440     -0.003936
    24   Atom        0.000749     -0.000262     -0.000487
    25   Atom        0.003070     -0.000496     -0.002574
 --------------------------------------------------------
                        XY            XZ            YZ
 --------------------------------------------------------
     1   Atom        0.078642      0.198325      1.648945
     2   Atom        0.034334      0.006285      0.064967
     3   Atom        0.062099      0.017619      0.100633
     4   Atom        0.028371     -0.004394     -0.010549
     5   Atom        0.010956     -0.004459     -0.017175
     6   Atom        0.006041     -0.015367     -0.008326
     7   Atom        0.001155     -0.005088     -0.002889
     8   Atom       -0.009441     -0.000481     -0.003440
     9   Atom        0.002175     -0.002914     -0.003999
    10   Atom        0.001698     -0.002092     -0.010973
    11   Atom        0.003488      0.001170      0.003789
    12   Atom        0.001702     -0.000703      0.005297
    13   Atom        0.004707     -0.002359     -0.000883
    14   Atom        0.001835      0.002859      0.001474
    15   Atom        0.001683     -0.000548      0.001656
    16   Atom        0.000854     -0.000022     -0.000138
    17   Atom        0.001988      0.000107      0.000721
    18   Atom        0.000102     -0.000131      0.000205
    19   Atom        0.001343      0.000105      0.000014
    20   Atom        0.000178      0.001235     -0.000090
    21   Atom        0.000398      0.001692      0.004675
    22   Atom       -0.003406      0.002604     -0.001951
    23   Atom       -0.003362      0.000282      0.001190
    24   Atom       -0.002123     -0.002587      0.001703
    25   Atom       -0.002564      0.000136      0.000054
 --------------------------------------------------------


 ---------------------------------------------------------------------------------
              Anisotropic Spin Dipole Couplings in Principal Axis System
 ---------------------------------------------------------------------------------

       Atom             a.u.   MegaHertz   Gauss  10(-4) cm-1        Axes

              Baa    -1.3473    97.490    34.787    32.519  0.1385  0.8523 -0.5045
     1 O(17)  Bbb    -1.1169    80.820    28.839    26.959  0.9886 -0.1493  0.0192
              Bcc     2.4642  -178.310   -63.626   -59.478  0.0589  0.5014  0.8632
 
              Baa    -0.1418   -19.026    -6.789    -6.346  0.9883 -0.1511  0.0192
     2 C(13)  Bbb     0.0010     0.135     0.048     0.045 -0.1012 -0.5565  0.8247
              Bcc     0.1408    18.891     6.741     6.301  0.1139  0.8170  0.5653
 
              Baa    -0.1336   -17.931    -6.398    -5.981  0.9861 -0.1645 -0.0248
     3 C(13)  Bbb    -0.1293   -17.353    -6.192    -5.788 -0.0210 -0.2709  0.9624
              Bcc     0.2629    35.284    12.590    11.769  0.1650  0.9485  0.2705
 
              Baa    -0.0261    -3.509    -1.252    -1.170 -0.1808  0.2534  0.9503
     4 C(13)  Bbb    -0.0233    -3.132    -1.118    -1.045  0.8808 -0.3883  0.2711
              Bcc     0.0495     6.641     2.370     2.215  0.4377  0.8860 -0.1530
 
              Baa    -0.0173    -2.317    -0.827    -0.773 -0.2249  0.5870  0.7777
     5 C(13)  Bbb    -0.0082    -1.095    -0.391    -0.365  0.9025 -0.1755  0.3934
              Bcc     0.0254     3.413     1.218     1.138  0.3674  0.7903 -0.4903
 
              Baa    -0.0129    -1.731    -0.618    -0.577 -0.0715  0.9482  0.3096
     6 C(13)  Bbb    -0.0110    -1.480    -0.528    -0.494  0.8123 -0.1248  0.5698
              Bcc     0.0239     3.212     1.146     1.071 -0.5789 -0.2922  0.7612
 
              Baa    -0.0063    -0.846    -0.302    -0.282 -0.0433  0.9815  0.1864
     7 C(13)  Bbb    -0.0042    -0.563    -0.201    -0.188  0.9221 -0.0325  0.3855
              Bcc     0.0105     1.409     0.503     0.470 -0.3844 -0.1885  0.9037
 
              Baa    -0.0232    -3.107    -1.109    -1.036  0.4106  0.1070  0.9055
     8 C(13)  Bbb    -0.0206    -2.762    -0.986    -0.921  0.8999  0.1123 -0.4214
              Bcc     0.0437     5.870     2.094     1.958 -0.1468  0.9879 -0.0502
 
              Baa    -0.0098    -1.316    -0.470    -0.439  0.2544  0.1755  0.9510
     9 C(13)  Bbb    -0.0005    -0.070    -0.025    -0.023  0.9329 -0.3038 -0.1935
              Bcc     0.0103     1.386     0.495     0.462  0.2550  0.9364 -0.2410
 
              Baa    -0.0152    -8.091    -2.887    -2.699  0.9844 -0.1760  0.0036
    10 H(1)   Bbb    -0.0097    -5.165    -1.843    -1.723  0.1640  0.9243  0.3447
              Bcc     0.0248    13.255     4.730     4.421 -0.0640 -0.3387  0.9387
 
              Baa    -0.0183    -9.742    -3.476    -3.250  0.9875 -0.1564 -0.0173
    11 H(1)   Bbb     0.0026     1.386     0.495     0.462  0.1429  0.9376 -0.3168
              Bcc     0.0157     8.356     2.982     2.787  0.0657  0.3104  0.9483
 
              Baa    -0.0057    -3.055    -1.090    -1.019  0.4317 -0.4580  0.7771
    12 H(1)   Bbb    -0.0021    -1.123    -0.401    -0.375  0.8950  0.1100 -0.4324
              Bcc     0.0078     4.178     1.491     1.394  0.1125  0.8821  0.4574
 
              Baa    -0.0059    -3.142    -1.121    -1.048  0.8068 -0.5588  0.1917
    13 H(1)   Bbb     0.0005     0.277     0.099     0.092  0.1501  0.5077  0.8483
              Bcc     0.0054     2.865     1.022     0.956  0.5714  0.6557 -0.4935
 
              Baa    -0.0030    -1.612    -0.575    -0.538 -0.3106  0.9417 -0.1289
    14 H(1)   Bbb    -0.0017    -0.932    -0.333    -0.311 -0.6390 -0.1065  0.7618
              Bcc     0.0048     2.544     0.908     0.849  0.7037  0.3190  0.6348
 
              Baa    -0.0046    -2.443    -0.872    -0.815  0.1436 -0.5565  0.8183
    15 H(1)   Bbb    -0.0009    -0.472    -0.168    -0.157 -0.1733  0.8000  0.5745
              Bcc     0.0055     2.915     1.040     0.972  0.9743  0.2243 -0.0184
 
              Baa    -0.0026    -1.402    -0.500    -0.468 -0.3101  0.9504  0.0250
    16 H(1)   Bbb     0.0003     0.142     0.051     0.047  0.9505  0.3093  0.0306
              Bcc     0.0024     1.259     0.449     0.420 -0.0214 -0.0332  0.9992
 
              Baa    -0.0020    -1.057    -0.377    -0.353  0.2447 -0.3600  0.9003
    17 H(1)   Bbb    -0.0010    -0.520    -0.186    -0.173  0.7329 -0.5393 -0.4148
              Bcc     0.0030     1.577     0.563     0.526  0.6349  0.7613  0.1319
 
              Baa    -0.0013    -0.713    -0.254    -0.238  0.0602 -0.1311  0.9895
    18 H(1)   Bbb     0.0003     0.148     0.053     0.049 -0.1074  0.9847  0.1370
              Bcc     0.0011     0.565     0.202     0.188  0.9924  0.1146 -0.0452
 
              Baa    -0.0016    -0.832    -0.297    -0.278 -0.0509  0.0701  0.9962
    19 H(1)   Bbb    -0.0013    -0.684    -0.244    -0.228 -0.3440  0.9353 -0.0834
              Bcc     0.0028     1.516     0.541     0.506  0.9376  0.3469  0.0235
 
              Baa    -0.0017    -0.918    -0.328    -0.306 -0.1298  0.9880  0.0834
    20 H(1)   Bbb    -0.0004    -0.229    -0.082    -0.076  0.8019  0.1540 -0.5772
              Bcc     0.0021     1.147     0.409     0.382  0.5831  0.0081  0.8123
 
              Baa    -0.0056    -2.994    -1.068    -0.999 -0.4551 -0.3277  0.8279
    21 H(1)   Bbb    -0.0022    -1.182    -0.422    -0.394  0.8849 -0.2703  0.3794
              Bcc     0.0078     4.176     1.490     1.393  0.0995  0.9053  0.4130
 
              Baa    -0.0056    -3.005    -1.072    -1.002  0.9122  0.2947 -0.2847
    22 H(1)   Bbb    -0.0004    -0.196    -0.070    -0.065  0.0790  0.5552  0.8279
              Bcc     0.0060     3.201     1.142     1.068 -0.4021  0.7777 -0.4832
 
              Baa    -0.0045    -2.422    -0.864    -0.808 -0.1826 -0.4093  0.8939
    23 H(1)   Bbb    -0.0016    -0.840    -0.300    -0.280  0.4238  0.7876  0.4472
              Bcc     0.0061     3.261     1.164     1.088  0.8871 -0.4605 -0.0297
 
              Baa    -0.0025    -1.350    -0.482    -0.450  0.6094 -0.0247  0.7925
    24 H(1)   Bbb    -0.0019    -0.990    -0.353    -0.330  0.4137  0.8625 -0.2913
              Bcc     0.0044     2.340     0.835     0.780  0.6764 -0.5054 -0.5358
 
              Baa    -0.0026    -1.383    -0.493    -0.461 -0.0791 -0.1222  0.9893
    25 H(1)   Bbb    -0.0018    -0.971    -0.346    -0.324  0.4563  0.8780  0.1449
              Bcc     0.0044     2.354     0.840     0.785  0.8863 -0.4629  0.0136
 

 ---------------------------------------------------------------------------------

 ******************************Gaussian NBO Version 3.1******************************
             N A T U R A L   A T O M I C   O R B I T A L   A N D
          N A T U R A L   B O N D   O R B I T A L   A N A L Y S I S
 ******************************Gaussian NBO Version 3.1******************************
       /RESON  / : Allow strongly delocalized NBO set

 Analyzing the SCF density

 Job title: 89                                                              

 Storage needed:    129414 in NPA,    171001 in NBO ( 939520721 available)
 GSVD:  LWork=       24394 too small for GESVD, short by       10853 words or       10853 for optimal perf.


 NATURAL POPULATIONS:  Natural atomic orbital occupancies 
                                                          
   NAO  Atom  No  lang   Type(AO)    Occupancy
 --------------------------------------------
     1    O    1  S      Cor( 1S)     1.99972
     2    O    1  S      Val( 2S)     1.71204
     3    O    1  S      Ryd( 3S)     0.00141
     4    O    1  px     Val( 2p)     1.46199
     5    O    1  px     Ryd( 3p)     0.00031
     6    O    1  py     Val( 2p)     1.53760
     7    O    1  py     Ryd( 3p)     0.00097
     8    O    1  pz     Val( 2p)     1.40962
     9    O    1  pz     Ryd( 3p)     0.00218
    10    O    1  dxy    Ryd( 3d)     0.00176
    11    O    1  dxz    Ryd( 3d)     0.00053
    12    O    1  dyz    Ryd( 3d)     0.00139
    13    O    1  dx2y2  Ryd( 3d)     0.00110
    14    O    1  dz2    Ryd( 3d)     0.00087

    15    C    2  S      Cor( 1S)     1.99920
    16    C    2  S      Val( 2S)     0.96644
    17    C    2  S      Ryd( 3S)     0.01092
    18    C    2  px     Val( 2p)     0.61598
    19    C    2  px     Ryd( 3p)     0.00237
    20    C    2  py     Val( 2p)     0.82070
    21    C    2  py     Ryd( 3p)     0.01247
    22    C    2  pz     Val( 2p)     1.07160
    23    C    2  pz     Ryd( 3p)     0.00313
    24    C    2  dxy    Ryd( 3d)     0.00296
    25    C    2  dxz    Ryd( 3d)     0.00078
    26    C    2  dyz    Ryd( 3d)     0.00220
    27    C    2  dx2y2  Ryd( 3d)     0.00167
    28    C    2  dz2    Ryd( 3d)     0.00208

    29    C    3  S      Cor( 1S)     1.99893
    30    C    3  S      Val( 2S)     0.99275
    31    C    3  S      Ryd( 3S)     0.00213
    32    C    3  px     Val( 2p)     1.10154
    33    C    3  px     Ryd( 3p)     0.00255
    34    C    3  py     Val( 2p)     0.96572
    35    C    3  py     Ryd( 3p)     0.00514
    36    C    3  pz     Val( 2p)     1.21929
    37    C    3  pz     Ryd( 3p)     0.00335
    38    C    3  dxy    Ryd( 3d)     0.00058
    39    C    3  dxz    Ryd( 3d)     0.00083
    40    C    3  dyz    Ryd( 3d)     0.00080
    41    C    3  dx2y2  Ryd( 3d)     0.00104
    42    C    3  dz2    Ryd( 3d)     0.00079

    43    C    4  S      Cor( 1S)     1.99907
    44    C    4  S      Val( 2S)     1.01565
    45    C    4  S      Ryd( 3S)     0.00187
    46    C    4  px     Val( 2p)     0.99964
    47    C    4  px     Ryd( 3p)     0.00331
    48    C    4  py     Val( 2p)     1.16381
    49    C    4  py     Ryd( 3p)     0.00324
    50    C    4  pz     Val( 2p)     1.22053
    51    C    4  pz     Ryd( 3p)     0.00344
    52    C    4  dxy    Ryd( 3d)     0.00066
    53    C    4  dxz    Ryd( 3d)     0.00044
    54    C    4  dyz    Ryd( 3d)     0.00039
    55    C    4  dx2y2  Ryd( 3d)     0.00073
    56    C    4  dz2    Ryd( 3d)     0.00095

    57    C    5  S      Cor( 1S)     1.99911
    58    C    5  S      Val( 2S)     1.01385
    59    C    5  S      Ryd( 3S)     0.00195
    60    C    5  px     Val( 2p)     1.04895
    61    C    5  px     Ryd( 3p)     0.00378
    62    C    5  py     Val( 2p)     1.14501
    63    C    5  py     Ryd( 3p)     0.00226
    64    C    5  pz     Val( 2p)     1.20683
    65    C    5  pz     Ryd( 3p)     0.00276
    66    C    5  dxy    Ryd( 3d)     0.00070
    67    C    5  dxz    Ryd( 3d)     0.00051
    68    C    5  dyz    Ryd( 3d)     0.00039
    69    C    5  dx2y2  Ryd( 3d)     0.00073
    70    C    5  dz2    Ryd( 3d)     0.00091

    71    C    6  S      Cor( 1S)     1.99914
    72    C    6  S      Val( 2S)     1.01834
    73    C    6  S      Ryd( 3S)     0.00124
    74    C    6  px     Val( 2p)     1.02725
    75    C    6  px     Ryd( 3p)     0.00267
    76    C    6  py     Val( 2p)     1.16828
    77    C    6  py     Ryd( 3p)     0.00219
    78    C    6  pz     Val( 2p)     1.19482
    79    C    6  pz     Ryd( 3p)     0.00280
    80    C    6  dxy    Ryd( 3d)     0.00064
    81    C    6  dxz    Ryd( 3d)     0.00045
    82    C    6  dyz    Ryd( 3d)     0.00039
    83    C    6  dx2y2  Ryd( 3d)     0.00085
    84    C    6  dz2    Ryd( 3d)     0.00092

    85    C    7  S      Cor( 1S)     1.99925
    86    C    7  S      Val( 2S)     1.09246
    87    C    7  S      Ryd( 3S)     0.00044
    88    C    7  px     Val( 2p)     1.13499
    89    C    7  px     Ryd( 3p)     0.00271
    90    C    7  py     Val( 2p)     1.18086
    91    C    7  py     Ryd( 3p)     0.00179
    92    C    7  pz     Val( 2p)     1.20688
    93    C    7  pz     Ryd( 3p)     0.00159
    94    C    7  dxy    Ryd( 3d)     0.00053
    95    C    7  dxz    Ryd( 3d)     0.00028
    96    C    7  dyz    Ryd( 3d)     0.00033
    97    C    7  dx2y2  Ryd( 3d)     0.00060
    98    C    7  dz2    Ryd( 3d)     0.00077

    99    C    8  S      Cor( 1S)     1.99908
   100    C    8  S      Val( 2S)     1.02392
   101    C    8  S      Ryd( 3S)     0.00134
   102    C    8  px     Val( 2p)     1.03066
   103    C    8  px     Ryd( 3p)     0.00308
   104    C    8  py     Val( 2p)     1.12948
   105    C    8  py     Ryd( 3p)     0.00272
   106    C    8  pz     Val( 2p)     1.22068
   107    C    8  pz     Ryd( 3p)     0.00306
   108    C    8  dxy    Ryd( 3d)     0.00084
   109    C    8  dxz    Ryd( 3d)     0.00047
   110    C    8  dyz    Ryd( 3d)     0.00034
   111    C    8  dx2y2  Ryd( 3d)     0.00059
   112    C    8  dz2    Ryd( 3d)     0.00098

   113    C    9  S      Cor( 1S)     1.99924
   114    C    9  S      Val( 2S)     1.09373
   115    C    9  S      Ryd( 3S)     0.00057
   116    C    9  px     Val( 2p)     1.10639
   117    C    9  px     Ryd( 3p)     0.00285
   118    C    9  py     Val( 2p)     1.21073
   119    C    9  py     Ryd( 3p)     0.00252
   120    C    9  pz     Val( 2p)     1.21577
   121    C    9  pz     Ryd( 3p)     0.00169
   122    C    9  dxy    Ryd( 3d)     0.00055
   123    C    9  dxz    Ryd( 3d)     0.00034
   124    C    9  dyz    Ryd( 3d)     0.00030
   125    C    9  dx2y2  Ryd( 3d)     0.00051
   126    C    9  dz2    Ryd( 3d)     0.00076

   127    H   10  S      Val( 1S)     0.71113
   128    H   10  S      Ryd( 2S)     0.00297
   129    H   10  px     Ryd( 2p)     0.00003
   130    H   10  py     Ryd( 2p)     0.00005
   131    H   10  pz     Ryd( 2p)     0.00107

   132    H   11  S      Val( 1S)     0.71628
   133    H   11  S      Ryd( 2S)     0.00396
   134    H   11  px     Ryd( 2p)     0.00006
   135    H   11  py     Ryd( 2p)     0.00014
   136    H   11  pz     Ryd( 2p)     0.00081

   137    H   12  S      Val( 1S)     0.71750
   138    H   12  S      Ryd( 2S)     0.00223
   139    H   12  px     Ryd( 2p)     0.00012
   140    H   12  py     Ryd( 2p)     0.00067
   141    H   12  pz     Ryd( 2p)     0.00025

   142    H   13  S      Val( 1S)     0.76272
   143    H   13  S      Ryd( 2S)     0.00266
   144    H   13  px     Ryd( 2p)     0.00013
   145    H   13  py     Ryd( 2p)     0.00018
   146    H   13  pz     Ryd( 2p)     0.00073

   147    H   14  S      Val( 1S)     0.76253
   148    H   14  S      Ryd( 2S)     0.00284
   149    H   14  px     Ryd( 2p)     0.00011
   150    H   14  py     Ryd( 2p)     0.00018
   151    H   14  pz     Ryd( 2p)     0.00073

   152    H   15  S      Val( 1S)     0.78517
   153    H   15  S      Ryd( 2S)     0.00281
   154    H   15  px     Ryd( 2p)     0.00015
   155    H   15  py     Ryd( 2p)     0.00064
   156    H   15  pz     Ryd( 2p)     0.00026

   157    H   16  S      Val( 1S)     0.76812
   158    H   16  S      Ryd( 2S)     0.00257
   159    H   16  px     Ryd( 2p)     0.00014
   160    H   16  py     Ryd( 2p)     0.00019
   161    H   16  pz     Ryd( 2p)     0.00071

   162    H   17  S      Val( 1S)     0.77083
   163    H   17  S      Ryd( 2S)     0.00253
   164    H   17  px     Ryd( 2p)     0.00014
   165    H   17  py     Ryd( 2p)     0.00064
   166    H   17  pz     Ryd( 2p)     0.00025

   167    H   18  S      Val( 1S)     0.78145
   168    H   18  S      Ryd( 2S)     0.00150
   169    H   18  px     Ryd( 2p)     0.00016
   170    H   18  py     Ryd( 2p)     0.00063
   171    H   18  pz     Ryd( 2p)     0.00026

   172    H   19  S      Val( 1S)     0.75650
   173    H   19  S      Ryd( 2S)     0.00108
   174    H   19  px     Ryd( 2p)     0.00058
   175    H   19  py     Ryd( 2p)     0.00024
   176    H   19  pz     Ryd( 2p)     0.00021

   177    H   20  S      Val( 1S)     0.77368
   178    H   20  S      Ryd( 2S)     0.00149
   179    H   20  px     Ryd( 2p)     0.00016
   180    H   20  py     Ryd( 2p)     0.00019
   181    H   20  pz     Ryd( 2p)     0.00070

   182    H   21  S      Val( 1S)     0.71570
   183    H   21  S      Ryd( 2S)     0.00203
   184    H   21  px     Ryd( 2p)     0.00012
   185    H   21  py     Ryd( 2p)     0.00069
   186    H   21  pz     Ryd( 2p)     0.00025

   187    H   22  S      Val( 1S)     0.76167
   188    H   22  S      Ryd( 2S)     0.00245
   189    H   22  px     Ryd( 2p)     0.00013
   190    H   22  py     Ryd( 2p)     0.00018
   191    H   22  pz     Ryd( 2p)     0.00072

   192    H   23  S      Val( 1S)     0.78250
   193    H   23  S      Ryd( 2S)     0.00138
   194    H   23  px     Ryd( 2p)     0.00028
   195    H   23  py     Ryd( 2p)     0.00057
   196    H   23  pz     Ryd( 2p)     0.00025

   197    H   24  S      Val( 1S)     0.76539
   198    H   24  S      Ryd( 2S)     0.00139
   199    H   24  px     Ryd( 2p)     0.00014
   200    H   24  py     Ryd( 2p)     0.00018
   201    H   24  pz     Ryd( 2p)     0.00072

   202    H   25  S      Val( 1S)     0.73967
   203    H   25  S      Ryd( 2S)     0.00094
   204    H   25  px     Ryd( 2p)     0.00048
   205    H   25  py     Ryd( 2p)     0.00036
   206    H   25  pz     Ryd( 2p)     0.00018

 WARNING:  1 low occupancy (<1.9990e) core orbital  found on  C    3


 Summary of Natural Population Analysis:                  
                                                          
                                       Natural Population 
                Natural  -----------------------------------------------
    Atom  No    Charge         Core      Valence    Rydberg      Total
 -----------------------------------------------------------------------
      O    1   -0.13149      1.99972     6.12125    0.01053     8.13149
      C    2    0.48749      1.99920     3.47473    0.03858     5.51251
      C    3   -0.29542      1.99893     4.27929    0.01720     6.29542
      C    4   -0.41373      1.99907     4.39963    0.01503     6.41373
      C    5   -0.42776      1.99911     4.41465    0.01400     6.42776
      C    6   -0.41996      1.99914     4.40868    0.01214     6.41996
      C    7   -0.62347      1.99925     4.61518    0.00904     6.62347
      C    8   -0.41725      1.99908     4.40474    0.01343     6.41725
      C    9   -0.63596      1.99924     4.62663    0.01009     6.63596
      H   10    0.28474      0.00000     0.71113    0.00413     0.71526
      H   11    0.27876      0.00000     0.71628    0.00496     0.72124
      H   12    0.27922      0.00000     0.71750    0.00328     0.72078
      H   13    0.23359      0.00000     0.76272    0.00370     0.76641
      H   14    0.23361      0.00000     0.76253    0.00386     0.76639
      H   15    0.21098      0.00000     0.78517    0.00386     0.78902
      H   16    0.22827      0.00000     0.76812    0.00361     0.77173
      H   17    0.22561      0.00000     0.77083    0.00356     0.77439
      H   18    0.21601      0.00000     0.78145    0.00255     0.78399
      H   19    0.24139      0.00000     0.75650    0.00210     0.75861
      H   20    0.22377      0.00000     0.77368    0.00255     0.77623
      H   21    0.28121      0.00000     0.71570    0.00309     0.71879
      H   22    0.23484      0.00000     0.76167    0.00349     0.76516
      H   23    0.21503      0.00000     0.78250    0.00247     0.78497
      H   24    0.23218      0.00000     0.76539    0.00243     0.76782
      H   25    0.25837      0.00000     0.73967    0.00196     0.74163
 =======================================================================
   * Total *    1.00000     17.99274    52.81562    0.19164    71.00000

                                 Natural Population      
 --------------------------------------------------------
   Core                      17.99274 ( 99.9597% of  18)
   Valence                   52.81562 ( 99.6521% of  53)
   Natural Minimal Basis     70.80836 ( 99.7301% of  71)
   Natural Rydberg Basis      0.19164 (  0.2699% of  71)
 --------------------------------------------------------

    Atom  No          Natural Electron Configuration
 ----------------------------------------------------------------------------
      O    1      [core]2S( 1.71)2p( 4.41)3d( 0.01)
      C    2      [core]2S( 0.97)2p( 2.51)3S( 0.01)3p( 0.02)3d( 0.01)
      C    3      [core]2S( 0.99)2p( 3.29)3p( 0.01)
      C    4      [core]2S( 1.02)2p( 3.38)3p( 0.01)
      C    5      [core]2S( 1.01)2p( 3.40)3p( 0.01)
      C    6      [core]2S( 1.02)2p( 3.39)3p( 0.01)
      C    7      [core]2S( 1.09)2p( 3.52)3p( 0.01)
      C    8      [core]2S( 1.02)2p( 3.38)3p( 0.01)
      C    9      [core]2S( 1.09)2p( 3.53)3p( 0.01)
      H   10            1S( 0.71)
      H   11            1S( 0.72)
      H   12            1S( 0.72)
      H   13            1S( 0.76)
      H   14            1S( 0.76)
      H   15            1S( 0.79)
      H   16            1S( 0.77)
      H   17            1S( 0.77)
      H   18            1S( 0.78)
      H   19            1S( 0.76)
      H   20            1S( 0.77)
      H   21            1S( 0.72)
      H   22            1S( 0.76)
      H   23            1S( 0.78)
      H   24            1S( 0.77)
      H   25            1S( 0.74)


 ***************************************************
 *******         Alpha spin orbitals         *******
 ***************************************************


 NATURAL POPULATIONS:  Natural atomic orbital occupancies 
                                                          
   NAO  Atom  No  lang   Type(AO)    Occupancy      Energy
 ----------------------------------------------------------
     1    O    1  S      Cor( 1S)     0.99986     -19.22980
     2    O    1  S      Val( 2S)     0.86104      -1.21883
     3    O    1  S      Ryd( 3S)     0.00067       1.16386
     4    O    1  px     Val( 2p)     0.75081      -0.57164
     5    O    1  px     Ryd( 3p)     0.00014       0.78565
     6    O    1  py     Val( 2p)     0.84427      -0.62871
     7    O    1  py     Ryd( 3p)     0.00067       0.76845
     8    O    1  pz     Val( 2p)     0.92779      -0.62746
     9    O    1  pz     Ryd( 3p)     0.00156       0.83110
    10    O    1  dxy    Ryd( 3d)     0.00088       2.53042
    11    O    1  dxz    Ryd( 3d)     0.00026       2.37367
    12    O    1  dyz    Ryd( 3d)     0.00073       2.79867
    13    O    1  dx2y2  Ryd( 3d)     0.00058       2.72550
    14    O    1  dz2    Ryd( 3d)     0.00050       2.49701

    15    C    2  S      Cor( 1S)     0.99961     -10.44324
    16    C    2  S      Val( 2S)     0.47573      -0.47780
    17    C    2  S      Ryd( 3S)     0.00501       0.39496
    18    C    2  px     Val( 2p)     0.29087      -0.37314
    19    C    2  px     Ryd( 3p)     0.00111       0.36068
    20    C    2  py     Val( 2p)     0.41163      -0.27457
    21    C    2  py     Ryd( 3p)     0.00595       0.32411
    22    C    2  pz     Val( 2p)     0.54540      -0.33685
    23    C    2  pz     Ryd( 3p)     0.00149       0.50702
    24    C    2  dxy    Ryd( 3d)     0.00145       1.74780
    25    C    2  dxz    Ryd( 3d)     0.00040       1.63986
    26    C    2  dyz    Ryd( 3d)     0.00139       2.05287
    27    C    2  dx2y2  Ryd( 3d)     0.00095       1.96820
    28    C    2  dz2    Ryd( 3d)     0.00139       2.09127

    29    C    3  S      Cor( 1S)     0.99946     -10.30233
    30    C    3  S      Val( 2S)     0.49774      -0.43453
    31    C    3  S      Ryd( 3S)     0.00105       0.72741
    32    C    3  px     Val( 2p)     0.55290      -0.31347
    33    C    3  px     Ryd( 3p)     0.00129       0.53971
    34    C    3  py     Val( 2p)     0.53623      -0.33374
    35    C    3  py     Ryd( 3p)     0.00283       0.50741
    36    C    3  pz     Val( 2p)     0.61585      -0.31657
    37    C    3  pz     Ryd( 3p)     0.00168       0.64093
    38    C    3  dxy    Ryd( 3d)     0.00029       1.98218
    39    C    3  dxz    Ryd( 3d)     0.00042       1.84494
    40    C    3  dyz    Ryd( 3d)     0.00048       1.92595
    41    C    3  dx2y2  Ryd( 3d)     0.00064       1.95953
    42    C    3  dz2    Ryd( 3d)     0.00040       2.22002

    43    C    4  S      Cor( 1S)     0.99954     -10.25113
    44    C    4  S      Val( 2S)     0.50736      -0.39344
    45    C    4  S      Ryd( 3S)     0.00094       0.75913
    46    C    4  px     Val( 2p)     0.49991      -0.25191
    47    C    4  px     Ryd( 3p)     0.00168       0.54773
    48    C    4  py     Val( 2p)     0.59386      -0.26871
    49    C    4  py     Ryd( 3p)     0.00175       0.52829
    50    C    4  pz     Val( 2p)     0.60998      -0.26499
    51    C    4  pz     Ryd( 3p)     0.00183       0.58083
    52    C    4  dxy    Ryd( 3d)     0.00033       2.03290
    53    C    4  dxz    Ryd( 3d)     0.00023       1.92414
    54    C    4  dyz    Ryd( 3d)     0.00020       2.00088
    55    C    4  dx2y2  Ryd( 3d)     0.00041       2.11393
    56    C    4  dz2    Ryd( 3d)     0.00047       2.25461

    57    C    5  S      Cor( 1S)     0.99956     -10.21821
    58    C    5  S      Val( 2S)     0.50701      -0.36179
    59    C    5  S      Ryd( 3S)     0.00097       0.76640
    60    C    5  px     Val( 2p)     0.52438      -0.22664
    61    C    5  px     Ryd( 3p)     0.00190       0.56054
    62    C    5  py     Val( 2p)     0.57722      -0.22877
    63    C    5  py     Ryd( 3p)     0.00113       0.51185
    64    C    5  pz     Val( 2p)     0.60556      -0.23165
    65    C    5  pz     Ryd( 3p)     0.00139       0.57979
    66    C    5  dxy    Ryd( 3d)     0.00035       2.07960
    67    C    5  dxz    Ryd( 3d)     0.00026       1.95176
    68    C    5  dyz    Ryd( 3d)     0.00020       2.02392
    69    C    5  dx2y2  Ryd( 3d)     0.00038       2.13876
    70    C    5  dz2    Ryd( 3d)     0.00046       2.28399

    71    C    6  S      Cor( 1S)     0.99957     -10.19590
    72    C    6  S      Val( 2S)     0.50918      -0.33997
    73    C    6  S      Ryd( 3S)     0.00062       0.78271
    74    C    6  px     Val( 2p)     0.51498      -0.19685
    75    C    6  px     Ryd( 3p)     0.00135       0.49492
    76    C    6  py     Val( 2p)     0.58486      -0.20088
    77    C    6  py     Ryd( 3p)     0.00110       0.50406
    78    C    6  pz     Val( 2p)     0.60218      -0.20250
    79    C    6  pz     Ryd( 3p)     0.00140       0.56611
    80    C    6  dxy    Ryd( 3d)     0.00032       2.08800
    81    C    6  dxz    Ryd( 3d)     0.00023       1.97047
    82    C    6  dyz    Ryd( 3d)     0.00020       2.05140
    83    C    6  dx2y2  Ryd( 3d)     0.00043       2.15113
    84    C    6  dz2    Ryd( 3d)     0.00047       2.30682

    85    C    7  S      Cor( 1S)     0.99962     -10.17692
    86    C    7  S      Val( 2S)     0.54618      -0.34355
    87    C    7  S      Ryd( 3S)     0.00022       0.76068
    88    C    7  px     Val( 2p)     0.56781      -0.17865
    89    C    7  px     Ryd( 3p)     0.00136       0.47434
    90    C    7  py     Val( 2p)     0.59054      -0.18058
    91    C    7  py     Ryd( 3p)     0.00090       0.46463
    92    C    7  pz     Val( 2p)     0.60669      -0.18343
    93    C    7  pz     Ryd( 3p)     0.00081       0.47848
    94    C    7  dxy    Ryd( 3d)     0.00026       2.16157
    95    C    7  dxz    Ryd( 3d)     0.00014       2.03097
    96    C    7  dyz    Ryd( 3d)     0.00016       2.09348
    97    C    7  dx2y2  Ryd( 3d)     0.00030       2.18239
    98    C    7  dz2    Ryd( 3d)     0.00039       2.32431

    99    C    8  S      Cor( 1S)     0.99954     -10.25719
   100    C    8  S      Val( 2S)     0.51143      -0.40077
   101    C    8  S      Ryd( 3S)     0.00067       0.74486
   102    C    8  px     Val( 2p)     0.51352      -0.25660
   103    C    8  px     Ryd( 3p)     0.00158       0.47346
   104    C    8  py     Val( 2p)     0.57659      -0.26681
   105    C    8  py     Ryd( 3p)     0.00147       0.47345
   106    C    8  pz     Val( 2p)     0.60993      -0.26399
   107    C    8  pz     Ryd( 3p)     0.00165       0.53412
   108    C    8  dxy    Ryd( 3d)     0.00042       2.04075
   109    C    8  dxz    Ryd( 3d)     0.00024       1.92988
   110    C    8  dyz    Ryd( 3d)     0.00017       1.98346
   111    C    8  dx2y2  Ryd( 3d)     0.00034       2.07749
   112    C    8  dz2    Ryd( 3d)     0.00049       2.25003

   113    C    9  S      Cor( 1S)     0.99962     -10.22366
   114    C    9  S      Val( 2S)     0.54688      -0.39118
   115    C    9  S      Ryd( 3S)     0.00029       0.72305
   116    C    9  px     Val( 2p)     0.55332      -0.22480
   117    C    9  px     Ryd( 3p)     0.00144       0.41310
   118    C    9  py     Val( 2p)     0.60819      -0.23241
   119    C    9  py     Ryd( 3p)     0.00126       0.45711
   120    C    9  pz     Val( 2p)     0.60804      -0.23071
   121    C    9  pz     Ryd( 3p)     0.00085       0.43221
   122    C    9  dxy    Ryd( 3d)     0.00027       2.18164
   123    C    9  dxz    Ryd( 3d)     0.00017       1.98515
   124    C    9  dyz    Ryd( 3d)     0.00015       2.03331
   125    C    9  dx2y2  Ryd( 3d)     0.00026       2.08507
   126    C    9  dz2    Ryd( 3d)     0.00038       2.28530

   127    H   10  S      Val( 1S)     0.40721      -0.22589
   128    H   10  S      Ryd( 2S)     0.00141       0.15078
   129    H   10  px     Ryd( 2p)     0.00002       1.40382
   130    H   10  py     Ryd( 2p)     0.00003       1.61732
   131    H   10  pz     Ryd( 2p)     0.00063       2.03925

   132    H   11  S      Val( 1S)     0.35750      -0.09732
   133    H   11  S      Ryd( 2S)     0.00204       0.20119
   134    H   11  px     Ryd( 2p)     0.00003       1.67543
   135    H   11  py     Ryd( 2p)     0.00007       1.66595
   136    H   11  pz     Ryd( 2p)     0.00040       2.16481

   137    H   12  S      Val( 1S)     0.36921      -0.08474
   138    H   12  S      Ryd( 2S)     0.00119       0.23211
   139    H   12  px     Ryd( 2p)     0.00006       1.69569
   140    H   12  py     Ryd( 2p)     0.00034       2.12721
   141    H   12  pz     Ryd( 2p)     0.00014       1.74438

   142    H   13  S      Val( 1S)     0.38093      -0.09788
   143    H   13  S      Ryd( 2S)     0.00132       0.23361
   144    H   13  px     Ryd( 2p)     0.00006       1.70434
   145    H   13  py     Ryd( 2p)     0.00010       1.67767
   146    H   13  pz     Ryd( 2p)     0.00036       2.19901

   147    H   14  S      Val( 1S)     0.38280      -0.06785
   148    H   14  S      Ryd( 2S)     0.00141       0.24724
   149    H   14  px     Ryd( 2p)     0.00006       1.72080
   150    H   14  py     Ryd( 2p)     0.00009       1.67554
   151    H   14  pz     Ryd( 2p)     0.00037       2.22575

   152    H   15  S      Val( 1S)     0.39374      -0.08682
   153    H   15  S      Ryd( 2S)     0.00139       0.26668
   154    H   15  px     Ryd( 2p)     0.00007       1.71581
   155    H   15  py     Ryd( 2p)     0.00032       2.14533
   156    H   15  pz     Ryd( 2p)     0.00013       1.74524

   157    H   16  S      Val( 1S)     0.38797      -0.04897
   158    H   16  S      Ryd( 2S)     0.00129       0.25274
   159    H   16  px     Ryd( 2p)     0.00007       1.68311
   160    H   16  py     Ryd( 2p)     0.00009       1.68270
   161    H   16  pz     Ryd( 2p)     0.00036       2.24060

   162    H   17  S      Val( 1S)     0.38515      -0.04340
   163    H   17  S      Ryd( 2S)     0.00126       0.25684
   164    H   17  px     Ryd( 2p)     0.00007       1.69113
   165    H   17  py     Ryd( 2p)     0.00032       2.16864
   166    H   17  pz     Ryd( 2p)     0.00012       1.75916

   167    H   18  S      Val( 1S)     0.39072      -0.03575
   168    H   18  S      Ryd( 2S)     0.00075       0.26455
   169    H   18  px     Ryd( 2p)     0.00008       1.65460
   170    H   18  py     Ryd( 2p)     0.00031       2.17831
   171    H   18  pz     Ryd( 2p)     0.00013       1.74457

   172    H   19  S      Val( 1S)     0.37949      -0.01956
   173    H   19  S      Ryd( 2S)     0.00054       0.25504
   174    H   19  px     Ryd( 2p)     0.00029       2.11097
   175    H   19  py     Ryd( 2p)     0.00012       1.76218
   176    H   19  pz     Ryd( 2p)     0.00010       1.71969

   177    H   20  S      Val( 1S)     0.38946      -0.03447
   178    H   20  S      Ryd( 2S)     0.00075       0.26319
   179    H   20  px     Ryd( 2p)     0.00008       1.65649
   180    H   20  py     Ryd( 2p)     0.00010       1.65670
   181    H   20  pz     Ryd( 2p)     0.00035       2.26144

   182    H   21  S      Val( 1S)     0.36886      -0.08275
   183    H   21  S      Ryd( 2S)     0.00110       0.21786
   184    H   21  px     Ryd( 2p)     0.00006       1.65450
   185    H   21  py     Ryd( 2p)     0.00035       2.10388
   186    H   21  pz     Ryd( 2p)     0.00013       1.72491

   187    H   22  S      Val( 1S)     0.38064      -0.09496
   188    H   22  S      Ryd( 2S)     0.00124       0.21786
   189    H   22  px     Ryd( 2p)     0.00007       1.67147
   190    H   22  py     Ryd( 2p)     0.00010       1.64517
   191    H   22  pz     Ryd( 2p)     0.00036       2.19228

   192    H   23  S      Val( 1S)     0.39304      -0.08793
   193    H   23  S      Ryd( 2S)     0.00068       0.23972
   194    H   23  px     Ryd( 2p)     0.00014       1.66402
   195    H   23  py     Ryd( 2p)     0.00028       2.10941
   196    H   23  pz     Ryd( 2p)     0.00012       1.68313

   197    H   24  S      Val( 1S)     0.38259      -0.06871
   198    H   24  S      Ryd( 2S)     0.00070       0.22997
   199    H   24  px     Ryd( 2p)     0.00007       1.61108
   200    H   24  py     Ryd( 2p)     0.00009       1.63565
   201    H   24  pz     Ryd( 2p)     0.00036       2.22705

   202    H   25  S      Val( 1S)     0.37053      -0.05265
   203    H   25  S      Ryd( 2S)     0.00048       0.21989
   204    H   25  px     Ryd( 2p)     0.00024       1.94868
   205    H   25  py     Ryd( 2p)     0.00018       1.86278
   206    H   25  pz     Ryd( 2p)     0.00009       1.66940


 Summary of Natural Population Analysis:                  
                                                          
                                       Natural Population 
                Natural  -----------------------------------------------
    Atom  No    Charge         Core      Valence    Rydberg      Total
 -----------------------------------------------------------------------
      O    1   -0.38976      0.99986     3.38390    0.00600     4.38976
      C    2    0.25763      0.99961     1.72363    0.01913     2.74237
      C    3   -0.21127      0.99946     2.20272    0.00908     3.21127
      C    4   -0.21848      0.99954     2.21111    0.00784     3.21848
      C    5   -0.22076      0.99956     2.21416    0.00704     3.22076
      C    6   -0.21687      0.99957     2.21120    0.00610     3.21687
      C    7   -0.31540      0.99962     2.31123    0.00455     3.31540
      C    8   -0.21804      0.99954     2.21147    0.00703     3.21804
      C    9   -0.32114      0.99962     2.31643    0.00508     3.32114
      H   10    0.09071      0.00000     0.40721    0.00208     0.40929
      H   11    0.13996      0.00000     0.35750    0.00254     0.36004
      H   12    0.12906      0.00000     0.36921    0.00173     0.37094
      H   13    0.11723      0.00000     0.38093    0.00184     0.38277
      H   14    0.11528      0.00000     0.38280    0.00192     0.38472
      H   15    0.10434      0.00000     0.39374    0.00192     0.39566
      H   16    0.11022      0.00000     0.38797    0.00181     0.38978
      H   17    0.11307      0.00000     0.38515    0.00178     0.38693
      H   18    0.10801      0.00000     0.39072    0.00127     0.39199
      H   19    0.11945      0.00000     0.37949    0.00106     0.38055
      H   20    0.10926      0.00000     0.38946    0.00128     0.39074
      H   21    0.12949      0.00000     0.36886    0.00165     0.37051
      H   22    0.11759      0.00000     0.38064    0.00177     0.38241
      H   23    0.10574      0.00000     0.39304    0.00122     0.39426
      H   24    0.11619      0.00000     0.38259    0.00122     0.38381
      H   25    0.12848      0.00000     0.37053    0.00098     0.37152
 =======================================================================
   * Total *   -0.00000      8.99638    26.90570    0.09792    36.00000

                                 Natural Population      
 --------------------------------------------------------
   Core                       8.99638 ( 99.9598% of   9)
   Valence                   26.90570 ( 99.6507% of  27)
   Natural Minimal Basis     35.90208 ( 99.7280% of  36)
   Natural Rydberg Basis      0.09792 (  0.2720% of  36)
 --------------------------------------------------------

    Atom  No          Natural Electron Configuration
 ----------------------------------------------------------------------------
      O    1      [core]2S( 0.86)2p( 2.52)
      C    2      [core]2S( 0.48)2p( 1.25)3S( 0.01)3p( 0.01)3d( 0.01)
      C    3      [core]2S( 0.50)2p( 1.70)3p( 0.01)
      C    4      [core]2S( 0.51)2p( 1.70)3p( 0.01)
      C    5      [core]2S( 0.51)2p( 1.71)
      C    6      [core]2S( 0.51)2p( 1.70)
      C    7      [core]2S( 0.55)2p( 1.77)
      C    8      [core]2S( 0.51)2p( 1.70)
      C    9      [core]2S( 0.55)2p( 1.77)
      H   10            1S( 0.41)
      H   11            1S( 0.36)
      H   12            1S( 0.37)
      H   13            1S( 0.38)
      H   14            1S( 0.38)
      H   15            1S( 0.39)
      H   16            1S( 0.39)
      H   17            1S( 0.39)
      H   18            1S( 0.39)
      H   19            1S( 0.38)
      H   20            1S( 0.39)
      H   21            1S( 0.37)
      H   22            1S( 0.38)
      H   23            1S( 0.39)
      H   24            1S( 0.38)
      H   25            1S( 0.37)


 NATURAL BOND ORBITAL ANALYSIS, alpha spin orbitals:

                       Occupancies       Lewis Structure    Low   High
           Occ.    -------------------  -----------------   occ   occ
  Cycle   Thresh.   Lewis   Non-Lewis     CR  BD  3C  LP    (L)   (NL)   Dev
 =============================================================================
   1(1)    0.90    35.69066   0.30934      9  25   0   2     0      0    0.01
 -----------------------------------------------------------------------------

 Structure accepted: No low occupancy Lewis orbitals

 --------------------------------------------------------
   Core                      8.99638 ( 99.960% of   9)
   Valence Lewis            26.69428 ( 98.868% of  27)
  ==================       ============================
   Total Lewis              35.69066 ( 99.141% of  36)
  -----------------------------------------------------
   Valence non-Lewis         0.23942 (  0.665% of  36)
   Rydberg non-Lewis         0.06992 (  0.194% of  36)
  ==================       ============================
   Total non-Lewis           0.30934 (  0.859% of  36)
 --------------------------------------------------------


       (Occupancy)   Bond orbital/ Coefficients/ Hybrids
 ---------------------------------------------------------------------------------
     1. (0.99857) BD ( 1) O   1 - C   2  
                ( 68.22%)   0.8260* O   1 s( 42.43%)p 1.36( 57.49%)d 0.00(  0.08%)
                                            0.0000 -0.6509  0.0247  0.0975 -0.0017
                                            0.6594 -0.0100 -0.3611  0.0078 -0.0064
                                            0.0030  0.0187  0.0203  0.0034
                ( 31.78%)   0.5637* C   2 s( 30.04%)p 2.32( 69.66%)d 0.01(  0.30%)
                                           -0.0000 -0.5424  0.0790 -0.1298 -0.0106
                                           -0.7249 -0.0701  0.3857  0.0192 -0.0124
                                            0.0070  0.0393  0.0341  0.0098
     2. (0.99767) BD ( 2) O   1 - C   2  
                ( 74.09%)   0.8608* O   1 s(  0.00%)p 1.00( 99.84%)d 0.00(  0.16%)
                                            0.0000 -0.0067  0.0002  0.9884 -0.0011
                                           -0.1458  0.0001  0.0126  0.0001 -0.0335
                                            0.0180 -0.0032 -0.0107  0.0006
                ( 25.91%)   0.5090* C   2 s(  0.01%)p 1.00( 99.40%)d 0.01(  0.60%)
                                           -0.0000 -0.0071  0.0014  0.9838 -0.0153
                                           -0.1597  0.0013  0.0207  0.0006  0.0641
                                           -0.0365  0.0072  0.0214 -0.0010
     3. (0.99137) BD ( 1) C   2 - C   3  
                ( 49.89%)   0.7064* C   2 s( 39.82%)p 1.51( 60.11%)d 0.00(  0.07%)
                                            0.0003  0.6309  0.0158 -0.0948  0.0028
                                           -0.6627  0.0175 -0.3907 -0.0003  0.0045
                                            0.0027  0.0201 -0.0161 -0.0020
                ( 50.11%)   0.7079* C   3 s( 22.78%)p 3.39( 77.12%)d 0.00(  0.10%)
                                            0.0001  0.4772  0.0102  0.1089  0.0041
                                            0.7846  0.0248  0.3781  0.0042  0.0063
                                            0.0031  0.0215 -0.0216 -0.0077
     4. (0.99481) BD ( 1) C   2 - H  10  
                ( 60.57%)   0.7783* C   2 s( 30.26%)p 2.30( 69.68%)d 0.00(  0.06%)
                                           -0.0003  0.5499  0.0142 -0.0081  0.0033
                                            0.0338  0.0163  0.8338 -0.0115 -0.0011
                                           -0.0004  0.0001  0.0033  0.0235
                ( 39.43%)   0.6279* H  10 s( 99.86%)p 0.00(  0.14%)
                                            0.9993 -0.0063  0.0008  0.0012 -0.0368
     5. (0.97384) BD ( 1) C   3 - C   4  
                ( 53.64%)   0.7324* C   3 s( 27.73%)p 2.61( 72.23%)d 0.00(  0.04%)
                                            0.0001  0.5266  0.0032 -0.7468  0.0075
                                           -0.3296 -0.0092  0.2358 -0.0151  0.0051
                                           -0.0140 -0.0018  0.0109 -0.0060
                ( 46.36%)   0.6809* C   4 s( 26.62%)p 2.75( 73.32%)d 0.00(  0.06%)
                                            0.0006  0.5159  0.0096  0.7476  0.0042
                                            0.3454 -0.0112 -0.2340 -0.0101  0.0161
                                           -0.0091 -0.0038  0.0117 -0.0099
     6. (0.97203) BD ( 1) C   3 - C   8  
                ( 53.95%)   0.7345* C   3 s( 27.39%)p 2.65( 72.57%)d 0.00(  0.04%)
                                            0.0001  0.5234  0.0026  0.6556 -0.0095
                                           -0.5053 -0.0053  0.2005 -0.0160 -0.0097
                                            0.0123 -0.0044  0.0083 -0.0070
                ( 46.05%)   0.6786* C   8 s( 26.54%)p 2.77( 73.41%)d 0.00(  0.06%)
                                            0.0007  0.5151  0.0048 -0.6481 -0.0088
                                            0.5228 -0.0064 -0.2012 -0.0109 -0.0197
                                            0.0066 -0.0049  0.0025 -0.0105
     7. (0.98338) BD ( 1) C   3 - H  11  
                ( 64.45%)   0.8028* C   3 s( 22.09%)p 3.52( 77.86%)d 0.00(  0.04%)
                                            0.0003 -0.4700  0.0080  0.0038  0.0012
                                           -0.1358  0.0129  0.8718 -0.0005 -0.0005
                                            0.0008  0.0113  0.0036 -0.0162
                ( 35.55%)   0.5962* H  11 s( 99.90%)p 0.00(  0.10%)
                                           -0.9995  0.0081 -0.0005  0.0021 -0.0320
     8. (0.99022) BD ( 1) C   4 - C   5  
                ( 51.73%)   0.7192* C   4 s( 29.26%)p 2.42( 70.71%)d 0.00(  0.04%)
                                            0.0002  0.5409  0.0057 -0.6614 -0.0003
                                            0.4572 -0.0084 -0.2460  0.0000 -0.0147
                                            0.0078 -0.0064  0.0029 -0.0075
                ( 48.27%)   0.6948* C   5 s( 27.30%)p 2.66( 72.65%)d 0.00(  0.05%)
                                            0.0003  0.5224  0.0114  0.6829 -0.0024
                                           -0.4458 -0.0078  0.2478  0.0028 -0.0158
                                            0.0095 -0.0056  0.0080 -0.0085
     9. (0.98581) BD ( 1) C   4 - H  12  
                ( 63.01%)   0.7938* C   4 s( 22.43%)p 3.46( 77.52%)d 0.00(  0.04%)
                                            0.0002 -0.4736  0.0008  0.0532  0.0060
                                            0.8145 -0.0010  0.3297 -0.0144  0.0002
                                            0.0010 -0.0127  0.0155  0.0053
                ( 36.99%)   0.6082* H  12 s( 99.91%)p 0.00(  0.09%)
                                           -0.9995  0.0025 -0.0040 -0.0286 -0.0106
    10. (0.98867) BD ( 1) C   4 - H  13  
                ( 61.98%)   0.7873* C   4 s( 21.67%)p 3.61( 78.29%)d 0.00(  0.04%)
                                           -0.0002  0.4654 -0.0096 -0.0060 -0.0104
                                           -0.0855 -0.0204  0.8803 -0.0019  0.0007
                                            0.0029 -0.0023 -0.0005  0.0208
                ( 38.02%)   0.6166* H  13 s( 99.91%)p 0.00(  0.09%)
                                            0.9995 -0.0049  0.0038  0.0066 -0.0292
    11. (0.98963) BD ( 1) C   5 - C   6  
                ( 51.97%)   0.7209* C   5 s( 29.45%)p 2.39( 70.52%)d 0.00(  0.04%)
                                            0.0003  0.5426  0.0088 -0.7273  0.0052
                                           -0.3480  0.0047  0.2347 -0.0023  0.0127
                                           -0.0089 -0.0049  0.0083 -0.0072
                ( 48.03%)   0.6930* C   6 s( 27.51%)p 2.63( 72.44%)d 0.00(  0.05%)
                                            0.0003  0.5244  0.0088  0.7403  0.0040
                                            0.3493  0.0054 -0.2329 -0.0046  0.0137
                                           -0.0091 -0.0042  0.0118 -0.0088
    12. (0.98814) BD ( 1) C   5 - H  14  
                ( 61.78%)   0.7860* C   5 s( 21.78%)p 3.59( 78.18%)d 0.00(  0.04%)
                                            0.0001 -0.4666  0.0073 -0.0212  0.0073
                                           -0.0897 -0.0106  0.8793 -0.0017  0.0000
                                            0.0032  0.0038  0.0003 -0.0205
                ( 38.22%)   0.6183* H  14 s( 99.91%)p 0.00(  0.09%)
                                           -0.9995  0.0049 -0.0025  0.0036 -0.0294
    13. (0.98714) BD ( 1) C   5 - H  15  
                ( 60.64%)   0.7787* C   5 s( 21.50%)p 3.65( 78.45%)d 0.00(  0.05%)
                                           -0.0001  0.4636 -0.0087  0.0605 -0.0133
                                            0.8191  0.0049  0.3311 -0.0121  0.0047
                                            0.0024  0.0132 -0.0156 -0.0060
                ( 39.36%)   0.6274* H  15 s( 99.92%)p 0.00(  0.08%)
                                            0.9996 -0.0045  0.0039 -0.0269 -0.0089
    14. (0.99302) BD ( 1) C   6 - C   7  
                ( 51.65%)   0.7187* C   6 s( 28.68%)p 2.49( 71.28%)d 0.00(  0.04%)
                                            0.0002  0.5354  0.0127 -0.6696 -0.0107
                                            0.4496 -0.0115 -0.2493  0.0072 -0.0147
                                            0.0080 -0.0065  0.0042 -0.0070
                ( 48.35%)   0.6953* C   7 s( 29.36%)p 2.40( 70.59%)d 0.00(  0.04%)
                                            0.0004  0.5418  0.0076  0.6675 -0.0031
                                           -0.4460 -0.0139  0.2473  0.0083 -0.0151
                                            0.0083 -0.0053  0.0074 -0.0080
    15. (0.98874) BD ( 1) C   6 - H  16  
                ( 61.25%)   0.7826* C   6 s( 21.85%)p 3.57( 78.10%)d 0.00(  0.05%)
                                           -0.0001  0.4674 -0.0092 -0.0126 -0.0132
                                           -0.0879 -0.0114  0.8791 -0.0059  0.0001
                                            0.0015 -0.0032 -0.0004  0.0213
                ( 38.75%)   0.6225* H  16 s( 99.91%)p 0.00(  0.09%)
                                            0.9996 -0.0040  0.0034  0.0042 -0.0290
    16. (0.98768) BD ( 1) C   6 - H  17  
                ( 61.48%)   0.7841* C   6 s( 21.97%)p 3.55( 77.99%)d 0.00(  0.04%)
                                            0.0001 -0.4686  0.0092  0.0503  0.0124
                                            0.8168 -0.0016  0.3315 -0.0131 -0.0000
                                            0.0003 -0.0130  0.0157  0.0056
                ( 38.52%)   0.6206* H  17 s( 99.91%)p 0.00(  0.09%)
                                           -0.9996  0.0040 -0.0048 -0.0273 -0.0097
    17. (0.99421) BD ( 1) C   7 - H  18  
                ( 60.91%)   0.7805* C   7 s( 23.27%)p 3.30( 76.69%)d 0.00(  0.04%)
                                            0.0000  0.4824 -0.0047  0.0229 -0.0194
                                            0.8072  0.0020  0.3382 -0.0055  0.0025
                                            0.0008  0.0127 -0.0150 -0.0056
                ( 39.09%)   0.6252* H  18 s( 99.92%)p 0.00(  0.08%)
                                            0.9996 -0.0016  0.0029 -0.0265 -0.0103
    18. (0.99329) BD ( 1) C   7 - H  19  
                ( 61.90%)   0.7868* C   7 s( 24.01%)p 3.16( 75.95%)d 0.00(  0.04%)
                                           -0.0000 -0.4900 -0.0031  0.7433  0.0004
                                            0.3777 -0.0132 -0.2531  0.0080 -0.0133
                                            0.0089  0.0045 -0.0083  0.0069
                ( 38.10%)   0.6172* H  19 s( 99.91%)p 0.00(  0.09%)
                                           -0.9996  0.0006 -0.0260 -0.0111  0.0073
    19. (0.99423) BD ( 1) C   7 - H  20  
                ( 61.04%)   0.7813* C   7 s( 23.32%)p 3.29( 76.63%)d 0.00(  0.04%)
                                           -0.0000 -0.4829  0.0044  0.0175  0.0189
                                           -0.0768 -0.0062  0.8716 -0.0015 -0.0003
                                            0.0010  0.0030  0.0001 -0.0205
                ( 38.96%)   0.6242* H  20 s( 99.92%)p 0.00(  0.08%)
                                           -0.9996  0.0016 -0.0042  0.0031 -0.0284
    20. (0.99385) BD ( 1) C   8 - C   9  
                ( 52.16%)   0.7222* C   8 s( 28.79%)p 2.47( 71.17%)d 0.00(  0.04%)
                                            0.0002  0.5365  0.0105  0.7409  0.0117
                                            0.2782 -0.0198 -0.2911  0.0047  0.0115
                                           -0.0106 -0.0051  0.0090 -0.0065
                ( 47.84%)   0.6917* C   9 s( 28.83%)p 2.47( 71.12%)d 0.00(  0.05%)
                                            0.0003  0.5369  0.0066 -0.7468  0.0001
                                           -0.2605 -0.0180  0.2920  0.0094  0.0088
                                           -0.0119 -0.0033  0.0141 -0.0074
    21. (0.98532) BD ( 1) C   8 - H  21  
                ( 63.00%)   0.7937* C   8 s( 22.64%)p 3.42( 77.32%)d 0.00(  0.04%)
                                            0.0002 -0.4758  0.0017  0.1695 -0.0138
                                            0.8011 -0.0002  0.3198 -0.0150 -0.0086
                                           -0.0043 -0.0117  0.0130  0.0056
                ( 37.00%)   0.6083* H  21 s( 99.90%)p 0.00(  0.10%)
                                           -0.9995  0.0018 -0.0036 -0.0291 -0.0100
    22. (0.98892) BD ( 1) C   8 - H  22  
                ( 61.99%)   0.7873* C   8 s( 21.98%)p 3.55( 77.98%)d 0.00(  0.05%)
                                           -0.0001  0.4687 -0.0100  0.0353  0.0110
                                           -0.0798 -0.0233  0.8783 -0.0052 -0.0002
                                           -0.0013 -0.0011 -0.0010  0.0211
                ( 38.01%)   0.6166* H  22 s( 99.91%)p 0.00(  0.09%)
                                            0.9995 -0.0041 -0.0041  0.0078 -0.0291
    23. (0.99320) BD ( 1) C   9 - H  23  
                ( 60.62%)   0.7786* C   9 s( 23.24%)p 3.30( 76.72%)d 0.00(  0.04%)
                                            0.0000  0.4820 -0.0057  0.1976  0.0259
                                            0.7890 -0.0026  0.3240 -0.0074  0.0047
                                            0.0020  0.0129 -0.0148 -0.0060
                ( 39.38%)   0.6275* H  23 s( 99.92%)p 0.00(  0.08%)
                                            0.9996 -0.0014 -0.0133 -0.0241 -0.0085
    24. (0.99363) BD ( 1) C   9 - H  24  
                ( 61.69%)   0.7854* C   9 s( 23.48%)p 3.26( 76.48%)d 0.00(  0.04%)
                                           -0.0000 -0.4845  0.0049  0.0156 -0.0218
                                           -0.0653 -0.0003  0.8717 -0.0002  0.0002
                                           -0.0031  0.0033  0.0000 -0.0197
                ( 38.31%)   0.6190* H  24 s( 99.91%)p 0.00(  0.09%)
                                           -0.9996  0.0016  0.0041  0.0015 -0.0291
    25. (0.99210) BD ( 1) C   9 - H  25  
                ( 62.76%)   0.7922* C   9 s( 24.41%)p 3.09( 75.55%)d 0.00(  0.04%)
                                            0.0000  0.4941  0.0053  0.6338  0.0022
                                           -0.5516  0.0138  0.2218 -0.0087 -0.0150
                                            0.0070 -0.0063  0.0005 -0.0071
                ( 37.24%)   0.6103* H  25 s( 99.91%)p 0.00(  0.09%)
                                            0.9996 -0.0005 -0.0236  0.0172 -0.0057
    26. (0.99986) CR ( 1) O   1           s(100.00%)p 0.00(  0.00%)
                                            1.0000 -0.0003 -0.0000 -0.0000  0.0000
                                           -0.0003  0.0000  0.0001 -0.0000  0.0000
                                           -0.0000 -0.0000 -0.0000 -0.0000
    27. (0.99961) CR ( 1) C   2           s(100.00%)p 0.00(  0.00%)
                                            1.0000 -0.0000  0.0000  0.0000 -0.0000
                                            0.0002 -0.0000  0.0004 -0.0000 -0.0000
                                           -0.0000 -0.0000  0.0000  0.0000
    28. (0.99946) CR ( 1) C   3           s(100.00%)p 0.00(  0.00%)
                                            1.0000 -0.0000 -0.0000  0.0000 -0.0000
                                            0.0001 -0.0000 -0.0004  0.0000  0.0000
                                           -0.0000 -0.0000 -0.0000  0.0000
    29. (0.99954) CR ( 1) C   4           s(100.00%)p 0.00(  0.00%)
                                            1.0000 -0.0003 -0.0000 -0.0003 -0.0000
                                           -0.0005  0.0000  0.0003  0.0000 -0.0000
                                            0.0000  0.0000 -0.0000  0.0000
    30. (0.99956) CR ( 1) C   5           s(100.00%)p 0.00(  0.00%)
                                            1.0000 -0.0002 -0.0000  0.0000 -0.0000
                                            0.0003  0.0000 -0.0002 -0.0000  0.0000
                                           -0.0000  0.0000 -0.0000  0.0000
    31. (0.99957) CR ( 1) C   6           s(100.00%)p 0.00(  0.00%)
                                            1.0000 -0.0002 -0.0000 -0.0001 -0.0000
                                           -0.0003 -0.0000  0.0002  0.0000 -0.0000
                                            0.0000  0.0000 -0.0000  0.0000
    32. (0.99962) CR ( 1) C   7           s(100.00%)p 0.00(  0.00%)
                                            1.0000 -0.0002 -0.0000 -0.0003  0.0000
                                            0.0002  0.0000 -0.0001 -0.0000  0.0000
                                           -0.0000  0.0000 -0.0000  0.0000
    33. (0.99954) CR ( 1) C   8           s(100.00%)p 0.00(  0.00%)
                                            1.0000 -0.0003 -0.0000  0.0003  0.0000
                                           -0.0006  0.0000  0.0002  0.0000  0.0000
                                           -0.0000  0.0000 -0.0000  0.0000
    34. (0.99962) CR ( 1) C   9           s(100.00%)p 0.00(  0.00%)
                                            1.0000 -0.0002 -0.0000  0.0002 -0.0000
                                            0.0001  0.0000 -0.0001 -0.0000 -0.0000
                                            0.0000  0.0000 -0.0000  0.0000
    35. (0.99210) LP ( 1) O   1           s( 57.63%)p 0.73( 42.34%)d 0.00(  0.03%)
                                            0.0005  0.7590  0.0129  0.0927 -0.0003
                                            0.5665 -0.0021 -0.3063  0.0010 -0.0027
                                            0.0021  0.0144  0.0076  0.0063
    36. (0.96272) LP ( 2) O   1           s(  0.00%)p 1.00( 99.91%)d 0.00(  0.09%)
                                           -0.0000  0.0030  0.0032 -0.0581 -0.0006
                                           -0.4704 -0.0049 -0.8800 -0.0077  0.0036
                                            0.0029  0.0162 -0.0122 -0.0207
    37. (0.00207) RY*( 1) O   1           s(  0.35%)p99.99( 96.69%)d 8.53(  2.96%)
                                           -0.0000 -0.0006  0.0590  0.0002 -0.0645
                                            0.0011 -0.5079  0.0041 -0.8395 -0.0201
                                           -0.0160 -0.0895  0.0683  0.1278
    38. (0.00014) RY*( 2) O   1           s(  0.10%)p99.99( 95.65%)d42.29(  4.25%)
                                            0.0000  0.0003  0.0317 -0.0088 -0.9682
                                            0.0007  0.1374  0.0003 -0.0066 -0.1920
                                            0.0326 -0.0124 -0.0664  0.0001
    39. (0.00009) RY*( 3) O   1           s( 88.07%)p 0.11(  9.89%)d 0.02(  2.04%)
    40. (0.00004) RY*( 4) O   1           s(  6.39%)p12.94( 82.62%)d 1.72( 10.99%)
    41. (0.00000) RY*( 5) O   1           s(  0.08%)p49.85(  3.93%)d99.99( 95.99%)
    42. (0.00000) RY*( 6) O   1           s(  0.07%)p 3.52(  0.26%)d99.99( 99.67%)
    43. (0.00001) RY*( 7) O   1           s(  4.10%)p 1.32(  5.43%)d22.07( 90.47%)
    44. (0.00000) RY*( 8) O   1           s(  0.53%)p 2.44(  1.29%)d99.99( 98.18%)
    45. (0.00000) RY*( 9) O   1           s(  0.26%)p18.26(  4.66%)d99.99( 95.08%)
    46. (0.00626) RY*( 1) C   2           s( 29.65%)p 2.36( 70.04%)d 0.01(  0.31%)
                                           -0.0000  0.0665  0.5404  0.0110 -0.1280
                                            0.0755 -0.7602 -0.0366  0.3147 -0.0050
                                            0.0044  0.0387  0.0391  0.0038
    47. (0.00274) RY*( 2) C   2           s( 24.51%)p 0.74( 18.18%)d 2.34( 57.31%)
                                           -0.0000 -0.0023  0.4950  0.0015  0.0245
                                            0.0161  0.2026 -0.0352 -0.3724 -0.0813
                                           -0.0586 -0.2926  0.3405  0.6013
    48. (0.00161) RY*( 3) C   2           s(  0.19%)p99.99( 54.40%)d99.99( 45.41%)
                                            0.0000 -0.0016  0.0436 -0.0579 -0.7187
                                            0.0111  0.1548  0.0003 -0.0111  0.6460
                                           -0.0513  0.0684  0.1658 -0.0441
    49. (0.00124) RY*( 4) C   2           s( 35.78%)p 0.49( 17.55%)d 1.30( 46.67%)
                                            0.0000 -0.0081  0.5981  0.0108  0.1368
                                            0.0413  0.3360 -0.0059 -0.2051  0.0117
                                            0.0913  0.5417 -0.2221 -0.3398
    50. (0.00045) RY*( 5) C   2           s(  8.76%)p 6.65( 58.27%)d 3.77( 32.98%)
                                            0.0000 -0.0134  0.2956 -0.0039  0.0967
                                           -0.0134  0.4191  0.0106  0.6304  0.0530
                                           -0.0951 -0.5188 -0.0844 -0.2040
    51. (0.00030) RY*( 6) C   2           s(  0.07%)p99.99( 45.28%)d99.99( 54.65%)
                                            0.0000 -0.0006  0.0267  0.0441 -0.6576
                                           -0.0056  0.1329  0.0008  0.0267 -0.6866
                                            0.1512 -0.0329 -0.2258  0.0104
    52. (0.00013) RY*( 7) C   2           s(  0.75%)p47.91( 36.00%)d84.15( 63.24%)
                                           -0.0000  0.0001  0.0867 -0.0029 -0.0471
                                           -0.0222 -0.2033  0.0120 -0.5620  0.0238
                                           -0.0878 -0.5500 -0.1154 -0.5553
    53. (0.00002) RY*( 8) C   2           s(  0.16%)p 6.27(  1.00%)d99.99( 98.84%)
    54. (0.00001) RY*( 9) C   2           s(  0.00%)p 1.00(  0.42%)d99.99( 99.58%)
    55. (0.00364) RY*( 1) C   3           s( 16.83%)p 4.78( 80.53%)d 0.16(  2.64%)
                                            0.0000 -0.0085  0.4102 -0.0027  0.0923
                                           -0.0083  0.7054 -0.0237 -0.5464 -0.0136
                                           -0.0047  0.0152  0.0635 -0.1480
    56. (0.00129) RY*( 2) C   3           s(  0.22%)p99.99( 92.12%)d34.97(  7.66%)
                                            0.0000 -0.0012  0.0468  0.0175  0.9454
                                           -0.0026 -0.1635 -0.0006 -0.0173  0.1768
                                           -0.2104  0.0294  0.0152  0.0042
    57. (0.00110) RY*( 3) C   3           s( 19.42%)p 3.50( 68.01%)d 0.65( 12.57%)
                                            0.0000 -0.0107  0.4405  0.0018 -0.1436
                                            0.0182 -0.6588 -0.0051 -0.4744 -0.0097
                                            0.0325  0.2789  0.0329 -0.2139
    58. (0.00037) RY*( 4) C   3           s( 15.89%)p 0.51(  8.18%)d 4.78( 75.92%)
                                           -0.0000  0.0049  0.3986  0.0034 -0.0071
                                            0.0186 -0.0350  0.0055  0.2831 -0.2249
                                           -0.0874 -0.1472  0.7905  0.2335
    59. (0.00029) RY*( 5) C   3           s(  1.63%)p 0.78(  1.28%)d59.55( 97.09%)
                                            0.0000  0.0008  0.1277  0.0042 -0.0299
                                           -0.0072  0.0206 -0.0020  0.1067 -0.6315
                                           -0.6716  0.0988 -0.3334 -0.0134
    60. (0.00024) RY*( 6) C   3           s( 43.50%)p 0.65( 28.47%)d 0.64( 28.03%)
                                            0.0000  0.0036  0.6595 -0.0042 -0.0174
                                           -0.0238  0.0496 -0.0077  0.5303  0.2599
                                            0.1615 -0.0792 -0.4090 -0.1147
    61. (0.00011) RY*( 7) C   3           s(  1.50%)p 8.81( 13.21%)d56.87( 85.29%)
                                           -0.0000 -0.0031  0.1224  0.0020 -0.0310
                                            0.0153 -0.1705  0.0219 -0.3184  0.0189
                                           -0.0479 -0.7364 -0.2407  0.4999
    62. (0.00006) RY*( 8) C   3           s(  0.01%)p 1.00(  7.63%)d12.10( 92.36%)
    63. (0.00003) RY*( 9) C   3           s(  1.00%)p 0.78(  0.79%)d97.79( 98.21%)
    64. (0.00224) RY*( 1) C   4           s(  4.66%)p19.05( 88.80%)d 1.40(  6.53%)
                                           -0.0000  0.0070  0.2158  0.0071  0.1913
                                            0.0146  0.3877  0.0181  0.8370 -0.0009
                                            0.0378  0.1293 -0.0769 -0.2032
    65. (0.00189) RY*( 2) C   4           s(  3.70%)p24.72( 91.45%)d 1.31(  4.85%)
                                            0.0000 -0.0091  0.1921 -0.0012  0.7028
                                           -0.0121 -0.6419 -0.0003  0.0919 -0.1505
                                            0.0768  0.0080  0.1402 -0.0149
    66. (0.00149) RY*( 3) C   4           s( 33.09%)p 1.74( 57.57%)d 0.28(  9.34%)
                                            0.0000 -0.0137  0.5750 -0.0041 -0.6017
                                           -0.0042 -0.4224 -0.0013  0.1877  0.0652
                                           -0.0800  0.0608  0.2726 -0.0691
    67. (0.00037) RY*( 4) C   4           s( 48.16%)p 0.69( 33.10%)d 0.39( 18.74%)
                                            0.0000  0.0071  0.6939 -0.0046  0.2218
                                           -0.0109  0.3972  0.0072 -0.3520  0.1616
                                            0.3093 -0.1383  0.0210  0.2145
    68. (0.00015) RY*( 5) C   4           s(  9.69%)p 0.54(  5.19%)d 8.78( 85.12%)
                                            0.0000  0.0017  0.3113 -0.0005  0.0882
                                            0.0024  0.0910  0.0113 -0.1889 -0.3917
                                           -0.7346  0.0846 -0.3653 -0.1325
    69. (0.00007) RY*( 6) C   4           s(  0.25%)p50.66( 12.86%)d99.99( 86.89%)
    70. (0.00003) RY*( 7) C   4           s(  0.00%)p 1.00(  4.43%)d21.55( 95.57%)
    71. (0.00001) RY*( 8) C   4           s(  0.08%)p20.13(  1.52%)d99.99( 98.41%)
    72. (0.00002) RY*( 9) C   4           s(  0.39%)p13.40(  5.23%)d99.99( 94.38%)
    73. (0.00192) RY*( 1) C   5           s(  9.64%)p 9.03( 87.01%)d 0.35(  3.35%)
                                            0.0000  0.0030  0.3104  0.0115  0.8601
                                            0.0121  0.2709 -0.0050 -0.2378  0.1099
                                           -0.0816  0.0425  0.1018 -0.0513
    74. (0.00170) RY*( 2) C   5           s(  0.46%)p99.99( 88.19%)d24.69( 11.35%)
                                            0.0000 -0.0025  0.0677 -0.0028 -0.1184
                                           -0.0096 -0.4425 -0.0158 -0.8196 -0.0048
                                            0.0216  0.1636 -0.1234 -0.2664
    75. (0.00149) RY*( 3) C   5           s( 36.86%)p 1.46( 53.81%)d 0.25(  9.32%)
                                            0.0000 -0.0098  0.6071 -0.0019 -0.4514
                                            0.0037  0.5480 -0.0019 -0.1845 -0.1479
                                            0.0766  0.0461  0.2436 -0.0631
    76. (0.00021) RY*( 4) C   5           s( 40.38%)p 1.33( 53.60%)d 0.15(  6.03%)
                                            0.0000  0.0035  0.6354 -0.0072  0.0545
                                            0.0228 -0.6266 -0.0093  0.3737 -0.1333
                                           -0.1270  0.0075  0.1552 -0.0471
    77. (0.00019) RY*( 5) C   5           s(  1.54%)p 1.28(  1.98%)d62.44( 96.47%)
                                            0.0000  0.0003  0.1243 -0.0016  0.0150
                                           -0.0003 -0.0711 -0.0081  0.1204  0.5168
                                            0.8225  0.0347 -0.0186 -0.1398
    78. (0.00007) RY*( 6) C   5           s( 10.74%)p 0.06(  0.68%)d 8.25( 88.58%)
    79. (0.00004) RY*( 7) C   5           s(  0.23%)p16.88(  3.80%)d99.99( 95.97%)
    80. (0.00000) RY*( 8) C   5           s(  0.10%)p40.89(  4.11%)d99.99( 95.79%)
    81. (0.00000) RY*( 9) C   5           s(  0.03%)p99.99(  7.02%)d99.99( 92.95%)
    82. (0.00183) RY*( 1) C   6           s( 14.32%)p 5.56( 79.64%)d 0.42(  6.03%)
                                            0.0000  0.0043  0.3784  0.0029  0.6926
                                           -0.0142 -0.4764  0.0089  0.2992 -0.1163
                                            0.0643  0.0560  0.1780 -0.0887
    83. (0.00167) RY*( 2) C   6           s(  0.02%)p99.99( 89.02%)d99.99( 10.96%)
                                            0.0000 -0.0001  0.0133 -0.0014  0.0022
                                           -0.0131 -0.4947 -0.0194 -0.8031 -0.0409
                                           -0.0372 -0.1494  0.1474  0.2500
    84. (0.00049) RY*( 3) C   6           s( 14.04%)p 4.30( 60.44%)d 1.82( 25.52%)
                                            0.0000 -0.0154  0.3744  0.0056 -0.6467
                                           -0.0070 -0.3622  0.0031  0.2340  0.1773
                                           -0.1364  0.1050  0.4138 -0.1514
    85. (0.00021) RY*( 4) C   6           s( 32.71%)p 1.57( 51.21%)d 0.49( 16.08%)
                                            0.0000  0.0072  0.5719 -0.0171  0.1706
                                           -0.0177  0.5946  0.0118 -0.3588  0.1616
                                           -0.0108  0.0593  0.3322 -0.1438
    86. (0.00018) RY*( 5) C   6           s(  0.20%)p 3.18(  0.63%)d99.99( 99.17%)
                                            0.0000  0.0006  0.0445 -0.0013  0.0184
                                            0.0022  0.0306  0.0073 -0.0704 -0.4753
                                           -0.8276  0.1604 -0.1270 -0.1977
    87. (0.00006) RY*( 6) C   6           s( 37.32%)p 0.13(  4.87%)d 1.55( 57.80%)
    88. (0.00004) RY*( 7) C   6           s(  1.00%)p 3.41(  3.42%)d95.35( 95.58%)
    89. (0.00000) RY*( 8) C   6           s(  0.26%)p11.88(  3.07%)d99.99( 96.67%)
    90. (0.00000) RY*( 9) C   6           s(  0.12%)p66.53(  7.89%)d99.99( 91.99%)
    91. (0.00166) RY*( 1) C   7           s(  6.41%)p13.61( 87.21%)d 1.00(  6.39%)
                                           -0.0000  0.0126  0.2528  0.0163  0.7317
                                            0.0133  0.4919 -0.0083 -0.3069  0.0851
                                           -0.0598  0.0631  0.2085 -0.0749
    92. (0.00089) RY*( 2) C   7           s(  0.00%)p 1.00( 81.67%)d 0.22( 18.33%)
                                           -0.0000  0.0000  0.0030  0.0001  0.0168
                                            0.0065  0.4588  0.0111  0.7783  0.1263
                                            0.2291 -0.1653  0.1553  0.2518
    93. (0.00021) RY*( 3) C   7           s(  7.94%)p11.58( 91.97%)d 0.01(  0.09%)
                                            0.0000  0.0131  0.2816 -0.0178  0.5377
                                            0.0152 -0.6892 -0.0084  0.3935 -0.0123
                                            0.0075 -0.0212 -0.0126 -0.0065
    94. (0.00006) RY*( 4) C   7           s( 64.46%)p 0.11(  7.03%)d 0.44( 28.51%)
    95. (0.00001) RY*( 5) C   7           s(  2.60%)p 1.49(  3.86%)d35.98( 93.54%)
    96. (0.00000) RY*( 6) C   7           s(  1.30%)p 5.29(  6.88%)d70.63( 91.82%)
    97. (0.00000) RY*( 7) C   7           s(  4.21%)p 0.95(  4.01%)d21.80( 91.78%)
    98. (0.00000) RY*( 8) C   7           s( 12.53%)p 0.88( 11.04%)d 6.10( 76.43%)
    99. (0.00000) RY*( 9) C   7           s(  0.58%)p11.14(  6.47%)d99.99( 92.95%)
   100. (0.00201) RY*( 1) C   8           s( 10.84%)p 7.60( 82.45%)d 0.62(  6.71%)
                                           -0.0000  0.0056  0.3292 -0.0018 -0.4888
                                            0.0036  0.0571  0.0181  0.7628  0.0324
                                           -0.0623  0.1349  0.0873 -0.1907
   101. (0.00188) RY*( 2) C   8           s(  0.39%)p99.99( 92.78%)d17.38(  6.83%)
                                            0.0000 -0.0076  0.0622 -0.0001 -0.6000
                                           -0.0228 -0.6631 -0.0116 -0.3570 -0.0064
                                           -0.0316 -0.0546  0.2350  0.0950
   102. (0.00050) RY*( 3) C   8           s( 51.56%)p 0.44( 22.75%)d 0.50( 25.69%)
                                            0.0000 -0.0122  0.7179 -0.0039  0.4329
                                           -0.0113 -0.1907  0.0053 -0.0604 -0.3622
                                            0.0952  0.0494  0.3293 -0.0761
   103. (0.00033) RY*( 4) C   8           s( 15.78%)p 3.76( 59.36%)d 1.58( 24.86%)
                                            0.0000  0.0185  0.3968  0.0103 -0.3535
                                           -0.0103  0.5706  0.0037 -0.3780 -0.1562
                                           -0.3722 -0.0389 -0.1385  0.2549
   104. (0.00014) RY*( 5) C   8           s(  6.23%)p 2.55( 15.87%)d12.51( 77.90%)
                                            0.0000  0.0083  0.2494  0.0087 -0.1850
                                           -0.0010  0.2393  0.0134 -0.2587  0.3943
                                            0.7246 -0.0768 -0.0433 -0.3011
   105. (0.00011) RY*( 6) C   8           s( 13.25%)p 0.90( 11.98%)d 5.64( 74.77%)
                                           -0.0000 -0.0097  0.3639 -0.0226  0.2014
                                            0.0116 -0.2467 -0.0077  0.1328  0.6304
                                           -0.1585 -0.2430 -0.3049  0.4162
   106. (0.00001) RY*( 7) C   8           s(  0.26%)p 9.24(  2.38%)d99.99( 97.36%)
   107. (0.00001) RY*( 8) C   8           s(  1.18%)p 6.07(  7.14%)d77.98( 91.69%)
   108. (0.00002) RY*( 9) C   8           s(  0.57%)p 9.46(  5.42%)d99.99( 94.01%)
   109. (0.00173) RY*( 1) C   9           s(  9.38%)p 9.17( 85.95%)d 0.50(  4.67%)
                                           -0.0000  0.0161  0.3058 -0.0149 -0.6137
                                            0.0203  0.6350 -0.0079 -0.2809 -0.1472
                                            0.0661  0.0493  0.1111 -0.0770
   110. (0.00096) RY*( 2) C   9           s(  0.01%)p 1.00( 84.37%)d 0.19( 15.63%)
                                           -0.0000 -0.0005  0.0075 -0.0005 -0.1408
                                           -0.0055 -0.4872 -0.0099 -0.7657  0.1810
                                            0.2213  0.0835 -0.0541 -0.2543
   111. (0.00023) RY*( 3) C   9           s(  6.60%)p14.11( 93.14%)d 0.04(  0.26%)
                                            0.0000  0.0147  0.2565  0.0234 -0.6547
                                            0.0149 -0.5437 -0.0088  0.4541  0.0106
                                           -0.0395 -0.0251 -0.0122  0.0118
   112. (0.00008) RY*( 4) C   9           s( 58.98%)p 0.12(  6.97%)d 0.58( 34.05%)
   113. (0.00000) RY*( 5) C   9           s( 12.46%)p 0.84( 10.47%)d 6.19( 77.07%)
   114. (0.00000) RY*( 6) C   9           s(  2.09%)p 3.39(  7.07%)d43.55( 90.84%)
   115. (0.00000) RY*( 7) C   9           s(  2.85%)p 0.61(  1.74%)d33.51( 95.41%)
   116. (0.00001) RY*( 8) C   9           s(  6.60%)p 0.51(  3.39%)d13.65( 90.01%)
   117. (0.00000) RY*( 9) C   9           s(  1.10%)p 6.38(  7.02%)d83.54( 91.88%)
   118. (0.00144) RY*( 1) H  10           s( 99.79%)p 0.00(  0.21%)
                                            0.0046  0.9989  0.0025  0.0101 -0.0450
   119. (0.00005) RY*( 2) H  10           s(  0.26%)p99.99( 99.74%)
   120. (0.00002) RY*( 3) H  10           s(  0.09%)p99.99( 99.91%)
   121. (0.00002) RY*( 4) H  10           s(  0.00%)p 1.00(100.00%)
   122. (0.00207) RY*( 1) H  11           s( 99.99%)p 0.00(  0.01%)
                                            0.0083  0.9999  0.0016  0.0008 -0.0077
   123. (0.00007) RY*( 2) H  11           s(  0.00%)p 1.00(100.00%)
   124. (0.00003) RY*( 3) H  11           s(  0.00%)p 1.00(100.00%)
   125. (0.00002) RY*( 4) H  11           s(  0.11%)p99.99( 99.89%)
   126. (0.00120) RY*( 1) H  12           s( 99.52%)p 0.00(  0.48%)
                                            0.0038  0.9976  0.0329 -0.0577  0.0198
   127. (0.00010) RY*( 2) H  12           s(  0.05%)p99.99( 99.95%)
   128. (0.00005) RY*( 3) H  12           s(  0.22%)p99.99( 99.78%)
   129. (0.00002) RY*( 4) H  12           s(  0.31%)p99.99( 99.69%)
   130. (0.00133) RY*( 1) H  13           s( 99.67%)p 0.00(  0.33%)
                                            0.0062  0.9983  0.0311 -0.0019  0.0480
   131. (0.00009) RY*( 2) H  13           s(  0.03%)p99.99( 99.97%)
   132. (0.00006) RY*( 3) H  13           s(  0.11%)p99.99( 99.89%)
   133. (0.00002) RY*( 4) H  13           s(  0.27%)p99.99( 99.73%)
   134. (0.00142) RY*( 1) H  14           s( 99.61%)p 0.00(  0.39%)
                                            0.0062  0.9980  0.0277  0.0343 -0.0446
   135. (0.00009) RY*( 2) H  14           s(  0.02%)p99.99( 99.98%)
   136. (0.00005) RY*( 3) H  14           s(  0.13%)p99.99( 99.87%)
   137. (0.00002) RY*( 4) H  14           s(  0.33%)p99.99( 99.67%)
   138. (0.00141) RY*( 1) H  15           s( 99.43%)p 0.01(  0.57%)
                                            0.0058  0.9971  0.0464  0.0596 -0.0038
   139. (0.00010) RY*( 2) H  15           s(  0.00%)p 1.00(100.00%)
                                            0.0019  0.0050  0.2371 -0.2083  0.9489
   140. (0.00006) RY*( 3) H  15           s(  0.23%)p99.99( 99.77%)
   141. (0.00002) RY*( 4) H  15           s(  0.42%)p99.99( 99.58%)
   142. (0.00130) RY*( 1) H  16           s( 99.42%)p 0.01(  0.58%)
                                            0.0058  0.9971  0.0282 -0.0360  0.0605
   143. (0.00009) RY*( 2) H  16           s(  0.01%)p 1.00( 99.99%)
   144. (0.00006) RY*( 3) H  16           s(  0.11%)p99.99( 99.89%)
   145. (0.00002) RY*( 4) H  16           s(  0.55%)p99.99( 99.45%)
   146. (0.00127) RY*( 1) H  17           s( 99.47%)p 0.01(  0.53%)
                                            0.0057  0.9973  0.0260 -0.0680  0.0041
   147. (0.00009) RY*( 2) H  17           s(  0.01%)p99.99( 99.99%)
   148. (0.00006) RY*( 3) H  17           s(  0.11%)p99.99( 99.89%)
   149. (0.00002) RY*( 4) H  17           s(  0.50%)p99.99( 99.50%)
   150. (0.00077) RY*( 1) H  18           s( 98.18%)p 0.02(  1.82%)
                                            0.0053  0.9908 -0.0232  0.1329  0.0058
   151. (0.00010) RY*( 2) H  18           s(  0.08%)p99.99( 99.92%)
   152. (0.00007) RY*( 3) H  18           s(  0.01%)p99.99( 99.99%)
   153. (0.00002) RY*( 4) H  18           s(  1.82%)p54.08( 98.18%)
   154. (0.00056) RY*( 1) H  19           s( 97.64%)p 0.02(  2.36%)
                                            0.0049  0.9881 -0.1502 -0.0232  0.0215
   155. (0.00009) RY*( 2) H  19           s(  0.00%)p 1.00(100.00%)
   156. (0.00006) RY*( 3) H  19           s(  0.01%)p 1.00( 99.99%)
   157. (0.00002) RY*( 4) H  19           s(  2.43%)p40.10( 97.57%)
   158. (0.00076) RY*( 1) H  20           s( 98.18%)p 0.02(  1.82%)
                                            0.0053  0.9909 -0.0289  0.0595 -0.1175
   159. (0.00010) RY*( 2) H  20           s(  0.09%)p99.99( 99.91%)
                                            0.0014  0.0293 -0.4993 -0.8633 -0.0670
   160. (0.00007) RY*( 3) H  20           s(  0.01%)p99.99( 99.99%)
   161. (0.00002) RY*( 4) H  20           s(  1.80%)p54.54( 98.20%)
   162. (0.00111) RY*( 1) H  21           s( 99.37%)p 0.01(  0.63%)
                                            0.0032  0.9969 -0.0613 -0.0469  0.0173
   163. (0.00010) RY*( 2) H  21           s(  0.02%)p99.99( 99.98%)
   164. (0.00005) RY*( 3) H  21           s(  0.32%)p99.99( 99.68%)
   165. (0.00002) RY*( 4) H  21           s(  0.38%)p99.99( 99.62%)
   166. (0.00126) RY*( 1) H  22           s( 99.55%)p 0.00(  0.45%)
                                            0.0055  0.9977 -0.0353  0.0132  0.0554
   167. (0.00008) RY*( 2) H  22           s(  0.06%)p99.99( 99.94%)
   168. (0.00006) RY*( 3) H  22           s(  0.17%)p99.99( 99.83%)
   169. (0.00002) RY*( 4) H  22           s(  0.31%)p99.99( 99.69%)
   170. (0.00069) RY*( 1) H  23           s( 98.10%)p 0.02(  1.90%)
                                            0.0050  0.9904  0.0184  0.1361  0.0113
   171. (0.00010) RY*( 2) H  23           s(  0.15%)p99.99( 99.85%)
                                            0.0023  0.0392  0.3599 -0.4036  0.8403
   172. (0.00008) RY*( 3) H  23           s(  0.10%)p99.99( 99.90%)
   173. (0.00002) RY*( 4) H  23           s(  1.72%)p56.98( 98.28%)
   174. (0.00071) RY*( 1) H  24           s( 98.37%)p 0.02(  1.63%)
                                            0.0051  0.9918  0.0266  0.0481 -0.1152
   175. (0.00009) RY*( 2) H  24           s(  0.13%)p99.99( 99.87%)
   176. (0.00007) RY*( 3) H  24           s(  0.01%)p99.99( 99.99%)
   177. (0.00001) RY*( 4) H  24           s(  1.57%)p62.77( 98.43%)
   178. (0.00049) RY*( 1) H  25           s( 97.70%)p 0.02(  2.30%)
                                            0.0049  0.9884  0.1372 -0.0568  0.0300
   179. (0.00007) RY*( 2) H  25           s(  0.01%)p 1.00( 99.99%)
   180. (0.00008) RY*( 3) H  25           s(  0.03%)p99.99( 99.97%)
   181. (0.00002) RY*( 4) H  25           s(  2.34%)p41.67( 97.66%)
   182. (0.00496) BD*( 1) O   1 - C   2  
                ( 31.78%)   0.5637* O   1 s( 42.43%)p 1.36( 57.49%)d 0.00(  0.08%)
                                           -0.0000  0.6509 -0.0247 -0.0975  0.0017
                                           -0.6594  0.0100  0.3611 -0.0078  0.0064
                                           -0.0030 -0.0187 -0.0203 -0.0034
                ( 68.22%)  -0.8260* C   2 s( 30.04%)p 2.32( 69.66%)d 0.01(  0.30%)
                                            0.0000  0.5424 -0.0790  0.1298  0.0106
                                            0.7249  0.0701 -0.3857 -0.0192  0.0124
                                           -0.0070 -0.0393 -0.0341 -0.0098
   183. (0.04142) BD*( 2) O   1 - C   2  
                ( 25.91%)   0.5090* O   1 s(  0.00%)p 1.00( 99.84%)d 0.00(  0.16%)
                                           -0.0000  0.0067 -0.0002 -0.9884  0.0011
                                            0.1458 -0.0001 -0.0126 -0.0001  0.0335
                                           -0.0180  0.0032  0.0107 -0.0006
                ( 74.09%)  -0.8608* C   2 s(  0.01%)p 1.00( 99.40%)d 0.01(  0.60%)
                                            0.0000  0.0071 -0.0014 -0.9838  0.0153
                                            0.1597 -0.0013 -0.0207 -0.0006 -0.0641
                                            0.0365 -0.0072 -0.0214  0.0010
   184. (0.02559) BD*( 1) C   2 - C   3  
                ( 50.11%)   0.7079* C   2 s( 39.82%)p 1.51( 60.11%)d 0.00(  0.07%)
                                            0.0003  0.6309  0.0158 -0.0948  0.0028
                                           -0.6627  0.0175 -0.3907 -0.0003  0.0045
                                            0.0027  0.0201 -0.0161 -0.0020
                ( 49.89%)  -0.7064* C   3 s( 22.78%)p 3.39( 77.12%)d 0.00(  0.10%)
                                            0.0001  0.4772  0.0102  0.1089  0.0041
                                            0.7846  0.0248  0.3781  0.0042  0.0063
                                            0.0031  0.0215 -0.0216 -0.0077
   185. (0.02560) BD*( 1) C   2 - H  10  
                ( 39.43%)   0.6279* C   2 s( 30.26%)p 2.30( 69.68%)d 0.00(  0.06%)
                                            0.0003 -0.5499 -0.0142  0.0081 -0.0033
                                           -0.0338 -0.0163 -0.8338  0.0115  0.0011
                                            0.0004 -0.0001 -0.0033 -0.0235
                ( 60.57%)  -0.7783* H  10 s( 99.86%)p 0.00(  0.14%)
                                           -0.9993  0.0063 -0.0008 -0.0012  0.0368
   186. (0.01024) BD*( 1) C   3 - C   4  
                ( 46.36%)   0.6809* C   3 s( 27.73%)p 2.61( 72.23%)d 0.00(  0.04%)
                                           -0.0001 -0.5266 -0.0032  0.7468 -0.0075
                                            0.3296  0.0092 -0.2358  0.0151 -0.0051
                                            0.0140  0.0018 -0.0109  0.0060
                ( 53.64%)  -0.7324* C   4 s( 26.62%)p 2.75( 73.32%)d 0.00(  0.06%)
                                           -0.0006 -0.5159 -0.0096 -0.7476 -0.0042
                                           -0.3454  0.0112  0.2340  0.0101 -0.0161
                                            0.0091  0.0038 -0.0117  0.0099
   187. (0.01173) BD*( 1) C   3 - C   8  
                ( 46.05%)   0.6786* C   3 s( 27.39%)p 2.65( 72.57%)d 0.00(  0.04%)
                                           -0.0001 -0.5234 -0.0026 -0.6556  0.0095
                                            0.5053  0.0053 -0.2005  0.0160  0.0097
                                           -0.0123  0.0044 -0.0083  0.0070
                ( 53.95%)  -0.7345* C   8 s( 26.54%)p 2.77( 73.41%)d 0.00(  0.06%)
                                           -0.0007 -0.5151 -0.0048  0.6481  0.0088
                                           -0.5228  0.0064  0.2012  0.0109  0.0197
                                           -0.0066  0.0049 -0.0025  0.0105
   188. (0.01281) BD*( 1) C   3 - H  11  
                ( 35.55%)   0.5962* C   3 s( 22.09%)p 3.52( 77.86%)d 0.00(  0.04%)
                                           -0.0003  0.4700 -0.0080 -0.0038 -0.0012
                                            0.1358 -0.0129 -0.8718  0.0005  0.0005
                                           -0.0008 -0.0113 -0.0036  0.0162
                ( 64.45%)  -0.8028* H  11 s( 99.90%)p 0.00(  0.10%)
                                            0.9995 -0.0081  0.0005 -0.0021  0.0320
   189. (0.00691) BD*( 1) C   4 - C   5  
                ( 48.27%)   0.6948* C   4 s( 29.26%)p 2.42( 70.71%)d 0.00(  0.04%)
                                           -0.0002 -0.5409 -0.0057  0.6614  0.0003
                                           -0.4572  0.0084  0.2460 -0.0000  0.0147
                                           -0.0078  0.0064 -0.0029  0.0075
                ( 51.73%)  -0.7192* C   5 s( 27.30%)p 2.66( 72.65%)d 0.00(  0.05%)
                                           -0.0003 -0.5224 -0.0114 -0.6829  0.0024
                                            0.4458  0.0078 -0.2478 -0.0028  0.0158
                                           -0.0095  0.0056 -0.0080  0.0085
   190. (0.00781) BD*( 1) C   4 - H  12  
                ( 36.99%)   0.6082* C   4 s( 22.43%)p 3.46( 77.52%)d 0.00(  0.04%)
                                           -0.0002  0.4736 -0.0008 -0.0532 -0.0060
                                           -0.8145  0.0010 -0.3297  0.0144 -0.0002
                                           -0.0010  0.0127 -0.0155 -0.0053
                ( 63.01%)  -0.7938* H  12 s( 99.91%)p 0.00(  0.09%)
                                            0.9995 -0.0025  0.0040  0.0286  0.0106
   191. (0.00866) BD*( 1) C   4 - H  13  
                ( 38.02%)   0.6166* C   4 s( 21.67%)p 3.61( 78.29%)d 0.00(  0.04%)
                                            0.0002 -0.4654  0.0096  0.0060  0.0104
                                            0.0855  0.0204 -0.8803  0.0019 -0.0007
                                           -0.0029  0.0023  0.0005 -0.0208
                ( 61.98%)  -0.7873* H  13 s( 99.91%)p 0.00(  0.09%)
                                           -0.9995  0.0049 -0.0038 -0.0066  0.0292
   192. (0.00765) BD*( 1) C   5 - C   6  
                ( 48.03%)   0.6930* C   5 s( 29.45%)p 2.39( 70.52%)d 0.00(  0.04%)
                                           -0.0003 -0.5426 -0.0088  0.7273 -0.0052
                                            0.3480 -0.0047 -0.2347  0.0023 -0.0127
                                            0.0089  0.0049 -0.0083  0.0072
                ( 51.97%)  -0.7209* C   6 s( 27.51%)p 2.63( 72.44%)d 0.00(  0.05%)
                                           -0.0003 -0.5244 -0.0088 -0.7403 -0.0040
                                           -0.3493 -0.0054  0.2329  0.0046 -0.0137
                                            0.0091  0.0042 -0.0118  0.0088
   193. (0.00879) BD*( 1) C   5 - H  14  
                ( 38.22%)   0.6183* C   5 s( 21.78%)p 3.59( 78.18%)d 0.00(  0.04%)
                                           -0.0001  0.4666 -0.0073  0.0212 -0.0073
                                            0.0897  0.0106 -0.8793  0.0017 -0.0000
                                           -0.0032 -0.0038 -0.0003  0.0205
                ( 61.78%)  -0.7860* H  14 s( 99.91%)p 0.00(  0.09%)
                                            0.9995 -0.0049  0.0025 -0.0036  0.0294
   194. (0.00914) BD*( 1) C   5 - H  15  
                ( 39.36%)   0.6274* C   5 s( 21.50%)p 3.65( 78.45%)d 0.00(  0.05%)
                                            0.0001 -0.4636  0.0087 -0.0605  0.0133
                                           -0.8191 -0.0049 -0.3311  0.0121 -0.0047
                                           -0.0024 -0.0132  0.0156  0.0060
                ( 60.64%)  -0.7787* H  15 s( 99.92%)p 0.00(  0.08%)
                                           -0.9996  0.0045 -0.0039  0.0269  0.0089
   195. (0.00300) BD*( 1) C   6 - C   7  
                ( 48.35%)   0.6953* C   6 s( 28.68%)p 2.49( 71.28%)d 0.00(  0.04%)
                                           -0.0002 -0.5354 -0.0127  0.6696  0.0107
                                           -0.4496  0.0115  0.2493 -0.0072  0.0147
                                           -0.0080  0.0065 -0.0042  0.0070
                ( 51.65%)  -0.7187* C   7 s( 29.36%)p 2.40( 70.59%)d 0.00(  0.04%)
                                           -0.0004 -0.5418 -0.0076 -0.6675  0.0031
                                            0.4460  0.0139 -0.2473 -0.0083  0.0151
                                           -0.0083  0.0053 -0.0074  0.0080
   196. (0.00836) BD*( 1) C   6 - H  16  
                ( 38.75%)   0.6225* C   6 s( 21.85%)p 3.57( 78.10%)d 0.00(  0.05%)
                                            0.0001 -0.4674  0.0092  0.0126  0.0132
                                            0.0879  0.0114 -0.8791  0.0059 -0.0001
                                           -0.0015  0.0032  0.0004 -0.0213
                ( 61.25%)  -0.7826* H  16 s( 99.91%)p 0.00(  0.09%)
                                           -0.9996  0.0040 -0.0034 -0.0042  0.0290
   197. (0.00820) BD*( 1) C   6 - H  17  
                ( 38.52%)   0.6206* C   6 s( 21.97%)p 3.55( 77.99%)d 0.00(  0.04%)
                                           -0.0001  0.4686 -0.0092 -0.0503 -0.0124
                                           -0.8168  0.0016 -0.3315  0.0131  0.0000
                                           -0.0003  0.0130 -0.0157 -0.0056
                ( 61.48%)  -0.7841* H  17 s( 99.91%)p 0.00(  0.09%)
                                            0.9996 -0.0040  0.0048  0.0273  0.0097
   198. (0.00398) BD*( 1) C   7 - H  18  
                ( 39.09%)   0.6252* C   7 s( 23.27%)p 3.30( 76.69%)d 0.00(  0.04%)
                                           -0.0000 -0.4824  0.0047 -0.0229  0.0194
                                           -0.8072 -0.0020 -0.3382  0.0055 -0.0025
                                           -0.0008 -0.0127  0.0150  0.0056
                ( 60.91%)  -0.7805* H  18 s( 99.92%)p 0.00(  0.08%)
                                           -0.9996  0.0016 -0.0029  0.0265  0.0103
   199. (0.00228) BD*( 1) C   7 - H  19  
                ( 38.10%)   0.6172* C   7 s( 24.01%)p 3.16( 75.95%)d 0.00(  0.04%)
                                            0.0000  0.4900  0.0031 -0.7433 -0.0004
                                           -0.3777  0.0132  0.2531 -0.0080  0.0133
                                           -0.0089 -0.0045  0.0083 -0.0069
                ( 61.90%)  -0.7868* H  19 s( 99.91%)p 0.00(  0.09%)
                                            0.9996 -0.0006  0.0260  0.0111 -0.0073
   200. (0.00395) BD*( 1) C   7 - H  20  
                ( 38.96%)   0.6242* C   7 s( 23.32%)p 3.29( 76.63%)d 0.00(  0.04%)
                                            0.0000  0.4829 -0.0044 -0.0175 -0.0189
                                            0.0768  0.0062 -0.8716  0.0015  0.0003
                                           -0.0010 -0.0030 -0.0001  0.0205
                ( 61.04%)  -0.7813* H  20 s( 99.92%)p 0.00(  0.08%)
                                            0.9996 -0.0016  0.0042 -0.0031  0.0284
   201. (0.00325) BD*( 1) C   8 - C   9  
                ( 47.84%)   0.6917* C   8 s( 28.79%)p 2.47( 71.17%)d 0.00(  0.04%)
                                           -0.0002 -0.5365 -0.0105 -0.7409 -0.0117
                                           -0.2782  0.0198  0.2911 -0.0047 -0.0115
                                            0.0106  0.0051 -0.0090  0.0065
                ( 52.16%)  -0.7222* C   9 s( 28.83%)p 2.47( 71.12%)d 0.00(  0.05%)
                                           -0.0003 -0.5369 -0.0066  0.7468 -0.0001
                                            0.2605  0.0180 -0.2920 -0.0094 -0.0088
                                            0.0119  0.0033 -0.0141  0.0074
   202. (0.00737) BD*( 1) C   8 - H  21  
                ( 37.00%)   0.6083* C   8 s( 22.64%)p 3.42( 77.32%)d 0.00(  0.04%)
                                           -0.0002  0.4758 -0.0017 -0.1695  0.0138
                                           -0.8011  0.0002 -0.3198  0.0150  0.0086
                                            0.0043  0.0117 -0.0130 -0.0056
                ( 63.00%)  -0.7937* H  21 s( 99.90%)p 0.00(  0.10%)
                                            0.9995 -0.0018  0.0036  0.0291  0.0100
   203. (0.00818) BD*( 1) C   8 - H  22  
                ( 38.01%)   0.6166* C   8 s( 21.98%)p 3.55( 77.98%)d 0.00(  0.05%)
                                            0.0001 -0.4687  0.0100 -0.0353 -0.0110
                                            0.0798  0.0233 -0.8783  0.0052  0.0002
                                            0.0013  0.0011  0.0010 -0.0211
                ( 61.99%)  -0.7873* H  22 s( 99.91%)p 0.00(  0.09%)
                                           -0.9995  0.0041  0.0041 -0.0078  0.0291
   204. (0.00368) BD*( 1) C   9 - H  23  
                ( 39.38%)   0.6275* C   9 s( 23.24%)p 3.30( 76.72%)d 0.00(  0.04%)
                                           -0.0000 -0.4820  0.0057 -0.1976 -0.0259
                                           -0.7890  0.0026 -0.3240  0.0074 -0.0047
                                           -0.0020 -0.0129  0.0148  0.0060
                ( 60.62%)  -0.7786* H  23 s( 99.92%)p 0.00(  0.08%)
                                           -0.9996  0.0014  0.0133  0.0241  0.0085
   205. (0.00366) BD*( 1) C   9 - H  24  
                ( 38.31%)   0.6190* C   9 s( 23.48%)p 3.26( 76.48%)d 0.00(  0.04%)
                                            0.0000  0.4845 -0.0049 -0.0156  0.0218
                                            0.0653  0.0003 -0.8717  0.0002 -0.0002
                                            0.0031 -0.0033 -0.0000  0.0197
                ( 61.69%)  -0.7854* H  24 s( 99.91%)p 0.00(  0.09%)
                                            0.9996 -0.0016 -0.0041 -0.0015  0.0291
   206. (0.00221) BD*( 1) C   9 - H  25  
                ( 37.24%)   0.6103* C   9 s( 24.41%)p 3.09( 75.55%)d 0.00(  0.04%)
                                           -0.0000 -0.4941 -0.0053 -0.6338 -0.0022
                                            0.5516 -0.0138 -0.2218  0.0087  0.0150
                                           -0.0070  0.0063 -0.0005  0.0071
                ( 62.76%)  -0.7922* H  25 s( 99.91%)p 0.00(  0.09%)
                                           -0.9996  0.0005  0.0236 -0.0172  0.0057


 NHO Directionality and "Bond Bending" (deviations from line of nuclear centers)

         [Thresholds for printing:  angular deviation  >  1.0 degree]
                                    hybrid p-character > 25.0%
                                    orbital occupancy  >  0.10e

                                Line of Centers        Hybrid 1              Hybrid 2
                                ---------------  -------------------   ------------------
                NBO               Theta   Phi    Theta   Phi    Dev    Theta   Phi    Dev
 ========================================================================================
     1. BD (   1) O   1 - C   2    62.2  260.7     --     --    --     116.6   80.0   1.3
     2. BD (   2) O   1 - C   2    62.2  260.7    90.7  171.6  89.5     91.2  170.7  89.5
     3. BD (   1) C   2 - C   3   116.3  262.0   121.0  261.9   4.7     64.9   82.1   1.2
     4. BD (   1) C   2 - H  10     3.1  244.5     3.5   95.5   6.3      --     --    --
     5. BD (   1) C   3 - C   4    73.9  204.2    74.8  204.6   1.0      --     --    --
     6. BD (   1) C   3 - C   8    76.4  322.0    77.4  321.7   1.1      --     --    --
     7. BD (   1) C   3 - H  11   170.3   90.3   172.0   92.4   1.7      --     --    --
    14. BD (   1) C   6 - C   7   107.1  146.3     --     --    --      72.4  325.3   1.1
    21. BD (   1) C   8 - H  21   111.0  257.7   110.5  259.0   1.3      --     --    --
    22. BD (   1) C   8 - H  22     6.2  289.9     7.4  294.2   1.3      --     --    --
    35. LP (   1) O   1             --     --    118.1   80.7   --       --     --    --
    36. LP (   2) O   1             --     --    151.7  263.0   --       --     --    --


 Second Order Perturbation Theory Analysis of Fock Matrix in NBO Basis

     Threshold for printing:   0.25 kcal/mol
                                                                              E(2)  E(j)-E(i) F(i,j)
         Donor NBO (i)                     Acceptor NBO (j)                 kcal/mol   a.u.    a.u. 
 ===================================================================================================

 within unit  1
   1. BD (   1) O   1 - C   2        / 46. RY*(   1) C   2                    0.85    1.65    0.047
   1. BD (   1) O   1 - C   2        / 55. RY*(   1) C   3                    0.40    2.12    0.037
   1. BD (   1) O   1 - C   2        /184. BD*(   1) C   2 - C   3            0.36    1.53    0.030
   2. BD (   2) O   1 - C   2        /186. BD*(   1) C   3 - C   4            0.45    0.87    0.025
   2. BD (   2) O   1 - C   2        /187. BD*(   1) C   3 - C   8            0.51    0.86    0.027
   3. BD (   1) C   2 - C   3        / 37. RY*(   1) O   1                    1.04    1.77    0.054
   3. BD (   1) C   2 - C   3        / 64. RY*(   1) C   4                    0.68    1.69    0.043
   3. BD (   1) C   2 - C   3        /101. RY*(   2) C   8                    0.71    1.60    0.043
   3. BD (   1) C   2 - C   3        /182. BD*(   1) O   1 - C   2            0.29    1.22    0.024
   3. BD (   1) C   2 - C   3        /186. BD*(   1) C   3 - C   4            0.58    1.08    0.032
   3. BD (   1) C   2 - C   3        /187. BD*(   1) C   3 - C   8            0.54    1.07    0.030
   3. BD (   1) C   2 - C   3        /190. BD*(   1) C   4 - H  12            0.79    1.17    0.039
   3. BD (   1) C   2 - C   3        /202. BD*(   1) C   8 - H  21            0.79    1.18    0.039
   4. BD (   1) C   2 - H  10        / 37. RY*(   1) O   1                    0.70    1.67    0.043
   4. BD (   1) C   2 - H  10        / 55. RY*(   1) C   3                    0.85    1.53    0.046
   4. BD (   1) C   2 - H  10        /188. BD*(   1) C   3 - H  11            1.09    1.05    0.043
   5. BD (   1) C   3 - C   4        / 48. RY*(   3) C   2                    0.36    1.78    0.032
   5. BD (   1) C   3 - C   4        / 73. RY*(   1) C   5                    0.48    1.44    0.034
   5. BD (   1) C   3 - C   4        /100. RY*(   1) C   8                    0.39    1.50    0.031
   5. BD (   1) C   3 - C   4        /101. RY*(   2) C   8                    0.29    1.50    0.027
   5. BD (   1) C   3 - C   4        /182. BD*(   1) O   1 - C   2            0.93    1.12    0.041
   5. BD (   1) C   3 - C   4        /183. BD*(   2) O   1 - C   2            1.86    0.54    0.040
   5. BD (   1) C   3 - C   4        /184. BD*(   1) C   2 - C   3            0.33    0.94    0.022
   5. BD (   1) C   3 - C   4        /187. BD*(   1) C   3 - C   8            0.90    0.98    0.038
   5. BD (   1) C   3 - C   4        /188. BD*(   1) C   3 - H  11            0.46    1.05    0.028
   5. BD (   1) C   3 - C   4        /189. BD*(   1) C   4 - C   5            0.44    1.04    0.027
   5. BD (   1) C   3 - C   4        /192. BD*(   1) C   5 - C   6            0.81    1.06    0.037
   5. BD (   1) C   3 - C   4        /201. BD*(   1) C   8 - C   9            1.01    1.03    0.041
   6. BD (   1) C   3 - C   8        / 48. RY*(   3) C   2                    0.43    1.78    0.035
   6. BD (   1) C   3 - C   8        / 65. RY*(   2) C   4                    0.70    1.43    0.040
   6. BD (   1) C   3 - C   8        /109. RY*(   1) C   9                    0.53    1.41    0.035
   6. BD (   1) C   3 - C   8        /182. BD*(   1) O   1 - C   2            0.76    1.12    0.037
   6. BD (   1) C   3 - C   8        /183. BD*(   2) O   1 - C   2            2.33    0.54    0.045
   6. BD (   1) C   3 - C   8        /184. BD*(   1) C   2 - C   3            0.31    0.94    0.022
   6. BD (   1) C   3 - C   8        /186. BD*(   1) C   3 - C   4            0.93    0.98    0.038
   6. BD (   1) C   3 - C   8        /188. BD*(   1) C   3 - H  11            0.45    1.05    0.028
   6. BD (   1) C   3 - C   8        /189. BD*(   1) C   4 - C   5            1.02    1.03    0.041
   6. BD (   1) C   3 - C   8        /201. BD*(   1) C   8 - C   9            0.34    1.03    0.024
   6. BD (   1) C   3 - C   8        /206. BD*(   1) C   9 - H  25            0.64    1.11    0.034
   7. BD (   1) C   3 - H  11        / 64. RY*(   1) C   4                    0.28    1.48    0.026
   7. BD (   1) C   3 - H  11        /100. RY*(   1) C   8                    0.34    1.39    0.027
   7. BD (   1) C   3 - H  11        /182. BD*(   1) O   1 - C   2            0.42    1.01    0.026
   7. BD (   1) C   3 - H  11        /185. BD*(   1) C   2 - H  10            1.81    0.83    0.049
   7. BD (   1) C   3 - H  11        /186. BD*(   1) C   3 - C   4            0.42    0.88    0.024
   7. BD (   1) C   3 - H  11        /187. BD*(   1) C   3 - C   8            0.39    0.87    0.023
   7. BD (   1) C   3 - H  11        /191. BD*(   1) C   4 - H  13            1.36    0.96    0.046
   7. BD (   1) C   3 - H  11        /203. BD*(   1) C   8 - H  22            1.32    0.96    0.045
   8. BD (   1) C   4 - C   5        / 55. RY*(   1) C   3                    0.59    1.49    0.038
   8. BD (   1) C   4 - C   5        / 82. RY*(   1) C   6                    0.55    1.46    0.036
   8. BD (   1) C   4 - C   5        /186. BD*(   1) C   3 - C   4            0.52    0.95    0.028
   8. BD (   1) C   4 - C   5        /187. BD*(   1) C   3 - C   8            1.08    0.94    0.040
   8. BD (   1) C   4 - C   5        /190. BD*(   1) C   4 - H  12            0.44    1.04    0.027
   8. BD (   1) C   4 - C   5        /191. BD*(   1) C   4 - H  13            0.36    1.03    0.024
   8. BD (   1) C   4 - C   5        /192. BD*(   1) C   5 - C   6            0.57    1.03    0.030
   8. BD (   1) C   4 - C   5        /195. BD*(   1) C   6 - C   7            0.90    1.05    0.039
   9. BD (   1) C   4 - H  12        / 74. RY*(   2) C   5                    0.33    1.53    0.029
   9. BD (   1) C   4 - H  12        /183. BD*(   2) O   1 - C   2            0.26    0.41    0.013
   9. BD (   1) C   4 - H  12        /184. BD*(   1) C   2 - C   3            2.00    0.80    0.051
   9. BD (   1) C   4 - H  12        /189. BD*(   1) C   4 - C   5            0.31    0.90    0.021
   9. BD (   1) C   4 - H  12        /194. BD*(   1) C   5 - H  15            1.53    0.95    0.048
  10. BD (   1) C   4 - H  13        / 74. RY*(   2) C   5                    0.28    1.53    0.026
  10. BD (   1) C   4 - H  13        /188. BD*(   1) C   3 - H  11            1.69    0.91    0.050
  10. BD (   1) C   4 - H  13        /193. BD*(   1) C   5 - H  14            1.46    0.96    0.047
  11. BD (   1) C   5 - C   6        / 66. RY*(   3) C   4                    0.58    1.51    0.038
  11. BD (   1) C   5 - C   6        / 91. RY*(   1) C   7                    0.61    1.41    0.037
  11. BD (   1) C   5 - C   6        /186. BD*(   1) C   3 - C   4            1.40    0.92    0.045
  11. BD (   1) C   5 - C   6        /189. BD*(   1) C   4 - C   5            0.66    0.97    0.032
  11. BD (   1) C   5 - C   6        /193. BD*(   1) C   5 - H  14            0.38    1.03    0.025
  11. BD (   1) C   5 - C   6        /194. BD*(   1) C   5 - H  15            0.40    1.02    0.026
  11. BD (   1) C   5 - C   6        /195. BD*(   1) C   6 - C   7            0.44    1.02    0.027
  11. BD (   1) C   5 - C   6        /199. BD*(   1) C   7 - H  19            0.74    1.09    0.036
  12. BD (   1) C   5 - H  14        / 83. RY*(   2) C   6                    0.29    1.47    0.026
  12. BD (   1) C   5 - H  14        /191. BD*(   1) C   4 - H  13            1.69    0.89    0.049
  12. BD (   1) C   5 - H  14        /196. BD*(   1) C   6 - H  16            1.45    0.95    0.047
  13. BD (   1) C   5 - H  15        / 83. RY*(   2) C   6                    0.36    1.48    0.029
  13. BD (   1) C   5 - H  15        /183. BD*(   2) O   1 - C   2            0.31    0.38    0.014
  13. BD (   1) C   5 - H  15        /190. BD*(   1) C   4 - H  12            1.61    0.91    0.048
  13. BD (   1) C   5 - H  15        /197. BD*(   1) C   6 - H  17            1.40    0.96    0.046
  14. BD (   1) C   6 - C   7        / 75. RY*(   3) C   5                    0.56    1.51    0.037
  14. BD (   1) C   6 - C   7        /189. BD*(   1) C   4 - C   5            1.32    0.95    0.045
  14. BD (   1) C   6 - C   7        /192. BD*(   1) C   5 - C   6            0.56    0.98    0.030
  14. BD (   1) C   6 - C   7        /196. BD*(   1) C   6 - H  16            0.33    1.04    0.023
  14. BD (   1) C   6 - C   7        /197. BD*(   1) C   6 - H  17            0.35    1.04    0.024
  15. BD (   1) C   6 - H  16        / 92. RY*(   2) C   7                    0.30    1.40    0.026
  15. BD (   1) C   6 - H  16        /193. BD*(   1) C   5 - H  14            1.71    0.90    0.050
  15. BD (   1) C   6 - H  16        /200. BD*(   1) C   7 - H  20            1.50    0.94    0.048
  16. BD (   1) C   6 - H  17        / 92. RY*(   2) C   7                    0.29    1.39    0.025
  16. BD (   1) C   6 - H  17        /194. BD*(   1) C   5 - H  15            1.78    0.89    0.050
  16. BD (   1) C   6 - H  17        /198. BD*(   1) C   7 - H  18            1.51    0.94    0.048
  17. BD (   1) C   7 - H  18        /197. BD*(   1) C   6 - H  17            1.60    0.92    0.049
  18. BD (   1) C   7 - H  19        /192. BD*(   1) C   5 - C   6            1.88    0.85    0.051
  19. BD (   1) C   7 - H  20        /196. BD*(   1) C   6 - H  16            1.61    0.91    0.048
  20. BD (   1) C   8 - C   9        / 55. RY*(   1) C   3                    0.54    1.50    0.036
  20. BD (   1) C   8 - C   9        /186. BD*(   1) C   3 - C   4            1.12    0.95    0.041
  20. BD (   1) C   8 - C   9        /187. BD*(   1) C   3 - C   8            0.47    0.95    0.027
  20. BD (   1) C   8 - C   9        /202. BD*(   1) C   8 - H  21            0.42    1.05    0.026
  20. BD (   1) C   8 - C   9        /203. BD*(   1) C   8 - H  22            0.34    1.04    0.024
  20. BD (   1) C   8 - C   9        /206. BD*(   1) C   9 - H  25            0.26    1.08    0.021
  21. BD (   1) C   8 - H  21        /110. RY*(   2) C   9                    0.32    1.37    0.027
  21. BD (   1) C   8 - H  21        /183. BD*(   2) O   1 - C   2            0.31    0.41    0.014
  21. BD (   1) C   8 - H  21        /184. BD*(   1) C   2 - C   3            2.00    0.80    0.051
  21. BD (   1) C   8 - H  21        /204. BD*(   1) C   9 - H  23            1.50    0.95    0.048
  22. BD (   1) C   8 - H  22        /110. RY*(   2) C   9                    0.31    1.36    0.026
  22. BD (   1) C   8 - H  22        /188. BD*(   1) C   3 - H  11            1.70    0.91    0.050
  22. BD (   1) C   8 - H  22        /205. BD*(   1) C   9 - H  24            1.43    0.96    0.047
  23. BD (   1) C   9 - H  23        /202. BD*(   1) C   8 - H  21            1.56    0.92    0.048
  24. BD (   1) C   9 - H  24        /203. BD*(   1) C   8 - H  22            1.66    0.91    0.049
  25. BD (   1) C   9 - H  25        /187. BD*(   1) C   3 - C   8            2.15    0.81    0.053
  26. CR (   1) O   1                / 46. RY*(   1) C   2                    3.42   19.50    0.327
  27. CR (   1) C   2                / 55. RY*(   1) C   3                    0.26   11.17    0.069
  27. CR (   1) C   2                / 57. RY*(   3) C   3                    0.32   11.24    0.076
  27. CR (   1) C   2                / 60. RY*(   6) C   3                    0.27   11.43    0.071
  27. CR (   1) C   2                /118. RY*(   1) H  10                    0.42   10.59    0.084
  28. CR (   1) C   3                / 50. RY*(   5) C   2                    0.43   11.25    0.088
  28. CR (   1) C   3                / 67. RY*(   4) C   4                    0.31   11.18    0.074
  28. CR (   1) C   3                /103. RY*(   4) C   8                    0.44   11.13    0.088
  28. CR (   1) C   3                /122. RY*(   1) H  11                    0.41   10.50    0.083
  29. CR (   1) C   4                / 56. RY*(   2) C   3                    0.29   10.95    0.071
  29. CR (   1) C   4                / 76. RY*(   4) C   5                    0.41   10.89    0.084
  29. CR (   1) C   4                /126. RY*(   1) H  12                    0.37   10.50    0.079
  29. CR (   1) C   4                /130. RY*(   1) H  13                    0.33   10.50    0.074
  30. CR (   1) C   5                / 65. RY*(   2) C   4                    0.36   10.86    0.079
  30. CR (   1) C   5                / 85. RY*(   4) C   6                    0.44   11.01    0.088
  30. CR (   1) C   5                /134. RY*(   1) H  14                    0.33   10.48    0.075
  30. CR (   1) C   5                /138. RY*(   1) H  15                    0.32   10.51    0.073
  31. CR (   1) C   6                / 73. RY*(   1) C   5                    0.30   10.84    0.072
  31. CR (   1) C   6                / 93. RY*(   3) C   7                    0.64   10.61    0.104
  31. CR (   1) C   6                /142. RY*(   1) H  16                    0.32   10.47    0.073
  31. CR (   1) C   6                /146. RY*(   1) H  17                    0.32   10.47    0.073
  32. CR (   1) C   7                / 82. RY*(   1) C   6                    0.27   10.87    0.068
  32. CR (   1) C   7                /150. RY*(   1) H  18                    0.33   10.50    0.074
  32. CR (   1) C   7                /154. RY*(   1) H  19                    0.36   10.51    0.078
  32. CR (   1) C   7                /158. RY*(   1) H  20                    0.34   10.50    0.076
  33. CR (   1) C   8                / 56. RY*(   2) C   3                    0.37   10.96    0.080
  33. CR (   1) C   8                /111. RY*(   3) C   9                    0.64   10.63    0.104
  33. CR (   1) C   8                /162. RY*(   1) H  21                    0.38   10.49    0.080
  33. CR (   1) C   8                /166. RY*(   1) H  22                    0.33   10.49    0.074
  34. CR (   1) C   9                /102. RY*(   3) C   8                    0.25   11.26    0.067
  34. CR (   1) C   9                /170. RY*(   1) H  23                    0.35   10.53    0.077
  34. CR (   1) C   9                /174. RY*(   1) H  24                    0.36   10.51    0.077
  34. CR (   1) C   9                /178. RY*(   1) H  25                    0.39   10.52    0.081
  35. LP (   1) O   1                / 46. RY*(   1) C   2                    5.87    1.26    0.109
  35. LP (   1) O   1                /184. BD*(   1) C   2 - C   3            0.72    1.14    0.036
  35. LP (   1) O   1                /185. BD*(   1) C   2 - H  10            0.46    1.14    0.029
  36. LP (   2) O   1                / 47. RY*(   2) C   2                    1.42    2.14    0.071
  36. LP (   2) O   1                / 49. RY*(   4) C   2                    1.11    1.88    0.059
  36. LP (   2) O   1                /184. BD*(   1) C   2 - C   3            7.00    0.77    0.093
  36. LP (   2) O   1                /185. BD*(   1) C   2 - H  10            9.25    0.77    0.107


 Natural Bond Orbitals (Summary):

                                                            Principal Delocalizations
           NBO                        Occupancy    Energy   (geminal,vicinal,remote)
 ====================================================================================
 Molecular unit  1  (C8H16O)
     1. BD (   1) O   1 - C   2          0.99857    -1.38758  46(g),55(v),184(g)
     2. BD (   2) O   1 - C   2          0.99767    -0.68463  187(v),186(v)
     3. BD (   1) C   2 - C   3          0.99137    -0.89502  37(v),190(v),202(v),101(v)
                                                    64(v),186(g),187(g),182(g)
     4. BD (   1) C   2 - H  10          0.99481    -0.79687  188(v),55(v),37(v)
     5. BD (   1) C   3 - C   4          0.97384    -0.79664  183(v),201(v),182(v),187(g)
                                                    192(v),73(v),188(g),189(g)
                                                    100(v),48(v),184(g),101(v)
     6. BD (   1) C   3 - C   8          0.97203    -0.79432  183(v),189(v),186(g),182(v)
                                                    65(v),206(v),109(v),188(g)
                                                    48(v),201(g),184(g)
     7. BD (   1) C   3 - H  11          0.98338    -0.69142  185(v),191(v),203(v),186(g)
                                                    182(v),187(g),100(v),64(v)
     8. BD (   1) C   4 - C   5          0.99022    -0.76214  187(v),195(v),55(v),192(g)
                                                    82(v),186(g),190(g),191(g)
     9. BD (   1) C   4 - H  12          0.98581    -0.65863  184(v),194(v),74(v),189(g)
                                                    183(r)
    10. BD (   1) C   4 - H  13          0.98867    -0.65673  188(v),193(v),74(v)
    11. BD (   1) C   5 - C   6          0.98963    -0.73299  186(v),199(v),189(g),91(v)
                                                    66(v),195(g),194(g),193(g)
    12. BD (   1) C   5 - H  14          0.98814    -0.62606  191(v),196(v),83(v)
    13. BD (   1) C   5 - H  15          0.98714    -0.63358  190(v),197(v),83(v),183(r)
    14. BD (   1) C   6 - C   7          0.99302    -0.71218  189(v),75(v),192(g),197(g)
                                                    196(g)
    15. BD (   1) C   6 - H  16          0.98874    -0.60274  193(v),200(v),92(v)
    16. BD (   1) C   6 - H  17          0.98768    -0.59985  194(v),198(v),92(v)
    17. BD (   1) C   7 - H  18          0.99421    -0.59096  197(v)
    18. BD (   1) C   7 - H  19          0.99329    -0.58907  192(v)
    19. BD (   1) C   7 - H  20          0.99423    -0.59166  196(v)
    20. BD (   1) C   8 - C   9          0.99385    -0.76736  186(v),55(v),187(g),202(g)
                                                    203(g),206(g)
    21. BD (   1) C   8 - H  21          0.98532    -0.65996  184(v),204(v),110(v),183(r)
    22. BD (   1) C   8 - H  22          0.98892    -0.65796  188(v),205(v),110(v)
    23. BD (   1) C   9 - H  23          0.99320    -0.64355  202(v)
    24. BD (   1) C   9 - H  24          0.99363    -0.63459  203(v)
    25. BD (   1) C   9 - H  25          0.99210    -0.63259  187(v)
    26. CR (   1) O   1                  0.99986   -19.23113  46(v)
    27. CR (   1) C   2                  0.99961   -10.44320  118(v),57(v),60(v),55(v)
    28. CR (   1) C   3                  0.99946   -10.30232  103(v),50(v),122(v),67(v)
    29. CR (   1) C   4                  0.99954   -10.25073  76(v),126(v),130(v),56(v)
    30. CR (   1) C   5                  0.99956   -10.21797  85(v),65(v),134(v),138(v)
    31. CR (   1) C   6                  0.99957   -10.19565  93(v),146(v),142(v),73(v)
    32. CR (   1) C   7                  0.99962   -10.17658  154(v),158(v),150(v),82(v)
    33. CR (   1) C   8                  0.99954   -10.25681  111(v),162(v),56(v),166(v)
    34. CR (   1) C   9                  0.99962   -10.22339  178(v),174(v),170(v),102(v)
    35. LP (   1) O   1                  0.99210    -0.99704  46(v),184(v),185(v)
    36. LP (   2) O   1                  0.96272    -0.62974  185(v),184(v),47(v),49(v)
    37. RY*(   1) O   1                  0.00207     0.87808   
    38. RY*(   2) O   1                  0.00014     0.83764   
    39. RY*(   3) O   1                  0.00009     1.26921   
    40. RY*(   4) O   1                  0.00004     0.91083   
    41. RY*(   5) O   1                  0.00000     2.48124   
    42. RY*(   6) O   1                  0.00000     2.36778   
    43. RY*(   7) O   1                  0.00001     2.61162   
    44. RY*(   8) O   1                  0.00000     2.68227   
    45. RY*(   9) O   1                  0.00000     2.42937   
    46. RY*(   1) C   2                  0.00626     0.26414   
    47. RY*(   2) C   2                  0.00274     1.50566   
    48. RY*(   3) C   2                  0.00161     0.98276   
    49. RY*(   4) C   2                  0.00124     1.24748   
    50. RY*(   5) C   2                  0.00045     0.95103   
    51. RY*(   6) C   2                  0.00030     1.10583   
    52. RY*(   7) C   2                  0.00013     1.45057   
    53. RY*(   8) C   2                  0.00002     1.90191   
    54. RY*(   9) C   2                  0.00001     1.62222   
    55. RY*(   1) C   3                  0.00364     0.72911   
    56. RY*(   2) C   3                  0.00129     0.70031   
    57. RY*(   3) C   3                  0.00110     0.79217   
    58. RY*(   4) C   3                  0.00037     1.68821   
    59. RY*(   5) C   3                  0.00029     1.75699   
    60. RY*(   6) C   3                  0.00024     0.99159   
    61. RY*(   7) C   3                  0.00011     1.78385   
    62. RY*(   8) C   3                  0.00006     1.87832   
    63. RY*(   9) C   3                  0.00003     2.01340   
    64. RY*(   1) C   4                  0.00224     0.79058   
    65. RY*(   2) C   4                  0.00189     0.63795   
    66. RY*(   3) C   4                  0.00149     0.78037   
    67. RY*(   4) C   4                  0.00037     0.87862   
    68. RY*(   5) C   4                  0.00015     1.70161   
    69. RY*(   6) C   4                  0.00007     1.85490   
    70. RY*(   7) C   4                  0.00003     1.99661   
    71. RY*(   8) C   4                  0.00001     2.03975   
    72. RY*(   9) C   4                  0.00002     2.04717   
    73. RY*(   1) C   5                  0.00192     0.64413   
    74. RY*(   2) C   5                  0.00170     0.86988   
    75. RY*(   3) C   5                  0.00149     0.79316   
    76. RY*(   4) C   5                  0.00021     0.63937   
    77. RY*(   5) C   5                  0.00019     1.85396   
    78. RY*(   6) C   5                  0.00007     1.90311   
    79. RY*(   7) C   5                  0.00004     2.05248   
    80. RY*(   8) C   5                  0.00000     2.05601   
    81. RY*(   9) C   5                  0.00000     2.06921   
    82. RY*(   1) C   6                  0.00183     0.69725   
    83. RY*(   2) C   6                  0.00167     0.84196   
    84. RY*(   3) C   6                  0.00049     0.93507   
    85. RY*(   4) C   6                  0.00021     0.79356   
    86. RY*(   5) C   6                  0.00018     1.91348   
    87. RY*(   6) C   6                  0.00006     1.50861   
    88. RY*(   7) C   6                  0.00004     2.04749   
    89. RY*(   8) C   6                  0.00000     2.07235   
    90. RY*(   9) C   6                  0.00000     2.08828   
    91. RY*(   1) C   7                  0.00166     0.67614   
    92. RY*(   2) C   7                  0.00089     0.79282   
    93. RY*(   3) C   7                  0.00021     0.41924   
    94. RY*(   4) C   7                  0.00006     1.12558   
    95. RY*(   5) C   7                  0.00001     2.05533   
    96. RY*(   6) C   7                  0.00000     1.92361   
    97. RY*(   7) C   7                  0.00000     1.97246   
    98. RY*(   8) C   7                  0.00000     1.82971   
    99. RY*(   9) C   7                  0.00000     2.15983   
   100. RY*(   1) C   8                  0.00201     0.69861   
   101. RY*(   2) C   8                  0.00188     0.70672   
   102. RY*(   3) C   8                  0.00050     1.03529   
   103. RY*(   4) C   8                  0.00033     0.82871   
   104. RY*(   5) C   8                  0.00014     1.57786   
   105. RY*(   6) C   8                  0.00011     1.67769   
   106. RY*(   7) C   8                  0.00001     1.98921   
   107. RY*(   8) C   8                  0.00001     1.93567   
   108. RY*(   9) C   8                  0.00002     2.04143   
   109. RY*(   1) C   9                  0.00173     0.61658   
   110. RY*(   2) C   9                  0.00096     0.70587   
   111. RY*(   3) C   9                  0.00023     0.37797   
   112. RY*(   4) C   9                  0.00008     1.16889   
   113. RY*(   5) C   9                  0.00000     1.80124   
   114. RY*(   6) C   9                  0.00000     1.85639   
   115. RY*(   7) C   9                  0.00000     1.98700   
   116. RY*(   8) C   9                  0.00001     1.95877   
   117. RY*(   9) C   9                  0.00000     2.10713   
   118. RY*(   1) H  10                  0.00144     0.14646   
   119. RY*(   2) H  10                  0.00005     1.94683   
   120. RY*(   3) H  10                  0.00002     1.70175   
   121. RY*(   4) H  10                  0.00002     1.40574   
   122. RY*(   1) H  11                  0.00207     0.19956   
   123. RY*(   2) H  11                  0.00007     1.67276   
   124. RY*(   3) H  11                  0.00003     1.67772   
   125. RY*(   4) H  11                  0.00002     2.14632   
   126. RY*(   1) H  12                  0.00120     0.24867   
   127. RY*(   2) H  12                  0.00010     1.68126   
   128. RY*(   3) H  12                  0.00005     1.69302   
   129. RY*(   4) H  12                  0.00002     2.16785   
   130. RY*(   1) H  13                  0.00133     0.24766   
   131. RY*(   2) H  13                  0.00009     1.70035   
   132. RY*(   3) H  13                  0.00006     1.70506   
   133. RY*(   4) H  13                  0.00002     2.15248   
   134. RY*(   1) H  14                  0.00142     0.26291   
   135. RY*(   2) H  14                  0.00009     1.68418   
   136. RY*(   3) H  14                  0.00005     1.71787   
   137. RY*(   4) H  14                  0.00002     2.19527   
   138. RY*(   1) H  15                  0.00141     0.28832   
   139. RY*(   2) H  15                  0.00010     1.67799   
   140. RY*(   3) H  15                  0.00006     1.71325   
   141. RY*(   4) H  15                  0.00002     2.18503   
   142. RY*(   1) H  16                  0.00130     0.27583   
   143. RY*(   2) H  16                  0.00009     1.67185   
   144. RY*(   3) H  16                  0.00006     1.70544   
   145. RY*(   4) H  16                  0.00002     2.19727   
   146. RY*(   1) H  17                  0.00127     0.27828   
   147. RY*(   2) H  17                  0.00009     1.67588   
   148. RY*(   3) H  17                  0.00006     1.70798   
   149. RY*(   4) H  17                  0.00002     2.20491   
   150. RY*(   1) H  18                  0.00077     0.32552   
   151. RY*(   2) H  18                  0.00010     1.68070   
   152. RY*(   3) H  18                  0.00007     1.67170   
   153. RY*(   4) H  18                  0.00002     2.15654   
   154. RY*(   1) H  19                  0.00056     0.33243   
   155. RY*(   2) H  19                  0.00009     1.68006   
   156. RY*(   3) H  19                  0.00006     1.68669   
   157. RY*(   4) H  19                  0.00002     2.14108   
   158. RY*(   1) H  20                  0.00076     0.32338   
   159. RY*(   2) H  20                  0.00010     1.67978   
   160. RY*(   3) H  20                  0.00007     1.67268   
   161. RY*(   4) H  20                  0.00002     2.15430   
   162. RY*(   1) H  21                  0.00111     0.23794   
   163. RY*(   2) H  21                  0.00010     1.64674   
   164. RY*(   3) H  21                  0.00005     1.64863   
   165. RY*(   4) H  21                  0.00002     2.15940   
   166. RY*(   1) H  22                  0.00126     0.23508   
   167. RY*(   2) H  22                  0.00008     1.68330   
   168. RY*(   3) H  22                  0.00006     1.65646   
   169. RY*(   4) H  22                  0.00002     2.14307   
   170. RY*(   1) H  23                  0.00069     0.30362   
   171. RY*(   2) H  23                  0.00010     1.63528   
   172. RY*(   3) H  23                  0.00008     1.62746   
   173. RY*(   4) H  23                  0.00002     2.12253   
   174. RY*(   1) H  24                  0.00071     0.28496   
   175. RY*(   2) H  24                  0.00009     1.63339   
   176. RY*(   3) H  24                  0.00007     1.66870   
   177. RY*(   4) H  24                  0.00001     2.10894   
   178. RY*(   1) H  25                  0.00049     0.29474   
   179. RY*(   2) H  25                  0.00007     1.65620   
   180. RY*(   3) H  25                  0.00008     1.64778   
   181. RY*(   4) H  25                  0.00002     2.09433   
   182. BD*(   1) O   1 - C   2          0.00496     0.32289   
   183. BD*(   2) O   1 - C   2          0.04142    -0.25217   
   184. BD*(   1) C   2 - C   3          0.02559     0.14393   
   185. BD*(   1) C   2 - H  10          0.02560     0.14245   
   186. BD*(   1) C   3 - C   4          0.01024     0.18720   
   187. BD*(   1) C   3 - C   8          0.01173     0.17996   
   188. BD*(   1) C   3 - H  11          0.01281     0.25628   
   189. BD*(   1) C   4 - C   5          0.00691     0.23873   
   190. BD*(   1) C   4 - H  12          0.00781     0.27632   
   191. BD*(   1) C   4 - H  13          0.00866     0.26619   
   192. BD*(   1) C   5 - C   6          0.00765     0.26387   
   193. BD*(   1) C   5 - H  14          0.00879     0.29870   
   194. BD*(   1) C   5 - H  15          0.00914     0.28714   
   195. BD*(   1) C   6 - C   7          0.00300     0.28717   
   196. BD*(   1) C   6 - H  16          0.00836     0.32286   
   197. BD*(   1) C   6 - H  17          0.00820     0.32691   
   198. BD*(   1) C   7 - H  18          0.00398     0.33950   
   199. BD*(   1) C   7 - H  19          0.00228     0.35322   
   200. BD*(   1) C   7 - H  20          0.00395     0.34031   
   201. BD*(   1) C   8 - C   9          0.00325     0.23296   
   202. BD*(   1) C   8 - H  21          0.00737     0.28112   
   203. BD*(   1) C   8 - H  22          0.00818     0.27169   
   204. BD*(   1) C   9 - H  23          0.00368     0.29126   
   205. BD*(   1) C   9 - H  24          0.00366     0.30239   
   206. BD*(   1) C   9 - H  25          0.00221     0.31496   
       -------------------------------
              Total Lewis   35.69066  ( 99.1407%)
        Valence non-Lewis    0.23942  (  0.6651%)
        Rydberg non-Lewis    0.06992  (  0.1942%)
       -------------------------------
            Total unit  1   36.00000  (100.0000%)
           Charge unit  1    0.00000


 ***************************************************
 *******         Beta  spin orbitals         *******
 ***************************************************


 NATURAL POPULATIONS:  Natural atomic orbital occupancies 
                                                          
   NAO  Atom  No  lang   Type(AO)    Occupancy      Energy
 ----------------------------------------------------------
     1    O    1  S      Cor( 1S)     0.99986     -19.21395
     2    O    1  S      Val( 2S)     0.85100      -1.15869
     3    O    1  S      Ryd( 3S)     0.00074       1.18051
     4    O    1  px     Val( 2p)     0.71118      -0.54273
     5    O    1  px     Ryd( 3p)     0.00016       0.79723
     6    O    1  py     Val( 2p)     0.69334      -0.57246
     7    O    1  py     Ryd( 3p)     0.00031       0.78714
     8    O    1  pz     Val( 2p)     0.48183      -0.50030
     9    O    1  pz     Ryd( 3p)     0.00062       0.87021
    10    O    1  dxy    Ryd( 3d)     0.00088       2.55239
    11    O    1  dxz    Ryd( 3d)     0.00026       2.41712
    12    O    1  dyz    Ryd( 3d)     0.00066       2.84947
    13    O    1  dx2y2  Ryd( 3d)     0.00052       2.74778
    14    O    1  dz2    Ryd( 3d)     0.00037       2.55190

    15    C    2  S      Cor( 1S)     0.99960     -10.44365
    16    C    2  S      Val( 2S)     0.49071      -0.47983
    17    C    2  S      Ryd( 3S)     0.00591       0.39561
    18    C    2  px     Val( 2p)     0.32511      -0.38118
    19    C    2  px     Ryd( 3p)     0.00126       0.35969
    20    C    2  py     Val( 2p)     0.40907      -0.27098
    21    C    2  py     Ryd( 3p)     0.00652       0.32848
    22    C    2  pz     Val( 2p)     0.52621      -0.33252
    23    C    2  pz     Ryd( 3p)     0.00164       0.51380
    24    C    2  dxy    Ryd( 3d)     0.00151       1.74633
    25    C    2  dxz    Ryd( 3d)     0.00038       1.63741
    26    C    2  dyz    Ryd( 3d)     0.00082       2.05799
    27    C    2  dx2y2  Ryd( 3d)     0.00072       1.96724
    28    C    2  dz2    Ryd( 3d)     0.00070       2.09400

    29    C    3  S      Cor( 1S)     0.99947     -10.29981
    30    C    3  S      Val( 2S)     0.49501      -0.42264
    31    C    3  S      Ryd( 3S)     0.00108       0.72906
    32    C    3  px     Val( 2p)     0.54863      -0.30881
    33    C    3  px     Ryd( 3p)     0.00127       0.54062
    34    C    3  py     Val( 2p)     0.42949      -0.30222
    35    C    3  py     Ryd( 3p)     0.00230       0.51383
    36    C    3  pz     Val( 2p)     0.60344      -0.31030
    37    C    3  pz     Ryd( 3p)     0.00167       0.64250
    38    C    3  dxy    Ryd( 3d)     0.00028       1.99426
    39    C    3  dxz    Ryd( 3d)     0.00041       1.84746
    40    C    3  dyz    Ryd( 3d)     0.00032       1.93861
    41    C    3  dx2y2  Ryd( 3d)     0.00040       1.97178
    42    C    3  dz2    Ryd( 3d)     0.00038       2.22617

    43    C    4  S      Cor( 1S)     0.99953     -10.25084
    44    C    4  S      Val( 2S)     0.50829      -0.39186
    45    C    4  S      Ryd( 3S)     0.00093       0.75998
    46    C    4  px     Val( 2p)     0.49974      -0.25114
    47    C    4  px     Ryd( 3p)     0.00163       0.54841
    48    C    4  py     Val( 2p)     0.56995      -0.26375
    49    C    4  py     Ryd( 3p)     0.00149       0.52989
    50    C    4  pz     Val( 2p)     0.61055      -0.26447
    51    C    4  pz     Ryd( 3p)     0.00160       0.58141
    52    C    4  dxy    Ryd( 3d)     0.00033       2.03453
    53    C    4  dxz    Ryd( 3d)     0.00022       1.92459
    54    C    4  dyz    Ryd( 3d)     0.00020       2.00248
    55    C    4  dx2y2  Ryd( 3d)     0.00032       2.11608
    56    C    4  dz2    Ryd( 3d)     0.00047       2.25521

    57    C    5  S      Cor( 1S)     0.99955     -10.21797
    58    C    5  S      Val( 2S)     0.50684      -0.36061
    59    C    5  S      Ryd( 3S)     0.00098       0.76678
    60    C    5  px     Val( 2p)     0.52457      -0.22616
    61    C    5  px     Ryd( 3p)     0.00187       0.56103
    62    C    5  py     Val( 2p)     0.56779      -0.22635
    63    C    5  py     Ryd( 3p)     0.00113       0.51250
    64    C    5  pz     Val( 2p)     0.60128      -0.23039
    65    C    5  pz     Ryd( 3p)     0.00137       0.58018
    66    C    5  dxy    Ryd( 3d)     0.00035       2.08060
    67    C    5  dxz    Ryd( 3d)     0.00026       1.95229
    68    C    5  dyz    Ryd( 3d)     0.00020       2.02506
    69    C    5  dx2y2  Ryd( 3d)     0.00036       2.13978
    70    C    5  dz2    Ryd( 3d)     0.00045       2.28487

    71    C    6  S      Cor( 1S)     0.99957     -10.19569
    72    C    6  S      Val( 2S)     0.50915      -0.33890
    73    C    6  S      Ryd( 3S)     0.00062       0.78305
    74    C    6  px     Val( 2p)     0.51227      -0.19576
    75    C    6  px     Ryd( 3p)     0.00133       0.49528
    76    C    6  py     Val( 2p)     0.58342      -0.20026
    77    C    6  py     Ryd( 3p)     0.00109       0.50433
    78    C    6  pz     Val( 2p)     0.59264      -0.20023
    79    C    6  pz     Ryd( 3p)     0.00140       0.56668
    80    C    6  dxy    Ryd( 3d)     0.00032       2.08850
    81    C    6  dxz    Ryd( 3d)     0.00022       1.97157
    82    C    6  dyz    Ryd( 3d)     0.00019       2.05228
    83    C    6  dx2y2  Ryd( 3d)     0.00042       2.15170
    84    C    6  dz2    Ryd( 3d)     0.00045       2.30805

    85    C    7  S      Cor( 1S)     0.99963     -10.17685
    86    C    7  S      Val( 2S)     0.54628      -0.34311
    87    C    7  S      Ryd( 3S)     0.00022       0.76095
    88    C    7  px     Val( 2p)     0.56717      -0.17841
    89    C    7  px     Ryd( 3p)     0.00135       0.47450
    90    C    7  py     Val( 2p)     0.59032      -0.18041
    91    C    7  py     Ryd( 3p)     0.00090       0.46476
    92    C    7  pz     Val( 2p)     0.60019      -0.18207
    93    C    7  pz     Ryd( 3p)     0.00079       0.47886
    94    C    7  dxy    Ryd( 3d)     0.00026       2.16166
    95    C    7  dxz    Ryd( 3d)     0.00014       2.03148
    96    C    7  dyz    Ryd( 3d)     0.00016       2.09394
    97    C    7  dx2y2  Ryd( 3d)     0.00030       2.18247
    98    C    7  dz2    Ryd( 3d)     0.00038       2.32495

    99    C    8  S      Cor( 1S)     0.99954     -10.25698
   100    C    8  S      Val( 2S)     0.51249      -0.39956
   101    C    8  S      Ryd( 3S)     0.00067       0.74569
   102    C    8  px     Val( 2p)     0.51714      -0.25678
   103    C    8  px     Ryd( 3p)     0.00150       0.47393
   104    C    8  py     Val( 2p)     0.55289      -0.26194
   105    C    8  py     Ryd( 3p)     0.00125       0.47489
   106    C    8  pz     Val( 2p)     0.61075      -0.26371
   107    C    8  pz     Ryd( 3p)     0.00142       0.53459
   108    C    8  dxy    Ryd( 3d)     0.00042       2.04218
   109    C    8  dxz    Ryd( 3d)     0.00024       1.92984
   110    C    8  dyz    Ryd( 3d)     0.00017       1.98504
   111    C    8  dx2y2  Ryd( 3d)     0.00026       2.07919
   112    C    8  dz2    Ryd( 3d)     0.00049       2.25045

   113    C    9  S      Cor( 1S)     0.99962     -10.22356
   114    C    9  S      Val( 2S)     0.54685      -0.39068
   115    C    9  S      Ryd( 3S)     0.00027       0.72331
   116    C    9  px     Val( 2p)     0.55308      -0.22453
   117    C    9  px     Ryd( 3p)     0.00142       0.41330
   118    C    9  py     Val( 2p)     0.60253      -0.23108
   119    C    9  py     Ryd( 3p)     0.00126       0.45749
   120    C    9  pz     Val( 2p)     0.60774      -0.23047
   121    C    9  pz     Ryd( 3p)     0.00084       0.43234
   122    C    9  dxy    Ryd( 3d)     0.00027       2.18214
   123    C    9  dxz    Ryd( 3d)     0.00017       1.98530
   124    C    9  dyz    Ryd( 3d)     0.00015       2.03381
   125    C    9  dx2y2  Ryd( 3d)     0.00025       2.08567
   126    C    9  dz2    Ryd( 3d)     0.00038       2.28554

   127    H   10  S      Val( 1S)     0.30392      -0.18181
   128    H   10  S      Ryd( 2S)     0.00157       0.15824
   129    H   10  px     Ryd( 2p)     0.00001       1.42565
   130    H   10  py     Ryd( 2p)     0.00003       1.63788
   131    H   10  pz     Ryd( 2p)     0.00044       2.06109

   132    H   11  S      Val( 1S)     0.35878      -0.09772
   133    H   11  S      Ryd( 2S)     0.00191       0.20130
   134    H   11  px     Ryd( 2p)     0.00003       1.67518
   135    H   11  py     Ryd( 2p)     0.00007       1.66644
   136    H   11  pz     Ryd( 2p)     0.00041       2.16517

   137    H   12  S      Val( 1S)     0.34829      -0.07599
   138    H   12  S      Ryd( 2S)     0.00104       0.23349
   139    H   12  px     Ryd( 2p)     0.00006       1.69978
   140    H   12  py     Ryd( 2p)     0.00033       2.13150
   141    H   12  pz     Ryd( 2p)     0.00012       1.74891

   142    H   13  S      Val( 1S)     0.38178      -0.09808
   143    H   13  S      Ryd( 2S)     0.00135       0.23338
   144    H   13  px     Ryd( 2p)     0.00007       1.70429
   145    H   13  py     Ryd( 2p)     0.00008       1.67783
   146    H   13  pz     Ryd( 2p)     0.00036       2.19899

   147    H   14  S      Val( 1S)     0.37973      -0.06647
   148    H   14  S      Ryd( 2S)     0.00143       0.24747
   149    H   14  px     Ryd( 2p)     0.00006       1.72148
   150    H   14  py     Ryd( 2p)     0.00009       1.67629
   151    H   14  pz     Ryd( 2p)     0.00036       2.22652

   152    H   15  S      Val( 1S)     0.39143      -0.08577
   153    H   15  S      Ryd( 2S)     0.00142       0.26691
   154    H   15  px     Ryd( 2p)     0.00007       1.71632
   155    H   15  py     Ryd( 2p)     0.00032       2.14583
   156    H   15  pz     Ryd( 2p)     0.00012       1.74592

   157    H   16  S      Val( 1S)     0.38015      -0.04559
   158    H   16  S      Ryd( 2S)     0.00128       0.25329
   159    H   16  px     Ryd( 2p)     0.00007       1.68474
   160    H   16  py     Ryd( 2p)     0.00009       1.68437
   161    H   16  pz     Ryd( 2p)     0.00035       2.24237

   162    H   17  S      Val( 1S)     0.38568      -0.04357
   163    H   17  S      Ryd( 2S)     0.00126       0.25676
   164    H   17  px     Ryd( 2p)     0.00007       1.69107
   165    H   17  py     Ryd( 2p)     0.00032       2.16863
   166    H   17  pz     Ryd( 2p)     0.00012       1.75914

   167    H   18  S      Val( 1S)     0.39073      -0.03571
   168    H   18  S      Ryd( 2S)     0.00075       0.26456
   169    H   18  px     Ryd( 2p)     0.00008       1.65464
   170    H   18  py     Ryd( 2p)     0.00031       2.17838
   171    H   18  pz     Ryd( 2p)     0.00013       1.74461

   172    H   19  S      Val( 1S)     0.37702      -0.01843
   173    H   19  S      Ryd( 2S)     0.00054       0.25522
   174    H   19  px     Ryd( 2p)     0.00029       2.11159
   175    H   19  py     Ryd( 2p)     0.00012       1.76278
   176    H   19  pz     Ryd( 2p)     0.00010       1.72023

   177    H   20  S      Val( 1S)     0.38422      -0.03220
   178    H   20  S      Ryd( 2S)     0.00074       0.26356
   179    H   20  px     Ryd( 2p)     0.00008       1.65763
   180    H   20  py     Ryd( 2p)     0.00010       1.65784
   181    H   20  pz     Ryd( 2p)     0.00035       2.26261

   182    H   21  S      Val( 1S)     0.34684      -0.07340
   183    H   21  S      Ryd( 2S)     0.00093       0.21928
   184    H   21  px     Ryd( 2p)     0.00006       1.65903
   185    H   21  py     Ryd( 2p)     0.00034       2.10838
   186    H   21  pz     Ryd( 2p)     0.00011       1.72963

   187    H   22  S      Val( 1S)     0.38104      -0.09506
   188    H   22  S      Ryd( 2S)     0.00121       0.21769
   189    H   22  px     Ryd( 2p)     0.00007       1.67144
   190    H   22  py     Ryd( 2p)     0.00008       1.64533
   191    H   22  pz     Ryd( 2p)     0.00036       2.19228

   192    H   23  S      Val( 1S)     0.38947      -0.08627
   193    H   23  S      Ryd( 2S)     0.00070       0.24007
   194    H   23  px     Ryd( 2p)     0.00014       1.66483
   195    H   23  py     Ryd( 2p)     0.00028       2.11022
   196    H   23  pz     Ryd( 2p)     0.00012       1.68402

   197    H   24  S      Val( 1S)     0.38280      -0.06876
   198    H   24  S      Ryd( 2S)     0.00070       0.22997
   199    H   24  px     Ryd( 2p)     0.00007       1.61108
   200    H   24  py     Ryd( 2p)     0.00009       1.63568
   201    H   24  pz     Ryd( 2p)     0.00036       2.22707

   202    H   25  S      Val( 1S)     0.36914      -0.05206
   203    H   25  S      Ryd( 2S)     0.00047       0.21997
   204    H   25  px     Ryd( 2p)     0.00024       1.94906
   205    H   25  py     Ryd( 2p)     0.00018       1.86304
   206    H   25  pz     Ryd( 2p)     0.00009       1.66971


 Summary of Natural Population Analysis:                  
                                                          
                                       Natural Population 
                Natural  -----------------------------------------------
    Atom  No    Charge         Core      Valence    Rydberg      Total
 -----------------------------------------------------------------------
      O    1    0.25827      0.99986     2.73735    0.00453     3.74173
      C    2    0.22985      0.99960     1.75110    0.01945     2.77015
      C    3   -0.08416      0.99947     2.07657    0.00812     3.08416
      C    4   -0.19525      0.99953     2.18852    0.00720     3.19525
      C    5   -0.20700      0.99955     2.20049    0.00696     3.20700
      C    6   -0.20309      0.99957     2.19748    0.00604     3.20309
      C    7   -0.30808      0.99963     2.30396    0.00450     3.30808
      C    8   -0.19921      0.99954     2.19327    0.00640     3.19921
      C    9   -0.31482      0.99962     2.31019    0.00501     3.31482
      H   10    0.19403      0.00000     0.30392    0.00205     0.30597
      H   11    0.13880      0.00000     0.35878    0.00242     0.36120
      H   12    0.15016      0.00000     0.34829    0.00155     0.34984
      H   13    0.11636      0.00000     0.38178    0.00186     0.38364
      H   14    0.11833      0.00000     0.37973    0.00194     0.38167
      H   15    0.10663      0.00000     0.39143    0.00194     0.39337
      H   16    0.11805      0.00000     0.38015    0.00180     0.38195
      H   17    0.11254      0.00000     0.38568    0.00178     0.38746
      H   18    0.10800      0.00000     0.39073    0.00127     0.39200
      H   19    0.12194      0.00000     0.37702    0.00105     0.37806
      H   20    0.11451      0.00000     0.38422    0.00127     0.38549
      H   21    0.15172      0.00000     0.34684    0.00144     0.34828
      H   22    0.11724      0.00000     0.38104    0.00172     0.38276
      H   23    0.10929      0.00000     0.38947    0.00124     0.39071
      H   24    0.11599      0.00000     0.38280    0.00121     0.38401
      H   25    0.12989      0.00000     0.36914    0.00097     0.37011
 =======================================================================
   * Total *    1.00000      8.99636    25.90992    0.09372    35.00000

                                 Natural Population      
 --------------------------------------------------------
   Core                       8.99636 ( 99.9596% of   9)
   Valence                   25.90992 ( 99.6535% of  26)
   Natural Minimal Basis     34.90628 ( 99.7322% of  35)
   Natural Rydberg Basis      0.09372 (  0.2678% of  35)
 --------------------------------------------------------

    Atom  No          Natural Electron Configuration
 ----------------------------------------------------------------------------
      O    1      [core]2S( 0.85)2p( 1.89)
      C    2      [core]2S( 0.49)2p( 1.26)3S( 0.01)3p( 0.01)
      C    3      [core]2S( 0.50)2p( 1.58)3p( 0.01)
      C    4      [core]2S( 0.51)2p( 1.68)
      C    5      [core]2S( 0.51)2p( 1.69)
      C    6      [core]2S( 0.51)2p( 1.69)
      C    7      [core]2S( 0.55)2p( 1.76)
      C    8      [core]2S( 0.51)2p( 1.68)
      C    9      [core]2S( 0.55)2p( 1.76)
      H   10            1S( 0.30)
      H   11            1S( 0.36)
      H   12            1S( 0.35)
      H   13            1S( 0.38)
      H   14            1S( 0.38)
      H   15            1S( 0.39)
      H   16            1S( 0.38)
      H   17            1S( 0.39)
      H   18            1S( 0.39)
      H   19            1S( 0.38)
      H   20            1S( 0.38)
      H   21            1S( 0.35)
      H   22            1S( 0.38)
      H   23            1S( 0.39)
      H   24            1S( 0.38)
      H   25            1S( 0.37)


 NATURAL BOND ORBITAL ANALYSIS, beta spin orbitals:

                       Occupancies       Lewis Structure    Low   High
           Occ.    -------------------  -----------------   occ   occ
  Cycle   Thresh.   Lewis   Non-Lewis     CR  BD  3C  LP    (L)   (NL)   Dev
 =============================================================================
   1(1)    0.90    33.96660   1.03340      9  24   0   2     1      0    0.21
   2(2)    0.90    33.96660   1.03340      9  24   0   2     1      0    0.21
   3(1)    0.80    34.34190   0.65810      9  25   0   1     0      0    0.04
 -----------------------------------------------------------------------------

 Structure accepted: No low occupancy Lewis orbitals

 --------------------------------------------------------
   Core                      8.99636 ( 99.960% of   9)
   Valence Lewis            25.34555 ( 97.483% of  26)
  ==================       ============================
   Total Lewis              34.34190 ( 98.120% of  35)
  -----------------------------------------------------
   Valence non-Lewis         0.59176 (  1.691% of  35)
   Rydberg non-Lewis         0.06634 (  0.190% of  35)
  ==================       ============================
   Total non-Lewis           0.65810 (  1.880% of  35)
 --------------------------------------------------------


       (Occupancy)   Bond orbital/ Coefficients/ Hybrids
 ---------------------------------------------------------------------------------
     1. (0.99838) BD ( 1) O   1 - C   2  
                ( 66.89%)   0.8179* O   1 s( 43.58%)p 1.29( 56.31%)d 0.00(  0.11%)
                                            0.0000 -0.6597  0.0247  0.0926 -0.0017
                                            0.6344 -0.0100 -0.3897  0.0073 -0.0057
                                            0.0038  0.0254  0.0179  0.0073
                ( 33.11%)   0.5754* C   2 s( 30.41%)p 2.28( 69.28%)d 0.01(  0.31%)
                                           -0.0001 -0.5457  0.0793 -0.1315 -0.0103
                                           -0.7273 -0.0687  0.3760  0.0184 -0.0128
                                            0.0069  0.0386  0.0351  0.0117
     2. (0.99723) BD ( 2) O   1 - C   2  
                ( 70.20%)   0.8378* O   1 s(  0.01%)p 1.00( 99.83%)d 0.00(  0.17%)
                                            0.0000 -0.0078  0.0002  0.9887  0.0037
                                           -0.1434 -0.0006  0.0149  0.0002 -0.0346
                                            0.0187 -0.0033 -0.0110  0.0007
                ( 29.80%)   0.5459* C   2 s(  0.01%)p 1.00( 99.44%)d 0.01(  0.55%)
                                            0.0000 -0.0072  0.0014  0.9836 -0.0241
                                           -0.1611  0.0026  0.0213  0.0005  0.0621
                                           -0.0341  0.0070  0.0207 -0.0011
     3. (0.87771) BD ( 1) C   2 - C   3  
                ( 55.01%)   0.7417* C   2 s( 43.70%)p 1.29( 56.28%)d 0.00(  0.02%)
                                            0.0013  0.6608  0.0188 -0.0954  0.0048
                                           -0.6580  0.0309 -0.3459  0.0111  0.0016
                                           -0.0006  0.0004 -0.0042  0.0139
                ( 44.99%)   0.6707* C   3 s( 20.88%)p 3.79( 79.06%)d 0.00(  0.05%)
                                           -0.0001  0.4569  0.0056  0.1078  0.0001
                                            0.7827 -0.0001  0.4078  0.0061  0.0040
                                            0.0024  0.0176 -0.0138 -0.0027
     4. (0.89451) BD ( 1) C   2 - H  10  
                ( 67.20%)   0.8198* C   2 s( 26.07%)p 2.84( 73.91%)d 0.00(  0.02%)
                                           -0.0017  0.5102  0.0205 -0.0045  0.0014
                                            0.0630  0.0046  0.8571 -0.0204  0.0005
                                            0.0018  0.0121 -0.0032  0.0077
                ( 32.80%)   0.5727* H  10 s( 99.87%)p 0.00(  0.13%)
                                            0.9993 -0.0141  0.0006  0.0000 -0.0359
     5. (0.95411) BD ( 1) C   3 - C   4  
                ( 53.49%)   0.7314* C   3 s( 27.76%)p 2.60( 72.20%)d 0.00(  0.04%)
                                            0.0001  0.5269  0.0025 -0.7467  0.0094
                                           -0.3281 -0.0045  0.2374 -0.0165  0.0055
                                           -0.0140 -0.0019  0.0113 -0.0060
                ( 46.51%)   0.6820* C   4 s( 26.95%)p 2.71( 72.99%)d 0.00(  0.06%)
                                            0.0008  0.5191  0.0087  0.7459  0.0030
                                            0.3491 -0.0069 -0.2272 -0.0053  0.0170
                                           -0.0079 -0.0038  0.0098 -0.0103
     6. (0.95853) BD ( 1) C   3 - C   8  
                ( 53.70%)   0.7328* C   3 s( 27.61%)p 2.62( 72.35%)d 0.00(  0.04%)
                                            0.0001  0.5254  0.0022  0.6558 -0.0094
                                           -0.5021 -0.0014  0.2023 -0.0172 -0.0108
                                            0.0121 -0.0046  0.0084 -0.0070
                ( 46.30%)   0.6804* C   8 s( 26.87%)p 2.72( 73.07%)d 0.00(  0.06%)
                                            0.0008  0.5183  0.0040 -0.6444 -0.0061
                                            0.5262 -0.0035 -0.1964 -0.0071 -0.0199
                                            0.0059 -0.0047  0.0007 -0.0110
     7. (0.98188) BD ( 1) C   3 - H  11  
                ( 64.20%)   0.8013* C   3 s( 23.73%)p 3.21( 76.23%)d 0.00(  0.04%)
                                            0.0003 -0.4871  0.0084  0.0007  0.0010
                                           -0.1629  0.0118  0.8577 -0.0007 -0.0003
                                            0.0007  0.0106  0.0030 -0.0168
                ( 35.80%)   0.5983* H  11 s( 99.89%)p 0.00(  0.11%)
                                           -0.9994  0.0083 -0.0006  0.0014 -0.0325
     8. (0.98697) BD ( 1) C   4 - C   5  
                ( 51.79%)   0.7196* C   4 s( 29.40%)p 2.40( 70.57%)d 0.00(  0.04%)
                                            0.0003  0.5422  0.0057 -0.6638  0.0006
                                            0.4517 -0.0075 -0.2470  0.0008 -0.0144
                                            0.0081 -0.0063  0.0025 -0.0074
                ( 48.21%)   0.6944* C   5 s( 27.47%)p 2.64( 72.48%)d 0.00(  0.05%)
                                            0.0004  0.5240  0.0116  0.6810 -0.0025
                                           -0.4475 -0.0078  0.2466  0.0022 -0.0159
                                            0.0093 -0.0055  0.0077 -0.0084
     9. (0.95277) BD ( 1) C   4 - H  12  
                ( 63.89%)   0.7993* C   4 s( 22.10%)p 3.52( 77.86%)d 0.00(  0.04%)
                                            0.0006 -0.4701  0.0018  0.0468  0.0073
                                            0.8154  0.0012  0.3336 -0.0122  0.0016
                                            0.0019 -0.0132  0.0134  0.0046
                ( 36.11%)   0.6009* H  12 s( 99.90%)p 0.00(  0.10%)
                                           -0.9995  0.0060 -0.0052 -0.0293 -0.0085
    10. (0.98819) BD ( 1) C   4 - H  13  
                ( 61.88%)   0.7867* C   4 s( 21.53%)p 3.64( 78.42%)d 0.00(  0.05%)
                                           -0.0002  0.4639 -0.0095 -0.0114 -0.0105
                                           -0.0921 -0.0206  0.8804 -0.0021  0.0003
                                            0.0028 -0.0021 -0.0002  0.0211
                ( 38.12%)   0.6174* H  13 s( 99.91%)p 0.00(  0.09%)
                                            0.9995 -0.0042  0.0039  0.0070 -0.0291
    11. (0.97775) BD ( 1) C   5 - C   6  
                ( 52.03%)   0.7213* C   5 s( 29.52%)p 2.39( 70.44%)d 0.00(  0.04%)
                                            0.0005  0.5433  0.0092 -0.7288  0.0069
                                           -0.3438  0.0058  0.2345 -0.0026  0.0120
                                           -0.0092 -0.0048  0.0079 -0.0067
                ( 47.97%)   0.6926* C   6 s( 27.60%)p 2.62( 72.36%)d 0.00(  0.05%)
                                            0.0004  0.5253  0.0085  0.7401  0.0029
                                            0.3518  0.0052 -0.2280 -0.0043  0.0137
                                           -0.0086 -0.0044  0.0111 -0.0084
    12. (0.98142) BD ( 1) C   5 - H  14  
                ( 61.83%)   0.7863* C   5 s( 21.67%)p 3.61( 78.28%)d 0.00(  0.04%)
                                            0.0003 -0.4655  0.0081 -0.0207  0.0080
                                           -0.0910 -0.0105  0.8798 -0.0022 -0.0000
                                            0.0030  0.0035 -0.0001 -0.0205
                ( 38.17%)   0.6178* H  14 s( 99.91%)p 0.00(  0.09%)
                                           -0.9995  0.0047 -0.0024  0.0044 -0.0293
    13. (0.98243) BD ( 1) C   5 - H  15  
                ( 60.70%)   0.7791* C   5 s( 21.36%)p 3.68( 78.59%)d 0.00(  0.05%)
                                           -0.0002  0.4621 -0.0093  0.0638 -0.0138
                                            0.8198  0.0046  0.3308 -0.0120  0.0047
                                            0.0025  0.0135 -0.0152 -0.0061
                ( 39.30%)   0.6269* H  15 s( 99.92%)p 0.00(  0.08%)
                                            0.9996 -0.0043  0.0038 -0.0272 -0.0082
    14. (0.99294) BD ( 1) C   6 - C   7  
                ( 51.63%)   0.7185* C   6 s( 28.71%)p 2.48( 71.25%)d 0.00(  0.04%)
                                            0.0002  0.5357  0.0127 -0.6699 -0.0107
                                            0.4493 -0.0115 -0.2480  0.0071 -0.0148
                                            0.0082 -0.0064  0.0042 -0.0070
                ( 48.37%)   0.6955* C   7 s( 29.41%)p 2.40( 70.55%)d 0.00(  0.04%)
                                            0.0004  0.5422  0.0075  0.6673 -0.0032
                                           -0.4461 -0.0139  0.2469  0.0084 -0.0151
                                            0.0084 -0.0054  0.0073 -0.0080
    15. (0.97417) BD ( 1) C   6 - H  16  
                ( 61.47%)   0.7840* C   6 s( 21.58%)p 3.63( 78.38%)d 0.00(  0.04%)
                                           -0.0002  0.4644 -0.0100 -0.0151 -0.0134
                                           -0.0902 -0.0113  0.8804 -0.0065 -0.0000
                                            0.0016 -0.0028 -0.0001  0.0209
                ( 38.53%)   0.6207* H  16 s( 99.91%)p 0.00(  0.09%)
                                            0.9996 -0.0041  0.0039  0.0046 -0.0289
    16. (0.98773) BD ( 1) C   6 - H  17  
                ( 61.43%)   0.7838* C   6 s( 22.12%)p 3.52( 77.84%)d 0.00(  0.04%)
                                            0.0001 -0.4702  0.0091  0.0480  0.0124
                                            0.8156 -0.0017  0.3324 -0.0132 -0.0001
                                            0.0002 -0.0130  0.0157  0.0057
                ( 38.57%)   0.6211* H  17 s( 99.91%)p 0.00(  0.09%)
                                           -0.9996  0.0038 -0.0048 -0.0273 -0.0098
    17. (0.99380) BD ( 1) C   7 - H  18  
                ( 60.90%)   0.7804* C   7 s( 23.28%)p 3.29( 76.67%)d 0.00(  0.04%)
                                            0.0000  0.4825 -0.0047  0.0227 -0.0194
                                            0.8071  0.0020  0.3381 -0.0055  0.0025
                                            0.0009  0.0127 -0.0150 -0.0056
                ( 39.10%)   0.6253* H  18 s( 99.92%)p 0.00(  0.08%)
                                            0.9996 -0.0015  0.0030 -0.0264 -0.0104
    18. (0.98805) BD ( 1) C   7 - H  19  
                ( 61.95%)   0.7871* C   7 s( 23.96%)p 3.17( 76.00%)d 0.00(  0.04%)
                                           -0.0000 -0.4895 -0.0031  0.7435  0.0002
                                            0.3778 -0.0132 -0.2534  0.0080 -0.0133
                                            0.0086  0.0046 -0.0082  0.0068
                ( 38.05%)   0.6168* H  19 s( 99.92%)p 0.00(  0.08%)
                                           -0.9996  0.0005 -0.0259 -0.0109  0.0077
    19. (0.98464) BD ( 1) C   7 - H  20  
                ( 61.19%)   0.7822* C   7 s( 23.32%)p 3.29( 76.64%)d 0.00(  0.04%)
                                            0.0000 -0.4829  0.0047  0.0182  0.0186
                                           -0.0767 -0.0063  0.8717 -0.0018 -0.0003
                                            0.0011  0.0028 -0.0000 -0.0202
                ( 38.81%)   0.6230* H  20 s( 99.92%)p 0.00(  0.08%)
                                           -0.9996  0.0018 -0.0039  0.0033 -0.0284
    20. (0.99011) BD ( 1) C   8 - C   9  
                ( 52.22%)   0.7227* C   8 s( 28.92%)p 2.46( 71.04%)d 0.00(  0.04%)
                                            0.0003  0.5377  0.0106  0.7425  0.0117
                                            0.2711 -0.0187 -0.2917  0.0059  0.0115
                                           -0.0108 -0.0049  0.0085 -0.0065
                ( 47.78%)   0.6912* C   9 s( 28.87%)p 2.46( 71.08%)d 0.00(  0.05%)
                                            0.0004  0.5372  0.0070 -0.7461  0.0001
                                           -0.2626 -0.0183  0.2912  0.0088  0.0092
                                           -0.0118 -0.0033  0.0137 -0.0075
    21. (0.95130) BD ( 1) C   8 - H  21  
                ( 63.95%)   0.7997* C   8 s( 22.25%)p 3.49( 77.71%)d 0.00(  0.04%)
                                            0.0006 -0.4717  0.0028  0.1764 -0.0134
                                            0.8008  0.0016  0.3232 -0.0127 -0.0088
                                           -0.0050 -0.0118  0.0105  0.0047
                ( 36.05%)   0.6004* H  21 s( 99.90%)p 0.00(  0.10%)
                                           -0.9995  0.0055 -0.0025 -0.0299 -0.0083
    22. (0.98896) BD ( 1) C   8 - H  22  
                ( 61.94%)   0.7870* C   8 s( 21.91%)p 3.56( 78.04%)d 0.00(  0.05%)
                                           -0.0001  0.4680 -0.0098  0.0375  0.0110
                                           -0.0869 -0.0230  0.8780 -0.0051 -0.0001
                                           -0.0013 -0.0011 -0.0008  0.0212
                ( 38.06%)   0.6169* H  22 s( 99.91%)p 0.00(  0.09%)
                                            0.9995 -0.0039 -0.0040  0.0077 -0.0291
    23. (0.98729) BD ( 1) C   9 - H  23  
                ( 60.75%)   0.7794* C   9 s( 23.27%)p 3.30( 76.68%)d 0.00(  0.04%)
                                           -0.0001  0.4824 -0.0066  0.1964  0.0264
                                            0.7886 -0.0030  0.3251 -0.0073  0.0044
                                            0.0019  0.0129 -0.0144 -0.0059
                ( 39.25%)   0.6265* H  23 s( 99.92%)p 0.00(  0.08%)
                                            0.9996 -0.0013 -0.0133 -0.0242 -0.0080
    24. (0.99337) BD ( 1) C   9 - H  24  
                ( 61.66%)   0.7852* C   9 s( 23.45%)p 3.26( 76.50%)d 0.00(  0.04%)
                                            0.0000 -0.4843  0.0050  0.0151 -0.0220
                                           -0.0664 -0.0002  0.8717 -0.0003  0.0003
                                           -0.0031  0.0033 -0.0001 -0.0197
                ( 38.34%)   0.6192* H  24 s( 99.91%)p 0.00(  0.09%)
                                           -0.9996  0.0014  0.0041  0.0016 -0.0291
    25. (0.98979) BD ( 1) C   9 - H  25  
                ( 62.81%)   0.7925* C   9 s( 24.36%)p 3.10( 75.61%)d 0.00(  0.04%)
                                            0.0001  0.4935  0.0057  0.6350  0.0017
                                           -0.5511  0.0141  0.2211 -0.0089 -0.0149
                                            0.0071 -0.0061  0.0005 -0.0071
                ( 37.19%)   0.6099* H  25 s( 99.91%)p 0.00(  0.09%)
                                            0.9996 -0.0005 -0.0234  0.0175 -0.0057
    26. (0.99986) CR ( 1) O   1           s(100.00%)p 0.00(  0.00%)
                                            1.0000 -0.0003 -0.0000 -0.0000 -0.0000
                                           -0.0003 -0.0000  0.0002  0.0000  0.0000
                                           -0.0000 -0.0000 -0.0000  0.0000
    27. (0.99960) CR ( 1) C   2           s(100.00%)p 0.00(  0.00%)
                                            1.0000  0.0000  0.0000  0.0001 -0.0000
                                            0.0009 -0.0000  0.0019 -0.0000 -0.0000
                                            0.0000  0.0000  0.0000 -0.0000
    28. (0.99947) CR ( 1) C   3           s(100.00%)p 0.00(  0.00%)
                                            1.0000  0.0001 -0.0000  0.0000 -0.0000
                                            0.0002 -0.0000 -0.0003  0.0000  0.0000
                                            0.0000 -0.0000 -0.0000  0.0000
    29. (0.99953) CR ( 1) C   4           s(100.00%)p 0.00(  0.00%)
                                            1.0000 -0.0002 -0.0000 -0.0004 -0.0000
                                           -0.0009  0.0000  0.0003  0.0000 -0.0000
                                            0.0000  0.0000 -0.0000  0.0000
    30. (0.99955) CR ( 1) C   5           s(100.00%)p 0.00(  0.00%)
                                            1.0000 -0.0002 -0.0000  0.0001 -0.0000
                                            0.0005  0.0000 -0.0004 -0.0000  0.0000
                                            0.0000  0.0000 -0.0000  0.0000
    31. (0.99957) CR ( 1) C   6           s(100.00%)p 0.00(  0.00%)
                                            1.0000 -0.0002 -0.0000 -0.0002 -0.0000
                                           -0.0004 -0.0000  0.0003  0.0000 -0.0000
                                            0.0000  0.0000 -0.0000  0.0000
    32. (0.99962) CR ( 1) C   7           s(100.00%)p 0.00(  0.00%)
                                            1.0000 -0.0002 -0.0000 -0.0002  0.0000
                                            0.0002  0.0000 -0.0001 -0.0000  0.0000
                                           -0.0000  0.0000 -0.0000  0.0000
    33. (0.99954) CR ( 1) C   8           s(100.00%)p 0.00(  0.00%)
                                            1.0000 -0.0002 -0.0000  0.0002  0.0000
                                           -0.0010  0.0000  0.0002  0.0000  0.0000
                                            0.0000  0.0000 -0.0000  0.0000
    34. (0.99962) CR ( 1) C   9           s(100.00%)p 0.00(  0.00%)
                                            1.0000 -0.0002 -0.0000  0.0003  0.0000
                                            0.0002  0.0000 -0.0001 -0.0000 -0.0000
                                            0.0000  0.0000 -0.0000  0.0000
    35. (0.99152) LP ( 1) O   1           s( 56.44%)p 0.77( 43.55%)d 0.00(  0.02%)
                                            0.0005  0.7511  0.0159  0.0929  0.0008
                                            0.5659  0.0045 -0.3264 -0.0030 -0.0032
                                            0.0012  0.0064  0.0099 -0.0011
    36. (0.36813) LP*( 2) O   1           s(  0.02%)p99.99( 99.81%)d 8.43(  0.17%)
                                           -0.0000  0.0140 -0.0005 -0.0601 -0.0002
                                           -0.5048  0.0045 -0.8600  0.0046  0.0049
                                            0.0040  0.0213 -0.0172 -0.0295
    37. (0.00077) RY*( 1) O   1           s(  0.02%)p99.99( 97.19%)d99.99(  2.80%)
                                           -0.0000 -0.0008  0.0135 -0.0008 -0.1039
                                           -0.0067 -0.4741 -0.0109 -0.8580 -0.0283
                                           -0.0105 -0.0747  0.0803  0.1226
    38. (0.00014) RY*( 2) O   1           s(  0.57%)p99.99( 95.35%)d 7.14(  4.08%)
                                           -0.0000  0.0007  0.0756 -0.0044 -0.9654
                                           -0.0004  0.1407  0.0020  0.0396 -0.1839
                                            0.0339 -0.0139 -0.0753 -0.0034
    39. (0.00010) RY*( 3) O   1           s( 88.25%)p 0.12( 10.58%)d 0.01(  1.16%)
    40. (0.00004) RY*( 4) O   1           s(  6.97%)p11.16( 77.75%)d 2.19( 15.29%)
    41. (0.00000) RY*( 5) O   1           s(  0.13%)p28.11(  3.75%)d99.99( 96.11%)
    42. (0.00000) RY*( 6) O   1           s(  0.04%)p 7.53(  0.31%)d99.99( 99.65%)
    43. (0.00000) RY*( 7) O   1           s(  2.88%)p 2.88(  8.30%)d30.82( 88.82%)
    44. (0.00000) RY*( 8) O   1           s(  0.77%)p 2.11(  1.63%)d99.99( 97.59%)
    45. (0.00000) RY*( 9) O   1           s(  0.31%)p18.35(  5.65%)d99.99( 94.05%)
    46. (0.00683) RY*( 1) C   2           s( 33.90%)p 1.93( 65.46%)d 0.02(  0.64%)
                                           -0.0000  0.0628  0.5788  0.0108 -0.1226
                                            0.0730 -0.7217 -0.0447  0.3336 -0.0120
                                           -0.0029 -0.0045  0.0602  0.0514
    47. (0.00265) RY*( 2) C   2           s( 49.78%)p 0.62( 31.00%)d 0.39( 19.23%)
                                           -0.0000 -0.0166  0.7053  0.0035  0.0392
                                            0.0388  0.4868 -0.0204 -0.2637 -0.0397
                                           -0.0192 -0.0604  0.2176  0.3733
    48. (0.00169) RY*( 3) C   2           s(  0.12%)p99.99( 60.16%)d99.99( 39.72%)
                                           -0.0000  0.0002  0.0346  0.0617  0.7655
                                           -0.0066 -0.1080 -0.0013 -0.0081 -0.6046
                                            0.0540 -0.0195 -0.1672  0.0222
    49. (0.00052) RY*( 4) C   2           s(  1.93%)p33.82( 65.28%)d16.98( 32.79%)
                                            0.0000 -0.0208  0.1374  0.0000  0.0299
                                           -0.0092  0.3969  0.0332  0.7023 -0.0002
                                           -0.0726 -0.4727 -0.1304 -0.2866
    50. (0.00026) RY*( 5) C   2           s(  2.29%)p15.09( 34.48%)d27.67( 63.24%)
                                           -0.0000 -0.0022  0.1512 -0.0356  0.5855
                                            0.0095 -0.0143 -0.0051 -0.0186  0.7120
                                           -0.1132  0.2061  0.0388 -0.2619
    51. (0.00016) RY*( 6) C   2           s(  7.96%)p 1.07(  8.49%)d10.50( 83.55%)
                                           -0.0000 -0.0023  0.2821  0.0180 -0.2013
                                            0.0142  0.2067 -0.0139  0.0303 -0.1583
                                            0.1702  0.6284 -0.4889 -0.3841
    52. (0.00009) RY*( 7) C   2           s(  3.79%)p 9.26( 35.08%)d16.14( 61.13%)
    53. (0.00001) RY*( 8) C   2           s(  0.06%)p12.37(  0.75%)d99.99( 99.19%)
    54. (0.00001) RY*( 9) C   2           s(  0.00%)p 1.00(  0.39%)d99.99( 99.61%)
    55. (0.00357) RY*( 1) C   3           s( 18.76%)p 4.18( 78.39%)d 0.15(  2.85%)
                                            0.0000 -0.0024  0.4331  0.0007  0.0910
                                            0.0124  0.6911 -0.0164 -0.5455 -0.0204
                                           -0.0081 -0.0019  0.0923 -0.1397
    56. (0.00127) RY*( 2) C   3           s(  0.19%)p99.99( 91.96%)d42.40(  7.86%)
                                            0.0000 -0.0013  0.0430  0.0188  0.9444
                                           -0.0025 -0.1640 -0.0006 -0.0183  0.1791
                                           -0.2126  0.0311  0.0172  0.0057
    57. (0.00108) RY*( 3) C   3           s( 17.68%)p 3.86( 68.20%)d 0.80( 14.12%)
                                            0.0000 -0.0130  0.4203 -0.0005 -0.1436
                                            0.0054 -0.6614 -0.0097 -0.4731  0.0035
                                            0.0356  0.2915 -0.0213 -0.2335
    58. (0.00031) RY*( 4) C   3           s( 47.74%)p 0.66( 31.64%)d 0.43( 20.62%)
                                           -0.0000  0.0068  0.6909  0.0013 -0.0309
                                           -0.0062 -0.0089 -0.0026  0.5615 -0.3117
                                           -0.2946 -0.0382  0.1384  0.0399
    59. (0.00028) RY*( 5) C   3           s(  7.15%)p 0.69(  4.92%)d12.30( 87.93%)
                                           -0.0000  0.0024  0.2674 -0.0038  0.0143
                                            0.0001 -0.0191 -0.0009  0.2206  0.5847
                                            0.6199 -0.1108  0.3750  0.0103
    60. (0.00026) RY*( 6) C   3           s(  5.50%)p 0.36(  1.95%)d16.84( 92.55%)
                                           -0.0000  0.0045  0.2344 -0.0028 -0.0114
                                           -0.0176  0.0536 -0.0008  0.1273  0.2877
                                            0.0823 -0.2046 -0.8801 -0.1397
    61. (0.00007) RY*( 7) C   3           s(  1.88%)p 7.36( 13.84%)d44.79( 84.28%)
    62. (0.00006) RY*( 8) C   3           s(  0.02%)p99.99(  7.85%)d99.99( 92.14%)
    63. (0.00003) RY*( 9) C   3           s(  1.10%)p 1.28(  1.41%)d88.68( 97.49%)
    64. (0.00203) RY*( 1) C   4           s( 12.00%)p 6.77( 81.23%)d 0.56(  6.77%)
                                            0.0000 -0.0013  0.3464  0.0032  0.4515
                                            0.0022 -0.0639  0.0154  0.7772 -0.0759
                                            0.0523  0.1316  0.0481 -0.1990
    65. (0.00171) RY*( 2) C   4           s(  0.72%)p99.99( 93.77%)d 7.68(  5.51%)
                                           -0.0000  0.0051  0.0846 -0.0009 -0.6626
                                            0.0126  0.5992  0.0099  0.3733  0.1374
                                           -0.0864  0.0907 -0.0737 -0.1229
    66. (0.00137) RY*( 3) C   4           s( 30.17%)p 2.01( 60.72%)d 0.30(  9.10%)
                                            0.0000 -0.0152  0.5491 -0.0042 -0.4958
                                           -0.0066 -0.6009 -0.0066 -0.0161  0.0574
                                           -0.0504  0.0044  0.2918 -0.0016
    67. (0.00037) RY*( 4) C   4           s( 47.23%)p 0.78( 36.96%)d 0.33( 15.81%)
                                            0.0000  0.0086  0.6872 -0.0040  0.2340
                                           -0.0116  0.4412  0.0082 -0.3463  0.1549
                                            0.2965 -0.1060  0.0175  0.1862
    68. (0.00014) RY*( 5) C   4           s(  9.30%)p 0.40(  3.76%)d 9.35( 86.94%)
                                           -0.0000  0.0017  0.3050  0.0012  0.0708
                                            0.0035  0.0544  0.0092 -0.1719 -0.4084
                                           -0.7300  0.0534 -0.3976 -0.0935
    69. (0.00007) RY*( 6) C   4           s(  0.23%)p49.27( 11.56%)d99.99( 88.20%)
    70. (0.00002) RY*( 7) C   4           s(  0.00%)p 1.00(  4.78%)d19.94( 95.22%)
    71. (0.00002) RY*( 8) C   4           s(  0.35%)p21.03(  7.27%)d99.99( 92.38%)
    72. (0.00000) RY*( 9) C   4           s(  0.01%)p 7.10(  0.10%)d99.99( 99.89%)
    73. (0.00186) RY*( 1) C   5           s(  9.25%)p 9.41( 86.98%)d 0.41(  3.77%)
                                            0.0000  0.0028  0.3041  0.0133  0.8656
                                            0.0142  0.3031 -0.0049 -0.1683  0.1168
                                           -0.0799  0.0348  0.1233 -0.0353
    74. (0.00169) RY*( 2) C   5           s(  0.41%)p99.99( 88.10%)d27.69( 11.48%)
                                            0.0000 -0.0018  0.0644 -0.0025 -0.0316
                                           -0.0086 -0.4365 -0.0165 -0.8301  0.0088
                                            0.0122  0.1658 -0.1205 -0.2694
    75. (0.00149) RY*( 3) C   5           s( 37.20%)p 1.44( 53.47%)d 0.25(  9.32%)
                                            0.0000 -0.0099  0.6099 -0.0020 -0.4545
                                            0.0036  0.5309 -0.0028 -0.2151 -0.1462
                                            0.0769  0.0525  0.2400 -0.0745
    76. (0.00022) RY*( 4) C   5           s( 41.04%)p 1.35( 55.52%)d 0.08(  3.44%)
                                            0.0000  0.0039  0.6406 -0.0074  0.0516
                                            0.0223 -0.6349 -0.0105  0.3857 -0.0472
                                            0.0027  0.0237  0.1624 -0.0721
    77. (0.00019) RY*( 5) C   5           s(  0.11%)p 3.96(  0.45%)d99.99( 99.43%)
                                           -0.0000  0.0001  0.0339 -0.0011  0.0033
                                           -0.0048  0.0288 -0.0060  0.0604  0.5196
                                            0.8386  0.0256 -0.0835 -0.1164
    78. (0.00006) RY*( 6) C   5           s( 11.67%)p 0.08(  0.97%)d 7.49( 87.36%)
    79. (0.00004) RY*( 7) C   5           s(  0.15%)p23.15(  3.56%)d99.99( 96.29%)
    80. (0.00000) RY*( 8) C   5           s(  0.09%)p44.52(  4.19%)d99.99( 95.72%)
    81. (0.00000) RY*( 9) C   5           s(  0.03%)p99.99(  6.95%)d99.99( 93.02%)
    82. (0.00182) RY*( 1) C   6           s( 14.37%)p 5.53( 79.42%)d 0.43(  6.21%)
                                            0.0000  0.0049  0.3790  0.0037  0.6877
                                           -0.0135 -0.4592  0.0099  0.3319 -0.1160
                                            0.0649  0.0626  0.1752 -0.0990
    83. (0.00166) RY*( 2) C   6           s(  0.06%)p99.99( 89.02%)d99.99( 10.92%)
                                           -0.0000  0.0000  0.0251 -0.0009  0.0256
                                           -0.0135 -0.5168 -0.0194 -0.7886 -0.0459
                                           -0.0344 -0.1458  0.1575  0.2446
    84. (0.00048) RY*( 3) C   6           s( 14.76%)p 4.05( 59.85%)d 1.72( 25.39%)
                                            0.0000 -0.0155  0.3839  0.0052 -0.6495
                                           -0.0072 -0.3505  0.0034  0.2318  0.1837
                                           -0.1358  0.1039  0.4099 -0.1514
    85. (0.00021) RY*( 4) C   6           s( 32.60%)p 1.61( 52.49%)d 0.46( 14.91%)
                                            0.0000  0.0078  0.5709 -0.0164  0.1782
                                           -0.0172  0.5975  0.0119 -0.3680  0.1307
                                           -0.0447  0.0677  0.3211 -0.1496
    86. (0.00018) RY*( 5) C   6           s(  0.07%)p 4.29(  0.29%)d99.99( 99.64%)
                                            0.0000  0.0004  0.0261 -0.0001  0.0062
                                            0.0032  0.0004  0.0066 -0.0532 -0.4793
                                           -0.8269  0.1554 -0.1523 -0.1887
    87. (0.00006) RY*( 6) C   6           s( 34.66%)p 0.16(  5.48%)d 1.73( 59.86%)
    88. (0.00004) RY*( 7) C   6           s(  3.15%)p 0.87(  2.73%)d29.90( 94.12%)
    89. (0.00000) RY*( 8) C   6           s(  0.23%)p13.25(  3.03%)d99.99( 96.74%)
    90. (0.00000) RY*( 9) C   6           s(  0.10%)p78.65(  7.87%)d99.99( 92.03%)
    91. (0.00164) RY*( 1) C   7           s(  6.63%)p13.11( 86.94%)d 0.97(  6.43%)
                                           -0.0000  0.0127  0.2572  0.0164  0.7328
                                            0.0135  0.4959 -0.0080 -0.2932  0.0873
                                           -0.0571  0.0614  0.2109 -0.0716
    92. (0.00088) RY*( 2) C   7           s(  0.01%)p99.99( 81.59%)d99.99( 18.40%)
                                            0.0000  0.0004  0.0110 -0.0001 -0.0034
                                           -0.0062 -0.4575 -0.0114 -0.7787 -0.1243
                                           -0.2309  0.1664 -0.1534 -0.2530
    93. (0.00021) RY*( 3) C   7           s(  7.13%)p13.02( 92.80%)d 0.01(  0.07%)
                                            0.0000  0.0131  0.2667 -0.0177  0.5387
                                            0.0152 -0.6891 -0.0082  0.4029 -0.0096
                                            0.0102 -0.0210 -0.0060 -0.0044
    94. (0.00006) RY*( 4) C   7           s( 63.74%)p 0.10(  6.14%)d 0.47( 30.12%)
    95. (0.00001) RY*( 5) C   7           s(  1.44%)p 2.03(  2.93%)d66.22( 95.62%)
    96. (0.00000) RY*( 6) C   7           s(  0.64%)p10.18(  6.52%)d99.99( 92.84%)
    97. (0.00000) RY*( 7) C   7           s(  5.06%)p 0.89(  4.50%)d17.86( 90.44%)
    98. (0.00000) RY*( 8) C   7           s( 14.69%)p 0.82( 12.06%)d 4.99( 73.25%)
    99. (0.00000) RY*( 9) C   7           s(  0.68%)p 9.83(  6.66%)d99.99( 92.67%)
   100. (0.00198) RY*( 1) C   8           s( 11.38%)p 7.19( 81.85%)d 0.59(  6.76%)
                                            0.0000  0.0033  0.3374 -0.0025 -0.6351
                                           -0.0042 -0.1364  0.0137  0.6296  0.0267
                                           -0.0677  0.1153  0.1550 -0.1581
   101. (0.00145) RY*( 2) C   8           s(  0.25%)p99.99( 92.39%)d28.97(  7.36%)
                                           -0.0000  0.0060  0.0500  0.0016  0.4597
                                            0.0166  0.6348  0.0173  0.5559  0.0102
                                            0.0436  0.1132 -0.1695 -0.1732
   102. (0.00048) RY*( 3) C   8           s( 55.66%)p 0.35( 19.35%)d 0.45( 24.99%)
                                            0.0000 -0.0106  0.7460 -0.0032  0.3872
                                           -0.0121 -0.1718  0.0045 -0.1180 -0.3884
                                            0.0546  0.0354  0.3039 -0.0496
   103. (0.00033) RY*( 4) C   8           s( 11.45%)p 5.69( 65.09%)d 2.05( 23.47%)
                                           -0.0000  0.0203  0.3377  0.0099 -0.3801
                                           -0.0092  0.6138  0.0038 -0.3598 -0.1116
                                           -0.3666 -0.0206 -0.1723  0.2402
   104. (0.00014) RY*( 5) C   8           s(  8.77%)p 1.29( 11.29%)d 9.11( 79.94%)
                                           -0.0000  0.0070  0.2961  0.0047 -0.1542
                                            0.0010  0.1779  0.0114 -0.2394  0.4703
                                            0.7084 -0.1192 -0.0738 -0.2380
   105. (0.00011) RY*( 6) C   8           s( 10.96%)p 1.36( 14.90%)d 6.76( 74.14%)
                                           -0.0000 -0.0102  0.3309 -0.0236  0.2331
                                            0.0117 -0.2552 -0.0089  0.1696  0.5865
                                           -0.2707 -0.2029 -0.2933  0.4438
   106. (0.00001) RY*( 7) C   8           s(  0.18%)p16.22(  2.85%)d99.99( 96.97%)
   107. (0.00001) RY*( 8) C   8           s(  1.00%)p 6.90(  6.87%)d92.50( 92.13%)
   108. (0.00002) RY*( 9) C   8           s(  0.41%)p13.58(  5.53%)d99.99( 94.06%)
   109. (0.00170) RY*( 1) C   9           s(  8.62%)p10.01( 86.21%)d 0.60(  5.17%)
                                           -0.0000  0.0162  0.2931 -0.0154 -0.6025
                                            0.0214  0.6603 -0.0074 -0.2496 -0.1614
                                            0.0603  0.0488  0.1217 -0.0694
   110. (0.00095) RY*( 2) C   9           s(  0.01%)p99.99( 84.22%)d99.99( 15.77%)
                                           -0.0000  0.0005  0.0109  0.0014  0.1549
                                            0.0045  0.4419  0.0103  0.7891 -0.1669
                                           -0.2285 -0.0871  0.0378  0.2620
   111. (0.00022) RY*( 3) C   9           s(  3.95%)p24.26( 95.90%)d 0.04(  0.15%)
                                            0.0000  0.0153  0.1982  0.0229 -0.6800
                                            0.0158 -0.5539 -0.0093  0.4346 -0.0214
                                           -0.0145 -0.0062  0.0246 -0.0126
   112. (0.00006) RY*( 4) C   9           s( 63.13%)p 0.06(  3.72%)d 0.53( 33.15%)
   113. (0.00000) RY*( 5) C   9           s( 13.16%)p 0.83( 10.95%)d 5.77( 75.89%)
   114. (0.00000) RY*( 6) C   9           s(  1.70%)p 4.15(  7.07%)d53.58( 91.23%)
   115. (0.00000) RY*( 7) C   9           s(  3.95%)p 0.46(  1.82%)d23.85( 94.23%)
   116. (0.00001) RY*( 8) C   9           s(  4.69%)p 0.69(  3.24%)d19.63( 92.07%)
   117. (0.00000) RY*( 9) C   9           s(  0.83%)p 8.39(  6.99%)d99.99( 92.17%)
   118. (0.00159) RY*( 1) H  10           s( 99.74%)p 0.00(  0.26%)
                                            0.0124  0.9986 -0.0019 -0.0152 -0.0489
   119. (0.00005) RY*( 2) H  10           s(  0.34%)p99.99( 99.66%)
   120. (0.00002) RY*( 3) H  10           s(  0.05%)p99.99( 99.95%)
   121. (0.00001) RY*( 4) H  10           s(  0.00%)p 1.00(100.00%)
   122. (0.00193) RY*( 1) H  11           s( 99.88%)p 0.00(  0.12%)
                                            0.0089  0.9994  0.0046  0.0295 -0.0178
   123. (0.00007) RY*( 2) H  11           s(  0.09%)p99.99( 99.91%)
   124. (0.00003) RY*( 3) H  11           s(  0.00%)p 1.00(100.00%)
   125. (0.00002) RY*( 4) H  11           s(  0.14%)p99.99( 99.86%)
   126. (0.00105) RY*( 1) H  12           s( 99.54%)p 0.00(  0.46%)
                                            0.0073  0.9977  0.0439 -0.0518  0.0007
   127. (0.00009) RY*( 2) H  12           s(  0.00%)p 1.00(100.00%)
   128. (0.00005) RY*( 3) H  12           s(  0.26%)p99.99( 99.74%)
   129. (0.00002) RY*( 4) H  12           s(  0.29%)p99.99( 99.71%)
   130. (0.00136) RY*( 1) H  13           s( 99.69%)p 0.00(  0.31%)
                                            0.0056  0.9984  0.0282 -0.0141  0.0463
   131. (0.00008) RY*( 2) H  13           s(  0.01%)p 1.00( 99.99%)
   132. (0.00006) RY*( 3) H  13           s(  0.11%)p99.99( 99.89%)
   133. (0.00002) RY*( 4) H  13           s(  0.29%)p99.99( 99.71%)
   134. (0.00145) RY*( 1) H  14           s( 99.58%)p 0.00(  0.42%)
                                            0.0060  0.9979  0.0297  0.0365 -0.0441
   135. (0.00009) RY*( 2) H  14           s(  0.02%)p99.99( 99.98%)
   136. (0.00005) RY*( 3) H  14           s(  0.15%)p99.99( 99.85%)
   137. (0.00002) RY*( 4) H  14           s(  0.33%)p99.99( 99.67%)
   138. (0.00143) RY*( 1) H  15           s( 99.43%)p 0.01(  0.57%)
                                            0.0057  0.9971  0.0451  0.0603 -0.0059
   139. (0.00010) RY*( 2) H  15           s(  0.00%)p 1.00(100.00%)
                                            0.0013  0.0057  0.2651 -0.1997  0.9433
   140. (0.00006) RY*( 3) H  15           s(  0.23%)p99.99( 99.77%)
   141. (0.00002) RY*( 4) H  15           s(  0.42%)p99.99( 99.58%)
   142. (0.00129) RY*( 1) H  16           s( 99.44%)p 0.01(  0.56%)
                                            0.0059  0.9972  0.0280 -0.0352  0.0597
   143. (0.00009) RY*( 2) H  16           s(  0.01%)p 1.00( 99.99%)
   144. (0.00006) RY*( 3) H  16           s(  0.11%)p99.99( 99.89%)
   145. (0.00002) RY*( 4) H  16           s(  0.53%)p99.99( 99.47%)
   146. (0.00128) RY*( 1) H  17           s( 99.46%)p 0.01(  0.54%)
                                            0.0055  0.9973  0.0267 -0.0686  0.0035
   147. (0.00009) RY*( 2) H  17           s(  0.01%)p 1.00( 99.99%)
   148. (0.00006) RY*( 3) H  17           s(  0.11%)p99.99( 99.89%)
   149. (0.00002) RY*( 4) H  17           s(  0.51%)p99.99( 99.49%)
   150. (0.00077) RY*( 1) H  18           s( 98.17%)p 0.02(  1.83%)
                                            0.0051  0.9908 -0.0237  0.1332  0.0061
   151. (0.00010) RY*( 2) H  18           s(  0.07%)p99.99( 99.93%)
   152. (0.00007) RY*( 3) H  18           s(  0.01%)p99.99( 99.99%)
   153. (0.00002) RY*( 4) H  18           s(  1.83%)p53.61( 98.17%)
   154. (0.00055) RY*( 1) H  19           s( 97.64%)p 0.02(  2.36%)
                                            0.0048  0.9881 -0.1503 -0.0247  0.0200
   155. (0.00009) RY*( 2) H  19           s(  0.00%)p 1.00(100.00%)
   156. (0.00006) RY*( 3) H  19           s(  0.01%)p 1.00( 99.99%)
   157. (0.00002) RY*( 4) H  19           s(  2.44%)p40.02( 97.56%)
   158. (0.00076) RY*( 1) H  20           s( 98.20%)p 0.02(  1.80%)
                                            0.0054  0.9909 -0.0287  0.0594 -0.1168
   159. (0.00010) RY*( 2) H  20           s(  0.09%)p99.99( 99.91%)
   160. (0.00007) RY*( 3) H  20           s(  0.01%)p99.99( 99.99%)
   161. (0.00002) RY*( 4) H  20           s(  1.78%)p55.14( 98.22%)
   162. (0.00094) RY*( 1) H  21           s( 99.21%)p 0.01(  0.79%)
                                            0.0069  0.9960 -0.0796 -0.0399 -0.0019
   163. (0.00009) RY*( 2) H  21           s(  0.01%)p 1.00( 99.99%)
   164. (0.00005) RY*( 3) H  21           s(  0.47%)p99.99( 99.53%)
   165. (0.00002) RY*( 4) H  21           s(  0.41%)p99.99( 99.59%)
   166. (0.00122) RY*( 1) H  22           s( 99.54%)p 0.00(  0.46%)
                                            0.0054  0.9977 -0.0389 -0.0093  0.0550
   167. (0.00007) RY*( 2) H  22           s(  0.01%)p 1.00( 99.99%)
   168. (0.00006) RY*( 3) H  22           s(  0.17%)p99.99( 99.83%)
   169. (0.00002) RY*( 4) H  22           s(  0.38%)p99.99( 99.62%)
   170. (0.00072) RY*( 1) H  23           s( 98.17%)p 0.02(  1.83%)
                                            0.0048  0.9908  0.0205  0.1334  0.0083
   171. (0.00009) RY*( 2) H  23           s(  0.20%)p99.99( 99.80%)
   172. (0.00010) RY*( 3) H  23           s(  0.04%)p99.99( 99.96%)
   173. (0.00002) RY*( 4) H  23           s(  1.67%)p58.86( 98.33%)
   174. (0.00071) RY*( 1) H  24           s( 98.24%)p 0.02(  1.76%)
                                            0.0050  0.9912  0.0277  0.0572 -0.1163
   175. (0.00009) RY*( 2) H  24           s(  0.19%)p99.99( 99.81%)
   176. (0.00007) RY*( 3) H  24           s(  0.01%)p99.99( 99.99%)
   177. (0.00001) RY*( 4) H  24           s(  1.64%)p59.99( 98.36%)
   178. (0.00048) RY*( 1) H  25           s( 97.61%)p 0.02(  2.39%)
                                            0.0049  0.9880  0.1411 -0.0545  0.0321
   179. (0.00007) RY*( 2) H  25           s(  0.01%)p99.99( 99.99%)
   180. (0.00008) RY*( 3) H  25           s(  0.04%)p99.99( 99.96%)
   181. (0.00002) RY*( 4) H  25           s(  2.43%)p40.17( 97.57%)
   182. (0.00540) BD*( 1) O   1 - C   2  
                ( 33.11%)   0.5754* O   1 s( 43.58%)p 1.29( 56.31%)d 0.00(  0.11%)
                                           -0.0000  0.6597 -0.0247 -0.0926  0.0017
                                           -0.6344  0.0100  0.3897 -0.0073  0.0057
                                           -0.0038 -0.0254 -0.0179 -0.0073
                ( 66.89%)  -0.8179* C   2 s( 30.41%)p 2.28( 69.28%)d 0.01(  0.31%)
                                            0.0001  0.5457 -0.0793  0.1315  0.0103
                                            0.7273  0.0687 -0.3760 -0.0184  0.0128
                                           -0.0069 -0.0386 -0.0351 -0.0117
   183. (0.03870) BD*( 2) O   1 - C   2  
                ( 29.80%)   0.5459* O   1 s(  0.01%)p 1.00( 99.83%)d 0.00(  0.17%)
                                           -0.0000  0.0078 -0.0002 -0.9887 -0.0037
                                            0.1434  0.0006 -0.0149 -0.0002  0.0346
                                           -0.0187  0.0033  0.0110 -0.0007
                ( 70.20%)  -0.8378* C   2 s(  0.01%)p 1.00( 99.44%)d 0.01(  0.55%)
                                           -0.0000  0.0072 -0.0014 -0.9836  0.0241
                                            0.1611 -0.0026 -0.0213 -0.0005 -0.0621
                                            0.0341 -0.0070 -0.0207  0.0011
   184. (0.02327) BD*( 1) C   2 - C   3  
                ( 44.99%)   0.6707* C   2 s( 43.70%)p 1.29( 56.28%)d 0.00(  0.02%)
                                           -0.0013 -0.6608 -0.0188  0.0954 -0.0048
                                            0.6580 -0.0309  0.3459 -0.0111 -0.0016
                                            0.0006 -0.0004  0.0042 -0.0139
                ( 55.01%)  -0.7417* C   3 s( 20.88%)p 3.79( 79.06%)d 0.00(  0.05%)
                                            0.0001 -0.4569 -0.0056 -0.1078 -0.0001
                                           -0.7827  0.0001 -0.4078 -0.0061 -0.0040
                                           -0.0024 -0.0176  0.0138  0.0027
   185. (0.01627) BD*( 1) C   2 - H  10  
                ( 32.80%)   0.5727* C   2 s( 26.07%)p 2.84( 73.91%)d 0.00(  0.02%)
                                            0.0017 -0.5102 -0.0205  0.0045 -0.0014
                                           -0.0630 -0.0046 -0.8571  0.0204 -0.0005
                                           -0.0018 -0.0121  0.0032 -0.0077
                ( 67.20%)  -0.8198* H  10 s( 99.87%)p 0.00(  0.13%)
                                           -0.9993  0.0141 -0.0006 -0.0000  0.0359
   186. (0.01049) BD*( 1) C   3 - C   4  
                ( 46.51%)   0.6820* C   3 s( 27.76%)p 2.60( 72.20%)d 0.00(  0.04%)
                                           -0.0001 -0.5269 -0.0025  0.7467 -0.0094
                                            0.3281  0.0045 -0.2374  0.0165 -0.0055
                                            0.0140  0.0019 -0.0113  0.0060
                ( 53.49%)  -0.7314* C   4 s( 26.95%)p 2.71( 72.99%)d 0.00(  0.06%)
                                           -0.0008 -0.5191 -0.0087 -0.7459 -0.0030
                                           -0.3491  0.0069  0.2272  0.0053 -0.0170
                                            0.0079  0.0038 -0.0098  0.0103
   187. (0.01180) BD*( 1) C   3 - C   8  
                ( 46.30%)   0.6804* C   3 s( 27.61%)p 2.62( 72.35%)d 0.00(  0.04%)
                                           -0.0001 -0.5254 -0.0022 -0.6558  0.0094
                                            0.5021  0.0014 -0.2023  0.0172  0.0108
                                           -0.0121  0.0046 -0.0084  0.0070
                ( 53.70%)  -0.7328* C   8 s( 26.87%)p 2.72( 73.07%)d 0.00(  0.06%)
                                           -0.0008 -0.5183 -0.0040  0.6444  0.0061
                                           -0.5262  0.0035  0.1964  0.0071  0.0199
                                           -0.0059  0.0047 -0.0007  0.0110
   188. (0.01192) BD*( 1) C   3 - H  11  
                ( 35.80%)   0.5983* C   3 s( 23.73%)p 3.21( 76.23%)d 0.00(  0.04%)
                                           -0.0003  0.4871 -0.0084 -0.0007 -0.0010
                                            0.1629 -0.0118 -0.8577  0.0007  0.0003
                                           -0.0007 -0.0106 -0.0030  0.0168
                ( 64.20%)  -0.8013* H  11 s( 99.89%)p 0.00(  0.11%)
                                            0.9994 -0.0083  0.0006 -0.0014  0.0325
   189. (0.00682) BD*( 1) C   4 - C   5  
                ( 48.21%)   0.6944* C   4 s( 29.40%)p 2.40( 70.57%)d 0.00(  0.04%)
                                           -0.0003 -0.5422 -0.0057  0.6638 -0.0006
                                           -0.4517  0.0075  0.2470 -0.0008  0.0144
                                           -0.0081  0.0063 -0.0025  0.0074
                ( 51.79%)  -0.7196* C   5 s( 27.47%)p 2.64( 72.48%)d 0.00(  0.05%)
                                           -0.0004 -0.5240 -0.0116 -0.6810  0.0025
                                            0.4475  0.0078 -0.2466 -0.0022  0.0159
                                           -0.0093  0.0055 -0.0077  0.0084
   190. (0.00718) BD*( 1) C   4 - H  12  
                ( 36.11%)   0.6009* C   4 s( 22.10%)p 3.52( 77.86%)d 0.00(  0.04%)
                                           -0.0006  0.4701 -0.0018 -0.0468 -0.0073
                                           -0.8154 -0.0012 -0.3336  0.0122 -0.0016
                                           -0.0019  0.0132 -0.0134 -0.0046
                ( 63.89%)  -0.7993* H  12 s( 99.90%)p 0.00(  0.10%)
                                            0.9995 -0.0060  0.0052  0.0293  0.0085
   191. (0.00882) BD*( 1) C   4 - H  13  
                ( 38.12%)   0.6174* C   4 s( 21.53%)p 3.64( 78.42%)d 0.00(  0.05%)
                                            0.0002 -0.4639  0.0095  0.0114  0.0105
                                            0.0921  0.0206 -0.8804  0.0021 -0.0003
                                           -0.0028  0.0021  0.0002 -0.0211
                ( 61.88%)  -0.7867* H  13 s( 99.91%)p 0.00(  0.09%)
                                           -0.9995  0.0042 -0.0039 -0.0070  0.0291
   192. (0.00769) BD*( 1) C   5 - C   6  
                ( 47.97%)   0.6926* C   5 s( 29.52%)p 2.39( 70.44%)d 0.00(  0.04%)
                                           -0.0005 -0.5433 -0.0092  0.7288 -0.0069
                                            0.3438 -0.0058 -0.2345  0.0026 -0.0120
                                            0.0092  0.0048 -0.0079  0.0067
                ( 52.03%)  -0.7213* C   6 s( 27.60%)p 2.62( 72.36%)d 0.00(  0.05%)
                                           -0.0004 -0.5253 -0.0085 -0.7401 -0.0029
                                           -0.3518 -0.0052  0.2280  0.0043 -0.0137
                                            0.0086  0.0044 -0.0111  0.0084
   193. (0.00884) BD*( 1) C   5 - H  14  
                ( 38.17%)   0.6178* C   5 s( 21.67%)p 3.61( 78.28%)d 0.00(  0.04%)
                                           -0.0003  0.4655 -0.0081  0.0207 -0.0080
                                            0.0910  0.0105 -0.8798  0.0022  0.0000
                                           -0.0030 -0.0035  0.0001  0.0205
                ( 61.83%)  -0.7863* H  14 s( 99.91%)p 0.00(  0.09%)
                                            0.9995 -0.0047  0.0024 -0.0044  0.0293
   194. (0.00926) BD*( 1) C   5 - H  15  
                ( 39.30%)   0.6269* C   5 s( 21.36%)p 3.68( 78.59%)d 0.00(  0.05%)
                                            0.0002 -0.4621  0.0093 -0.0638  0.0138
                                           -0.8198 -0.0046 -0.3308  0.0120 -0.0047
                                           -0.0025 -0.0135  0.0152  0.0061
                ( 60.70%)  -0.7791* H  15 s( 99.92%)p 0.00(  0.08%)
                                           -0.9996  0.0043 -0.0038  0.0272  0.0082
   195. (0.00301) BD*( 1) C   6 - C   7  
                ( 48.37%)   0.6955* C   6 s( 28.71%)p 2.48( 71.25%)d 0.00(  0.04%)
                                           -0.0002 -0.5357 -0.0127  0.6699  0.0107
                                           -0.4493  0.0115  0.2480 -0.0071  0.0148
                                           -0.0082  0.0064 -0.0042  0.0070
                ( 51.63%)  -0.7185* C   7 s( 29.41%)p 2.40( 70.55%)d 0.00(  0.04%)
                                           -0.0004 -0.5422 -0.0075 -0.6673  0.0032
                                            0.4461  0.0139 -0.2469 -0.0084  0.0151
                                           -0.0084  0.0054 -0.0073  0.0080
   196. (0.00833) BD*( 1) C   6 - H  16  
                ( 38.53%)   0.6207* C   6 s( 21.58%)p 3.63( 78.38%)d 0.00(  0.04%)
                                            0.0002 -0.4644  0.0100  0.0151  0.0134
                                            0.0902  0.0113 -0.8804  0.0065  0.0000
                                           -0.0016  0.0028  0.0001 -0.0209
                ( 61.47%)  -0.7840* H  16 s( 99.91%)p 0.00(  0.09%)
                                           -0.9996  0.0041 -0.0039 -0.0046  0.0289
   197. (0.00819) BD*( 1) C   6 - H  17  
                ( 38.57%)   0.6211* C   6 s( 22.12%)p 3.52( 77.84%)d 0.00(  0.04%)
                                           -0.0001  0.4702 -0.0091 -0.0480 -0.0124
                                           -0.8156  0.0017 -0.3324  0.0132  0.0001
                                           -0.0002  0.0130 -0.0157 -0.0057
                ( 61.43%)  -0.7838* H  17 s( 99.91%)p 0.00(  0.09%)
                                            0.9996 -0.0038  0.0048  0.0273  0.0098
   198. (0.00400) BD*( 1) C   7 - H  18  
                ( 39.10%)   0.6253* C   7 s( 23.28%)p 3.29( 76.67%)d 0.00(  0.04%)
                                           -0.0000 -0.4825  0.0047 -0.0227  0.0194
                                           -0.8071 -0.0020 -0.3381  0.0055 -0.0025
                                           -0.0009 -0.0127  0.0150  0.0056
                ( 60.90%)  -0.7804* H  18 s( 99.92%)p 0.00(  0.08%)
                                           -0.9996  0.0015 -0.0030  0.0264  0.0104
   199. (0.00230) BD*( 1) C   7 - H  19  
                ( 38.05%)   0.6168* C   7 s( 23.96%)p 3.17( 76.00%)d 0.00(  0.04%)
                                            0.0000  0.4895  0.0031 -0.7435 -0.0002
                                           -0.3778  0.0132  0.2534 -0.0080  0.0133
                                           -0.0086 -0.0046  0.0082 -0.0068
                ( 61.95%)  -0.7871* H  19 s( 99.92%)p 0.00(  0.08%)
                                            0.9996 -0.0005  0.0259  0.0109 -0.0077
   200. (0.00392) BD*( 1) C   7 - H  20  
                ( 38.81%)   0.6230* C   7 s( 23.32%)p 3.29( 76.64%)d 0.00(  0.04%)
                                           -0.0000  0.4829 -0.0047 -0.0182 -0.0186
                                            0.0767  0.0063 -0.8717  0.0018  0.0003
                                           -0.0011 -0.0028  0.0000  0.0202
                ( 61.19%)  -0.7822* H  20 s( 99.92%)p 0.00(  0.08%)
                                            0.9996 -0.0018  0.0039 -0.0033  0.0284
   201. (0.00313) BD*( 1) C   8 - C   9  
                ( 47.78%)   0.6912* C   8 s( 28.92%)p 2.46( 71.04%)d 0.00(  0.04%)
                                           -0.0003 -0.5377 -0.0106 -0.7425 -0.0117
                                           -0.2711  0.0187  0.2917 -0.0059 -0.0115
                                            0.0108  0.0049 -0.0085  0.0065
                ( 52.22%)  -0.7227* C   9 s( 28.87%)p 2.46( 71.08%)d 0.00(  0.05%)
                                           -0.0004 -0.5372 -0.0070  0.7461 -0.0001
                                            0.2626  0.0183 -0.2912 -0.0088 -0.0092
                                            0.0118  0.0033 -0.0137  0.0075
   202. (0.00667) BD*( 1) C   8 - H  21  
                ( 36.05%)   0.6004* C   8 s( 22.25%)p 3.49( 77.71%)d 0.00(  0.04%)
                                           -0.0006  0.4717 -0.0028 -0.1764  0.0134
                                           -0.8008 -0.0016 -0.3232  0.0127  0.0088
                                            0.0050  0.0118 -0.0105 -0.0047
                ( 63.95%)  -0.7997* H  21 s( 99.90%)p 0.00(  0.10%)
                                            0.9995 -0.0055  0.0025  0.0299  0.0083
   203. (0.00809) BD*( 1) C   8 - H  22  
                ( 38.06%)   0.6169* C   8 s( 21.91%)p 3.56( 78.04%)d 0.00(  0.05%)
                                            0.0001 -0.4680  0.0098 -0.0375 -0.0110
                                            0.0869  0.0230 -0.8780  0.0051  0.0001
                                            0.0013  0.0011  0.0008 -0.0212
                ( 61.94%)  -0.7870* H  22 s( 99.91%)p 0.00(  0.09%)
                                           -0.9995  0.0039  0.0040 -0.0077  0.0291
   204. (0.00371) BD*( 1) C   9 - H  23  
                ( 39.25%)   0.6265* C   9 s( 23.27%)p 3.30( 76.68%)d 0.00(  0.04%)
                                            0.0001 -0.4824  0.0066 -0.1964 -0.0264
                                           -0.7886  0.0030 -0.3251  0.0073 -0.0044
                                           -0.0019 -0.0129  0.0144  0.0059
                ( 60.75%)  -0.7794* H  23 s( 99.92%)p 0.00(  0.08%)
                                           -0.9996  0.0013  0.0133  0.0242  0.0080
   205. (0.00368) BD*( 1) C   9 - H  24  
                ( 38.34%)   0.6192* C   9 s( 23.45%)p 3.26( 76.50%)d 0.00(  0.04%)
                                           -0.0000  0.4843 -0.0050 -0.0151  0.0220
                                            0.0664  0.0002 -0.8717  0.0003 -0.0003
                                            0.0031 -0.0033  0.0001  0.0197
                ( 61.66%)  -0.7852* H  24 s( 99.91%)p 0.00(  0.09%)
                                            0.9996 -0.0014 -0.0041 -0.0016  0.0291
   206. (0.00215) BD*( 1) C   9 - H  25  
                ( 37.19%)   0.6099* C   9 s( 24.36%)p 3.10( 75.61%)d 0.00(  0.04%)
                                           -0.0001 -0.4935 -0.0057 -0.6350 -0.0017
                                            0.5511 -0.0141 -0.2211  0.0089  0.0149
                                           -0.0071  0.0061 -0.0005  0.0071
                ( 62.81%)  -0.7925* H  25 s( 99.91%)p 0.00(  0.09%)
                                           -0.9996  0.0005  0.0234 -0.0175  0.0057


 NHO Directionality and "Bond Bending" (deviations from line of nuclear centers)

         [Thresholds for printing:  angular deviation  >  1.0 degree]
                                    hybrid p-character > 25.0%
                                    orbital occupancy  >  0.10e

                                Line of Centers        Hybrid 1              Hybrid 2
                                ---------------  -------------------   ------------------
                NBO               Theta   Phi    Theta   Phi    Dev    Theta   Phi    Dev
 ========================================================================================
     1. BD (   1) O   1 - C   2    62.2  260.7    58.8  261.7   3.6    116.0   79.9   1.9
     2. BD (   2) O   1 - C   2    62.2  260.7    90.9  171.7  89.5     91.3  170.6  89.4
     3. BD (   1) C   2 - C   3   116.3  262.0   117.9  261.8   1.6     62.4   82.1   1.4
     4. BD (   1) C   2 - H  10     3.1  244.5     4.6   92.7   7.5      --     --    --
    10. BD (   1) C   4 - H  13     6.1  264.3     7.4  259.0   1.5      --     --    --
    14. BD (   1) C   6 - C   7   107.1  146.3   106.6  147.2   1.0     72.5  325.3   1.1
    15. BD (   1) C   6 - H  16     6.0  262.3     6.9  254.3   1.2      --     --    --
    20. BD (   1) C   8 - C   9   110.2   19.7   109.8   18.5   1.2      --     --    --
    22. BD (   1) C   8 - H  22     6.2  289.9     7.8  293.8   1.7      --     --    --
    24. BD (   1) C   9 - H  24   175.6   97.4   175.6   84.1   1.0      --     --    --
    35. LP (   1) O   1             --     --    119.7   80.7   --       --     --    --
    36. LP*(   2) O   1             --     --    149.5  263.1   --       --     --    --


 Second Order Perturbation Theory Analysis of Fock Matrix in NBO Basis

     Threshold for printing:   0.25 kcal/mol
                                                                              E(2)  E(j)-E(i) F(i,j)
         Donor NBO (i)                     Acceptor NBO (j)                 kcal/mol   a.u.    a.u. 
 ===================================================================================================

 within unit  1
   1. BD (   1) O   1 - C   2        / 46. RY*(   1) C   2                    0.83    1.65    0.047
   1. BD (   1) O   1 - C   2        / 55. RY*(   1) C   3                    0.50    2.11    0.041
   1. BD (   1) O   1 - C   2        /184. BD*(   1) C   2 - C   3            0.46    1.52    0.034
   2. BD (   2) O   1 - C   2        /186. BD*(   1) C   3 - C   4            0.51    0.86    0.026
   2. BD (   2) O   1 - C   2        /187. BD*(   1) C   3 - C   8            0.59    0.85    0.028
   3. BD (   1) C   2 - C   3        / 36. LP*(   2) O   1                    8.49    0.40    0.085
   3. BD (   1) C   2 - C   3        / 37. RY*(   1) O   1                    0.96    1.79    0.056
   3. BD (   1) C   2 - C   3        / 51. RY*(   6) C   2                    0.34    2.65    0.040
   3. BD (   1) C   2 - C   3        / 65. RY*(   2) C   4                    0.49    1.58    0.037
   3. BD (   1) C   2 - C   3        /101. RY*(   2) C   8                    0.60    1.62    0.042
   3. BD (   1) C   2 - C   3        /184. BD*(   1) C   2 - C   3            0.47    1.01    0.029
   3. BD (   1) C   2 - C   3        /185. BD*(   1) C   2 - H  10            0.88    1.03    0.040
   3. BD (   1) C   2 - C   3        /186. BD*(   1) C   3 - C   4            0.44    1.06    0.029
   3. BD (   1) C   2 - C   3        /187. BD*(   1) C   3 - C   8            0.39    1.05    0.027
   3. BD (   1) C   2 - C   3        /190. BD*(   1) C   4 - H  12            0.73    1.15    0.039
   3. BD (   1) C   2 - C   3        /202. BD*(   1) C   8 - H  21            0.72    1.15    0.039
   4. BD (   1) C   2 - H  10        / 36. LP*(   2) O   1                   15.77    0.30    0.101
   4. BD (   1) C   2 - H  10        / 37. RY*(   1) O   1                    0.86    1.68    0.051
   4. BD (   1) C   2 - H  10        / 55. RY*(   1) C   3                    0.71    1.50    0.044
   4. BD (   1) C   2 - H  10        /184. BD*(   1) C   2 - C   3            0.25    0.90    0.020
   4. BD (   1) C   2 - H  10        /185. BD*(   1) C   2 - H  10            0.53    0.92    0.029
   4. BD (   1) C   2 - H  10        /188. BD*(   1) C   3 - H  11            1.04    1.02    0.043
   5. BD (   1) C   3 - C   4        / 36. LP*(   2) O   1                    0.35    0.33    0.016
   5. BD (   1) C   3 - C   4        / 48. RY*(   3) C   2                    0.40    1.70    0.034
   5. BD (   1) C   3 - C   4        / 73. RY*(   1) C   5                    0.46    1.44    0.033
   5. BD (   1) C   3 - C   4        /100. RY*(   1) C   8                    0.56    1.47    0.037
   5. BD (   1) C   3 - C   4        /182. BD*(   1) O   1 - C   2            0.95    1.13    0.042
   5. BD (   1) C   3 - C   4        /183. BD*(   2) O   1 - C   2            1.76    0.54    0.039
   5. BD (   1) C   3 - C   4        /187. BD*(   1) C   3 - C   8            0.93    0.98    0.039
   5. BD (   1) C   3 - C   4        /188. BD*(   1) C   3 - H  11            0.42    1.05    0.027
   5. BD (   1) C   3 - C   4        /189. BD*(   1) C   4 - C   5            0.48    1.03    0.029
   5. BD (   1) C   3 - C   4        /192. BD*(   1) C   5 - C   6            0.81    1.06    0.038
   5. BD (   1) C   3 - C   4        /201. BD*(   1) C   8 - C   9            1.00    1.03    0.041
   6. BD (   1) C   3 - C   8        / 36. LP*(   2) O   1                    0.31    0.33    0.016
   6. BD (   1) C   3 - C   8        / 47. RY*(   2) C   2                    0.28    1.66    0.028
   6. BD (   1) C   3 - C   8        / 48. RY*(   3) C   2                    0.39    1.70    0.033
   6. BD (   1) C   3 - C   8        / 64. RY*(   1) C   4                    0.39    1.52    0.031
   6. BD (   1) C   3 - C   8        / 65. RY*(   2) C   4                    0.26    1.51    0.025
   6. BD (   1) C   3 - C   8        /109. RY*(   1) C   9                    0.54    1.41    0.035
   6. BD (   1) C   3 - C   8        /182. BD*(   1) O   1 - C   2            0.78    1.13    0.038
   6. BD (   1) C   3 - C   8        /183. BD*(   2) O   1 - C   2            2.21    0.54    0.044
   6. BD (   1) C   3 - C   8        /186. BD*(   1) C   3 - C   4            0.99    0.98    0.040
   6. BD (   1) C   3 - C   8        /188. BD*(   1) C   3 - H  11            0.42    1.05    0.027
   6. BD (   1) C   3 - C   8        /189. BD*(   1) C   4 - C   5            1.01    1.03    0.041
   6. BD (   1) C   3 - C   8        /201. BD*(   1) C   8 - C   9            0.39    1.02    0.026
   6. BD (   1) C   3 - C   8        /206. BD*(   1) C   9 - H  25            0.64    1.11    0.034
   7. BD (   1) C   3 - H  11        / 64. RY*(   1) C   4                    0.32    1.42    0.027
   7. BD (   1) C   3 - H  11        /100. RY*(   1) C   8                    0.28    1.37    0.025
   7. BD (   1) C   3 - H  11        /182. BD*(   1) O   1 - C   2            0.34    1.03    0.024
   7. BD (   1) C   3 - H  11        /185. BD*(   1) C   2 - H  10            1.83    0.85    0.050
   7. BD (   1) C   3 - H  11        /186. BD*(   1) C   3 - C   4            0.47    0.88    0.026
   7. BD (   1) C   3 - H  11        /187. BD*(   1) C   3 - C   8            0.42    0.88    0.024
   7. BD (   1) C   3 - H  11        /191. BD*(   1) C   4 - H  13            1.33    0.96    0.045
   7. BD (   1) C   3 - H  11        /203. BD*(   1) C   8 - H  22            1.28    0.96    0.045
   8. BD (   1) C   4 - C   5        / 55. RY*(   1) C   3                    0.59    1.50    0.038
   8. BD (   1) C   4 - C   5        / 82. RY*(   1) C   6                    0.55    1.46    0.036
   8. BD (   1) C   4 - C   5        /186. BD*(   1) C   3 - C   4            0.51    0.95    0.028
   8. BD (   1) C   4 - C   5        /187. BD*(   1) C   3 - C   8            1.07    0.95    0.040
   8. BD (   1) C   4 - C   5        /190. BD*(   1) C   4 - H  12            0.55    1.04    0.030
   8. BD (   1) C   4 - C   5        /191. BD*(   1) C   4 - H  13            0.37    1.03    0.025
   8. BD (   1) C   4 - C   5        /192. BD*(   1) C   5 - C   6            0.62    1.03    0.032
   8. BD (   1) C   4 - C   5        /195. BD*(   1) C   6 - C   7            0.91    1.05    0.039
   9. BD (   1) C   4 - H  12        / 74. RY*(   2) C   5                    0.30    1.52    0.028
   9. BD (   1) C   4 - H  12        /183. BD*(   2) O   1 - C   2            0.27    0.40    0.013
   9. BD (   1) C   4 - H  12        /184. BD*(   1) C   2 - C   3            2.39    0.79    0.056
   9. BD (   1) C   4 - H  12        /194. BD*(   1) C   5 - H  15            1.51    0.94    0.048
  10. BD (   1) C   4 - H  13        / 74. RY*(   2) C   5                    0.31    1.53    0.028
  10. BD (   1) C   4 - H  13        /188. BD*(   1) C   3 - H  11            1.65    0.92    0.049
  10. BD (   1) C   4 - H  13        /193. BD*(   1) C   5 - H  14            1.47    0.96    0.047
  11. BD (   1) C   5 - C   6        / 66. RY*(   3) C   4                    0.49    1.52    0.035
  11. BD (   1) C   5 - C   6        / 91. RY*(   1) C   7                    0.59    1.41    0.037
  11. BD (   1) C   5 - C   6        /186. BD*(   1) C   3 - C   4            1.38    0.92    0.045
  11. BD (   1) C   5 - C   6        /189. BD*(   1) C   4 - C   5            0.64    0.97    0.032
  11. BD (   1) C   5 - C   6        /193. BD*(   1) C   5 - H  14            0.40    1.03    0.026
  11. BD (   1) C   5 - C   6        /194. BD*(   1) C   5 - H  15            0.44    1.02    0.027
  11. BD (   1) C   5 - C   6        /195. BD*(   1) C   6 - C   7            0.44    1.02    0.027
  11. BD (   1) C   5 - C   6        /199. BD*(   1) C   7 - H  19            0.74    1.08    0.036
  12. BD (   1) C   5 - H  14        / 65. RY*(   2) C   4                    0.33    1.34    0.027
  12. BD (   1) C   5 - H  14        / 83. RY*(   2) C   6                    0.28    1.47    0.026
  12. BD (   1) C   5 - H  14        /191. BD*(   1) C   4 - H  13            1.70    0.89    0.049
  12. BD (   1) C   5 - H  14        /196. BD*(   1) C   6 - H  16            1.46    0.95    0.047
  13. BD (   1) C   5 - H  15        / 83. RY*(   2) C   6                    0.37    1.47    0.030
  13. BD (   1) C   5 - H  15        /183. BD*(   2) O   1 - C   2            0.29    0.38    0.013
  13. BD (   1) C   5 - H  15        /190. BD*(   1) C   4 - H  12            1.60    0.91    0.049
  13. BD (   1) C   5 - H  15        /197. BD*(   1) C   6 - H  17            1.38    0.96    0.046
  14. BD (   1) C   6 - C   7        / 75. RY*(   3) C   5                    0.56    1.51    0.037
  14. BD (   1) C   6 - C   7        /189. BD*(   1) C   4 - C   5            1.30    0.95    0.044
  14. BD (   1) C   6 - C   7        /192. BD*(   1) C   5 - C   6            0.56    0.98    0.030
  14. BD (   1) C   6 - C   7        /196. BD*(   1) C   6 - H  16            0.36    1.04    0.024
  14. BD (   1) C   6 - C   7        /197. BD*(   1) C   6 - H  17            0.34    1.04    0.024
  14. BD (   1) C   6 - C   7        /199. BD*(   1) C   7 - H  19            0.26    1.07    0.021
  15. BD (   1) C   6 - H  16        / 92. RY*(   2) C   7                    0.30    1.39    0.026
  15. BD (   1) C   6 - H  16        /193. BD*(   1) C   5 - H  14            1.70    0.90    0.050
  15. BD (   1) C   6 - H  16        /200. BD*(   1) C   7 - H  20            1.50    0.94    0.048
  16. BD (   1) C   6 - H  17        / 92. RY*(   2) C   7                    0.28    1.39    0.025
  16. BD (   1) C   6 - H  17        /194. BD*(   1) C   5 - H  15            1.79    0.89    0.050
  16. BD (   1) C   6 - H  17        /198. BD*(   1) C   7 - H  18            1.50    0.94    0.048
  17. BD (   1) C   7 - H  18        /197. BD*(   1) C   6 - H  17            1.60    0.92    0.049
  18. BD (   1) C   7 - H  19        /192. BD*(   1) C   5 - C   6            1.88    0.85    0.051
  19. BD (   1) C   7 - H  20        /196. BD*(   1) C   6 - H  16            1.62    0.91    0.049
  20. BD (   1) C   8 - C   9        / 55. RY*(   1) C   3                    0.55    1.51    0.036
  20. BD (   1) C   8 - C   9        /186. BD*(   1) C   3 - C   4            1.11    0.96    0.041
  20. BD (   1) C   8 - C   9        /187. BD*(   1) C   3 - C   8            0.45    0.95    0.026
  20. BD (   1) C   8 - C   9        /202. BD*(   1) C   8 - H  21            0.54    1.05    0.030
  20. BD (   1) C   8 - C   9        /203. BD*(   1) C   8 - H  22            0.35    1.04    0.024
  20. BD (   1) C   8 - C   9        /206. BD*(   1) C   9 - H  25            0.27    1.08    0.022
  21. BD (   1) C   8 - H  21        /110. RY*(   2) C   9                    0.30    1.36    0.026
  21. BD (   1) C   8 - H  21        /183. BD*(   2) O   1 - C   2            0.32    0.40    0.014
  21. BD (   1) C   8 - H  21        /184. BD*(   1) C   2 - C   3            2.39    0.79    0.056
  21. BD (   1) C   8 - H  21        /204. BD*(   1) C   9 - H  23            1.48    0.94    0.048
  22. BD (   1) C   8 - H  22        /110. RY*(   2) C   9                    0.33    1.36    0.027
  22. BD (   1) C   8 - H  22        /188. BD*(   1) C   3 - H  11            1.67    0.92    0.049
  22. BD (   1) C   8 - H  22        /205. BD*(   1) C   9 - H  24            1.44    0.96    0.047
  23. BD (   1) C   9 - H  23        /202. BD*(   1) C   8 - H  21            1.55    0.93    0.048
  24. BD (   1) C   9 - H  24        /101. RY*(   2) C   8                    0.25    1.38    0.024
  24. BD (   1) C   9 - H  24        /203. BD*(   1) C   8 - H  22            1.66    0.91    0.049
  25. BD (   1) C   9 - H  25        /187. BD*(   1) C   3 - C   8            2.12    0.82    0.053
  26. CR (   1) O   1                / 46. RY*(   1) C   2                    3.36   19.49    0.324
  27. CR (   1) C   2                / 57. RY*(   3) C   3                    0.26   11.27    0.069
  27. CR (   1) C   2                /118. RY*(   1) H  10                    0.44   10.59    0.086
  28. CR (   1) C   3                / 49. RY*(   4) C   2                    0.30   11.29    0.074
  28. CR (   1) C   3                / 67. RY*(   4) C   4                    0.33   11.13    0.077
  28. CR (   1) C   3                /103. RY*(   4) C   8                    0.44   11.09    0.088
  28. CR (   1) C   3                /122. RY*(   1) H  11                    0.41   10.50    0.083
  29. CR (   1) C   4                / 56. RY*(   2) C   3                    0.29   10.96    0.071
  29. CR (   1) C   4                / 76. RY*(   4) C   5                    0.42   10.85    0.085
  29. CR (   1) C   4                /126. RY*(   1) H  12                    0.38   10.50    0.080
  29. CR (   1) C   4                /130. RY*(   1) H  13                    0.33   10.50    0.074
  30. CR (   1) C   5                / 65. RY*(   2) C   4                    0.30   10.93    0.072
  30. CR (   1) C   5                / 85. RY*(   4) C   6                    0.45   10.99    0.089
  30. CR (   1) C   5                /134. RY*(   1) H  14                    0.33   10.48    0.074
  30. CR (   1) C   5                /138. RY*(   1) H  15                    0.32   10.51    0.073
  31. CR (   1) C   6                / 73. RY*(   1) C   5                    0.29   10.85    0.071
  31. CR (   1) C   6                / 93. RY*(   3) C   7                    0.64   10.61    0.104
  31. CR (   1) C   6                /142. RY*(   1) H  16                    0.32   10.47    0.073
  31. CR (   1) C   6                /146. RY*(   1) H  17                    0.32   10.47    0.073
  32. CR (   1) C   7                / 82. RY*(   1) C   6                    0.26   10.88    0.068
  32. CR (   1) C   7                /150. RY*(   1) H  18                    0.33   10.50    0.074
  32. CR (   1) C   7                /154. RY*(   1) H  19                    0.36   10.51    0.078
  32. CR (   1) C   7                /158. RY*(   1) H  20                    0.34   10.50    0.076
  33. CR (   1) C   8                / 56. RY*(   2) C   3                    0.36   10.96    0.080
  33. CR (   1) C   8                /111. RY*(   3) C   9                    0.63   10.62    0.103
  33. CR (   1) C   8                /162. RY*(   1) H  21                    0.39   10.50    0.081
  33. CR (   1) C   8                /166. RY*(   1) H  22                    0.33   10.49    0.074
  34. CR (   1) C   9                /170. RY*(   1) H  23                    0.35   10.53    0.077
  34. CR (   1) C   9                /174. RY*(   1) H  24                    0.36   10.51    0.077
  34. CR (   1) C   9                /178. RY*(   1) H  25                    0.39   10.52    0.081
  35. LP (   1) O   1                / 46. RY*(   1) C   2                    6.11    1.23    0.109
  35. LP (   1) O   1                /184. BD*(   1) C   2 - C   3            0.69    1.09    0.035
  35. LP (   1) O   1                /185. BD*(   1) C   2 - H  10            0.46    1.11    0.029
  36. LP*(   2) O   1                / 37. RY*(   1) O   1                    1.29    1.39    0.088
  36. LP*(   2) O   1                / 47. RY*(   2) C   2                    0.29    1.34    0.041
  36. LP*(   2) O   1                / 51. RY*(   6) C   2                    0.71    2.25    0.083
  36. LP*(   2) O   1                /184. BD*(   1) C   2 - C   3            3.40    0.61    0.092
  36. LP*(   2) O   1                /185. BD*(   1) C   2 - H  10            4.84    0.63    0.112
 183. BD*(   2) O   1 - C   2        / 38. RY*(   2) O   1                    0.28    1.10    0.113
 183. BD*(   2) O   1 - C   2        / 50. RY*(   5) C   2                    0.41    1.53    0.161


 Natural Bond Orbitals (Summary):

                                                            Principal Delocalizations
           NBO                        Occupancy    Energy   (geminal,vicinal,remote)
 ====================================================================================
 Molecular unit  1  (C8H16O)
     1. BD (   1) O   1 - C   2          0.99838    -1.37260  46(g),55(v),184(g),36(g)
     2. BD (   2) O   1 - C   2          0.99723    -0.66972  187(v),186(v)
     3. BD (   1) C   2 - C   3          0.87771    -0.86638  36(v),37(v),185(g),190(v)
                                                    202(v),101(v),65(v),184(g)
                                                    186(g),187(g),51(g)
     4. BD (   1) C   2 - H  10          0.89451    -0.76078  36(v),188(v),37(v),55(v)
                                                    185(g)
     5. BD (   1) C   3 - C   4          0.95411    -0.79137  183(v),201(v),182(v),187(g)
                                                    192(v),100(v),36(r),189(g)
                                                    73(v),188(g),48(v)
     6. BD (   1) C   3 - C   8          0.95853    -0.79080  183(v),189(v),186(g),182(v)
                                                    206(v),109(v),36(r),188(g)
                                                    48(v),64(v),201(g),47(v)
                                                    65(v)
     7. BD (   1) C   3 - H  11          0.98188    -0.69249  185(v),191(v),203(v),186(g)
                                                    187(g),182(v),64(v),100(v)
     8. BD (   1) C   4 - C   5          0.98697    -0.76166  187(v),195(v),192(g),55(v)
                                                    82(v),190(g),186(g),191(g)
     9. BD (   1) C   4 - H  12          0.95277    -0.65041  184(v),194(v),74(v),183(r)
    10. BD (   1) C   4 - H  13          0.98819    -0.65599  188(v),193(v),74(v)
    11. BD (   1) C   5 - C   6          0.97775    -0.73048  186(v),199(v),189(g),91(v)
                                                    66(v),195(g),194(g),193(g)
    12. BD (   1) C   5 - H  14          0.98142    -0.62425  191(v),196(v),65(v),83(v)
    13. BD (   1) C   5 - H  15          0.98243    -0.63209  190(v),197(v),83(v),183(r)
    14. BD (   1) C   6 - C   7          0.99294    -0.71216  189(v),75(v),192(g),196(g)
                                                    197(g),199(g)
    15. BD (   1) C   6 - H  16          0.97417    -0.59888  193(v),200(v),92(v)
    16. BD (   1) C   6 - H  17          0.98773    -0.59993  194(v),198(v),92(v)
    17. BD (   1) C   7 - H  18          0.99380    -0.59079  197(v)
    18. BD (   1) C   7 - H  19          0.98805    -0.58777  192(v)
    19. BD (   1) C   7 - H  20          0.98464    -0.58952  196(v)
    20. BD (   1) C   8 - C   9          0.99011    -0.76671  186(v),55(v),202(g),187(g)
                                                    203(g),206(g)
    21. BD (   1) C   8 - H  21          0.95130    -0.65128  184(v),204(v),183(r),110(v)
    22. BD (   1) C   8 - H  22          0.98896    -0.65752  188(v),205(v),110(v)
    23. BD (   1) C   9 - H  23          0.98729    -0.64209  202(v)
    24. BD (   1) C   9 - H  24          0.99337    -0.63441  203(v),101(v)
    25. BD (   1) C   9 - H  25          0.98979    -0.63186  187(v)
    26. CR (   1) O   1                  0.99986   -19.21528  46(v)
    27. CR (   1) C   2                  0.99960   -10.44371  118(v),57(v)
    28. CR (   1) C   3                  0.99947   -10.29989  103(v),122(v),67(v),49(v)
    29. CR (   1) C   4                  0.99953   -10.25050  76(v),126(v),130(v),56(v)
    30. CR (   1) C   5                  0.99955   -10.21769  85(v),134(v),138(v),65(v)
    31. CR (   1) C   6                  0.99957   -10.19543  93(v),146(v),142(v),73(v)
    32. CR (   1) C   7                  0.99962   -10.17651  154(v),158(v),150(v),82(v)
    33. CR (   1) C   8                  0.99954   -10.25665  111(v),162(v),56(v),166(v)
    34. CR (   1) C   9                  0.99962   -10.22327  178(v),174(v),170(v)
    35. LP (   1) O   1                  0.99152    -0.95195  46(v),184(v),185(v)
    36. LP*(   2) O   1                  0.36813    -0.46407  185(v),184(v),37(g),51(v)
                                                    47(v)
    37. RY*(   1) O   1                  0.00077     0.92142   
    38. RY*(   2) O   1                  0.00014     0.85035   
    39. RY*(   3) O   1                  0.00010     1.25944   
    40. RY*(   4) O   1                  0.00004     1.02643   
    41. RY*(   5) O   1                  0.00000     2.50518   
    42. RY*(   6) O   1                  0.00000     2.41037   
    43. RY*(   7) O   1                  0.00000     2.62717   
    44. RY*(   8) O   1                  0.00000     2.68340   
    45. RY*(   9) O   1                  0.00000     2.46133   
    46. RY*(   1) C   2                  0.00683     0.27374   
    47. RY*(   2) C   2                  0.00265     0.87159   
    48. RY*(   3) C   2                  0.00169     0.90477   
    49. RY*(   4) C   2                  0.00052     0.98576   
    50. RY*(   5) C   2                  0.00026     1.27766   
    51. RY*(   6) C   2                  0.00016     1.78627   
    52. RY*(   7) C   2                  0.00009     1.42624   
    53. RY*(   8) C   2                  0.00001     1.91069   
    54. RY*(   9) C   2                  0.00001     1.62057   
    55. RY*(   1) C   3                  0.00357     0.74154   
    56. RY*(   2) C   3                  0.00127     0.70469   
    57. RY*(   3) C   3                  0.00108     0.82669   
    58. RY*(   4) C   3                  0.00031     0.90088   
    59. RY*(   5) C   3                  0.00028     1.67454   
    60. RY*(   6) C   3                  0.00026     1.80962   
    61. RY*(   7) C   3                  0.00007     1.86815   
    62. RY*(   8) C   3                  0.00006     1.87818   
    63. RY*(   9) C   3                  0.00003     1.99112   
    64. RY*(   1) C   4                  0.00203     0.73179   
    65. RY*(   2) C   4                  0.00171     0.71444   
    66. RY*(   3) C   4                  0.00137     0.78874   
    67. RY*(   4) C   4                  0.00037     0.82743   
    68. RY*(   5) C   4                  0.00014     1.72481   
    69. RY*(   6) C   4                  0.00007     1.88426   
    70. RY*(   7) C   4                  0.00002     2.01194   
    71. RY*(   8) C   4                  0.00002     2.08904   
    72. RY*(   9) C   4                  0.00000     1.96592   
    73. RY*(   1) C   5                  0.00186     0.65136   
    74. RY*(   2) C   5                  0.00169     0.87333   
    75. RY*(   3) C   5                  0.00149     0.79342   
    76. RY*(   4) C   5                  0.00022     0.60446   
    77. RY*(   5) C   5                  0.00019     1.89473   
    78. RY*(   6) C   5                  0.00006     1.88590   
    79. RY*(   7) C   5                  0.00004     2.05599   
    80. RY*(   8) C   5                  0.00000     2.05939   
    81. RY*(   9) C   5                  0.00000     2.06962   
    82. RY*(   1) C   6                  0.00182     0.70099   
    83. RY*(   2) C   6                  0.00166     0.84135   
    84. RY*(   3) C   6                  0.00048     0.93716   
    85. RY*(   4) C   6                  0.00021     0.77465   
    86. RY*(   5) C   6                  0.00018     1.92062   
    87. RY*(   6) C   6                  0.00006     1.53910   
    88. RY*(   7) C   6                  0.00004     2.02697   
    89. RY*(   8) C   6                  0.00000     2.07336   
    90. RY*(   9) C   6                  0.00000     2.09000   
    91. RY*(   1) C   7                  0.00164     0.67762   
    92. RY*(   2) C   7                  0.00088     0.79433   
    93. RY*(   3) C   7                  0.00021     0.41643   
    94. RY*(   4) C   7                  0.00006     1.15121   
    95. RY*(   5) C   7                  0.00001     2.08022   
    96. RY*(   6) C   7                  0.00000     1.93679   
    97. RY*(   7) C   7                  0.00000     1.95203   
    98. RY*(   8) C   7                  0.00000     1.79176   
    99. RY*(   9) C   7                  0.00000     2.15720   
   100. RY*(   1) C   8                  0.00198     0.67365   
   101. RY*(   2) C   8                  0.00145     0.74898   
   102. RY*(   3) C   8                  0.00048     1.04302   
   103. RY*(   4) C   8                  0.00033     0.79074   
   104. RY*(   5) C   8                  0.00014     1.60708   
   105. RY*(   6) C   8                  0.00011     1.66793   
   106. RY*(   7) C   8                  0.00001     1.97891   
   107. RY*(   8) C   8                  0.00001     1.94301   
   108. RY*(   9) C   8                  0.00002     2.04690   
   109. RY*(   1) C   9                  0.00170     0.62305   
   110. RY*(   2) C   9                  0.00095     0.70709   
   111. RY*(   3) C   9                  0.00022     0.36822   
   112. RY*(   4) C   9                  0.00006     1.16313   
   113. RY*(   5) C   9                  0.00000     1.78298   
   114. RY*(   6) C   9                  0.00000     1.86159   
   115. RY*(   7) C   9                  0.00000     1.97753   
   116. RY*(   8) C   9                  0.00001     1.98744   
   117. RY*(   9) C   9                  0.00000     2.11185   
   118. RY*(   1) H  10                  0.00159     0.14998   
   119. RY*(   2) H  10                  0.00005     1.89703   
   120. RY*(   3) H  10                  0.00002     1.79437   
   121. RY*(   4) H  10                  0.00001     1.42828   
   122. RY*(   1) H  11                  0.00193     0.20437   
   123. RY*(   2) H  11                  0.00007     1.65834   
   124. RY*(   3) H  11                  0.00003     1.67747   
   125. RY*(   4) H  11                  0.00002     2.15668   
   126. RY*(   1) H  12                  0.00105     0.24862   
   127. RY*(   2) H  12                  0.00009     1.68594   
   128. RY*(   3) H  12                  0.00005     1.69600   
   129. RY*(   4) H  12                  0.00002     2.17302   
   130. RY*(   1) H  13                  0.00136     0.24748   
   131. RY*(   2) H  13                  0.00008     1.72090   
   132. RY*(   3) H  13                  0.00006     1.70522   
   133. RY*(   4) H  13                  0.00002     2.13209   
   134. RY*(   1) H  14                  0.00145     0.26349   
   135. RY*(   2) H  14                  0.00009     1.68614   
   136. RY*(   3) H  14                  0.00005     1.71792   
   137. RY*(   4) H  14                  0.00002     2.19516   
   138. RY*(   1) H  15                  0.00143     0.28847   
   139. RY*(   2) H  15                  0.00010     1.68025   
   140. RY*(   3) H  15                  0.00006     1.71405   
   141. RY*(   4) H  15                  0.00002     2.18377   
   142. RY*(   1) H  16                  0.00129     0.27587   
   143. RY*(   2) H  16                  0.00009     1.67332   
   144. RY*(   3) H  16                  0.00006     1.70797   
   145. RY*(   4) H  16                  0.00002     2.19881   
   146. RY*(   1) H  17                  0.00128     0.27868   
   147. RY*(   2) H  17                  0.00009     1.67806   
   148. RY*(   3) H  17                  0.00006     1.70905   
   149. RY*(   4) H  17                  0.00002     2.20119   
   150. RY*(   1) H  18                  0.00077     0.32590   
   151. RY*(   2) H  18                  0.00010     1.68078   
   152. RY*(   3) H  18                  0.00007     1.67246   
   153. RY*(   4) H  18                  0.00002     2.15552   
   154. RY*(   1) H  19                  0.00055     0.33287   
   155. RY*(   2) H  19                  0.00009     1.68066   
   156. RY*(   3) H  19                  0.00006     1.68789   
   157. RY*(   4) H  19                  0.00002     2.14082   
   158. RY*(   1) H  20                  0.00076     0.32324   
   159. RY*(   2) H  20                  0.00010     1.68107   
   160. RY*(   3) H  20                  0.00007     1.67415   
   161. RY*(   4) H  20                  0.00002     2.15542   
   162. RY*(   1) H  21                  0.00094     0.24133   
   163. RY*(   2) H  21                  0.00009     1.65254   
   164. RY*(   3) H  21                  0.00005     1.64971   
   165. RY*(   4) H  21                  0.00002     2.16272   
   166. RY*(   1) H  22                  0.00122     0.23580   
   167. RY*(   2) H  22                  0.00007     1.70921   
   168. RY*(   3) H  22                  0.00006     1.65832   
   169. RY*(   4) H  22                  0.00002     2.11463   
   170. RY*(   1) H  23                  0.00072     0.30187   
   171. RY*(   2) H  23                  0.00009     1.65242   
   172. RY*(   3) H  23                  0.00010     1.61304   
   173. RY*(   4) H  23                  0.00002     2.12449   
   174. RY*(   1) H  24                  0.00071     0.28731   
   175. RY*(   2) H  24                  0.00009     1.63492   
   176. RY*(   3) H  24                  0.00007     1.66809   
   177. RY*(   4) H  24                  0.00001     2.10578   
   178. RY*(   1) H  25                  0.00048     0.29696   
   179. RY*(   2) H  25                  0.00007     1.65875   
   180. RY*(   3) H  25                  0.00008     1.64793   
   181. RY*(   4) H  25                  0.00002     2.09044   
   182. BD*(   1) O   1 - C   2          0.00540     0.33672   
   183. BD*(   2) O   1 - C   2          0.03870    -0.24935   
   184. BD*(   1) C   2 - C   3          0.02327     0.14270   
   185. BD*(   1) C   2 - H  10          0.01627     0.16126   
   186. BD*(   1) C   3 - C   4          0.01049     0.19120   
   187. BD*(   1) C   3 - C   8          0.01180     0.18379   
   188. BD*(   1) C   3 - H  11          0.01192     0.26021   
   189. BD*(   1) C   4 - C   5          0.00682     0.23965   
   190. BD*(   1) C   4 - H  12          0.00718     0.28179   
   191. BD*(   1) C   4 - H  13          0.00882     0.26634   
   192. BD*(   1) C   5 - C   6          0.00769     0.26463   
   193. BD*(   1) C   5 - H  14          0.00884     0.29961   
   194. BD*(   1) C   5 - H  15          0.00926     0.28782   
   195. BD*(   1) C   6 - C   7          0.00301     0.28756   
   196. BD*(   1) C   6 - H  16          0.00833     0.32465   
   197. BD*(   1) C   6 - H  17          0.00819     0.32711   
   198. BD*(   1) C   7 - H  18          0.00400     0.33961   
   199. BD*(   1) C   7 - H  19          0.00230     0.35378   
   200. BD*(   1) C   7 - H  20          0.00392     0.34149   
   201. BD*(   1) C   8 - C   9          0.00313     0.23371   
   202. BD*(   1) C   8 - H  21          0.00667     0.28677   
   203. BD*(   1) C   8 - H  22          0.00809     0.27197   
   204. BD*(   1) C   9 - H  23          0.00371     0.29205   
   205. BD*(   1) C   9 - H  24          0.00368     0.30247   
   206. BD*(   1) C   9 - H  25          0.00215     0.31526   
       -------------------------------
              Total Lewis   34.34190  ( 98.1197%)
        Valence non-Lewis    0.59176  (  1.6907%)
        Rydberg non-Lewis    0.06634  (  0.1895%)
       -------------------------------
            Total unit  1   35.00000  (100.0000%)
           Charge unit  1    1.00000
 Unable to Open any file for archive entry.
 1\1\GINC-COMPUTE-1-6\SP\UB3LYP\def2SVP\C8H16O1(1+,2)\ZAHRT2\08-Jan-202
 1\0\\# b3lyp/def2svp geom=NewRedundant pop=NBO\\89\\1,2\O,0,-1.5246155
 89,2.3341221588,-0.7398441782\C,0,-1.3543823836,1.1521321447,-0.896556
 204\C,0,-1.1882535629,0.1252015977,0.2031137561\C,0,0.1597688449,-0.59
 60084221,0.0374242647\C,0,1.3797389562,0.3128511762,0.1919363927\C,0,2
 .7105575207,-0.4251529514,0.0394046094\C,0,3.9270942822,0.4850089612,0
 .1989749425\C,0,-2.372011604,-0.8602354123,0.16309269\C,0,-3.724741970
 6,-0.2171213476,0.4653865218\H,0,-1.3127879146,0.7091633692,-1.9324752
 008\H,0,-1.2012346873,0.6777746663,1.1579744955\H,0,0.210834295,-1.412
 9375241,0.777985397\H,0,0.1861837669,-1.0881432218,-0.9528738938\H,0,1
 .3427131804,0.8050599397,1.1807027859\H,0,1.3323787555,1.1330191168,-0
 .5472655681\H,0,2.7409720538,-0.9160376805,-0.9502044273\H,0,2.7580829
 822,-1.2431384039,0.7809889757\H,0,3.9212998739,1.2926939612,-0.551678
 298\H,0,4.8696948423,-0.0726402739,0.0826965079\H,0,3.9406483525,0.961
 33052,1.1933729208\H,0,-2.1691089055,-1.6671580766,0.8874588857\H,0,-2
 .3976562908,-1.3476833972,-0.8288510792\H,0,-3.9716522481,0.575340216,
 -0.2591229466\H,0,-3.7287854099,0.2448150569,1.4659306157\H,0,-4.53473
 71402,-0.9622561734,0.4348952088\\Version=ES64L-G16RevC.01\State=2-A\H
 F=-389.0855517\S2=0.755829\S2-1=0.\S2A=0.750026\RMSD=2.988e-09\Dipole=
 -1.3146419,-0.1271933,-0.6136761\Quadrupole=7.9072886,-4.9130468,-2.99
 42417,0.3268101,1.5169967,-2.0451338\PG=C01 [X(C8H16O1)]\\@
 The archive entry for this job was punched.


 The best way to pay for a lovely moment is to enjoy it.
 -- Richard Bach
 File lengths (MBytes):  RWF=     45 Int=      0 D2E=      0 Chk=      4 Scr=      1
 Normal termination of Gaussian 16
