# Supplementary material for: Machine-Learning-Guided Discovery of Electrochemical Reactions
Source: J Am Chem Soc. 2022 Dec 2;144(49):22599–610. doi: 10.1021/jacs.2c08997 (PMC9756344; doi:10.1021/jacs.2c08997)
Supplement: Supplementary file 3 — ja2c08997_si_003.zip [file ja2c08997_si_003.zip › Oxidation Site Selectivity/Ologs_notimes/13.log]

 Entering Gaussian System, Link 0=g16
 Input=13.com
 Output=13.log
 Initial command:
  
 Copyright (c) 1988-2019, Gaussian, Inc.  All Rights Reserved.
  
 This is part of the Gaussian(R) 16 program.  It is based on
 the Gaussian(R) 09 system (copyright 2009, Gaussian, Inc.),
 the Gaussian(R) 03 system (copyright 2003, Gaussian, Inc.),
 the Gaussian(R) 98 system (copyright 1998, Gaussian, Inc.),
 the Gaussian(R) 94 system (copyright 1995, Gaussian, Inc.),
 the Gaussian 92(TM) system (copyright 1992, Gaussian, Inc.),
 the Gaussian 90(TM) system (copyright 1990, Gaussian, Inc.),
 the Gaussian 88(TM) system (copyright 1988, Gaussian, Inc.),
 the Gaussian 86(TM) system (copyright 1986, Carnegie Mellon
 University), and the Gaussian 82(TM) system (copyright 1983,
 Carnegie Mellon University). Gaussian is a federally registered
 trademark of Gaussian, Inc.
  
 This software contains proprietary and confidential information,
 including trade secrets, belonging to Gaussian, Inc.
  
 This software is provided under written license and may be
 used, copied, transmitted, or stored only in accord with that
 written license.
  
 The following legend is applicable only to US Government
 contracts under FAR:
  
                    RESTRICTED RIGHTS LEGEND
  
 Use, reproduction and disclosure by the US Government is
 subject to restrictions as set forth in subparagraphs (a)
 and (c) of the Commercial Computer Software - Restricted
 Rights clause in FAR 52.227-19.
  
 Gaussian, Inc.
 340 Quinnipiac St., Bldg. 40, Wallingford CT 06492
  
  
 ---------------------------------------------------------------
 Warning -- This program may not be used in any manner that
 competes with the business of Gaussian, Inc. or will provide
 assistance to any competitor of Gaussian, Inc.  The licensee
 of this program is prohibited from giving any competitor of
 Gaussian, Inc. access to this program.  By using this program,
 the user acknowledges that Gaussian, Inc. is engaged in the
 business of creating and licensing software in the field of
 computational chemistry and represents and warrants to the
 licensee that it is not a competitor of Gaussian, Inc. and that
 it will not use this program in any manner prohibited above.
 ---------------------------------------------------------------
  

 Cite this work as:
 Gaussian 16, Revision C.01,
 M. J. Frisch, G. W. Trucks, H. B. Schlegel, G. E. Scuseria, 
 M. A. Robb, J. R. Cheeseman, G. Scalmani, V. Barone, 
 G. A. Petersson, H. Nakatsuji, X. Li, M. Caricato, A. V. Marenich, 
 J. Bloino, B. G. Janesko, R. Gomperts, B. Mennucci, H. P. Hratchian, 
 J. V. Ortiz, A. F. Izmaylov, J. L. Sonnenberg, D. Williams-Young, 
 F. Ding, F. Lipparini, F. Egidi, J. Goings, B. Peng, A. Petrone, 
 T. Henderson, D. Ranasinghe, V. G. Zakrzewski, J. Gao, N. Rega, 
 G. Zheng, W. Liang, M. Hada, M. Ehara, K. Toyota, R. Fukuda, 
 J. Hasegawa, M. Ishida, T. Nakajima, Y. Honda, O. Kitao, H. Nakai, 
 T. Vreven, K. Throssell, J. A. Montgomery, Jr., J. E. Peralta, 
 F. Ogliaro, M. J. Bearpark, J. J. Heyd, E. N. Brothers, K. N. Kudin, 
 V. N. Staroverov, T. A. Keith, R. Kobayashi, J. Normand, 
 K. Raghavachari, A. P. Rendell, J. C. Burant, S. S. Iyengar, 
 J. Tomasi, M. Cossi, J. M. Millam, M. Klene, C. Adamo, R. Cammi, 
 J. W. Ochterski, R. L. Martin, K. Morokuma, O. Farkas, 
 J. B. Foresman, and D. J. Fox, Gaussian, Inc., Wallingford CT, 2019.
 
 ******************************************
 Gaussian 16:  ES64L-G16RevC.01  3-Jul-2019
                 8-Jan-2021 
 ******************************************
 %nprocshared=16
 Will use up to   16 processors via shared memory.
 %mem=7GB
 -----------------------------------------
 # b3lyp/def2svp geom=NewRedundant pop=NBO
 -----------------------------------------
 1/29=4000,38=1,172=1/1;
 2/12=2,17=6,18=5,40=1/2;
 3/5=43,7=101,11=2,25=1,30=1,74=-5/1,2,3;
 4//1;
 5/5=2,38=5/2;
 6/7=2,8=2,9=2,10=2,28=1,40=1/1,7;
 99/5=1,9=1/99;
 --
 13
 --
 Symbolic Z-matrix:
 Charge =  1 Multiplicity = 2
 O                    -2.83534  -1.51253  -0.52253 
 C                    -2.4496   -0.16287  -0.59566 
 C                    -0.97087  -0.028    -0.32482 
 C                    -0.1838   -1.15311  -0.04974 
 C                     1.18204  -1.01716   0.19918 
 C                     1.74865   0.25544   0.1694 
 N                     3.19172   0.40599   0.43164 
 O                     3.65718   1.53449   0.3981 
 O                     3.83274  -0.60604   0.66614 
 C                     0.98771   1.39439  -0.10214 
 C                    -0.37297   1.24275  -0.34835 
 H                    -3.78125  -1.57413  -0.69849 
 H                    -2.66095   0.27338  -1.59433 
 H                    -2.996     0.46314   0.14046 
 H                    -0.65678  -2.1344   -0.03375 
 H                     1.81556  -1.87649   0.41553 
 H                     1.47324   2.3692   -0.115 
 H                    -0.98129   2.12595  -0.56245 
 
                          Input orientation:                          
 ---------------------------------------------------------------------
 Center     Atomic      Atomic             Coordinates (Angstroms)
 Number     Number       Type             X           Y           Z
 ---------------------------------------------------------------------
      1          8           0       -2.835337   -1.512527   -0.522530
      2          6           0       -2.449599   -0.162869   -0.595663
      3          6           0       -0.970867   -0.027999   -0.324820
      4          6           0       -0.183796   -1.153107   -0.049739
      5          6           0        1.182036   -1.017160    0.199178
      6          6           0        1.748648    0.255440    0.169404
      7          7           0        3.191721    0.405989    0.431641
      8          8           0        3.657178    1.534487    0.398099
      9          8           0        3.832739   -0.606035    0.666141
     10          6           0        0.987714    1.394394   -0.102144
     11          6           0       -0.372965    1.242749   -0.348348
     12          1           0       -3.781248   -1.574132   -0.698486
     13          1           0       -2.660950    0.273376   -1.594327
     14          1           0       -2.995997    0.463136    0.140460
     15          1           0       -0.656783   -2.134396   -0.033749
     16          1           0        1.815560   -1.876492    0.415532
     17          1           0        1.473239    2.369198   -0.115003
     18          1           0       -0.981293    2.125948   -0.562446
 ---------------------------------------------------------------------
                    Distance matrix (angstroms):
                    1          2          3          4          5
     1  O    0.000000
     2  C    1.405602   0.000000
     3  C    2.391477   1.509369   0.000000
     4  C    2.717238   2.532285   1.400363   0.000000
     5  C    4.111634   3.814493   2.426520   1.394969   0.000000
     6  C    4.961593   4.287843   2.778553   2.401327   1.393358
     7  N    6.396606   5.762243   4.252965   3.749216   2.473505
     8  O    7.230809   6.415708   4.937891   4.709225   3.560449
     9  O    6.833586   6.423108   4.938700   4.116348   2.722739
    10  C    4.821062   3.805753   2.430808   2.804451   2.438063
    11  C    3.699346   2.519789   1.404579   2.421793   2.797321
    12  H    0.964108   1.943071   3.229303   3.679646   5.074466
    13  H    2.090122   1.110095   2.135148   3.249138   4.432909
    14  H    2.090123   1.110095   2.135147   3.249137   4.432909
    15  H    2.317698   2.723390   2.149483   1.089449   2.164191
    16  H    4.758495   4.706443   3.424795   2.176508   1.089318
    17  H    5.813578   4.693725   3.429902   3.893155   3.413346
    18  H    4.083818   2.719505   2.167040   3.413367   3.890911
                    6          7          8          9         10
     6  C    0.000000
     7  N    1.474412   0.000000
     8  O    2.308841   1.221181   0.000000
     9  O    2.309182   1.220691   2.164371   0.000000
    10  C    1.396415   2.473766   2.719541   3.561761   0.000000
    11  C    2.396684   3.743734   4.109057   4.704800   1.391065
    12  H    5.889000   7.336236   8.136104   7.795653   5.648962
    13  H    4.749276   6.194828   6.743804   6.931888   4.098298
    14  H    4.749278   6.194829   6.743805   6.931890   4.098299
    15  H    3.396864   4.634773   5.679564   4.793906   3.893765
    16  H    2.147135   2.665294   3.876420   2.397055   3.413504
    17  H    2.150514   2.665744   2.393660   3.876782   1.089101
    18  H    3.389246   4.621744   4.773666   5.669926   2.150358
                   11         12         13         14         15
    11  C    0.000000
    12  H    4.435517   0.000000
    13  H    2.779752   2.338993   0.000000
    14  H    2.779753   2.338998   1.777007   0.000000
    15  H    3.403621   3.243155   3.499922   3.499921   0.000000
    16  H    3.886235   5.714606   5.357294   5.357295   2.526034
    17  H    2.175272   6.595448   4.865428   4.865430   4.982565
    18  H    1.093591   4.642073   2.705189   2.705190   4.305271
                   16         17         18
    16  H    0.000000
    17  H    4.292381   0.000000
    18  H    4.979794   2.506812   0.000000
 Stoichiometry    C7H7NO3(1+,2)
 Framework group  C1[X(C7H7NO3)]
 Deg. of freedom    48
 Full point group                 C1      NOp   1
 Largest Abelian subgroup         C1      NOp   1
 Largest concise Abelian subgroup C1      NOp   1
                         Standard orientation:                         
 ---------------------------------------------------------------------
 Center     Atomic      Atomic             Coordinates (Angstroms)
 Number     Number       Type             X           Y           Z
 ---------------------------------------------------------------------
      1          8           0        3.749798   -0.786486    0.000001
      2          6           0        3.116062    0.468144    0.000000
      3          6           0        1.616688    0.294720   -0.000001
      4          6           0        1.039544   -0.981180   -0.000003
      5          6           0       -0.347452   -1.130115   -0.000002
      6          6           0       -1.147319    0.010788   -0.000000
      7          7           0       -2.614028   -0.139733    0.000001
      8          8           0       -3.286435    0.879655   -0.000002
      9          8           0       -3.066412   -1.273503    0.000003
     10          6           0       -0.598792    1.294958    0.000001
     11          6           0        0.785964    1.427300    0.000000
     12          1           0        4.704360   -0.651156    0.000008
     13          1           0        3.395815    1.071973    0.888504
     14          1           0        3.395817    1.071974   -0.888503
     15          1           0        1.692287   -1.853433   -0.000004
     16          1           0       -0.820547   -2.111336   -0.000003
     17          1           0       -1.262840    2.158197    0.000002
     18          1           0        1.229530    2.426895    0.000001
 ---------------------------------------------------------------------
 Rotational constants (GHZ):           3.4500800           0.5701322           0.4907903
 Standard basis: def2SVP (5D, 7F)
 There are   200 symmetry adapted cartesian basis functions of A   symmetry.
 There are   189 symmetry adapted basis functions of A   symmetry.
   189 basis functions,   324 primitive gaussians,   200 cartesian basis functions
    40 alpha electrons       39 beta electrons
       nuclear repulsion energy       577.5894455733 Hartrees.
 NAtoms=   18 NActive=   18 NUniq=   18 SFac= 1.00D+00 NAtFMM=   60 NAOKFM=F Big=F
 Integral buffers will be    131072 words long.
 Raffenetti 2 integral format.
 Two-electron integral symmetry is turned on.
 One-electron integrals computed using PRISM.
   1 Symmetry operations used in ECPInt.
 ECPInt:  NShTT=    3828 NPrTT=   14192 LenC2=    3661 LenP2D=   10349.
 LDataN:  DoStor=T MaxTD1= 4 Len=   56
 NBasis=   189 RedAO= T EigKep=  2.73D-04  NBF=   189
 NBsUse=   189 1.00D-06 EigRej= -1.00D+00 NBFU=   189
 ExpMin= 1.22D-01 ExpMax= 2.27D+03 ExpMxC= 3.41D+02 IAcc=3 IRadAn=         5 AccDes= 0.00D+00
 Harris functional with IExCor=  402 and IRadAn=       5 diagonalized for initial guess.
 HarFok:  IExCor=  402 AccDes= 0.00D+00 IRadAn=         5 IDoV= 1 UseB2=F ITyADJ=14
 ICtDFT=  3500011 ScaDFX=  1.000000  1.000000  1.000000  1.000000
 FoFCou: FMM=F IPFlag=           0 FMFlag=      100000 FMFlg1=           0
         NFxFlg=           0 DoJE=T BraDBF=F KetDBF=T FulRan=T
         wScrn=  0.000000 ICntrl=       500 IOpCl=  0 I1Cent=   200000004 NGrid=           0
         NMat0=    1 NMatS0=      1 NMatT0=    0 NMatD0=    1 NMtDS0=    0 NMtDT0=    0
 Petite list used in FoFCou.
 Initial guess <Sx>= 0.0000 <Sy>= 0.0000 <Sz>= 0.5000 <S**2>= 0.7500 S= 0.5000
 Requested convergence on RMS density matrix=1.00D-08 within 128 cycles.
 Requested convergence on MAX density matrix=1.00D-06.
 Requested convergence on             energy=1.00D-06.
 No special actions if energy rises.
 Integral accuracy reduced to 1.0D-05 until final iterations.
 Initial convergence to 1.0D-05 achieved.  Increase integral accuracy.
 SCF Done:  E(UB3LYP) =  -550.529507167     A.U. after   37 cycles
            NFock= 37  Conv=0.42D-08     -V/T= 2.0086
 <Sx>= 0.0000 <Sy>= 0.0000 <Sz>= 0.5000 <S**2>= 0.7661 S= 0.5080
 <L.S>= 0.000000000000E+00
 Annihilation of the first spin contaminant:
 S**2 before annihilation     0.7661,   after     0.7502

 **********************************************************************

            Population analysis using the SCF Density.

 **********************************************************************

 Orbital symmetries:
 Alpha Orbitals:
       Occupied  (A) (A) (A) (A) (A) (A) (A) (A) (A) (A) (A) (A)
                 (A) (A) (A) (A) (A) (A) (A) (A) (A) (A) (A) (A)
                 (A) (A) (A) (A) (A) (A) (A) (A) (A) (A) (A) (A)
                 (A) (A) (A) (A)
       Virtual   (A) (A) (A) (A) (A) (A) (A) (A) (A) (A) (A) (A)
                 (A) (A) (A) (A) (A) (A) (A) (A) (A) (A) (A) (A)
                 (A) (A) (A) (A) (A) (A) (A) (A) (A) (A) (A) (A)
                 (A) (A) (A) (A) (A) (A) (A) (A) (A) (A) (A) (A)
                 (A) (A) (A) (A) (A) (A) (A) (A) (A) (A) (A) (A)
                 (A) (A) (A) (A) (A) (A) (A) (A) (A) (A) (A) (A)
                 (A) (A) (A) (A) (A) (A) (A) (A) (A) (A) (A) (A)
                 (A) (A) (A) (A) (A) (A) (A) (A) (A) (A) (A) (A)
                 (A) (A) (A) (A) (A) (A) (A) (A) (A) (A) (A) (A)
                 (A) (A) (A) (A) (A) (A) (A) (A) (A) (A) (A) (A)
                 (A) (A) (A) (A) (A) (A) (A) (A) (A) (A) (A) (A)
                 (A) (A) (A) (A) (A) (A) (A) (A) (A) (A) (A) (A)
                 (A) (A) (A) (A) (A)
 Beta  Orbitals:
       Occupied  (A) (A) (A) (A) (A) (A) (A) (A) (A) (A) (A) (A)
                 (A) (A) (A) (A) (A) (A) (A) (A) (A) (A) (A) (A)
                 (A) (A) (A) (A) (A) (A) (A) (A) (A) (A) (A) (A)
                 (A) (A) (A)
       Virtual   (A) (A) (A) (A) (A) (A) (A) (A) (A) (A) (A) (A)
                 (A) (A) (A) (A) (A) (A) (A) (A) (A) (A) (A) (A)
                 (A) (A) (A) (A) (A) (A) (A) (A) (A) (A) (A) (A)
                 (A) (A) (A) (A) (A) (A) (A) (A) (A) (A) (A) (A)
                 (A) (A) (A) (A) (A) (A) (A) (A) (A) (A) (A) (A)
                 (A) (A) (A) (A) (A) (A) (A) (A) (A) (A) (A) (A)
                 (A) (A) (A) (A) (A) (A) (A) (A) (A) (A) (A) (A)
                 (A) (A) (A) (A) (A) (A) (A) (A) (A) (A) (A) (A)
                 (A) (A) (A) (A) (A) (A) (A) (A) (A) (A) (A) (A)
                 (A) (A) (A) (A) (A) (A) (A) (A) (A) (A) (A) (A)
                 (A) (A) (A) (A) (A) (A) (A) (A) (A) (A) (A) (A)
                 (A) (A) (A) (A) (A) (A) (A) (A) (A) (A) (A) (A)
                 (A) (A) (A) (A) (A) (A)
 The electronic state is 2-A.
 Alpha  occ. eigenvalues --  -19.35705 -19.32925 -19.32074 -14.72277 -10.46535
 Alpha  occ. eigenvalues --  -10.46169 -10.44668 -10.42885 -10.41898 -10.40893
 Alpha  occ. eigenvalues --  -10.40581  -1.38552  -1.23287  -1.21068  -1.09330
 Alpha  occ. eigenvalues --   -1.01708  -0.96398  -0.92732  -0.85310  -0.83370
 Alpha  occ. eigenvalues --   -0.77784  -0.73897  -0.72220  -0.70679  -0.68494
 Alpha  occ. eigenvalues --   -0.68388  -0.68231  -0.65481  -0.65145  -0.63528
 Alpha  occ. eigenvalues --   -0.59847  -0.59364  -0.56873  -0.55113  -0.51210
 Alpha  occ. eigenvalues --   -0.48398  -0.47923  -0.47335  -0.46709  -0.45201
 Alpha virt. eigenvalues --   -0.27187  -0.22871  -0.19395  -0.12531  -0.10327
 Alpha virt. eigenvalues --   -0.08438  -0.08083  -0.04830  -0.03104  -0.03101
 Alpha virt. eigenvalues --   -0.02441  -0.00256   0.01734   0.02892   0.06893
 Alpha virt. eigenvalues --    0.07938   0.09833   0.10492   0.13455   0.14660
 Alpha virt. eigenvalues --    0.19788   0.20942   0.22038   0.22198   0.25129
 Alpha virt. eigenvalues --    0.25287   0.27698   0.29032   0.29980   0.31420
 Alpha virt. eigenvalues --    0.33092   0.34978   0.37732   0.39065   0.40415
 Alpha virt. eigenvalues --    0.40757   0.42534   0.42964   0.44740   0.46833
 Alpha virt. eigenvalues --    0.47217   0.48343   0.49108   0.49684   0.49992
 Alpha virt. eigenvalues --    0.52003   0.52777   0.55872   0.57735   0.61499
 Alpha virt. eigenvalues --    0.61973   0.63839   0.69192   0.74186   0.76643
 Alpha virt. eigenvalues --    0.77587   0.80251   0.81470   0.82689   0.84617
 Alpha virt. eigenvalues --    0.86724   0.87021   0.93656   0.97960   1.01231
 Alpha virt. eigenvalues --    1.01290   1.02787   1.03076   1.03862   1.04005
 Alpha virt. eigenvalues --    1.08343   1.08585   1.14521   1.20465   1.21447
 Alpha virt. eigenvalues --    1.21451   1.22983   1.27091   1.30700   1.31484
 Alpha virt. eigenvalues --    1.32033   1.39243   1.45692   1.47377   1.48361
 Alpha virt. eigenvalues --    1.50170   1.52471   1.52702   1.53615   1.53887
 Alpha virt. eigenvalues --    1.56492   1.57750   1.59431   1.61415   1.64331
 Alpha virt. eigenvalues --    1.64874   1.71076   1.73298   1.74992   1.77205
 Alpha virt. eigenvalues --    1.80334   1.83240   1.86706   1.90872   1.91715
 Alpha virt. eigenvalues --    1.92288   1.93084   1.94320   2.02948   2.05182
 Alpha virt. eigenvalues --    2.07194   2.07624   2.12374   2.13589   2.15801
 Alpha virt. eigenvalues --    2.17851   2.21133   2.23174   2.25641   2.31931
 Alpha virt. eigenvalues --    2.37939   2.40373   2.41453   2.44592   2.47740
 Alpha virt. eigenvalues --    2.48782   2.49987   2.51515   2.53660   2.56322
 Alpha virt. eigenvalues --    2.58483   2.60815   2.65611   2.68625   2.73216
 Alpha virt. eigenvalues --    2.75184   2.79095   2.85454   2.88729   2.94472
 Alpha virt. eigenvalues --    2.99114   3.10900   3.12698   3.13541   3.21922
 Alpha virt. eigenvalues --    3.38988   3.56850   3.61036   3.61846
  Beta  occ. eigenvalues --  -19.35333 -19.32622 -19.32231 -14.72325 -10.46148
  Beta  occ. eigenvalues --  -10.46054 -10.44306 -10.42583 -10.41813 -10.41031
  Beta  occ. eigenvalues --  -10.40587  -1.38448  -1.22538  -1.20922  -1.08535
  Beta  occ. eigenvalues --   -1.00666  -0.96151  -0.92351  -0.84674  -0.82935
  Beta  occ. eigenvalues --   -0.77428  -0.73444  -0.72054  -0.70205  -0.68260
  Beta  occ. eigenvalues --   -0.67917  -0.66697  -0.65199  -0.65022  -0.63486
  Beta  occ. eigenvalues --   -0.59665  -0.57224  -0.56610  -0.54683  -0.47882
  Beta  occ. eigenvalues --   -0.47341  -0.47143  -0.46187  -0.45169
  Beta virt. eigenvalues --   -0.41368  -0.25720  -0.21759  -0.17999  -0.12367
  Beta virt. eigenvalues --   -0.10151  -0.08253  -0.06994  -0.04723  -0.02937
  Beta virt. eigenvalues --   -0.02174  -0.01990   0.00156   0.01882   0.03426
  Beta virt. eigenvalues --    0.07225   0.08236   0.10166   0.10799   0.13966
  Beta virt. eigenvalues --    0.14935   0.19852   0.21340   0.22159   0.22439
  Beta virt. eigenvalues --    0.25599   0.26104   0.28022   0.30094   0.30103
  Beta virt. eigenvalues --    0.31695   0.33598   0.35268   0.38779   0.39553
  Beta virt. eigenvalues --    0.40674   0.40948   0.43172   0.44001   0.44948
  Beta virt. eigenvalues --    0.46938   0.47389   0.48854   0.49239   0.50212
  Beta virt. eigenvalues --    0.50551   0.52285   0.53085   0.56077   0.57854
  Beta virt. eigenvalues --    0.61837   0.62177   0.64253   0.69543   0.74359
  Beta virt. eigenvalues --    0.76862   0.77717   0.81415   0.81647   0.82971
  Beta virt. eigenvalues --    0.84693   0.86886   0.87358   0.93826   0.98725
  Beta virt. eigenvalues --    1.01385   1.02263   1.03026   1.03382   1.03999
  Beta virt. eigenvalues --    1.04311   1.08557   1.09436   1.14786   1.20581
  Beta virt. eigenvalues --    1.21651   1.22321   1.23269   1.27445   1.30874
  Beta virt. eigenvalues --    1.32207   1.32594   1.39719   1.45911   1.48105
  Beta virt. eigenvalues --    1.48480   1.50564   1.53237   1.53606   1.54106
  Beta virt. eigenvalues --    1.54617   1.56711   1.58242   1.60149   1.61498
  Beta virt. eigenvalues --    1.65122   1.65337   1.71783   1.73384   1.75571
  Beta virt. eigenvalues --    1.77503   1.80760   1.83506   1.87169   1.91175
  Beta virt. eigenvalues --    1.91906   1.92805   1.93303   1.95202   2.03325
  Beta virt. eigenvalues --    2.06582   2.07356   2.08277   2.12653   2.14017
  Beta virt. eigenvalues --    2.16775   2.18312   2.21195   2.23369   2.26304
  Beta virt. eigenvalues --    2.32710   2.38436   2.41366   2.41705   2.44887
  Beta virt. eigenvalues --    2.47913   2.48992   2.50640   2.51676   2.53892
  Beta virt. eigenvalues --    2.56606   2.58551   2.61733   2.66003   2.68836
  Beta virt. eigenvalues --    2.74184   2.75298   2.79351   2.86360   2.88945
  Beta virt. eigenvalues --    2.94591   2.99420   3.11146   3.12829   3.13970
  Beta virt. eigenvalues --    3.22004   3.39128   3.57104   3.61123   3.61851
          Condensed to atoms (all electrons):
               1          2          3          4          5          6
     1  O    7.613745   0.374413  -0.088028   0.003973   0.001268  -0.000016
     2  C    0.374413   4.521062   0.279732  -0.077682   0.012938   0.000572
     3  C   -0.088028   0.279732   5.645437   0.192604   0.123494  -0.185102
     4  C    0.003973  -0.077682   0.192604   5.143892   0.170888   0.145415
     5  C    0.001268   0.012938   0.123494   0.170888   5.237031   0.133803
     6  C   -0.000016   0.000572  -0.185102   0.145415   0.133803   5.406430
     7  N   -0.000000   0.000012  -0.000463   0.006471  -0.057501   0.247266
     8  O   -0.000000   0.000000  -0.000037  -0.000001   0.005343  -0.114595
     9  O    0.000000   0.000000  -0.000040   0.002249   0.020996  -0.112542
    10  C   -0.000102   0.004142   0.118137  -0.133065   0.043541   0.196149
    11  C    0.003284  -0.050786   0.099640   0.091936  -0.142118   0.145122
    12  H    0.322267  -0.013207   0.009701   0.000405  -0.000045   0.000003
    13  H   -0.020845   0.366342  -0.019660   0.001992  -0.000165  -0.000029
    14  H   -0.020845   0.366342  -0.019660   0.001992  -0.000165  -0.000029
    15  H    0.020049  -0.019542  -0.065749   0.453305  -0.057813   0.012794
    16  H   -0.000015  -0.000142   0.013233  -0.056627   0.444043  -0.059834
    17  H    0.000000  -0.000144   0.013350  -0.002584   0.013962  -0.056416
    18  H    0.000059  -0.009024  -0.076801   0.011592  -0.001519   0.013150
               7          8          9         10         11         12
     1  O   -0.000000  -0.000000   0.000000  -0.000102   0.003284   0.322267
     2  C    0.000012   0.000000   0.000000   0.004142  -0.050786  -0.013207
     3  C   -0.000463  -0.000037  -0.000040   0.118137   0.099640   0.009701
     4  C    0.006471  -0.000001   0.002249  -0.133065   0.091936   0.000405
     5  C   -0.057501   0.005343   0.020996   0.043541  -0.142118  -0.000045
     6  C    0.247266  -0.114595  -0.112542   0.196149   0.145122   0.000003
     7  N    6.013812   0.326226   0.313873  -0.055694   0.007051  -0.000000
     8  O    0.326226   8.014288  -0.102697   0.019524   0.002326   0.000000
     9  O    0.313873  -0.102697   8.012624   0.005300  -0.000013   0.000000
    10  C   -0.055694   0.019524   0.005300   5.162496   0.207617   0.000013
    11  C    0.007051   0.002326  -0.000013   0.207617   5.178312  -0.000434
    12  H   -0.000000   0.000000   0.000000   0.000013  -0.000434   0.471048
    13  H   -0.000000  -0.000000  -0.000000   0.000084   0.002149  -0.003725
    14  H   -0.000000  -0.000000  -0.000000   0.000084   0.002149  -0.003725
    15  H   -0.000075   0.000001  -0.000013  -0.001737   0.012871  -0.000871
    16  H   -0.013772   0.000494   0.022429   0.013722  -0.002538   0.000000
    17  H   -0.013966   0.022773   0.000508   0.442828  -0.057934  -0.000000
    18  H   -0.000086  -0.000012   0.000002  -0.048624   0.449863  -0.000009
              13         14         15         16         17         18
     1  O   -0.020845  -0.020845   0.020049  -0.000015   0.000000   0.000059
     2  C    0.366342   0.366342  -0.019542  -0.000142  -0.000144  -0.009024
     3  C   -0.019660  -0.019660  -0.065749   0.013233   0.013350  -0.076801
     4  C    0.001992   0.001992   0.453305  -0.056627  -0.002584   0.011592
     5  C   -0.000165  -0.000165  -0.057813   0.444043   0.013962  -0.001519
     6  C   -0.000029  -0.000029   0.012794  -0.059834  -0.056416   0.013150
     7  N   -0.000000  -0.000000  -0.000075  -0.013772  -0.013966  -0.000086
     8  O   -0.000000  -0.000000   0.000001   0.000494   0.022773  -0.000012
     9  O   -0.000000  -0.000000  -0.000013   0.022429   0.000508   0.000002
    10  C    0.000084   0.000084  -0.001737   0.013722   0.442828  -0.048624
    11  C    0.002149   0.002149   0.012871  -0.002538  -0.057934   0.449863
    12  H   -0.003725  -0.003725  -0.000871   0.000000  -0.000000  -0.000009
    13  H    0.581911  -0.021149   0.000937   0.000002   0.000001   0.002188
    14  H   -0.021149   0.581912   0.000937   0.000002   0.000001   0.002188
    15  H    0.000937   0.000937   0.587520  -0.008808   0.000014  -0.000116
    16  H    0.000002   0.000002  -0.008808   0.571346  -0.000167   0.000020
    17  H    0.000001   0.000001   0.000014  -0.000167   0.575640  -0.009612
    18  H    0.002188   0.002188  -0.000116   0.000020  -0.009612   0.606631
          Atomic-Atomic Spin Densities.
               1          2          3          4          5          6
     1  O    0.154805  -0.014418   0.006891   0.001182  -0.000087  -0.000005
     2  C   -0.014418  -0.012214  -0.020761  -0.001694   0.000135   0.000055
     3  C    0.006891  -0.020761   0.258310   0.017332  -0.001242  -0.010637
     4  C    0.001182  -0.001694   0.017332  -0.005527  -0.022144  -0.004486
     5  C   -0.000087   0.000135  -0.001242  -0.022144   0.047675   0.026877
     6  C   -0.000005   0.000055  -0.010637  -0.004486   0.026877   0.352104
     7  N    0.000000   0.000001  -0.000004   0.000083  -0.002217  -0.013287
     8  O    0.000000  -0.000000   0.000001  -0.000003  -0.000104  -0.003077
     9  O    0.000000  -0.000000   0.000002   0.000007  -0.000097  -0.006354
    10  C   -0.000003   0.000060  -0.000371  -0.000082   0.004289   0.002394
    11  C    0.000244  -0.004587   0.028836   0.000819  -0.004768  -0.007654
    12  H    0.000523   0.000268   0.000013  -0.000019   0.000001  -0.000000
    13  H   -0.004679   0.018946  -0.010182  -0.000401   0.000050   0.000049
    14  H   -0.004679   0.018946  -0.010182  -0.000401   0.000050   0.000049
    15  H   -0.000454   0.000036  -0.000305   0.001081  -0.000031   0.000140
    16  H    0.000000   0.000003   0.000035  -0.000044   0.001869  -0.000820
    17  H   -0.000000  -0.000001   0.000189  -0.000070   0.000113  -0.000247
    18  H   -0.000001  -0.000090  -0.000546  -0.000088  -0.000069  -0.000033
               7          8          9         10         11         12
     1  O    0.000000   0.000000   0.000000  -0.000003   0.000244   0.000523
     2  C    0.000001  -0.000000  -0.000000   0.000060  -0.004587   0.000268
     3  C   -0.000004   0.000001   0.000002  -0.000371   0.028836   0.000013
     4  C    0.000083  -0.000003   0.000007  -0.000082   0.000819  -0.000019
     5  C   -0.002217  -0.000104  -0.000097   0.004289  -0.004768   0.000001
     6  C   -0.013287  -0.003077  -0.006354   0.002394  -0.007654  -0.000000
     7  N   -0.025500   0.018258  -0.007128   0.000161   0.000084   0.000000
     8  O    0.018258  -0.073264   0.000571   0.000849   0.000042   0.000000
     9  O   -0.007128   0.000571   0.126793  -0.000037   0.000008   0.000000
    10  C    0.000161   0.000849  -0.000037  -0.110616  -0.013224   0.000000
    11  C    0.000084   0.000042   0.000008  -0.013224   0.214342   0.000001
    12  H    0.000000   0.000000   0.000000   0.000000   0.000001  -0.004701
    13  H   -0.000000  -0.000000  -0.000000   0.000049  -0.002250   0.000010
    14  H   -0.000000  -0.000000  -0.000000   0.000049  -0.002250   0.000010
    15  H   -0.000001  -0.000000   0.000001  -0.000061   0.000082   0.000027
    16  H    0.000212  -0.000005  -0.000331  -0.000100  -0.000036   0.000000
    17  H    0.000098  -0.000006   0.000004   0.000229  -0.000185   0.000000
    18  H    0.000003  -0.000000  -0.000000  -0.000045   0.002859   0.000000
              13         14         15         16         17         18
     1  O   -0.004679  -0.004679  -0.000454   0.000000  -0.000000  -0.000001
     2  C    0.018946   0.018946   0.000036   0.000003  -0.000001  -0.000090
     3  C   -0.010182  -0.010182  -0.000305   0.000035   0.000189  -0.000546
     4  C   -0.000401  -0.000401   0.001081  -0.000044  -0.000070  -0.000088
     5  C    0.000050   0.000050  -0.000031   0.001869   0.000113  -0.000069
     6  C    0.000049   0.000049   0.000140  -0.000820  -0.000247  -0.000033
     7  N   -0.000000  -0.000000  -0.000001   0.000212   0.000098   0.000003
     8  O   -0.000000  -0.000000  -0.000000  -0.000005  -0.000006  -0.000000
     9  O   -0.000000  -0.000000   0.000001  -0.000331   0.000004  -0.000000
    10  C    0.000049   0.000049  -0.000061  -0.000100   0.000229  -0.000045
    11  C   -0.002250  -0.002250   0.000082  -0.000036  -0.000185   0.002859
    12  H    0.000010   0.000010   0.000027   0.000000   0.000000   0.000000
    13  H    0.080592  -0.013169   0.000005  -0.000000   0.000000  -0.000007
    14  H   -0.013169   0.080592   0.000005  -0.000000   0.000000  -0.000007
    15  H    0.000005   0.000005  -0.001627   0.000098  -0.000001   0.000003
    16  H   -0.000000  -0.000000   0.000098  -0.003862   0.000001  -0.000000
    17  H    0.000000   0.000000  -0.000001   0.000001   0.003071   0.000125
    18  H   -0.000007  -0.000007   0.000003  -0.000000   0.000125  -0.011256
 Mulliken charges and spin densities:
               1          2
     1  O   -0.209209   0.139317
     2  C    0.244972  -0.015314
     3  C   -0.039789   0.257378
     4  C    0.043243  -0.014456
     5  C    0.052018   0.050299
     6  C    0.227859   0.335068
     7  N    0.226848  -0.029238
     8  O   -0.173632  -0.056739
     9  O   -0.162677   0.113438
    10  C    0.025586  -0.116460
    11  C    0.051503   0.212363
    12  H    0.218579  -0.003866
    13  H    0.109968   0.069013
    14  H    0.109968   0.069014
    15  H    0.066296  -0.001002
    16  H    0.076611  -0.002981
    17  H    0.071747   0.003319
    18  H    0.060110  -0.009153
 Sum of Mulliken charges =   1.00000   1.00000
 Mulliken charges and spin densities with hydrogens summed into heavy atoms:
               1          2
     1  O    0.009371   0.135451
     2  C    0.464907   0.122713
     3  C   -0.039789   0.257378
     4  C    0.109540  -0.015458
     5  C    0.128628   0.047318
     6  C    0.227859   0.335068
     7  N    0.226848  -0.029238
     8  O   -0.173632  -0.056739
     9  O   -0.162677   0.113438
    10  C    0.097333  -0.113141
    11  C    0.111612   0.203211
 Electronic spatial extent (au):  <R**2>=           2079.4624
 Charge=              1.0000 electrons
 Dipole moment (field-independent basis, Debye):
    X=              9.6982    Y=              2.2418    Z=              0.0000  Tot=              9.9539
 Quadrupole moment (field-independent basis, Debye-Ang):
   XX=            -29.3449   YY=            -50.8156   ZZ=            -59.4460
   XY=              4.5289   XZ=              0.0001   YZ=              0.0000
 Traceless Quadrupole moment (field-independent basis, Debye-Ang):
   XX=             17.1906   YY=             -4.2801   ZZ=            -12.9105
   XY=              4.5289   XZ=              0.0001   YZ=              0.0000
 Octapole moment (field-independent basis, Debye-Ang**2):
  XXX=            195.5523  YYY=              3.8439  ZZZ=              0.0000  XYY=             10.5824
  XXY=             10.2315  XXZ=              0.0003  XZZ=             -2.5427  YZZ=             -0.4870
  YYZ=             -0.0000  XYZ=             -0.0001
 Hexadecapole moment (field-independent basis, Debye-Ang**3):
 XXXX=          -1318.8763 YYYY=           -356.3998 ZZZZ=            -60.3963 XXXY=             -4.3523
 XXXZ=              0.0018 YYYX=             -4.1629 YYYZ=              0.0001 ZZZX=              0.0001
 ZZZY=             -0.0000 XXYY=           -394.9638 XXZZ=           -320.0990 YYZZ=            -81.1068
 XXYZ=             -0.0001 YYXZ=              0.0000 ZZXY=              4.2105
 N-N= 5.775894455733D+02 E-N=-2.425614384416D+03  KE= 5.458459619264D+02
                          Isotropic Fermi Contact Couplings
        Atom                 a.u.       MegaHertz       Gauss      10(-4) cm-1
     1  O(17)              0.05083     -30.81446     -10.99536     -10.27860
     2  C(13)             -0.02554     -28.71216     -10.24521      -9.57735
     3  C(13)              0.03338      37.52175      13.38869      12.51591
     4  C(13)             -0.00895     -10.06073      -3.58992      -3.35590
     5  C(13)              0.00075       0.84342       0.30095       0.28134
     6  C(13)              0.05803      65.23929      23.27900      21.76149
     7  N(14)             -0.01700      -5.49232      -1.95980      -1.83204
     8  O(17)             -0.02091      12.67651       4.52329       4.22843
     9  O(17)              0.03817     -23.13960      -8.25679      -7.71854
    10  C(13)             -0.02842     -31.95151     -11.40109     -10.65788
    11  C(13)              0.02860      32.15580      11.47399      10.72602
    12  H(1)              -0.00204      -9.11855      -3.25372      -3.04162
    13  H(1)               0.03390     151.53438      54.07123      50.54643
    14  H(1)               0.03390     151.53501      54.07146      50.54664
    15  H(1)              -0.00034      -1.52990      -0.54591      -0.51032
    16  H(1)              -0.00106      -4.71799      -1.68349      -1.57375
    17  H(1)               0.00097       4.32312       1.54260       1.44204
    18  H(1)              -0.00304     -13.57141      -4.84262      -4.52693
 --------------------------------------------------------
       Center         ----  Spin Dipole Couplings  ----
                      3XX-RR        3YY-RR        3ZZ-RR
 --------------------------------------------------------
     1   Atom       -0.276237     -0.282171      0.558408
     2   Atom       -0.038191     -0.043173      0.081364
     3   Atom       -0.143153     -0.146929      0.290082
     4   Atom       -0.005029     -0.001359      0.006388
     5   Atom       -0.041174     -0.037681      0.078855
     6   Atom       -0.180136     -0.187239      0.367374
     7   Atom        0.010767      0.014443     -0.025209
     8   Atom        0.104815      0.114394     -0.219209
     9   Atom       -0.228230     -0.226867      0.455098
    10   Atom        0.043903      0.042624     -0.086526
    11   Atom       -0.124153     -0.115445      0.239598
    12   Atom        0.027006     -0.017605     -0.009401
    13   Atom       -0.002296      0.001658      0.000638
    14   Atom       -0.002296      0.001658      0.000638
    15   Atom       -0.001211      0.006828     -0.005617
    16   Atom       -0.005565      0.010773     -0.005208
    17   Atom        0.000679      0.003864     -0.004543
    18   Atom       -0.013133      0.018465     -0.005333
 --------------------------------------------------------
                        XY            XZ            YZ
 --------------------------------------------------------
     1   Atom       -0.007130     -0.000005     -0.000001
     2   Atom       -0.006989     -0.000001     -0.000000
     3   Atom       -0.003832     -0.000001     -0.000000
     4   Atom        0.002647     -0.000000      0.000000
     5   Atom       -0.002513     -0.000001     -0.000000
     6   Atom        0.000459     -0.000000     -0.000002
     7   Atom        0.005634      0.000000     -0.000000
     8   Atom       -0.005339     -0.000006     -0.000009
     9   Atom       -0.002657      0.000025     -0.000013
    10   Atom        0.003297      0.000000      0.000000
    11   Atom       -0.003256      0.000002     -0.000000
    12   Atom        0.003297      0.000000      0.000000
    13   Atom        0.005567      0.007536      0.013166
    14   Atom        0.005567     -0.007536     -0.013166
    15   Atom       -0.000276     -0.000000      0.000000
    16   Atom        0.002360      0.000000      0.000000
    17   Atom        0.001124     -0.000000      0.000000
    18   Atom        0.007807      0.000000     -0.000000
 --------------------------------------------------------


 ---------------------------------------------------------------------------------
              Anisotropic Spin Dipole Couplings in Principal Axis System
 ---------------------------------------------------------------------------------

       Atom             a.u.   MegaHertz   Gauss  10(-4) cm-1        Axes

              Baa    -0.2869    20.762     7.408     6.925  0.5549  0.8319  0.0000
     1 O(17)  Bbb    -0.2715    19.644     7.010     6.553  0.8319 -0.5549  0.0000
              Bcc     0.5584   -40.406   -14.418   -13.478 -0.0000 -0.0000  1.0000
 
              Baa    -0.0481    -6.455    -2.303    -2.153  0.5763  0.8172  0.0000
     2 C(13)  Bbb    -0.0333    -4.463    -1.593    -1.489  0.8172 -0.5763  0.0000
              Bcc     0.0814    10.918     3.896     3.642 -0.0000 -0.0000  1.0000
 
              Baa    -0.1493   -20.036    -7.149    -6.683  0.5282  0.8491  0.0000
     3 C(13)  Bbb    -0.1408   -18.890    -6.740    -6.301  0.8491 -0.5282  0.0000
              Bcc     0.2901    38.926    13.890    12.984 -0.0000 -0.0000  1.0000
 
              Baa    -0.0064    -0.861    -0.307    -0.287  0.8859 -0.4639  0.0000
     4 C(13)  Bbb     0.0000     0.004     0.001     0.001  0.4639  0.8859  0.0000
              Bcc     0.0064     0.857     0.306     0.286 -0.0000 -0.0000  1.0000
 
              Baa    -0.0425    -5.702    -2.034    -1.902  0.8862  0.4633  0.0000
     5 C(13)  Bbb    -0.0364    -4.880    -1.741    -1.628 -0.4633  0.8862 -0.0000
              Bcc     0.0789    10.582     3.776     3.530 -0.0000 -0.0000  1.0000
 
              Baa    -0.1873   -25.130    -8.967    -8.382 -0.0642  0.9979  0.0000
     6 C(13)  Bbb    -0.1801   -24.169    -8.624    -8.062  0.9979  0.0642  0.0000
              Bcc     0.3674    49.298    17.591    16.444 -0.0000 -0.0000  1.0000
 
              Baa    -0.0252    -0.972    -0.347    -0.324 -0.0000  0.0000  1.0000
     7 N(14)  Bbb     0.0067     0.258     0.092     0.086  0.8094 -0.5873  0.0000
              Bcc     0.0185     0.715     0.255     0.238  0.5873  0.8094 -0.0000
 
              Baa    -0.2192    15.862     5.660     5.291  0.0000  0.0000  1.0000
     8 O(17)  Bbb     0.1024    -7.412    -2.645    -2.472  0.9132  0.4076 -0.0000
              Bcc     0.1168    -8.450    -3.015    -2.819 -0.4076  0.9132 -0.0000
 
              Baa    -0.2303    16.664     5.946     5.558  0.7901  0.6130 -0.0000
     9 O(17)  Bbb    -0.2248    16.267     5.804     5.426 -0.6130  0.7901  0.0000
              Bcc     0.4551   -32.931   -11.750   -10.984  0.0000 -0.0000  1.0000
 
              Baa    -0.0865   -11.611    -4.143    -3.873 -0.0000 -0.0000  1.0000
    10 C(13)  Bbb     0.0399     5.355     1.911     1.786 -0.6362  0.7715 -0.0000
              Bcc     0.0466     6.256     2.232     2.087  0.7715  0.6362  0.0000
 
              Baa    -0.1252   -16.805    -5.997    -5.606  0.9489  0.3156 -0.0000
    11 C(13)  Bbb    -0.1144   -15.346    -5.476    -5.119 -0.3156  0.9489  0.0000
              Bcc     0.2396    32.152    11.473    10.725  0.0000 -0.0000  1.0000
 
              Baa    -0.0178    -9.522    -3.398    -3.176 -0.0733  0.9973  0.0000
    12 H(1)   Bbb    -0.0094    -5.016    -1.790    -1.673 -0.0000 -0.0000  1.0000
              Bcc     0.0272    14.538     5.188     4.849  0.9973  0.0733  0.0000
 
              Baa    -0.0124    -6.609    -2.358    -2.204 -0.2214 -0.6188  0.7537
    13 H(1)   Bbb    -0.0061    -3.237    -1.155    -1.080  0.8857 -0.4509 -0.1100
              Bcc     0.0185     9.845     3.513     3.284  0.4079  0.6432  0.6480
 
              Baa    -0.0124    -6.609    -2.358    -2.204  0.2214  0.6188  0.7537
    14 H(1)   Bbb    -0.0061    -3.237    -1.155    -1.080  0.8857 -0.4509  0.1100
              Bcc     0.0185     9.845     3.513     3.284 -0.4079 -0.6432  0.6480
 
              Baa    -0.0056    -2.997    -1.069    -1.000  0.0000 -0.0000  1.0000
    15 H(1)   Bbb    -0.0012    -0.651    -0.232    -0.217  0.9994  0.0343 -0.0000
              Bcc     0.0068     3.648     1.302     1.217 -0.0343  0.9994  0.0000
 
              Baa    -0.0059    -3.148    -1.123    -1.050  0.9901 -0.1402 -0.0000
    16 H(1)   Bbb    -0.0052    -2.779    -0.992    -0.927  0.0000 -0.0000  1.0000
              Bcc     0.0111     5.926     2.115     1.977  0.1402  0.9901  0.0000
 
              Baa    -0.0045    -2.424    -0.865    -0.809  0.0000 -0.0000  1.0000
    17 H(1)   Bbb     0.0003     0.172     0.061     0.057  0.9531 -0.3026 -0.0000
              Bcc     0.0042     2.252     0.804     0.751  0.3026  0.9531  0.0000
 
              Baa    -0.0150    -7.980    -2.847    -2.662  0.9738 -0.2275 -0.0000
    18 H(1)   Bbb    -0.0053    -2.845    -1.015    -0.949  0.0000 -0.0000  1.0000
              Bcc     0.0203    10.825     3.863     3.611  0.2275  0.9738 -0.0000
 

 ---------------------------------------------------------------------------------

 ******************************Gaussian NBO Version 3.1******************************
             N A T U R A L   A T O M I C   O R B I T A L   A N D
          N A T U R A L   B O N D   O R B I T A L   A N A L Y S I S
 ******************************Gaussian NBO Version 3.1******************************
       /RESON  / : Allow strongly delocalized NBO set

 Analyzing the SCF density

 Job title: 13                                                              

 Storage needed:    108342 in NPA,    143789 in NBO ( 939522296 available)
 GSVD:  LWork=       23561 too small for GESVD, short by          75 words or          75 for optimal perf.


 NATURAL POPULATIONS:  Natural atomic orbital occupancies 
                                                          
   NAO  Atom  No  lang   Type(AO)    Occupancy
 --------------------------------------------
     1    O    1  S      Cor( 1S)     1.99974
     2    O    1  S      Val( 2S)     1.67774
     3    O    1  S      Ryd( 3S)     0.00106
     4    O    1  px     Val( 2p)     1.51336
     5    O    1  px     Ryd( 3p)     0.00196
     6    O    1  py     Val( 2p)     1.60996
     7    O    1  py     Ryd( 3p)     0.00086
     8    O    1  pz     Val( 2p)     1.82721
     9    O    1  pz     Ryd( 3p)     0.00182
    10    O    1  dxy    Ryd( 3d)     0.00108
    11    O    1  dxz    Ryd( 3d)     0.00017
    12    O    1  dyz    Ryd( 3d)     0.00100
    13    O    1  dx2y2  Ryd( 3d)     0.00135
    14    O    1  dz2    Ryd( 3d)     0.00070

    15    C    2  S      Cor( 1S)     1.99901
    16    C    2  S      Val( 2S)     1.00792
    17    C    2  S      Ryd( 3S)     0.00332
    18    C    2  px     Val( 2p)     0.98672
    19    C    2  px     Ryd( 3p)     0.00189
    20    C    2  py     Val( 2p)     0.87406
    21    C    2  py     Ryd( 3p)     0.00544
    22    C    2  pz     Val( 2p)     1.18990
    23    C    2  pz     Ryd( 3p)     0.00110
    24    C    2  dxy    Ryd( 3d)     0.00152
    25    C    2  dxz    Ryd( 3d)     0.00082
    26    C    2  dyz    Ryd( 3d)     0.00177
    27    C    2  dx2y2  Ryd( 3d)     0.00182
    28    C    2  dz2    Ryd( 3d)     0.00088

    29    C    3  S      Cor( 1S)     1.99887
    30    C    3  S      Val( 2S)     0.90278
    31    C    3  S      Ryd( 3S)     0.00165
    32    C    3  px     Val( 2p)     1.07953
    33    C    3  px     Ryd( 3p)     0.00503
    34    C    3  py     Val( 2p)     1.09898
    35    C    3  py     Ryd( 3p)     0.00413
    36    C    3  pz     Val( 2p)     0.81414
    37    C    3  pz     Ryd( 3p)     0.00124
    38    C    3  dxy    Ryd( 3d)     0.00089
    39    C    3  dxz    Ryd( 3d)     0.00072
    40    C    3  dyz    Ryd( 3d)     0.00082
    41    C    3  dx2y2  Ryd( 3d)     0.00094
    42    C    3  dz2    Ryd( 3d)     0.00043

    43    C    4  S      Cor( 1S)     1.99890
    44    C    4  S      Val( 2S)     0.95433
    45    C    4  S      Ryd( 3S)     0.00148
    46    C    4  px     Val( 2p)     1.11733
    47    C    4  px     Ryd( 3p)     0.00554
    48    C    4  py     Val( 2p)     1.16274
    49    C    4  py     Ryd( 3p)     0.00563
    50    C    4  pz     Val( 2p)     0.94109
    51    C    4  pz     Ryd( 3p)     0.00127
    52    C    4  dxy    Ryd( 3d)     0.00072
    53    C    4  dxz    Ryd( 3d)     0.00044
    54    C    4  dyz    Ryd( 3d)     0.00043
    55    C    4  dx2y2  Ryd( 3d)     0.00074
    56    C    4  dz2    Ryd( 3d)     0.00040

    57    C    5  S      Cor( 1S)     1.99890
    58    C    5  S      Val( 2S)     0.96758
    59    C    5  S      Ryd( 3S)     0.00155
    60    C    5  px     Val( 2p)     1.09529
    61    C    5  px     Ryd( 3p)     0.00582
    62    C    5  py     Val( 2p)     1.19347
    63    C    5  py     Ryd( 3p)     0.00600
    64    C    5  pz     Val( 2p)     0.85596
    65    C    5  pz     Ryd( 3p)     0.00096
    66    C    5  dxy    Ryd( 3d)     0.00091
    67    C    5  dxz    Ryd( 3d)     0.00053
    68    C    5  dyz    Ryd( 3d)     0.00053
    69    C    5  dx2y2  Ryd( 3d)     0.00055
    70    C    5  dz2    Ryd( 3d)     0.00041

    71    C    6  S      Cor( 1S)     1.99870
    72    C    6  S      Val( 2S)     0.88406
    73    C    6  S      Ryd( 3S)     0.00243
    74    C    6  px     Val( 2p)     0.88828
    75    C    6  px     Ryd( 3p)     0.00651
    76    C    6  py     Val( 2p)     1.10661
    77    C    6  py     Ryd( 3p)     0.00835
    78    C    6  pz     Val( 2p)     0.88035
    79    C    6  pz     Ryd( 3p)     0.00076
    80    C    6  dxy    Ryd( 3d)     0.00083
    81    C    6  dxz    Ryd( 3d)     0.00056
    82    C    6  dyz    Ryd( 3d)     0.00084
    83    C    6  dx2y2  Ryd( 3d)     0.00168
    84    C    6  dz2    Ryd( 3d)     0.00057

    85    N    7  S      Cor( 1S)     1.99928
    86    N    7  S      Val( 2S)     1.04864
    87    N    7  S      Ryd( 3S)     0.00588
    88    N    7  px     Val( 2p)     1.19732
    89    N    7  px     Ryd( 3p)     0.01232
    90    N    7  py     Val( 2p)     1.00911
    91    N    7  py     Ryd( 3p)     0.01899
    92    N    7  pz     Val( 2p)     1.20704
    93    N    7  pz     Ryd( 3p)     0.00099
    94    N    7  dxy    Ryd( 3d)     0.00399
    95    N    7  dxz    Ryd( 3d)     0.00083
    96    N    7  dyz    Ryd( 3d)     0.00544
    97    N    7  dx2y2  Ryd( 3d)     0.00572
    98    N    7  dz2    Ryd( 3d)     0.00067

    99    O    8  S      Cor( 1S)     1.99976
   100    O    8  S      Val( 2S)     1.73779
   101    O    8  S      Ryd( 3S)     0.00315
   102    O    8  px     Val( 2p)     1.70532
   103    O    8  px     Ryd( 3p)     0.00189
   104    O    8  py     Val( 2p)     1.47065
   105    O    8  py     Ryd( 3p)     0.00194
   106    O    8  pz     Val( 2p)     1.39318
   107    O    8  pz     Ryd( 3p)     0.00198
   108    O    8  dxy    Ryd( 3d)     0.00144
   109    O    8  dxz    Ryd( 3d)     0.00090
   110    O    8  dyz    Ryd( 3d)     0.00149
   111    O    8  dx2y2  Ryd( 3d)     0.00175
   112    O    8  dz2    Ryd( 3d)     0.00042

   113    O    9  S      Cor( 1S)     1.99976
   114    O    9  S      Val( 2S)     1.73793
   115    O    9  S      Ryd( 3S)     0.00312
   116    O    9  px     Val( 2p)     1.80638
   117    O    9  px     Ryd( 3p)     0.00229
   118    O    9  py     Val( 2p)     1.37482
   119    O    9  py     Ryd( 3p)     0.00156
   120    O    9  pz     Val( 2p)     1.37202
   121    O    9  pz     Ryd( 3p)     0.00200
   122    O    9  dxy    Ryd( 3d)     0.00150
   123    O    9  dxz    Ryd( 3d)     0.00048
   124    O    9  dyz    Ryd( 3d)     0.00189
   125    O    9  dx2y2  Ryd( 3d)     0.00172
   126    O    9  dz2    Ryd( 3d)     0.00043

   127    C   10  S      Cor( 1S)     1.99891
   128    C   10  S      Val( 2S)     0.96247
   129    C   10  S      Ryd( 3S)     0.00160
   130    C   10  px     Val( 2p)     1.12584
   131    C   10  px     Ryd( 3p)     0.00630
   132    C   10  py     Val( 2p)     1.16412
   133    C   10  py     Ryd( 3p)     0.00603
   134    C   10  pz     Val( 2p)     0.93446
   135    C   10  pz     Ryd( 3p)     0.00100
   136    C   10  dxy    Ryd( 3d)     0.00068
   137    C   10  dxz    Ryd( 3d)     0.00046
   138    C   10  dyz    Ryd( 3d)     0.00049
   139    C   10  dx2y2  Ryd( 3d)     0.00071
   140    C   10  dz2    Ryd( 3d)     0.00041

   141    C   11  S      Cor( 1S)     1.99889
   142    C   11  S      Val( 2S)     0.95775
   143    C   11  S      Ryd( 3S)     0.00144
   144    C   11  px     Val( 2p)     1.08863
   145    C   11  px     Ryd( 3p)     0.00422
   146    C   11  py     Val( 2p)     1.17933
   147    C   11  py     Ryd( 3p)     0.00582
   148    C   11  pz     Val( 2p)     0.86959
   149    C   11  pz     Ryd( 3p)     0.00075
   150    C   11  dxy    Ryd( 3d)     0.00087
   151    C   11  dxz    Ryd( 3d)     0.00056
   152    C   11  dyz    Ryd( 3d)     0.00042
   153    C   11  dx2y2  Ryd( 3d)     0.00067
   154    C   11  dz2    Ryd( 3d)     0.00042

   155    H   12  S      Val( 1S)     0.49442
   156    H   12  S      Ryd( 2S)     0.00079
   157    H   12  px     Ryd( 2p)     0.00237
   158    H   12  py     Ryd( 2p)     0.00102
   159    H   12  pz     Ryd( 2p)     0.00135

   160    H   13  S      Val( 1S)     0.72058
   161    H   13  S      Ryd( 2S)     0.00164
   162    H   13  px     Ryd( 2p)     0.00033
   163    H   13  py     Ryd( 2p)     0.00026
   164    H   13  pz     Ryd( 2p)     0.00068

   165    H   14  S      Val( 1S)     0.72058
   166    H   14  S      Ryd( 2S)     0.00164
   167    H   14  px     Ryd( 2p)     0.00033
   168    H   14  py     Ryd( 2p)     0.00026
   169    H   14  pz     Ryd( 2p)     0.00068

   170    H   15  S      Val( 1S)     0.71540
   171    H   15  S      Ryd( 2S)     0.00197
   172    H   15  px     Ryd( 2p)     0.00040
   173    H   15  py     Ryd( 2p)     0.00059
   174    H   15  pz     Ryd( 2p)     0.00010

   175    H   16  S      Val( 1S)     0.70486
   176    H   16  S      Ryd( 2S)     0.00220
   177    H   16  px     Ryd( 2p)     0.00027
   178    H   16  py     Ryd( 2p)     0.00073
   179    H   16  pz     Ryd( 2p)     0.00009

   180    H   17  S      Val( 1S)     0.70242
   181    H   17  S      Ryd( 2S)     0.00215
   182    H   17  px     Ryd( 2p)     0.00043
   183    H   17  py     Ryd( 2p)     0.00056
   184    H   17  pz     Ryd( 2p)     0.00010

   185    H   18  S      Val( 1S)     0.73729
   186    H   18  S      Ryd( 2S)     0.00148
   187    H   18  px     Ryd( 2p)     0.00018
   188    H   18  py     Ryd( 2p)     0.00078
   189    H   18  pz     Ryd( 2p)     0.00012

 WARNING:  1 low occupancy (<1.9990e) core orbital  found on  C    3
           1 low occupancy (<1.9990e) core orbital  found on  C    4
           1 low occupancy (<1.9990e) core orbital  found on  C    5
           1 low occupancy (<1.9990e) core orbital  found on  C    6
           1 low occupancy (<1.9990e) core orbital  found on  C   10
           1 low occupancy (<1.9990e) core orbital  found on  C   11


 Summary of Natural Population Analysis:                  
                                                          
                                       Natural Population 
                Natural  -----------------------------------------------
    Atom  No    Charge         Core      Valence    Rydberg      Total
 -----------------------------------------------------------------------
      O    1   -0.63800      1.99974     6.62826    0.01000     8.63800
      C    2   -0.07616      1.99901     4.05860    0.01856     6.07616
      C    3    0.08985      1.99887     3.89544    0.01584     5.91015
      C    4   -0.19104      1.99890     4.17549    0.01665     6.19104
      C    5   -0.12847      1.99890     4.11231    0.01726     6.12847
      C    6    0.21948      1.99870     3.75930    0.02252     5.78052
      N    7    0.48378      1.99928     4.46211    0.05483     6.51622
      O    8   -0.32167      1.99976     6.30694    0.01497     8.32167
      O    9   -0.30590      1.99976     6.29115    0.01499     8.30590
      C   10   -0.20348      1.99891     4.18689    0.01767     6.20348
      C   11   -0.10936      1.99889     4.09530    0.01516     6.10936
      H   12    0.50006      0.00000     0.49442    0.00552     0.49994
      H   13    0.27651      0.00000     0.72058    0.00291     0.72349
      H   14    0.27651      0.00000     0.72058    0.00291     0.72349
      H   15    0.28154      0.00000     0.71540    0.00306     0.71846
      H   16    0.29185      0.00000     0.70486    0.00329     0.70815
      H   17    0.29434      0.00000     0.70242    0.00323     0.70566
      H   18    0.26016      0.00000     0.73729    0.00255     0.73984
 =======================================================================
   * Total *    1.00000     21.99073    56.76733    0.24194    79.00000

                                 Natural Population      
 --------------------------------------------------------
   Core                      21.99073 ( 99.9579% of  22)
   Valence                   56.76733 ( 99.5918% of  57)
   Natural Minimal Basis     78.75806 ( 99.6938% of  79)
   Natural Rydberg Basis      0.24194 (  0.3062% of  79)
 --------------------------------------------------------

    Atom  No          Natural Electron Configuration
 ----------------------------------------------------------------------------
      O    1      [core]2S( 1.68)2p( 4.95)
      C    2      [core]2S( 1.01)2p( 3.05)3p( 0.01)3d( 0.01)
      C    3      [core]2S( 0.90)2p( 2.99)3p( 0.01)
      C    4      [core]2S( 0.95)2p( 3.22)3p( 0.01)
      C    5      [core]2S( 0.97)2p( 3.14)3p( 0.01)
      C    6      [core]2S( 0.88)2p( 2.88)3p( 0.02)
      N    7      [core]2S( 1.05)2p( 3.41)3S( 0.01)3p( 0.03)3d( 0.02)
      O    8      [core]2S( 1.74)2p( 4.57)3p( 0.01)3d( 0.01)
      O    9      [core]2S( 1.74)2p( 4.55)3p( 0.01)3d( 0.01)
      C   10      [core]2S( 0.96)2p( 3.22)3p( 0.01)
      C   11      [core]2S( 0.96)2p( 3.14)3p( 0.01)
      H   12            1S( 0.49)
      H   13            1S( 0.72)
      H   14            1S( 0.72)
      H   15            1S( 0.72)
      H   16            1S( 0.70)
      H   17            1S( 0.70)
      H   18            1S( 0.74)


 ***************************************************
 *******         Alpha spin orbitals         *******
 ***************************************************


 NATURAL POPULATIONS:  Natural atomic orbital occupancies 
                                                          
   NAO  Atom  No  lang   Type(AO)    Occupancy      Energy
 ----------------------------------------------------------
     1    O    1  S      Cor( 1S)     0.99987     -19.17685
     2    O    1  S      Val( 2S)     0.84025      -1.07519
     3    O    1  S      Ryd( 3S)     0.00051       1.22077
     4    O    1  px     Val( 2p)     0.75801      -0.48951
     5    O    1  px     Ryd( 3p)     0.00098       1.09973
     6    O    1  py     Val( 2p)     0.80569      -0.51155
     7    O    1  py     Ryd( 3p)     0.00042       0.92194
     8    O    1  pz     Val( 2p)     0.97974      -0.51726
     9    O    1  pz     Ryd( 3p)     0.00086       0.84639
    10    O    1  dxy    Ryd( 3d)     0.00054       2.82231
    11    O    1  dxz    Ryd( 3d)     0.00009       2.57349
    12    O    1  dyz    Ryd( 3d)     0.00050       2.52632
    13    O    1  dx2y2  Ryd( 3d)     0.00067       3.02867
    14    O    1  dz2    Ryd( 3d)     0.00033       2.80509

    15    C    2  S      Cor( 1S)     0.99950     -10.35510
    16    C    2  S      Val( 2S)     0.50163      -0.44335
    17    C    2  S      Ryd( 3S)     0.00162       0.57521
    18    C    2  px     Val( 2p)     0.49024      -0.29572
    19    C    2  px     Ryd( 3p)     0.00096       0.30491
    20    C    2  py     Val( 2p)     0.43317      -0.28538
    21    C    2  py     Ryd( 3p)     0.00273       0.36049
    22    C    2  pz     Val( 2p)     0.61374      -0.31567
    23    C    2  pz     Ryd( 3p)     0.00069       0.45096
    24    C    2  dxy    Ryd( 3d)     0.00075       2.02039
    25    C    2  dxz    Ryd( 3d)     0.00040       1.82540
    26    C    2  dyz    Ryd( 3d)     0.00105       2.12767
    27    C    2  dx2y2  Ryd( 3d)     0.00090       2.02621
    28    C    2  dz2    Ryd( 3d)     0.00045       2.02195

    29    C    3  S      Cor( 1S)     0.99944     -10.31440
    30    C    3  S      Val( 2S)     0.45514      -0.37597
    31    C    3  S      Ryd( 3S)     0.00084       0.34885
    32    C    3  px     Val( 2p)     0.54112      -0.30043
    33    C    3  px     Ryd( 3p)     0.00252       0.87173
    34    C    3  py     Val( 2p)     0.54984      -0.28553
    35    C    3  py     Ryd( 3p)     0.00206       0.63421
    36    C    3  pz     Val( 2p)     0.51847      -0.35263
    37    C    3  pz     Ryd( 3p)     0.00077       0.40624
    38    C    3  dxy    Ryd( 3d)     0.00045       2.22664
    39    C    3  dxz    Ryd( 3d)     0.00047       1.67207
    40    C    3  dyz    Ryd( 3d)     0.00045       1.67339
    41    C    3  dx2y2  Ryd( 3d)     0.00047       2.17496
    42    C    3  dz2    Ryd( 3d)     0.00014       1.94872

    43    C    4  S      Cor( 1S)     0.99945     -10.27482
    44    C    4  S      Val( 2S)     0.47662      -0.35154
    45    C    4  S      Ryd( 3S)     0.00075       0.39538
    46    C    4  px     Val( 2p)     0.55808      -0.25718
    47    C    4  px     Ryd( 3p)     0.00277       0.66820
    48    C    4  py     Val( 2p)     0.57968      -0.26412
    49    C    4  py     Ryd( 3p)     0.00283       0.69461
    50    C    4  pz     Val( 2p)     0.47598      -0.31335
    51    C    4  pz     Ryd( 3p)     0.00067       0.36681
    52    C    4  dxy    Ryd( 3d)     0.00036       2.30947
    53    C    4  dxz    Ryd( 3d)     0.00022       1.71573
    54    C    4  dyz    Ryd( 3d)     0.00029       1.71837
    55    C    4  dx2y2  Ryd( 3d)     0.00036       2.25701
    56    C    4  dz2    Ryd( 3d)     0.00019       2.01803

    57    C    5  S      Cor( 1S)     0.99945     -10.28656
    58    C    5  S      Val( 2S)     0.48430      -0.36681
    59    C    5  S      Ryd( 3S)     0.00079       0.39707
    60    C    5  px     Val( 2p)     0.54735      -0.25921
    61    C    5  px     Ryd( 3p)     0.00291       0.58562
    62    C    5  py     Val( 2p)     0.59556      -0.27765
    63    C    5  py     Ryd( 3p)     0.00301       0.74271
    64    C    5  pz     Val( 2p)     0.45895      -0.32174
    65    C    5  pz     Ryd( 3p)     0.00055       0.36282
    66    C    5  dxy    Ryd( 3d)     0.00045       2.28213
    67    C    5  dxz    Ryd( 3d)     0.00028       1.70920
    68    C    5  dyz    Ryd( 3d)     0.00033       1.70248
    69    C    5  dx2y2  Ryd( 3d)     0.00027       2.26418
    70    C    5  dz2    Ryd( 3d)     0.00018       2.01060

    71    C    6  S      Cor( 1S)     0.99936     -10.34049
    72    C    6  S      Val( 2S)     0.44784      -0.37503
    73    C    6  S      Ryd( 3S)     0.00126       0.36548
    74    C    6  px     Val( 2p)     0.44688      -0.27641
    75    C    6  px     Ryd( 3p)     0.00326       0.69463
    76    C    6  py     Val( 2p)     0.55539      -0.29280
    77    C    6  py     Ryd( 3p)     0.00415       0.79081
    78    C    6  pz     Val( 2p)     0.57269      -0.36836
    79    C    6  pz     Ryd( 3p)     0.00048       0.38808
    80    C    6  dxy    Ryd( 3d)     0.00042       2.24704
    81    C    6  dxz    Ryd( 3d)     0.00029       1.63064
    82    C    6  dyz    Ryd( 3d)     0.00043       1.67035
    83    C    6  dx2y2  Ryd( 3d)     0.00085       2.17235
    84    C    6  dz2    Ryd( 3d)     0.00020       1.92755

    85    N    7  S      Cor( 1S)     0.99964     -14.59064
    86    N    7  S      Val( 2S)     0.52310      -0.65230
    87    N    7  S      Ryd( 3S)     0.00287       0.70175
    88    N    7  px     Val( 2p)     0.59660      -0.46755
    89    N    7  px     Ryd( 3p)     0.00615       0.82059
    90    N    7  py     Val( 2p)     0.50406      -0.42269
    91    N    7  py     Ryd( 3p)     0.00952       0.92383
    92    N    7  pz     Val( 2p)     0.59820      -0.48775
    93    N    7  pz     Ryd( 3p)     0.00061       0.61353
    94    N    7  dxy    Ryd( 3d)     0.00199       2.67146
    95    N    7  dxz    Ryd( 3d)     0.00051       1.99892
    96    N    7  dyz    Ryd( 3d)     0.00274       2.10461
    97    N    7  dx2y2  Ryd( 3d)     0.00284       2.55602
    98    N    7  dz2    Ryd( 3d)     0.00033       2.40005

    99    O    8  S      Cor( 1S)     0.99988     -19.11155
   100    O    8  S      Val( 2S)     0.86848      -1.02140
   101    O    8  S      Ryd( 3S)     0.00157       1.14574
   102    O    8  px     Val( 2p)     0.85157      -0.43463
   103    O    8  px     Ryd( 3p)     0.00094       0.92938
   104    O    8  py     Val( 2p)     0.73498      -0.42374
   105    O    8  py     Ryd( 3p)     0.00097       0.91115
   106    O    8  pz     Val( 2p)     0.67060      -0.41934
   107    O    8  pz     Ryd( 3p)     0.00090       0.84668
   108    O    8  dxy    Ryd( 3d)     0.00072       3.05157
   109    O    8  dxz    Ryd( 3d)     0.00045       2.51670
   110    O    8  dyz    Ryd( 3d)     0.00076       2.59702
   111    O    8  dx2y2  Ryd( 3d)     0.00088       2.83949
   112    O    8  dz2    Ryd( 3d)     0.00021       2.66983

   113    O    9  S      Cor( 1S)     0.99988     -19.11924
   114    O    9  S      Val( 2S)     0.86978      -1.03462
   115    O    9  S      Ryd( 3S)     0.00155       1.14080
   116    O    9  px     Val( 2p)     0.90298      -0.44716
   117    O    9  px     Ryd( 3p)     0.00114       0.93831
   118    O    9  py     Val( 2p)     0.68819      -0.42670
   119    O    9  py     Ryd( 3p)     0.00078       0.89191
   120    O    9  pz     Val( 2p)     0.74122      -0.44517
   121    O    9  pz     Ryd( 3p)     0.00104       0.83542
   122    O    9  dxy    Ryd( 3d)     0.00075       2.95677
   123    O    9  dxz    Ryd( 3d)     0.00024       2.47278
   124    O    9  dyz    Ryd( 3d)     0.00097       2.61639
   125    O    9  dx2y2  Ryd( 3d)     0.00086       2.92295
   126    O    9  dz2    Ryd( 3d)     0.00022       2.65513

   127    C   10  S      Cor( 1S)     0.99946     -10.27806
   128    C   10  S      Val( 2S)     0.47873      -0.35627
   129    C   10  S      Ryd( 3S)     0.00081       0.38391
   130    C   10  px     Val( 2p)     0.56050      -0.26341
   131    C   10  px     Ryd( 3p)     0.00319       0.65432
   132    C   10  py     Val( 2p)     0.57942      -0.27073
   133    C   10  py     Ryd( 3p)     0.00304       0.66398
   134    C   10  pz     Val( 2p)     0.43472      -0.30778
   135    C   10  pz     Ryd( 3p)     0.00055       0.36696
   136    C   10  dxy    Ryd( 3d)     0.00034       2.30972
   137    C   10  dxz    Ryd( 3d)     0.00029       1.71743
   138    C   10  dyz    Ryd( 3d)     0.00029       1.71664
   139    C   10  dx2y2  Ryd( 3d)     0.00034       2.24652
   140    C   10  dz2    Ryd( 3d)     0.00021       2.02275

   141    C   11  S      Cor( 1S)     0.99945     -10.29684
   142    C   11  S      Val( 2S)     0.48226      -0.37808
   143    C   11  S      Ryd( 3S)     0.00073       0.38738
   144    C   11  px     Val( 2p)     0.54573      -0.26587
   145    C   11  px     Ryd( 3p)     0.00212       0.55580
   146    C   11  py     Val( 2p)     0.59010      -0.28223
   147    C   11  py     Ryd( 3p)     0.00293       0.76431
   148    C   11  pz     Val( 2p)     0.52592      -0.34522
   149    C   11  pz     Ryd( 3p)     0.00044       0.35342
   150    C   11  dxy    Ryd( 3d)     0.00044       2.24510
   151    C   11  dxz    Ryd( 3d)     0.00027       1.69568
   152    C   11  dyz    Ryd( 3d)     0.00029       1.68801
   153    C   11  dx2y2  Ryd( 3d)     0.00033       2.26421
   154    C   11  dz2    Ryd( 3d)     0.00015       1.99258

   155    H   12  S      Val( 1S)     0.24550      -0.06193
   156    H   12  S      Ryd( 2S)     0.00039       0.23993
   157    H   12  px     Ryd( 2p)     0.00118       2.28233
   158    H   12  py     Ryd( 2p)     0.00050       1.60338
   159    H   12  pz     Ryd( 2p)     0.00070       1.44652

   160    H   13  S      Val( 1S)     0.38808      -0.15229
   161    H   13  S      Ryd( 2S)     0.00099       0.16621
   162    H   13  px     Ryd( 2p)     0.00016       1.57391
   163    H   13  py     Ryd( 2p)     0.00015       1.77849
   164    H   13  pz     Ryd( 2p)     0.00035       1.92967

   165    H   14  S      Val( 1S)     0.38808      -0.15229
   166    H   14  S      Ryd( 2S)     0.00099       0.16621
   167    H   14  px     Ryd( 2p)     0.00016       1.57391
   168    H   14  py     Ryd( 2p)     0.00015       1.77849
   169    H   14  pz     Ryd( 2p)     0.00035       1.92967

   170    H   15  S      Val( 1S)     0.35741      -0.07745
   171    H   15  S      Ryd( 2S)     0.00095       0.18464
   172    H   15  px     Ryd( 2p)     0.00020       1.97437
   173    H   15  py     Ryd( 2p)     0.00029       2.07299
   174    H   15  pz     Ryd( 2p)     0.00005       1.48262

   175    H   16  S      Val( 1S)     0.35153      -0.08000
   176    H   16  S      Ryd( 2S)     0.00108       0.18208
   177    H   16  px     Ryd( 2p)     0.00013       1.91533
   178    H   16  py     Ryd( 2p)     0.00036       2.13559
   179    H   16  pz     Ryd( 2p)     0.00005       1.47839

   180    H   17  S      Val( 1S)     0.35215      -0.07678
   181    H   17  S      Ryd( 2S)     0.00107       0.18287
   182    H   17  px     Ryd( 2p)     0.00022       1.98429
   183    H   17  py     Ryd( 2p)     0.00028       2.06611
   184    H   17  pz     Ryd( 2p)     0.00005       1.48260

   185    H   18  S      Val( 1S)     0.36581      -0.11170
   186    H   18  S      Ryd( 2S)     0.00073       0.15729
   187    H   18  px     Ryd( 2p)     0.00009       1.87142
   188    H   18  py     Ryd( 2p)     0.00038       2.11946
   189    H   18  pz     Ryd( 2p)     0.00007       1.45856


 Summary of Natural Population Analysis:                  
                                                          
                                       Natural Population 
                Natural  -----------------------------------------------
    Atom  No    Charge         Core      Valence    Rydberg      Total
 -----------------------------------------------------------------------
      O    1   -0.38848      0.99987     3.38368    0.00493     4.38848
      C    2   -0.04782      0.99950     2.03878    0.00954     3.04782
      C    3   -0.07218      0.99944     2.06457    0.00817     3.07218
      C    4   -0.09826      0.99945     2.09036    0.00845     3.09826
      C    5   -0.09438      0.99945     2.08615    0.00878     3.09438
      C    6   -0.03349      0.99936     2.02281    0.01133     3.03349
      N    7    0.25083      0.99964     2.22195    0.02757     3.24917
      O    8   -0.13290      0.99988     3.12563    0.00740     4.13290
      O    9   -0.20962      0.99988     3.20217    0.00756     4.20962
      C   10   -0.06188      0.99946     2.05337    0.00905     3.06188
      C   11   -0.15116      0.99945     2.14401    0.00770     3.15116
      H   12    0.25173      0.00000     0.24550    0.00277     0.24827
      H   13    0.11026      0.00000     0.38808    0.00166     0.38974
      H   14    0.11026      0.00000     0.38808    0.00166     0.38974
      H   15    0.14108      0.00000     0.35741    0.00150     0.35892
      H   16    0.14685      0.00000     0.35153    0.00162     0.35315
      H   17    0.14623      0.00000     0.35215    0.00162     0.35377
      H   18    0.13293      0.00000     0.36581    0.00126     0.36707
 =======================================================================
   * Total *   -0.00000     10.99537    28.88204    0.12258    40.00000

                                 Natural Population      
 --------------------------------------------------------
   Core                      10.99537 ( 99.9580% of  11)
   Valence                   28.88204 ( 99.5932% of  29)
   Natural Minimal Basis     39.87742 ( 99.6935% of  40)
   Natural Rydberg Basis      0.12258 (  0.3065% of  40)
 --------------------------------------------------------

    Atom  No          Natural Electron Configuration
 ----------------------------------------------------------------------------
      O    1      [core]2S( 0.84)2p( 2.54)
      C    2      [core]2S( 0.50)2p( 1.54)
      C    3      [core]2S( 0.46)2p( 1.61)3p( 0.01)
      C    4      [core]2S( 0.48)2p( 1.61)3p( 0.01)
      C    5      [core]2S( 0.48)2p( 1.60)3p( 0.01)
      C    6      [core]2S( 0.45)2p( 1.57)3p( 0.01)
      N    7      [core]2S( 0.52)2p( 1.70)3p( 0.02)3d( 0.01)
      O    8      [core]2S( 0.87)2p( 2.26)
      O    9      [core]2S( 0.87)2p( 2.33)
      C   10      [core]2S( 0.48)2p( 1.57)3p( 0.01)
      C   11      [core]2S( 0.48)2p( 1.66)3p( 0.01)
      H   12            1S( 0.25)
      H   13            1S( 0.39)
      H   14            1S( 0.39)
      H   15            1S( 0.36)
      H   16            1S( 0.35)
      H   17            1S( 0.35)
      H   18            1S( 0.37)


 NATURAL BOND ORBITAL ANALYSIS, alpha spin orbitals:

                       Occupancies       Lewis Structure    Low   High
           Occ.    -------------------  -----------------   occ   occ
  Cycle   Thresh.   Lewis   Non-Lewis     CR  BD  3C  LP    (L)   (NL)   Dev
 =============================================================================
   1(1)    0.90    38.00914   1.99086     11  19   0  10     4      4    0.11
   2(2)    0.90    37.86996   2.13004     11  19   0  10     4      4    0.03
   3(3)    0.90    37.86996   2.13004     11  19   0  10     4      4    0.03
   4(4)    0.90    37.86996   2.13004     11  19   0  10     4      4    0.03
   5(5)    0.90    37.86996   2.13004     11  19   0  10     4      4    0.03
   6(6)    0.90    37.86996   2.13004     11  19   0  10     4      4    0.03
   7(7)    0.90    37.86996   2.13004     11  19   0  10     4      4    0.03
   8(8)    0.90    37.86996   2.13004     11  19   0  10     4      4    0.03
   9(9)    0.90    37.86996   2.13004     11  19   0  10     4      4    0.03
  10(1)    0.80    38.88292   1.11708     11  22   0   7     1      4    0.11
  11(2)    0.80    38.74374   1.25626     11  22   0   7     1      4    0.03
  12(3)    0.80    38.41436   1.58564     11  21   0   8     2      4    0.03
  13(4)    0.80    38.74374   1.25626     11  22   0   7     1      4    0.03
  14(5)    0.80    38.74374   1.25626     11  22   0   7     1      4    0.03
  15(6)    0.80    38.74374   1.25626     11  22   0   7     1      4    0.03
  16(7)    0.80    38.74374   1.25626     11  22   0   7     1      4    0.03
  17(8)    0.80    38.74374   1.25626     11  22   0   7     1      4    0.03
  18(9)    0.80    38.74374   1.25626     11  22   0   7     1      4    0.03
  19(1)    0.70    38.63836   1.36164     11  21   0   8     0      5    0.18
  20(2)    0.70    38.63836   1.36164     11  21   0   8     0      5    0.18
  21(1)    0.60    35.47750   4.52250     11  12   0  17     0     13    0.24
  22(2)    0.60    35.47750   4.52250     11  12   0  17     0     13    0.24

    The hybrids on atom  3 are linearly dependent.  An eigenvalue (  0.000012)
    of the hybrid overlap matrix is too small (<0.00010).

    PRJTHR will be raised from  0.200 to 0.250 and the NBO search repeated.


    The hybrids on atom  3 are linearly dependent.  An eigenvalue (  0.000012)
    of the hybrid overlap matrix is too small (<0.00010).

    PRJTHR will be raised from  0.250 to 0.300 and the NBO search repeated.


    The hybrids on atom  3 are linearly dependent.  An eigenvalue (  0.000012)
    of the hybrid overlap matrix is too small (<0.00010).

    PRJTHR will be raised from  0.300 to 0.350 and the NBO search repeated.


    The hybrids on atom  3 are linearly dependent.  An eigenvalue (  0.000012)
    of the hybrid overlap matrix is too small (<0.00010).

    PRJTHR will be raised from  0.350 to 0.400 and the NBO search repeated.

  23(1)    0.50    31.70656   8.29344     11   4   0  25     0     22    0.39
  24(2)    0.50    31.70656   8.29344     11   4   0  25     0     22    0.39
  25(1)    0.80    38.88292   1.11708     11  22   0   7     1      4    0.11
 -----------------------------------------------------------------------------

 Structure accepted: RESONANCE keyword permits strongly delocalized structure

 --------------------------------------------------------
   Core                     10.99538 ( 99.958% of  11)
   Valence Lewis            27.88754 ( 96.164% of  29)
  ==================       ============================
   Total Lewis              38.88292 ( 97.207% of  40)
  -----------------------------------------------------
   Valence non-Lewis         1.02963 (  2.574% of  40)
   Rydberg non-Lewis         0.08745 (  0.219% of  40)
  ==================       ============================
   Total non-Lewis           1.11708 (  2.793% of  40)
 --------------------------------------------------------


       (Occupancy)   Bond orbital/ Coefficients/ Hybrids
 ---------------------------------------------------------------------------------
     1. (0.99780) BD ( 1) O   1 - C   2  
                ( 66.92%)   0.8180* O   1 s( 31.14%)p 2.21( 68.79%)d 0.00(  0.07%)
                                           -0.0000  0.5581  0.0046 -0.3494 -0.0033
                                            0.7522  0.0001 -0.0000 -0.0000 -0.0089
                                            0.0000  0.0000 -0.0198 -0.0152
                ( 33.08%)   0.5752* C   2 s( 21.91%)p 3.55( 77.82%)d 0.01(  0.27%)
                                            0.0000  0.4661  0.0438  0.4260  0.0202
                                           -0.7716 -0.0296  0.0000 -0.0000 -0.0376
                                            0.0000 -0.0000 -0.0247 -0.0261
     2. (0.99369) BD ( 1) O   1 - H  12  
                ( 75.34%)   0.8680* O   1 s( 21.03%)p 3.75( 78.89%)d 0.00(  0.08%)
                                            0.0002  0.4582  0.0185  0.8847  0.0287
                                            0.0714 -0.0198  0.0000  0.0000  0.0193
                                            0.0000  0.0000  0.0165 -0.0128
                ( 24.66%)   0.4966* H  12 s( 99.53%)p 0.00(  0.47%)
                                            0.9976 -0.0030 -0.0687 -0.0001 -0.0000
     3. (0.98867) BD ( 1) C   2 - C   3  
                ( 48.02%)   0.6929* C   2 s( 29.55%)p 2.38( 70.40%)d 0.00(  0.05%)
                                           -0.0003 -0.5436 -0.0075  0.8290 -0.0083
                                            0.1292  0.0035  0.0000  0.0000 -0.0062
                                           -0.0000 -0.0000 -0.0196  0.0098
                ( 51.98%)   0.7210* C   3 s( 31.16%)p 2.21( 68.81%)d 0.00(  0.03%)
                                           -0.0001 -0.5582  0.0028 -0.8248  0.0158
                                           -0.0874  0.0019 -0.0000  0.0000 -0.0035
                                           -0.0000 -0.0000 -0.0152  0.0095
     4. (0.98838) BD ( 1) C   2 - H  13  
                ( 61.55%)   0.7845* C   2 s( 24.31%)p 3.11( 75.63%)d 0.00(  0.06%)
                                           -0.0001  0.4929 -0.0122  0.2549  0.0115
                                            0.4377 -0.0057  0.7068 -0.0086  0.0062
                                            0.0050  0.0181 -0.0039  0.0121
                ( 38.45%)   0.6201* H  13 s( 99.89%)p 0.00(  0.11%)
                                            0.9994 -0.0025 -0.0100 -0.0175 -0.0266
     5. (0.98838) BD ( 1) C   2 - H  14  
                ( 61.55%)   0.7845* C   2 s( 24.31%)p 3.11( 75.63%)d 0.00(  0.06%)
                                           -0.0001  0.4929 -0.0122  0.2549  0.0115
                                            0.4377 -0.0057 -0.7068  0.0086  0.0062
                                           -0.0050 -0.0181 -0.0039  0.0121
                ( 38.45%)   0.6201* H  14 s( 99.89%)p 0.00(  0.11%)
                                            0.9994 -0.0025 -0.0100 -0.0175  0.0266
     6. (0.98740) BD ( 1) C   3 - C   4  
                ( 51.63%)   0.7186* C   3 s( 34.82%)p 1.87( 65.14%)d 0.00(  0.04%)
                                           -0.0001  0.5901 -0.0016 -0.3206  0.0178
                                           -0.7404 -0.0104 -0.0000 -0.0000  0.0135
                                            0.0000  0.0000 -0.0096 -0.0091
                ( 48.37%)   0.6955* C   4 s( 34.24%)p 1.92( 65.71%)d 0.00(  0.05%)
                                            0.0001  0.5851  0.0089  0.3459  0.0249
                                            0.7327 -0.0079  0.0000 -0.0000  0.0126
                                            0.0000  0.0000 -0.0142 -0.0123
     7. (0.82594) BD ( 2) C   3 - C   4  
                ( 53.23%)   0.7296* C   3 s(  0.00%)p 1.00( 99.95%)d 0.00(  0.05%)
                                           -0.0000 -0.0000 -0.0000 -0.0000 -0.0000
                                           -0.0000  0.0000  0.9997  0.0011  0.0000
                                           -0.0189 -0.0124 -0.0000 -0.0000
                ( 46.77%)   0.6839* C   4 s(  0.00%)p 1.00( 99.93%)d 0.00(  0.07%)
                                            0.0000  0.0000 -0.0000  0.0000  0.0000
                                           -0.0000  0.0000  0.9996  0.0105  0.0000
                                           -0.0047  0.0266  0.0000  0.0000
     8. (0.98798) BD ( 1) C   3 - C  11  
                ( 51.06%)   0.7146* C   3 s( 33.98%)p 1.94( 65.97%)d 0.00(  0.04%)
                                           -0.0000  0.5830  0.0025 -0.4647  0.0144
                                            0.6658  0.0149  0.0000 -0.0000 -0.0177
                                           -0.0000  0.0000 -0.0055 -0.0097
                ( 48.94%)   0.6995* C  11 s( 34.76%)p 1.88( 65.19%)d 0.00(  0.05%)
                                            0.0001  0.5895  0.0063  0.4947  0.0217
                                           -0.6376  0.0136 -0.0000 -0.0000 -0.0183
                                           -0.0000  0.0000 -0.0070 -0.0105
     9. (0.98702) BD ( 1) C   4 - C   5  
                ( 49.71%)   0.7050* C   4 s( 35.37%)p 1.83( 64.58%)d 0.00(  0.05%)
                                            0.0000  0.5947  0.0113 -0.7963  0.0006
                                           -0.0994 -0.0433  0.0000 -0.0000 -0.0003
                                           -0.0000  0.0000  0.0182 -0.0118
                ( 50.29%)   0.7092* C   5 s( 36.00%)p 1.78( 63.95%)d 0.00(  0.04%)
                                           -0.0001  0.6000  0.0099  0.7958  0.0056
                                            0.0671 -0.0414 -0.0000 -0.0000  0.0086
                                           -0.0000 -0.0000  0.0152 -0.0111
    10. (0.98822) BD ( 1) C   4 - H  15  
                ( 64.27%)   0.8017* C   4 s( 30.30%)p 2.30( 69.68%)d 0.00(  0.02%)
                                            0.0003 -0.5502  0.0151 -0.4946  0.0129
                                            0.6723 -0.0008  0.0000 -0.0000  0.0123
                                            0.0000 -0.0000  0.0023  0.0094
                ( 35.73%)   0.5978* H  15 s( 99.89%)p 0.00(  0.11%)
                                           -0.9994  0.0038  0.0200 -0.0264 -0.0000
    11. (0.98864) BD ( 1) C   5 - C   6  
                ( 48.58%)   0.6970* C   5 s( 33.54%)p 1.98( 66.40%)d 0.00(  0.06%)
                                            0.0001  0.5790  0.0105 -0.4917 -0.0257
                                            0.6492 -0.0128  0.0000  0.0000 -0.0191
                                           -0.0000  0.0000 -0.0075 -0.0124
                ( 51.42%)   0.7171* C   6 s( 37.37%)p 1.67( 62.59%)d 0.00(  0.04%)
                                           -0.0001  0.6113  0.0001  0.4230 -0.0233
                                           -0.6681 -0.0103 -0.0000 -0.0000 -0.0161
                                           -0.0000  0.0000 -0.0075 -0.0086
    12. (0.84339) BD ( 2) C   5 - C   6  
                ( 41.33%)   0.6429* C   5 s(  0.00%)p 1.00( 99.90%)d 0.00(  0.10%)
                                           -0.0000 -0.0000 -0.0000  0.0000  0.0000
                                           -0.0000 -0.0000  0.9994  0.0158  0.0000
                                           -0.0055  0.0306  0.0000  0.0000
                ( 58.67%)   0.7660* C   6 s(  0.00%)p 1.00( 99.97%)d 0.00(  0.03%)
                                            0.0000 -0.0000 -0.0000  0.0000  0.0000
                                           -0.0000  0.0000  0.9999  0.0011 -0.0000
                                            0.0123 -0.0111 -0.0000 -0.0000
    13. (0.98729) BD ( 1) C   5 - H  16  
                ( 64.82%)   0.8051* C   5 s( 30.38%)p 2.29( 69.60%)d 0.00(  0.02%)
                                            0.0003 -0.5509  0.0162  0.3513 -0.0112
                                            0.7566 -0.0045  0.0000  0.0000 -0.0112
                                            0.0000 -0.0000  0.0059  0.0088
                ( 35.18%)   0.5931* H  16 s( 99.89%)p 0.00(  0.11%)
                                           -0.9994  0.0041 -0.0150 -0.0302 -0.0000
    14. (0.99404) BD ( 1) C   6 - N   7  
                ( 38.71%)   0.6222* C   6 s( 24.82%)p 3.02( 75.05%)d 0.01(  0.13%)
                                            0.0000  0.4981  0.0091 -0.8616 -0.0061
                                           -0.0898 -0.0002  0.0000  0.0000  0.0072
                                           -0.0000  0.0000  0.0319 -0.0165
                ( 61.29%)   0.7829* N   7 s( 34.64%)p 1.89( 65.32%)d 0.00(  0.04%)
                                           -0.0001  0.5871 -0.0415  0.8033  0.0377
                                            0.0808  0.0036 -0.0000 -0.0000  0.0037
                                           -0.0000 -0.0000  0.0190 -0.0077
    15. (0.98816) BD ( 1) C   6 - C  10  
                ( 51.53%)   0.7178* C   6 s( 37.67%)p 1.65( 62.29%)d 0.00(  0.03%)
                                           -0.0001  0.6138 -0.0015  0.2778 -0.0255
                                            0.7383  0.0044  0.0000  0.0000  0.0114
                                           -0.0000  0.0000 -0.0121 -0.0086
                ( 48.47%)   0.6962* C  10 s( 33.58%)p 1.98( 66.36%)d 0.00(  0.06%)
                                            0.0001  0.5794  0.0097 -0.3453 -0.0278
                                           -0.7373  0.0083 -0.0000  0.0000  0.0130
                                            0.0000  0.0000 -0.0143 -0.0135
    16. (0.99756) BD ( 1) N   7 - O   8  
                ( 48.75%)   0.6982* N   7 s( 32.64%)p 2.06( 67.22%)d 0.00(  0.14%)
                                           -0.0000  0.5707  0.0268 -0.4840  0.0497
                                            0.6593 -0.0284 -0.0000  0.0000 -0.0309
                                            0.0000 -0.0000 -0.0129 -0.0171
                ( 51.25%)   0.7159* O   8 s( 26.32%)p 2.79( 73.54%)d 0.01(  0.15%)
                                           -0.0001  0.5113 -0.0421  0.4728 -0.0089
                                           -0.7149  0.0253  0.0000 -0.0000 -0.0313
                                            0.0000 -0.0000 -0.0128 -0.0180
    17. (0.99060) BD ( 2) N   7 - O   8  
                ( 44.81%)   0.6694* N   7 s(  0.00%)p 1.00( 99.79%)d 0.00(  0.21%)
                                            0.0000 -0.0000 -0.0000  0.0000  0.0000
                                            0.0000  0.0000  0.9987  0.0240  0.0000
                                           -0.0219  0.0399 -0.0000 -0.0000
                ( 55.19%)   0.7429* O   8 s(  0.00%)p 1.00( 99.80%)d 0.00(  0.20%)
                                            0.0000 -0.0000  0.0000  0.0000  0.0000
                                            0.0000 -0.0000  0.9988 -0.0165  0.0000
                                            0.0271 -0.0361  0.0000  0.0000
    18. (0.99757) BD ( 1) N   7 - O   9  
                ( 48.40%)   0.6957* N   7 s( 32.39%)p 2.08( 67.47%)d 0.00(  0.14%)
                                           -0.0000  0.5684  0.0277 -0.3410  0.0434
                                           -0.7450  0.0384  0.0000 -0.0000  0.0234
                                           -0.0000 -0.0000 -0.0244 -0.0173
                ( 51.60%)   0.7183* O   9 s( 26.28%)p 2.80( 73.57%)d 0.01(  0.15%)
                                           -0.0001  0.5110 -0.0414  0.3192 -0.0038
                                            0.7957 -0.0266 -0.0000  0.0000  0.0239
                                           -0.0000 -0.0000 -0.0242 -0.0172
    19. (0.98737) BD ( 1) C  10 - C  11  
                ( 49.64%)   0.7046* C  10 s( 35.52%)p 1.81( 64.43%)d 0.00(  0.05%)
                                           -0.0000  0.5958  0.0146  0.7957 -0.0002
                                            0.0962  0.0432 -0.0000  0.0000 -0.0014
                                           -0.0000  0.0000  0.0179 -0.0122
                ( 50.36%)   0.7096* C  11 s( 36.06%)p 1.77( 63.90%)d 0.00(  0.04%)
                                            0.0000  0.6004  0.0083 -0.7959 -0.0078
                                           -0.0619  0.0403  0.0000  0.0000  0.0069
                                            0.0000 -0.0000  0.0164 -0.0101
    20. (0.82198) BD ( 2) C  10 - C  11  
                ( 43.32%)   0.6582* C  10 s(  0.00%)p 1.00( 99.92%)d 0.00(  0.08%)
                                            0.0000  0.0000 -0.0000  0.0000  0.0000
                                           -0.0000  0.0000  0.9996  0.0069 -0.0000
                                            0.0242 -0.0143  0.0000 -0.0000
                ( 56.68%)   0.7528* C  11 s(  0.00%)p 1.00( 99.95%)d 0.00(  0.05%)
                                           -0.0000  0.0000 -0.0000  0.0000 -0.0000
                                           -0.0000  0.0000  0.9997 -0.0021  0.0000
                                           -0.0143 -0.0174 -0.0000 -0.0000
    21. (0.98708) BD ( 1) C  10 - H  17  
                ( 64.75%)   0.8047* C  10 s( 30.81%)p 2.24( 69.16%)d 0.00(  0.02%)
                                           -0.0003  0.5549 -0.0163 -0.4958  0.0100
                                            0.6676 -0.0042  0.0000 -0.0000 -0.0119
                                           -0.0000  0.0000 -0.0017 -0.0099
                ( 35.25%)   0.5937* H  17 s( 99.89%)p 0.00(  0.11%)
                                            0.9994 -0.0033  0.0212 -0.0261 -0.0000
    22. (0.98922) BD ( 1) C  11 - H  18  
                ( 63.42%)   0.7963* C  11 s( 29.09%)p 2.44( 70.89%)d 0.00(  0.03%)
                                           -0.0003  0.5391 -0.0148  0.3471 -0.0165
                                            0.7669 -0.0010  0.0000 -0.0000  0.0110
                                            0.0000  0.0000 -0.0080 -0.0081
                ( 36.58%)   0.6048* H  18 s( 99.90%)p 0.00(  0.10%)
                                            0.9995 -0.0037 -0.0111 -0.0303 -0.0000
    23. (0.99987) CR ( 1) O   1           s(100.00%)p 0.00(  0.00%)
                                            1.0000 -0.0000 -0.0000 -0.0002 -0.0000
                                            0.0000  0.0000 -0.0000 -0.0000 -0.0000
                                           -0.0000 -0.0000 -0.0000  0.0000
    24. (0.99950) CR ( 1) C   2           s(100.00%)p 0.00(  0.00%)
                                            1.0000 -0.0001 -0.0000  0.0003 -0.0000
                                            0.0001  0.0000  0.0000 -0.0000 -0.0000
                                           -0.0000  0.0000 -0.0000  0.0000
    25. (0.99943) CR ( 1) C   3           s(100.00%)
                                            1.0000  0.0000  0.0000 -0.0001  0.0000
                                           -0.0001 -0.0000  0.0000 -0.0000  0.0000
                                           -0.0000 -0.0000 -0.0000 -0.0000
    26. (0.99945) CR ( 1) C   4           s(100.00%)p 0.00(  0.00%)
                                            1.0000  0.0001 -0.0000  0.0002 -0.0000
                                           -0.0003  0.0000 -0.0000 -0.0000 -0.0000
                                           -0.0000 -0.0000 -0.0000 -0.0000
    27. (0.99945) CR ( 1) C   5           s(100.00%)p 0.00(  0.00%)
                                            1.0000  0.0001 -0.0000 -0.0000  0.0000
                                           -0.0003  0.0000  0.0000  0.0000  0.0000
                                           -0.0000  0.0000 -0.0000 -0.0000
    28. (0.99935) CR ( 1) C   6           s(100.00%)
                                            1.0000  0.0001 -0.0000  0.0001 -0.0000
                                            0.0000 -0.0000 -0.0000  0.0000 -0.0000
                                           -0.0000  0.0000 -0.0000 -0.0000
    29. (0.99964) CR ( 1) N   7           s(100.00%)
                                            1.0000  0.0001 -0.0000  0.0000  0.0000
                                            0.0000  0.0000 -0.0000 -0.0000  0.0000
                                            0.0000 -0.0000  0.0000 -0.0000
    30. (0.99988) CR ( 1) O   8           s(100.00%)p 0.00(  0.00%)
                                            1.0000 -0.0003 -0.0000  0.0000 -0.0000
                                           -0.0003  0.0000  0.0000 -0.0000 -0.0000
                                            0.0000 -0.0000 -0.0000 -0.0000
    31. (0.99988) CR ( 1) O   9           s(100.00%)p 0.00(  0.00%)
                                            1.0000 -0.0003 -0.0000 -0.0000 -0.0000
                                            0.0003 -0.0000 -0.0000  0.0000  0.0000
                                           -0.0000 -0.0000 -0.0000 -0.0000
    32. (0.99946) CR ( 1) C  10           s(100.00%)p 0.00(  0.00%)
                                            1.0000  0.0001 -0.0000 -0.0001  0.0000
                                            0.0003 -0.0000 -0.0000 -0.0000 -0.0000
                                           -0.0000  0.0000  0.0000 -0.0000
    33. (0.99945) CR ( 1) C  11           s(100.00%)p 0.00(  0.00%)
                                            1.0000  0.0001 -0.0000  0.0001 -0.0000
                                            0.0003 -0.0000  0.0000 -0.0000  0.0000
                                           -0.0000 -0.0000 -0.0000 -0.0000
    34. (0.98893) LP ( 1) O   1           s( 47.83%)p 1.09( 52.13%)d 0.00(  0.04%)
                                           -0.0000  0.6915 -0.0113 -0.3051  0.0092
                                           -0.6543  0.0045 -0.0000  0.0000 -0.0137
                                           -0.0000 -0.0000  0.0125  0.0071
    35. (0.98039) LP ( 2) O   1           s(  0.00%)p 1.00( 99.95%)d 0.00(  0.05%)
                                           -0.0000  0.0000 -0.0000 -0.0000  0.0000
                                           -0.0000  0.0000  0.9997 -0.0109 -0.0000
                                            0.0092  0.0215  0.0000  0.0000
    36. (0.99034) LP ( 1) O   8           s( 73.83%)p 0.35( 26.16%)d 0.00(  0.01%)
                                            0.0004  0.8592  0.0117 -0.2780  0.0039
                                            0.4293 -0.0021 -0.0000  0.0000  0.0065
                                           -0.0000  0.0000  0.0024  0.0056
    37. (0.94335) LP ( 2) O   8           s(  0.00%)p 1.00( 99.91%)d 0.00(  0.09%)
                                           -0.0001  0.0043 -0.0030 -0.8351 -0.0087
                                           -0.5491 -0.0092  0.0000  0.0000  0.0088
                                           -0.0000 -0.0000 -0.0280  0.0013
    38. (0.99052) LP ( 1) O   9           s( 73.86%)p 0.35( 26.13%)d 0.00(  0.01%)
                                            0.0004  0.8594  0.0109 -0.1836  0.0040
                                           -0.4770  0.0038  0.0000 -0.0000 -0.0049
                                            0.0000 -0.0000  0.0048  0.0075
    39. (0.94522) LP ( 2) O   9           s(  0.00%)p 1.00( 99.91%)d 0.00(  0.09%)
                                           -0.0001  0.0062 -0.0031 -0.9290 -0.0095
                                            0.3686  0.0068 -0.0000  0.0000 -0.0191
                                            0.0000 -0.0000 -0.0222  0.0014
    40. (0.74238) LP ( 3) O   9           s(  0.00%)p 1.00( 99.84%)d 0.00(  0.16%)
                                           -0.0000  0.0000 -0.0000 -0.0000 -0.0000
                                            0.0000  0.0000  0.9992  0.0012  0.0000
                                            0.0176  0.0353 -0.0000 -0.0000
    41. (0.00080) RY*( 1) O   1           s(  0.00%)p 1.00( 93.24%)d 0.07(  6.76%)
                                           -0.0000  0.0000  0.0000 -0.0000 -0.0000
                                           -0.0000 -0.0000  0.0061  0.9656 -0.0000
                                           -0.0915  0.2435  0.0000 -0.0000
    42. (0.00052) RY*( 2) O   1           s( 22.45%)p 2.86( 64.27%)d 0.59( 13.29%)
                                            0.0000  0.0051  0.4737 -0.0022 -0.6909
                                           -0.0054 -0.4065  0.0000 -0.0000 -0.1598
                                            0.0000 -0.0000  0.3218 -0.0615
    43. (0.00005) RY*( 3) O   1           s(  2.00%)p43.72( 87.28%)d 5.37( 10.72%)
    44. (0.00001) RY*( 4) O   1           s( 71.75%)p 0.39( 28.24%)d 0.00(  0.01%)
    45. (0.00001) RY*( 5) O   1           s(  1.61%)p 6.46( 10.42%)d54.54( 87.96%)
    46. (0.00000) RY*( 6) O   1           s(  0.00%)p 1.00(  0.90%)d99.99( 99.10%)
    47. (0.00000) RY*( 7) O   1           s(  0.00%)p 1.00(  5.92%)d15.89( 94.08%)
    48. (0.00001) RY*( 8) O   1           s(  2.16%)p 4.36(  9.42%)d40.89( 88.42%)
    49. (0.00000) RY*( 9) O   1           s(  0.03%)p16.84(  0.56%)d99.99( 99.41%)
    50. (0.00245) RY*( 1) C   2           s(  7.44%)p12.15( 90.40%)d 0.29(  2.15%)
                                            0.0000 -0.0210  0.2720 -0.0084 -0.0552
                                            0.0248 -0.9488  0.0000 -0.0000  0.0854
                                            0.0000  0.0000  0.1189  0.0103
    51. (0.00174) RY*( 2) C   2           s( 35.46%)p 0.98( 34.86%)d 0.84( 29.68%)
                                            0.0000  0.0102  0.5954  0.0097 -0.5447
                                            0.0265  0.2260 -0.0000  0.0000 -0.3331
                                           -0.0000  0.0000  0.4286 -0.0468
    52. (0.00098) RY*( 3) C   2           s(  0.00%)p 1.00( 18.78%)d 4.33( 81.22%)
                                           -0.0000  0.0000 -0.0000  0.0000  0.0000
                                           -0.0000 -0.0000 -0.0082  0.4332  0.0000
                                           -0.5844  0.6861 -0.0000 -0.0000
    53. (0.00077) RY*( 4) C   2           s(  0.00%)p 1.00( 57.53%)d 0.74( 42.47%)
                                            0.0000 -0.0000  0.0000 -0.0000  0.0000
                                            0.0000 -0.0000  0.0265  0.7580  0.0000
                                           -0.1753 -0.6277 -0.0000 -0.0000
    54. (0.00023) RY*( 5) C   2           s( 23.37%)p 0.17(  3.96%)d 3.11( 72.67%)
                                           -0.0000 -0.0031  0.4834 -0.0228 -0.1877
                                            0.0271  0.0563  0.0000 -0.0000  0.1285
                                           -0.0000  0.0000 -0.8426 -0.0144
    55. (0.00013) RY*( 6) C   2           s( 13.75%)p 3.93( 54.10%)d 2.34( 32.14%)
                                            0.0000 -0.0284  0.3697 -0.0182  0.7339
                                            0.0450  0.0105  0.0000  0.0000 -0.5498
                                           -0.0000  0.0000 -0.0302 -0.1350
    56. (0.00002) RY*( 7) C   2           s( 19.29%)p 0.86( 16.58%)d 3.32( 64.12%)
    57. (0.00000) RY*( 8) C   2           s(  0.00%)p 1.00( 23.76%)d 3.21( 76.24%)
    58. (0.00001) RY*( 9) C   2           s(  0.59%)p 0.92(  0.54%)d99.99( 98.87%)
    59. (0.00271) RY*( 1) C   3           s(  9.62%)p 8.78( 84.42%)d 0.62(  5.96%)
                                            0.0000  0.0084  0.3100 -0.0242 -0.8655
                                           -0.0085  0.3074 -0.0000  0.0000  0.1367
                                            0.0000 -0.0000  0.2009 -0.0240
    60. (0.00193) RY*( 2) C   3           s(  3.52%)p26.22( 92.23%)d 1.21(  4.25%)
                                           -0.0000  0.0034  0.1875 -0.0129 -0.2343
                                            0.0118 -0.9312  0.0000  0.0000 -0.0903
                                            0.0000  0.0000  0.1822 -0.0335
    61. (0.00102) RY*( 3) C   3           s(  0.00%)p 1.00( 68.91%)d 0.45( 31.09%)
                                           -0.0000  0.0000 -0.0000  0.0000  0.0000
                                           -0.0000  0.0000  0.0116  0.8300 -0.0000
                                            0.4268  0.3589 -0.0000  0.0000
    62. (0.00059) RY*( 4) C   3           s( 82.98%)p 0.09(  7.86%)d 0.11(  9.17%)
                                           -0.0000 -0.0027  0.9109  0.0157  0.2715
                                           -0.0025  0.0678  0.0000  0.0000 -0.0802
                                            0.0000  0.0000 -0.2885 -0.0449
    63. (0.00046) RY*( 5) C   3           s(  0.00%)p 1.00(  6.39%)d14.65( 93.61%)
                                           -0.0000 -0.0000 -0.0000 -0.0000 -0.0000
                                            0.0000 -0.0000  0.0064 -0.2527  0.0000
                                           -0.2860  0.9243  0.0000  0.0000
    64. (0.00013) RY*( 6) C   3           s(  0.00%)p 1.00( 24.75%)d 3.04( 75.25%)
                                           -0.0000  0.0000 -0.0000 -0.0000 -0.0000
                                            0.0000 -0.0000  0.0184 -0.4972 -0.0000
                                            0.8578  0.1293 -0.0000  0.0000
    65. (0.00013) RY*( 7) C   3           s(  0.04%)p64.32(  2.55%)d99.99( 97.41%)
                                           -0.0000  0.0002  0.0199 -0.0022  0.0675
                                            0.0245 -0.1425  0.0000  0.0000  0.9704
                                            0.0000 -0.0000 -0.1796  0.0152
    66. (0.00010) RY*( 8) C   3           s(  3.68%)p 3.48( 12.80%)d22.71( 83.52%)
    67. (0.00001) RY*( 9) C   3           s(  0.21%)p 1.04(  0.22%)d99.99( 99.58%)
    68. (0.00315) RY*( 1) C   4           s(  0.66%)p99.99( 94.46%)d 7.42(  4.88%)
                                            0.0000 -0.0235  0.0776  0.0201  0.7818
                                           -0.0261 -0.5765 -0.0000 -0.0000  0.2053
                                            0.0000 -0.0000  0.0788  0.0207
    69. (0.00159) RY*( 2) C   4           s(  4.95%)p18.78( 93.06%)d 0.40(  1.99%)
                                           -0.0000  0.0173  0.2219 -0.0212  0.5685
                                           -0.0145  0.7790 -0.0000  0.0000 -0.0934
                                            0.0000  0.0000  0.0993 -0.0360
    70. (0.00075) RY*( 3) C   4           s(  0.00%)p 1.00( 95.44%)d 0.05(  4.56%)
                                            0.0000 -0.0000  0.0000  0.0000 -0.0000
                                            0.0000 -0.0000 -0.0151  0.9768  0.0000
                                            0.0817  0.1972 -0.0000  0.0000
    71. (0.00044) RY*( 4) C   4           s( 91.33%)p 0.06(  5.41%)d 0.04(  3.26%)
                                            0.0000 -0.0066  0.9557  0.0163 -0.2080
                                           -0.0126 -0.1019  0.0000 -0.0000  0.1583
                                           -0.0000 -0.0000 -0.0239 -0.0832
    72. (0.00025) RY*( 5) C   4           s(  0.00%)p 1.00(  3.09%)d31.32( 96.91%)
                                            0.0000 -0.0000  0.0000  0.0000 -0.0000
                                           -0.0000 -0.0000 -0.0082 -0.1757 -0.0000
                                            0.8328  0.5248  0.0000 -0.0000
    73. (0.00006) RY*( 6) C   4           s(  0.97%)p 3.06(  2.96%)d99.21( 96.07%)
    74. (0.00003) RY*( 7) C   4           s(  1.76%)p 2.06(  3.64%)d53.62( 94.60%)
    75. (0.00001) RY*( 8) C   4           s(  0.00%)p 1.00(  1.53%)d64.16( 98.47%)
    76. (0.00000) RY*( 9) C   4           s(  0.41%)p 1.21(  0.50%)d99.99( 99.09%)
    77. (0.00311) RY*( 1) C   5           s(  0.06%)p99.99( 96.47%)d56.85(  3.47%)
                                           -0.0000  0.0218 -0.0117  0.0071  0.7739
                                            0.0312  0.6040  0.0000  0.0000  0.1471
                                            0.0000  0.0000 -0.1101 -0.0303
    78. (0.00191) RY*( 2) C   5           s(  2.15%)p44.61( 95.70%)d 1.00(  2.15%)
                                            0.0000  0.0183  0.1453  0.0271 -0.6201
                                           -0.0044  0.7562  0.0000  0.0000  0.1426
                                            0.0000 -0.0000 -0.0249 -0.0233
    79. (0.00075) RY*( 3) C   5           s(  0.00%)p 1.00( 71.52%)d 0.40( 28.48%)
                                           -0.0000 -0.0000  0.0000 -0.0000  0.0000
                                            0.0000 -0.0000 -0.0255  0.8453  0.0000
                                           -0.4286  0.3180  0.0000  0.0000
    80. (0.00050) RY*( 4) C   5           s( 94.34%)p 0.02(  1.65%)d 0.04(  4.01%)
                                            0.0000 -0.0057  0.9713 -0.0108  0.1081
                                           -0.0211 -0.0649  0.0000  0.0000 -0.1694
                                            0.0000 -0.0000  0.0845 -0.0654
    81. (0.00027) RY*( 5) C   5           s(  0.00%)p 1.00( 25.30%)d 2.95( 74.70%)
                                            0.0000  0.0000 -0.0000 -0.0000  0.0000
                                            0.0000 -0.0000  0.0029  0.5030 -0.0000
                                            0.8396 -0.2052 -0.0000 -0.0000
    82. (0.00007) RY*( 6) C   5           s(  0.44%)p 2.98(  1.33%)d99.99( 98.23%)
    83. (0.00004) RY*( 7) C   5           s(  2.96%)p 1.42(  4.21%)d31.34( 92.83%)
    84. (0.00001) RY*( 8) C   5           s(  0.00%)p 1.00(  3.28%)d29.49( 96.72%)
    85. (0.00000) RY*( 9) C   5           s(  0.12%)p 5.56(  0.69%)d99.99( 99.19%)
    86. (0.00416) RY*( 1) C   6           s(  0.02%)p99.99( 99.72%)d14.15(  0.26%)
                                           -0.0000 -0.0010  0.0135 -0.0021  0.0826
                                            0.0093 -0.9951  0.0000  0.0000  0.0473
                                           -0.0000 -0.0000 -0.0188 -0.0001
    87. (0.00298) RY*( 2) C   6           s(  0.19%)p99.99( 92.42%)d38.66(  7.39%)
                                            0.0000  0.0301  0.0317  0.0215  0.9580
                                            0.0026  0.0777 -0.0000 -0.0000  0.0583
                                           -0.0000 -0.0000  0.2637 -0.0307
    88. (0.00132) RY*( 3) C   6           s( 98.48%)p 0.00(  0.27%)d 0.01(  1.25%)
                                           -0.0000 -0.0074  0.9924  0.0101 -0.0503
                                            0.0021  0.0086  0.0000  0.0000  0.0046
                                           -0.0000  0.0000  0.0482 -0.1006
    89. (0.00055) RY*( 4) C   6           s(  0.00%)p 1.00( 81.24%)d 0.23( 18.76%)
                                           -0.0000 -0.0000 -0.0000  0.0000  0.0000
                                            0.0000  0.0000  0.0027  0.9013 -0.0000
                                           -0.4140 -0.1272  0.0000  0.0000
    90. (0.00050) RY*( 5) C   6           s(  0.00%)p 1.00(  0.09%)d99.99( 99.91%)
                                           -0.0000  0.0000 -0.0000  0.0000 -0.0000
                                           -0.0000 -0.0000  0.0137  0.0271  0.0000
                                           -0.2391  0.9705  0.0000  0.0000
    91. (0.00022) RY*( 6) C   6           s(  0.39%)p18.33(  7.19%)d99.99( 92.41%)
                                           -0.0000  0.0126  0.0614 -0.0298  0.2639
                                           -0.0047  0.0373  0.0000  0.0000 -0.0756
                                            0.0000  0.0000 -0.9583  0.0095
    92. (0.00019) RY*( 7) C   6           s(  0.00%)p 1.00(  0.41%)d99.99( 99.59%)
                                           -0.0000  0.0016  0.0029 -0.0064  0.0400
                                            0.0196 -0.0454  0.0000 -0.0000 -0.9941
                                           -0.0000 -0.0000  0.0880  0.0014
    93. (0.00016) RY*( 8) C   6           s(  0.00%)p 1.00( 18.69%)d 4.35( 81.31%)
                                            0.0000  0.0000 -0.0000 -0.0000  0.0000
                                            0.0000 -0.0000 -0.0090  0.4323 -0.0000
                                            0.8782  0.2045  0.0000 -0.0000
    94. (0.00001) RY*( 9) C   6           s(  1.05%)p 0.05(  0.05%)d93.78( 98.89%)
    95. (0.00932) RY*( 1) N   7           s(  0.01%)p 1.00( 96.19%)d 0.04(  3.80%)
                                           -0.0000 -0.0011  0.0074 -0.0041 -0.0882
                                            0.0540  0.9753 -0.0000 -0.0000  0.1884
                                           -0.0000 -0.0000 -0.0503 -0.0015
    96. (0.00468) RY*( 2) N   7           s(  5.84%)p 9.55( 55.78%)d 6.57( 38.38%)
                                           -0.0000 -0.0647  0.2328  0.0387  0.7437
                                            0.0039  0.0569 -0.0000  0.0000 -0.1188
                                           -0.0000  0.0000 -0.6080  0.0023
    97. (0.00368) RY*( 3) N   7           s(  0.00%)p 1.00(  0.96%)d99.99( 99.04%)
                                            0.0000  0.0000 -0.0000 -0.0000 -0.0000
                                           -0.0000 -0.0000 -0.0440  0.0876 -0.0000
                                           -0.1061  0.9895  0.0000 -0.0000
    98. (0.00196) RY*( 4) N   7           s( 29.53%)p 0.62( 18.21%)d 1.77( 52.27%)
                                           -0.0000 -0.0276  0.5427  0.0109  0.4248
                                            0.0020  0.0391 -0.0000  0.0000  0.1629
                                           -0.0000  0.0000  0.7030  0.0439
    99. (0.00123) RY*( 5) N   7           s(  0.05%)p82.66(  3.94%)d99.99( 96.01%)
                                           -0.0000 -0.0009  0.0218  0.0040 -0.0109
                                           -0.0289  0.1961  0.0000 -0.0000 -0.9590
                                            0.0000 -0.0000  0.2009  0.0008
   100. (0.00075) RY*( 6) N   7           s(  0.00%)p 1.00( 52.51%)d 0.90( 47.49%)
                                            0.0000  0.0000 -0.0000 -0.0000  0.0000
                                           -0.0000  0.0000 -0.0267  0.7242 -0.0000
                                           -0.6752 -0.1377  0.0000  0.0000
   101. (0.00025) RY*( 7) N   7           s( 64.84%)p 0.40( 25.75%)d 0.15(  9.41%)
                                           -0.0000  0.0290  0.8047  0.0506 -0.5017
                                            0.0057 -0.0573 -0.0000  0.0000 -0.0508
                                           -0.0000  0.0000 -0.3009 -0.0309
   102. (0.00001) RY*( 8) N   7           s(  0.00%)p 1.00( 46.73%)d 1.14( 53.27%)
   103. (0.00002) RY*( 9) N   7           s(  0.07%)p 1.74(  0.12%)d99.99( 99.81%)
   104. (0.00127) RY*( 1) O   8           s(  1.23%)p77.50( 95.51%)d 2.64(  3.26%)
                                           -0.0000 -0.0048  0.1109 -0.0074  0.7851
                                           -0.0020  0.5819 -0.0000 -0.0000  0.0215
                                            0.0000 -0.0000 -0.1790  0.0081
   105. (0.00115) RY*( 2) O   8           s(  0.00%)p 1.00( 96.14%)d 0.04(  3.86%)
                                            0.0000  0.0000  0.0000  0.0000  0.0000
                                           -0.0000 -0.0000  0.0248  0.9802 -0.0000
                                           -0.0782  0.1804 -0.0000 -0.0000
   106. (0.00095) RY*( 3) O   8           s( 76.69%)p 0.25( 19.52%)d 0.05(  3.78%)
                                           -0.0000  0.0127  0.8756  0.0210  0.1806
                                           -0.0362 -0.4011 -0.0000 -0.0000 -0.1939
                                            0.0000 -0.0000  0.0058 -0.0152
   107. (0.00005) RY*( 4) O   8           s( 10.24%)p 7.02( 71.86%)d 1.75( 17.91%)
   108. (0.00001) RY*( 5) O   8           s( 11.57%)p 0.86( 10.00%)d 6.78( 78.42%)
   109. (0.00000) RY*( 6) O   8           s(  0.00%)p 1.00(  0.71%)d99.99( 99.29%)
   110. (0.00000) RY*( 7) O   8           s(  0.00%)p 1.00(  3.36%)d28.74( 96.64%)
   111. (0.00001) RY*( 8) O   8           s(  0.08%)p42.74(  3.44%)d99.99( 96.48%)
   112. (0.00000) RY*( 9) O   8           s(  0.03%)p 1.61(  0.05%)d99.99( 99.91%)
   113. (0.00129) RY*( 1) O   9           s(  2.70%)p34.81( 94.03%)d 1.21(  3.27%)
                                            0.0000 -0.0040  0.1643 -0.0059  0.8905
                                            0.0026 -0.3837  0.0000  0.0000 -0.0832
                                            0.0000 -0.0000 -0.1605  0.0080
   114. (0.00109) RY*( 2) O   9           s(  0.00%)p 1.00( 95.45%)d 0.05(  4.55%)
                                            0.0000 -0.0000 -0.0000 -0.0000 -0.0000
                                           -0.0000 -0.0000  0.0070  0.9770 -0.0000
                                           -0.0470 -0.2081  0.0000  0.0000
   115. (0.00098) RY*( 3) O   9           s( 75.14%)p 0.28( 21.06%)d 0.05(  3.80%)
                                           -0.0000  0.0129  0.8668  0.0132  0.0432
                                            0.0393  0.4550 -0.0000  0.0000  0.1857
                                           -0.0000 -0.0000 -0.0575 -0.0139
   116. (0.00005) RY*( 4) O   9           s( 10.41%)p 6.88( 71.66%)d 1.72( 17.92%)
   117. (0.00001) RY*( 5) O   9           s(  9.62%)p 0.94(  9.01%)d 8.45( 81.37%)
   118. (0.00000) RY*( 6) O   9           s(  0.00%)p 1.00(  0.24%)d99.99( 99.76%)
   119. (0.00000) RY*( 7) O   9           s(  0.00%)p 1.00(  4.46%)d21.41( 95.54%)
   120. (0.00001) RY*( 8) O   9           s(  1.94%)p 2.35(  4.57%)d48.13( 93.49%)
   121. (0.00000) RY*( 9) O   9           s(  0.03%)p 2.11(  0.06%)d99.99( 99.91%)
   122. (0.00317) RY*( 1) C  10           s(  0.05%)p99.99( 96.76%)d59.78(  3.18%)
                                           -0.0000  0.0220  0.0070  0.0127  0.8630
                                           -0.0281 -0.4710 -0.0000 -0.0000 -0.1722
                                            0.0000  0.0000 -0.0377 -0.0278
   123. (0.00209) RY*( 2) C  10           s(  0.98%)p99.56( 97.26%)d 1.80(  1.76%)
                                            0.0000  0.0181  0.0972  0.0288 -0.4922
                                            0.0084 -0.8541 -0.0000 -0.0000 -0.1278
                                           -0.0000  0.0000  0.0315 -0.0161
   124. (0.00058) RY*( 3) C  10           s(  0.00%)p 1.00( 85.43%)d 0.17( 14.57%)
                                            0.0000  0.0000 -0.0000  0.0000  0.0000
                                           -0.0000 -0.0000 -0.0063  0.9243 -0.0000
                                           -0.1952 -0.3279 -0.0000 -0.0000
   125. (0.00049) RY*( 4) C  10           s( 96.99%)p 0.01(  0.73%)d 0.02(  2.29%)
                                            0.0000 -0.0076  0.9848 -0.0188  0.0533
                                            0.0176  0.0613  0.0000  0.0000  0.1401
                                           -0.0000 -0.0000  0.0139 -0.0552
   126. (0.00031) RY*( 5) C  10           s(  0.00%)p 1.00( 11.13%)d 7.98( 88.87%)
                                            0.0000 -0.0000 -0.0000  0.0000 -0.0000
                                            0.0000 -0.0000 -0.0161  0.3333 -0.0000
                                            0.8311  0.4449  0.0000 -0.0000
   127. (0.00006) RY*( 6) C  10           s(  0.20%)p 5.27(  1.03%)d99.99( 98.78%)
   128. (0.00004) RY*( 7) C  10           s(  1.77%)p 2.04(  3.60%)d53.55( 94.63%)
   129. (0.00000) RY*( 8) C  10           s(  0.00%)p 1.00(  3.51%)d27.49( 96.49%)
   130. (0.00000) RY*( 9) C  10           s(  0.10%)p 6.67(  0.67%)d99.99( 99.23%)
   131. (0.00298) RY*( 1) C  11           s(  0.75%)p99.99( 93.11%)d 8.21(  6.14%)
                                            0.0000 -0.0238  0.0831  0.0151  0.5902
                                            0.0298  0.7626  0.0000  0.0000 -0.1783
                                           -0.0000 -0.0000  0.1706  0.0235
   132. (0.00127) RY*( 2) C  11           s(  9.51%)p 9.26( 88.07%)d 0.26(  2.43%)
                                           -0.0000  0.0182  0.3078 -0.0177  0.7295
                                            0.0149 -0.5899  0.0000 -0.0000  0.1151
                                            0.0000 -0.0000  0.0922 -0.0504
   133. (0.00057) RY*( 3) C  11           s(  0.00%)p 1.00( 66.07%)d 0.51( 33.93%)
                                           -0.0000 -0.0000  0.0000  0.0000 -0.0000
                                           -0.0000 -0.0000  0.0019  0.8128 -0.0000
                                            0.4562 -0.3622 -0.0000 -0.0000
   134. (0.00046) RY*( 4) C  11           s( 86.80%)p 0.11(  9.54%)d 0.04(  3.66%)
                                            0.0000 -0.0053  0.9317  0.0115 -0.2940
                                            0.0117  0.0930  0.0000 -0.0000 -0.1699
                                           -0.0000  0.0000 -0.0221 -0.0852
   135. (0.00022) RY*( 5) C  11           s(  0.00%)p 1.00( 27.90%)d 2.58( 72.10%)
                                           -0.0000 -0.0000  0.0000 -0.0000 -0.0000
                                            0.0000  0.0000  0.0087 -0.5282 -0.0000
                                            0.8394 -0.1281  0.0000 -0.0000
   136. (0.00007) RY*( 6) C  11           s(  1.85%)p 2.41(  4.46%)d50.60( 93.68%)
   137. (0.00003) RY*( 7) C  11           s(  0.69%)p 5.78(  4.01%)d99.99( 95.29%)
   138. (0.00001) RY*( 8) C  11           s(  0.00%)p 1.00(  6.07%)d15.46( 93.93%)
   139. (0.00000) RY*( 9) C  11           s(  0.50%)p 1.68(  0.83%)d99.99( 98.67%)
   140. (0.00070) RY*( 1) H  12           s(  0.00%)p 1.00(100.00%)
                                            0.0000  0.0000 -0.0000 -0.0000  1.0000
   141. (0.00057) RY*( 2) H  12           s( 27.14%)p 2.68( 72.86%)
                                            0.0106  0.5209  0.1323 -0.8433 -0.0000
   142. (0.00034) RY*( 3) H  12           s( 68.61%)p 0.46( 31.39%)
                                            0.0136  0.8282  0.1604  0.5369  0.0000
   143. (0.00001) RY*( 4) H  12           s(  4.73%)p20.16( 95.27%)
   144. (0.00101) RY*( 1) H  13           s( 98.97%)p 0.01(  1.03%)
                                            0.0040  0.9949  0.0626  0.0772 -0.0191
   145. (0.00013) RY*( 2) H  13           s(  0.68%)p99.99( 99.32%)
                                            0.0002  0.0828 -0.8197 -0.2789  0.4934
   146. (0.00007) RY*( 3) H  13           s(  0.04%)p99.99( 99.96%)
   147. (0.00001) RY*( 4) H  13           s(  0.41%)p99.99( 99.59%)
   148. (0.00101) RY*( 1) H  14           s( 98.97%)p 0.01(  1.03%)
                                            0.0040  0.9949  0.0626  0.0772  0.0191
   149. (0.00013) RY*( 2) H  14           s(  0.68%)p99.99( 99.32%)
                                            0.0002  0.0828 -0.8197 -0.2789 -0.4934
   150. (0.00007) RY*( 3) H  14           s(  0.04%)p99.99( 99.96%)
   151. (0.00001) RY*( 4) H  14           s(  0.41%)p99.99( 99.59%)
   152. (0.00097) RY*( 1) H  15           s( 99.04%)p 0.01(  0.96%)
                                            0.0057  0.9952  0.0981  0.0041  0.0000
   153. (0.00005) RY*( 2) H  15           s(  0.93%)p99.99( 99.07%)
   154. (0.00005) RY*( 3) H  15           s(  0.00%)p 1.00(100.00%)
   155. (0.00003) RY*( 4) H  15           s(  0.14%)p99.99( 99.86%)
   156. (0.00110) RY*( 1) H  16           s( 98.98%)p 0.01(  1.02%)
                                            0.0066  0.9949 -0.0949 -0.0344  0.0000
   157. (0.00004) RY*( 2) H  16           s(  0.99%)p99.99( 99.01%)
   158. (0.00005) RY*( 3) H  16           s(  0.00%)p 1.00(100.00%)
   159. (0.00003) RY*( 4) H  16           s(  0.15%)p99.99( 99.85%)
   160. (0.00109) RY*( 1) H  17           s( 98.87%)p 0.01(  1.13%)
                                            0.0059  0.9943 -0.1049  0.0173 -0.0000
   161. (0.00004) RY*( 2) H  17           s(  1.03%)p96.01( 98.97%)
   162. (0.00005) RY*( 3) H  17           s(  0.00%)p 1.00(100.00%)
   163. (0.00003) RY*( 4) H  17           s(  0.21%)p99.99( 99.79%)
   164. (0.00073) RY*( 1) H  18           s( 99.56%)p 0.00(  0.44%)
                                            0.0053  0.9978  0.0590  0.0302  0.0000
   165. (0.00007) RY*( 2) H  18           s(  0.00%)p 1.00(100.00%)
   166. (0.00003) RY*( 3) H  18           s(  0.18%)p99.99( 99.82%)
   167. (0.00004) RY*( 4) H  18           s(  0.36%)p99.99( 99.64%)
   168. (0.00309) BD*( 1) O   1 - C   2  
                ( 33.08%)   0.5752* O   1 s( 31.14%)p 2.21( 68.79%)d 0.00(  0.07%)
                                            0.0000 -0.5581 -0.0046  0.3494  0.0033
                                           -0.7522 -0.0001  0.0000  0.0000  0.0089
                                           -0.0000 -0.0000  0.0198  0.0152
                ( 66.92%)  -0.8180* C   2 s( 21.91%)p 3.55( 77.82%)d 0.01(  0.27%)
                                           -0.0000 -0.4661 -0.0438 -0.4260 -0.0202
                                            0.7716  0.0296 -0.0000  0.0000  0.0376
                                           -0.0000  0.0000  0.0247  0.0261
   169. (0.00215) BD*( 1) O   1 - H  12  
                ( 24.66%)   0.4966* O   1 s( 21.03%)p 3.75( 78.89%)d 0.00(  0.08%)
                                           -0.0002 -0.4582 -0.0185 -0.8847 -0.0287
                                           -0.0714  0.0198 -0.0000 -0.0000 -0.0193
                                           -0.0000 -0.0000 -0.0165  0.0128
                ( 75.34%)  -0.8680* H  12 s( 99.53%)p 0.00(  0.47%)
                                           -0.9976  0.0030  0.0687  0.0001  0.0000
   170. (0.01521) BD*( 1) C   2 - C   3  
                ( 51.98%)   0.7210* C   2 s( 29.55%)p 2.38( 70.40%)d 0.00(  0.05%)
                                           -0.0003 -0.5436 -0.0075  0.8290 -0.0083
                                            0.1292  0.0035  0.0000  0.0000 -0.0062
                                           -0.0000 -0.0000 -0.0196  0.0098
                ( 48.02%)  -0.6929* C   3 s( 31.16%)p 2.21( 68.81%)d 0.00(  0.03%)
                                           -0.0001 -0.5582  0.0028 -0.8248  0.0158
                                           -0.0874  0.0019 -0.0000  0.0000 -0.0035
                                           -0.0000 -0.0000 -0.0152  0.0095
   171. (0.01372) BD*( 1) C   2 - H  13  
                ( 38.45%)   0.6201* C   2 s( 24.31%)p 3.11( 75.63%)d 0.00(  0.06%)
                                            0.0001 -0.4929  0.0122 -0.2549 -0.0115
                                           -0.4377  0.0057 -0.7068  0.0086 -0.0062
                                           -0.0050 -0.0181  0.0039 -0.0121
                ( 61.55%)  -0.7845* H  13 s( 99.89%)p 0.00(  0.11%)
                                           -0.9994  0.0025  0.0100  0.0175  0.0266
   172. (0.01372) BD*( 1) C   2 - H  14  
                ( 38.45%)   0.6201* C   2 s( 24.31%)p 3.11( 75.63%)d 0.00(  0.06%)
                                            0.0001 -0.4929  0.0122 -0.2549 -0.0115
                                           -0.4377  0.0057  0.7068 -0.0086 -0.0062
                                            0.0050  0.0181  0.0039 -0.0121
                ( 61.55%)  -0.7845* H  14 s( 99.89%)p 0.00(  0.11%)
                                           -0.9994  0.0025  0.0100  0.0175 -0.0266
   173. (0.01244) BD*( 1) C   3 - C   4  
                ( 48.37%)   0.6955* C   3 s( 34.82%)p 1.87( 65.14%)d 0.00(  0.04%)
                                            0.0001 -0.5901  0.0016  0.3206 -0.0178
                                            0.7404  0.0104  0.0000  0.0000 -0.0135
                                           -0.0000 -0.0000  0.0096  0.0091
                ( 51.63%)  -0.7186* C   4 s( 34.24%)p 1.92( 65.71%)d 0.00(  0.05%)
                                           -0.0001 -0.5851 -0.0089 -0.3459 -0.0249
                                           -0.7327  0.0079 -0.0000  0.0000 -0.0126
                                           -0.0000 -0.0000  0.0142  0.0123
   174. (0.16876) BD*( 2) C   3 - C   4  
                ( 46.77%)   0.6839* C   3 s(  0.00%)p 1.00( 99.95%)d 0.00(  0.05%)
                                            0.0000  0.0000  0.0000  0.0000  0.0000
                                            0.0000 -0.0000 -0.9997 -0.0011 -0.0000
                                            0.0189  0.0124  0.0000  0.0000
                ( 53.23%)  -0.7296* C   4 s(  0.00%)p 1.00( 99.93%)d 0.00(  0.07%)
                                           -0.0000 -0.0000  0.0000 -0.0000 -0.0000
                                            0.0000 -0.0000 -0.9996 -0.0105 -0.0000
                                            0.0047 -0.0266 -0.0000 -0.0000
   175. (0.01124) BD*( 1) C   3 - C  11  
                ( 48.94%)   0.6995* C   3 s( 33.98%)p 1.94( 65.97%)d 0.00(  0.04%)
                                            0.0000 -0.5830 -0.0025  0.4647 -0.0144
                                           -0.6658 -0.0149 -0.0000  0.0000  0.0177
                                            0.0000 -0.0000  0.0055  0.0097
                ( 51.06%)  -0.7146* C  11 s( 34.76%)p 1.88( 65.19%)d 0.00(  0.05%)
                                           -0.0001 -0.5895 -0.0063 -0.4947 -0.0217
                                            0.6376 -0.0136  0.0000  0.0000  0.0183
                                            0.0000 -0.0000  0.0070  0.0105
   176. (0.00791) BD*( 1) C   4 - C   5  
                ( 50.29%)   0.7092* C   4 s( 35.37%)p 1.83( 64.58%)d 0.00(  0.05%)
                                            0.0000  0.5947  0.0113 -0.7963  0.0006
                                           -0.0994 -0.0433  0.0000 -0.0000 -0.0003
                                           -0.0000  0.0000  0.0182 -0.0118
                ( 49.71%)  -0.7050* C   5 s( 36.00%)p 1.78( 63.95%)d 0.00(  0.04%)
                                           -0.0001  0.6000  0.0099  0.7958  0.0056
                                            0.0671 -0.0414 -0.0000 -0.0000  0.0086
                                           -0.0000 -0.0000  0.0152 -0.0111
   177. (0.00734) BD*( 1) C   4 - H  15  
                ( 35.73%)   0.5978* C   4 s( 30.30%)p 2.30( 69.68%)d 0.00(  0.02%)
                                           -0.0003  0.5502 -0.0151  0.4946 -0.0129
                                           -0.6723  0.0008 -0.0000  0.0000 -0.0123
                                           -0.0000  0.0000 -0.0023 -0.0094
                ( 64.27%)  -0.8017* H  15 s( 99.89%)p 0.00(  0.11%)
                                            0.9994 -0.0038 -0.0200  0.0264  0.0000
   178. (0.01184) BD*( 1) C   5 - C   6  
                ( 51.42%)   0.7171* C   5 s( 33.54%)p 1.98( 66.40%)d 0.00(  0.06%)
                                            0.0001  0.5790  0.0105 -0.4917 -0.0257
                                            0.6492 -0.0128  0.0000  0.0000 -0.0191
                                           -0.0000  0.0000 -0.0075 -0.0124
                ( 48.58%)  -0.6970* C   6 s( 37.37%)p 1.67( 62.59%)d 0.00(  0.04%)
                                           -0.0001  0.6113  0.0001  0.4230 -0.0233
                                           -0.6681 -0.0103 -0.0000 -0.0000 -0.0161
                                           -0.0000  0.0000 -0.0075 -0.0086
   179. (0.18836) BD*( 2) C   5 - C   6  
                ( 58.67%)   0.7660* C   5 s(  0.00%)p 1.00( 99.90%)d 0.00(  0.10%)
                                           -0.0000 -0.0000 -0.0000  0.0000  0.0000
                                           -0.0000 -0.0000  0.9994  0.0158  0.0000
                                           -0.0055  0.0306  0.0000  0.0000
                ( 41.33%)  -0.6429* C   6 s(  0.00%)p 1.00( 99.97%)d 0.00(  0.03%)
                                            0.0000 -0.0000 -0.0000  0.0000  0.0000
                                           -0.0000  0.0000  0.9999  0.0011 -0.0000
                                            0.0123 -0.0111 -0.0000 -0.0000
   180. (0.00717) BD*( 1) C   5 - H  16  
                ( 35.18%)   0.5931* C   5 s( 30.38%)p 2.29( 69.60%)d 0.00(  0.02%)
                                           -0.0003  0.5509 -0.0162 -0.3513  0.0112
                                           -0.7566  0.0045 -0.0000 -0.0000  0.0112
                                           -0.0000  0.0000 -0.0059 -0.0088
                ( 64.82%)  -0.8051* H  16 s( 99.89%)p 0.00(  0.11%)
                                            0.9994 -0.0041  0.0150  0.0302  0.0000
   181. (0.06107) BD*( 1) C   6 - N   7  
                ( 61.29%)   0.7829* C   6 s( 24.82%)p 3.02( 75.05%)d 0.01(  0.13%)
                                            0.0000  0.4981  0.0091 -0.8616 -0.0061
                                           -0.0898 -0.0002  0.0000  0.0000  0.0072
                                           -0.0000  0.0000  0.0319 -0.0165
                ( 38.71%)  -0.6222* N   7 s( 34.64%)p 1.89( 65.32%)d 0.00(  0.04%)
                                           -0.0001  0.5871 -0.0415  0.8033  0.0377
                                            0.0808  0.0036 -0.0000 -0.0000  0.0037
                                           -0.0000 -0.0000  0.0190 -0.0077
   182. (0.01198) BD*( 1) C   6 - C  10  
                ( 48.47%)   0.6962* C   6 s( 37.67%)p 1.65( 62.29%)d 0.00(  0.03%)
                                            0.0001 -0.6138  0.0015 -0.2778  0.0255
                                           -0.7383 -0.0044 -0.0000 -0.0000 -0.0114
                                            0.0000 -0.0000  0.0121  0.0086
                ( 51.53%)  -0.7178* C  10 s( 33.58%)p 1.98( 66.36%)d 0.00(  0.06%)
                                           -0.0001 -0.5794 -0.0097  0.3453  0.0278
                                            0.7373 -0.0083  0.0000 -0.0000 -0.0130
                                           -0.0000 -0.0000  0.0143  0.0135
   183. (0.02674) BD*( 1) N   7 - O   8  
                ( 51.25%)   0.7159* N   7 s( 32.64%)p 2.06( 67.22%)d 0.00(  0.14%)
                                           -0.0000  0.5707  0.0268 -0.4840  0.0497
                                            0.6593 -0.0284 -0.0000  0.0000 -0.0309
                                            0.0000 -0.0000 -0.0129 -0.0171
                ( 48.75%)  -0.6982* O   8 s( 26.32%)p 2.79( 73.54%)d 0.01(  0.15%)
                                           -0.0001  0.5113 -0.0421  0.4728 -0.0089
                                           -0.7149  0.0253  0.0000 -0.0000 -0.0313
                                            0.0000 -0.0000 -0.0128 -0.0180
   184. (0.27857) BD*( 2) N   7 - O   8  
                ( 55.19%)   0.7429* N   7 s(  0.00%)p 1.00( 99.79%)d 0.00(  0.21%)
                                            0.0000 -0.0000 -0.0000  0.0000  0.0000
                                            0.0000  0.0000  0.9987  0.0240  0.0000
                                           -0.0219  0.0399 -0.0000 -0.0000
                ( 44.81%)  -0.6694* O   8 s(  0.00%)p 1.00( 99.80%)d 0.00(  0.20%)
                                            0.0000 -0.0000  0.0000  0.0000  0.0000
                                            0.0000 -0.0000  0.9988 -0.0165  0.0000
                                            0.0271 -0.0361  0.0000  0.0000
   185. (0.02775) BD*( 1) N   7 - O   9  
                ( 51.60%)   0.7183* N   7 s( 32.39%)p 2.08( 67.47%)d 0.00(  0.14%)
                                           -0.0000  0.5684  0.0277 -0.3410  0.0434
                                           -0.7450  0.0384  0.0000 -0.0000  0.0234
                                           -0.0000 -0.0000 -0.0244 -0.0173
                ( 48.40%)  -0.6957* O   9 s( 26.28%)p 2.80( 73.57%)d 0.01(  0.15%)
                                           -0.0001  0.5110 -0.0414  0.3192 -0.0038
                                            0.7957 -0.0266 -0.0000  0.0000  0.0239
                                           -0.0000 -0.0000 -0.0242 -0.0172
   186. (0.00754) BD*( 1) C  10 - C  11  
                ( 50.36%)   0.7096* C  10 s( 35.52%)p 1.81( 64.43%)d 0.00(  0.05%)
                                           -0.0000  0.5958  0.0146  0.7957 -0.0002
                                            0.0962  0.0432 -0.0000  0.0000 -0.0014
                                           -0.0000  0.0000  0.0179 -0.0122
                ( 49.64%)  -0.7046* C  11 s( 36.06%)p 1.77( 63.90%)d 0.00(  0.04%)
                                            0.0000  0.6004  0.0083 -0.7959 -0.0078
                                           -0.0619  0.0403  0.0000  0.0000  0.0069
                                            0.0000 -0.0000  0.0164 -0.0101
   187. (0.13910) BD*( 2) C  10 - C  11  
                ( 56.68%)   0.7528* C  10 s(  0.00%)p 1.00( 99.92%)d 0.00(  0.08%)
                                            0.0000  0.0000 -0.0000  0.0000  0.0000
                                           -0.0000  0.0000  0.9996  0.0069 -0.0000
                                            0.0242 -0.0143  0.0000 -0.0000
                ( 43.32%)  -0.6582* C  11 s(  0.00%)p 1.00( 99.95%)d 0.00(  0.05%)
                                           -0.0000  0.0000 -0.0000  0.0000 -0.0000
                                           -0.0000  0.0000  0.9997 -0.0021  0.0000
                                           -0.0143 -0.0174 -0.0000 -0.0000
   188. (0.00712) BD*( 1) C  10 - H  17  
                ( 35.25%)   0.5937* C  10 s( 30.81%)p 2.24( 69.16%)d 0.00(  0.02%)
                                            0.0003 -0.5549  0.0163  0.4958 -0.0100
                                           -0.6676  0.0042 -0.0000  0.0000  0.0119
                                            0.0000 -0.0000  0.0017  0.0099
                ( 64.75%)  -0.8047* H  17 s( 99.89%)p 0.00(  0.11%)
                                           -0.9994  0.0033 -0.0212  0.0261  0.0000
   189. (0.00680) BD*( 1) C  11 - H  18  
                ( 36.58%)   0.6048* C  11 s( 29.09%)p 2.44( 70.89%)d 0.00(  0.03%)
                                            0.0003 -0.5391  0.0148 -0.3471  0.0165
                                           -0.7669  0.0010 -0.0000  0.0000 -0.0110
                                           -0.0000 -0.0000  0.0080  0.0081
                ( 63.42%)  -0.7963* H  18 s( 99.90%)p 0.00(  0.10%)
                                           -0.9995  0.0037  0.0111  0.0303  0.0000


 NHO Directionality and "Bond Bending" (deviations from line of nuclear centers)

         [Thresholds for printing:  angular deviation  >  1.0 degree]
                                    hybrid p-character > 25.0%
                                    orbital occupancy  >  0.10e

                                Line of Centers        Hybrid 1              Hybrid 2
                                ---------------  -------------------   ------------------
                NBO               Theta   Phi    Theta   Phi    Dev    Theta   Phi    Dev
 ========================================================================================
     1. BD (   1) O   1 - C   2    90.0  116.8    90.0  115.1   1.7     90.0  299.1   2.3
     2. BD (   1) O   1 - H  12    90.0    8.1    90.0    3.2   4.8      --     --    --
     3. BD (   1) C   2 - C   3    90.0  186.6    90.0  189.2   2.6      --     --    --
     4. BD (   1) C   2 - H  13    36.8   65.1    36.0   58.3   4.1      --     --    --
     5. BD (   1) C   2 - H  14   143.2   65.1   144.0   58.3   4.1      --     --    --
     6. BD (   1) C   3 - C   4    90.0  245.7    90.0  248.0   2.4     90.0   62.9   2.8
     7. BD (   2) C   3 - C   4    90.0  245.7     0.0    0.0  90.0      0.0    0.0  90.0
     8. BD (   1) C   3 - C  11    90.0  126.3    90.0  123.5   2.8     90.0  309.6   3.4
     9. BD (   1) C   4 - C   5    90.0  186.1    90.0  190.2   4.0     90.0    1.8   4.3
    10. BD (   1) C   4 - H  15    90.0  306.8    90.0  305.7   1.2      --     --    --
    11. BD (   1) C   5 - C   6    90.0  125.0    90.0  129.1   4.1     90.0  300.5   4.5
    12. BD (   2) C   5 - C   6    90.0  125.0     0.0    0.0  90.0      0.0    0.0  90.0
    13. BD (   1) C   5 - H  16    90.0  244.3    90.0  245.7   1.4      --     --    --
    15. BD (   1) C   6 - C  10    90.0   66.9    90.0   71.2   4.4     90.0  242.9   4.0
    16. BD (   1) N   7 - O   8    90.0  123.4    90.0  124.5   1.1      --     --    --
    17. BD (   2) N   7 - O   8    90.0  123.4     0.0    0.0  90.0      0.0    0.0  90.0
    18. BD (   1) N   7 - O   9    90.0  248.2    90.0  247.2   1.1      --     --    --
    19. BD (   1) C  10 - C  11    90.0    5.5    90.0    9.9   4.5     90.0  181.5   3.9
    20. BD (   2) C  10 - C  11    90.0    5.5     0.0    0.0  90.0      0.0    0.0  90.0
    21. BD (   1) C  10 - H  17    90.0  127.6    90.0  126.2   1.4      --     --    --
    34. LP (   1) O   1             --     --     90.0  245.5   --       --     --    --
    35. LP (   2) O   1             --     --      0.0    0.0   --       --     --    --
    36. LP (   1) O   8             --     --     90.0  122.7   --       --     --    --
    37. LP (   2) O   8             --     --     90.0  213.5   --       --     --    --
    38. LP (   1) O   9             --     --     90.0  249.2   --       --     --    --
    39. LP (   2) O   9             --     --     90.0  158.2   --       --     --    --
    40. LP (   3) O   9             --     --      0.0    0.0   --       --     --    --
   174. BD*(   2) C   3 - C   4    90.0  245.7     0.0    0.0  90.0      0.0    0.0  90.0
   179. BD*(   2) C   5 - C   6    90.0  125.0     0.0    0.0  90.0      0.0    0.0  90.0
   184. BD*(   2) N   7 - O   8    90.0  123.4     0.0    0.0  90.0      0.0    0.0  90.0
   187. BD*(   2) C  10 - C  11    90.0    5.5     0.0    0.0  90.0      0.0    0.0  90.0


 Second Order Perturbation Theory Analysis of Fock Matrix in NBO Basis

     Threshold for printing:   0.25 kcal/mol
                                                                              E(2)  E(j)-E(i) F(i,j)
         Donor NBO (i)                     Acceptor NBO (j)                 kcal/mol   a.u.    a.u. 
 ===================================================================================================

 within unit  1
   1. BD (   1) O   1 - C   2        / 60. RY*(   2) C   3                    0.28    1.78    0.028
   1. BD (   1) O   1 - C   2        /175. BD*(   1) C   3 - C  11            1.11    1.38    0.050
   2. BD (   1) O   1 - H  12        / 51. RY*(   2) C   2                    0.26    1.88    0.028
   2. BD (   1) O   1 - H  12        / 54. RY*(   5) C   2                    0.27    2.52    0.033
   2. BD (   1) O   1 - H  12        /170. BD*(   1) C   2 - C   3            1.76    1.10    0.056
   3. BD (   1) C   2 - C   3        / 68. RY*(   1) C   4                    0.66    1.79    0.044
   3. BD (   1) C   2 - C   3        /131. RY*(   1) C  11                    0.68    1.79    0.044
   3. BD (   1) C   2 - C   3        /169. BD*(   1) O   1 - H  12            0.83    1.11    0.039
   3. BD (   1) C   2 - C   3        /173. BD*(   1) C   3 - C   4            1.17    1.20    0.047
   3. BD (   1) C   2 - C   3        /175. BD*(   1) C   3 - C  11            0.91    1.18    0.041
   3. BD (   1) C   2 - C   3        /176. BD*(   1) C   4 - C   5            1.30    1.22    0.050
   3. BD (   1) C   2 - C   3        /186. BD*(   1) C  10 - C  11            1.25    1.22    0.049
   4. BD (   1) C   2 - H  13        / 41. RY*(   1) O   1                    0.36    1.64    0.031
   4. BD (   1) C   2 - H  13        / 61. RY*(   3) C   3                    0.42    1.52    0.032
   4. BD (   1) C   2 - H  13        /173. BD*(   1) C   3 - C   4            1.06    1.07    0.042
   4. BD (   1) C   2 - H  13        /174. BD*(   2) C   3 - C   4            1.65    0.54    0.041
   5. BD (   1) C   2 - H  14        / 41. RY*(   1) O   1                    0.36    1.64    0.031
   5. BD (   1) C   2 - H  14        / 61. RY*(   3) C   3                    0.42    1.52    0.032
   5. BD (   1) C   2 - H  14        /173. BD*(   1) C   3 - C   4            1.06    1.07    0.042
   5. BD (   1) C   2 - H  14        /174. BD*(   2) C   3 - C   4            1.65    0.54    0.041
   6. BD (   1) C   3 - C   4        / 50. RY*(   1) C   2                    0.40    1.26    0.028
   6. BD (   1) C   3 - C   4        / 78. RY*(   2) C   5                    1.10    1.47    0.051
   6. BD (   1) C   3 - C   4        /131. RY*(   1) C  11                    0.42    1.85    0.036
   6. BD (   1) C   3 - C   4        /170. BD*(   1) C   2 - C   3            0.98    1.10    0.041
   6. BD (   1) C   3 - C   4        /175. BD*(   1) C   3 - C  11            1.60    1.24    0.056
   6. BD (   1) C   3 - C   4        /176. BD*(   1) C   4 - C   5            1.28    1.28    0.051
   6. BD (   1) C   3 - C   4        /177. BD*(   1) C   4 - H  15            0.66    1.21    0.036
   6. BD (   1) C   3 - C   4        /180. BD*(   1) C   5 - H  16            1.06    1.20    0.045
   6. BD (   1) C   3 - C   4        /189. BD*(   1) C  11 - H  18            1.20    1.17    0.047
   7. BD (   2) C   3 - C   4        / 81. RY*(   5) C   5                    0.58    1.84    0.045
   7. BD (   2) C   3 - C   4        /133. RY*(   3) C  11                    1.01    1.27    0.050
   7. BD (   2) C   3 - C   4        /171. BD*(   1) C   2 - H  13            1.22    0.70    0.040
   7. BD (   2) C   3 - C   4        /172. BD*(   1) C   2 - H  14            1.22    0.70    0.040
   7. BD (   2) C   3 - C   4        /174. BD*(   2) C   3 - C   4            0.26    0.29    0.011
   7. BD (   2) C   3 - C   4        /179. BD*(   2) C   5 - C   6           11.37    0.28    0.072
   7. BD (   2) C   3 - C   4        /187. BD*(   2) C  10 - C  11            8.83    0.30    0.066
   8. BD (   1) C   3 - C  11        / 50. RY*(   1) C   2                    0.42    1.27    0.029
   8. BD (   1) C   3 - C  11        / 68. RY*(   1) C   4                    0.52    1.86    0.039
   8. BD (   1) C   3 - C  11        /123. RY*(   2) C  10                    1.22    1.46    0.053
   8. BD (   1) C   3 - C  11        /168. BD*(   1) O   1 - C   2            0.65    1.02    0.033
   8. BD (   1) C   3 - C  11        /170. BD*(   1) C   2 - C   3            0.80    1.11    0.038
   8. BD (   1) C   3 - C  11        /173. BD*(   1) C   3 - C   4            1.57    1.27    0.056
   8. BD (   1) C   3 - C  11        /177. BD*(   1) C   4 - H  15            1.13    1.22    0.047
   8. BD (   1) C   3 - C  11        /186. BD*(   1) C  10 - C  11            1.19    1.29    0.049
   8. BD (   1) C   3 - C  11        /188. BD*(   1) C  10 - H  17            1.10    1.21    0.046
   8. BD (   1) C   3 - C  11        /189. BD*(   1) C  11 - H  18            0.50    1.18    0.031
   9. BD (   1) C   4 - C   5        / 59. RY*(   1) C   3                    0.89    1.81    0.051
   9. BD (   1) C   4 - C   5        / 86. RY*(   1) C   6                    0.54    1.70    0.038
   9. BD (   1) C   4 - C   5        / 87. RY*(   2) C   6                    0.51    1.72    0.037
   9. BD (   1) C   4 - C   5        /170. BD*(   1) C   2 - C   3            1.71    1.09    0.054
   9. BD (   1) C   4 - C   5        /173. BD*(   1) C   3 - C   4            1.48    1.24    0.054
   9. BD (   1) C   4 - C   5        /177. BD*(   1) C   4 - H  15            0.73    1.19    0.037
   9. BD (   1) C   4 - C   5        /178. BD*(   1) C   5 - C   6            1.36    1.24    0.052
   9. BD (   1) C   4 - C   5        /180. BD*(   1) C   5 - H  16            0.78    1.19    0.038
   9. BD (   1) C   4 - C   5        /181. BD*(   1) C   6 - N   7            2.28    0.98    0.061
  10. BD (   1) C   4 - H  15        / 77. RY*(   1) C   5                    0.27    1.59    0.026
  10. BD (   1) C   4 - H  15        /173. BD*(   1) C   3 - C   4            0.52    1.05    0.029
  10. BD (   1) C   4 - H  15        /175. BD*(   1) C   3 - C  11            2.36    1.03    0.062
  10. BD (   1) C   4 - H  15        /176. BD*(   1) C   4 - C   5            0.57    1.07    0.031
  10. BD (   1) C   4 - H  15        /178. BD*(   1) C   5 - C   6            1.92    1.04    0.056
  11. BD (   1) C   5 - C   6        / 68. RY*(   1) C   4                    0.28    1.87    0.029
  11. BD (   1) C   5 - C   6        / 69. RY*(   2) C   4                    0.95    1.48    0.048
  11. BD (   1) C   5 - C   6        / 95. RY*(   1) N   7                    0.55    1.86    0.040
  11. BD (   1) C   5 - C   6        /122. RY*(   1) C  10                    0.53    1.82    0.039
  11. BD (   1) C   5 - C   6        /176. BD*(   1) C   4 - C   5            1.15    1.30    0.049
  11. BD (   1) C   5 - C   6        /177. BD*(   1) C   4 - H  15            1.12    1.22    0.047
  11. BD (   1) C   5 - C   6        /180. BD*(   1) C   5 - H  16            0.61    1.22    0.035
  11. BD (   1) C   5 - C   6        /182. BD*(   1) C   6 - C  10            2.05    1.27    0.064
  11. BD (   1) C   5 - C   6        /183. BD*(   1) N   7 - O   8            0.89    1.21    0.042
  11. BD (   1) C   5 - C   6        /188. BD*(   1) C  10 - H  17            1.02    1.22    0.045
  12. BD (   2) C   5 - C   6        / 70. RY*(   3) C   4                    0.43    0.91    0.027
  12. BD (   2) C   5 - C   6        / 72. RY*(   5) C   4                    0.26    2.18    0.033
  12. BD (   2) C   5 - C   6        /100. RY*(   6) N   7                    0.60    1.77    0.045
  12. BD (   2) C   5 - C   6        /124. RY*(   3) C  10                    1.34    1.04    0.051
  12. BD (   2) C   5 - C   6        /174. BD*(   2) C   3 - C   4            8.18    0.31    0.064
  12. BD (   2) C   5 - C   6        /184. BD*(   2) N   7 - O   8            9.65    0.21    0.060
  12. BD (   2) C   5 - C   6        /187. BD*(   2) C  10 - C  11           12.26    0.31    0.079
  13. BD (   1) C   5 - H  16        / 68. RY*(   1) C   4                    0.29    1.65    0.028
  13. BD (   1) C   5 - H  16        / 87. RY*(   2) C   6                    0.45    1.54    0.033
  13. BD (   1) C   5 - H  16        /173. BD*(   1) C   3 - C   4            2.00    1.06    0.058
  13. BD (   1) C   5 - H  16        /176. BD*(   1) C   4 - C   5            0.62    1.08    0.033
  13. BD (   1) C   5 - H  16        /178. BD*(   1) C   5 - C   6            0.35    1.05    0.024
  13. BD (   1) C   5 - H  16        /181. BD*(   1) C   6 - N   7            0.50    0.80    0.026
  13. BD (   1) C   5 - H  16        /182. BD*(   1) C   6 - C  10            2.46    1.05    0.064
  14. BD (   1) C   6 - N   7        / 77. RY*(   1) C   5                    0.36    1.87    0.033
  14. BD (   1) C   6 - N   7        /104. RY*(   1) O   8                    0.75    1.98    0.049
  14. BD (   1) C   6 - N   7        /113. RY*(   1) O   9                    0.72    1.98    0.048
  14. BD (   1) C   6 - N   7        /122. RY*(   1) C  10                    0.36    1.87    0.033
  14. BD (   1) C   6 - N   7        /176. BD*(   1) C   4 - C   5            0.86    1.36    0.043
  14. BD (   1) C   6 - N   7        /178. BD*(   1) C   5 - C   6            0.37    1.33    0.028
  14. BD (   1) C   6 - N   7        /182. BD*(   1) C   6 - C  10            0.41    1.33    0.030
  14. BD (   1) C   6 - N   7        /186. BD*(   1) C  10 - C  11            0.88    1.35    0.044
  15. BD (   1) C   6 - C  10        / 77. RY*(   1) C   5                    0.54    1.80    0.039
  15. BD (   1) C   6 - C  10        / 95. RY*(   1) N   7                    0.52    1.85    0.039
  15. BD (   1) C   6 - C  10        /131. RY*(   1) C  11                    0.32    1.86    0.031
  15. BD (   1) C   6 - C  10        /132. RY*(   2) C  11                    0.78    1.46    0.043
  15. BD (   1) C   6 - C  10        /178. BD*(   1) C   5 - C   6            2.05    1.26    0.064
  15. BD (   1) C   6 - C  10        /180. BD*(   1) C   5 - H  16            1.04    1.21    0.045
  15. BD (   1) C   6 - C  10        /185. BD*(   1) N   7 - O   9            0.92    1.20    0.042
  15. BD (   1) C   6 - C  10        /186. BD*(   1) C  10 - C  11            1.22    1.28    0.050
  15. BD (   1) C   6 - C  10        /188. BD*(   1) C  10 - H  17            0.72    1.21    0.037
  15. BD (   1) C   6 - C  10        /189. BD*(   1) C  11 - H  18            1.15    1.18    0.047
  16. BD (   1) N   7 - O   8        / 86. RY*(   1) C   6                    0.83    2.06    0.052
  16. BD (   1) N   7 - O   8        / 95. RY*(   1) N   7                    0.31    2.18    0.033
  16. BD (   1) N   7 - O   8        /178. BD*(   1) C   5 - C   6            0.46    1.60    0.034
  16. BD (   1) N   7 - O   8        /181. BD*(   1) C   6 - N   7            0.58    1.34    0.036
  17. BD (   2) N   7 - O   8        / 89. RY*(   4) C   6                    0.39    1.24    0.028
  17. BD (   2) N   7 - O   8        /114. RY*(   2) O   9                    0.99    1.51    0.049
  17. BD (   2) N   7 - O   8        /179. BD*(   2) C   5 - C   6            2.39    0.42    0.044
  17. BD (   2) N   7 - O   8        /184. BD*(   2) N   7 - O   8            3.57    0.33    0.051
  18. BD (   1) N   7 - O   9        / 86. RY*(   1) C   6                    0.86    2.06    0.053
  18. BD (   1) N   7 - O   9        / 95. RY*(   1) N   7                    0.33    2.19    0.034
  18. BD (   1) N   7 - O   9        /181. BD*(   1) C   6 - N   7            0.56    1.35    0.036
  18. BD (   1) N   7 - O   9        /182. BD*(   1) C   6 - C  10            0.44    1.60    0.034
  19. BD (   1) C  10 - C  11        / 60. RY*(   2) C   3                    1.00    1.64    0.051
  19. BD (   1) C  10 - C  11        / 86. RY*(   1) C   6                    0.46    1.71    0.035
  19. BD (   1) C  10 - C  11        / 87. RY*(   2) C   6                    0.58    1.73    0.040
  19. BD (   1) C  10 - C  11        /170. BD*(   1) C   2 - C   3            1.68    1.10    0.054
  19. BD (   1) C  10 - C  11        /175. BD*(   1) C   3 - C  11            1.37    1.24    0.052
  19. BD (   1) C  10 - C  11        /181. BD*(   1) C   6 - N   7            2.16    0.99    0.060
  19. BD (   1) C  10 - C  11        /182. BD*(   1) C   6 - C  10            1.44    1.25    0.053
  19. BD (   1) C  10 - C  11        /188. BD*(   1) C  10 - H  17            0.84    1.20    0.040
  19. BD (   1) C  10 - C  11        /189. BD*(   1) C  11 - H  18            0.62    1.17    0.034
  20. BD (   2) C  10 - C  11        / 61. RY*(   3) C   3                    0.26    1.27    0.025
  20. BD (   2) C  10 - C  11        / 64. RY*(   6) C   3                    0.27    1.83    0.031
  20. BD (   2) C  10 - C  11        / 93. RY*(   8) C   6                    0.29    1.87    0.032
  20. BD (   2) C  10 - C  11        /124. RY*(   3) C  10                    0.27    1.02    0.023
  20. BD (   2) C  10 - C  11        /133. RY*(   3) C  11                    0.34    1.27    0.029
  20. BD (   2) C  10 - C  11        /174. BD*(   2) C   3 - C   4           11.87    0.29    0.074
  20. BD (   2) C  10 - C  11        /179. BD*(   2) C   5 - C   6            8.21    0.28    0.061
  21. BD (   1) C  10 - H  17        / 87. RY*(   2) C   6                    0.42    1.53    0.032
  21. BD (   1) C  10 - H  17        /131. RY*(   1) C  11                    0.27    1.65    0.027
  21. BD (   1) C  10 - H  17        /175. BD*(   1) C   3 - C  11            1.96    1.04    0.057
  21. BD (   1) C  10 - H  17        /178. BD*(   1) C   5 - C   6            2.39    1.05    0.063
  21. BD (   1) C  10 - H  17        /181. BD*(   1) C   6 - N   7            0.47    0.79    0.025
  21. BD (   1) C  10 - H  17        /182. BD*(   1) C   6 - C  10            0.47    1.05    0.028
  21. BD (   1) C  10 - H  17        /186. BD*(   1) C  10 - C  11            0.66    1.07    0.034
  22. BD (   1) C  11 - H  18        / 59. RY*(   1) C   3                    0.44    1.64    0.034
  22. BD (   1) C  11 - H  18        /122. RY*(   1) C  10                    0.31    1.61    0.028
  22. BD (   1) C  11 - H  18        /173. BD*(   1) C   3 - C   4            2.22    1.07    0.062
  22. BD (   1) C  11 - H  18        /175. BD*(   1) C   3 - C  11            0.30    1.05    0.023
  22. BD (   1) C  11 - H  18        /182. BD*(   1) C   6 - C  10            2.00    1.06    0.058
  22. BD (   1) C  11 - H  18        /186. BD*(   1) C  10 - C  11            0.47    1.09    0.029
  23. CR (   1) O   1                / 50. RY*(   1) C   2                    0.85   19.53    0.163
  23. CR (   1) O   1                / 55. RY*(   6) C   2                    0.44   20.09    0.119
  24. CR (   1) C   2                /144. RY*(   1) H  13                    0.41   10.54    0.083
  24. CR (   1) C   2                /148. RY*(   1) H  14                    0.41   10.54    0.083
  24. CR (   1) C   2                /168. BD*(   1) O   1 - C   2            0.47   10.45    0.089
  24. CR (   1) C   2                /173. BD*(   1) C   3 - C   4            0.42   10.70    0.085
  24. CR (   1) C   2                /175. BD*(   1) C   3 - C  11            0.38   10.69    0.081
  25. CR (   1) C   3                / 51. RY*(   2) C   2                    0.41   11.28    0.086
  25. CR (   1) C   3                / 69. RY*(   2) C   4                    0.90   10.87    0.125
  25. CR (   1) C   3                /132. RY*(   2) C  11                    0.85   10.86    0.121
  25. CR (   1) C   3                /176. BD*(   1) C   4 - C   5            0.41   10.68    0.084
  25. CR (   1) C   3                /177. BD*(   1) C   4 - H  15            0.26   10.61    0.067
  25. CR (   1) C   3                /186. BD*(   1) C  10 - C  11            0.39   10.68    0.082
  25. CR (   1) C   3                /189. BD*(   1) C  11 - H  18            0.27   10.58    0.067
  26. CR (   1) C   4                / 60. RY*(   2) C   3                    1.01   11.01    0.133
  26. CR (   1) C   4                / 77. RY*(   1) C   5                    0.34   11.16    0.078
  26. CR (   1) C   4                / 78. RY*(   2) C   5                    0.28   10.84    0.069
  26. CR (   1) C   4                / 80. RY*(   4) C   5                    0.33   10.74    0.075
  26. CR (   1) C   4                /152. RY*(   1) H  15                    0.46   10.49    0.088
  26. CR (   1) C   4                /170. BD*(   1) C   2 - C   3            0.49   10.47    0.091
  26. CR (   1) C   4                /175. BD*(   1) C   3 - C  11            0.54   10.61    0.096
  26. CR (   1) C   4                /178. BD*(   1) C   5 - C   6            0.49   10.62    0.091
  26. CR (   1) C   4                /180. BD*(   1) C   5 - H  16            0.31   10.57    0.072
  27. CR (   1) C   5                / 69. RY*(   2) C   4                    0.33   10.84    0.076
  27. CR (   1) C   5                / 71. RY*(   4) C   4                    0.46   10.76    0.089
  27. CR (   1) C   5                / 86. RY*(   1) C   6                    0.78   11.09    0.117
  27. CR (   1) C   5                /156. RY*(   1) H  16                    0.50   10.50    0.092
  27. CR (   1) C   5                /173. BD*(   1) C   3 - C   4            0.51   10.63    0.093
  27. CR (   1) C   5                /177. BD*(   1) C   4 - H  15            0.30   10.58    0.071
  27. CR (   1) C   5                /181. BD*(   1) C   6 - N   7            0.34   10.37    0.077
  27. CR (   1) C   5                /182. BD*(   1) C   6 - C  10            0.64   10.63    0.105
  28. CR (   1) C   6                / 78. RY*(   2) C   5                    0.86   10.90    0.122
  28. CR (   1) C   6                / 96. RY*(   2) N   7                    0.30   11.66    0.075
  28. CR (   1) C   6                /123. RY*(   2) C  10                    0.83   10.88    0.120
  28. CR (   1) C   6                /176. BD*(   1) C   4 - C   5            0.37   10.71    0.080
  28. CR (   1) C   6                /178. BD*(   1) C   5 - C   6            0.29   10.68    0.071
  28. CR (   1) C   6                /180. BD*(   1) C   5 - H  16            0.28   10.63    0.069
  28. CR (   1) C   6                /181. BD*(   1) C   6 - N   7            0.31   10.43    0.074
  28. CR (   1) C   6                /182. BD*(   1) C   6 - C  10            0.31   10.68    0.073
  28. CR (   1) C   6                /186. BD*(   1) C  10 - C  11            0.38   10.71    0.081
  28. CR (   1) C   6                /188. BD*(   1) C  10 - H  17            0.29   10.63    0.071
  29. CR (   1) N   7                / 87. RY*(   2) C   6                    0.87   15.42    0.146
  29. CR (   1) N   7                /178. BD*(   1) C   5 - C   6            0.25   14.93    0.078
  30. CR (   1) O   8                / 95. RY*(   1) N   7                    1.37   20.04    0.210
  30. CR (   1) O   8                / 96. RY*(   2) N   7                    0.65   20.43    0.146
  30. CR (   1) O   8                /181. BD*(   1) C   6 - N   7            0.65   19.20    0.146
  30. CR (   1) O   8                /185. BD*(   1) N   7 - O   9            0.41   19.39    0.114
  31. CR (   1) O   9                / 95. RY*(   1) N   7                    1.45   20.05    0.216
  31. CR (   1) O   9                / 96. RY*(   2) N   7                    0.60   20.44    0.140
  31. CR (   1) O   9                /181. BD*(   1) C   6 - N   7            0.64   19.21    0.145
  31. CR (   1) O   9                /183. BD*(   1) N   7 - O   8            0.40   19.41    0.113
  32. CR (   1) C  10                / 86. RY*(   1) C   6                    0.77   11.08    0.117
  32. CR (   1) C  10                /132. RY*(   2) C  11                    0.26   10.82    0.067
  32. CR (   1) C  10                /134. RY*(   4) C  11                    0.49   10.74    0.092
  32. CR (   1) C  10                /160. RY*(   1) H  17                    0.50   10.49    0.091
  32. CR (   1) C  10                /175. BD*(   1) C   3 - C  11            0.51   10.61    0.094
  32. CR (   1) C  10                /178. BD*(   1) C   5 - C   6            0.66   10.62    0.106
  32. CR (   1) C  10                /181. BD*(   1) C   6 - N   7            0.34   10.37    0.077
  32. CR (   1) C  10                /189. BD*(   1) C  11 - H  18            0.29   10.54    0.070
  33. CR (   1) C  11                / 59. RY*(   1) C   3                    0.66   11.22    0.108
  33. CR (   1) C  11                / 60. RY*(   2) C   3                    0.33   11.03    0.076
  33. CR (   1) C  11                /122. RY*(   1) C  10                    0.34   11.18    0.078
  33. CR (   1) C  11                /123. RY*(   2) C  10                    0.35   10.84    0.078
  33. CR (   1) C  11                /125. RY*(   4) C  10                    0.33   10.72    0.075
  33. CR (   1) C  11                /164. RY*(   1) H  18                    0.40   10.47    0.082
  33. CR (   1) C  11                /170. BD*(   1) C   2 - C   3            0.47   10.49    0.089
  33. CR (   1) C  11                /173. BD*(   1) C   3 - C   4            0.50   10.65    0.093
  33. CR (   1) C  11                /182. BD*(   1) C   6 - C  10            0.48   10.64    0.091
  33. CR (   1) C  11                /188. BD*(   1) C  10 - H  17            0.32   10.59    0.074
  34. LP (   1) O   1                / 50. RY*(   1) C   2                    0.75    1.14    0.037
  34. LP (   1) O   1                /141. RY*(   2) H  12                    0.31    2.00    0.031
  34. LP (   1) O   1                /142. RY*(   3) H  12                    0.25    1.56    0.025
  34. LP (   1) O   1                /170. BD*(   1) C   2 - C   3            0.55    0.98    0.029
  34. LP (   1) O   1                /171. BD*(   1) C   2 - H  13            0.67    1.01    0.033
  34. LP (   1) O   1                /172. BD*(   1) C   2 - H  14            0.67    1.01    0.033
  34. LP (   1) O   1                /177. BD*(   1) C   4 - H  15            0.26    1.08    0.021
  35. LP (   2) O   1                / 52. RY*(   3) C   2                    0.74    2.07    0.050
  35. LP (   2) O   1                /140. RY*(   1) H  12                    0.99    1.96    0.056
  35. LP (   2) O   1                /171. BD*(   1) C   2 - H  13            3.29    0.74    0.062
  35. LP (   2) O   1                /172. BD*(   1) C   2 - H  14            3.29    0.74    0.062
  36. LP (   1) O   8                / 95. RY*(   1) N   7                    2.68    1.85    0.089
  36. LP (   1) O   8                / 96. RY*(   2) N   7                    0.61    2.24    0.047
  36. LP (   1) O   8                / 98. RY*(   4) N   7                    0.48    2.53    0.044
  36. LP (   1) O   8                /181. BD*(   1) C   6 - N   7            2.09    1.01    0.060
  36. LP (   1) O   8                /185. BD*(   1) N   7 - O   9            1.15    1.20    0.047
  37. LP (   2) O   8                / 95. RY*(   1) N   7                    0.54    1.37    0.035
  37. LP (   2) O   8                / 96. RY*(   2) N   7                    1.08    1.76    0.056
  37. LP (   2) O   8                / 98. RY*(   4) N   7                    0.75    2.05    0.051
  37. LP (   2) O   8                / 99. RY*(   5) N   7                    0.41    3.10    0.046
  37. LP (   2) O   8                /178. BD*(   1) C   5 - C   6            0.39    0.79    0.023
  37. LP (   2) O   8                /181. BD*(   1) C   6 - N   7            7.89    0.53    0.082
  37. LP (   2) O   8                /185. BD*(   1) N   7 - O   9            9.29    0.73    0.105
  37. LP (   2) O   8                /186. BD*(   1) C  10 - C  11            0.28    0.81    0.019
  38. LP (   1) O   9                / 95. RY*(   1) N   7                    2.80    1.86    0.091
  38. LP (   1) O   9                / 96. RY*(   2) N   7                    0.53    2.25    0.044
  38. LP (   1) O   9                / 98. RY*(   4) N   7                    0.45    2.54    0.043
  38. LP (   1) O   9                /181. BD*(   1) C   6 - N   7            2.07    1.02    0.059
  38. LP (   1) O   9                /183. BD*(   1) N   7 - O   8            1.15    1.22    0.048
  39. LP (   2) O   9                / 95. RY*(   1) N   7                    0.47    1.38    0.033
  39. LP (   2) O   9                / 96. RY*(   2) N   7                    1.05    1.77    0.056
  39. LP (   2) O   9                / 98. RY*(   4) N   7                    0.80    2.06    0.053
  39. LP (   2) O   9                / 99. RY*(   5) N   7                    0.40    3.11    0.046
  39. LP (   2) O   9                /176. BD*(   1) C   4 - C   5            0.26    0.82    0.019
  39. LP (   2) O   9                /181. BD*(   1) C   6 - N   7            7.79    0.54    0.082
  39. LP (   2) O   9                /182. BD*(   1) C   6 - C  10            0.38    0.80    0.022
  39. LP (   2) O   9                /183. BD*(   1) N   7 - O   8            9.08    0.74    0.105
  40. LP (   3) O   9                / 97. RY*(   3) N   7                    2.01    2.54    0.104
  40. LP (   3) O   9                /102. RY*(   8) N   7                    0.43    1.79    0.041
  40. LP (   3) O   9                /114. RY*(   2) O   9                    0.47    1.34    0.037
  40. LP (   3) O   9                /119. RY*(   7) O   9                    0.32    3.01    0.045
  40. LP (   3) O   9                /184. BD*(   2) N   7 - O   8           70.92    0.16    0.137
 174. BD*(   2) C   3 - C   4        / 64. RY*(   6) C   3                    0.39    1.55    0.076
 174. BD*(   2) C   3 - C   4        / 70. RY*(   3) C   4                    1.94    0.60    0.105
 174. BD*(   2) C   3 - C   4        /133. RY*(   3) C  11                    0.30    0.98    0.053
 174. BD*(   2) C   3 - C   4        /171. BD*(   1) C   2 - H  13            0.43    0.41    0.039
 174. BD*(   2) C   3 - C   4        /172. BD*(   1) C   2 - H  14            0.43    0.41    0.039
 179. BD*(   2) C   5 - C   6        / 79. RY*(   3) C   5                    1.67    0.92    0.114
 179. BD*(   2) C   5 - C   6        / 90. RY*(   5) C   6                    0.30    1.86    0.068
 179. BD*(   2) C   5 - C   6        / 93. RY*(   8) C   6                    0.28    1.59    0.061
 179. BD*(   2) C   5 - C   6        /124. RY*(   3) C  10                    0.34    0.74    0.046
 179. BD*(   2) C   5 - C   6        /187. BD*(   2) C  10 - C  11           95.48    0.01    0.083
 181. BD*(   1) C   6 - N   7        / 88. RY*(   3) C   6                    0.78    0.28    0.074
 181. BD*(   1) C   6 - N   7        / 91. RY*(   6) C   6                    0.44    1.95    0.150
 181. BD*(   1) C   6 - N   7        / 96. RY*(   2) N   7                    0.27    1.23    0.090
 181. BD*(   1) C   6 - N   7        / 98. RY*(   4) N   7                    0.51    1.52    0.140
 181. BD*(   1) C   6 - N   7        /101. RY*(   7) N   7                    0.49    1.07    0.116
 181. BD*(   1) C   6 - N   7        /176. BD*(   1) C   4 - C   5            0.50    0.28    0.057
 181. BD*(   1) C   6 - N   7        /180. BD*(   1) C   5 - H  16            0.57    0.20    0.052
 181. BD*(   1) C   6 - N   7        /186. BD*(   1) C  10 - C  11            0.51    0.28    0.057
 181. BD*(   1) C   6 - N   7        /188. BD*(   1) C  10 - H  17            0.55    0.21    0.051
 184. BD*(   2) N   7 - O   8        / 97. RY*(   3) N   7                    1.47    2.37    0.141
 184. BD*(   2) N   7 - O   8        /102. RY*(   8) N   7                    0.63    1.63    0.077
 184. BD*(   2) N   7 - O   8        /105. RY*(   2) O   8                    1.68    1.17    0.106
 184. BD*(   2) N   7 - O   8        /110. RY*(   7) O   8                    0.33    2.84    0.073
 184. BD*(   2) N   7 - O   8        /114. RY*(   2) O   9                    0.49    1.17    0.057
 184. BD*(   2) N   7 - O   8        /179. BD*(   2) C   5 - C   6            9.24    0.09    0.054
 187. BD*(   2) C  10 - C  11        /124. RY*(   3) C  10                    0.64    0.73    0.073
 187. BD*(   2) C  10 - C  11        /126. RY*(   5) C  10                    0.39    1.75    0.088
 187. BD*(   2) C  10 - C  11        /135. RY*(   5) C  11                    0.58    1.49    0.099


 Natural Bond Orbitals (Summary):

                                                            Principal Delocalizations
           NBO                        Occupancy    Energy   (geminal,vicinal,remote)
 ====================================================================================
 Molecular unit  1  (C7H7NO3)
     1. BD (   1) O   1 - C   2          0.99780    -1.04358  175(v),60(v)
     2. BD (   1) O   1 - H  12          0.99369    -0.90971  170(v),54(v),51(v)
     3. BD (   1) C   2 - C   3          0.98867    -0.85031  176(v),186(v),173(g),175(g)
                                                    169(v),131(v),68(v)
     4. BD (   1) C   2 - H  13          0.98838    -0.72235  174(v),173(v),61(v),41(v)
     5. BD (   1) C   2 - H  14          0.98838    -0.72235  174(v),173(v),61(v),41(v)
     6. BD (   1) C   3 - C   4          0.98740    -0.90907  175(g),176(g),189(v),78(v)
                                                    180(v),170(g),177(g),131(v)
                                                    50(v)
     7. BD (   2) C   3 - C   4          0.82594    -0.47737  179(v),187(v),171(v),172(v)
                                                    133(v),81(v)
     8. BD (   1) C   3 - C  11          0.98798    -0.92059  173(g),123(v),186(g),177(v)
                                                    188(v),170(g),168(v),68(v)
                                                    189(g),50(v)
     9. BD (   1) C   4 - C   5          0.98702    -0.89528  181(v),170(v),173(g),178(g)
                                                    59(v),180(g),177(g),86(v)
                                                    87(v)
    10. BD (   1) C   4 - H  15          0.98822    -0.69996  175(v),178(v),176(g),173(g)
                                                    77(v)
    11. BD (   1) C   5 - C   6          0.98864    -0.92747  182(g),176(g),177(v),188(v)
                                                    69(v),183(v),180(g),95(v)
                                                    122(v),68(v)
    12. BD (   2) C   5 - C   6          0.84339    -0.49250  187(v),184(v),174(v),124(v)
                                                    100(v),70(v),72(v)
    13. BD (   1) C   5 - H  16          0.98729    -0.70896  182(v),173(v),176(g),181(v)
                                                    87(v),178(g),68(v)
    14. BD (   1) C   6 - N   7          0.99404    -0.98686  186(v),176(v),104(v),113(v)
                                                    182(g),178(g),77(v),122(v)
    15. BD (   1) C   6 - C  10          0.98816    -0.91782  178(g),186(g),189(v),180(v)
                                                    185(v),132(v),188(g),77(v)
                                                    95(v),131(v)
    16. BD (   1) N   7 - O   8          0.99756    -1.25473  86(v),181(g),178(v),95(g)
    17. BD (   2) N   7 - O   8          0.99060    -0.61747  184(g),179(v),114(v),89(v)
    18. BD (   1) N   7 - O   9          0.99757    -1.25998  86(v),181(g),182(v),95(g)
    19. BD (   1) C  10 - C  11          0.98737    -0.90471  181(v),170(v),182(g),175(g)
                                                    60(v),188(g),189(g),87(v)
                                                    86(v)
    20. BD (   2) C  10 - C  11          0.82198    -0.47156  174(v),179(v),133(g),93(v)
                                                    64(v),124(g),61(v)
    21. BD (   1) C  10 - H  17          0.98708    -0.70412  178(v),175(v),186(g),181(v)
                                                    182(g),87(v),131(v)
    22. BD (   1) C  11 - H  18          0.98922    -0.72134  173(v),182(v),186(g),59(v)
                                                    122(v),175(g)
    23. CR (   1) O   1                  0.99987   -19.17699  50(v),55(v)
    24. CR (   1) C   2                  0.99950   -10.35499  168(g),173(v),144(v),148(v)
                                                    175(v)
    25. CR (   1) C   3                  0.99943   -10.31445  69(v),132(v),176(v),51(v)
                                                    186(v),189(v),177(v)
    26. CR (   1) C   4                  0.99945   -10.27499  60(v),175(v),170(v),178(v)
                                                    152(v),77(v),80(v),180(v)
                                                    78(v)
    27. CR (   1) C   5                  0.99945   -10.28676  86(v),182(v),173(v),156(v)
                                                    71(v),181(v),69(v),177(v)
    28. CR (   1) C   6                  0.99935   -10.34065  78(v),123(v),186(v),176(v)
                                                    181(g),182(g),96(v),178(g)
                                                    188(v),180(v)
    29. CR (   1) N   7                  0.99964   -14.59047  87(v),178(v),182(v)
    30. CR (   1) O   8                  0.99988   -19.11272  95(v),181(v),96(v),185(v)
    31. CR (   1) O   9                  0.99988   -19.12042  95(v),181(v),96(v),183(v)
    32. CR (   1) C  10                  0.99946   -10.27823  86(v),178(v),175(v),160(v)
                                                    134(v),181(v),189(v),132(v)
    33. CR (   1) C  11                  0.99945   -10.29701  59(v),173(v),182(v),170(v)
                                                    164(v),123(v),122(v),125(v)
                                                    60(v),188(v)
    34. LP (   1) O   1                  0.98893    -0.78866  50(v),171(v),172(v),170(v)
                                                    141(v),177(r),142(v)
    35. LP (   2) O   1                  0.98039    -0.51812  171(v),172(v),140(v),52(v)
    36. LP (   1) O   8                  0.99034    -0.92071  95(v),181(v),185(v),96(v)
                                                    98(v)
    37. LP (   2) O   8                  0.94335    -0.44459  185(v),181(v),96(v),98(v)
                                                    95(v),99(v),178(r),186(r)
    38. LP (   1) O   9                  0.99052    -0.93206  95(v),181(v),183(v),96(v)
                                                    98(v)
    39. LP (   2) O   9                  0.94522    -0.45232  183(v),181(v),96(v),98(v)
                                                    95(v),99(v),182(r),176(r)
    40. LP (   3) O   9                  0.74238    -0.44554  184(v),97(v),114(g),102(v)
                                                    119(g)
    41. RY*(   1) O   1                  0.00080     0.92148   
    42. RY*(   2) O   1                  0.00052     1.30371   
    43. RY*(   3) O   1                  0.00005     1.13281   
    44. RY*(   4) O   1                  0.00001     1.19541   
    45. RY*(   5) O   1                  0.00001     2.69801   
    46. RY*(   6) O   1                  0.00000     2.56353   
    47. RY*(   7) O   1                  0.00000     2.46205   
    48. RY*(   8) O   1                  0.00001     2.78741   
    49. RY*(   9) O   1                  0.00000     2.77706   
    50. RY*(   1) C   2                  0.00245     0.35219   
    51. RY*(   2) C   2                  0.00174     0.96730   
    52. RY*(   3) C   2                  0.00098     1.55404   
    53. RY*(   4) C   2                  0.00077     1.25218   
    54. RY*(   5) C   2                  0.00023     1.60620   
    55. RY*(   6) C   2                  0.00013     0.91520   
    56. RY*(   7) C   2                  0.00002     1.47819   
    57. RY*(   8) C   2                  0.00000     1.59294   
    58. RY*(   9) C   2                  0.00001     1.96710   
    59. RY*(   1) C   3                  0.00271     0.91847   
    60. RY*(   2) C   3                  0.00193     0.73494   
    61. RY*(   3) C   3                  0.00102     0.79655   
    62. RY*(   4) C   3                  0.00059     0.56034   
    63. RY*(   5) C   3                  0.00046     1.59120   
    64. RY*(   6) C   3                  0.00013     1.36289   
    65. RY*(   7) C   3                  0.00013     2.15944   
    66. RY*(   8) C   3                  0.00010     1.88115   
    67. RY*(   9) C   3                  0.00001     1.94411   
    68. RY*(   1) C   4                  0.00315     0.94273   
    69. RY*(   2) C   4                  0.00159     0.55479   
    70. RY*(   3) C   4                  0.00075     0.41543   
    71. RY*(   4) C   4                  0.00044     0.46970   
    72. RY*(   5) C   4                  0.00025     1.68489   
    73. RY*(   6) C   4                  0.00006     2.16255   
    74. RY*(   7) C   4                  0.00003     2.18574   
    75. RY*(   8) C   4                  0.00001     1.69806   
    76. RY*(   9) C   4                  0.00000     2.01295   
    77. RY*(   1) C   5                  0.00311     0.88522   
    78. RY*(   2) C   5                  0.00191     0.56380   
    79. RY*(   3) C   5                  0.00075     0.73146   
    80. RY*(   4) C   5                  0.00050     0.46907   
    81. RY*(   5) C   5                  0.00027     1.36741   
    82. RY*(   6) C   5                  0.00007     2.19792   
    83. RY*(   7) C   5                  0.00004     2.14024   
    84. RY*(   8) C   5                  0.00001     1.67197   
    85. RY*(   9) C   5                  0.00000     2.01185   
    86. RY*(   1) C   6                  0.00416     0.80046   
    87. RY*(   2) C   6                  0.00298     0.82745   
    88. RY*(   3) C   6                  0.00132     0.36310   
    89. RY*(   4) C   6                  0.00055     0.61889   
    90. RY*(   5) C   6                  0.00050     1.66898   
    91. RY*(   6) C   6                  0.00022     2.03962   
    92. RY*(   7) C   6                  0.00019     2.23329   
    93. RY*(   8) C   6                  0.00016     1.40042   
    94. RY*(   9) C   6                  0.00001     1.92279   
    95. RY*(   1) N   7                  0.00932     0.92930   
    96. RY*(   2) N   7                  0.00468     1.31654   
    97. RY*(   3) N   7                  0.00368     2.08968   
    98. RY*(   4) N   7                  0.00196     1.60904   
    99. RY*(   5) N   7                  0.00123     2.65524   
   100. RY*(   6) N   7                  0.00075     1.27940   
   101. RY*(   7) N   7                  0.00025     1.15512   
   102. RY*(   8) N   7                  0.00001     1.34437   
   103. RY*(   9) N   7                  0.00002     2.39080   
   104. RY*(   1) O   8                  0.00127     0.99155   
   105. RY*(   2) O   8                  0.00115     0.88972   
   106. RY*(   3) O   8                  0.00095     1.30881   
   107. RY*(   4) O   8                  0.00005     1.18741   
   108. RY*(   5) O   8                  0.00001     2.57459   
   109. RY*(   6) O   8                  0.00000     2.51173   
   110. RY*(   7) O   8                  0.00000     2.55705   
   111. RY*(   8) O   8                  0.00001     2.80673   
   112. RY*(   9) O   8                  0.00000     2.66200   
   113. RY*(   1) O   9                  0.00129     0.99307   
   114. RY*(   2) O   9                  0.00109     0.89020   
   115. RY*(   3) O   9                  0.00098     1.29697   
   116. RY*(   4) O   9                  0.00005     1.18226   
   117. RY*(   5) O   9                  0.00001     2.57840   
   118. RY*(   6) O   9                  0.00000     2.47033   
   119. RY*(   7) O   9                  0.00000     2.56442   
   120. RY*(   8) O   9                  0.00001     2.79192   
   121. RY*(   9) O   9                  0.00000     2.64741   
   122. RY*(   1) C  10                  0.00317     0.88791   
   123. RY*(   2) C  10                  0.00209     0.53930   
   124. RY*(   3) C  10                  0.00058     0.54789   
   125. RY*(   4) C  10                  0.00049     0.42198   
   126. RY*(   5) C  10                  0.00031     1.57014   
   127. RY*(   6) C  10                  0.00006     2.21515   
   128. RY*(   7) C  10                  0.00004     2.17317   
   129. RY*(   8) C  10                  0.00000     1.68069   
   130. RY*(   9) C  10                  0.00000     2.02882   
   131. RY*(   1) C  11                  0.00298     0.94378   
   132. RY*(   2) C  11                  0.00127     0.54314   
   133. RY*(   3) C  11                  0.00057     0.79666   
   134. RY*(   4) C  11                  0.00046     0.46636   
   135. RY*(   5) C  11                  0.00022     1.31507   
   136. RY*(   6) C  11                  0.00007     2.08843   
   137. RY*(   7) C  11                  0.00003     2.16635   
   138. RY*(   8) C  11                  0.00001     1.62472   
   139. RY*(   9) C  11                  0.00000     1.98801   
   140. RY*(   1) H  12                  0.00070     1.44652   
   141. RY*(   2) H  12                  0.00057     1.21456   
   142. RY*(   3) H  12                  0.00034     0.76835   
   143. RY*(   4) H  12                  0.00001     2.11142   
   144. RY*(   1) H  13                  0.00101     0.18870   
   145. RY*(   2) H  13                  0.00013     1.54957   
   146. RY*(   3) H  13                  0.00007     1.68739   
   147. RY*(   4) H  13                  0.00001     2.01355   
   148. RY*(   1) H  14                  0.00101     0.18870   
   149. RY*(   2) H  14                  0.00013     1.54957   
   150. RY*(   3) H  14                  0.00007     1.68739   
   151. RY*(   4) H  14                  0.00001     2.01355   
   152. RY*(   1) H  15                  0.00097     0.21118   
   153. RY*(   2) H  15                  0.00005     1.86172   
   154. RY*(   3) H  15                  0.00005     1.48262   
   155. RY*(   4) H  15                  0.00003     2.14893   
   156. RY*(   1) H  16                  0.00110     0.21222   
   157. RY*(   2) H  16                  0.00004     1.91774   
   158. RY*(   3) H  16                  0.00005     1.47839   
   159. RY*(   4) H  16                  0.00003     2.09266   
   160. RY*(   1) H  17                  0.00109     0.21674   
   161. RY*(   2) H  17                  0.00004     1.89236   
   162. RY*(   3) H  17                  0.00005     1.48260   
   163. RY*(   4) H  17                  0.00003     2.11402   
   164. RY*(   1) H  18                  0.00073     0.17398   
   165. RY*(   2) H  18                  0.00007     1.45856   
   166. RY*(   3) H  18                  0.00003     2.10472   
   167. RY*(   4) H  18                  0.00004     1.85974   
   168. BD*(   1) O   1 - C   2          0.00309     0.09653   
   169. BD*(   1) O   1 - H  12          0.00215     0.25771   
   170. BD*(   1) C   2 - C   3          0.01521     0.19150   
   171. BD*(   1) C   2 - H  13          0.01372     0.22001   
   172. BD*(   1) C   2 - H  14          0.01372     0.22001   
   173. BD*(   1) C   3 - C   4          0.01244     0.34813   
   174. BD*(   2) C   3 - C   4          0.16876    -0.18502  179(v),187(v),70(g),171(v)
                                                    172(v),64(g),133(v)
   175. BD*(   1) C   3 - C  11          0.01124     0.33220   
   176. BD*(   1) C   4 - C   5          0.00791     0.37049   
   177. BD*(   1) C   4 - H  15          0.00734     0.29604   
   178. BD*(   1) C   5 - C   6          0.01184     0.34286   
   179. BD*(   2) C   5 - C   6          0.18836    -0.19317  174(v),187(v),184(v),79(g)
                                                    124(v),90(g),93(g)
   180. BD*(   1) C   5 - H  16          0.00717     0.29004   
   181. BD*(   1) C   6 - N   7          0.06107     0.08728   
   182. BD*(   1) C   6 - C  10          0.01198     0.34365   
   183. BD*(   1) N   7 - O   8          0.02674     0.28557   
   184. BD*(   2) N   7 - O   8          0.27857    -0.28410  179(v),105(g),97(g),102(g)
                                                    114(v),110(g)
   185. BD*(   1) N   7 - O   9          0.02775     0.28086   
   186. BD*(   1) C  10 - C  11          0.00754     0.36663   
   187. BD*(   2) C  10 - C  11          0.13910    -0.17846  174(v),179(v),124(g),135(g)
                                                    126(g)
   188. BD*(   1) C  10 - H  17          0.00712     0.29396   
   189. BD*(   1) C  11 - H  18          0.00680     0.26423   
       -------------------------------
              Total Lewis   38.88292  ( 97.2073%)
        Valence non-Lewis    1.02963  (  2.5741%)
        Rydberg non-Lewis    0.08745  (  0.2186%)
       -------------------------------
            Total unit  1   40.00000  (100.0000%)
           Charge unit  1    0.00000


 ***************************************************
 *******         Beta  spin orbitals         *******
 ***************************************************


 NATURAL POPULATIONS:  Natural atomic orbital occupancies 
                                                          
   NAO  Atom  No  lang   Type(AO)    Occupancy      Energy
 ----------------------------------------------------------
     1    O    1  S      Cor( 1S)     0.99987     -19.17347
     2    O    1  S      Val( 2S)     0.83749      -1.06263
     3    O    1  S      Ryd( 3S)     0.00054       1.22515
     4    O    1  px     Val( 2p)     0.75535      -0.48447
     5    O    1  px     Ryd( 3p)     0.00098       1.10186
     6    O    1  py     Val( 2p)     0.80427      -0.50726
     7    O    1  py     Ryd( 3p)     0.00044       0.92410
     8    O    1  pz     Val( 2p)     0.84747      -0.48330
     9    O    1  pz     Ryd( 3p)     0.00096       0.85848
    10    O    1  dxy    Ryd( 3d)     0.00054       2.82450
    11    O    1  dxz    Ryd( 3d)     0.00008       2.58502
    12    O    1  dyz    Ryd( 3d)     0.00050       2.53718
    13    O    1  dx2y2  Ryd( 3d)     0.00067       3.03090
    14    O    1  dz2    Ryd( 3d)     0.00036       2.81880

    15    C    2  S      Cor( 1S)     0.99951     -10.35489
    16    C    2  S      Val( 2S)     0.50629      -0.44210
    17    C    2  S      Ryd( 3S)     0.00170       0.57809
    18    C    2  px     Val( 2p)     0.49648      -0.29689
    19    C    2  px     Ryd( 3p)     0.00093       0.30551
    20    C    2  py     Val( 2p)     0.44089      -0.28657
    21    C    2  py     Ryd( 3p)     0.00272       0.36195
    22    C    2  pz     Val( 2p)     0.57616      -0.30653
    23    C    2  pz     Ryd( 3p)     0.00041       0.45562
    24    C    2  dxy    Ryd( 3d)     0.00077       2.01946
    25    C    2  dxz    Ryd( 3d)     0.00042       1.82775
    26    C    2  dyz    Ryd( 3d)     0.00072       2.13072
    27    C    2  dx2y2  Ryd( 3d)     0.00092       2.02526
    28    C    2  dz2    Ryd( 3d)     0.00043       2.02584

    29    C    3  S      Cor( 1S)     0.99943     -10.31112
    30    C    3  S      Val( 2S)     0.44764      -0.35673
    31    C    3  S      Ryd( 3S)     0.00081       0.35749
    32    C    3  px     Val( 2p)     0.53841      -0.29399
    33    C    3  px     Ryd( 3p)     0.00251       0.87536
    34    C    3  py     Val( 2p)     0.54915      -0.27882
    35    C    3  py     Ryd( 3p)     0.00206       0.63713
    36    C    3  pz     Val( 2p)     0.29567      -0.30327
    37    C    3  pz     Ryd( 3p)     0.00047       0.42036
    38    C    3  dxy    Ryd( 3d)     0.00044       2.23007
    39    C    3  dxz    Ryd( 3d)     0.00025       1.69022
    40    C    3  dyz    Ryd( 3d)     0.00037       1.69263
    41    C    3  dx2y2  Ryd( 3d)     0.00047       2.17785
    42    C    3  dz2    Ryd( 3d)     0.00029       1.97175

    43    C    4  S      Cor( 1S)     0.99945     -10.27486
    44    C    4  S      Val( 2S)     0.47772      -0.35097
    45    C    4  S      Ryd( 3S)     0.00073       0.39559
    46    C    4  px     Val( 2p)     0.55925      -0.25725
    47    C    4  px     Ryd( 3p)     0.00277       0.66866
    48    C    4  py     Val( 2p)     0.58306      -0.26443
    49    C    4  py     Ryd( 3p)     0.00280       0.69503
    50    C    4  pz     Val( 2p)     0.46511      -0.31085
    51    C    4  pz     Ryd( 3p)     0.00060       0.36772
    52    C    4  dxy    Ryd( 3d)     0.00036       2.30947
    53    C    4  dxz    Ryd( 3d)     0.00021       1.71667
    54    C    4  dyz    Ryd( 3d)     0.00015       1.72009
    55    C    4  dx2y2  Ryd( 3d)     0.00037       2.25708
    56    C    4  dz2    Ryd( 3d)     0.00021       2.01876

    57    C    5  S      Cor( 1S)     0.99945     -10.28578
    58    C    5  S      Val( 2S)     0.48328      -0.36148
    59    C    5  S      Ryd( 3S)     0.00077       0.39891
    60    C    5  px     Val( 2p)     0.54795      -0.25755
    61    C    5  px     Ryd( 3p)     0.00291       0.58619
    62    C    5  py     Val( 2p)     0.59791      -0.27627
    63    C    5  py     Ryd( 3p)     0.00298       0.74357
    64    C    5  pz     Val( 2p)     0.39702      -0.30756
    65    C    5  pz     Ryd( 3p)     0.00041       0.36679
    66    C    5  dxy    Ryd( 3d)     0.00046       2.28329
    67    C    5  dxz    Ryd( 3d)     0.00025       1.71475
    68    C    5  dyz    Ryd( 3d)     0.00020       1.70858
    69    C    5  dx2y2  Ryd( 3d)     0.00028       2.26475
    70    C    5  dz2    Ryd( 3d)     0.00023       2.01680

    71    C    6  S      Cor( 1S)     0.99935     -10.33613
    72    C    6  S      Val( 2S)     0.43622      -0.35105
    73    C    6  S      Ryd( 3S)     0.00117       0.37513
    74    C    6  px     Val( 2p)     0.44140      -0.26793
    75    C    6  px     Ryd( 3p)     0.00325       0.69788
    76    C    6  py     Val( 2p)     0.55122      -0.28430
    77    C    6  py     Ryd( 3p)     0.00420       0.79500
    78    C    6  pz     Val( 2p)     0.30766      -0.30864
    79    C    6  pz     Ryd( 3p)     0.00028       0.40421
    80    C    6  dxy    Ryd( 3d)     0.00041       2.25098
    81    C    6  dxz    Ryd( 3d)     0.00027       1.65283
    82    C    6  dyz    Ryd( 3d)     0.00041       1.69296
    83    C    6  dx2y2  Ryd( 3d)     0.00084       2.17628
    84    C    6  dz2    Ryd( 3d)     0.00037       1.95499

    85    N    7  S      Cor( 1S)     0.99964     -14.59107
    86    N    7  S      Val( 2S)     0.52554      -0.65392
    87    N    7  S      Ryd( 3S)     0.00301       0.70307
    88    N    7  px     Val( 2p)     0.60072      -0.46910
    89    N    7  px     Ryd( 3p)     0.00616       0.82110
    90    N    7  py     Val( 2p)     0.50505      -0.42342
    91    N    7  py     Ryd( 3p)     0.00948       0.92450
    92    N    7  pz     Val( 2p)     0.60885      -0.49038
    93    N    7  pz     Ryd( 3p)     0.00038       0.61387
    94    N    7  dxy    Ryd( 3d)     0.00200       2.67087
    95    N    7  dxz    Ryd( 3d)     0.00031       1.99834
    96    N    7  dyz    Ryd( 3d)     0.00271       2.10379
    97    N    7  dx2y2  Ryd( 3d)     0.00288       2.55587
    98    N    7  dz2    Ryd( 3d)     0.00033       2.39876

    99    O    8  S      Cor( 1S)     0.99988     -19.11297
   100    O    8  S      Val( 2S)     0.86931      -1.02650
   101    O    8  S      Ryd( 3S)     0.00158       1.14429
   102    O    8  px     Val( 2p)     0.85374      -0.43686
   103    O    8  px     Ryd( 3p)     0.00094       0.92851
   104    O    8  py     Val( 2p)     0.73567      -0.42562
   105    O    8  py     Ryd( 3p)     0.00098       0.91039
   106    O    8  pz     Val( 2p)     0.72259      -0.43331
   107    O    8  pz     Ryd( 3p)     0.00108       0.84192
   108    O    8  dxy    Ryd( 3d)     0.00072       3.05065
   109    O    8  dxz    Ryd( 3d)     0.00045       2.51216
   110    O    8  dyz    Ryd( 3d)     0.00074       2.59268
   111    O    8  dx2y2  Ryd( 3d)     0.00088       2.83863
   112    O    8  dz2    Ryd( 3d)     0.00021       2.66391

   113    O    9  S      Cor( 1S)     0.99988     -19.11652
   114    O    9  S      Val( 2S)     0.86814      -1.02448
   115    O    9  S      Ryd( 3S)     0.00157       1.14382
   116    O    9  px     Val( 2p)     0.90340      -0.44406
   117    O    9  px     Ryd( 3p)     0.00115       0.93997
   118    O    9  py     Val( 2p)     0.68663      -0.42283
   119    O    9  py     Ryd( 3p)     0.00078       0.89353
   120    O    9  pz     Val( 2p)     0.63079      -0.41596
   121    O    9  pz     Ryd( 3p)     0.00096       0.84511
   122    O    9  dxy    Ryd( 3d)     0.00075       2.95835
   123    O    9  dxz    Ryd( 3d)     0.00024       2.48184
   124    O    9  dyz    Ryd( 3d)     0.00091       2.62584
   125    O    9  dx2y2  Ryd( 3d)     0.00086       2.92452
   126    O    9  dz2    Ryd( 3d)     0.00021       2.66727

   127    C   10  S      Cor( 1S)     0.99946     -10.27928
   128    C   10  S      Val( 2S)     0.48374      -0.36221
   129    C   10  S      Ryd( 3S)     0.00079       0.38127
   130    C   10  px     Val( 2p)     0.56534      -0.26611
   131    C   10  px     Ryd( 3p)     0.00311       0.65437
   132    C   10  py     Val( 2p)     0.58470      -0.27356
   133    C   10  py     Ryd( 3p)     0.00298       0.66386
   134    C   10  pz     Val( 2p)     0.49975      -0.32101
   135    C   10  pz     Ryd( 3p)     0.00045       0.36389
   136    C   10  dxy    Ryd( 3d)     0.00034       2.30849
   137    C   10  dxz    Ryd( 3d)     0.00017       1.71304
   138    C   10  dyz    Ryd( 3d)     0.00020       1.71230
   139    C   10  dx2y2  Ryd( 3d)     0.00036       2.24552
   140    C   10  dz2    Ryd( 3d)     0.00019       2.01608

   141    C   11  S      Cor( 1S)     0.99944     -10.29411
   142    C   11  S      Val( 2S)     0.47549      -0.36183
   143    C   11  S      Ryd( 3S)     0.00071       0.39384
   144    C   11  px     Val( 2p)     0.54291      -0.26030
   145    C   11  px     Ryd( 3p)     0.00210       0.55727
   146    C   11  py     Val( 2p)     0.58923      -0.27666
   147    C   11  py     Ryd( 3p)     0.00289       0.76647
   148    C   11  pz     Val( 2p)     0.34367      -0.30488
   149    C   11  pz     Ryd( 3p)     0.00031       0.36458
   150    C   11  dxy    Ryd( 3d)     0.00043       2.24817
   151    C   11  dxz    Ryd( 3d)     0.00029       1.71078
   152    C   11  dyz    Ryd( 3d)     0.00013       1.70422
   153    C   11  dx2y2  Ryd( 3d)     0.00033       2.26663
   154    C   11  dz2    Ryd( 3d)     0.00027       2.01137

   155    H   12  S      Val( 1S)     0.24891      -0.06304
   156    H   12  S      Ryd( 2S)     0.00040       0.23993
   157    H   12  px     Ryd( 2p)     0.00119       2.28220
   158    H   12  py     Ryd( 2p)     0.00051       1.60284
   159    H   12  pz     Ryd( 2p)     0.00065       1.44697

   160    H   13  S      Val( 1S)     0.33250      -0.12743
   161    H   13  S      Ryd( 2S)     0.00065       0.17003
   162    H   13  px     Ryd( 2p)     0.00017       1.58586
   163    H   13  py     Ryd( 2p)     0.00011       1.79092
   164    H   13  pz     Ryd( 2p)     0.00032       1.94181

   165    H   14  S      Val( 1S)     0.33250      -0.12743
   166    H   14  S      Ryd( 2S)     0.00065       0.17003
   167    H   14  px     Ryd( 2p)     0.00017       1.58586
   168    H   14  py     Ryd( 2p)     0.00011       1.79092
   169    H   14  pz     Ryd( 2p)     0.00032       1.94181

   170    H   15  S      Val( 1S)     0.35798      -0.07771
   171    H   15  S      Ryd( 2S)     0.00101       0.18468
   172    H   15  px     Ryd( 2p)     0.00020       1.97427
   173    H   15  py     Ryd( 2p)     0.00030       2.07302
   174    H   15  pz     Ryd( 2p)     0.00005       1.48266

   175    H   16  S      Val( 1S)     0.35334      -0.08063
   176    H   16  S      Ryd( 2S)     0.00112       0.18205
   177    H   16  px     Ryd( 2p)     0.00013       1.91514
   178    H   16  py     Ryd( 2p)     0.00037       2.13561
   179    H   16  pz     Ryd( 2p)     0.00004       1.47863

   180    H   17  S      Val( 1S)     0.35027      -0.07630
   181    H   17  S      Ryd( 2S)     0.00107       0.18299
   182    H   17  px     Ryd( 2p)     0.00021       1.98444
   183    H   17  py     Ryd( 2p)     0.00028       2.06621
   184    H   17  pz     Ryd( 2p)     0.00005       1.48233

   185    H   18  S      Val( 1S)     0.37148      -0.11345
   186    H   18  S      Ryd( 2S)     0.00075       0.15715
   187    H   18  px     Ryd( 2p)     0.00009       1.87092
   188    H   18  py     Ryd( 2p)     0.00040       2.11939
   189    H   18  pz     Ryd( 2p)     0.00005       1.45929


 Summary of Natural Population Analysis:                  
                                                          
                                       Natural Population 
                Natural  -----------------------------------------------
    Atom  No    Charge         Core      Valence    Rydberg      Total
 -----------------------------------------------------------------------
      O    1   -0.24952      0.99987     3.24458    0.00507     4.24952
      C    2   -0.02834      0.99951     2.01982    0.00901     3.02834
      C    3    0.16203      0.99943     1.83087    0.00767     2.83797
      C    4   -0.09278      0.99945     2.08513    0.00820     3.09278
      C    5   -0.03409      0.99945     2.02616    0.00848     3.03409
      C    6    0.25297      0.99935     1.73649    0.01119     2.74703
      N    7    0.23294      0.99964     2.24016    0.02726     3.26706
      O    8   -0.18877      0.99988     3.18131    0.00757     4.18877
      O    9   -0.09628      0.99988     3.08897    0.00743     4.09628
      C   10   -0.14160      0.99946     2.13352    0.00862     3.14160
      C   11    0.04181      0.99944     1.95129    0.00746     2.95819
      H   12    0.24833      0.00000     0.24891    0.00275     0.25167
      H   13    0.16625      0.00000     0.33250    0.00125     0.33375
      H   14    0.16625      0.00000     0.33250    0.00125     0.33375
      H   15    0.14046      0.00000     0.35798    0.00156     0.35954
      H   16    0.14500      0.00000     0.35334    0.00167     0.35500
      H   17    0.14811      0.00000     0.35027    0.00161     0.35189
      H   18    0.12723      0.00000     0.37148    0.00129     0.37277
 =======================================================================
   * Total *    1.00000     10.99536    27.88529    0.11935    39.00000

                                 Natural Population      
 --------------------------------------------------------
   Core                      10.99536 ( 99.9578% of  11)
   Valence                   27.88529 ( 99.5903% of  28)
   Natural Minimal Basis     38.88065 ( 99.6940% of  39)
   Natural Rydberg Basis      0.11935 (  0.3060% of  39)
 --------------------------------------------------------

    Atom  No          Natural Electron Configuration
 ----------------------------------------------------------------------------
      O    1      [core]2S( 0.84)2p( 2.41)
      C    2      [core]2S( 0.51)2p( 1.51)
      C    3      [core]2S( 0.45)2p( 1.38)3p( 0.01)
      C    4      [core]2S( 0.48)2p( 1.61)3p( 0.01)
      C    5      [core]2S( 0.48)2p( 1.54)3p( 0.01)
      C    6      [core]2S( 0.44)2p( 1.30)3p( 0.01)
      N    7      [core]2S( 0.53)2p( 1.71)3p( 0.02)3d( 0.01)
      O    8      [core]2S( 0.87)2p( 2.31)
      O    9      [core]2S( 0.87)2p( 2.22)
      C   10      [core]2S( 0.48)2p( 1.65)3p( 0.01)
      C   11      [core]2S( 0.48)2p( 1.48)3p( 0.01)
      H   12            1S( 0.25)
      H   13            1S( 0.33)
      H   14            1S( 0.33)
      H   15            1S( 0.36)
      H   16            1S( 0.35)
      H   17            1S( 0.35)
      H   18            1S( 0.37)


 NATURAL BOND ORBITAL ANALYSIS, beta spin orbitals:

                       Occupancies       Lewis Structure    Low   High
           Occ.    -------------------  -----------------   occ   occ
  Cycle   Thresh.   Lewis   Non-Lewis     CR  BD  3C  LP    (L)   (NL)   Dev
 =============================================================================
   1(1)    0.90    36.69837   2.30163     11  20   0   8     6      0    0.12
   2(2)    0.90    36.67091   2.32909     11  20   0   8     6      0    0.04
   3(3)    0.90    37.01782   1.98218     11  20   0   8     3      0    0.03
   4(4)    0.90    37.01782   1.98218     11  20   0   8     3      0    0.03
   5(1)    0.80    37.31952   1.68048     11  20   0   8     2      0    0.04
   6(2)    0.80    37.31952   1.68048     11  20   0   8     2      0    0.04
   7(1)    0.70    37.36857   1.63143     11  20   0   8     0      0    0.19
   8(2)    0.70    37.36857   1.63143     11  20   0   8     0      0    0.19
   9(1)    0.60    34.32905   4.67095     11  13   0  15     0      2    0.26
  10(2)    0.60    34.40339   4.59661     11  12   0  16     0      1    0.26
  11(3)    0.60    34.40339   4.59661     11  12   0  16     0      1    0.26

    The hybrids on atom  3 are linearly dependent.  An eigenvalue (  0.000066)
    of the hybrid overlap matrix is too small (<0.00010).

    PRJTHR will be raised from  0.200 to 0.250 and the NBO search repeated.


    The hybrids on atom  3 are linearly dependent.  An eigenvalue (  0.000066)
    of the hybrid overlap matrix is too small (<0.00010).

    PRJTHR will be raised from  0.250 to 0.300 and the NBO search repeated.

  12(1)    0.50    30.71844   8.28156     11   5   0  23     0      6    0.40
  13(2)    0.50    30.89130   8.10870     11   4   0  24     0      5    0.38
  14(3)    0.50    30.92863   8.07137     11   4   0  24     0      5    0.38
  15(4)    0.50    30.92863   8.07137     11   4   0  24     0      5    0.38
  16(1)    0.70    37.36857   1.63143     11  20   0   8     0      0    0.19
 -----------------------------------------------------------------------------

 Structure accepted: RESONANCE keyword permits strongly delocalized structure

 --------------------------------------------------------
   Core                     10.99536 ( 99.958% of  11)
   Valence Lewis            26.37321 ( 94.190% of  28)
  ==================       ============================
   Total Lewis              37.36857 ( 95.817% of  39)
  -----------------------------------------------------
   Valence non-Lewis         1.54803 (  3.969% of  39)
   Rydberg non-Lewis         0.08340 (  0.214% of  39)
  ==================       ============================
   Total non-Lewis           1.63143 (  4.183% of  39)
 --------------------------------------------------------


       (Occupancy)   Bond orbital/ Coefficients/ Hybrids
 ---------------------------------------------------------------------------------
     1. (0.99764) BD ( 1) O   1 - C   2  
                ( 66.56%)   0.8159* O   1 s( 30.02%)p 2.33( 69.90%)d 0.00(  0.08%)
                                           -0.0000  0.5479  0.0040 -0.3717 -0.0038
                                            0.7489  0.0001 -0.0000 -0.0000 -0.0095
                                            0.0000  0.0000 -0.0202 -0.0163
                ( 33.44%)   0.5782* C   2 s( 21.81%)p 3.57( 77.91%)d 0.01(  0.27%)
                                            0.0001  0.4650  0.0436  0.4235  0.0209
                                           -0.7736 -0.0297  0.0000 -0.0000 -0.0374
                                            0.0000 -0.0000 -0.0255 -0.0264
     2. (0.98842) BD ( 1) C   2 - C   3  
                ( 48.53%)   0.6966* C   2 s( 29.85%)p 2.35( 70.10%)d 0.00(  0.06%)
                                           -0.0003 -0.5463 -0.0061  0.8278 -0.0085
                                            0.1247  0.0035  0.0000 -0.0000 -0.0066
                                           -0.0000  0.0000 -0.0201  0.0103
                ( 51.47%)   0.7174* C   3 s( 31.15%)p 2.21( 68.81%)d 0.00(  0.04%)
                                           -0.0001 -0.5581  0.0000 -0.8248  0.0156
                                           -0.0865  0.0020 -0.0000  0.0000 -0.0036
                                           -0.0000 -0.0000 -0.0156  0.0131
     3. (0.92426) BD ( 1) C   2 - H  13  
                ( 64.58%)   0.8036* C   2 s( 24.22%)p 3.13( 75.75%)d 0.00(  0.03%)
                                           -0.0003  0.4919 -0.0143  0.2587  0.0102
                                            0.4365 -0.0078  0.7069 -0.0088  0.0060
                                            0.0013  0.0121 -0.0039  0.0107
                ( 35.42%)   0.5951* H  13 s( 99.89%)p 0.00(  0.11%)
                                            0.9994 -0.0075 -0.0100 -0.0149 -0.0279
     4. (0.92426) BD ( 1) C   2 - H  14  
                ( 64.58%)   0.8036* C   2 s( 24.22%)p 3.13( 75.75%)d 0.00(  0.03%)
                                           -0.0003  0.4919 -0.0143  0.2587  0.0102
                                            0.4365 -0.0078 -0.7069  0.0088  0.0060
                                           -0.0013 -0.0121 -0.0039  0.0107
                ( 35.42%)   0.5951* H  14 s( 99.89%)p 0.00(  0.11%)
                                            0.9994 -0.0075 -0.0100 -0.0149  0.0279
     5. (0.98713) BD ( 1) C   3 - C   4  
                ( 51.15%)   0.7152* C   3 s( 34.69%)p 1.88( 65.26%)d 0.00(  0.05%)
                                           -0.0001  0.5890  0.0029 -0.3206  0.0170
                                           -0.7412 -0.0111 -0.0000 -0.0000  0.0133
                                            0.0000  0.0000 -0.0095 -0.0138
                ( 48.85%)   0.6989* C   4 s( 34.40%)p 1.91( 65.54%)d 0.00(  0.05%)
                                            0.0001  0.5865  0.0088  0.3456  0.0250
                                            0.7316 -0.0073  0.0000 -0.0000  0.0125
                                            0.0000  0.0000 -0.0144 -0.0135
     6. (0.98746) BD ( 1) C   3 - C  11  
                ( 50.99%)   0.7141* C   3 s( 34.09%)p 1.93( 65.85%)d 0.00(  0.06%)
                                           -0.0000  0.5839  0.0070 -0.4646  0.0129
                                            0.6650  0.0156  0.0000 -0.0000 -0.0175
                                           -0.0000  0.0000 -0.0054 -0.0150
                ( 49.01%)   0.7001* C  11 s( 34.92%)p 1.86( 65.02%)d 0.00(  0.06%)
                                            0.0001  0.5908  0.0091  0.4935  0.0217
                                           -0.6372  0.0124 -0.0000 -0.0000 -0.0180
                                           -0.0000  0.0000 -0.0070 -0.0155
     7. (0.98712) BD ( 1) C   4 - C   5  
                ( 49.82%)   0.7058* C   4 s( 35.35%)p 1.83( 64.61%)d 0.00(  0.05%)
                                            0.0000  0.5944  0.0110 -0.7963  0.0007
                                           -0.1008 -0.0433  0.0000 -0.0000 -0.0002
                                           -0.0000 -0.0000  0.0184 -0.0117
                ( 50.18%)   0.7084* C   5 s( 35.89%)p 1.79( 64.07%)d 0.00(  0.05%)
                                           -0.0000  0.5990  0.0103  0.7966  0.0055
                                            0.0655 -0.0414 -0.0000 -0.0000  0.0086
                                           -0.0000  0.0000  0.0154 -0.0119
     8. (0.82641) BD ( 2) C   4 - C   5  
                ( 54.31%)   0.7369* C   4 s(  0.00%)p 1.00( 99.93%)d 0.00(  0.07%)
                                           -0.0000  0.0000 -0.0000  0.0000 -0.0000
                                           -0.0000  0.0000  0.9997 -0.0061  0.0000
                                           -0.0207  0.0149  0.0000  0.0000
                ( 45.69%)   0.6759* C   5 s(  0.00%)p 1.00( 99.92%)d 0.00(  0.08%)
                                            0.0000  0.0000 -0.0000  0.0000  0.0000
                                           -0.0000  0.0000  0.9996 -0.0047 -0.0000
                                            0.0220  0.0179  0.0000  0.0000
     9. (0.98840) BD ( 1) C   4 - H  15  
                ( 64.23%)   0.8014* C   4 s( 30.16%)p 2.32( 69.82%)d 0.00(  0.02%)
                                            0.0003 -0.5490  0.0149 -0.4948  0.0125
                                            0.6732 -0.0010  0.0000 -0.0000  0.0123
                                            0.0000 -0.0000  0.0024  0.0095
                ( 35.77%)   0.5981* H  15 s( 99.89%)p 0.00(  0.11%)
                                           -0.9994  0.0037  0.0199 -0.0264 -0.0000
    10. (0.98824) BD ( 1) C   5 - C   6  
                ( 49.07%)   0.7005* C   5 s( 33.74%)p 1.96( 66.19%)d 0.00(  0.06%)
                                            0.0001  0.5808  0.0112 -0.4905 -0.0254
                                            0.6485 -0.0118  0.0000 -0.0000 -0.0191
                                           -0.0000  0.0000 -0.0076 -0.0150
                ( 50.93%)   0.7136* C   6 s( 37.39%)p 1.67( 62.56%)d 0.00(  0.05%)
                                           -0.0001  0.6115  0.0053  0.4237 -0.0231
                                           -0.6673 -0.0117  0.0000 -0.0000 -0.0160
                                            0.0000  0.0000 -0.0073 -0.0148
    11. (0.98730) BD ( 1) C   5 - H  16  
                ( 64.64%)   0.8040* C   5 s( 30.28%)p 2.30( 69.69%)d 0.00(  0.03%)
                                            0.0003 -0.5501  0.0152  0.3511 -0.0107
                                            0.7573 -0.0048  0.0000  0.0000 -0.0111
                                           -0.0000 -0.0000  0.0060  0.0098
                ( 35.36%)   0.5946* H  16 s( 99.89%)p 0.00(  0.11%)
                                           -0.9994  0.0036 -0.0150 -0.0304 -0.0000
    12. (0.99406) BD ( 1) C   6 - N   7  
                ( 37.95%)   0.6161* C   6 s( 24.90%)p 3.01( 74.95%)d 0.01(  0.15%)
                                            0.0000  0.4989  0.0121 -0.8611 -0.0069
                                           -0.0893 -0.0004 -0.0000  0.0000  0.0071
                                           -0.0000 -0.0000  0.0321 -0.0208
                ( 62.05%)   0.7877* N   7 s( 35.02%)p 1.85( 64.94%)d 0.00(  0.05%)
                                           -0.0001  0.5901 -0.0437  0.8008  0.0376
                                            0.0812  0.0034 -0.0000 -0.0000  0.0037
                                           -0.0000  0.0000  0.0194 -0.0079
    13. (0.98794) BD ( 1) C   6 - C  10  
                ( 50.75%)   0.7124* C   6 s( 37.52%)p 1.66( 62.44%)d 0.00(  0.05%)
                                           -0.0001  0.6125  0.0033  0.2784 -0.0258
                                            0.7390  0.0049  0.0000  0.0000  0.0114
                                            0.0000  0.0000 -0.0120 -0.0139
                ( 49.25%)   0.7018* C  10 s( 33.76%)p 1.96( 66.19%)d 0.00(  0.06%)
                                            0.0001  0.5809  0.0080 -0.3453 -0.0274
                                           -0.7361  0.0080 -0.0000  0.0000  0.0132
                                           -0.0000  0.0000 -0.0146 -0.0132
    14. (0.70577) BD ( 2) C   6 - C  10  
                ( 34.07%)   0.5837* C   6 s(  0.00%)p 1.00( 99.92%)d 0.00(  0.08%)
                                           -0.0000 -0.0000 -0.0000 -0.0000 -0.0000
                                           -0.0000  0.0000  0.9996  0.0043 -0.0000
                                            0.0128  0.0251 -0.0000  0.0000
                ( 65.93%)   0.8120* C  10 s(  0.00%)p 1.00( 99.94%)d 0.00(  0.06%)
                                            0.0000  0.0000 -0.0000 -0.0000 -0.0000
                                            0.0000 -0.0000  0.9997 -0.0017 -0.0000
                                            0.0146 -0.0204 -0.0000 -0.0000
    15. (0.99759) BD ( 1) N   7 - O   8  
                ( 48.61%)   0.6972* N   7 s( 32.39%)p 2.08( 67.47%)d 0.00(  0.14%)
                                           -0.0000  0.5684  0.0279 -0.4862  0.0498
                                            0.6596 -0.0286  0.0000  0.0000 -0.0307
                                            0.0000 -0.0000 -0.0129 -0.0170
                ( 51.39%)   0.7169* O   8 s( 26.26%)p 2.80( 73.59%)d 0.01(  0.14%)
                                           -0.0001  0.5107 -0.0422  0.4719 -0.0090
                                           -0.7159  0.0255  0.0000 -0.0000 -0.0313
                                            0.0000 -0.0000 -0.0128 -0.0175
    16. (0.99758) BD ( 1) N   7 - O   9  
                ( 48.67%)   0.6976* N   7 s( 32.30%)p 2.09( 67.56%)d 0.00(  0.14%)
                                           -0.0000  0.5676  0.0279 -0.3431  0.0431
                                           -0.7447  0.0381  0.0000 -0.0000  0.0234
                                           -0.0000 -0.0000 -0.0246 -0.0171
                ( 51.33%)   0.7165* O   9 s( 26.46%)p 2.77( 73.39%)d 0.01(  0.15%)
                                           -0.0001  0.5127 -0.0417  0.3172 -0.0037
                                            0.7953 -0.0266  0.0000 -0.0000  0.0237
                                            0.0000  0.0000 -0.0242 -0.0183
    17. (0.96152) BD ( 2) N   7 - O   9  
                ( 48.29%)   0.6949* N   7 s(  0.00%)p 1.00( 99.82%)d 0.00(  0.18%)
                                            0.0000 -0.0000 -0.0000  0.0000  0.0000
                                            0.0000 -0.0000  0.9989  0.0212 -0.0000
                                           -0.0091 -0.0409 -0.0000  0.0000
                ( 51.71%)   0.7191* O   9 s(  0.00%)p 1.00( 99.79%)d 0.00(  0.21%)
                                            0.0000 -0.0000  0.0000  0.0000  0.0000
                                           -0.0000  0.0000  0.9988 -0.0173  0.0000
                                            0.0201  0.0413  0.0000 -0.0000
    18. (0.98734) BD ( 1) C  10 - C  11  
                ( 50.20%)   0.7085* C  10 s( 35.57%)p 1.81( 64.39%)d 0.00(  0.05%)
                                           -0.0000  0.5963  0.0130  0.7952 -0.0002
                                            0.0980  0.0431  0.0000  0.0000 -0.0014
                                            0.0000 -0.0000  0.0181 -0.0113
                ( 49.80%)   0.7057* C  11 s( 35.90%)p 1.78( 64.05%)d 0.00(  0.05%)
                                            0.0000  0.5991  0.0110 -0.7969 -0.0080
                                           -0.0611  0.0402  0.0000  0.0000  0.0068
                                           -0.0000 -0.0000  0.0164 -0.0132
    19. (0.98719) BD ( 1) C  10 - H  17  
                ( 64.95%)   0.8059* C  10 s( 30.60%)p 2.27( 69.38%)d 0.00(  0.02%)
                                           -0.0003  0.5529 -0.0170 -0.4965  0.0100
                                            0.6687 -0.0041 -0.0000 -0.0000 -0.0118
                                           -0.0000  0.0000 -0.0016 -0.0088
                ( 35.05%)   0.5921* H  17 s( 99.89%)p 0.00(  0.11%)
                                            0.9994 -0.0040  0.0211 -0.0260 -0.0000
    20. (0.98924) BD ( 1) C  11 - H  18  
                ( 62.85%)   0.7928* C  11 s( 29.07%)p 2.44( 70.90%)d 0.00(  0.03%)
                                           -0.0003  0.5390 -0.0125  0.3464 -0.0163
                                            0.7673 -0.0014  0.0000 -0.0000  0.0110
                                           -0.0000  0.0000 -0.0081 -0.0110
                ( 37.15%)   0.6095* H  18 s( 99.89%)p 0.00(  0.11%)
                                            0.9995 -0.0016 -0.0113 -0.0307 -0.0000
    21. (0.99987) CR ( 1) O   1           s(100.00%)p 0.00(  0.00%)
                                            1.0000  0.0001  0.0000  0.0001  0.0000
                                            0.0000 -0.0000 -0.0000  0.0000  0.0000
                                            0.0000 -0.0000  0.0000 -0.0000
    22. (0.99951) CR ( 1) C   2           s(100.00%)p 0.00(  0.00%)
                                            1.0000  0.0001 -0.0000  0.0004  0.0000
                                            0.0003 -0.0000 -0.0000  0.0000  0.0000
                                           -0.0000 -0.0000 -0.0000  0.0000
    23. (0.99943) CR ( 1) C   3           s(100.00%)p 0.00(  0.00%)
                                            1.0000  0.0000  0.0000 -0.0001  0.0000
                                           -0.0000 -0.0000 -0.0000 -0.0000  0.0000
                                           -0.0000  0.0000 -0.0000 -0.0000
    24. (0.99945) CR ( 1) C   4           s(100.00%)p 0.00(  0.00%)
                                            1.0000  0.0001 -0.0000  0.0002 -0.0000
                                           -0.0003  0.0000  0.0000 -0.0000 -0.0000
                                           -0.0000  0.0000 -0.0000 -0.0000
    25. (0.99945) CR ( 1) C   5           s(100.00%)p 0.00(  0.00%)
                                            1.0000  0.0001 -0.0000 -0.0000  0.0000
                                           -0.0003  0.0000 -0.0000  0.0000  0.0000
                                           -0.0000 -0.0000 -0.0000 -0.0000
    26. (0.99934) CR ( 1) C   6           s(100.00%)
                                            1.0000  0.0001  0.0000  0.0001 -0.0000
                                            0.0000 -0.0000  0.0000  0.0000 -0.0000
                                            0.0000  0.0000 -0.0000 -0.0000
    27. (0.99964) CR ( 1) N   7           s(100.00%)
                                            1.0000  0.0001 -0.0000  0.0000  0.0000
                                            0.0000  0.0000 -0.0000 -0.0000  0.0000
                                            0.0000  0.0000  0.0000 -0.0000
    28. (0.99988) CR ( 1) O   8           s(100.00%)p 0.00(  0.00%)
                                            1.0000 -0.0003 -0.0000  0.0000 -0.0000
                                           -0.0003  0.0000 -0.0000 -0.0000 -0.0000
                                           -0.0000  0.0000 -0.0000 -0.0000
    29. (0.99988) CR ( 1) O   9           s(100.00%)p 0.00(  0.00%)
                                            1.0000 -0.0003 -0.0000 -0.0000 -0.0000
                                            0.0003 -0.0000  0.0000  0.0000  0.0000
                                            0.0000 -0.0000 -0.0000 -0.0000
    30. (0.99946) CR ( 1) C  10           s(100.00%)p 0.00(  0.00%)
                                            1.0000  0.0001 -0.0000 -0.0001  0.0000
                                            0.0003 -0.0000 -0.0000  0.0000 -0.0000
                                           -0.0000  0.0000  0.0000 -0.0000
    31. (0.99945) CR ( 1) C  11           s(100.00%)p 0.00(  0.00%)
                                            1.0000  0.0001 -0.0000  0.0001 -0.0000
                                            0.0003 -0.0000  0.0000 -0.0000  0.0000
                                            0.0000  0.0000 -0.0000 -0.0000
    32. (0.98892) LP ( 1) O   1           s( 47.74%)p 1.09( 52.23%)d 0.00(  0.04%)
                                           -0.0000  0.6908 -0.0119 -0.3036  0.0099
                                           -0.6557  0.0060 -0.0000  0.0000 -0.0136
                                           -0.0000 -0.0000  0.0125  0.0050
    33. (0.84824) LP ( 2) O   1           s(  0.00%)p 1.00( 99.94%)d 0.00(  0.06%)
                                            0.0000 -0.0000 -0.0000 -0.0000  0.0000
                                           -0.0000  0.0000  0.9995 -0.0169 -0.0000
                                            0.0089  0.0234 -0.0000  0.0000
    34. (0.74600) LP ( 3) O   1           s( 22.24%)p 3.49( 77.68%)d 0.00(  0.08%)
                                           -0.0002  0.4712  0.0184  0.8760  0.0287
                                            0.0905 -0.0194  0.0000  0.0000  0.0191
                                            0.0000  0.0000  0.0158 -0.0143
    35. (0.29573) LP*( 1) C   3           s(  0.00%)p 1.00(100.00%)d 0.00(  0.00%)
                                            0.0000 -0.0000 -0.0000 -0.0000 -0.0000
                                           -0.0000 -0.0000  0.9999  0.0140 -0.0000
                                           -0.0020 -0.0011 -0.0000  0.0000
    36. (0.99053) LP ( 1) O   8           s( 73.89%)p 0.35( 26.10%)d 0.00(  0.01%)
                                            0.0004  0.8595  0.0113 -0.2825  0.0042
                                            0.4257 -0.0027 -0.0000  0.0000  0.0064
                                            0.0000  0.0000  0.0022  0.0067
    37. (0.94521) LP ( 2) O   8           s(  0.00%)p 1.00( 99.91%)d 0.00(  0.09%)
                                            0.0001  0.0014  0.0030  0.8341  0.0083
                                            0.5507  0.0090  0.0000 -0.0000 -0.0088
                                            0.0000 -0.0000  0.0279 -0.0013
    38. (0.72373) LP ( 3) O   8           s(  0.00%)p 1.00( 99.84%)d 0.00(  0.16%)
                                            0.0000 -0.0000 -0.0000 -0.0000 -0.0000
                                            0.0000 -0.0000  0.9992  0.0025  0.0000
                                            0.0246 -0.0311 -0.0000  0.0000
    39. (0.99043) LP ( 1) O   9           s( 73.68%)p 0.36( 26.31%)d 0.00(  0.01%)
                                            0.0004  0.8583  0.0118 -0.1913  0.0034
                                           -0.4759  0.0027  0.0000 -0.0000 -0.0052
                                           -0.0000  0.0000  0.0048  0.0051
    40. (0.94529) LP ( 2) O   9           s(  0.00%)p 1.00( 99.91%)d 0.00(  0.09%)
                                            0.0001  0.0011  0.0031  0.9281  0.0106
                                           -0.3708 -0.0073 -0.0000 -0.0000  0.0191
                                           -0.0000 -0.0000  0.0222 -0.0013
    41. (0.34390) LP*( 1) C  11           s(  0.00%)p 1.00( 99.94%)d 0.00(  0.06%)
                                           -0.0000 -0.0000 -0.0000  0.0000  0.0000
                                           -0.0000  0.0000  0.9997 -0.0051 -0.0000
                                           -0.0201 -0.0155 -0.0000  0.0000
    42. (0.25008) LP*( 1) H  12           s( 99.54%)p 0.00(  0.46%)
                                            0.9977  0.0005 -0.0682 -0.0014 -0.0000
    43. (0.00076) RY*( 1) O   1           s(  0.00%)p 1.00( 93.82%)d 0.07(  6.18%)
                                            0.0000  0.0000  0.0000 -0.0000 -0.0000
                                           -0.0000 -0.0000  0.0120  0.9685 -0.0000
                                           -0.1058  0.2249  0.0000 -0.0000
    44. (0.00054) RY*( 2) O   1           s( 24.15%)p 2.59( 62.58%)d 0.55( 13.27%)
                                           -0.0000  0.0060  0.4913 -0.0028 -0.6821
                                           -0.0064 -0.4007 -0.0000 -0.0000 -0.1575
                                            0.0000 -0.0000  0.3227 -0.0613
    45. (0.00005) RY*( 3) O   1           s(  1.57%)p55.71( 87.67%)d 6.83( 10.75%)
    46. (0.00001) RY*( 4) O   1           s( 70.26%)p 0.42( 29.72%)d 0.00(  0.01%)
    47. (0.00001) RY*( 5) O   1           s(  1.56%)p 6.72( 10.52%)d56.21( 87.92%)
    48. (0.00000) RY*( 6) O   1           s(  0.00%)p 1.00(  1.19%)d83.29( 98.81%)
    49. (0.00000) RY*( 7) O   1           s(  0.00%)p 1.00(  5.05%)d18.79( 94.95%)
    50. (0.00001) RY*( 8) O   1           s(  2.43%)p 3.68(  8.95%)d36.41( 88.61%)
    51. (0.00000) RY*( 9) O   1           s(  0.03%)p25.85(  0.74%)d99.99( 99.23%)
    52. (0.00243) RY*( 1) C   2           s(  8.93%)p 9.92( 88.63%)d 0.27(  2.44%)
                                            0.0000 -0.0215  0.2981 -0.0088 -0.0820
                                            0.0243 -0.9375  0.0000 -0.0000  0.0812
                                            0.0000  0.0000  0.1331  0.0084
    53. (0.00174) RY*( 2) C   2           s( 33.41%)p 1.08( 35.94%)d 0.92( 30.65%)
                                            0.0000  0.0128  0.5779  0.0107 -0.5380
                                            0.0251  0.2631  0.0000  0.0000 -0.3391
                                           -0.0000  0.0000  0.4353 -0.0447
    54. (0.00115) RY*( 3) C   2           s(  0.00%)p 1.00( 17.62%)d 4.68( 82.38%)
                                            0.0000 -0.0000  0.0000  0.0000 -0.0000
                                            0.0000  0.0000  0.0054 -0.4197 -0.0000
                                            0.5944 -0.6859  0.0000  0.0000
    55. (0.00023) RY*( 4) C   2           s( 24.13%)p 0.17(  4.02%)d 2.98( 71.85%)
                                           -0.0000 -0.0020  0.4912 -0.0236 -0.1865
                                            0.0292  0.0633 -0.0000 -0.0000  0.1063
                                           -0.0000  0.0000 -0.8408 -0.0165
    56. (0.00017) RY*( 5) C   2           s(  0.00%)p 1.00( 61.51%)d 0.63( 38.49%)
                                           -0.0000 -0.0000 -0.0000 -0.0000  0.0000
                                            0.0000 -0.0000 -0.0204 -0.7840 -0.0000
                                            0.1432  0.6037  0.0000 -0.0000
    57. (0.00013) RY*( 6) C   2           s( 12.96%)p 4.18( 54.12%)d 2.54( 32.92%)
                                            0.0000 -0.0269  0.3590 -0.0178  0.7340
                                            0.0463 -0.0002  0.0000  0.0000 -0.5575
                                           -0.0000 -0.0000 -0.0188 -0.1342
    58. (0.00002) RY*( 7) C   2           s( 19.74%)p 0.86( 17.07%)d 3.20( 63.18%)
    59. (0.00000) RY*( 8) C   2           s(  0.00%)p 1.00( 20.90%)d 3.78( 79.10%)
    60. (0.00001) RY*( 9) C   2           s(  0.72%)p 0.94(  0.68%)d99.99( 98.60%)
    61. (0.00272) RY*( 1) C   3           s(  8.44%)p10.15( 85.62%)d 0.70(  5.94%)
                                            0.0000  0.0052  0.2904 -0.0229 -0.8709
                                           -0.0092  0.3117 -0.0000  0.0000  0.1386
                                            0.0000 -0.0000  0.1996 -0.0183
    62. (0.00191) RY*( 2) C   3           s(  3.48%)p26.48( 92.19%)d 1.24(  4.33%)
                                            0.0000  0.0016  0.1866 -0.0128 -0.2418
                                            0.0125 -0.9290 -0.0000 -0.0000 -0.0919
                                           -0.0000 -0.0000  0.1837 -0.0334
    63. (0.00058) RY*( 3) C   3           s( 84.27%)p 0.08(  7.04%)d 0.10(  8.69%)
                                           -0.0000 -0.0085  0.9180  0.0162  0.2541
                                           -0.0031  0.0745 -0.0000  0.0000 -0.0992
                                            0.0000  0.0000 -0.2756 -0.0335
    64. (0.00055) RY*( 4) C   3           s(  0.00%)p 1.00( 50.86%)d 0.97( 49.14%)
                                            0.0000  0.0000 -0.0000 -0.0000 -0.0000
                                            0.0000 -0.0000 -0.0085  0.7131  0.0000
                                            0.4536  0.5344  0.0000  0.0000
    65. (0.00030) RY*( 5) C   3           s(  0.00%)p 1.00( 32.84%)d 2.04( 67.16%)
                                           -0.0000 -0.0000  0.0000  0.0000  0.0000
                                            0.0000  0.0000  0.0088 -0.5730  0.0000
                                           -0.0618  0.8172 -0.0000  0.0000
    66. (0.00017) RY*( 6) C   3           s(  0.00%)p 1.00( 16.30%)d 5.14( 83.70%)
                                           -0.0000 -0.0000 -0.0000 -0.0000 -0.0000
                                            0.0000 -0.0000  0.0072 -0.4036  0.0000
                                            0.8891 -0.2159 -0.0000  0.0000
    67. (0.00013) RY*( 7) C   3           s(  0.05%)p47.25(  2.59%)d99.99( 97.35%)
                                           -0.0000  0.0008  0.0234 -0.0012  0.0408
                                            0.0244 -0.1539 -0.0000  0.0000  0.9484
                                           -0.0000 -0.0000 -0.2710  0.0264
    68. (0.00010) RY*( 8) C   3           s(  3.64%)p 3.44( 12.50%)d23.05( 83.86%)
    69. (0.00001) RY*( 9) C   3           s(  0.18%)p 0.76(  0.14%)d99.99( 99.68%)
    70. (0.00311) RY*( 1) C   4           s(  0.98%)p95.47( 93.98%)d 5.11(  5.03%)
                                            0.0000 -0.0232  0.0965  0.0200  0.7893
                                           -0.0262 -0.5618 -0.0000 -0.0000  0.2079
                                            0.0000 -0.0000  0.0814  0.0215
    71. (0.00159) RY*( 2) C   4           s(  4.31%)p21.69( 93.52%)d 0.50(  2.17%)
                                           -0.0000  0.0173  0.2069 -0.0222  0.5558
                                           -0.0139  0.7909 -0.0000  0.0000 -0.1018
                                            0.0000  0.0000  0.0998 -0.0376
    72. (0.00063) RY*( 3) C   4           s(  0.00%)p 1.00( 93.49%)d 0.07(  6.51%)
                                            0.0000  0.0000  0.0000  0.0000 -0.0000
                                            0.0000 -0.0000  0.0057  0.9669 -0.0000
                                            0.1417  0.2123  0.0000  0.0000
    73. (0.00044) RY*( 4) C   4           s( 91.58%)p 0.06(  5.20%)d 0.04(  3.22%)
                                            0.0000 -0.0059  0.9570  0.0152 -0.2117
                                           -0.0124 -0.0822  0.0000 -0.0000  0.1539
                                            0.0000  0.0000 -0.0275 -0.0882
    74. (0.00007) RY*( 5) C   4           s(  1.00%)p 2.95(  2.95%)d95.96( 96.05%)
    75. (0.00003) RY*( 6) C   4           s(  0.00%)p 1.00(  1.70%)d57.97( 98.30%)
    76. (0.00003) RY*( 7) C   4           s(  1.80%)p 2.08(  3.74%)d52.54( 94.46%)
    77. (0.00001) RY*( 8) C   4           s(  0.00%)p 1.00(  4.88%)d19.47( 95.12%)
    78. (0.00001) RY*( 9) C   4           s(  0.42%)p 1.55(  0.64%)d99.99( 98.94%)
    79. (0.00308) RY*( 1) C   5           s(  0.06%)p99.99( 96.49%)d53.58(  3.45%)
                                           -0.0000  0.0212 -0.0139  0.0072  0.7830
                                            0.0305  0.5923  0.0000 -0.0000  0.1467
                                           -0.0000  0.0000 -0.1097 -0.0298
    80. (0.00191) RY*( 2) C   5           s(  1.74%)p55.15( 95.93%)d 1.34(  2.34%)
                                            0.0000  0.0178  0.1307  0.0279 -0.6102
                                           -0.0037  0.7656 -0.0000  0.0000  0.1482
                                            0.0000 -0.0000 -0.0294 -0.0233
    81. (0.00050) RY*( 3) C   5           s( 94.62%)p 0.01(  1.30%)d 0.04(  4.08%)
                                            0.0000 -0.0067  0.9727 -0.0098  0.0989
                                           -0.0211 -0.0521  0.0000  0.0000 -0.1742
                                           -0.0000  0.0000  0.0779 -0.0660
    82. (0.00045) RY*( 4) C   5           s(  0.00%)p 1.00( 87.78%)d 0.14( 12.22%)
                                           -0.0000  0.0000 -0.0000  0.0000 -0.0000
                                            0.0000 -0.0000  0.0037  0.9369  0.0000
                                           -0.2033  0.2845 -0.0000  0.0000
    83. (0.00012) RY*( 5) C   5           s(  0.00%)p 1.00(  7.77%)d11.87( 92.23%)
                                            0.0000  0.0000  0.0000  0.0000  0.0000
                                           -0.0000 -0.0000 -0.0145  0.2783 -0.0000
                                            0.9260 -0.2547 -0.0000 -0.0000
    84. (0.00007) RY*( 6) C   5           s(  0.52%)p 2.36(  1.22%)d99.99( 98.27%)
    85. (0.00004) RY*( 7) C   5           s(  3.01%)p 1.46(  4.40%)d30.71( 92.59%)
    86. (0.00001) RY*( 8) C   5           s(  0.00%)p 1.00(  4.54%)d21.04( 95.46%)
    87. (0.00000) RY*( 9) C   5           s(  0.13%)p 5.35(  0.71%)d99.99( 99.16%)
    88. (0.00419) RY*( 1) C   6           s(  0.00%)p 1.00( 99.74%)d 0.00(  0.25%)
                                           -0.0000 -0.0017  0.0067 -0.0025  0.0806
                                            0.0107 -0.9954  0.0000  0.0000  0.0469
                                            0.0000  0.0000 -0.0184  0.0005
    89. (0.00297) RY*( 2) C   6           s(  0.18%)p99.99( 92.40%)d42.26(  7.42%)
                                            0.0000  0.0300  0.0293  0.0209  0.9580
                                            0.0029  0.0755  0.0000  0.0000  0.0573
                                           -0.0000 -0.0000  0.2643 -0.0332
    90. (0.00123) RY*( 3) C   6           s( 98.88%)p 0.00(  0.23%)d 0.01(  0.89%)
                                           -0.0000 -0.0153  0.9943  0.0090 -0.0467
                                            0.0023  0.0023  0.0000 -0.0000  0.0068
                                           -0.0000 -0.0000  0.0477 -0.0811
    91. (0.00055) RY*( 4) C   6           s(  0.00%)p 1.00( 20.84%)d 3.80( 79.16%)
                                            0.0000  0.0000  0.0000 -0.0000  0.0000
                                            0.0000  0.0000 -0.0226 -0.4559 -0.0000
                                            0.2430  0.8559 -0.0000  0.0000
    92. (0.00036) RY*( 5) C   6           s(  0.00%)p 1.00( 29.90%)d 2.34( 70.10%)
                                            0.0000 -0.0000  0.0000 -0.0000 -0.0000
                                            0.0000  0.0000 -0.0058  0.5468 -0.0000
                                           -0.6825  0.4849  0.0000  0.0000
    93. (0.00021) RY*( 6) C   6           s(  0.40%)p18.17(  7.32%)d99.99( 92.27%)
                                           -0.0000  0.0134  0.0621 -0.0304  0.2668
                                           -0.0039  0.0340 -0.0000 -0.0000 -0.1199
                                           -0.0000 -0.0000 -0.9525  0.0321
    94. (0.00018) RY*( 7) C   6           s(  0.00%)p 1.00(  0.33%)d99.99( 99.67%)
                                           -0.0000  0.0008  0.0017 -0.0050  0.0267
                                            0.0198 -0.0466 -0.0000  0.0000 -0.9898
                                            0.0000 -0.0000  0.1305 -0.0025
    95. (0.00008) RY*( 8) C   6           s(  0.00%)p 1.00( 49.34%)d 1.03( 50.66%)
    96. (0.00001) RY*( 9) C   6           s(  0.72%)p 0.05(  0.04%)d99.99( 99.24%)
    97. (0.00929) RY*( 1) N   7           s(  0.00%)p 1.00( 96.14%)d 0.04(  3.86%)
                                            0.0000 -0.0002  0.0056 -0.0046 -0.0944
                                            0.0540  0.9744 -0.0000 -0.0000  0.1920
                                           -0.0000 -0.0000 -0.0414  0.0001
    98. (0.00476) RY*( 2) N   7           s(  6.80%)p 8.15( 55.42%)d 5.56( 37.78%)
                                           -0.0000 -0.0640  0.2528  0.0407  0.7401
                                            0.0041  0.0695 -0.0000  0.0000 -0.1258
                                            0.0000 -0.0000 -0.6016  0.0034
    99. (0.00360) RY*( 3) N   7           s(  0.00%)p 1.00(  0.28%)d99.99( 99.72%)
                                            0.0000 -0.0000  0.0000  0.0000  0.0000
                                            0.0000  0.0000  0.0399 -0.0343 -0.0000
                                           -0.1444  0.9881 -0.0000 -0.0000
   100. (0.00193) RY*( 4) N   7           s( 27.00%)p 0.68( 18.48%)d 2.02( 54.51%)
                                           -0.0000 -0.0272  0.5190  0.0103  0.4279
                                            0.0004  0.0410  0.0000 -0.0000  0.1432
                                           -0.0000  0.0000  0.7230  0.0442
   101. (0.00123) RY*( 5) N   7           s(  0.00%)p 1.00(  4.01%)d23.93( 95.99%)
                                            0.0000 -0.0003  0.0031 -0.0025  0.0226
                                            0.0289 -0.1969 -0.0000 -0.0000  0.9602
                                           -0.0000 -0.0000 -0.1945 -0.0009
   102. (0.00030) RY*( 6) N   7           s(  0.00%)p 1.00( 53.80%)d 0.86( 46.20%)
                                           -0.0000 -0.0000 -0.0000 -0.0000  0.0000
                                           -0.0000  0.0000 -0.0247  0.7331 -0.0000
                                           -0.6759 -0.0723  0.0000  0.0000
   103. (0.00024) RY*( 7) N   7           s( 66.40%)p 0.39( 25.90%)d 0.12(  7.69%)
                                            0.0000  0.0304  0.8143  0.0521 -0.5034
                                            0.0052 -0.0538 -0.0000  0.0000 -0.0567
                                           -0.0000 -0.0000 -0.2712 -0.0122
   104. (0.00002) RY*( 8) N   7           s(  0.08%)p 0.86(  0.07%)d99.99( 99.84%)
   105. (0.00000) RY*( 9) N   7           s(  0.00%)p 1.00( 46.10%)d 1.17( 53.90%)
   106. (0.00128) RY*( 1) O   8           s(  1.10%)p87.34( 95.66%)d 2.96(  3.25%)
                                            0.0000 -0.0049  0.1045 -0.0073  0.7837
                                           -0.0014  0.5851  0.0000 -0.0000  0.0214
                                            0.0000 -0.0000 -0.1787  0.0088
   107. (0.00112) RY*( 2) O   8           s(  0.00%)p 1.00( 95.85%)d 0.04(  4.15%)
                                            0.0000 -0.0000 -0.0000 -0.0000 -0.0000
                                            0.0000  0.0000  0.0054  0.9790  0.0000
                                           -0.0862  0.1845 -0.0000 -0.0000
   108. (0.00097) RY*( 3) O   8           s( 76.76%)p 0.25( 19.52%)d 0.05(  3.72%)
                                            0.0000  0.0128  0.8760  0.0211  0.1871
                                           -0.0364 -0.3981  0.0000  0.0000 -0.1922
                                           -0.0000  0.0000  0.0050 -0.0147
   109. (0.00005) RY*( 4) O   8           s( 10.30%)p 6.95( 71.61%)d 1.76( 18.10%)
   110. (0.00001) RY*( 5) O   8           s( 11.60%)p 0.88( 10.15%)d 6.75( 78.25%)
   111. (0.00000) RY*( 6) O   8           s(  0.00%)p 1.00(  0.83%)d99.99( 99.17%)
   112. (0.00000) RY*( 7) O   8           s(  0.00%)p 1.00(  3.47%)d27.78( 96.53%)
   113. (0.00001) RY*( 8) O   8           s(  0.07%)p48.62(  3.40%)d99.99( 96.53%)
   114. (0.00000) RY*( 9) O   8           s(  0.03%)p 1.83(  0.05%)d99.99( 99.92%)
   115. (0.00129) RY*( 1) O   9           s(  1.91%)p49.78( 94.84%)d 1.71(  3.26%)
                                           -0.0000 -0.0045  0.1380 -0.0075  0.8887
                                            0.0018 -0.3982  0.0000  0.0000 -0.0856
                                           -0.0000 -0.0000 -0.1588  0.0065
   116. (0.00126) RY*( 2) O   9           s(  0.00%)p 1.00( 95.94%)d 0.04(  4.06%)
                                            0.0000  0.0000  0.0000  0.0000 -0.0000
                                            0.0000  0.0000  0.0259  0.9791  0.0000
                                           -0.0389 -0.1977  0.0000  0.0000
   117. (0.00096) RY*( 3) O   9           s( 75.91%)p 0.27( 20.31%)d 0.05(  3.78%)
                                           -0.0000  0.0128  0.8711  0.0133  0.0698
                                            0.0395  0.4433 -0.0000 -0.0000  0.1830
                                           -0.0000  0.0000 -0.0642 -0.0142
   118. (0.00005) RY*( 4) O   9           s( 10.11%)p 7.03( 71.08%)d 1.86( 18.81%)
   119. (0.00001) RY*( 5) O   9           s(  9.59%)p 0.99(  9.45%)d 8.44( 80.96%)
   120. (0.00000) RY*( 6) O   9           s(  0.00%)p 1.00(  0.18%)d99.99( 99.82%)
   121. (0.00000) RY*( 7) O   9           s(  0.00%)p 1.00(  4.09%)d23.46( 95.91%)
   122. (0.00001) RY*( 8) O   9           s(  2.30%)p 2.02(  4.65%)d40.43( 93.05%)
   123. (0.00000) RY*( 9) O   9           s(  0.04%)p 1.73(  0.07%)d99.99( 99.90%)
   124. (0.00309) RY*( 1) C  10           s(  0.05%)p99.99( 96.55%)d69.35(  3.40%)
                                           -0.0000  0.0220  0.0028  0.0130  0.8602
                                           -0.0278 -0.4739  0.0000 -0.0000 -0.1777
                                            0.0000  0.0000 -0.0390 -0.0295
   125. (0.00204) RY*( 2) C  10           s(  0.80%)p99.99( 97.32%)d 2.33(  1.88%)
                                            0.0000  0.0180  0.0879  0.0287 -0.4965
                                            0.0083 -0.8519 -0.0000  0.0000 -0.1311
                                           -0.0000 -0.0000  0.0345 -0.0204
   126. (0.00049) RY*( 3) C  10           s( 96.94%)p 0.01(  0.59%)d 0.03(  2.47%)
                                            0.0000 -0.0051  0.9846 -0.0179  0.0530
                                            0.0172  0.0499  0.0000 -0.0001  0.1434
                                            0.0000  0.0000  0.0074 -0.0635
   127. (0.00047) RY*( 4) C  10           s(  0.00%)p 1.00( 95.29%)d 0.05(  4.71%)
                                            0.0000 -0.0000  0.0001 -0.0000  0.0000
                                            0.0000  0.0000 -0.0033  0.9762  0.0000
                                            0.0413 -0.2130 -0.0000 -0.0000
   128. (0.00006) RY*( 5) C  10           s(  0.00%)p 1.00(  0.85%)d99.99( 99.15%)
   129. (0.00007) RY*( 6) C  10           s(  0.24%)p 4.14(  0.97%)d99.99( 98.79%)
   130. (0.00005) RY*( 7) C  10           s(  1.95%)p 1.88(  3.67%)d48.44( 94.38%)
   131. (0.00001) RY*( 8) C  10           s(  0.00%)p 1.00(  3.93%)d24.46( 96.07%)
   132. (0.00000) RY*( 9) C  10           s(  0.10%)p 9.88(  0.94%)d99.99( 98.96%)
   133. (0.00295) RY*( 1) C  11           s(  0.88%)p99.99( 92.88%)d 7.08(  6.24%)
                                            0.0000 -0.0234  0.0909  0.0158  0.5830
                                            0.0293  0.7667 -0.0000  0.0000 -0.1797
                                            0.0000 -0.0000  0.1717  0.0245
   134. (0.00126) RY*( 2) C  11           s(  7.54%)p11.94( 90.02%)d 0.32(  2.44%)
                                            0.0000  0.0162  0.2741 -0.0187  0.7432
                                            0.0149 -0.5893  0.0000  0.0000  0.1184
                                           -0.0000 -0.0000  0.0937 -0.0403
   135. (0.00045) RY*( 3) C  11           s( 88.71%)p 0.09(  7.83%)d 0.04(  3.46%)
                                            0.0000 -0.0091  0.9418  0.0107 -0.2721
                                            0.0122  0.0634  0.0000  0.0000 -0.1652
                                           -0.0000  0.0000 -0.0231 -0.0823
   136. (0.00034) RY*( 4) C  11           s(  0.00%)p 1.00( 83.26%)d 0.20( 16.74%)
                                           -0.0000  0.0000 -0.0000  0.0000  0.0000
                                           -0.0000 -0.0000  0.0042  0.9125  0.0000
                                            0.2342 -0.3355 -0.0000 -0.0000
   137. (0.00015) RY*( 5) C  11           s(  0.00%)p 1.00(  9.01%)d10.10( 90.99%)
                                           -0.0000 -0.0000  0.0000  0.0000 -0.0000
                                            0.0000  0.0000  0.0149 -0.2997 -0.0000
                                            0.9406 -0.1585  0.0000 -0.0000
   138. (0.00007) RY*( 6) C  11           s(  1.86%)p 2.33(  4.35%)d50.32( 93.79%)
   139. (0.00003) RY*( 7) C  11           s(  0.66%)p 6.40(  4.19%)d99.99( 95.15%)
   140. (0.00001) RY*( 8) C  11           s(  0.00%)p 1.00(  7.79%)d11.83( 92.21%)
   141. (0.00000) RY*( 9) C  11           s(  0.47%)p 1.62(  0.76%)d99.99( 98.78%)
   142. (0.00065) RY*( 1) H  12           s(  0.00%)p 1.00(100.00%)
                                            0.0000  0.0000 -0.0000 -0.0000  1.0000
   143. (0.00058) RY*( 2) H  12           s( 29.07%)p 2.44( 70.93%)
                                            0.0075  0.5391  0.1319 -0.8318 -0.0000
   144. (0.00035) RY*( 3) H  12           s( 66.37%)p 0.51( 33.63%)
                                            0.0119  0.8146  0.1688  0.5548  0.0000
   145. (0.00001) RY*( 4) H  12           s(  5.03%)p18.89( 94.97%)
   146. (0.00066) RY*( 1) H  13           s( 97.26%)p 0.03(  2.74%)
                                            0.0086  0.9862  0.0397  0.1523 -0.0512
   147. (0.00014) RY*( 2) H  13           s(  0.68%)p99.99( 99.32%)
                                            0.0011  0.0822 -0.8898 -0.1593  0.4196
   148. (0.00006) RY*( 3) H  13           s(  0.79%)p99.99( 99.21%)
   149. (0.00001) RY*( 4) H  13           s(  1.38%)p71.26( 98.62%)
   150. (0.00066) RY*( 1) H  14           s( 97.26%)p 0.03(  2.74%)
                                            0.0086  0.9862  0.0397  0.1523  0.0512
   151. (0.00014) RY*( 2) H  14           s(  0.68%)p99.99( 99.32%)
                                            0.0011  0.0822 -0.8898 -0.1593 -0.4196
   152. (0.00006) RY*( 3) H  14           s(  0.79%)p99.99( 99.21%)
   153. (0.00001) RY*( 4) H  14           s(  1.38%)p71.26( 98.62%)
   154. (0.00103) RY*( 1) H  15           s( 99.06%)p 0.01(  0.94%)
                                            0.0055  0.9953  0.0968  0.0056  0.0000
   155. (0.00005) RY*( 2) H  15           s(  0.90%)p99.99( 99.10%)
   156. (0.00005) RY*( 3) H  15           s(  0.00%)p 1.00(100.00%)
   157. (0.00003) RY*( 4) H  15           s(  0.15%)p99.99( 99.85%)
   158. (0.00114) RY*( 1) H  16           s( 98.97%)p 0.01(  1.03%)
                                            0.0061  0.9948 -0.0954 -0.0348  0.0000
   159. (0.00004) RY*( 2) H  16           s(  0.99%)p99.99( 99.01%)
   160. (0.00004) RY*( 3) H  16           s(  0.00%)p 1.00(100.00%)
   161. (0.00003) RY*( 4) H  16           s(  0.16%)p99.99( 99.84%)
   162. (0.00109) RY*( 1) H  17           s( 98.93%)p 0.01(  1.07%)
                                            0.0065  0.9946 -0.1024  0.0146 -0.0000
   163. (0.00004) RY*( 2) H  17           s(  1.00%)p99.11( 99.00%)
   164. (0.00005) RY*( 3) H  17           s(  0.00%)p 1.00(100.00%)
   165. (0.00003) RY*( 4) H  17           s(  0.18%)p99.99( 99.82%)
   166. (0.00076) RY*( 1) H  18           s( 99.48%)p 0.01(  0.52%)
                                            0.0034  0.9974  0.0617  0.0377 -0.0000
   167. (0.00004) RY*( 2) H  18           s(  0.39%)p99.99( 99.61%)
   168. (0.00005) RY*( 3) H  18           s(  0.00%)p 1.00(100.00%)
   169. (0.00003) RY*( 4) H  18           s(  0.24%)p99.99( 99.76%)
   170. (0.00311) BD*( 1) O   1 - C   2  
                ( 33.44%)   0.5782* O   1 s( 30.02%)p 2.33( 69.90%)d 0.00(  0.08%)
                                            0.0000 -0.5479 -0.0040  0.3717  0.0038
                                           -0.7489 -0.0001  0.0000  0.0000  0.0095
                                           -0.0000 -0.0000  0.0202  0.0163
                ( 66.56%)  -0.8159* C   2 s( 21.81%)p 3.57( 77.91%)d 0.01(  0.27%)
                                           -0.0001 -0.4650 -0.0436 -0.4235 -0.0209
                                            0.7736  0.0297 -0.0000  0.0000  0.0374
                                           -0.0000  0.0000  0.0255  0.0264
   171. (0.01522) BD*( 1) C   2 - C   3  
                ( 51.47%)   0.7174* C   2 s( 29.85%)p 2.35( 70.10%)d 0.00(  0.06%)
                                           -0.0003 -0.5463 -0.0061  0.8278 -0.0085
                                            0.1247  0.0035  0.0000 -0.0000 -0.0066
                                           -0.0000  0.0000 -0.0201  0.0103
                ( 48.53%)  -0.6966* C   3 s( 31.15%)p 2.21( 68.81%)d 0.00(  0.04%)
                                           -0.0001 -0.5581  0.0000 -0.8248  0.0156
                                           -0.0865  0.0020 -0.0000  0.0000 -0.0036
                                           -0.0000 -0.0000 -0.0156  0.0131
   172. (0.00851) BD*( 1) C   2 - H  13  
                ( 35.42%)   0.5951* C   2 s( 24.22%)p 3.13( 75.75%)d 0.00(  0.03%)
                                            0.0003 -0.4919  0.0143 -0.2587 -0.0102
                                           -0.4365  0.0078 -0.7069  0.0088 -0.0060
                                           -0.0013 -0.0121  0.0039 -0.0107
                ( 64.58%)  -0.8036* H  13 s( 99.89%)p 0.00(  0.11%)
                                           -0.9994  0.0075  0.0100  0.0149  0.0279
   173. (0.00851) BD*( 1) C   2 - H  14  
                ( 35.42%)   0.5951* C   2 s( 24.22%)p 3.13( 75.75%)d 0.00(  0.03%)
                                            0.0003 -0.4919  0.0143 -0.2587 -0.0102
                                           -0.4365  0.0078  0.7069 -0.0088 -0.0060
                                            0.0013  0.0121  0.0039 -0.0107
                ( 64.58%)  -0.8036* H  14 s( 99.89%)p 0.00(  0.11%)
                                           -0.9994  0.0075  0.0100  0.0149 -0.0279
   174. (0.01270) BD*( 1) C   3 - C   4  
                ( 48.85%)   0.6989* C   3 s( 34.69%)p 1.88( 65.26%)d 0.00(  0.05%)
                                            0.0001 -0.5890 -0.0029  0.3206 -0.0170
                                            0.7412  0.0111  0.0000  0.0000 -0.0133
                                           -0.0000 -0.0000  0.0095  0.0138
                ( 51.15%)  -0.7152* C   4 s( 34.40%)p 1.91( 65.54%)d 0.00(  0.05%)
                                           -0.0001 -0.5865 -0.0088 -0.3456 -0.0250
                                           -0.7316  0.0073 -0.0000  0.0000 -0.0125
                                           -0.0000 -0.0000  0.0144  0.0135
   175. (0.01145) BD*( 1) C   3 - C  11  
                ( 49.01%)   0.7001* C   3 s( 34.09%)p 1.93( 65.85%)d 0.00(  0.06%)
                                            0.0000 -0.5839 -0.0070  0.4646 -0.0129
                                           -0.6650 -0.0156 -0.0000  0.0000  0.0175
                                            0.0000 -0.0000  0.0054  0.0150
                ( 50.99%)  -0.7141* C  11 s( 34.92%)p 1.86( 65.02%)d 0.00(  0.06%)
                                           -0.0001 -0.5908 -0.0091 -0.4935 -0.0217
                                            0.6372 -0.0124  0.0000  0.0000  0.0180
                                            0.0000 -0.0000  0.0070  0.0155
   176. (0.00798) BD*( 1) C   4 - C   5  
                ( 50.18%)   0.7084* C   4 s( 35.35%)p 1.83( 64.61%)d 0.00(  0.05%)
                                            0.0000  0.5944  0.0110 -0.7963  0.0007
                                           -0.1008 -0.0433  0.0000 -0.0000 -0.0002
                                           -0.0000 -0.0000  0.0184 -0.0117
                ( 49.82%)  -0.7058* C   5 s( 35.89%)p 1.79( 64.07%)d 0.00(  0.05%)
                                           -0.0000  0.5990  0.0103  0.7966  0.0055
                                            0.0655 -0.0414 -0.0000 -0.0000  0.0086
                                           -0.0000  0.0000  0.0154 -0.0119
   177. (0.03628) BD*( 2) C   4 - C   5  
                ( 45.69%)   0.6759* C   4 s(  0.00%)p 1.00( 99.93%)d 0.00(  0.07%)
                                            0.0000 -0.0000  0.0000 -0.0000  0.0000
                                            0.0000 -0.0000 -0.9997  0.0061 -0.0000
                                            0.0207 -0.0149 -0.0000 -0.0000
                ( 54.31%)  -0.7369* C   5 s(  0.00%)p 1.00( 99.92%)d 0.00(  0.08%)
                                           -0.0000 -0.0000  0.0000 -0.0000 -0.0000
                                            0.0000 -0.0000 -0.9996  0.0047  0.0000
                                           -0.0220 -0.0179 -0.0000 -0.0000
   178. (0.00749) BD*( 1) C   4 - H  15  
                ( 35.77%)   0.5981* C   4 s( 30.16%)p 2.32( 69.82%)d 0.00(  0.02%)
                                           -0.0003  0.5490 -0.0149  0.4948 -0.0125
                                           -0.6732  0.0010 -0.0000  0.0000 -0.0123
                                           -0.0000  0.0000 -0.0024 -0.0095
                ( 64.23%)  -0.8014* H  15 s( 99.89%)p 0.00(  0.11%)
                                            0.9994 -0.0037 -0.0199  0.0264  0.0000
   179. (0.01190) BD*( 1) C   5 - C   6  
                ( 50.93%)   0.7136* C   5 s( 33.74%)p 1.96( 66.19%)d 0.00(  0.06%)
                                            0.0001  0.5808  0.0112 -0.4905 -0.0254
                                            0.6485 -0.0118  0.0000 -0.0000 -0.0191
                                           -0.0000  0.0000 -0.0076 -0.0150
                ( 49.07%)  -0.7005* C   6 s( 37.39%)p 1.67( 62.56%)d 0.00(  0.05%)
                                           -0.0001  0.6115  0.0053  0.4237 -0.0231
                                           -0.6673 -0.0117  0.0000 -0.0000 -0.0160
                                            0.0000  0.0000 -0.0073 -0.0148
   180. (0.00725) BD*( 1) C   5 - H  16  
                ( 35.36%)   0.5946* C   5 s( 30.28%)p 2.30( 69.69%)d 0.00(  0.03%)
                                           -0.0003  0.5501 -0.0152 -0.3511  0.0107
                                           -0.7573  0.0048 -0.0000 -0.0000  0.0111
                                            0.0000  0.0000 -0.0060 -0.0098
                ( 64.64%)  -0.8040* H  16 s( 99.89%)p 0.00(  0.11%)
                                            0.9994 -0.0036  0.0150  0.0304  0.0000
   181. (0.05889) BD*( 1) C   6 - N   7  
                ( 62.05%)   0.7877* C   6 s( 24.90%)p 3.01( 74.95%)d 0.01(  0.15%)
                                            0.0000  0.4989  0.0121 -0.8611 -0.0069
                                           -0.0893 -0.0004 -0.0000  0.0000  0.0071
                                           -0.0000 -0.0000  0.0321 -0.0208
                ( 37.95%)  -0.6161* N   7 s( 35.02%)p 1.85( 64.94%)d 0.00(  0.05%)
                                           -0.0001  0.5901 -0.0437  0.8008  0.0376
                                            0.0812  0.0034 -0.0000 -0.0000  0.0037
                                           -0.0000  0.0000  0.0194 -0.0079
   182. (0.01210) BD*( 1) C   6 - C  10  
                ( 49.25%)   0.7018* C   6 s( 37.52%)p 1.66( 62.44%)d 0.00(  0.05%)
                                            0.0001 -0.6125 -0.0033 -0.2784  0.0258
                                           -0.7390 -0.0049 -0.0000 -0.0000 -0.0114
                                           -0.0000 -0.0000  0.0120  0.0139
                ( 50.75%)  -0.7124* C  10 s( 33.76%)p 1.96( 66.19%)d 0.00(  0.06%)
                                           -0.0001 -0.5809 -0.0080  0.3453  0.0274
                                            0.7361 -0.0080  0.0000 -0.0000 -0.0132
                                            0.0000 -0.0000  0.0146  0.0132
   183. (0.10189) BD*( 2) C   6 - C  10  
                ( 65.93%)   0.8120* C   6 s(  0.00%)p 1.00( 99.92%)d 0.00(  0.08%)
                                           -0.0000 -0.0000 -0.0000 -0.0000 -0.0000
                                           -0.0000  0.0000  0.9996  0.0043 -0.0000
                                            0.0128  0.0251 -0.0000  0.0000
                ( 34.07%)  -0.5837* C  10 s(  0.00%)p 1.00( 99.94%)d 0.00(  0.06%)
                                            0.0000  0.0000 -0.0000 -0.0000 -0.0000
                                            0.0000 -0.0000  0.9997 -0.0017 -0.0000
                                            0.0146 -0.0204 -0.0000 -0.0000
   184. (0.02739) BD*( 1) N   7 - O   8  
                ( 51.39%)   0.7169* N   7 s( 32.39%)p 2.08( 67.47%)d 0.00(  0.14%)
                                           -0.0000  0.5684  0.0279 -0.4862  0.0498
                                            0.6596 -0.0286  0.0000  0.0000 -0.0307
                                            0.0000 -0.0000 -0.0129 -0.0170
                ( 48.61%)  -0.6972* O   8 s( 26.26%)p 2.80( 73.59%)d 0.01(  0.14%)
                                           -0.0001  0.5107 -0.0422  0.4719 -0.0090
                                           -0.7159  0.0255  0.0000 -0.0000 -0.0313
                                            0.0000 -0.0000 -0.0128 -0.0175
   185. (0.02743) BD*( 1) N   7 - O   9  
                ( 51.33%)   0.7165* N   7 s( 32.30%)p 2.09( 67.56%)d 0.00(  0.14%)
                                           -0.0000  0.5676  0.0279 -0.3431  0.0431
                                           -0.7447  0.0381  0.0000 -0.0000  0.0234
                                           -0.0000 -0.0000 -0.0246 -0.0171
                ( 48.67%)  -0.6976* O   9 s( 26.46%)p 2.77( 73.39%)d 0.01(  0.15%)
                                           -0.0001  0.5127 -0.0417  0.3172 -0.0037
                                            0.7953 -0.0266  0.0000 -0.0000  0.0237
                                            0.0000  0.0000 -0.0242 -0.0183
   186. (0.27847) BD*( 2) N   7 - O   9  
                ( 51.71%)   0.7191* N   7 s(  0.00%)p 1.00( 99.82%)d 0.00(  0.18%)
                                            0.0000 -0.0000 -0.0000  0.0000  0.0000
                                            0.0000 -0.0000  0.9989  0.0212 -0.0000
                                           -0.0091 -0.0409 -0.0000  0.0000
                ( 48.29%)  -0.6949* O   9 s(  0.00%)p 1.00( 99.79%)d 0.00(  0.21%)
                                            0.0000 -0.0000  0.0000  0.0000  0.0000
                                           -0.0000  0.0000  0.9988 -0.0173  0.0000
                                            0.0201  0.0413  0.0000 -0.0000
   187. (0.00764) BD*( 1) C  10 - C  11  
                ( 49.80%)   0.7057* C  10 s( 35.57%)p 1.81( 64.39%)d 0.00(  0.05%)
                                            0.0000 -0.5963 -0.0130 -0.7952  0.0002
                                           -0.0980 -0.0431 -0.0000 -0.0000  0.0014
                                           -0.0000  0.0000 -0.0181  0.0113
                ( 50.20%)  -0.7085* C  11 s( 35.90%)p 1.78( 64.05%)d 0.00(  0.05%)
                                           -0.0000 -0.5991 -0.0110  0.7969  0.0080
                                            0.0611 -0.0402 -0.0000 -0.0000 -0.0068
                                            0.0000  0.0000 -0.0164  0.0132
   188. (0.00714) BD*( 1) C  10 - H  17  
                ( 35.05%)   0.5921* C  10 s( 30.60%)p 2.27( 69.38%)d 0.00(  0.02%)
                                            0.0003 -0.5529  0.0170  0.4965 -0.0100
                                           -0.6687  0.0041  0.0000  0.0000  0.0118
                                            0.0000 -0.0000  0.0016  0.0088
                ( 64.95%)  -0.8059* H  17 s( 99.89%)p 0.00(  0.11%)
                                           -0.9994  0.0040 -0.0211  0.0260  0.0000
   189. (0.00697) BD*( 1) C  11 - H  18  
                ( 37.15%)   0.6095* C  11 s( 29.07%)p 2.44( 70.90%)d 0.00(  0.03%)
                                            0.0003 -0.5390  0.0125 -0.3464  0.0163
                                           -0.7673  0.0014 -0.0000  0.0000 -0.0110
                                            0.0000 -0.0000  0.0081  0.0110
                ( 62.85%)  -0.7928* H  18 s( 99.89%)p 0.00(  0.11%)
                                           -0.9995  0.0016  0.0113  0.0307  0.0000


 NHO Directionality and "Bond Bending" (deviations from line of nuclear centers)

         [Thresholds for printing:  angular deviation  >  1.0 degree]
                                    hybrid p-character > 25.0%
                                    orbital occupancy  >  0.10e

                                Line of Centers        Hybrid 1              Hybrid 2
                                ---------------  -------------------   ------------------
                NBO               Theta   Phi    Theta   Phi    Dev    Theta   Phi    Dev
 ========================================================================================
     1. BD (   1) O   1 - C   2    90.0  116.8     --     --    --      90.0  298.9   2.1
     2. BD (   1) C   2 - C   3    90.0  186.6    90.0  188.9   2.3      --     --    --
     3. BD (   1) C   2 - H  13    36.8   65.1    35.9   57.9   4.4      --     --    --
     4. BD (   1) C   2 - H  14   143.2   65.1   144.1   57.9   4.4      --     --    --
     5. BD (   1) C   3 - C   4    90.0  245.7    90.0  248.0   2.4     90.0   62.9   2.8
     6. BD (   1) C   3 - C  11    90.0  126.3    90.0  123.6   2.7     90.0  309.5   3.3
     7. BD (   1) C   4 - C   5    90.0  186.1    90.0  190.3   4.1     90.0    1.7   4.4
     8. BD (   2) C   4 - C   5    90.0  186.1     0.0    0.0  90.0      0.0    0.0  90.0
     9. BD (   1) C   4 - H  15    90.0  306.8    90.0  305.7   1.1      --     --    --
    10. BD (   1) C   5 - C   6    90.0  125.0    90.0  129.0   4.0     90.0  300.5   4.5
    11. BD (   1) C   5 - H  16    90.0  244.3    90.0  245.7   1.4      --     --    --
    13. BD (   1) C   6 - C  10    90.0   66.9    90.0   71.2   4.4     90.0  242.9   4.0
    14. BD (   2) C   6 - C  10    90.0   66.9     0.0    0.0  90.0      0.0    0.0  90.0
    15. BD (   1) N   7 - O   8    90.0  123.4    90.0  124.7   1.3      --     --    --
    16. BD (   1) N   7 - O   9    90.0  248.2    90.0  247.0   1.3      --     --    --
    17. BD (   2) N   7 - O   9    90.0  248.2     0.0    0.0  90.0      0.0    0.0  90.0
    18. BD (   1) C  10 - C  11    90.0    5.5    90.0   10.1   4.6     90.0  181.5   4.0
    19. BD (   1) C  10 - H  17    90.0  127.6    90.0  126.2   1.4      --     --    --
    32. LP (   1) O   1             --     --     90.0  245.7   --       --     --    --
    33. LP (   2) O   1             --     --      0.0    0.0   --       --     --    --
    34. LP (   3) O   1             --     --     90.0    4.5   --       --     --    --
    35. LP*(   1) C   3             --     --      0.0    0.0   --       --     --    --
    36. LP (   1) O   8             --     --     90.0  123.3   --       --     --    --
    37. LP (   2) O   8             --     --     90.0   33.6   --       --     --    --
    38. LP (   3) O   8             --     --      0.0    0.0   --       --     --    --
    39. LP (   1) O   9             --     --     90.0  248.3   --       --     --    --
    40. LP (   2) O   9             --     --     90.0  338.1   --       --     --    --
    41. LP*(   1) C  11             --     --      0.0    0.0   --       --     --    --
   183. BD*(   2) C   6 - C  10    90.0   66.9     0.0    0.0  90.0      0.0    0.0  90.0
   186. BD*(   2) N   7 - O   9    90.0  248.2     0.0    0.0  90.0      0.0    0.0  90.0

 The molecular units found in the alpha and beta manifolds are inequivalent.
 For labelling purposes, the molecular units of the beta system will be used.


 Second Order Perturbation Theory Analysis of Fock Matrix in NBO Basis

     Threshold for printing:   0.25 kcal/mol
    (Intermolecular threshold: 0.03 kcal/mol)
                                                                              E(2)  E(j)-E(i) F(i,j)
         Donor NBO (i)                     Acceptor NBO (j)                 kcal/mol   a.u.    a.u. 
 ===================================================================================================

 within unit  1
   1. BD (   1) O   1 - C   2        / 62. RY*(   2) C   3                    0.28    1.77    0.028
   1. BD (   1) O   1 - C   2        /175. BD*(   1) C   3 - C  11            1.13    1.38    0.050
   2. BD (   1) C   2 - C   3        / 70. RY*(   1) C   4                    0.66    1.79    0.044
   2. BD (   1) C   2 - C   3        /133. RY*(   1) C  11                    0.68    1.79    0.044
   2. BD (   1) C   2 - C   3        /172. BD*(   1) C   2 - H  13            0.31    1.08    0.023
   2. BD (   1) C   2 - C   3        /173. BD*(   1) C   2 - H  14            0.31    1.08    0.023
   2. BD (   1) C   2 - C   3        /174. BD*(   1) C   3 - C   4            1.28    1.20    0.050
   2. BD (   1) C   2 - C   3        /175. BD*(   1) C   3 - C  11            0.98    1.19    0.043
   2. BD (   1) C   2 - C   3        /176. BD*(   1) C   4 - C   5            1.27    1.22    0.050
   2. BD (   1) C   2 - C   3        /187. BD*(   1) C  10 - C  11            1.24    1.22    0.049
   3. BD (   1) C   2 - H  13        / 35. LP*(   1) C   3                    4.82    0.40    0.063
   3. BD (   1) C   2 - H  13        / 43. RY*(   1) O   1                    0.39    1.63    0.033
   3. BD (   1) C   2 - H  13        / 64. RY*(   4) C   3                    0.31    1.74    0.031
   3. BD (   1) C   2 - H  13        /174. BD*(   1) C   3 - C   4            1.02    1.06    0.043
   4. BD (   1) C   2 - H  14        / 35. LP*(   1) C   3                    4.82    0.40    0.063
   4. BD (   1) C   2 - H  14        / 43. RY*(   1) O   1                    0.39    1.63    0.033
   4. BD (   1) C   2 - H  14        / 64. RY*(   4) C   3                    0.31    1.74    0.031
   4. BD (   1) C   2 - H  14        /174. BD*(   1) C   3 - C   4            1.02    1.06    0.043
   5. BD (   1) C   3 - C   4        / 52. RY*(   1) C   2                    0.38    1.26    0.028
   5. BD (   1) C   3 - C   4        / 80. RY*(   2) C   5                    1.10    1.47    0.051
   5. BD (   1) C   3 - C   4        /133. RY*(   1) C  11                    0.41    1.85    0.035
   5. BD (   1) C   3 - C   4        /171. BD*(   1) C   2 - C   3            1.03    1.10    0.043
   5. BD (   1) C   3 - C   4        /175. BD*(   1) C   3 - C  11            1.74    1.25    0.059
   5. BD (   1) C   3 - C   4        /176. BD*(   1) C   4 - C   5            1.30    1.27    0.052
   5. BD (   1) C   3 - C   4        /178. BD*(   1) C   4 - H  15            0.69    1.20    0.036
   5. BD (   1) C   3 - C   4        /180. BD*(   1) C   5 - H  16            1.08    1.19    0.045
   5. BD (   1) C   3 - C   4        /189. BD*(   1) C  11 - H  18            1.18    1.17    0.047
   6. BD (   1) C   3 - C  11        / 52. RY*(   1) C   2                    0.38    1.26    0.028
   6. BD (   1) C   3 - C  11        / 70. RY*(   1) C   4                    0.51    1.85    0.039
   6. BD (   1) C   3 - C  11        /125. RY*(   2) C  10                    1.19    1.45    0.053
   6. BD (   1) C   3 - C  11        /170. BD*(   1) O   1 - C   2            0.64    1.01    0.032
   6. BD (   1) C   3 - C  11        /171. BD*(   1) C   2 - C   3            0.87    1.10    0.039
   6. BD (   1) C   3 - C  11        /174. BD*(   1) C   3 - C   4            1.73    1.26    0.059
   6. BD (   1) C   3 - C  11        /178. BD*(   1) C   4 - H  15            1.13    1.20    0.047
   6. BD (   1) C   3 - C  11        /187. BD*(   1) C  10 - C  11            1.29    1.28    0.051
   6. BD (   1) C   3 - C  11        /188. BD*(   1) C  10 - H  17            1.11    1.20    0.046
   6. BD (   1) C   3 - C  11        /189. BD*(   1) C  11 - H  18            0.56    1.18    0.032
   7. BD (   1) C   4 - C   5        / 61. RY*(   1) C   3                    0.89    1.82    0.051
   7. BD (   1) C   4 - C   5        / 88. RY*(   1) C   6                    0.55    1.70    0.039
   7. BD (   1) C   4 - C   5        / 89. RY*(   2) C   6                    0.51    1.73    0.038
   7. BD (   1) C   4 - C   5        /171. BD*(   1) C   2 - C   3            1.70    1.09    0.054
   7. BD (   1) C   4 - C   5        /174. BD*(   1) C   3 - C   4            1.51    1.25    0.055
   7. BD (   1) C   4 - C   5        /178. BD*(   1) C   4 - H  15            0.73    1.19    0.037
   7. BD (   1) C   4 - C   5        /179. BD*(   1) C   5 - C   6            1.40    1.25    0.053
   7. BD (   1) C   4 - C   5        /180. BD*(   1) C   5 - H  16            0.79    1.19    0.039
   7. BD (   1) C   4 - C   5        /181. BD*(   1) C   6 - N   7            2.26    0.99    0.061
   8. BD (   2) C   4 - C   5        / 35. LP*(   1) C   3                   34.16    0.16    0.098
   8. BD (   2) C   4 - C   5        / 65. RY*(   5) C   3                    0.55    1.73    0.043
   8. BD (   2) C   4 - C   5        / 72. RY*(   3) C   4                    0.33    0.91    0.024
   8. BD (   2) C   4 - C   5        / 91. RY*(   4) C   6                    0.27    1.88    0.031
   8. BD (   2) C   4 - C   5        / 95. RY*(   8) C   6                    0.28    1.50    0.029
   8. BD (   2) C   4 - C   5        /183. BD*(   2) C   6 - C  10           11.49    0.28    0.075
   9. BD (   1) C   4 - H  15        / 79. RY*(   1) C   5                    0.27    1.58    0.026
   9. BD (   1) C   4 - H  15        /174. BD*(   1) C   3 - C   4            0.55    1.05    0.030
   9. BD (   1) C   4 - H  15        /175. BD*(   1) C   3 - C  11            2.31    1.04    0.062
   9. BD (   1) C   4 - H  15        /176. BD*(   1) C   4 - C   5            0.56    1.07    0.031
   9. BD (   1) C   4 - H  15        /179. BD*(   1) C   5 - C   6            1.88    1.05    0.056
  10. BD (   1) C   5 - C   6        / 70. RY*(   1) C   4                    0.25    1.86    0.028
  10. BD (   1) C   5 - C   6        / 71. RY*(   2) C   4                    0.96    1.48    0.048
  10. BD (   1) C   5 - C   6        / 97. RY*(   1) N   7                    0.52    1.85    0.039
  10. BD (   1) C   5 - C   6        /124. RY*(   1) C  10                    0.52    1.81    0.039
  10. BD (   1) C   5 - C   6        /176. BD*(   1) C   4 - C   5            1.20    1.29    0.050
  10. BD (   1) C   5 - C   6        /178. BD*(   1) C   4 - H  15            1.15    1.21    0.047
  10. BD (   1) C   5 - C   6        /180. BD*(   1) C   5 - H  16            0.66    1.21    0.036
  10. BD (   1) C   5 - C   6        /182. BD*(   1) C   6 - C  10            2.23    1.27    0.067
  10. BD (   1) C   5 - C   6        /184. BD*(   1) N   7 - O   8            0.89    1.20    0.042
  10. BD (   1) C   5 - C   6        /188. BD*(   1) C  10 - H  17            1.00    1.21    0.044
  11. BD (   1) C   5 - H  16        / 70. RY*(   1) C   4                    0.28    1.65    0.027
  11. BD (   1) C   5 - H  16        / 89. RY*(   2) C   6                    0.45    1.54    0.033
  11. BD (   1) C   5 - H  16        /174. BD*(   1) C   3 - C   4            1.97    1.06    0.058
  11. BD (   1) C   5 - H  16        /176. BD*(   1) C   4 - C   5            0.63    1.08    0.033
  11. BD (   1) C   5 - H  16        /179. BD*(   1) C   5 - C   6            0.40    1.06    0.026
  11. BD (   1) C   5 - H  16        /181. BD*(   1) C   6 - N   7            0.51    0.80    0.026
  11. BD (   1) C   5 - H  16        /182. BD*(   1) C   6 - C  10            2.45    1.06    0.064
  12. BD (   1) C   6 - N   7        / 79. RY*(   1) C   5                    0.35    1.87    0.032
  12. BD (   1) C   6 - N   7        /106. RY*(   1) O   8                    0.75    1.97    0.049
  12. BD (   1) C   6 - N   7        /115. RY*(   1) O   9                    0.74    1.98    0.048
  12. BD (   1) C   6 - N   7        /124. RY*(   1) C  10                    0.35    1.88    0.032
  12. BD (   1) C   6 - N   7        /176. BD*(   1) C   4 - C   5            0.83    1.36    0.042
  12. BD (   1) C   6 - N   7        /179. BD*(   1) C   5 - C   6            0.43    1.34    0.030
  12. BD (   1) C   6 - N   7        /182. BD*(   1) C   6 - C  10            0.46    1.33    0.031
  12. BD (   1) C   6 - N   7        /187. BD*(   1) C  10 - C  11            0.85    1.35    0.043
  13. BD (   1) C   6 - C  10        / 79. RY*(   1) C   5                    0.53    1.79    0.039
  13. BD (   1) C   6 - C  10        / 97. RY*(   1) N   7                    0.51    1.84    0.039
  13. BD (   1) C   6 - C  10        /133. RY*(   1) C  11                    0.32    1.86    0.031
  13. BD (   1) C   6 - C  10        /134. RY*(   2) C  11                    0.78    1.46    0.043
  13. BD (   1) C   6 - C  10        /179. BD*(   1) C   5 - C   6            2.22    1.27    0.067
  13. BD (   1) C   6 - C  10        /180. BD*(   1) C   5 - H  16            1.01    1.20    0.044
  13. BD (   1) C   6 - C  10        /185. BD*(   1) N   7 - O   9            0.90    1.20    0.042
  13. BD (   1) C   6 - C  10        /187. BD*(   1) C  10 - C  11            1.24    1.28    0.050
  13. BD (   1) C   6 - C  10        /188. BD*(   1) C  10 - H  17            0.72    1.21    0.037
  13. BD (   1) C   6 - C  10        /189. BD*(   1) C  11 - H  18            1.18    1.18    0.047
  14. BD (   2) C   6 - C  10        / 41. LP*(   1) C  11                   55.63    0.15    0.117
  14. BD (   2) C   6 - C  10        / 82. RY*(   4) C   5                    0.59    0.97    0.036
  14. BD (   2) C   6 - C  10        /102. RY*(   6) N   7                    0.27    1.71    0.032
  14. BD (   2) C   6 - C  10        /127. RY*(   4) C  10                    0.34    0.86    0.026
  14. BD (   2) C   6 - C  10        /128. RY*(   5) C  10                    0.31    2.16    0.039
  14. BD (   2) C   6 - C  10        /136. RY*(   4) C  11                    0.31    1.02    0.027
  14. BD (   2) C   6 - C  10        /137. RY*(   5) C  11                    0.65    2.04    0.055
  14. BD (   2) C   6 - C  10        /177. BD*(   2) C   4 - C   5            3.98    0.29    0.050
  14. BD (   2) C   6 - C  10        /183. BD*(   2) C   6 - C  10            2.81    0.28    0.039
  14. BD (   2) C   6 - C  10        /186. BD*(   2) N   7 - O   9            6.69    0.17    0.043
  15. BD (   1) N   7 - O   8        / 88. RY*(   1) C   6                    0.83    2.06    0.052
  15. BD (   1) N   7 - O   8        / 97. RY*(   1) N   7                    0.32    2.19    0.033
  15. BD (   1) N   7 - O   8        /179. BD*(   1) C   5 - C   6            0.45    1.61    0.034
  15. BD (   1) N   7 - O   8        /181. BD*(   1) C   6 - N   7            0.59    1.35    0.037
  16. BD (   1) N   7 - O   9        / 88. RY*(   1) C   6                    0.86    2.06    0.053
  16. BD (   1) N   7 - O   9        / 97. RY*(   1) N   7                    0.33    2.19    0.034
  16. BD (   1) N   7 - O   9        /181. BD*(   1) C   6 - N   7            0.57    1.35    0.036
  16. BD (   1) N   7 - O   9        /182. BD*(   1) C   6 - C  10            0.45    1.61    0.034
  17. BD (   2) N   7 - O   9        /107. RY*(   2) O   8                    1.06    1.51    0.051
  17. BD (   2) N   7 - O   9        /183. BD*(   2) C   6 - C  10            4.62    0.45    0.059
  17. BD (   2) N   7 - O   9        /186. BD*(   2) N   7 - O   9            2.57    0.34    0.043
  18. BD (   1) C  10 - C  11        / 62. RY*(   2) C   3                    1.00    1.64    0.051
  18. BD (   1) C  10 - C  11        / 88. RY*(   1) C   6                    0.47    1.71    0.036
  18. BD (   1) C  10 - C  11        / 89. RY*(   2) C   6                    0.57    1.73    0.040
  18. BD (   1) C  10 - C  11        /171. BD*(   1) C   2 - C   3            1.65    1.10    0.054
  18. BD (   1) C  10 - C  11        /175. BD*(   1) C   3 - C  11            1.47    1.25    0.054
  18. BD (   1) C  10 - C  11        /181. BD*(   1) C   6 - N   7            2.17    1.00    0.060
  18. BD (   1) C  10 - C  11        /182. BD*(   1) C   6 - C  10            1.43    1.25    0.054
  18. BD (   1) C  10 - C  11        /188. BD*(   1) C  10 - H  17            0.83    1.20    0.040
  18. BD (   1) C  10 - C  11        /189. BD*(   1) C  11 - H  18            0.66    1.17    0.035
  19. BD (   1) C  10 - H  17        / 89. RY*(   2) C   6                    0.43    1.54    0.032
  19. BD (   1) C  10 - H  17        /133. RY*(   1) C  11                    0.27    1.65    0.027
  19. BD (   1) C  10 - H  17        /175. BD*(   1) C   3 - C  11            1.93    1.05    0.057
  19. BD (   1) C  10 - H  17        /179. BD*(   1) C   5 - C   6            2.38    1.06    0.063
  19. BD (   1) C  10 - H  17        /181. BD*(   1) C   6 - N   7            0.49    0.80    0.025
  19. BD (   1) C  10 - H  17        /182. BD*(   1) C   6 - C  10            0.48    1.05    0.028
  19. BD (   1) C  10 - H  17        /187. BD*(   1) C  10 - C  11            0.64    1.07    0.033
  20. BD (   1) C  11 - H  18        / 61. RY*(   1) C   3                    0.44    1.65    0.034
  20. BD (   1) C  11 - H  18        /124. RY*(   1) C  10                    0.30    1.61    0.028
  20. BD (   1) C  11 - H  18        /174. BD*(   1) C   3 - C   4            2.18    1.07    0.061
  20. BD (   1) C  11 - H  18        /175. BD*(   1) C   3 - C  11            0.37    1.06    0.025
  20. BD (   1) C  11 - H  18        /182. BD*(   1) C   6 - C  10            1.95    1.07    0.058
  20. BD (   1) C  11 - H  18        /187. BD*(   1) C  10 - C  11            0.51    1.09    0.030
  21. CR (   1) O   1                / 52. RY*(   1) C   2                    0.84   19.53    0.162
  21. CR (   1) O   1                / 57. RY*(   6) C   2                    0.45   20.10    0.120
  22. CR (   1) C   2                /146. RY*(   1) H  13                    0.42   10.57    0.084
  22. CR (   1) C   2                /150. RY*(   1) H  14                    0.42   10.57    0.084
  22. CR (   1) C   2                /170. BD*(   1) O   1 - C   2            0.44   10.46    0.086
  22. CR (   1) C   2                /174. BD*(   1) C   3 - C   4            0.42   10.71    0.086
  22. CR (   1) C   2                /175. BD*(   1) C   3 - C  11            0.38   10.70    0.081
  23. CR (   1) C   3                / 53. RY*(   2) C   2                    0.39   11.29    0.084
  23. CR (   1) C   3                / 71. RY*(   2) C   4                    0.90   10.87    0.125
  23. CR (   1) C   3                /134. RY*(   2) C  11                    0.85   10.86    0.121
  23. CR (   1) C   3                /176. BD*(   1) C   4 - C   5            0.42   10.68    0.085
  23. CR (   1) C   3                /178. BD*(   1) C   4 - H  15            0.27   10.61    0.067
  23. CR (   1) C   3                /187. BD*(   1) C  10 - C  11            0.39   10.68    0.082
  23. CR (   1) C   3                /189. BD*(   1) C  11 - H  18            0.27   10.58    0.067
  24. CR (   1) C   4                / 62. RY*(   2) C   3                    1.02   11.02    0.134
  24. CR (   1) C   4                / 79. RY*(   1) C   5                    0.35   11.16    0.079
  24. CR (   1) C   4                / 80. RY*(   2) C   5                    0.28   10.85    0.069
  24. CR (   1) C   4                / 81. RY*(   3) C   5                    0.32   10.75    0.074
  24. CR (   1) C   4                /154. RY*(   1) H  15                    0.46   10.49    0.088
  24. CR (   1) C   4                /171. BD*(   1) C   2 - C   3            0.49   10.47    0.091
  24. CR (   1) C   4                /175. BD*(   1) C   3 - C  11            0.54   10.62    0.096
  24. CR (   1) C   4                /179. BD*(   1) C   5 - C   6            0.48   10.63    0.091
  24. CR (   1) C   4                /180. BD*(   1) C   5 - H  16            0.31   10.57    0.072
  25. CR (   1) C   5                / 71. RY*(   2) C   4                    0.33   10.85    0.076
  25. CR (   1) C   5                / 73. RY*(   4) C   4                    0.46   10.76    0.089
  25. CR (   1) C   5                / 88. RY*(   1) C   6                    0.78   11.09    0.118
  25. CR (   1) C   5                /158. RY*(   1) H  16                    0.50   10.50    0.091
  25. CR (   1) C   5                /174. BD*(   1) C   3 - C   4            0.50   10.64    0.093
  25. CR (   1) C   5                /178. BD*(   1) C   4 - H  15            0.30   10.58    0.071
  25. CR (   1) C   5                /181. BD*(   1) C   6 - N   7            0.34   10.38    0.078
  25. CR (   1) C   5                /182. BD*(   1) C   6 - C  10            0.65   10.64    0.105
  26. CR (   1) C   6                / 80. RY*(   2) C   5                    0.85   10.91    0.122
  26. CR (   1) C   6                / 98. RY*(   2) N   7                    0.30   11.64    0.075
  26. CR (   1) C   6                /125. RY*(   2) C  10                    0.83   10.88    0.120
  26. CR (   1) C   6                /176. BD*(   1) C   4 - C   5            0.38   10.71    0.080
  26. CR (   1) C   6                /179. BD*(   1) C   5 - C   6            0.27   10.69    0.068
  26. CR (   1) C   6                /180. BD*(   1) C   5 - H  16            0.28   10.63    0.070
  26. CR (   1) C   6                /181. BD*(   1) C   6 - N   7            0.35   10.43    0.078
  26. CR (   1) C   6                /182. BD*(   1) C   6 - C  10            0.28   10.69    0.069
  26. CR (   1) C   6                /187. BD*(   1) C  10 - C  11            0.38   10.71    0.081
  26. CR (   1) C   6                /188. BD*(   1) C  10 - H  17            0.29   10.63    0.071
  27. CR (   1) N   7                / 89. RY*(   2) C   6                    0.87   15.42    0.146
  27. CR (   1) N   7                /179. BD*(   1) C   5 - C   6            0.25   14.94    0.078
  27. CR (   1) N   7                /182. BD*(   1) C   6 - C  10            0.25   14.94    0.078
  28. CR (   1) O   8                / 97. RY*(   1) N   7                    1.39   20.04    0.212
  28. CR (   1) O   8                / 98. RY*(   2) N   7                    0.65   20.41    0.146
  28. CR (   1) O   8                /181. BD*(   1) C   6 - N   7            0.64   19.21    0.144
  28. CR (   1) O   8                /185. BD*(   1) N   7 - O   9            0.40   19.40    0.113
  29. CR (   1) O   9                / 97. RY*(   1) N   7                    1.43   20.05    0.215
  29. CR (   1) O   9                / 98. RY*(   2) N   7                    0.63   20.42    0.144
  29. CR (   1) O   9                /181. BD*(   1) C   6 - N   7            0.64   19.21    0.144
  29. CR (   1) O   9                /184. BD*(   1) N   7 - O   8            0.40   19.40    0.113
  30. CR (   1) C  10                / 88. RY*(   1) C   6                    0.78   11.08    0.118
  30. CR (   1) C  10                /134. RY*(   2) C  11                    0.29   10.83    0.071
  30. CR (   1) C  10                /135. RY*(   3) C  11                    0.48   10.75    0.091
  30. CR (   1) C  10                /162. RY*(   1) H  17                    0.50   10.49    0.092
  30. CR (   1) C  10                /175. BD*(   1) C   3 - C  11            0.51   10.62    0.093
  30. CR (   1) C  10                /179. BD*(   1) C   5 - C   6            0.65   10.63    0.106
  30. CR (   1) C  10                /181. BD*(   1) C   6 - N   7            0.34   10.37    0.077
  30. CR (   1) C  10                /189. BD*(   1) C  11 - H  18            0.29   10.55    0.070
  31. CR (   1) C  11                / 61. RY*(   1) C   3                    0.67   11.22    0.110
  31. CR (   1) C  11                / 62. RY*(   2) C   3                    0.32   11.03    0.075
  31. CR (   1) C  11                /124. RY*(   1) C  10                    0.34   11.19    0.078
  31. CR (   1) C  11                /125. RY*(   2) C  10                    0.36   10.84    0.079
  31. CR (   1) C  11                /126. RY*(   3) C  10                    0.32   10.72    0.074
  31. CR (   1) C  11                /166. RY*(   1) H  18                    0.40   10.47    0.081
  31. CR (   1) C  11                /171. BD*(   1) C   2 - C   3            0.47   10.49    0.089
  31. CR (   1) C  11                /174. BD*(   1) C   3 - C   4            0.51   10.65    0.093
  31. CR (   1) C  11                /182. BD*(   1) C   6 - C  10            0.47   10.64    0.090
  31. CR (   1) C  11                /188. BD*(   1) C  10 - H  17            0.32   10.59    0.074
  32. LP (   1) O   1                / 52. RY*(   1) C   2                    0.77    1.14    0.037
  32. LP (   1) O   1                /171. BD*(   1) C   2 - C   3            0.53    0.98    0.029
  32. LP (   1) O   1                /172. BD*(   1) C   2 - H  13            0.63    1.01    0.032
  32. LP (   1) O   1                /173. BD*(   1) C   2 - H  14            0.63    1.01    0.032
  32. LP (   1) O   1                /178. BD*(   1) C   4 - H  15            0.26    1.08    0.021
  33. LP (   2) O   1                / 35. LP*(   1) C   3                    0.44    0.18    0.012
  33. LP (   2) O   1                / 54. RY*(   3) C   2                    0.76    2.06    0.054
  33. LP (   2) O   1                /172. BD*(   1) C   2 - H  13            2.84    0.72    0.062
  33. LP (   2) O   1                /173. BD*(   1) C   2 - H  14            2.84    0.72    0.062
  34. LP (   3) O   1                / 45. RY*(   3) O   1                    0.34    1.75    0.035
  34. LP (   3) O   1                / 50. RY*(   8) O   1                    0.89    3.42    0.081
  34. LP (   3) O   1                / 51. RY*(   9) O   1                    0.48    3.41    0.059
  34. LP (   3) O   1                / 55. RY*(   4) C   2                    0.44    2.22    0.046
  34. LP (   3) O   1                / 57. RY*(   6) C   2                    0.58    1.55    0.044
  34. LP (   3) O   1                /171. BD*(   1) C   2 - C   3            1.90    0.82    0.057
  35. LP*(   1) C   3                / 64. RY*(   4) C   3                    0.28    1.34    0.045
  35. LP*(   1) C   3                / 72. RY*(   3) C   4                    1.04    0.75    0.065
  35. LP*(   1) C   3                /136. RY*(   4) C  11                    0.95    0.87    0.067
  35. LP*(   1) C   3                /172. BD*(   1) C   2 - H  13            1.08    0.53    0.055
  35. LP*(   1) C   3                /173. BD*(   1) C   2 - H  14            1.08    0.53    0.055
  35. LP*(   1) C   3                /177. BD*(   2) C   4 - C   5           13.77    0.14    0.096
  35. LP*(   1) C   3                /183. BD*(   2) C   6 - C  10            0.36    0.13    0.013
  36. LP (   1) O   8                / 97. RY*(   1) N   7                    2.68    1.86    0.089
  36. LP (   1) O   8                / 98. RY*(   2) N   7                    0.61    2.22    0.047
  36. LP (   1) O   8                /100. RY*(   4) N   7                    0.44    2.58    0.043
  36. LP (   1) O   8                /181. BD*(   1) C   6 - N   7            2.09    1.02    0.060
  36. LP (   1) O   8                /185. BD*(   1) N   7 - O   9            1.12    1.21    0.047
  37. LP (   2) O   8                / 97. RY*(   1) N   7                    0.53    1.38    0.035
  37. LP (   2) O   8                / 98. RY*(   2) N   7                    1.06    1.75    0.056
  37. LP (   2) O   8                /100. RY*(   4) N   7                    0.81    2.10    0.054
  37. LP (   2) O   8                /101. RY*(   5) N   7                    0.40    3.10    0.046
  37. LP (   2) O   8                /179. BD*(   1) C   5 - C   6            0.39    0.80    0.023
  37. LP (   2) O   8                /181. BD*(   1) C   6 - N   7            7.46    0.54    0.080
  37. LP (   2) O   8                /185. BD*(   1) N   7 - O   9            9.28    0.73    0.105
  37. LP (   2) O   8                /187. BD*(   1) C  10 - C  11            0.27    0.82    0.019
  38. LP (   3) O   8                / 99. RY*(   3) N   7                    2.03    2.53    0.106
  38. LP (   3) O   8                /105. RY*(   9) N   7                    0.42    1.79    0.041
  38. LP (   3) O   8                /107. RY*(   2) O   8                    0.48    1.32    0.038
  38. LP (   3) O   8                /186. BD*(   2) N   7 - O   9           73.98    0.15    0.134
  39. LP (   1) O   9                / 97. RY*(   1) N   7                    2.77    1.85    0.091
  39. LP (   1) O   9                / 98. RY*(   2) N   7                    0.60    2.22    0.046
  39. LP (   1) O   9                /100. RY*(   4) N   7                    0.43    2.58    0.042
  39. LP (   1) O   9                /181. BD*(   1) C   6 - N   7            2.08    1.02    0.060
  39. LP (   1) O   9                /184. BD*(   1) N   7 - O   8            1.11    1.21    0.047
  40. LP (   2) O   9                / 97. RY*(   1) N   7                    0.52    1.38    0.035
  40. LP (   2) O   9                / 98. RY*(   2) N   7                    1.07    1.75    0.056
  40. LP (   2) O   9                /100. RY*(   4) N   7                    0.79    2.11    0.053
  40. LP (   2) O   9                /101. RY*(   5) N   7                    0.41    3.10    0.046
  40. LP (   2) O   9                /176. BD*(   1) C   4 - C   5            0.26    0.82    0.019
  40. LP (   2) O   9                /181. BD*(   1) C   6 - N   7            7.46    0.54    0.081
  40. LP (   2) O   9                /182. BD*(   1) C   6 - C  10            0.39    0.80    0.023
  40. LP (   2) O   9                /184. BD*(   1) N   7 - O   8            9.30    0.73    0.106
  41. LP*(   1) C  11                / 66. RY*(   6) C   3                    0.38    1.79    0.056
  41. LP*(   1) C  11                /127. RY*(   4) C  10                    0.66    0.71    0.046
  41. LP*(   1) C  11                /128. RY*(   5) C  10                    0.43    2.02    0.063
  41. LP*(   1) C  11                /136. RY*(   4) C  11                    0.99    0.88    0.063
  41. LP*(   1) C  11                /137. RY*(   5) C  11                    0.36    1.89    0.056
  41. LP*(   1) C  11                /177. BD*(   2) C   4 - C   5            0.38    0.14    0.015
  41. LP*(   1) C  11                /183. BD*(   2) C   6 - C  10           16.98    0.13    0.089
 181. BD*(   1) C   6 - N   7        / 90. RY*(   3) C   6                    0.72    0.27    0.072
 181. BD*(   1) C   6 - N   7        / 93. RY*(   6) C   6                    0.44    1.94    0.152
 181. BD*(   1) C   6 - N   7        / 98. RY*(   2) N   7                    0.25    1.21    0.088
 181. BD*(   1) C   6 - N   7        /100. RY*(   4) N   7                    0.47    1.56    0.139
 181. BD*(   1) C   6 - N   7        /103. RY*(   7) N   7                    0.49    1.03    0.116
 181. BD*(   1) C   6 - N   7        /176. BD*(   1) C   4 - C   5            0.50    0.28    0.058
 181. BD*(   1) C   6 - N   7        /180. BD*(   1) C   5 - H  16            0.58    0.20    0.052
 181. BD*(   1) C   6 - N   7        /187. BD*(   1) C  10 - C  11            0.50    0.28    0.057
 181. BD*(   1) C   6 - N   7        /188. BD*(   1) C  10 - H  17            0.56    0.20    0.052
 183. BD*(   2) C   6 - C  10        / 82. RY*(   4) C   5                    0.28    0.69    0.054
 183. BD*(   2) C   6 - C  10        / 95. RY*(   8) C   6                    0.48    1.21    0.095
 183. BD*(   2) C   6 - C  10        /127. RY*(   4) C  10                    0.98    0.58    0.094
 183. BD*(   2) C   6 - C  10        /177. BD*(   2) C   4 - C   5           53.67    0.01    0.092
 184. BD*(   1) N   7 - O   8        / 97. RY*(   1) N   7                    0.38    0.65    0.103
 184. BD*(   1) N   7 - O   8        / 98. RY*(   2) N   7                    0.30    1.02    0.124
 184. BD*(   1) N   7 - O   8        /108. RY*(   3) O   8                    0.89    1.02    0.227
 184. BD*(   1) N   7 - O   8        /109. RY*(   4) O   8                    0.29    0.91    0.124
 184. BD*(   1) N   7 - O   8        /179. BD*(   1) C   5 - C   6            0.53    0.07    0.038
 184. BD*(   1) N   7 - O   8        /182. BD*(   1) C   6 - C  10            0.71    0.07    0.043
 185. BD*(   1) N   7 - O   9        / 97. RY*(   1) N   7                    0.39    0.65    0.104
 185. BD*(   1) N   7 - O   9        / 98. RY*(   2) N   7                    0.30    1.02    0.122
 185. BD*(   1) N   7 - O   9        /117. RY*(   3) O   9                    0.90    1.02    0.227
 185. BD*(   1) N   7 - O   9        /118. RY*(   4) O   9                    0.30    0.92    0.126
 185. BD*(   1) N   7 - O   9        /179. BD*(   1) C   5 - C   6            0.67    0.07    0.043
 185. BD*(   1) N   7 - O   9        /182. BD*(   1) C   6 - C  10            0.55    0.07    0.038
 186. BD*(   2) N   7 - O   9        / 99. RY*(   3) N   7                    1.35    2.38    0.135
 186. BD*(   2) N   7 - O   9        /105. RY*(   9) N   7                    0.55    1.64    0.071
 186. BD*(   2) N   7 - O   9        /107. RY*(   2) O   8                    0.47    1.17    0.056
 186. BD*(   2) N   7 - O   9        /116. RY*(   2) O   9                    1.75    1.17    0.108
 186. BD*(   2) N   7 - O   9        /121. RY*(   7) O   9                    0.41    2.86    0.082
 186. BD*(   2) N   7 - O   9        /183. BD*(   2) C   6 - C  10            8.85    0.11    0.063

 from unit  1 to unit  2
   1. BD (   1) O   1 - C   2        / 42. LP*(   1) H  12                    4.91    1.00    0.102
   1. BD (   1) O   1 - C   2        /143. RY*(   2) H  12                    0.23    2.22    0.029
   2. BD (   1) C   2 - C   3        / 42. LP*(   1) H  12                    0.21    0.81    0.019
  21. CR (   1) O   1                / 42. LP*(   1) H  12                    4.12   19.14    0.410
  21. CR (   1) O   1                /144. RY*(   3) H  12                    0.13   19.98    0.065
  21. CR (   1) O   1                /145. RY*(   4) H  12                    0.11   21.28    0.060
  22. CR (   1) C   2                / 42. LP*(   1) H  12                    0.03   10.32    0.026
  32. LP (   1) O   1                / 42. LP*(   1) H  12                    8.69    0.75    0.117
  32. LP (   1) O   1                /143. RY*(   2) H  12                    0.29    1.97    0.030
  32. LP (   1) O   1                /144. RY*(   3) H  12                    0.28    1.59    0.027
  33. LP (   2) O   1                /142. RY*(   1) H  12                    0.90    1.93    0.057
  34. LP (   3) O   1                / 42. LP*(   1) H  12                  272.16    0.59    0.506
  34. LP (   3) O   1                /143. RY*(   2) H  12                    1.87    1.81    0.085
  34. LP (   3) O   1                /144. RY*(   3) H  12                    8.08    1.43    0.157
  34. LP (   3) O   1                /145. RY*(   4) H  12                    3.10    2.72    0.134

 from unit  2 to unit  1
  42. LP*(   1) H  12                / 44. RY*(   2) O   1                    0.33    1.34    0.053
  42. LP*(   1) H  12                / 45. RY*(   3) O   1                    0.39    1.16    0.054
  42. LP*(   1) H  12                / 46. RY*(   4) O   1                    0.21    1.24    0.041
  42. LP*(   1) H  12                / 47. RY*(   5) O   1                    0.06    2.73    0.033
  42. LP*(   1) H  12                / 50. RY*(   8) O   1                    1.24    2.83    0.150
  42. LP*(   1) H  12                / 51. RY*(   9) O   1                    0.55    2.82    0.100
  42. LP*(   1) H  12                / 52. RY*(   1) C   2                    0.20    0.39    0.022
  42. LP*(   1) H  12                / 57. RY*(   6) C   2                    0.79    0.96    0.070
  42. LP*(   1) H  12                / 61. RY*(   1) C   3                    0.20    0.96    0.035
  42. LP*(   1) H  12                / 62. RY*(   2) C   3                    0.06    0.77    0.018
  42. LP*(   1) H  12                / 63. RY*(   3) C   3                    0.08    0.59    0.017
  42. LP*(   1) H  12                / 70. RY*(   1) C   4                    0.14    0.97    0.029
  42. LP*(   1) H  12                / 71. RY*(   2) C   4                    0.19    0.60    0.027
  42. LP*(   1) H  12                / 81. RY*(   3) C   5                    0.03    0.51    0.009
  42. LP*(   1) H  12                /134. RY*(   2) C  11                    0.03    0.58    0.011
  42. LP*(   1) H  12                /135. RY*(   3) C  11                    0.03    0.50    0.009
  42. LP*(   1) H  12                /146. RY*(   1) H  13                    0.03    0.25    0.006
  42. LP*(   1) H  12                /150. RY*(   1) H  14                    0.03    0.25    0.006
  42. LP*(   1) H  12                /154. RY*(   1) H  15                    0.06    0.24    0.010
  42. LP*(   1) H  12                /170. BD*(   1) O   1 - C   2            1.09    0.13    0.030
  42. LP*(   1) H  12                /171. BD*(   1) C   2 - C   3            0.11    0.23    0.013
  42. LP*(   1) H  12                /172. BD*(   1) C   2 - H  13            0.08    0.27    0.011
  42. LP*(   1) H  12                /173. BD*(   1) C   2 - H  14            0.08    0.27    0.011
  42. LP*(   1) H  12                /175. BD*(   1) C   3 - C  11            0.05    0.38    0.011
  42. LP*(   1) H  12                /176. BD*(   1) C   4 - C   5            0.04    0.41    0.010
  42. LP*(   1) H  12                /178. BD*(   1) C   4 - H  15            0.05    0.33    0.010

 within unit  2
  42. LP*(   1) H  12                /143. RY*(   2) H  12                    2.64    1.22    0.143
  42. LP*(   1) H  12                /144. RY*(   3) H  12                   13.67    0.84    0.270
  42. LP*(   1) H  12                /145. RY*(   4) H  12                    4.11    2.14    0.236


 Natural Bond Orbitals (Summary):

                                                            Principal Delocalizations
           NBO                        Occupancy    Energy   (geminal,vicinal,remote)
 ====================================================================================
 Molecular unit  1  (C7H6NO3)
     1. BD (   1) O   1 - C   2          0.99764    -1.03332  42(r),175(v),62(v),143(r)
     2. BD (   1) C   2 - C   3          0.98842    -0.84806  174(g),176(v),187(v),175(g)
                                                    133(v),70(v),172(g),173(g)
                                                    42(r)
     3. BD (   1) C   2 - H  13          0.92426    -0.70404  35(v),174(v),43(v),64(v)
     4. BD (   1) C   2 - H  14          0.92426    -0.70404  35(v),174(v),43(v),64(v)
     5. BD (   1) C   3 - C   4          0.98713    -0.90191  175(g),176(g),189(v),80(v)
                                                    180(v),171(g),178(g),133(v)
                                                    52(v)
     6. BD (   1) C   3 - C  11          0.98746    -0.90833  174(g),187(g),125(v),178(v)
                                                    188(v),171(g),170(v),189(g)
                                                    70(v),52(v)
     7. BD (   1) C   4 - C   5          0.98712    -0.89538  181(v),171(v),174(g),179(g)
                                                    61(v),180(g),178(g),88(v)
                                                    89(v)
     8. BD (   2) C   4 - C   5          0.82641    -0.45697  35(v),183(v),65(v),72(g)
                                                    95(v),91(v)
     9. BD (   1) C   4 - H  15          0.98840    -0.69966  175(v),179(v),176(g),174(g)
                                                    79(v),42(r)
    10. BD (   1) C   5 - C   6          0.98824    -0.91700  182(g),176(g),178(v),188(v)
                                                    71(v),184(v),180(g),97(v)
                                                    124(v),70(v)
    11. BD (   1) C   5 - H  16          0.98730    -0.70764  182(v),174(v),176(g),181(v)
                                                    89(v),179(g),70(v)
    12. BD (   1) C   6 - N   7          0.99406    -0.98493  187(v),176(v),106(v),115(v)
                                                    182(g),179(g),79(v),124(v)
    13. BD (   1) C   6 - C  10          0.98794    -0.91260  179(g),187(g),189(v),180(v)
                                                    185(v),134(v),188(g),79(v)
                                                    97(v),133(v),181(g)
    14. BD (   2) C   6 - C  10          0.70577    -0.45239  41(v),186(v),177(v),183(g)
                                                    137(v),82(v),127(g),136(v)
                                                    128(g),102(v)
    15. BD (   1) N   7 - O   8          0.99759    -1.25467  88(v),181(g),179(v),97(g)
    16. BD (   1) N   7 - O   9          0.99758    -1.25865  88(v),181(g),182(v),97(g)
    17. BD (   2) N   7 - O   9          0.96152    -0.61945  183(v),186(g),107(v)
    18. BD (   1) C  10 - C  11          0.98734    -0.90284  181(v),171(v),175(g),182(g)
                                                    62(v),188(g),189(g),89(v)
                                                    88(v)
    19. BD (   1) C  10 - H  17          0.98719    -0.70524  179(v),175(v),187(g),181(v)
                                                    182(g),89(v),133(v)
    20. BD (   1) C  11 - H  18          0.98924    -0.71773  174(v),182(v),187(g),61(v)
                                                    175(g),124(v)
    21. CR (   1) O   1                  0.99987   -19.17316  42(r),52(v),57(v),144(r)
                                                    145(r)
    22. CR (   1) C   2                  0.99951   -10.35501  170(g),174(v),146(v),150(v)
                                                    175(v),42(r)
    23. CR (   1) C   3                  0.99943   -10.31116  71(v),134(v),176(v),187(v)
                                                    53(v),189(v),178(v)
    24. CR (   1) C   4                  0.99945   -10.27503  62(v),175(v),171(v),179(v)
                                                    154(v),79(v),81(v),180(v)
                                                    80(v)
    25. CR (   1) C   5                  0.99945   -10.28597  88(v),182(v),174(v),158(v)
                                                    73(v),181(v),71(v),178(v)
    26. CR (   1) C   6                  0.99934   -10.33627  80(v),125(v),187(v),176(v)
                                                    181(g),98(v),188(v),180(v)
                                                    182(g),179(g)
    27. CR (   1) N   7                  0.99964   -14.59090  89(v),179(v),182(v)
    28. CR (   1) O   8                  0.99988   -19.11413  97(v),181(v),98(v),185(v)
    29. CR (   1) O   9                  0.99988   -19.11769  97(v),181(v),98(v),184(v)
    30. CR (   1) C  10                  0.99946   -10.27946  88(v),179(v),175(v),162(v)
                                                    135(v),181(v),189(v),134(v)
    31. CR (   1) C  11                  0.99945   -10.29426  61(v),174(v),182(v),171(v)
                                                    166(v),125(v),124(v),188(v)
                                                    62(v),126(v)
    32. LP (   1) O   1                  0.98892    -0.78090  42(r),52(v),172(v),173(v)
                                                    171(v),143(r),144(r),178(r)
    33. LP (   2) O   1                  0.84824    -0.48443  172(v),173(v),142(r),54(v)
                                                    35(r)
    34. LP (   3) O   1                  0.74600    -0.62189  42(r),144(r),145(r),143(r)
                                                    171(v),50(g),57(v),51(g)
                                                    55(v),45(g)
    35. LP*(   1) C   3                  0.29573    -0.30144  41(v),177(v),172(v),173(v)
                                                    72(v),136(v),64(g),183(r)
    36. LP (   1) O   8                  0.99053    -0.92499  97(v),181(v),185(v),98(v)
                                                    100(v)
    37. LP (   2) O   8                  0.94521    -0.44672  185(v),181(v),98(v),100(v)
                                                    97(v),101(v),179(r),187(r)
    38. LP (   3) O   8                  0.72373    -0.43370  186(v),99(v),107(g),105(v)
    39. LP (   1) O   9                  0.99043    -0.92347  97(v),181(v),184(v),98(v)
                                                    100(v)
    40. LP (   2) O   9                  0.94529    -0.44922  184(v),181(v),98(v),100(v)
                                                    97(v),101(v),182(r),176(r)
    41. LP*(   1) C  11                  0.34390    -0.30441  35(v),183(v),136(g),127(v)
                                                    128(v),66(v),137(g),177(r)
    43. RY*(   1) O   1                  0.00076     0.92586   
    44. RY*(   2) O   1                  0.00054     1.30698   
    45. RY*(   3) O   1                  0.00005     1.13069   
    46. RY*(   4) O   1                  0.00001     1.20491   
    47. RY*(   5) O   1                  0.00001     2.69947   
    48. RY*(   6) O   1                  0.00000     2.57085   
    49. RY*(   7) O   1                  0.00000     2.48510   
    50. RY*(   8) O   1                  0.00001     2.79414   
    51. RY*(   9) O   1                  0.00000     2.78505   
    52. RY*(   1) C   2                  0.00243     0.35582   
    53. RY*(   2) C   2                  0.00174     0.98269   
    54. RY*(   3) C   2                  0.00115     1.57151   
    55. RY*(   4) C   2                  0.00023     1.59722   
    56. RY*(   5) C   2                  0.00017     1.18330   
    57. RY*(   6) C   2                  0.00013     0.92676   
    58. RY*(   7) C   2                  0.00002     1.46178   
    59. RY*(   8) C   2                  0.00000     1.65671   
    60. RY*(   9) C   2                  0.00001     1.96892   
    61. RY*(   1) C   3                  0.00272     0.92911   
    62. RY*(   2) C   3                  0.00191     0.74067   
    63. RY*(   3) C   3                  0.00058     0.55275   
    64. RY*(   4) C   3                  0.00055     1.03906   
    65. RY*(   5) C   3                  0.00030     1.27417   
    66. RY*(   6) C   3                  0.00017     1.48813   
    67. RY*(   7) C   3                  0.00013     2.15872   
    68. RY*(   8) C   3                  0.00010     1.89003   
    69. RY*(   9) C   3                  0.00001     1.96919   
    70. RY*(   1) C   4                  0.00311     0.93960   
    71. RY*(   2) C   4                  0.00159     0.56263   
    72. RY*(   3) C   4                  0.00063     0.44841   
    73. RY*(   4) C   4                  0.00044     0.47113   
    74. RY*(   5) C   4                  0.00007     2.16034   
    75. RY*(   6) C   4                  0.00003     1.68393   
    76. RY*(   7) C   4                  0.00003     2.18269   
    77. RY*(   8) C   4                  0.00001     1.67199   
    78. RY*(   9) C   4                  0.00001     2.01377   
    79. RY*(   1) C   5                  0.00308     0.88148   
    80. RY*(   2) C   5                  0.00191     0.57201   
    81. RY*(   3) C   5                  0.00050     0.47204   
    82. RY*(   4) C   5                  0.00045     0.51413   
    83. RY*(   5) C   5                  0.00012     1.61146   
    84. RY*(   6) C   5                  0.00007     2.19832   
    85. RY*(   7) C   5                  0.00004     2.13734   
    86. RY*(   8) C   5                  0.00001     1.66383   
    87. RY*(   9) C   5                  0.00000     2.01743   
    88. RY*(   1) C   6                  0.00419     0.80442   
    89. RY*(   2) C   6                  0.00297     0.83016   
    90. RY*(   3) C   6                  0.00123     0.36847   
    91. RY*(   4) C   6                  0.00055     1.41949   
    92. RY*(   5) C   6                  0.00036     1.28942   
    93. RY*(   6) C   6                  0.00021     2.03802   
    94. RY*(   7) C   6                  0.00018     2.23928   
    95. RY*(   8) C   6                  0.00008     1.03869   
    96. RY*(   9) C   6                  0.00001     1.95593   
    97. RY*(   1) N   7                  0.00929     0.93041   
    98. RY*(   2) N   7                  0.00476     1.29997   
    99. RY*(   3) N   7                  0.00360     2.09905   
   100. RY*(   4) N   7                  0.00193     1.65743   
   101. RY*(   5) N   7                  0.00123     2.65510   
   102. RY*(   6) N   7                  0.00030     1.26060   
   103. RY*(   7) N   7                  0.00024     1.12743   
   104. RY*(   8) N   7                  0.00002     2.38638   
   105. RY*(   9) N   7                  0.00000     1.35351   
   106. RY*(   1) O   8                  0.00128     0.98979   
   107. RY*(   2) O   8                  0.00112     0.89083   
   108. RY*(   3) O   8                  0.00097     1.30697   
   109. RY*(   4) O   8                  0.00005     1.18968   
   110. RY*(   5) O   8                  0.00001     2.56985   
   111. RY*(   6) O   8                  0.00000     2.50566   
   112. RY*(   7) O   8                  0.00000     2.55067   
   113. RY*(   8) O   8                  0.00001     2.80712   
   114. RY*(   9) O   8                  0.00000     2.65686   
   115. RY*(   1) O   9                  0.00129     0.99102   
   116. RY*(   2) O   9                  0.00126     0.89086   
   117. RY*(   3) O   9                  0.00096     1.30338   
   118. RY*(   4) O   9                  0.00005     1.20457   
   119. RY*(   5) O   9                  0.00001     2.56330   
   120. RY*(   6) O   9                  0.00000     2.48019   
   121. RY*(   7) O   9                  0.00000     2.57953   
   122. RY*(   8) O   9                  0.00001     2.79110   
   123. RY*(   9) O   9                  0.00000     2.65806   
   124. RY*(   1) C  10                  0.00309     0.89215   
   125. RY*(   2) C  10                  0.00204     0.54090   
   126. RY*(   3) C  10                  0.00049     0.42300   
   127. RY*(   4) C  10                  0.00047     0.40648   
   128. RY*(   5) C  10                  0.00006     1.71121   
   129. RY*(   6) C  10                  0.00007     2.21242   
   130. RY*(   7) C  10                  0.00005     2.16098   
   131. RY*(   8) C  10                  0.00001     1.67091   
   132. RY*(   9) C  10                  0.00000     2.02582   
   133. RY*(   1) C  11                  0.00295     0.94668   
   134. RY*(   2) C  11                  0.00126     0.54578   
   135. RY*(   3) C  11                  0.00045     0.46902   
   136. RY*(   4) C  11                  0.00034     0.57089   
   137. RY*(   5) C  11                  0.00015     1.58762   
   138. RY*(   6) C  11                  0.00007     2.09223   
   139. RY*(   7) C  11                  0.00003     2.17054   
   140. RY*(   8) C  11                  0.00001     1.62061   
   141. RY*(   9) C  11                  0.00000     2.00426   
   146. RY*(   1) H  13                  0.00066     0.21829   
   147. RY*(   2) H  13                  0.00014     1.55143   
   148. RY*(   3) H  13                  0.00006     1.73775   
   149. RY*(   4) H  13                  0.00001     1.97007   
   150. RY*(   1) H  14                  0.00066     0.21829   
   151. RY*(   2) H  14                  0.00014     1.55143   
   152. RY*(   3) H  14                  0.00006     1.73775   
   153. RY*(   4) H  14                  0.00001     1.97007   
   154. RY*(   1) H  15                  0.00103     0.21040   
   155. RY*(   2) H  15                  0.00005     1.85258   
   156. RY*(   3) H  15                  0.00005     1.48266   
   157. RY*(   4) H  15                  0.00003     2.15886   
   158. RY*(   1) H  16                  0.00114     0.21274   
   159. RY*(   2) H  16                  0.00004     1.91230   
   160. RY*(   3) H  16                  0.00004     1.47863   
   161. RY*(   4) H  16                  0.00003     2.09752   
   162. RY*(   1) H  17                  0.00109     0.21470   
   163. RY*(   2) H  17                  0.00004     1.89656   
   164. RY*(   3) H  17                  0.00005     1.48233   
   165. RY*(   4) H  17                  0.00003     2.11204   
   166. RY*(   1) H  18                  0.00076     0.17779   
   167. RY*(   2) H  18                  0.00004     1.85848   
   168. RY*(   3) H  18                  0.00005     1.45929   
   169. RY*(   4) H  18                  0.00003     2.10206   
   170. BD*(   1) O   1 - C   2          0.00311     0.10004   
   171. BD*(   1) C   2 - C   3          0.01522     0.19656   
   172. BD*(   1) C   2 - H  13          0.00851     0.23252   
   173. BD*(   1) C   2 - H  14          0.00851     0.23252   
   174. BD*(   1) C   3 - C   4          0.01270     0.35470   
   175. BD*(   1) C   3 - C  11          0.01145     0.34417   
   176. BD*(   1) C   4 - C   5          0.00798     0.37139   
   177. BD*(   2) C   4 - C   5          0.03628    -0.16059   
   178. BD*(   1) C   4 - H  15          0.00749     0.29598   
   179. BD*(   1) C   5 - C   6          0.01190     0.35291   
   180. BD*(   1) C   5 - H  16          0.00725     0.29100   
   181. BD*(   1) C   6 - N   7          0.05889     0.09408   
   182. BD*(   1) C   6 - C  10          0.01210     0.34912   
   183. BD*(   2) C   6 - C  10          0.10189    -0.17422  177(v),41(v),186(v),127(g)
                                                    95(g),82(v)
   184. BD*(   1) N   7 - O   8          0.02739     0.28396   
   185. BD*(   1) N   7 - O   9          0.02743     0.28359   
   186. BD*(   2) N   7 - O   9          0.27847    -0.28183  183(v),116(g),99(g),105(g)
                                                    107(v),121(g)
   187. BD*(   1) C  10 - C  11          0.00764     0.36913   
   188. BD*(   1) C  10 - H  17          0.00714     0.29262   
   189. BD*(   1) C  11 - H  18          0.00697     0.26734   
       -------------------------------
              Total Lewis   37.36857  ( 96.4392%)
        Valence non-Lewis    1.29795  (  3.3497%)
        Rydberg non-Lewis    0.08181  (  0.2111%)
       -------------------------------
            Total unit  1   38.74833  (100.0000%)
           Charge unit  1    0.75167

 Molecular unit  2  (H)
    42. LP*(   1) H  12                  0.25008    -0.03363  144(g),145(g),143(g),50(r)
                                                    170(r),57(r),51(r),45(r)
                                                    44(r),46(r),61(r),52(r)
                                                    71(r),70(r),171(r),63(r)
                                                    172(r),173(r),47(r),154(r)
                                                    62(r),178(r),175(r),176(r)
                                                    134(r),81(r),135(r),146(r)
                                                    150(r)
   142. RY*(   1) H  12                  0.00065     1.44697   
   143. RY*(   2) H  12                  0.00058     1.18871   
   144. RY*(   3) H  12                  0.00035     0.80464   
   145. RY*(   4) H  12                  0.00001     2.10220   
       -------------------------------
              Total Lewis    0.00000  (  0.0000%)
        Valence non-Lewis    0.25008  ( 99.3682%)
        Rydberg non-Lewis    0.00159  (  0.6318%)
       -------------------------------
            Total unit  2    0.25167  (100.0000%)
           Charge unit  2    0.24833
 Unable to Open any file for archive entry.
 1\1\GINC-COMPUTE-1-7\SP\UB3LYP\def2SVP\C7H7N1O3(1+,2)\ZAHRT2\08-Jan-20
 21\0\\# b3lyp/def2svp geom=NewRedundant pop=NBO\\13\\1,2\O,0,-2.835336
 954,-1.5125270467,-0.522529648\C,0,-2.4495993631,-0.1628692246,-0.5956
 625167\C,0,-0.9708665489,-0.0279991659,-0.3248202956\C,0,-0.1837959228
 ,-1.1531068466,-0.0497391997\C,0,1.1820357147,-1.0171601565,0.19917769
 08\C,0,1.7486483949,0.2554399883,0.1694041872\N,0,3.1917209947,0.40598
 85095,0.431641472\O,0,3.6571777516,1.534486582,0.3980988788\O,0,3.8327
 387349,-0.6060350768,0.6661410334\C,0,0.9877144723,1.3943942019,-0.102
 1435223\C,0,-0.3729653379,1.2427493404,-0.3483480241\H,0,-3.781247954,
 -1.5741321981,-0.69848557\H,0,-2.6609497112,0.2733758468,-1.5943273455
 \H,0,-2.995997307,0.4631363194,0.1404601111\H,0,-0.656782653,-2.134395
 5617,-0.0337487773\H,0,1.81556022,-1.8764915235,0.4155316389\H,0,1.473
 2388198,2.3691980692,-0.115002787\H,0,-0.981293351,2.1259479428,-0.562
 4462238\\Version=ES64L-G16RevC.01\State=2-A\HF=-550.5295072\S2=0.76611
 1\S2-1=0.\S2A=0.750186\RMSD=4.230e-09\Dipole=-3.8424316,0.0857294,-0.7
 514846\Quadrupole=12.6383948,-3.92821,-8.7101848,0.2090975,4.2719048,-
 0.5798814\PG=C01 [X(C7H7N1O3)]\\@
 The archive entry for this job was punched.


 HE WHO LOVES TO READ, AND KNOWS HOW TO REFLECT,
 HAS LAID BY A PERPETUAL FEAST FOR HIS OLD AGE.
 -- UNCLE ESEK, "SCRIBNER'S MONTHLY", SEPT. 1880
 File lengths (MBytes):  RWF=     39 Int=      0 D2E=      0 Chk=      4 Scr=      1
 Normal termination of Gaussian 16
