# Supplementary material for: Machine-Learning-Guided Discovery of Electrochemical Reactions
Source: J Am Chem Soc. 2022 Dec 2;144(49):22599–610. doi: 10.1021/jacs.2c08997 (PMC9756344; doi:10.1021/jacs.2c08997)
Supplement: Supplementary file 3 — ja2c08997_si_003.zip [file ja2c08997_si_003.zip › Oxidation Site Selectivity/Ologs_notimes/20.log]

 Entering Gaussian System, Link 0=g16
 Input=20.com
 Output=20.log
 Initial command:
  
 Copyright (c) 1988-2019, Gaussian, Inc.  All Rights Reserved.
  
 This is part of the Gaussian(R) 16 program.  It is based on
 the Gaussian(R) 09 system (copyright 2009, Gaussian, Inc.),
 the Gaussian(R) 03 system (copyright 2003, Gaussian, Inc.),
 the Gaussian(R) 98 system (copyright 1998, Gaussian, Inc.),
 the Gaussian(R) 94 system (copyright 1995, Gaussian, Inc.),
 the Gaussian 92(TM) system (copyright 1992, Gaussian, Inc.),
 the Gaussian 90(TM) system (copyright 1990, Gaussian, Inc.),
 the Gaussian 88(TM) system (copyright 1988, Gaussian, Inc.),
 the Gaussian 86(TM) system (copyright 1986, Carnegie Mellon
 University), and the Gaussian 82(TM) system (copyright 1983,
 Carnegie Mellon University). Gaussian is a federally registered
 trademark of Gaussian, Inc.
  
 This software contains proprietary and confidential information,
 including trade secrets, belonging to Gaussian, Inc.
  
 This software is provided under written license and may be
 used, copied, transmitted, or stored only in accord with that
 written license.
  
 The following legend is applicable only to US Government
 contracts under FAR:
  
                    RESTRICTED RIGHTS LEGEND
  
 Use, reproduction and disclosure by the US Government is
 subject to restrictions as set forth in subparagraphs (a)
 and (c) of the Commercial Computer Software - Restricted
 Rights clause in FAR 52.227-19.
  
 Gaussian, Inc.
 340 Quinnipiac St., Bldg. 40, Wallingford CT 06492
  
  
 ---------------------------------------------------------------
 Warning -- This program may not be used in any manner that
 competes with the business of Gaussian, Inc. or will provide
 assistance to any competitor of Gaussian, Inc.  The licensee
 of this program is prohibited from giving any competitor of
 Gaussian, Inc. access to this program.  By using this program,
 the user acknowledges that Gaussian, Inc. is engaged in the
 business of creating and licensing software in the field of
 computational chemistry and represents and warrants to the
 licensee that it is not a competitor of Gaussian, Inc. and that
 it will not use this program in any manner prohibited above.
 ---------------------------------------------------------------
  

 Cite this work as:
 Gaussian 16, Revision C.01,
 M. J. Frisch, G. W. Trucks, H. B. Schlegel, G. E. Scuseria, 
 M. A. Robb, J. R. Cheeseman, G. Scalmani, V. Barone, 
 G. A. Petersson, H. Nakatsuji, X. Li, M. Caricato, A. V. Marenich, 
 J. Bloino, B. G. Janesko, R. Gomperts, B. Mennucci, H. P. Hratchian, 
 J. V. Ortiz, A. F. Izmaylov, J. L. Sonnenberg, D. Williams-Young, 
 F. Ding, F. Lipparini, F. Egidi, J. Goings, B. Peng, A. Petrone, 
 T. Henderson, D. Ranasinghe, V. G. Zakrzewski, J. Gao, N. Rega, 
 G. Zheng, W. Liang, M. Hada, M. Ehara, K. Toyota, R. Fukuda, 
 J. Hasegawa, M. Ishida, T. Nakajima, Y. Honda, O. Kitao, H. Nakai, 
 T. Vreven, K. Throssell, J. A. Montgomery, Jr., J. E. Peralta, 
 F. Ogliaro, M. J. Bearpark, J. J. Heyd, E. N. Brothers, K. N. Kudin, 
 V. N. Staroverov, T. A. Keith, R. Kobayashi, J. Normand, 
 K. Raghavachari, A. P. Rendell, J. C. Burant, S. S. Iyengar, 
 J. Tomasi, M. Cossi, J. M. Millam, M. Klene, C. Adamo, R. Cammi, 
 J. W. Ochterski, R. L. Martin, K. Morokuma, O. Farkas, 
 J. B. Foresman, and D. J. Fox, Gaussian, Inc., Wallingford CT, 2019.
 
 ******************************************
 Gaussian 16:  ES64L-G16RevC.01  3-Jul-2019
                 8-Jan-2021 
 ******************************************
 %nprocshared=16
 Will use up to   16 processors via shared memory.
 %mem=7GB
 -----------------------------------------
 # b3lyp/def2svp geom=NewRedundant pop=NBO
 -----------------------------------------
 1/29=4000,38=1,172=1/1;
 2/12=2,17=6,18=5,40=1/2;
 3/5=43,7=101,11=2,25=1,30=1,74=-5/1,2,3;
 4//1;
 5/5=2,38=5/2;
 6/7=2,8=2,9=2,10=2,28=1,40=1/1,7;
 99/5=1,9=1/99;
 --
 20
 --
 Symbolic Z-matrix:
 Charge =  1 Multiplicity = 2
 O                     3.96516   0.86963  -0.08016 
 C                     3.10428  -0.24474   0.02444 
 C                     1.66896   0.2517   -0.02297 
 C                     0.63832  -0.88026   0.08322 
 C                    -0.78438  -0.37673   0.03514 
 C                    -1.45344   0.00014   1.20905 
 C                    -2.75242   0.51186   1.16325 
 C                    -3.40639   0.6567   -0.06339 
 C                    -2.75135   0.28538  -1.24081 
 C                    -1.45237  -0.22578  -1.18909 
 H                     4.87725   0.55669  -0.05027 
 H                     3.26895  -0.80157   0.97133 
 H                     3.26974  -0.96861  -0.80165 
 H                     1.51732   0.97584   0.79484 
 H                     1.51811   0.81035  -0.96177 
 H                     0.80191  -1.60032  -0.73678 
 H                     0.80113  -1.43449   1.02341 
 H                    -0.94819  -0.1122    2.17272 
 H                    -3.25744   0.79627   2.08985 
 H                    -4.42334   1.0545   -0.10132 
 H                    -3.25551   0.3917   -2.20467 
 H                    -0.94627  -0.51607  -2.11437 
 
                          Input orientation:                          
 ---------------------------------------------------------------------
 Center     Atomic      Atomic             Coordinates (Angstroms)
 Number     Number       Type             X           Y           Z
 ---------------------------------------------------------------------
      1          8           0        3.965158    0.869631   -0.080162
      2          6           0        3.104275   -0.244740    0.024441
      3          6           0        1.668956    0.251697   -0.022969
      4          6           0        0.638319   -0.880261    0.083215
      5          6           0       -0.784383   -0.376729    0.035142
      6          6           0       -1.453442    0.000138    1.209053
      7          6           0       -2.752421    0.511863    1.163249
      8          6           0       -3.406392    0.656705   -0.063387
      9          6           0       -2.751346    0.285384   -1.240811
     10          6           0       -1.452370   -0.225784   -1.189090
     11          1           0        4.877249    0.556692   -0.050273
     12          1           0        3.268947   -0.801572    0.971334
     13          1           0        3.269737   -0.968607   -0.801649
     14          1           0        1.517325    0.975840    0.794844
     15          1           0        1.518107    0.810348   -0.961770
     16          1           0        0.801913   -1.600322   -0.736779
     17          1           0        0.801129   -1.434493    1.023407
     18          1           0       -0.948191   -0.112197    2.172716
     19          1           0       -3.257435    0.796274    2.089847
     20          1           0       -4.423345    1.054505   -0.101317
     21          1           0       -3.255515    0.391700   -2.204670
     22          1           0       -0.946274   -0.516071   -2.114371
 ---------------------------------------------------------------------
                    Distance matrix (angstroms):
                    1          2          3          4          5
     1  O    0.000000
     2  C    1.412049   0.000000
     3  C    2.378582   1.519486   0.000000
     4  C    3.762535   2.547211   1.534542   0.000000
     5  C    4.911705   3.890913   2.533214   1.509946   0.000000
     6  C    5.637315   4.715513   3.366086   2.533393   1.402760
     7  C    6.841048   6.014169   4.585126   3.821204   2.436266
     8  C    7.374643   6.573364   5.091643   4.329370   2.820039
     9  C    6.841043   6.014166   4.585122   3.821204   2.436266
    10  C    5.637309   4.715509   3.366081   2.533392   1.402760
    11  H    0.964746   1.947129   3.222873   4.477855   5.738698
    12  H    2.093627   1.110759   2.158236   2.777616   4.181678
    13  H    2.093627   1.110759   2.158236   2.777616   4.181678
    14  H    2.601692   2.145169   1.102812   2.173518   2.775689
    15  H    2.601692   2.145169   1.102812   2.173518   2.775689
    16  H    4.066685   2.778116   2.165933   1.103468   2.146947
    17  H    4.066685   2.778116   2.165933   1.103468   2.146947
    18  H    5.493673   4.588588   3.435537   2.733670   2.160100
    19  H    7.541894   6.769120   5.387939   4.691934   3.422533
    20  H    8.390566   7.639955   6.145467   5.421974   3.912683
    21  H    7.541887   6.769115   5.387934   4.691934   3.422533
    22  H    5.493663   4.588582   3.435529   2.733670   2.160100
                    6          7          8          9         10
     6  C    0.000000
     7  C    1.396892   0.000000
     8  C    2.421611   1.397603   0.000000
     9  C    2.787070   2.414705   1.397603   0.000000
    10  C    2.408762   2.787070   2.421611   1.396892   0.000000
    11  H    6.478681   7.725705   8.284255   7.725701   6.478676
    12  H    4.795853   6.165940   6.910671   6.505304   5.223963
    13  H    5.223965   6.505306   6.910671   6.165938   4.795851
    14  H    3.154207   4.310652   5.008133   4.779348   3.768153
    15  H    3.768159   4.779353   5.008133   4.310648   3.154200
    16  H    3.381474   4.550245   4.822599   4.054082   2.678755
    17  H    2.678754   4.054081   4.822599   4.550246   3.381476
    18  H    1.093866   2.159565   3.410882   3.880929   3.401300
    19  H    2.159635   1.092938   2.162888   3.407407   3.879987
    20  H    3.413075   2.164619   1.092646   2.164619   3.413075
    21  H    3.879987   3.407407   2.162888   1.092938   2.159635
    22  H    3.401300   3.880929   3.410882   2.159565   1.093866
                   11         12         13         14         15
    11  H    0.000000
    12  H    2.339914   0.000000
    13  H    2.339914   1.780834   0.000000
    14  H    3.489843   2.501704   3.066042   0.000000
    15  H    3.489843   3.066042   2.501704   1.764393   0.000000
    16  H    4.661798   3.105142   2.548220   3.081282   2.524853
    17  H    4.661798   2.548220   3.105142   2.524853   3.081282
    18  H    6.270953   4.438785   5.231750   3.026735   4.093742
    19  H    8.414904   6.811597   7.353879   4.950516   5.667307
    20  H    9.314047   7.985421   7.985421   6.008398   6.008398
    21  H    8.414897   7.353877   6.811594   5.667301   4.950508
    22  H    6.270944   5.231746   4.438780   4.093733   3.026723
                   16         17         18         19         20
    16  H    0.000000
    17  H    1.767981   0.000000
    18  H    3.707094   2.475782   0.000000
    19  H    5.496526   4.752427   2.482901   0.000000
    20  H    5.895357   5.895357   4.313828   2.495442   0.000000
    21  H    4.752429   5.496528   4.973848   4.313533   2.495442
    22  H    2.475786   3.707097   4.306069   4.973848   4.313828
                   21         22
    21  H    0.000000
    22  H    2.482901   0.000000
 Stoichiometry    C9H12O(1+,2)
 Framework group  C1[X(C9H12O)]
 Deg. of freedom    60
 Full point group                 C1      NOp   1
 Largest Abelian subgroup         C1      NOp   1
 Largest concise Abelian subgroup C1      NOp   1
                         Standard orientation:                         
 ---------------------------------------------------------------------
 Center     Atomic      Atomic             Coordinates (Angstroms)
 Number     Number       Type             X           Y           Z
 ---------------------------------------------------------------------
      1          8           0       -4.056006    0.000005   -0.887988
      2          6           0       -3.221739   -0.000002    0.251258
      3          6           0       -1.775066    0.000001   -0.213475
      4          6           0       -0.771507   -0.000007    0.947424
      5          6           0        0.662720   -0.000003    0.475270
      6          6           0        1.337306   -1.204382    0.225992
      7          6           0        2.648030   -1.207350   -0.257019
      8          6           0        3.308465    0.000004   -0.500772
      9          6           0        2.648026    1.207355   -0.257013
     10          6           0        1.337302    1.204380    0.225999
     11          1           0       -4.975252    0.000003   -0.595206
     12          1           0       -3.401917   -0.890424    0.890375
     13          1           0       -3.401917    0.890410    0.890388
     14          1           0       -1.608686   -0.882191   -0.853981
     15          1           0       -1.608686    0.882202   -0.853969
     16          1           0       -0.949746    0.883979    1.583381
     17          1           0       -0.949745   -0.884002    1.583369
     18          1           0        0.827009   -2.153037    0.416240
     19          1           0        3.157108   -2.156763   -0.441327
     20          1           0        4.334552    0.000007   -0.876300
     21          1           0        3.157101    2.156770   -0.441315
     22          1           0        0.827002    2.153032    0.416252
 ---------------------------------------------------------------------
 Rotational constants (GHZ):           3.7065050           0.5497872           0.5213340
 Standard basis: def2SVP (5D, 7F)
 There are   210 symmetry adapted cartesian basis functions of A   symmetry.
 There are   200 symmetry adapted basis functions of A   symmetry.
   200 basis functions,   334 primitive gaussians,   210 cartesian basis functions
    37 alpha electrons       36 beta electrons
       nuclear repulsion energy       484.9893835816 Hartrees.
 NAtoms=   22 NActive=   22 NUniq=   22 SFac= 1.00D+00 NAtFMM=   60 NAOKFM=F Big=F
 Integral buffers will be    131072 words long.
 Raffenetti 2 integral format.
 Two-electron integral symmetry is turned on.
 One-electron integrals computed using PRISM.
   1 Symmetry operations used in ECPInt.
 ECPInt:  NShTT=    4656 NPrTT=   16456 LenC2=    4469 LenP2D=   12231.
 LDataN:  DoStor=T MaxTD1= 4 Len=   56
 NBasis=   200 RedAO= T EigKep=  2.93D-04  NBF=   200
 NBsUse=   200 1.00D-06 EigRej= -1.00D+00 NBFU=   200
 ExpMin= 1.22D-01 ExpMax= 2.27D+03 ExpMxC= 3.41D+02 IAcc=3 IRadAn=         5 AccDes= 0.00D+00
 Harris functional with IExCor=  402 and IRadAn=       5 diagonalized for initial guess.
 HarFok:  IExCor=  402 AccDes= 0.00D+00 IRadAn=         5 IDoV= 1 UseB2=F ITyADJ=14
 ICtDFT=  3500011 ScaDFX=  1.000000  1.000000  1.000000  1.000000
 FoFCou: FMM=F IPFlag=           0 FMFlag=      100000 FMFlg1=           0
         NFxFlg=           0 DoJE=T BraDBF=F KetDBF=T FulRan=T
         wScrn=  0.000000 ICntrl=       500 IOpCl=  0 I1Cent=   200000004 NGrid=           0
         NMat0=    1 NMatS0=      1 NMatT0=    0 NMatD0=    1 NMtDS0=    0 NMtDT0=    0
 Petite list used in FoFCou.
 Initial guess <Sx>= 0.0000 <Sy>= 0.0000 <Sz>= 0.5000 <S**2>= 0.7500 S= 0.5000
 Requested convergence on RMS density matrix=1.00D-08 within 128 cycles.
 Requested convergence on MAX density matrix=1.00D-06.
 Requested convergence on             energy=1.00D-06.
 No special actions if energy rises.
 Integral accuracy reduced to 1.0D-05 until final iterations.
 EnCoef did     7 forward-backward iterations
 Restarting incremental Fock formation.
 Rare condition: small coef for last iteration:  0.000D+00
 Problem detected with inexpensive integrals.
 Switching to full accuracy and repeating last cycle.
 SCF Done:  E(UB3LYP) =  -424.779397656     A.U. after   42 cycles
            NFock= 42  Conv=0.85D-08     -V/T= 2.0107
 <Sx>= 0.0000 <Sy>= 0.0000 <Sz>= 0.5000 <S**2>= 0.7578 S= 0.5039
 <L.S>= 0.000000000000E+00
 Annihilation of the first spin contaminant:
 S**2 before annihilation     0.7578,   after     0.7500

 **********************************************************************

            Population analysis using the SCF Density.

 **********************************************************************

 Orbital symmetries:
 Alpha Orbitals:
       Occupied  (A) (A) (A) (A) (A) (A) (A) (A) (A) (A) (A) (A)
                 (A) (A) (A) (A) (A) (A) (A) (A) (A) (A) (A) (A)
                 (A) (A) (A) (A) (A) (A) (A) (A) (A) (A) (A) (A)
                 (A)
       Virtual   (A) (A) (A) (A) (A) (A) (A) (A) (A) (A) (A) (A)
                 (A) (A) (A) (A) (A) (A) (A) (A) (A) (A) (A) (A)
                 (A) (A) (A) (A) (A) (A) (A) (A) (A) (A) (A) (A)
                 (A) (A) (A) (A) (A) (A) (A) (A) (A) (A) (A) (A)
                 (A) (A) (A) (A) (A) (A) (A) (A) (A) (A) (A) (A)
                 (A) (A) (A) (A) (A) (A) (A) (A) (A) (A) (A) (A)
                 (A) (A) (A) (A) (A) (A) (A) (A) (A) (A) (A) (A)
                 (A) (A) (A) (A) (A) (A) (A) (A) (A) (A) (A) (A)
                 (A) (A) (A) (A) (A) (A) (A) (A) (A) (A) (A) (A)
                 (A) (A) (A) (A) (A) (A) (A) (A) (A) (A) (A) (A)
                 (A) (A) (A) (A) (A) (A) (A) (A) (A) (A) (A) (A)
                 (A) (A) (A) (A) (A) (A) (A) (A) (A) (A) (A) (A)
                 (A) (A) (A) (A) (A) (A) (A) (A) (A) (A) (A) (A)
                 (A) (A) (A) (A) (A) (A) (A)
 Beta  Orbitals:
       Occupied  (A) (A) (A) (A) (A) (A) (A) (A) (A) (A) (A) (A)
                 (A) (A) (A) (A) (A) (A) (A) (A) (A) (A) (A) (A)
                 (A) (A) (A) (A) (A) (A) (A) (A) (A) (A) (A) (A)
       Virtual   (A) (A) (A) (A) (A) (A) (A) (A) (A) (A) (A) (A)
                 (A) (A) (A) (A) (A) (A) (A) (A) (A) (A) (A) (A)
                 (A) (A) (A) (A) (A) (A) (A) (A) (A) (A) (A) (A)
                 (A) (A) (A) (A) (A) (A) (A) (A) (A) (A) (A) (A)
                 (A) (A) (A) (A) (A) (A) (A) (A) (A) (A) (A) (A)
                 (A) (A) (A) (A) (A) (A) (A) (A) (A) (A) (A) (A)
                 (A) (A) (A) (A) (A) (A) (A) (A) (A) (A) (A) (A)
                 (A) (A) (A) (A) (A) (A) (A) (A) (A) (A) (A) (A)
                 (A) (A) (A) (A) (A) (A) (A) (A) (A) (A) (A) (A)
                 (A) (A) (A) (A) (A) (A) (A) (A) (A) (A) (A) (A)
                 (A) (A) (A) (A) (A) (A) (A) (A) (A) (A) (A) (A)
                 (A) (A) (A) (A) (A) (A) (A) (A) (A) (A) (A) (A)
                 (A) (A) (A) (A) (A) (A) (A) (A) (A) (A) (A) (A)
                 (A) (A) (A) (A) (A) (A) (A) (A)
 The electronic state is 2-A.
 Alpha  occ. eigenvalues --  -19.29249 -10.41480 -10.40478 -10.38536 -10.38322
 Alpha  occ. eigenvalues --  -10.38279 -10.38230 -10.38084 -10.36285 -10.34422
 Alpha  occ. eigenvalues --   -1.16475  -1.05445  -0.97541  -0.92858  -0.91967
 Alpha  occ. eigenvalues --   -0.84012  -0.79495  -0.77067  -0.73991  -0.69767
 Alpha  occ. eigenvalues --   -0.66636  -0.66117  -0.63119  -0.62610  -0.61014
 Alpha  occ. eigenvalues --   -0.60394  -0.58181  -0.56414  -0.55731  -0.53404
 Alpha  occ. eigenvalues --   -0.53172  -0.52472  -0.49586  -0.48166  -0.45587
 Alpha  occ. eigenvalues --   -0.44516  -0.43048
 Alpha virt. eigenvalues --   -0.21251  -0.19880  -0.09332  -0.07571  -0.06899
 Alpha virt. eigenvalues --   -0.06441  -0.05456  -0.03511  -0.02971  -0.02149
 Alpha virt. eigenvalues --   -0.00471   0.00035   0.01002   0.01440   0.03387
 Alpha virt. eigenvalues --    0.03524   0.06641   0.08394   0.10904   0.11171
 Alpha virt. eigenvalues --    0.12571   0.13818   0.14228   0.18348   0.22453
 Alpha virt. eigenvalues --    0.23644   0.24782   0.26605   0.27863   0.28622
 Alpha virt. eigenvalues --    0.29738   0.30636   0.31371   0.32206   0.32902
 Alpha virt. eigenvalues --    0.35679   0.36954   0.37526   0.41034   0.41471
 Alpha virt. eigenvalues --    0.43246   0.45354   0.46484   0.47037   0.47287
 Alpha virt. eigenvalues --    0.47336   0.49436   0.49823   0.50589   0.50772
 Alpha virt. eigenvalues --    0.52001   0.53667   0.53765   0.55212   0.55655
 Alpha virt. eigenvalues --    0.55785   0.56459   0.56632   0.56972   0.58535
 Alpha virt. eigenvalues --    0.62372   0.62616   0.65634   0.74941   0.77111
 Alpha virt. eigenvalues --    0.79356   0.81361   0.85707   0.87659   0.90046
 Alpha virt. eigenvalues --    0.92648   0.97285   0.97421   1.01387   1.04672
 Alpha virt. eigenvalues --    1.06483   1.08044   1.08258   1.11585   1.11705
 Alpha virt. eigenvalues --    1.13962   1.16363   1.21874   1.22131   1.30281
 Alpha virt. eigenvalues --    1.31361   1.32906   1.35085   1.45738   1.46758
 Alpha virt. eigenvalues --    1.49747   1.51938   1.54131   1.54420   1.55779
 Alpha virt. eigenvalues --    1.55901   1.56511   1.56960   1.58289   1.59317
 Alpha virt. eigenvalues --    1.59678   1.62162   1.62585   1.63811   1.65560
 Alpha virt. eigenvalues --    1.67024   1.68553   1.70540   1.71210   1.74368
 Alpha virt. eigenvalues --    1.76267   1.76912   1.77861   1.79335   1.80011
 Alpha virt. eigenvalues --    1.80656   1.85710   1.86165   1.88684   1.92804
 Alpha virt. eigenvalues --    1.93096   1.95906   1.96268   2.02081   2.04306
 Alpha virt. eigenvalues --    2.08341   2.08936   2.10221   2.11631   2.14463
 Alpha virt. eigenvalues --    2.15465   2.17643   2.19210   2.24595   2.25187
 Alpha virt. eigenvalues --    2.33349   2.34113   2.34435   2.39893   2.42206
 Alpha virt. eigenvalues --    2.42317   2.43986   2.50414   2.53958   2.54353
 Alpha virt. eigenvalues --    2.57629   2.67122   2.67175   2.67543   2.69930
 Alpha virt. eigenvalues --    2.70215   2.77603   2.79020   2.81553   2.88021
 Alpha virt. eigenvalues --    2.88497   2.93318   2.96670   3.00116   3.06104
 Alpha virt. eigenvalues --    3.18808   3.42884   3.61797
  Beta  occ. eigenvalues --  -19.28871 -10.41024 -10.39965 -10.38417 -10.38287
  Beta  occ. eigenvalues --  -10.38228 -10.38208 -10.38112 -10.36276 -10.34332
  Beta  occ. eigenvalues --   -1.15691  -1.04597  -0.96728  -0.92648  -0.91185
  Beta  occ. eigenvalues --   -0.83592  -0.79040  -0.76550  -0.73708  -0.69528
  Beta  occ. eigenvalues --   -0.66286  -0.65838  -0.62823  -0.62200  -0.60572
  Beta  occ. eigenvalues --   -0.60332  -0.56794  -0.55958  -0.54861  -0.52889
  Beta  occ. eigenvalues --   -0.52288  -0.52183  -0.49311  -0.47742  -0.44049
  Beta  occ. eigenvalues --   -0.40448
  Beta virt. eigenvalues --   -0.38350  -0.18820  -0.18379  -0.09237  -0.07446
  Beta virt. eigenvalues --   -0.06768  -0.06408  -0.04326  -0.03341  -0.02937
  Beta virt. eigenvalues --   -0.01664  -0.00245   0.00134   0.01082   0.01659
  Beta virt. eigenvalues --    0.03533   0.03840   0.06875   0.08918   0.11333
  Beta virt. eigenvalues --    0.11398   0.12957   0.14086   0.14464   0.18746
  Beta virt. eigenvalues --    0.22588   0.24118   0.24766   0.26893   0.28578
  Beta virt. eigenvalues --    0.28821   0.30225   0.31151   0.31993   0.32545
  Beta virt. eigenvalues --    0.33465   0.35892   0.37124   0.38225   0.41802
  Beta virt. eigenvalues --    0.41846   0.43498   0.45837   0.46920   0.47216
  Beta virt. eigenvalues --    0.47491   0.47661   0.49698   0.49954   0.50824
  Beta virt. eigenvalues --    0.50919   0.52752   0.53884   0.53965   0.55447
  Beta virt. eigenvalues --    0.55897   0.55953   0.56636   0.56812   0.57179
  Beta virt. eigenvalues --    0.59072   0.62555   0.62836   0.66072   0.75075
  Beta virt. eigenvalues --    0.77558   0.79959   0.81581   0.85934   0.87700
  Beta virt. eigenvalues --    0.90321   0.93039   0.97538   0.98074   1.01990
  Beta virt. eigenvalues --    1.05884   1.06625   1.08306   1.08766   1.12042
  Beta virt. eigenvalues --    1.12432   1.14160   1.16558   1.22053   1.22385
  Beta virt. eigenvalues --    1.30660   1.31522   1.33162   1.35212   1.46117
  Beta virt. eigenvalues --    1.46915   1.49899   1.52363   1.54520   1.55360
  Beta virt. eigenvalues --    1.56535   1.56613   1.56692   1.57174   1.58542
  Beta virt. eigenvalues --    1.59769   1.59814   1.62438   1.62738   1.64261
  Beta virt. eigenvalues --    1.65662   1.67683   1.68721   1.70752   1.71401
  Beta virt. eigenvalues --    1.74674   1.76870   1.77100   1.78271   1.79596
  Beta virt. eigenvalues --    1.80248   1.80758   1.85878   1.86518   1.88869
  Beta virt. eigenvalues --    1.92877   1.93564   1.96026   1.97301   2.02495
  Beta virt. eigenvalues --    2.04470   2.09296   2.09888   2.10696   2.12180
  Beta virt. eigenvalues --    2.14659   2.15855   2.18233   2.19398   2.24792
  Beta virt. eigenvalues --    2.25579   2.33779   2.34681   2.34809   2.40413
  Beta virt. eigenvalues --    2.42632   2.42676   2.44958   2.50803   2.54082
  Beta virt. eigenvalues --    2.54370   2.57933   2.67429   2.67440   2.67746
  Beta virt. eigenvalues --    2.70269   2.70658   2.78232   2.79207   2.82099
  Beta virt. eigenvalues --    2.88319   2.88735   2.93460   2.97083   3.00570
  Beta virt. eigenvalues --    3.06276   3.19351   3.43064   3.62100
          Condensed to atoms (all electrons):
               1          2          3          4          5          6
     1  O    7.660564   0.349725  -0.071801   0.004430  -0.000091  -0.000002
     2  C    0.349725   4.418268   0.348566  -0.005584   0.003366  -0.000306
     3  C   -0.071801   0.348566   4.866587   0.290157  -0.023914  -0.003408
     4  C    0.004430  -0.005584   0.290157   4.764042   0.380967  -0.078576
     5  C   -0.000091   0.003366  -0.023914   0.380967   5.324889   0.184326
     6  C   -0.000002  -0.000306  -0.003408  -0.078576   0.184326   5.135171
     7  C   -0.000000   0.000010  -0.000012   0.010046   0.111510   0.282478
     8  C   -0.000000  -0.000000   0.000024  -0.000504  -0.159673   0.108234
     9  C   -0.000000   0.000010  -0.000032   0.010047   0.112659  -0.132434
    10  C   -0.000004  -0.000267  -0.003891  -0.078657   0.190664   0.049591
    11  H    0.318701  -0.015652   0.009368  -0.000688   0.000016   0.000000
    12  H   -0.024928   0.378311  -0.029390  -0.000109   0.000058  -0.000001
    13  H   -0.026326   0.379912  -0.035270  -0.000386   0.000454  -0.000013
    14  H    0.006932  -0.011556   0.349383  -0.016264  -0.002602   0.005557
    15  H    0.007281  -0.015143   0.358225  -0.012785  -0.008390  -0.002063
    16  H   -0.000056  -0.007413  -0.011450   0.353553  -0.009684   0.008723
    17  H   -0.000004  -0.007781  -0.010552   0.355511  -0.009270  -0.010636
    18  H    0.000000  -0.000159  -0.000022  -0.013089  -0.069781   0.448006
    19  H    0.000000  -0.000000  -0.000004  -0.000192   0.014560  -0.059523
    20  H   -0.000000   0.000000   0.000001   0.000027  -0.001492   0.012203
    21  H    0.000000  -0.000000  -0.000004  -0.000190   0.014516  -0.001986
    22  H   -0.000000  -0.000161   0.000017  -0.013180  -0.069672   0.013256
               7          8          9         10         11         12
     1  O   -0.000000  -0.000000  -0.000000  -0.000004   0.318701  -0.024928
     2  C    0.000010  -0.000000   0.000010  -0.000267  -0.015652   0.378311
     3  C   -0.000012   0.000024  -0.000032  -0.003891   0.009368  -0.029390
     4  C    0.010046  -0.000504   0.010047  -0.078657  -0.000688  -0.000109
     5  C    0.111510  -0.159673   0.112659   0.190664   0.000016   0.000058
     6  C    0.282478   0.108234  -0.132434   0.049591   0.000000  -0.000001
     7  C    5.054579   0.192608   0.093674  -0.132293   0.000000   0.000001
     8  C    0.192608   5.128176   0.185937   0.107175   0.000000   0.000000
     9  C    0.093674   0.185937   5.056405   0.283306   0.000000  -0.000001
    10  C   -0.132293   0.107175   0.283306   5.134279   0.000000  -0.000030
    11  H    0.000000   0.000000   0.000000   0.000000   0.496201  -0.004940
    12  H    0.000001   0.000000  -0.000001  -0.000030  -0.004940   0.687768
    13  H   -0.000001  -0.000000   0.000001   0.000044  -0.003661  -0.042979
    14  H   -0.000663  -0.000046   0.000071  -0.001474  -0.000240  -0.013677
    15  H    0.000114   0.000010  -0.000532   0.004012  -0.000358   0.009745
    16  H   -0.000650   0.000019   0.000920  -0.010482   0.000005  -0.002832
    17  H    0.000907   0.000013  -0.000660   0.008901   0.000002   0.007693
    18  H   -0.055894   0.013027  -0.001851   0.013195  -0.000000  -0.000013
    19  H    0.448533  -0.067759   0.012970  -0.001990  -0.000000   0.000000
    20  H   -0.061274   0.445611  -0.061754   0.012185   0.000000  -0.000000
    21  H    0.012921  -0.067965   0.448329  -0.059235  -0.000000   0.000000
    22  H   -0.001858   0.013065  -0.056127   0.448217  -0.000000   0.000006
              13         14         15         16         17         18
     1  O   -0.026326   0.006932   0.007281  -0.000056  -0.000004   0.000000
     2  C    0.379912  -0.011556  -0.015143  -0.007413  -0.007781  -0.000159
     3  C   -0.035270   0.349383   0.358225  -0.011450  -0.010552  -0.000022
     4  C   -0.000386  -0.016264  -0.012785   0.353553   0.355511  -0.013089
     5  C    0.000454  -0.002602  -0.008390  -0.009684  -0.009270  -0.069781
     6  C   -0.000013   0.005557  -0.002063   0.008723  -0.010636   0.448006
     7  C   -0.000001  -0.000663   0.000114  -0.000650   0.000907  -0.055894
     8  C   -0.000000  -0.000046   0.000010   0.000019   0.000013   0.013027
     9  C    0.000001   0.000071  -0.000532   0.000920  -0.000660  -0.001851
    10  C    0.000044  -0.001474   0.004012  -0.010482   0.008901   0.013195
    11  H   -0.003661  -0.000240  -0.000358   0.000005   0.000002  -0.000000
    12  H   -0.042979  -0.013677   0.009745  -0.002832   0.007693  -0.000013
    13  H    0.685212   0.010145  -0.012735   0.009731  -0.001999   0.000006
    14  H    0.010145   0.664627  -0.030187   0.009151  -0.010503   0.001083
    15  H   -0.012735  -0.030187   0.659445  -0.011590   0.008577  -0.000004
    16  H    0.009731   0.009151  -0.011590   0.650687  -0.030257   0.000227
    17  H   -0.001999  -0.010503   0.008577  -0.030257   0.647442   0.004783
    18  H    0.000006   0.001083  -0.000004   0.000227   0.004783   0.628949
    19  H    0.000000   0.000008   0.000001   0.000007  -0.000001  -0.011076
    20  H    0.000000  -0.000000  -0.000000  -0.000001  -0.000001  -0.000175
    21  H    0.000000   0.000001   0.000008  -0.000001   0.000007   0.000021
    22  H   -0.000010  -0.000003   0.001059   0.004749   0.000221  -0.000180
              19         20         21         22
     1  O    0.000000  -0.000000   0.000000  -0.000000
     2  C   -0.000000   0.000000  -0.000000  -0.000161
     3  C   -0.000004   0.000001  -0.000004   0.000017
     4  C   -0.000192   0.000027  -0.000190  -0.013180
     5  C    0.014560  -0.001492   0.014516  -0.069672
     6  C   -0.059523   0.012203  -0.001986   0.013256
     7  C    0.448533  -0.061274   0.012921  -0.001858
     8  C   -0.067759   0.445611  -0.067965   0.013065
     9  C    0.012970  -0.061754   0.448329  -0.056127
    10  C   -0.001990   0.012185  -0.059235   0.448217
    11  H   -0.000000   0.000000  -0.000000  -0.000000
    12  H    0.000000  -0.000000   0.000000   0.000006
    13  H    0.000000   0.000000   0.000000  -0.000010
    14  H    0.000008  -0.000000   0.000001  -0.000003
    15  H    0.000001  -0.000000   0.000008   0.001059
    16  H    0.000007  -0.000001  -0.000001   0.004749
    17  H   -0.000001  -0.000001   0.000007   0.000221
    18  H   -0.011076  -0.000175   0.000021  -0.000180
    19  H    0.616471  -0.010261  -0.000189   0.000021
    20  H   -0.010261   0.603515  -0.010226  -0.000177
    21  H   -0.000189  -0.010226   0.615757  -0.011081
    22  H    0.000021  -0.000177  -0.011081   0.629991
          Atomic-Atomic Spin Densities.
               1          2          3          4          5          6
     1  O    0.155974  -0.009840  -0.000823   0.000027  -0.000014  -0.000001
     2  C   -0.009840  -0.000578   0.006545  -0.002407   0.000283   0.000027
     3  C   -0.000823   0.006545   0.025431   0.022726  -0.010194  -0.001001
     4  C    0.000027  -0.002407   0.022726  -0.004737  -0.027815  -0.004658
     5  C   -0.000014   0.000283  -0.010194  -0.027815   0.344783   0.027169
     6  C   -0.000001   0.000027  -0.001001  -0.004658   0.027169   0.082529
     7  C    0.000000  -0.000000   0.000004   0.000205  -0.001874  -0.024523
     8  C    0.000000  -0.000000   0.000042   0.000027  -0.012160  -0.003442
     9  C   -0.000000  -0.000000   0.000027   0.000229  -0.002158  -0.003359
    10  C    0.000000  -0.000010  -0.000569  -0.003910   0.024678   0.001815
    11  H    0.000251   0.000047  -0.000006   0.000003   0.000003   0.000000
    12  H   -0.002636   0.006505  -0.003483  -0.000079   0.000182   0.000024
    13  H   -0.001094   0.002710   0.004722  -0.000232  -0.000193  -0.000009
    14  H    0.000225  -0.002214   0.005054   0.001071  -0.002304  -0.000671
    15  H    0.000016   0.002032  -0.005412  -0.001450   0.003553   0.000364
    16  H    0.000011   0.000188  -0.002041   0.003750  -0.001393   0.000055
    17  H   -0.000041   0.000688  -0.003542   0.002211  -0.001955   0.000063
    18  H   -0.000000   0.000001   0.000021   0.000030  -0.000857   0.002072
    19  H   -0.000000  -0.000000  -0.000000   0.000002   0.000161   0.000113
    20  H   -0.000000   0.000000   0.000000   0.000001  -0.000017  -0.000213
    21  H   -0.000000   0.000000  -0.000000   0.000003   0.000132  -0.000083
    22  H    0.000000   0.000003  -0.000028   0.000019  -0.000796   0.000067
               7          8          9         10         11         12
     1  O    0.000000   0.000000  -0.000000   0.000000   0.000251  -0.002636
     2  C   -0.000000  -0.000000  -0.000000  -0.000010   0.000047   0.006505
     3  C    0.000004   0.000042   0.000027  -0.000569  -0.000006  -0.003483
     4  C    0.000205   0.000027   0.000229  -0.003910   0.000003  -0.000079
     5  C   -0.001874  -0.012160  -0.002158   0.024678   0.000003   0.000182
     6  C   -0.024523  -0.003442  -0.003359   0.001815   0.000000   0.000024
     7  C   -0.019959   0.012288   0.001868  -0.002603  -0.000000  -0.000000
     8  C    0.012288   0.367713   0.015832  -0.003173  -0.000000  -0.000000
     9  C    0.001868   0.015832   0.006936  -0.025268  -0.000000  -0.000000
    10  C   -0.002603  -0.003173  -0.025268   0.052408   0.000000   0.000006
    11  H   -0.000000  -0.000000  -0.000000   0.000000  -0.002103   0.000534
    12  H   -0.000000  -0.000000  -0.000000   0.000006   0.000534   0.015850
    13  H    0.000000   0.000000   0.000000  -0.000019  -0.000556  -0.002883
    14  H    0.000049   0.000020   0.000022  -0.000208  -0.000027  -0.000010
    15  H   -0.000022  -0.000036  -0.000083   0.000834   0.000074   0.000400
    16  H   -0.000002   0.000004   0.000039  -0.000109   0.000003   0.000347
    17  H    0.000056   0.000009   0.000007  -0.000163   0.000006   0.001058
    18  H    0.000226   0.000062  -0.000087   0.000033   0.000000   0.000000
    19  H    0.000950  -0.000980   0.000128  -0.000088   0.000000   0.000000
    20  H   -0.000645   0.004021  -0.000731  -0.000214   0.000000   0.000000
    21  H    0.000102  -0.001049   0.001189   0.000144   0.000000   0.000000
    22  H   -0.000092   0.000085   0.000223   0.001787   0.000000   0.000000
              13         14         15         16         17         18
     1  O   -0.001094   0.000225   0.000016   0.000011  -0.000041  -0.000000
     2  C    0.002710  -0.002214   0.002032   0.000188   0.000688   0.000001
     3  C    0.004722   0.005054  -0.005412  -0.002041  -0.003542   0.000021
     4  C   -0.000232   0.001071  -0.001450   0.003750   0.002211   0.000030
     5  C   -0.000193  -0.002304   0.003553  -0.001393  -0.001955  -0.000857
     6  C   -0.000009  -0.000671   0.000364   0.000055   0.000063   0.002072
     7  C    0.000000   0.000049  -0.000022  -0.000002   0.000056   0.000226
     8  C    0.000000   0.000020  -0.000036   0.000004   0.000009   0.000062
     9  C    0.000000   0.000022  -0.000083   0.000039   0.000007  -0.000087
    10  C   -0.000019  -0.000208   0.000834  -0.000109  -0.000163   0.000033
    11  H   -0.000556  -0.000027   0.000074   0.000003   0.000006   0.000000
    12  H   -0.002883  -0.000010   0.000400   0.000347   0.001058   0.000000
    13  H    0.023681  -0.000056  -0.001089  -0.001020  -0.000495  -0.000000
    14  H   -0.000056  -0.002523  -0.000344  -0.000245  -0.000445  -0.000014
    15  H   -0.001089  -0.000344   0.004050   0.000595   0.000349  -0.000002
    16  H   -0.001020  -0.000245   0.000595   0.006395   0.001048   0.000002
    17  H   -0.000495  -0.000445   0.000349   0.001048   0.009380  -0.000080
    18  H   -0.000000  -0.000014  -0.000002   0.000002  -0.000080  -0.005772
    19  H   -0.000000  -0.000000   0.000000  -0.000000   0.000001   0.000128
    20  H   -0.000000  -0.000000   0.000000  -0.000000  -0.000000   0.000006
    21  H   -0.000000   0.000000  -0.000000   0.000001  -0.000000  -0.000001
    22  H   -0.000002  -0.000004   0.000019  -0.000049   0.000010   0.000004
              19         20         21         22
     1  O   -0.000000  -0.000000  -0.000000   0.000000
     2  C   -0.000000   0.000000   0.000000   0.000003
     3  C   -0.000000   0.000000  -0.000000  -0.000028
     4  C    0.000002   0.000001   0.000003   0.000019
     5  C    0.000161  -0.000017   0.000132  -0.000796
     6  C    0.000113  -0.000213  -0.000083   0.000067
     7  C    0.000950  -0.000645   0.000102  -0.000092
     8  C   -0.000980   0.004021  -0.001049   0.000085
     9  C    0.000128  -0.000731   0.001189   0.000223
    10  C   -0.000088  -0.000214   0.000144   0.001787
    11  H    0.000000   0.000000   0.000000   0.000000
    12  H    0.000000   0.000000   0.000000   0.000000
    13  H   -0.000000  -0.000000  -0.000000  -0.000002
    14  H   -0.000000  -0.000000   0.000000  -0.000004
    15  H    0.000000   0.000000  -0.000000   0.000019
    16  H   -0.000000  -0.000000   0.000001  -0.000049
    17  H    0.000001  -0.000000  -0.000000   0.000010
    18  H    0.000128   0.000006  -0.000001   0.000004
    19  H   -0.000600   0.000168   0.000001  -0.000001
    20  H    0.000168  -0.018117   0.000173   0.000006
    21  H    0.000001   0.000173  -0.001843   0.000128
    22  H   -0.000001   0.000006   0.000128  -0.004486
 Mulliken charges and spin densities:
               1          2
     1  O   -0.224420   0.142055
     2  C    0.185855   0.003978
     3  C   -0.032580   0.037471
     4  C    0.051425  -0.014984
     5  C    0.016586   0.339215
     6  C    0.041402   0.076337
     7  C    0.045262  -0.033973
     8  C    0.102046   0.379262
     9  C    0.049062  -0.005187
    10  C    0.036752   0.045372
    11  H    0.201245  -0.001771
    12  H    0.035316   0.015816
    13  H    0.037876   0.023465
    14  H    0.040256  -0.002625
    15  H    0.045311   0.003847
    16  H    0.046644   0.007578
    17  H    0.047606   0.008164
    18  H    0.042947  -0.004228
    19  H    0.058423  -0.000019
    20  H    0.071821  -0.015562
    21  H    0.059317  -0.001104
    22  H    0.041847  -0.003107
 Sum of Mulliken charges =   1.00000   1.00000
 Mulliken charges and spin densities with hydrogens summed into heavy atoms:
               1          2
     1  O   -0.023175   0.140283
     2  C    0.259047   0.043259
     3  C    0.052987   0.038693
     4  C    0.145675   0.000758
     5  C    0.016586   0.339215
     6  C    0.084350   0.072109
     7  C    0.103686  -0.033992
     8  C    0.173867   0.363700
     9  C    0.108379  -0.006290
    10  C    0.078599   0.042265
 Electronic spatial extent (au):  <R**2>=           2121.5964
 Charge=              1.0000 electrons
 Dipole moment (field-independent basis, Debye):
    X=              1.8521    Y=              0.0087    Z=              1.2374  Tot=              2.2274
 Quadrupole moment (field-independent basis, Debye-Ang):
   XX=             -8.8636   YY=            -48.1998   ZZ=            -58.9420
   XY=              0.0520   XZ=             -8.5747   YZ=             -0.0118
 Traceless Quadrupole moment (field-independent basis, Debye-Ang):
   XX=             29.8049   YY=             -9.5314   ZZ=            -20.2735
   XY=              0.0520   XZ=             -8.5747   YZ=             -0.0118
 Octapole moment (field-independent basis, Debye-Ang**2):
  XXX=            -62.8417  YYY=              0.0255  ZZZ=             -0.3612  XYY=              9.8713
  XXY=              0.4542  XXZ=             -9.5876  XZZ=             -4.3890  YZZ=              0.0124
  YYZ=             -0.3306  XYZ=             -0.1709
 Hexadecapole moment (field-independent basis, Debye-Ang**3):
 XXXX=          -1149.0565 YYYY=           -274.4487 ZZZZ=           -179.5895 XXXY=              0.2213
 XXXZ=            -73.5027 YYYX=              0.1187 YYYZ=             -0.1373 ZZZX=              2.7116
 ZZZY=             -0.0959 XXYY=           -368.4037 XXZZ=           -409.3012 YYZZ=            -82.9405
 XXYZ=              0.3198 YYXZ=             -6.1143 ZZXY=              0.0924
 N-N= 4.849893835816D+02 E-N=-1.942605287749D+03  KE= 4.202750509169D+02
                          Isotropic Fermi Contact Couplings
        Atom                 a.u.       MegaHertz       Gauss      10(-4) cm-1
     1  O(17)              0.06326     -38.34602     -13.68281     -12.79086
     2  C(13)             -0.00345      -3.88154      -1.38503      -1.29474
     3  C(13)              0.02388      26.84250       9.57807       8.95370
     4  C(13)             -0.01113     -12.51193      -4.46457      -4.17353
     5  C(13)              0.04682      52.63337      18.78090      17.55660
     6  C(13)              0.00521       5.85144       2.08794       1.95183
     7  C(13)             -0.01419     -15.95107      -5.69174      -5.32071
     8  C(13)              0.05588      62.81911      22.41542      20.95420
     9  C(13)             -0.00947     -10.64520      -3.79847      -3.55086
    10  C(13)              0.00008       0.09545       0.03406       0.03184
    11  H(1)              -0.00084      -3.77201      -1.34595      -1.25821
    12  H(1)               0.00688      30.76845      10.97895      10.26325
    13  H(1)               0.01125      50.30512      17.95012      16.77998
    14  H(1)              -0.00024      -1.06625      -0.38046      -0.35566
    15  H(1)               0.00028       1.24819       0.44539       0.41635
    16  H(1)               0.00417      18.63497       6.64942       6.21596
    17  H(1)               0.00339      15.14525       5.40420       5.05191
    18  H(1)              -0.00145      -6.46623      -2.30731      -2.15690
    19  H(1)              -0.00007      -0.32488      -0.11593      -0.10837
    20  H(1)              -0.00496     -22.15308      -7.90477      -7.38947
    21  H(1)              -0.00041      -1.82470      -0.65110      -0.60865
    22  H(1)              -0.00109      -4.87442      -1.73932      -1.62593
 --------------------------------------------------------
       Center         ----  Spin Dipole Couplings  ----
                      3XX-RR        3YY-RR        3ZZ-RR
 --------------------------------------------------------
     1   Atom       -0.257743      0.538186     -0.280443
     2   Atom       -0.001524      0.014677     -0.013153
     3   Atom        0.043025     -0.035143     -0.007882
     4   Atom       -0.005174     -0.025278      0.030452
     5   Atom       -0.114654     -0.180032      0.294686
     6   Atom       -0.036050     -0.048090      0.084141
     7   Atom        0.000834      0.003906     -0.004741
     8   Atom       -0.122272     -0.199440      0.321712
     9   Atom       -0.010099     -0.009499      0.019598
    10   Atom       -0.028773     -0.033327      0.062100
    11   Atom        0.023605     -0.008197     -0.015407
    12   Atom       -0.000166     -0.002281      0.002446
    13   Atom       -0.001447      0.000872      0.000574
    14   Atom        0.003175     -0.002336     -0.000839
    15   Atom        0.004289     -0.001687     -0.002602
    16   Atom        0.001692      0.001084     -0.002776
    17   Atom        0.002165      0.000423     -0.002588
    18   Atom       -0.007129      0.012557     -0.005429
    19   Atom       -0.003583      0.008226     -0.004643
    20   Atom        0.025115     -0.024992     -0.000124
    21   Atom       -0.004742      0.009499     -0.004757
    22   Atom       -0.006012      0.011300     -0.005288
 --------------------------------------------------------
                        XY            XZ            YZ
 --------------------------------------------------------
     1   Atom       -0.133046     -0.004665      0.045209
     2   Atom       -0.025200     -0.004437      0.013310
     3   Atom       -0.010591      0.046142     -0.005586
     4   Atom        0.001792      0.019025      0.005051
     5   Atom        0.001076      0.174388      0.004316
     6   Atom       -0.004433      0.053325     -0.002787
     7   Atom        0.003387     -0.001769     -0.002014
     8   Atom       -0.000230      0.190919      0.000354
     9   Atom       -0.003609      0.010148      0.001061
    10   Atom        0.003362      0.034630     -0.000378
    11   Atom        0.003316     -0.012223     -0.001318
    12   Atom        0.002933     -0.002405     -0.005442
    13   Atom       -0.000912      0.000143      0.006161
    14   Atom        0.001379      0.003174      0.005736
    15   Atom        0.000108      0.002132     -0.004583
    16   Atom       -0.003838     -0.003715      0.003639
    17   Atom        0.003446     -0.003486     -0.003188
    18   Atom        0.004788      0.001250     -0.001854
    19   Atom       -0.000640     -0.000385      0.000273
    20   Atom       -0.000447     -0.010737      0.000148
    21   Atom        0.001740      0.000039     -0.000544
    22   Atom       -0.003598      0.000965      0.001061
 --------------------------------------------------------


 ---------------------------------------------------------------------------------
              Anisotropic Spin Dipole Couplings in Principal Axis System
 ---------------------------------------------------------------------------------

       Atom             a.u.   MegaHertz   Gauss  10(-4) cm-1        Axes

              Baa    -0.2843    20.573     7.341     6.862 -0.4607 -0.1228  0.8790
     1 O(17)  Bbb    -0.2780    20.113     7.177     6.709  0.8730  0.1161  0.4738
              Bcc     0.5623   -40.686   -14.518   -13.571 -0.1602  0.9856  0.0538
 
              Baa    -0.0227    -3.051    -1.089    -1.018  0.5886  0.5923 -0.5502
     2 C(13)  Bbb    -0.0139    -1.869    -0.667    -0.623  0.5900  0.1506  0.7933
              Bcc     0.0367     4.919     1.755     1.641 -0.5527  0.7915  0.2607
 
              Baa    -0.0367    -4.924    -1.757    -1.642  0.2641  0.9336 -0.2420
     3 C(13)  Bbb    -0.0349    -4.686    -1.672    -1.563 -0.4443  0.3405  0.8287
              Bcc     0.0716     9.609     3.429     3.205  0.8561 -0.1113  0.5047
 
              Baa    -0.0257    -3.453    -1.232    -1.152 -0.0058  0.9961 -0.0876
     4 C(13)  Bbb    -0.0134    -1.800    -0.642    -0.600  0.9183 -0.0294 -0.3949
              Bcc     0.0391     5.253     1.874     1.752  0.3959  0.0827  0.9145
 
              Baa    -0.1802   -24.186    -8.630    -8.068  0.3095  0.9430 -0.1222
     5 C(13)  Bbb    -0.1787   -23.980    -8.557    -7.999  0.8859 -0.3327 -0.3233
              Bcc     0.3589    48.166    17.187    16.067  0.3455  0.0082  0.9384
 
              Baa    -0.0574    -7.700    -2.748    -2.568  0.8871  0.3249 -0.3279
     6 C(13)  Bbb    -0.0471    -6.323    -2.256    -2.109 -0.2946  0.9454  0.1398
              Bcc     0.1045    14.023     5.004     4.678  0.3553 -0.0274  0.9343
 
              Baa    -0.0054    -0.724    -0.258    -0.241  0.2011  0.1368  0.9700
     7 C(13)  Bbb    -0.0013    -0.176    -0.063    -0.059  0.8192 -0.5663 -0.0900
              Bcc     0.0067     0.900     0.321     0.300  0.5370  0.8127 -0.2260
 
              Baa    -0.1995   -26.765    -9.551    -8.928  0.0496  0.9986 -0.0188
     8 C(13)  Bbb    -0.1931   -25.907    -9.244    -8.642  0.9363 -0.0530 -0.3472
              Bcc     0.3925    52.672    18.795    17.570  0.3477  0.0004  0.9376
 
              Baa    -0.0156    -2.089    -0.745    -0.697  0.8123  0.5268 -0.2503
     9 C(13)  Bbb    -0.0072    -0.962    -0.343    -0.321 -0.5029  0.8500  0.1570
              Bcc     0.0227     3.051     1.089     1.018  0.2955 -0.0016  0.9554
 
              Baa    -0.0418    -5.604    -2.000    -1.869  0.8828 -0.3651 -0.2957
    10 C(13)  Bbb    -0.0320    -4.299    -1.534    -1.434  0.3439  0.9310 -0.1228
              Bcc     0.0738     9.903     3.534     3.303  0.3201  0.0067  0.9474
 
              Baa    -0.0189   -10.101    -3.604    -3.369  0.2736  0.0335  0.9613
    11 H(1)   Bbb    -0.0085    -4.556    -1.626    -1.520 -0.1045  0.9945 -0.0049
              Bcc     0.0275    14.658     5.230     4.889  0.9561  0.0991 -0.2756
 
              Baa    -0.0061    -3.262    -1.164    -1.088 -0.2262  0.8496  0.4766
    12 H(1)   Bbb    -0.0016    -0.847    -0.302    -0.282  0.8780 -0.0341  0.4775
              Bcc     0.0077     4.109     1.466     1.371 -0.4219 -0.5264  0.7382
 
              Baa    -0.0056    -2.973    -1.061    -0.992 -0.1774 -0.6930  0.6987
    13 H(1)   Bbb    -0.0013    -0.720    -0.257    -0.240  0.9819 -0.0769  0.1730
              Bcc     0.0069     3.694     1.318     1.232 -0.0662  0.7168  0.6941
 
              Baa    -0.0075    -3.995    -1.426    -1.333  0.1080  0.7266 -0.6785
    14 H(1)   Bbb     0.0004     0.231     0.083     0.077  0.7485 -0.5086 -0.4255
              Bcc     0.0071     3.764     1.343     1.255  0.6543  0.4619  0.5988
 
              Baa    -0.0070    -3.733    -1.332    -1.245 -0.1474  0.6480  0.7472
    15 H(1)   Bbb     0.0018     0.965     0.344     0.322  0.4331  0.7215 -0.5403
              Bcc     0.0052     2.768     0.988     0.923  0.8892 -0.2440  0.3869
 
              Baa    -0.0053    -2.849    -1.016    -0.950  0.2915 -0.3337  0.8965
    16 H(1)   Bbb    -0.0025    -1.310    -0.468    -0.437  0.6975  0.7155  0.0395
              Bcc     0.0078     4.159     1.484     1.387  0.6546 -0.6137 -0.4413
 
              Baa    -0.0049    -2.621    -0.935    -0.874  0.2629  0.3641  0.8935
    17 H(1)   Bbb    -0.0022    -1.185    -0.423    -0.395 -0.6649  0.7394 -0.1057
              Bcc     0.0071     3.806     1.358     1.269  0.6991  0.5663 -0.4365
 
              Baa    -0.0090    -4.803    -1.714    -1.602  0.8748 -0.2309 -0.4259
    18 H(1)   Bbb    -0.0048    -2.551    -0.910    -0.851  0.4327 -0.0231  0.9012
              Bcc     0.0138     7.354     2.624     2.453  0.2180  0.9727 -0.0797
 
              Baa    -0.0048    -2.544    -0.908    -0.849  0.3063 -0.0049  0.9519
    19 H(1)   Bbb    -0.0035    -1.867    -0.666    -0.623  0.9504  0.0590 -0.3055
              Bcc     0.0083     4.411     1.574     1.471 -0.0546  0.9982  0.0227
 
              Baa    -0.0250   -13.337    -4.759    -4.449  0.0084  1.0000 -0.0023
    20 H(1)   Bbb    -0.0041    -2.173    -0.776    -0.725  0.3452 -0.0008  0.9385
              Bcc     0.0291    15.510     5.534     5.174  0.9385 -0.0087 -0.3452
 
              Baa    -0.0050    -2.668    -0.952    -0.890  0.8987 -0.1237 -0.4208
    21 H(1)   Bbb    -0.0047    -2.523    -0.900    -0.842  0.4221 -0.0170  0.9064
              Bcc     0.0097     5.191     1.852     1.731  0.1192  0.9922 -0.0369
 
              Baa    -0.0074    -3.937    -1.405    -1.313  0.8505  0.1917 -0.4898
    22 H(1)   Bbb    -0.0047    -2.498    -0.891    -0.833  0.4895  0.0524  0.8704
              Bcc     0.0121     6.435     2.296     2.146 -0.1925  0.9801  0.0493
 

 ---------------------------------------------------------------------------------

 ******************************Gaussian NBO Version 3.1******************************
             N A T U R A L   A T O M I C   O R B I T A L   A N D
          N A T U R A L   B O N D   O R B I T A L   A N A L Y S I S
 ******************************Gaussian NBO Version 3.1******************************
       /RESON  / : Allow strongly delocalized NBO set

 Analyzing the SCF density

 Job title: 20                                                              

 Storage needed:    121674 in NPA,    161098 in NBO ( 939521456 available)
 GSVD:  LWork=       24520 too small for GESVD, short by        5666 words or        5666 for optimal perf.


 NATURAL POPULATIONS:  Natural atomic orbital occupancies 
                                                          
   NAO  Atom  No  lang   Type(AO)    Occupancy
 --------------------------------------------
     1    O    1  S      Cor( 1S)     1.99974
     2    O    1  S      Val( 2S)     1.67909
     3    O    1  S      Ryd( 3S)     0.00113
     4    O    1  px     Val( 2p)     1.45643
     5    O    1  px     Ryd( 3p)     0.00243
     6    O    1  py     Val( 2p)     1.82903
     7    O    1  py     Ryd( 3p)     0.00198
     8    O    1  pz     Val( 2p)     1.66304
     9    O    1  pz     Ryd( 3p)     0.00063
    10    O    1  dxy    Ryd( 3d)     0.00011
    11    O    1  dxz    Ryd( 3d)     0.00129
    12    O    1  dyz    Ryd( 3d)     0.00102
    13    O    1  dx2y2  Ryd( 3d)     0.00053
    14    O    1  dz2    Ryd( 3d)     0.00133

    15    C    2  S      Cor( 1S)     1.99908
    16    C    2  S      Val( 2S)     1.00127
    17    C    2  S      Ryd( 3S)     0.00311
    18    C    2  px     Val( 2p)     0.91917
    19    C    2  px     Ryd( 3p)     0.00202
    20    C    2  py     Val( 2p)     1.19512
    21    C    2  py     Ryd( 3p)     0.00197
    22    C    2  pz     Val( 2p)     0.90714
    23    C    2  pz     Ryd( 3p)     0.00352
    24    C    2  dxy    Ryd( 3d)     0.00087
    25    C    2  dxz    Ryd( 3d)     0.00184
    26    C    2  dyz    Ryd( 3d)     0.00165
    27    C    2  dx2y2  Ryd( 3d)     0.00116
    28    C    2  dz2    Ryd( 3d)     0.00130

    29    C    3  S      Cor( 1S)     1.99910
    30    C    3  S      Val( 2S)     1.03199
    31    C    3  S      Ryd( 3S)     0.00176
    32    C    3  px     Val( 2p)     1.02648
    33    C    3  px     Ryd( 3p)     0.00327
    34    C    3  py     Val( 2p)     1.24438
    35    C    3  py     Ryd( 3p)     0.00296
    36    C    3  pz     Val( 2p)     1.11932
    37    C    3  pz     Ryd( 3p)     0.00260
    38    C    3  dxy    Ryd( 3d)     0.00044
    39    C    3  dxz    Ryd( 3d)     0.00069
    40    C    3  dyz    Ryd( 3d)     0.00094
    41    C    3  dx2y2  Ryd( 3d)     0.00080
    42    C    3  dz2    Ryd( 3d)     0.00032

    43    C    4  S      Cor( 1S)     1.99907
    44    C    4  S      Val( 2S)     1.01509
    45    C    4  S      Ryd( 3S)     0.00132
    46    C    4  px     Val( 2p)     1.03336
    47    C    4  px     Ryd( 3p)     0.00240
    48    C    4  py     Val( 2p)     1.26147
    49    C    4  py     Ryd( 3p)     0.00720
    50    C    4  pz     Val( 2p)     1.13859
    51    C    4  pz     Ryd( 3p)     0.00164
    52    C    4  dxy    Ryd( 3d)     0.00026
    53    C    4  dxz    Ryd( 3d)     0.00058
    54    C    4  dyz    Ryd( 3d)     0.00092
    55    C    4  dx2y2  Ryd( 3d)     0.00087
    56    C    4  dz2    Ryd( 3d)     0.00042

    57    C    5  S      Cor( 1S)     1.99885
    58    C    5  S      Val( 2S)     0.88939
    59    C    5  S      Ryd( 3S)     0.00198
    60    C    5  px     Val( 2p)     1.04840
    61    C    5  px     Ryd( 3p)     0.00565
    62    C    5  py     Val( 2p)     1.08723
    63    C    5  py     Ryd( 3p)     0.00348
    64    C    5  pz     Val( 2p)     0.80975
    65    C    5  pz     Ryd( 3p)     0.00271
    66    C    5  dxy    Ryd( 3d)     0.00106
    67    C    5  dxz    Ryd( 3d)     0.00069
    68    C    5  dyz    Ryd( 3d)     0.00083
    69    C    5  dx2y2  Ryd( 3d)     0.00088
    70    C    5  dz2    Ryd( 3d)     0.00048

    71    C    6  S      Cor( 1S)     1.99888
    72    C    6  S      Val( 2S)     0.95776
    73    C    6  S      Ryd( 3S)     0.00170
    74    C    6  px     Val( 2p)     1.08500
    75    C    6  px     Ryd( 3p)     0.00419
    76    C    6  py     Val( 2p)     1.16720
    77    C    6  py     Ryd( 3p)     0.00573
    78    C    6  pz     Val( 2p)     0.93975
    79    C    6  pz     Ryd( 3p)     0.00112
    80    C    6  dxy    Ryd( 3d)     0.00077
    81    C    6  dxz    Ryd( 3d)     0.00047
    82    C    6  dyz    Ryd( 3d)     0.00047
    83    C    6  dx2y2  Ryd( 3d)     0.00068
    84    C    6  dz2    Ryd( 3d)     0.00042

    85    C    7  S      Cor( 1S)     1.99898
    86    C    7  S      Val( 2S)     0.96757
    87    C    7  S      Ryd( 3S)     0.00121
    88    C    7  px     Val( 2p)     1.07859
    89    C    7  px     Ryd( 3p)     0.00432
    90    C    7  py     Val( 2p)     1.17362
    91    C    7  py     Ryd( 3p)     0.00610
    92    C    7  pz     Val( 2p)     0.95124
    93    C    7  pz     Ryd( 3p)     0.00115
    94    C    7  dxy    Ryd( 3d)     0.00076
    95    C    7  dxz    Ryd( 3d)     0.00045
    96    C    7  dyz    Ryd( 3d)     0.00051
    97    C    7  dx2y2  Ryd( 3d)     0.00070
    98    C    7  dz2    Ryd( 3d)     0.00042

    99    C    8  S      Cor( 1S)     1.99894
   100    C    8  S      Val( 2S)     0.97943
   101    C    8  S      Ryd( 3S)     0.00132
   102    C    8  px     Val( 2p)     1.15485
   103    C    8  px     Ryd( 3p)     0.00532
   104    C    8  py     Val( 2p)     1.05672
   105    C    8  py     Ryd( 3p)     0.00356
   106    C    8  pz     Val( 2p)     0.82979
   107    C    8  pz     Ryd( 3p)     0.00116
   108    C    8  dxy    Ryd( 3d)     0.00081
   109    C    8  dxz    Ryd( 3d)     0.00049
   110    C    8  dyz    Ryd( 3d)     0.00068
   111    C    8  dx2y2  Ryd( 3d)     0.00079
   112    C    8  dz2    Ryd( 3d)     0.00043

   113    C    9  S      Cor( 1S)     1.99897
   114    C    9  S      Val( 2S)     0.96842
   115    C    9  S      Ryd( 3S)     0.00121
   116    C    9  px     Val( 2p)     1.07800
   117    C    9  px     Ryd( 3p)     0.00430
   118    C    9  py     Val( 2p)     1.17281
   119    C    9  py     Ryd( 3p)     0.00605
   120    C    9  pz     Val( 2p)     0.93950
   121    C    9  pz     Ryd( 3p)     0.00113
   122    C    9  dxy    Ryd( 3d)     0.00076
   123    C    9  dxz    Ryd( 3d)     0.00046
   124    C    9  dyz    Ryd( 3d)     0.00051
   125    C    9  dx2y2  Ryd( 3d)     0.00070
   126    C    9  dz2    Ryd( 3d)     0.00042

   127    C   10  S      Cor( 1S)     1.99888
   128    C   10  S      Val( 2S)     0.95677
   129    C   10  S      Ryd( 3S)     0.00171
   130    C   10  px     Val( 2p)     1.08697
   131    C   10  px     Ryd( 3p)     0.00419
   132    C   10  py     Val( 2p)     1.16778
   133    C   10  py     Ryd( 3p)     0.00578
   134    C   10  pz     Val( 2p)     0.95034
   135    C   10  pz     Ryd( 3p)     0.00112
   136    C   10  dxy    Ryd( 3d)     0.00077
   137    C   10  dxz    Ryd( 3d)     0.00046
   138    C   10  dyz    Ryd( 3d)     0.00047
   139    C   10  dx2y2  Ryd( 3d)     0.00068
   140    C   10  dz2    Ryd( 3d)     0.00042

   141    H   11  S      Val( 1S)     0.51202
   142    H   11  S      Ryd( 2S)     0.00105
   143    H   11  px     Ryd( 2p)     0.00225
   144    H   11  py     Ryd( 2p)     0.00145
   145    H   11  pz     Ryd( 2p)     0.00110

   146    H   12  S      Val( 1S)     0.79414
   147    H   12  S      Ryd( 2S)     0.00236
   148    H   12  px     Ryd( 2p)     0.00019
   149    H   12  py     Ryd( 2p)     0.00061
   150    H   12  pz     Ryd( 2p)     0.00032

   151    H   13  S      Val( 1S)     0.78961
   152    H   13  S      Ryd( 2S)     0.00242
   153    H   13  px     Ryd( 2p)     0.00020
   154    H   13  py     Ryd( 2p)     0.00062
   155    H   13  pz     Ryd( 2p)     0.00032

   156    H   14  S      Val( 1S)     0.75859
   157    H   14  S      Ryd( 2S)     0.00334
   158    H   14  px     Ryd( 2p)     0.00012
   159    H   14  py     Ryd( 2p)     0.00051
   160    H   14  pz     Ryd( 2p)     0.00041

   161    H   15  S      Val( 1S)     0.75690
   162    H   15  S      Ryd( 2S)     0.00327
   163    H   15  px     Ryd( 2p)     0.00012
   164    H   15  py     Ryd( 2p)     0.00051
   165    H   15  pz     Ryd( 2p)     0.00041

   166    H   16  S      Val( 1S)     0.74226
   167    H   16  S      Ryd( 2S)     0.00251
   168    H   16  px     Ryd( 2p)     0.00015
   169    H   16  py     Ryd( 2p)     0.00048
   170    H   16  pz     Ryd( 2p)     0.00040

   171    H   17  S      Val( 1S)     0.74233
   172    H   17  S      Ryd( 2S)     0.00241
   173    H   17  px     Ryd( 2p)     0.00015
   174    H   17  py     Ryd( 2p)     0.00048
   175    H   17  pz     Ryd( 2p)     0.00040

   176    H   18  S      Val( 1S)     0.74353
   177    H   18  S      Ryd( 2S)     0.00146
   178    H   18  px     Ryd( 2p)     0.00023
   179    H   18  py     Ryd( 2p)     0.00068
   180    H   18  pz     Ryd( 2p)     0.00014

   181    H   19  S      Val( 1S)     0.73655
   182    H   19  S      Ryd( 2S)     0.00140
   183    H   19  px     Ryd( 2p)     0.00025
   184    H   19  py     Ryd( 2p)     0.00068
   185    H   19  pz     Ryd( 2p)     0.00013

   186    H   20  S      Val( 1S)     0.74249
   187    H   20  S      Ryd( 2S)     0.00149
   188    H   20  px     Ryd( 2p)     0.00081
   189    H   20  py     Ryd( 2p)     0.00007
   190    H   20  pz     Ryd( 2p)     0.00018

   191    H   21  S      Val( 1S)     0.73691
   192    H   21  S      Ryd( 2S)     0.00141
   193    H   21  px     Ryd( 2p)     0.00025
   194    H   21  py     Ryd( 2p)     0.00068
   195    H   21  pz     Ryd( 2p)     0.00013

   196    H   22  S      Val( 1S)     0.74338
   197    H   22  S      Ryd( 2S)     0.00145
   198    H   22  px     Ryd( 2p)     0.00023
   199    H   22  py     Ryd( 2p)     0.00068
   200    H   22  pz     Ryd( 2p)     0.00014

 WARNING:  1 low occupancy (<1.9990e) core orbital  found on  C    5
           1 low occupancy (<1.9990e) core orbital  found on  C    6
           1 low occupancy (<1.9990e) core orbital  found on  C    7
           1 low occupancy (<1.9990e) core orbital  found on  C    8
           1 low occupancy (<1.9990e) core orbital  found on  C    9
           1 low occupancy (<1.9990e) core orbital  found on  C   10


 Summary of Natural Population Analysis:                  
                                                          
                                       Natural Population 
                Natural  -----------------------------------------------
    Atom  No    Charge         Core      Valence    Rydberg      Total
 -----------------------------------------------------------------------
      O    1   -0.63778      1.99974     6.62759    0.01045     8.63778
      C    2   -0.03922      1.99908     4.02270    0.01745     6.03922
      C    3   -0.43503      1.99910     4.42216    0.01377     6.43503
      C    4   -0.46318      1.99907     4.44850    0.01561     6.46318
      C    5    0.14862      1.99885     3.83478    0.01776     5.85138
      C    6   -0.16415      1.99888     4.14972    0.01555     6.16415
      C    7   -0.18562      1.99898     4.17102    0.01562     6.18562
      C    8   -0.03430      1.99894     4.02079    0.01456     6.03430
      C    9   -0.17326      1.99897     4.15873    0.01556     6.17326
      C   10   -0.17631      1.99888     4.16186    0.01558     6.17631
      H   11    0.48212      0.00000     0.51202    0.00586     0.51788
      H   12    0.20237      0.00000     0.79414    0.00348     0.79763
      H   13    0.20682      0.00000     0.78961    0.00357     0.79318
      H   14    0.23704      0.00000     0.75859    0.00438     0.76296
      H   15    0.23879      0.00000     0.75690    0.00431     0.76121
      H   16    0.25419      0.00000     0.74226    0.00355     0.74581
      H   17    0.25424      0.00000     0.74233    0.00343     0.74576
      H   18    0.25396      0.00000     0.74353    0.00252     0.74604
      H   19    0.26100      0.00000     0.73655    0.00245     0.73900
      H   20    0.25496      0.00000     0.74249    0.00255     0.74504
      H   21    0.26063      0.00000     0.73691    0.00246     0.73937
      H   22    0.25412      0.00000     0.74338    0.00251     0.74588
 =======================================================================
   * Total *    1.00000     19.99048    52.81654    0.19299    73.00000

                                 Natural Population      
 --------------------------------------------------------
   Core                      19.99048 ( 99.9524% of  20)
   Valence                   52.81654 ( 99.6538% of  53)
   Natural Minimal Basis     72.80701 ( 99.7356% of  73)
   Natural Rydberg Basis      0.19299 (  0.2644% of  73)
 --------------------------------------------------------

    Atom  No          Natural Electron Configuration
 ----------------------------------------------------------------------------
      O    1      [core]2S( 1.68)2p( 4.95)3p( 0.01)
      C    2      [core]2S( 1.00)2p( 3.02)3p( 0.01)3d( 0.01)
      C    3      [core]2S( 1.03)2p( 3.39)3p( 0.01)
      C    4      [core]2S( 1.02)2p( 3.43)3p( 0.01)
      C    5      [core]2S( 0.89)2p( 2.95)3p( 0.01)
      C    6      [core]2S( 0.96)2p( 3.19)3p( 0.01)
      C    7      [core]2S( 0.97)2p( 3.20)3p( 0.01)
      C    8      [core]2S( 0.98)2p( 3.04)3p( 0.01)
      C    9      [core]2S( 0.97)2p( 3.19)3p( 0.01)
      C   10      [core]2S( 0.96)2p( 3.21)3p( 0.01)
      H   11            1S( 0.51)
      H   12            1S( 0.79)
      H   13            1S( 0.79)
      H   14            1S( 0.76)
      H   15            1S( 0.76)
      H   16            1S( 0.74)
      H   17            1S( 0.74)
      H   18            1S( 0.74)
      H   19            1S( 0.74)
      H   20            1S( 0.74)
      H   21            1S( 0.74)
      H   22            1S( 0.74)


 ***************************************************
 *******         Alpha spin orbitals         *******
 ***************************************************


 NATURAL POPULATIONS:  Natural atomic orbital occupancies 
                                                          
   NAO  Atom  No  lang   Type(AO)    Occupancy      Energy
 ----------------------------------------------------------
     1    O    1  S      Cor( 1S)     0.99987     -19.11125
     2    O    1  S      Val( 2S)     0.84144      -1.01215
     3    O    1  S      Ryd( 3S)     0.00057       1.25285
     4    O    1  px     Val( 2p)     0.73108      -0.42078
     5    O    1  px     Ryd( 3p)     0.00123       1.09067
     6    O    1  py     Val( 2p)     0.98087      -0.45384
     7    O    1  py     Ryd( 3p)     0.00090       0.91576
     8    O    1  pz     Val( 2p)     0.83250      -0.45046
     9    O    1  pz     Ryd( 3p)     0.00031       0.94433
    10    O    1  dxy    Ryd( 3d)     0.00006       2.63935
    11    O    1  dxz    Ryd( 3d)     0.00064       3.02719
    12    O    1  dyz    Ryd( 3d)     0.00053       2.59582
    13    O    1  dx2y2  Ryd( 3d)     0.00025       3.03063
    14    O    1  dz2    Ryd( 3d)     0.00067       2.76926

    15    C    2  S      Cor( 1S)     0.99954     -10.27706
    16    C    2  S      Val( 2S)     0.50008      -0.36554
    17    C    2  S      Ryd( 3S)     0.00154       0.65275
    18    C    2  px     Val( 2p)     0.46088      -0.21980
    19    C    2  px     Ryd( 3p)     0.00100       0.40434
    20    C    2  py     Val( 2p)     0.60360      -0.22884
    21    C    2  py     Ryd( 3p)     0.00094       0.54061
    22    C    2  pz     Val( 2p)     0.45265      -0.20831
    23    C    2  pz     Ryd( 3p)     0.00179       0.42850
    24    C    2  dxy    Ryd( 3d)     0.00043       1.89362
    25    C    2  dxz    Ryd( 3d)     0.00092       2.06499
    26    C    2  dyz    Ryd( 3d)     0.00089       2.25587
    27    C    2  dx2y2  Ryd( 3d)     0.00058       2.17459
    28    C    2  dz2    Ryd( 3d)     0.00064       1.95392

    29    C    3  S      Cor( 1S)     0.99955     -10.22317
    30    C    3  S      Val( 2S)     0.51740      -0.37308
    31    C    3  S      Ryd( 3S)     0.00090       0.75374
    32    C    3  px     Val( 2p)     0.52316      -0.23615
    33    C    3  px     Ryd( 3p)     0.00167       0.49571
    34    C    3  py     Val( 2p)     0.62295      -0.23318
    35    C    3  py     Ryd( 3p)     0.00147       0.61140
    36    C    3  pz     Val( 2p)     0.56473      -0.22604
    37    C    3  pz     Ryd( 3p)     0.00129       0.44452
    38    C    3  dxy    Ryd( 3d)     0.00023       1.91789
    39    C    3  dxz    Ryd( 3d)     0.00037       2.07405
    40    C    3  dyz    Ryd( 3d)     0.00047       2.30760
    41    C    3  dx2y2  Ryd( 3d)     0.00040       2.21478
    42    C    3  dz2    Ryd( 3d)     0.00017       1.92942

    43    C    4  S      Cor( 1S)     0.99953     -10.23768
    44    C    4  S      Val( 2S)     0.50662      -0.37630
    45    C    4  S      Ryd( 3S)     0.00067       0.75304
    46    C    4  px     Val( 2p)     0.51405      -0.24239
    47    C    4  px     Ryd( 3p)     0.00122       0.46192
    48    C    4  py     Val( 2p)     0.62996      -0.25730
    49    C    4  py     Ryd( 3p)     0.00363       0.69662
    50    C    4  pz     Val( 2p)     0.57553      -0.24952
    51    C    4  pz     Ryd( 3p)     0.00092       0.43110
    52    C    4  dxy    Ryd( 3d)     0.00013       1.95744
    53    C    4  dxz    Ryd( 3d)     0.00035       2.05412
    54    C    4  dyz    Ryd( 3d)     0.00046       2.31145
    55    C    4  dx2y2  Ryd( 3d)     0.00044       2.19839
    56    C    4  dz2    Ryd( 3d)     0.00021       1.90325

    57    C    5  S      Cor( 1S)     0.99943     -10.27888
    58    C    5  S      Val( 2S)     0.44980      -0.33506
    59    C    5  S      Ryd( 3S)     0.00102       0.46295
    60    C    5  px     Val( 2p)     0.54292      -0.25983
    61    C    5  px     Ryd( 3p)     0.00291       0.88166
    62    C    5  py     Val( 2p)     0.54456      -0.25033
    63    C    5  py     Ryd( 3p)     0.00173       0.67833
    64    C    5  pz     Val( 2p)     0.52825      -0.31291
    65    C    5  pz     Ryd( 3p)     0.00152       0.51316
    66    C    5  dxy    Ryd( 3d)     0.00054       2.19090
    67    C    5  dxz    Ryd( 3d)     0.00039       1.83041
    68    C    5  dyz    Ryd( 3d)     0.00046       1.77290
    69    C    5  dx2y2  Ryd( 3d)     0.00045       2.17384
    70    C    5  dz2    Ryd( 3d)     0.00021       1.91401

    71    C    6  S      Cor( 1S)     0.99944     -10.25322
    72    C    6  S      Val( 2S)     0.47987      -0.33619
    73    C    6  S      Ryd( 3S)     0.00087       0.40797
    74    C    6  px     Val( 2p)     0.54792      -0.24123
    75    C    6  px     Ryd( 3p)     0.00212       0.60418
    76    C    6  py     Val( 2p)     0.58249      -0.24179
    77    C    6  py     Ryd( 3p)     0.00288       0.75104
    78    C    6  pz     Val( 2p)     0.50615      -0.29094
    79    C    6  pz     Ryd( 3p)     0.00061       0.41972
    80    C    6  dxy    Ryd( 3d)     0.00040       2.23883
    81    C    6  dxz    Ryd( 3d)     0.00023       1.88577
    82    C    6  dyz    Ryd( 3d)     0.00030       1.80787
    83    C    6  dx2y2  Ryd( 3d)     0.00033       2.21647
    84    C    6  dz2    Ryd( 3d)     0.00019       1.94295

    85    C    7  S      Cor( 1S)     0.99949     -10.25329
    86    C    7  S      Val( 2S)     0.48272      -0.33605
    87    C    7  S      Ryd( 3S)     0.00061       0.40597
    88    C    7  px     Val( 2p)     0.53828      -0.23247
    89    C    7  px     Ryd( 3p)     0.00218       0.54218
    90    C    7  py     Val( 2p)     0.58469      -0.23897
    91    C    7  py     Ryd( 3p)     0.00308       0.76314
    92    C    7  pz     Val( 2p)     0.47561      -0.27891
    93    C    7  pz     Ryd( 3p)     0.00060       0.40710
    94    C    7  dxy    Ryd( 3d)     0.00038       2.23899
    95    C    7  dxz    Ryd( 3d)     0.00024       1.89446
    96    C    7  dyz    Ryd( 3d)     0.00031       1.79727
    97    C    7  dx2y2  Ryd( 3d)     0.00035       2.20739
    98    C    7  dz2    Ryd( 3d)     0.00021       1.94927

    99    C    8  S      Cor( 1S)     0.99947     -10.27428
   100    C    8  S      Val( 2S)     0.49596      -0.36690
   101    C    8  S      Ryd( 3S)     0.00067       0.38957
   102    C    8  px     Val( 2p)     0.59865      -0.26161
   103    C    8  px     Ryd( 3p)     0.00270       0.79159
   104    C    8  py     Val( 2p)     0.53047      -0.22746
   105    C    8  py     Ryd( 3p)     0.00176       0.46574
   106    C    8  pz     Val( 2p)     0.55133      -0.31574
   107    C    8  pz     Ryd( 3p)     0.00068       0.42627
   108    C    8  dxy    Ryd( 3d)     0.00041       2.16583
   109    C    8  dxz    Ryd( 3d)     0.00024       1.85510
   110    C    8  dyz    Ryd( 3d)     0.00036       1.78060
   111    C    8  dx2y2  Ryd( 3d)     0.00040       2.24680
   112    C    8  dz2    Ryd( 3d)     0.00017       1.91047

   113    C    9  S      Cor( 1S)     0.99949     -10.25508
   114    C    9  S      Val( 2S)     0.48364      -0.33834
   115    C    9  S      Ryd( 3S)     0.00061       0.40539
   116    C    9  px     Val( 2p)     0.53932      -0.23338
   117    C    9  px     Ryd( 3p)     0.00217       0.54144
   118    C    9  py     Val( 2p)     0.58447      -0.23974
   119    C    9  py     Ryd( 3p)     0.00305       0.76302
   120    C    9  pz     Val( 2p)     0.47976      -0.28149
   121    C    9  pz     Ryd( 3p)     0.00059       0.40579
   122    C    9  dxy    Ryd( 3d)     0.00039       2.23757
   123    C    9  dxz    Ryd( 3d)     0.00024       1.89234
   124    C    9  dyz    Ryd( 3d)     0.00032       1.79509
   125    C    9  dx2y2  Ryd( 3d)     0.00035       2.20605
   126    C    9  dz2    Ryd( 3d)     0.00021       1.94696

   127    C   10  S      Cor( 1S)     0.99944     -10.25127
   128    C   10  S      Val( 2S)     0.47884      -0.33364
   129    C   10  S      Ryd( 3S)     0.00087       0.40848
   130    C   10  px     Val( 2p)     0.54678      -0.24007
   131    C   10  px     Ryd( 3p)     0.00213       0.60478
   132    C   10  py     Val( 2p)     0.58255      -0.24084
   133    C   10  py     Ryd( 3p)     0.00291       0.75119
   134    C   10  pz     Val( 2p)     0.50173      -0.28823
   135    C   10  pz     Ryd( 3p)     0.00062       0.42100
   136    C   10  dxy    Ryd( 3d)     0.00039       2.24048
   137    C   10  dxz    Ryd( 3d)     0.00023       1.88806
   138    C   10  dyz    Ryd( 3d)     0.00030       1.81012
   139    C   10  dx2y2  Ryd( 3d)     0.00033       2.21801
   140    C   10  dz2    Ryd( 3d)     0.00019       1.94538

   141    H   11  S      Val( 1S)     0.25502      -0.01821
   142    H   11  S      Ryd( 2S)     0.00053       0.28400
   143    H   11  px     Ryd( 2p)     0.00112       2.28072
   144    H   11  py     Ryd( 2p)     0.00076       1.49977
   145    H   11  pz     Ryd( 2p)     0.00055       1.68462

   146    H   12  S      Val( 1S)     0.40302      -0.08285
   147    H   12  S      Ryd( 2S)     0.00119       0.22807
   148    H   12  px     Ryd( 2p)     0.00010       1.63757
   149    H   12  py     Ryd( 2p)     0.00031       2.00336
   150    H   12  pz     Ryd( 2p)     0.00017       1.86670

   151    H   13  S      Val( 1S)     0.40356      -0.08608
   152    H   13  S      Ryd( 2S)     0.00117       0.22790
   153    H   13  px     Ryd( 2p)     0.00010       1.63550
   154    H   13  py     Ryd( 2p)     0.00032       2.00099
   155    H   13  pz     Ryd( 2p)     0.00017       1.86474

   156    H   14  S      Val( 1S)     0.37878      -0.06023
   157    H   14  S      Ryd( 2S)     0.00163       0.24752
   158    H   14  px     Ryd( 2p)     0.00006       1.71789
   159    H   14  py     Ryd( 2p)     0.00025       2.03821
   160    H   14  pz     Ryd( 2p)     0.00021       1.85429

   161    H   15  S      Val( 1S)     0.37889      -0.05945
   162    H   15  S      Ryd( 2S)     0.00166       0.24700
   163    H   15  px     Ryd( 2p)     0.00006       1.71779
   164    H   15  py     Ryd( 2p)     0.00025       2.03809
   165    H   15  pz     Ryd( 2p)     0.00020       1.85437

   166    H   16  S      Val( 1S)     0.37456      -0.07932
   167    H   16  S      Ryd( 2S)     0.00124       0.23639
   168    H   16  px     Ryd( 2p)     0.00007       1.70021
   169    H   16  py     Ryd( 2p)     0.00025       2.02809
   170    H   16  pz     Ryd( 2p)     0.00020       1.83333

   171    H   17  S      Val( 1S)     0.37464      -0.07843
   172    H   17  S      Ryd( 2S)     0.00125       0.23586
   173    H   17  px     Ryd( 2p)     0.00007       1.70045
   174    H   17  py     Ryd( 2p)     0.00025       2.02838
   175    H   17  pz     Ryd( 2p)     0.00020       1.83355

   176    H   18  S      Val( 1S)     0.37043      -0.07951
   177    H   18  S      Ryd( 2S)     0.00072       0.19154
   178    H   18  px     Ryd( 2p)     0.00012       1.87935
   179    H   18  py     Ryd( 2p)     0.00034       2.11577
   180    H   18  pz     Ryd( 2p)     0.00007       1.54679

   181    H   19  S      Val( 1S)     0.36826      -0.06746
   182    H   19  S      Ryd( 2S)     0.00069       0.18045
   183    H   19  px     Ryd( 2p)     0.00012       1.86131
   184    H   19  py     Ryd( 2p)     0.00034       2.12013
   185    H   19  pz     Ryd( 2p)     0.00007       1.53969

   186    H   20  S      Val( 1S)     0.36662      -0.07942
   187    H   20  S      Ryd( 2S)     0.00074       0.17364
   188    H   20  px     Ryd( 2p)     0.00039       2.12220
   189    H   20  py     Ryd( 2p)     0.00003       1.79988
   190    H   20  pz     Ryd( 2p)     0.00011       1.56404

   191    H   21  S      Val( 1S)     0.36812      -0.06850
   192    H   21  S      Ryd( 2S)     0.00070       0.17981
   193    H   21  px     Ryd( 2p)     0.00012       1.86046
   194    H   21  py     Ryd( 2p)     0.00034       2.11913
   195    H   21  pz     Ryd( 2p)     0.00007       1.53865

   196    H   22  S      Val( 1S)     0.37069      -0.07862
   197    H   22  S      Ryd( 2S)     0.00071       0.19219
   198    H   22  px     Ryd( 2p)     0.00012       1.88015
   199    H   22  py     Ryd( 2p)     0.00034       2.11671
   200    H   22  pz     Ryd( 2p)     0.00007       1.54775


 Summary of Natural Population Analysis:                  
                                                          
                                       Natural Population 
                Natural  -----------------------------------------------
    Atom  No    Charge         Core      Valence    Rydberg      Total
 -----------------------------------------------------------------------
      O    1   -0.39092      0.99987     3.38588    0.00516     4.39092
      C    2   -0.02550      0.99954     2.01721    0.00874     3.02550
      C    3   -0.23477      0.99955     2.22825    0.00697     3.23477
      C    4   -0.23374      0.99953     2.22616    0.00805     3.23374
      C    5   -0.07419      0.99943     2.06554    0.00922     3.07419
      C    6   -0.12382      0.99944     2.11644    0.00794     3.12382
      C    7   -0.08876      0.99949     2.08130    0.00797     3.08876
      C    8   -0.18327      0.99947     2.17641    0.00738     3.18327
      C    9   -0.09462      0.99949     2.08720    0.00794     3.09462
      C   10   -0.11731      0.99944     2.10991    0.00796     3.11731
      H   11    0.24203      0.00000     0.25502    0.00295     0.25797
      H   12    0.09521      0.00000     0.40302    0.00177     0.40479
      H   13    0.09469      0.00000     0.40356    0.00175     0.40531
      H   14    0.11907      0.00000     0.37878    0.00215     0.38093
      H   15    0.11894      0.00000     0.37889    0.00217     0.38106
      H   16    0.12368      0.00000     0.37456    0.00176     0.37632
      H   17    0.12359      0.00000     0.37464    0.00177     0.37641
      H   18    0.12833      0.00000     0.37043    0.00125     0.37167
      H   19    0.13052      0.00000     0.36826    0.00122     0.36948
      H   20    0.13211      0.00000     0.36662    0.00127     0.36789
      H   21    0.13065      0.00000     0.36812    0.00123     0.36935
      H   22    0.12807      0.00000     0.37069    0.00124     0.37193
 =======================================================================
   * Total *   -0.00000      9.99526    26.90688    0.09786    37.00000

                                 Natural Population      
 --------------------------------------------------------
   Core                       9.99526 ( 99.9526% of  10)
   Valence                   26.90688 ( 99.6551% of  27)
   Natural Minimal Basis     36.90214 ( 99.7355% of  37)
   Natural Rydberg Basis      0.09786 (  0.2645% of  37)
 --------------------------------------------------------

    Atom  No          Natural Electron Configuration
 ----------------------------------------------------------------------------
      O    1      [core]2S( 0.84)2p( 2.54)
      C    2      [core]2S( 0.50)2p( 1.52)
      C    3      [core]2S( 0.52)2p( 1.71)
      C    4      [core]2S( 0.51)2p( 1.72)3p( 0.01)
      C    5      [core]2S( 0.45)2p( 1.62)3p( 0.01)
      C    6      [core]2S( 0.48)2p( 1.64)3p( 0.01)
      C    7      [core]2S( 0.48)2p( 1.60)3p( 0.01)
      C    8      [core]2S( 0.50)2p( 1.68)3p( 0.01)
      C    9      [core]2S( 0.48)2p( 1.60)3p( 0.01)
      C   10      [core]2S( 0.48)2p( 1.63)3p( 0.01)
      H   11            1S( 0.26)
      H   12            1S( 0.40)
      H   13            1S( 0.40)
      H   14            1S( 0.38)
      H   15            1S( 0.38)
      H   16            1S( 0.37)
      H   17            1S( 0.37)
      H   18            1S( 0.37)
      H   19            1S( 0.37)
      H   20            1S( 0.37)
      H   21            1S( 0.37)
      H   22            1S( 0.37)


 NATURAL BOND ORBITAL ANALYSIS, alpha spin orbitals:

                       Occupancies       Lewis Structure    Low   High
           Occ.    -------------------  -----------------   occ   occ
  Cycle   Thresh.   Lewis   Non-Lewis     CR  BD  3C  LP    (L)   (NL)   Dev
 =============================================================================
   1(1)    0.90    35.31344   1.68656     10  22   0   5     3      3    0.03
   2(2)    0.90    35.31344   1.68656     10  22   0   5     3      3    0.03
   3(1)    0.80    35.91962   1.08038     10  24   0   3     1      3    0.03
   4(2)    0.80    35.91642   1.08358     10  24   0   3     1      3    0.03
   5(3)    0.80    36.23646   0.76354     10  25   0   2     0      3    0.03
 -----------------------------------------------------------------------------

 Structure accepted: No low occupancy Lewis orbitals

 --------------------------------------------------------
   Core                      9.99526 ( 99.953% of  10)
   Valence Lewis            26.24120 ( 97.190% of  27)
  ==================       ============================
   Total Lewis              36.23646 ( 97.936% of  37)
  -----------------------------------------------------
   Valence non-Lewis         0.69442 (  1.877% of  37)
   Rydberg non-Lewis         0.06912 (  0.187% of  37)
  ==================       ============================
   Total non-Lewis           0.76354 (  2.064% of  37)
 --------------------------------------------------------


       (Occupancy)   Bond orbital/ Coefficients/ Hybrids
 ---------------------------------------------------------------------------------
     1. (0.99728) BD ( 1) O   1 - C   2  
                ( 67.71%)   0.8229* O   1 s( 31.89%)p 2.13( 68.04%)d 0.00(  0.07%)
                                           -0.0001  0.5647  0.0037  0.4630  0.0027
                                            0.0037 -0.0005  0.6826 -0.0019 -0.0006
                                            0.0140 -0.0002  0.0048  0.0215
                ( 32.29%)   0.5682* C   2 s( 21.46%)p 3.65( 78.26%)d 0.01(  0.29%)
                                            0.0000  0.4609  0.0459 -0.5534 -0.0238
                                            0.0007 -0.0003 -0.6891 -0.0304 -0.0000
                                            0.0452  0.0002  0.0179  0.0230
     2. (0.99396) BD ( 1) O   1 - H  11  
                ( 74.41%)   0.8626* O   1 s( 20.23%)p 3.94( 79.69%)d 0.00(  0.08%)
                                           -0.0002 -0.4494 -0.0191  0.8655  0.0341
                                            0.0003 -0.0001 -0.2158  0.0114 -0.0002
                                            0.0238  0.0000 -0.0163  0.0023
                ( 25.59%)   0.5059* H  11 s( 99.56%)p 0.00(  0.44%)
                                           -0.9978  0.0031 -0.0652 -0.0005  0.0119
     3. (0.99033) BD ( 1) C   2 - C   3  
                ( 48.72%)   0.6980* C   2 s( 30.03%)p 2.33( 69.92%)d 0.00(  0.05%)
                                            0.0003  0.5479  0.0073  0.7917 -0.0119
                                           -0.0002 -0.0003 -0.2686 -0.0117 -0.0004
                                           -0.0130  0.0001  0.0165 -0.0077
                ( 51.28%)   0.7161* C   3 s( 27.97%)p 2.57( 71.98%)d 0.00(  0.05%)
                                            0.0003  0.5287  0.0157 -0.8046 -0.0103
                                           -0.0001  0.0000  0.2686 -0.0128  0.0002
                                           -0.0120 -0.0001  0.0165 -0.0063
     4. (0.99348) BD ( 1) C   2 - H  12  
                ( 60.26%)   0.7762* C   2 s( 24.31%)p 3.11( 75.64%)d 0.00(  0.05%)
                                           -0.0000  0.4928 -0.0148 -0.1807 -0.0107
                                           -0.7071  0.0115  0.4728 -0.0016  0.0038
                                           -0.0050 -0.0180 -0.0129 -0.0018
                ( 39.74%)   0.6304* H  12 s( 99.91%)p 0.00(  0.09%)
                                            0.9995 -0.0056  0.0067  0.0239 -0.0176
     5. (0.99349) BD ( 1) C   2 - H  13  
                ( 60.20%)   0.7759* C   2 s( 24.32%)p 3.11( 75.63%)d 0.00(  0.05%)
                                           -0.0000  0.4929 -0.0138 -0.1801 -0.0107
                                            0.7065 -0.0110  0.4739 -0.0015 -0.0042
                                           -0.0052  0.0181 -0.0127 -0.0016
                ( 39.80%)   0.6309* H  13 s( 99.91%)p 0.00(  0.09%)
                                            0.9995 -0.0067  0.0061 -0.0243 -0.0175
     6. (0.98381) BD ( 1) C   3 - C   4  
                ( 48.79%)   0.6985* C   3 s( 27.47%)p 2.64( 72.47%)d 0.00(  0.05%)
                                            0.0003  0.5241  0.0064  0.5587  0.0003
                                            0.0001 -0.0000  0.6423  0.0045 -0.0002
                                            0.0195 -0.0001  0.0083  0.0096
                ( 51.21%)   0.7156* C   4 s( 28.03%)p 2.57( 71.92%)d 0.00(  0.04%)
                                            0.0002  0.5294  0.0021 -0.5505 -0.0060
                                           -0.0002 -0.0000 -0.6451 -0.0011  0.0001
                                            0.0167  0.0001  0.0069  0.0107
     7. (0.98789) BD ( 1) C   3 - H  14  
                ( 62.14%)   0.7883* C   3 s( 22.29%)p 3.48( 77.67%)d 0.00(  0.04%)
                                            0.0001 -0.4721  0.0082 -0.1409  0.0056
                                            0.7066 -0.0130  0.5072  0.0106  0.0054
                                            0.0026 -0.0158  0.0113  0.0020
                ( 37.86%)   0.6153* H  14 s( 99.91%)p 0.00(  0.09%)
                                           -0.9995  0.0050  0.0021 -0.0223 -0.0200
     8. (0.98787) BD ( 1) C   3 - H  15  
                ( 62.13%)   0.7882* C   3 s( 22.27%)p 3.49( 77.69%)d 0.00(  0.04%)
                                           -0.0001  0.4719 -0.0084  0.1406 -0.0056
                                            0.7070 -0.0131 -0.5070 -0.0102  0.0052
                                           -0.0026 -0.0158 -0.0112 -0.0018
                ( 37.87%)   0.6154* H  15 s( 99.91%)p 0.00(  0.09%)
                                            0.9995 -0.0044 -0.0024 -0.0224  0.0197
     9. (0.98673) BD ( 1) C   4 - C   5  
                ( 48.04%)   0.6931* C   4 s( 27.50%)p 2.63( 72.45%)d 0.00(  0.05%)
                                            0.0004  0.5243  0.0117  0.8099  0.0087
                                           -0.0002 -0.0001 -0.2612  0.0167 -0.0000
                                           -0.0124  0.0000  0.0177 -0.0066
                ( 51.96%)   0.7209* C   5 s( 32.57%)p 2.07( 67.40%)d 0.00(  0.03%)
                                            0.0001  0.5706 -0.0143 -0.7744  0.0302
                                           -0.0002  0.0001  0.2709  0.0054  0.0001
                                           -0.0077  0.0000  0.0130 -0.0061
    10. (0.98787) BD ( 1) C   4 - H  16  
                ( 62.52%)   0.7907* C   4 s( 22.24%)p 3.49( 77.72%)d 0.00(  0.04%)
                                           -0.0002  0.4716 -0.0044 -0.1415 -0.0023
                                            0.7066 -0.0171  0.5073  0.0136 -0.0035
                                           -0.0020  0.0158 -0.0118 -0.0014
                ( 37.48%)   0.6122* H  16 s( 99.91%)p 0.00(  0.09%)
                                            0.9995 -0.0042  0.0055 -0.0222 -0.0200
    11. (0.98788) BD ( 1) C   4 - H  17  
                ( 62.51%)   0.7906* C   4 s( 22.19%)p 3.50( 77.76%)d 0.00(  0.04%)
                                            0.0002 -0.4711  0.0047  0.1415  0.0023
                                            0.7068 -0.0172 -0.5075 -0.0134 -0.0035
                                            0.0020  0.0157  0.0118  0.0014
                ( 37.49%)   0.6123* H  17 s( 99.91%)p 0.00(  0.09%)
                                           -0.9995  0.0030 -0.0054 -0.0221  0.0200
    12. (0.98745) BD ( 1) C   5 - C   6  
                ( 51.13%)   0.7151* C   5 s( 33.66%)p 1.97( 66.30%)d 0.00(  0.04%)
                                           -0.0001  0.5802  0.0046  0.3778 -0.0126
                                           -0.7070 -0.0181 -0.1410  0.0068 -0.0161
                                           -0.0028  0.0067 -0.0080 -0.0077
                ( 48.87%)   0.6990* C   6 s( 34.99%)p 1.86( 64.96%)d 0.00(  0.05%)
                                            0.0001  0.5915  0.0052 -0.4013 -0.0200
                                            0.6833 -0.0114  0.1450  0.0098 -0.0153
                                           -0.0027  0.0054 -0.0112 -0.0105
    13. (0.84042) BD ( 2) C   5 - C   6  
                ( 52.00%)   0.7211* C   5 s(  0.02%)p99.99( 99.92%)d 4.14(  0.06%)
                                            0.0000  0.0097  0.0078  0.3362 -0.0056
                                            0.0000 -0.0003  0.9414  0.0012 -0.0042
                                            0.0173 -0.0113  0.0069 -0.0123
                ( 48.00%)   0.6928* C   6 s(  0.00%)p 1.00( 99.93%)d 0.00(  0.07%)
                                            0.0000  0.0014  0.0025  0.3432  0.0013
                                            0.0011  0.0008  0.9388  0.0072  0.0088
                                           -0.0006  0.0246 -0.0000  0.0004
    14. (0.98740) BD ( 1) C   5 - C  10  
                ( 51.18%)   0.7154* C   5 s( 33.75%)p 1.96( 66.21%)d 0.00(  0.04%)
                                           -0.0001  0.5809  0.0044  0.3779 -0.0126
                                            0.7063  0.0179 -0.1411  0.0069  0.0161
                                           -0.0028 -0.0065 -0.0078 -0.0077
                ( 48.82%)   0.6987* C  10 s( 35.00%)p 1.86( 64.95%)d 0.00(  0.05%)
                                            0.0001  0.5916  0.0054 -0.4004 -0.0200
                                           -0.6836  0.0114  0.1461  0.0099  0.0151
                                           -0.0029 -0.0055 -0.0112 -0.0106
    15. (0.98955) BD ( 1) C   6 - C   7  
                ( 50.46%)   0.7104* C   6 s( 35.70%)p 1.80( 64.25%)d 0.00(  0.04%)
                                           -0.0000  0.5974  0.0123  0.7514  0.0066
                                           -0.0178 -0.0410 -0.2755 -0.0032  0.0032
                                           -0.0117 -0.0012  0.0151 -0.0070
                ( 49.54%)   0.7038* C   7 s( 35.56%)p 1.81( 64.40%)d 0.00(  0.04%)
                                            0.0000  0.5963  0.0075 -0.7517 -0.0072
                                           -0.0133 -0.0403  0.2777  0.0030 -0.0035
                                           -0.0122  0.0013  0.0150 -0.0079
    16. (0.98962) BD ( 1) C   6 - H  18  
                ( 62.97%)   0.7935* C   6 s( 29.22%)p 2.42( 70.75%)d 0.00(  0.03%)
                                            0.0004 -0.5403  0.0144  0.3939 -0.0139
                                            0.7290 -0.0005 -0.1442  0.0044 -0.0117
                                            0.0029  0.0044  0.0066  0.0079
                ( 37.03%)   0.6085* H  18 s( 99.90%)p 0.00(  0.10%)
                                           -0.9995  0.0029 -0.0137 -0.0282  0.0053
    17. (0.99056) BD ( 1) C   7 - C   8  
                ( 49.65%)   0.7046* C   7 s( 34.66%)p 1.88( 65.29%)d 0.00(  0.05%)
                                            0.0000  0.5886  0.0106  0.3998  0.0388
                                            0.6848 -0.0109 -0.1492 -0.0143  0.0146
                                           -0.0029 -0.0055 -0.0118 -0.0107
                ( 50.35%)   0.7096* C   8 s( 35.37%)p 1.83( 64.59%)d 0.00(  0.04%)
                                            0.0000  0.5947  0.0056 -0.3587  0.0280
                                           -0.7060 -0.0265  0.1307 -0.0103  0.0166
                                           -0.0027 -0.0061 -0.0075 -0.0081
    18. (0.83942) BD ( 2) C   7 - C   8  
                ( 44.15%)   0.6645* C   7 s(  0.00%)p 1.00( 99.92%)d 0.00(  0.08%)
                                            0.0000  0.0000  0.0001  0.3464  0.0002
                                            0.0021  0.0000  0.9377  0.0002  0.0096
                                            0.0008  0.0264  0.0003 -0.0006
                ( 55.85%)   0.7473* C   8 s(  0.00%)p 1.00( 99.94%)d 0.00(  0.06%)
                                            0.0000  0.0004  0.0003  0.3440 -0.0032
                                           -0.0006 -0.0001  0.9386 -0.0090 -0.0033
                                           -0.0167 -0.0088 -0.0071  0.0123
    19. (0.98962) BD ( 1) C   7 - H  19  
                ( 63.16%)   0.7948* C   7 s( 29.69%)p 2.37( 70.28%)d 0.00(  0.03%)
                                            0.0003 -0.5447  0.0141 -0.3917  0.0063
                                            0.7272 -0.0089  0.1431 -0.0023  0.0112
                                            0.0032 -0.0040  0.0067  0.0083
                ( 36.84%)   0.6069* H  19 s( 99.90%)p 0.00(  0.10%)
                                           -0.9995  0.0024  0.0148 -0.0281 -0.0053
    20. (0.99060) BD ( 1) C   8 - C   9  
                ( 50.31%)   0.7093* C   8 s( 35.29%)p 1.83( 64.67%)d 0.00(  0.04%)
                                            0.0000  0.5940  0.0059 -0.3582  0.0280
                                            0.7067  0.0267  0.1315 -0.0103 -0.0167
                                           -0.0027  0.0061 -0.0077 -0.0081
                ( 49.69%)   0.7049* C   9 s( 34.64%)p 1.89( 65.31%)d 0.00(  0.05%)
                                            0.0000  0.5885  0.0105  0.4005  0.0388
                                           -0.6846  0.0109 -0.1487 -0.0143 -0.0148
                                           -0.0028  0.0055 -0.0118 -0.0106
    21. (0.99005) BD ( 1) C   8 - H  20  
                ( 63.34%)   0.7959* C   8 s( 29.26%)p 2.42( 70.71%)d 0.00(  0.02%)
                                           -0.0003  0.5407 -0.0151  0.7894 -0.0105
                                            0.0002 -0.0002 -0.2895  0.0039  0.0001
                                           -0.0083 -0.0000  0.0126 -0.0040
                ( 36.66%)   0.6055* H  20 s( 99.90%)p 0.00(  0.10%)
                                            0.9995 -0.0047 -0.0304  0.0000  0.0111
    22. (0.98954) BD ( 1) C   9 - C  10  
                ( 49.61%)   0.7044* C   9 s( 35.63%)p 1.81( 64.33%)d 0.00(  0.04%)
                                            0.0000  0.5968  0.0071 -0.7511 -0.0069
                                            0.0134  0.0402  0.2779  0.0029  0.0035
                                           -0.0121 -0.0013  0.0149 -0.0077
                ( 50.39%)   0.7098* C  10 s( 35.64%)p 1.80( 64.31%)d 0.00(  0.04%)
                                           -0.0000  0.5969  0.0127  0.7518  0.0067
                                            0.0177  0.0411 -0.2754 -0.0032 -0.0032
                                           -0.0118  0.0012  0.0151 -0.0072
    23. (0.81489) BD ( 2) C   9 - C  10  
                ( 48.15%)   0.6939* C   9 s(  0.00%)p 1.00( 99.94%)d 0.00(  0.06%)
                                           -0.0000 -0.0012  0.0005  0.3461 -0.0014
                                           -0.0022  0.0002  0.9379 -0.0035 -0.0055
                                           -0.0138 -0.0150 -0.0059  0.0103
                ( 51.85%)   0.7201* C  10 s(  0.00%)p 1.00( 99.95%)d 0.00(  0.05%)
                                            0.0000 -0.0001  0.0023  0.3440 -0.0020
                                           -0.0009 -0.0007  0.9387 -0.0010 -0.0054
                                            0.0123 -0.0147  0.0054 -0.0089
    24. (0.98966) BD ( 1) C   9 - H  21  
                ( 63.18%)   0.7949* C   9 s( 29.64%)p 2.37( 70.34%)d 0.00(  0.03%)
                                           -0.0003  0.5442 -0.0141  0.3922 -0.0065
                                            0.7274 -0.0088 -0.1423  0.0024  0.0113
                                           -0.0031 -0.0041 -0.0066 -0.0081
                ( 36.82%)   0.6068* H  21 s( 99.90%)p 0.00(  0.10%)
                                            0.9995 -0.0026 -0.0148 -0.0281  0.0053
    25. (0.98958) BD ( 1) C  10 - H  22  
                ( 62.94%)   0.7934* C  10 s( 29.27%)p 2.42( 70.70%)d 0.00(  0.03%)
                                           -0.0004  0.5408 -0.0144 -0.3934  0.0139
                                            0.7288 -0.0006  0.1449 -0.0044 -0.0116
                                           -0.0031  0.0044 -0.0067 -0.0080
                ( 37.06%)   0.6087* H  22 s( 99.90%)p 0.00(  0.10%)
                                            0.9995 -0.0028  0.0137 -0.0281 -0.0053
    26. (0.99987) CR ( 1) O   1           s(100.00%)p 0.00(  0.00%)
                                            1.0000 -0.0000 -0.0000  0.0002  0.0000
                                            0.0000 -0.0000  0.0000  0.0000 -0.0000
                                            0.0000  0.0000 -0.0000  0.0000
    27. (0.99954) CR ( 1) C   2           s(100.00%)p 0.00(  0.00%)
                                            1.0000 -0.0002 -0.0000 -0.0002  0.0000
                                           -0.0000  0.0000  0.0001  0.0000  0.0000
                                            0.0000 -0.0000 -0.0000  0.0000
    28. (0.99955) CR ( 1) C   3           s(100.00%)p 0.00(  0.00%)
                                            1.0000 -0.0002 -0.0000  0.0001  0.0000
                                            0.0000 -0.0000 -0.0004 -0.0000  0.0000
                                           -0.0000  0.0000 -0.0000 -0.0000
    29. (0.99953) CR ( 1) C   4           s(100.00%)p 0.00(  0.00%)
                                            1.0000 -0.0002 -0.0000 -0.0002 -0.0000
                                            0.0000  0.0000  0.0004 -0.0000 -0.0000
                                            0.0000 -0.0000 -0.0000 -0.0000
    30. (0.99943) CR ( 1) C   5           s(100.00%)p 0.00(  0.00%)
                                            1.0000  0.0000  0.0000  0.0001 -0.0000
                                            0.0000  0.0000 -0.0001  0.0000  0.0000
                                           -0.0000  0.0000 -0.0000 -0.0000
    31. (0.99944) CR ( 1) C   6           s(100.00%)p 0.00(  0.00%)
                                            1.0000  0.0002 -0.0000 -0.0001  0.0000
                                           -0.0003  0.0000  0.0000 -0.0000  0.0000
                                           -0.0000 -0.0000 -0.0000 -0.0000
    32. (0.99949) CR ( 1) C   7           s(100.00%)p 0.00(  0.00%)
                                            1.0000  0.0001 -0.0000  0.0001 -0.0000
                                           -0.0002  0.0000 -0.0001  0.0000 -0.0000
                                           -0.0000  0.0000 -0.0000 -0.0000
    33. (0.99947) CR ( 1) C   8           s(100.00%)p 0.00(  0.00%)
                                            1.0000  0.0001 -0.0000  0.0002 -0.0000
                                           -0.0000 -0.0000 -0.0001  0.0000  0.0000
                                           -0.0000  0.0000  0.0000 -0.0000
    34. (0.99949) CR ( 1) C   9           s(100.00%)p 0.00(  0.00%)
                                            1.0000  0.0001 -0.0000  0.0001 -0.0000
                                            0.0002 -0.0000 -0.0000  0.0000  0.0000
                                           -0.0000 -0.0000 -0.0000 -0.0000
    35. (0.99944) CR ( 1) C  10           s(100.00%)p 0.00(  0.00%)
                                            1.0000  0.0001 -0.0000 -0.0001  0.0000
                                            0.0003 -0.0000  0.0000 -0.0000 -0.0000
                                           -0.0000  0.0000 -0.0000 -0.0000
    36. (0.99068) LP ( 1) O   1           s( 47.88%)p 1.09( 52.08%)d 0.00(  0.04%)
                                            0.0000  0.6918 -0.0108  0.1851 -0.0057
                                           -0.0165 -0.0004 -0.6973  0.0054 -0.0005
                                            0.0093  0.0003  0.0016 -0.0175
    37. (0.98155) LP ( 2) O   1           s(  0.01%)p 1.00( 99.94%)d 0.00(  0.05%)
                                           -0.0000  0.0094 -0.0003  0.0011 -0.0004
                                            0.9995 -0.0126 -0.0139  0.0006 -0.0068
                                            0.0001  0.0221  0.0007  0.0000
    38. (0.00080) RY*( 1) O   1           s(  0.00%)p 1.00( 92.30%)d 0.08(  7.70%)
                                            0.0000  0.0006  0.0008  0.0006 -0.0012
                                            0.0077  0.9607  0.0001 -0.0004  0.1366
                                           -0.0005  0.2415 -0.0004 -0.0008
    39. (0.00072) RY*( 2) O   1           s( 23.22%)p 2.81( 65.31%)d 0.49( 11.47%)
                                           -0.0000  0.0058  0.4818 -0.0027  0.6432
                                            0.0004  0.0000 -0.0038 -0.4893 -0.0001
                                            0.0462  0.0002  0.2149 -0.2578
    40. (0.00002) RY*( 3) O   1           s( 61.79%)p 0.40( 24.73%)d 0.22( 13.48%)
    41. (0.00003) RY*( 4) O   1           s(  9.87%)p 7.49( 73.87%)d 1.65( 16.26%)
    42. (0.00000) RY*( 5) O   1           s(  0.00%)p 1.00(  1.99%)d49.26( 98.01%)
    43. (0.00000) RY*( 6) O   1           s(  2.51%)p 2.62(  6.58%)d36.25( 90.91%)
    44. (0.00000) RY*( 7) O   1           s(  0.00%)p 1.00(  5.77%)d16.34( 94.23%)
    45. (0.00000) RY*( 8) O   1           s(  2.47%)p 4.36( 10.76%)d35.18( 86.77%)
    46. (0.00000) RY*( 9) O   1           s(  0.15%)p99.99( 18.94%)d99.99( 80.92%)
    47. (0.00159) RY*( 1) C   2           s( 36.39%)p 0.78( 28.28%)d 0.97( 35.33%)
                                            0.0000  0.0082  0.6032  0.0017  0.5233
                                           -0.0006  0.0044  0.0324  0.0885  0.0088
                                            0.2408  0.0122  0.3301 -0.4314
    48. (0.00146) RY*( 2) C   2           s(  3.38%)p27.65( 93.34%)d 0.97(  3.29%)
                                            0.0000 -0.0252  0.1820  0.0047 -0.1239
                                            0.0003  0.0299  0.0271 -0.9573  0.0179
                                           -0.1239  0.0090  0.0489 -0.1213
    49. (0.00105) RY*( 3) C   2           s(  0.02%)p99.99( 76.06%)d99.99( 23.92%)
                                            0.0000 -0.0011  0.0137  0.0000 -0.0019
                                           -0.0182 -0.8714  0.0017 -0.0314 -0.4851
                                           -0.0036  0.0622  0.0034 -0.0059
    50. (0.00079) RY*( 4) C   2           s(  0.00%)p 1.00(  3.51%)d27.52( 96.49%)
                                            0.0000 -0.0001  0.0021 -0.0002  0.0070
                                            0.0228  0.1855  0.0003 -0.0096 -0.4454
                                            0.0040 -0.8754  0.0092 -0.0133
    51. (0.00025) RY*( 5) C   2           s( 30.11%)p 0.15(  4.41%)d 2.17( 65.48%)
                                            0.0000 -0.0183  0.5484  0.0385 -0.2001
                                           -0.0002  0.0030  0.0473 -0.0184 -0.0012
                                            0.4685 -0.0084 -0.2074  0.6262
    52. (0.00015) RY*( 6) C   2           s(  2.78%)p24.99( 69.56%)d 9.93( 27.65%)
                                            0.0000 -0.0214  0.1655  0.0020 -0.8126
                                           -0.0001 -0.0005  0.0188  0.1869  0.0029
                                            0.1345  0.0002  0.3183 -0.3964
    53. (0.00007) RY*( 7) C   2           s( 26.82%)p 0.17(  4.64%)d 2.56( 68.54%)
    54. (0.00000) RY*( 8) C   2           s(  0.39%)p 0.59(  0.23%)d99.99( 99.38%)
    55. (0.00000) RY*( 9) C   2           s(  0.00%)p 1.00( 20.53%)d 3.87( 79.47%)
    56. (0.00186) RY*( 1) C   3           s(  0.03%)p99.99( 98.06%)d66.00(  1.91%)
                                           -0.0000  0.0162 -0.0051 -0.0077  0.8627
                                            0.0003  0.0169 -0.0058  0.4857 -0.0005
                                           -0.1312  0.0044  0.0121 -0.0411
    57. (0.00153) RY*( 2) C   3           s(  0.02%)p99.99( 87.64%)d99.99( 12.34%)
                                            0.0000 -0.0003  0.0140  0.0004 -0.0107
                                            0.0255  0.9356 -0.0001 -0.0159 -0.0686
                                            0.0039  0.3445  0.0026 -0.0021
    58. (0.00128) RY*( 3) C   3           s( 40.41%)p 1.25( 50.50%)d 0.22(  9.09%)
                                            0.0000 -0.0081  0.6356  0.0139  0.3511
                                           -0.0002 -0.0153 -0.0096 -0.6174  0.0007
                                            0.0782 -0.0052  0.2051 -0.2065
    59. (0.00039) RY*( 4) C   3           s( 53.18%)p 0.81( 42.82%)d 0.08(  4.00%)
                                            0.0000  0.0022  0.7293  0.0000 -0.2930
                                           -0.0002 -0.0035 -0.0193  0.5847 -0.0016
                                            0.1924 -0.0043 -0.0233  0.0492
    60. (0.00019) RY*( 5) C   3           s(  0.00%)p 1.00(  0.07%)d99.99( 99.93%)
                                           -0.0000  0.0001  0.0023  0.0003 -0.0008
                                           -0.0041  0.0253 -0.0000  0.0006  0.9913
                                           -0.0004  0.1291 -0.0012  0.0011
    61. (0.00007) RY*( 6) C   3           s(  0.31%)p24.48(  7.51%)d99.99( 92.18%)
    62. (0.00004) RY*( 7) C   3           s(  6.04%)p 0.20(  1.22%)d15.37( 92.75%)
    63. (0.00002) RY*( 8) C   3           s(  0.00%)p 1.00( 12.33%)d 7.11( 87.67%)
    64. (0.00000) RY*( 9) C   3           s(  0.00%)p 1.00(  0.05%)d99.99( 99.95%)
    65. (0.00349) RY*( 1) C   4           s(  0.00%)p 1.00( 97.07%)d 0.03(  2.93%)
                                            0.0000 -0.0000  0.0051 -0.0001 -0.0031
                                           -0.0277 -0.9848  0.0001  0.0012 -0.0770
                                            0.0003  0.1528  0.0004 -0.0008
    66. (0.00156) RY*( 2) C   4           s( 19.27%)p 3.70( 71.37%)d 0.49(  9.36%)
                                            0.0000 -0.0090  0.4389 -0.0032 -0.7775
                                            0.0000  0.0052  0.0034  0.3304  0.0013
                                            0.0561 -0.0006  0.1989 -0.2256
    67. (0.00061) RY*( 3) C   4           s(  9.69%)p 7.61( 73.82%)d 1.70( 16.49%)
                                            0.0000 -0.0147  0.3110 -0.0116  0.5453
                                           -0.0001  0.0008  0.0019  0.6638 -0.0009
                                            0.3743 -0.0012  0.1172 -0.1053
    68. (0.00038) RY*( 4) C   4           s( 65.12%)p 0.51( 33.40%)d 0.02(  1.48%)
                                            0.0000  0.0091  0.8069 -0.0061  0.2318
                                            0.0000  0.0026  0.0103 -0.5293  0.0006
                                           -0.0715 -0.0012 -0.0618 -0.0763
    69. (0.00019) RY*( 5) C   4           s(  0.00%)p 1.00(  0.36%)d99.99( 99.64%)
                                            0.0000 -0.0001  0.0011  0.0001  0.0008
                                           -0.0113  0.0588  0.0000  0.0012  0.6876
                                            0.0011  0.7236 -0.0025  0.0026
    70. (0.00008) RY*( 6) C   4           s(  4.89%)p 2.53( 12.40%)d16.90( 82.71%)
    71. (0.00005) RY*( 7) C   4           s(  0.00%)p 1.00(  9.05%)d10.05( 90.95%)
    72. (0.00000) RY*( 8) C   4           s(  0.00%)p 1.00(  2.62%)d37.16( 97.38%)
    73. (0.00001) RY*( 9) C   4           s(  1.04%)p 0.06(  0.06%)d94.95( 98.90%)
    74. (0.00273) RY*( 1) C   5           s(  8.02%)p10.52( 84.30%)d 0.96(  7.68%)
                                            0.0000  0.0001  0.2831  0.0315  0.8960
                                            0.0000  0.0025 -0.0064 -0.1979  0.0006
                                           -0.1625  0.0027  0.2240  0.0165
    75. (0.00182) RY*( 2) C   5           s( 12.18%)p 6.46( 78.65%)d 0.75(  9.17%)
                                           -0.0000  0.0113  0.3488 -0.0159 -0.2806
                                            0.0003 -0.0103 -0.0051 -0.8411 -0.0016
                                            0.2393 -0.0094  0.1242 -0.1378
    76. (0.00152) RY*( 3) C   5           s(  0.00%)p 1.00( 95.70%)d 0.04(  4.30%)
                                           -0.0000  0.0001  0.0021  0.0001 -0.0055
                                           -0.0198  0.9780  0.0006 -0.0090 -0.1802
                                            0.0026  0.1026  0.0016 -0.0010
    77. (0.00054) RY*( 4) C   5           s( 75.63%)p 0.17( 12.89%)d 0.15( 11.48%)
                                           -0.0000 -0.0017  0.8697 -0.0237 -0.1292
                                            0.0002  0.0003  0.0040  0.3341 -0.0017
                                           -0.0650  0.0053 -0.3321  0.0153
    78. (0.00049) RY*( 5) C   5           s(  0.00%)p 1.00(  0.30%)d99.99( 99.70%)
                                           -0.0000 -0.0002  0.0046 -0.0040  0.0082
                                           -0.0036  0.0476 -0.0121  0.0214 -0.2866
                                            0.0245 -0.9560  0.0112 -0.0171
    79. (0.00024) RY*( 6) C   5           s(  0.00%)p 1.00(  4.13%)d23.19( 95.86%)
                                           -0.0000  0.0001  0.0022  0.0003 -0.0021
                                           -0.0291  0.2012  0.0010 -0.0029  0.9405
                                           -0.0069 -0.2722 -0.0039  0.0046
    80. (0.00009) RY*( 7) C   5           s(  0.21%)p53.14( 11.16%)d99.99( 88.63%)
    81. (0.00008) RY*( 8) C   5           s(  3.92%)p 3.07( 12.01%)d21.47( 84.08%)
    82. (0.00001) RY*( 9) C   5           s(  0.05%)p22.06(  1.04%)d99.99( 98.91%)
    83. (0.00303) RY*( 1) C   6           s(  0.26%)p99.99( 93.60%)d23.96(  6.15%)
                                            0.0000 -0.0228  0.0452 -0.0160 -0.6215
                                           -0.0264 -0.7184  0.0059  0.1805 -0.1933
                                           -0.0313  0.0699  0.1320  0.0289
    84. (0.00134) RY*( 2) C   6           s( 12.02%)p 7.14( 85.81%)d 0.18(  2.17%)
                                            0.0000  0.0174  0.3462  0.0148 -0.6736
                                           -0.0153  0.6274 -0.0064  0.1018  0.0727
                                           -0.0519 -0.0391  0.1075 -0.0245
    85. (0.00063) RY*( 3) C   6           s( 20.54%)p 3.04( 62.48%)d 0.83( 16.98%)
                                            0.0000 -0.0051  0.4532 -0.0077 -0.0212
                                           -0.0010 -0.1453  0.0163 -0.7765 -0.1354
                                            0.2100 -0.2693  0.0469 -0.1809
    86. (0.00054) RY*( 4) C   6           s( 64.31%)p 0.33( 21.05%)d 0.23( 14.64%)
                                            0.0000 -0.0074  0.8019 -0.0180  0.3227
                                           -0.0097 -0.1242 -0.0052  0.3008 -0.0210
                                           -0.2347  0.2667 -0.0979  0.1007
    87. (0.00023) RY*( 5) C   6           s(  1.35%)p17.91( 24.09%)d55.43( 74.56%)
                                            0.0000 -0.0011  0.1160  0.0014  0.1541
                                           -0.0036  0.0112  0.0042  0.4659 -0.1486
                                            0.6014 -0.2604  0.2741 -0.4679
    88. (0.00007) RY*( 6) C   6           s(  0.50%)p 6.83(  3.42%)d99.99( 96.07%)
    89. (0.00003) RY*( 7) C   6           s(  0.78%)p 5.40(  4.21%)d99.99( 95.01%)
    90. (0.00001) RY*( 8) C   6           s(  0.12%)p37.36(  4.39%)d99.99( 95.49%)
    91. (0.00000) RY*( 9) C   6           s(  0.22%)p 4.66(  1.04%)d99.99( 98.73%)
    92. (0.00280) RY*( 1) C   7           s(  0.16%)p99.99( 93.08%)d42.02(  6.76%)
                                           -0.0000  0.0287  0.0280 -0.0175 -0.4288
                                            0.0299  0.8501  0.0064  0.1516 -0.2100
                                            0.0243  0.0767 -0.1246 -0.0382
    93. (0.00141) RY*( 2) C   7           s(  0.00%)p 1.00( 98.76%)d 0.01(  1.23%)
                                           -0.0000  0.0019 -0.0007  0.0290 -0.8133
                                            0.0218 -0.4745 -0.0107  0.3157  0.0297
                                            0.0320 -0.0114 -0.1011 -0.0091
    94. (0.00043) RY*( 3) C   7           s( 93.43%)p 0.01(  0.62%)d 0.06(  5.95%)
                                            0.0000 -0.0041  0.9666  0.0078  0.0061
                                           -0.0193  0.0232 -0.0030  0.0717  0.1811
                                           -0.1118 -0.0613  0.0868 -0.0541
    95. (0.00044) RY*( 4) C   7           s(  0.11%)p99.99( 45.04%)d99.99( 54.85%)
                                            0.0000 -0.0002  0.0333  0.0056 -0.2375
                                           -0.0006 -0.0066  0.0138 -0.6275 -0.1650
                                           -0.4158 -0.4761 -0.1725  0.3032
    96. (0.00029) RY*( 5) C   7           s(  0.38%)p99.99( 48.56%)d99.99( 51.06%)
                                            0.0000 -0.0003  0.0619 -0.0013 -0.2516
                                           -0.0011 -0.0071 -0.0059 -0.6498  0.0825
                                            0.5129  0.1734  0.2301 -0.3971
    97. (0.00007) RY*( 6) C   7           s(  0.00%)p 1.00(  1.22%)d80.65( 98.78%)
    98. (0.00003) RY*( 7) C   7           s(  5.92%)p 0.94(  5.54%)d14.96( 88.54%)
    99. (0.00000) RY*( 8) C   7           s(  0.01%)p 1.00(  5.50%)d17.18( 94.49%)
   100. (0.00000) RY*( 9) C   7           s(  0.08%)p22.37(  1.78%)d99.99( 98.14%)
   101. (0.00246) RY*( 1) C   8           s(  0.21%)p99.99( 90.63%)d42.89(  9.15%)
                                           -0.0000  0.0278  0.0369 -0.0331 -0.8928
                                            0.0001 -0.0035  0.0122  0.3286 -0.0004
                                           -0.1190  0.0002  0.2782  0.0004
   102. (0.00115) RY*( 2) C   8           s(  0.00%)p 1.00( 98.31%)d 0.02(  1.68%)
                                            0.0000  0.0001  0.0049  0.0002 -0.0036
                                           -0.0340  0.9909  0.0001  0.0009  0.1234
                                           -0.0002 -0.0403 -0.0004 -0.0006
   103. (0.00053) RY*( 3) C   8           s( 92.65%)p 0.00(  0.21%)d 0.08(  7.14%)
                                            0.0000  0.0006  0.9625  0.0184 -0.0269
                                           -0.0001 -0.0050 -0.0070  0.0312 -0.0004
                                            0.0153 -0.0007 -0.2418 -0.1129
   104. (0.00040) RY*( 4) C   8           s(  0.00%)p 1.00(  0.68%)d99.99( 99.32%)
                                           -0.0000  0.0000  0.0024  0.0032 -0.0282
                                            0.0003 -0.0050  0.0086 -0.0765  0.3455
                                            0.0205  0.9344  0.0079 -0.0155
   105. (0.00031) RY*( 5) C   8           s(  0.03%)p99.99( 91.01%)d99.99(  8.95%)
                                            0.0000 -0.0000  0.0185 -0.0009 -0.3306
                                            0.0000 -0.0001 -0.0035 -0.8949 -0.0295
                                            0.2168 -0.0806  0.0866 -0.1663
   106. (0.00008) RY*( 6) C   8           s(  0.00%)p 1.00(  1.75%)d56.30( 98.25%)
   107. (0.00002) RY*( 7) C   8           s(  7.12%)p 0.87(  6.19%)d12.17( 86.69%)
   108. (0.00000) RY*( 8) C   8           s(  0.03%)p99.99(  5.93%)d99.99( 94.04%)
   109. (0.00000) RY*( 9) C   8           s(  0.03%)p99.99(  5.38%)d99.99( 94.59%)
   110. (0.00278) RY*( 1) C   9           s(  0.15%)p99.99( 92.96%)d45.38(  6.88%)
                                           -0.0000  0.0287  0.0263 -0.0173 -0.4318
                                           -0.0301 -0.8477  0.0064  0.1531  0.2116
                                            0.0251 -0.0777 -0.1259 -0.0390
   111. (0.00140) RY*( 2) C   9           s(  0.00%)p 1.00( 98.73%)d 0.01(  1.27%)
                                           -0.0000 -0.0018  0.0046 -0.0286  0.8116
                                            0.0218 -0.4781  0.0108 -0.3141  0.0300
                                           -0.0321 -0.0120  0.1025  0.0083
   112. (0.00044) RY*( 3) C   9           s( 92.84%)p 0.00(  0.19%)d 0.08(  6.97%)
                                            0.0000 -0.0037  0.9635  0.0072 -0.0157
                                            0.0191 -0.0230 -0.0040  0.0268 -0.1641
                                           -0.1615  0.1095  0.0660 -0.0187
   113. (0.00039) RY*( 4) C   9           s(  0.43%)p85.66( 36.50%)d99.99( 63.08%)
                                            0.0000 -0.0003  0.0653  0.0021  0.2106
                                            0.0013 -0.0066  0.0044  0.5662 -0.1888
                                            0.4503 -0.4833  0.2012 -0.3439
   114. (0.00032) RY*( 5) C   9           s(  0.56%)p99.99( 57.35%)d74.72( 42.09%)
                                            0.0000 -0.0003  0.0751  0.0031 -0.2732
                                            0.0013  0.0077  0.0057 -0.7062 -0.0659
                                            0.4700 -0.1221  0.2138 -0.3674
   115. (0.00007) RY*( 6) C   9           s(  0.00%)p 1.00(  1.25%)d78.89( 98.75%)
   116. (0.00003) RY*( 7) C   9           s(  6.03%)p 0.93(  5.58%)d14.66( 88.39%)
   117. (0.00000) RY*( 8) C   9           s(  0.01%)p 1.00(  5.66%)d16.67( 94.33%)
   118. (0.00000) RY*( 9) C   9           s(  0.08%)p24.84(  1.87%)d99.99( 98.06%)
   119. (0.00304) RY*( 1) C  10           s(  0.23%)p99.99( 93.72%)d26.40(  6.05%)
                                            0.0000 -0.0229  0.0420 -0.0163 -0.6173
                                            0.0263  0.7226  0.0053  0.1817  0.1916
                                           -0.0326 -0.0710  0.1298  0.0300
   120. (0.00135) RY*( 2) C  10           s( 11.67%)p 7.39( 86.21%)d 0.18(  2.12%)
                                            0.0000  0.0173  0.3412  0.0145 -0.6763
                                            0.0155 -0.6248 -0.0078  0.1172 -0.0745
                                           -0.0619  0.0291  0.1038 -0.0156
   121. (0.00059) RY*( 3) C  10           s( 60.51%)p 0.59( 35.91%)d 0.06(  3.58%)
                                            0.0000 -0.0079  0.7778 -0.0178  0.1156
                                            0.0056  0.1798  0.0052 -0.5595  0.1198
                                            0.0496  0.1011 -0.0125 -0.0926
   122. (0.00049) RY*( 4) C  10           s( 24.68%)p 2.16( 53.29%)d 0.89( 22.03%)
                                            0.0000 -0.0047  0.4968 -0.0070  0.3149
                                            0.0081  0.0485  0.0026  0.6567 -0.0341
                                           -0.2655 -0.3445 -0.0941  0.1452
   123. (0.00025) RY*( 5) C  10           s(  1.45%)p12.57( 18.18%)d55.56( 80.37%)
                                            0.0000 -0.0011  0.1203 -0.0033  0.1331
                                            0.0033 -0.0088 -0.0072  0.4049  0.1484
                                            0.6201  0.2931  0.2833 -0.4807
   124. (0.00006) RY*( 6) C  10           s(  0.47%)p 7.13(  3.35%)d99.99( 96.18%)
   125. (0.00003) RY*( 7) C  10           s(  0.75%)p 5.55(  4.16%)d99.99( 95.09%)
   126. (0.00001) RY*( 8) C  10           s(  0.12%)p33.98(  4.23%)d99.99( 95.64%)
   127. (0.00000) RY*( 9) C  10           s(  0.21%)p 4.97(  1.03%)d99.99( 98.76%)
   128. (0.00076) RY*( 1) H  11           s(  0.44%)p99.99( 99.56%)
                                            0.0018  0.0662 -0.0208 -0.9974 -0.0167
   129. (0.00067) RY*( 2) H  11           s( 50.93%)p 0.96( 49.07%)
                                            0.0119  0.7135 -0.2655  0.0637 -0.6451
   130. (0.00041) RY*( 3) H  11           s( 44.68%)p 1.24( 55.32%)
                                            0.0110  0.6683 -0.0013  0.0320  0.7431
   131. (0.00001) RY*( 4) H  11           s(  4.40%)p21.75( 95.60%)
   132. (0.00121) RY*( 1) H  12           s( 99.55%)p 0.00(  0.45%)
                                            0.0069  0.9977 -0.0381 -0.0037  0.0548
   133. (0.00012) RY*( 2) H  12           s(  0.24%)p99.99( 99.76%)
                                            0.0013  0.0494  0.6201 -0.5941 -0.5099
   134. (0.00006) RY*( 3) H  12           s(  0.06%)p99.99( 99.94%)
   135. (0.00001) RY*( 4) H  12           s(  0.24%)p99.99( 99.76%)
   136. (0.00119) RY*( 1) H  13           s( 99.53%)p 0.00(  0.47%)
                                            0.0080  0.9976 -0.0378  0.0039  0.0574
   137. (0.00012) RY*( 2) H  13           s(  0.25%)p99.99( 99.75%)
                                            0.0021  0.0504  0.6207  0.5944 -0.5088
   138. (0.00006) RY*( 3) H  13           s(  0.05%)p99.99( 99.95%)
   139. (0.00001) RY*( 4) H  13           s(  0.26%)p99.99( 99.74%)
   140. (0.00164) RY*( 1) H  14           s( 99.75%)p 0.00(  0.25%)
                                            0.0060  0.9987  0.0375 -0.0326 -0.0074
   141. (0.00008) RY*( 2) H  14           s(  0.03%)p99.99( 99.97%)
   142. (0.00006) RY*( 3) H  14           s(  0.13%)p99.99( 99.87%)
   143. (0.00002) RY*( 4) H  14           s(  0.18%)p99.99( 99.82%)
   144. (0.00167) RY*( 1) H  15           s( 99.74%)p 0.00(  0.26%)
                                            0.0054  0.9987  0.0382  0.0333 -0.0065
   145. (0.00008) RY*( 2) H  15           s(  0.03%)p99.99( 99.97%)
   146. (0.00006) RY*( 3) H  15           s(  0.14%)p99.99( 99.86%)
   147. (0.00002) RY*( 4) H  15           s(  0.18%)p99.99( 99.82%)
   148. (0.00124) RY*( 1) H  16           s( 99.78%)p 0.00(  0.22%)
                                            0.0056  0.9989 -0.0090  0.0352  0.0299
   149. (0.00009) RY*( 2) H  16           s(  0.00%)p 1.00(100.00%)
   150. (0.00006) RY*( 3) H  16           s(  0.00%)p 1.00(100.00%)
   151. (0.00002) RY*( 4) H  16           s(  0.31%)p99.99( 99.69%)
   152. (0.00126) RY*( 1) H  17           s( 99.78%)p 0.00(  0.22%)
                                            0.0044  0.9989 -0.0087 -0.0354  0.0297
   153. (0.00009) RY*( 2) H  17           s(  0.00%)p 1.00(100.00%)
   154. (0.00006) RY*( 3) H  17           s(  0.00%)p 1.00(100.00%)
   155. (0.00002) RY*( 4) H  17           s(  0.31%)p99.99( 99.69%)
   156. (0.00072) RY*( 1) H  18           s( 99.62%)p 0.00(  0.38%)
                                            0.0047  0.9981 -0.0482 -0.0381  0.0011
   157. (0.00007) RY*( 2) H  18           s(  0.02%)p99.99( 99.98%)
   158. (0.00003) RY*( 3) H  18           s(  0.22%)p99.99( 99.78%)
   159. (0.00004) RY*( 4) H  18           s(  0.23%)p99.99( 99.77%)
   160. (0.00070) RY*( 1) H  19           s( 99.61%)p 0.00(  0.39%)
                                            0.0044  0.9981  0.0293 -0.0536 -0.0110
   161. (0.00006) RY*( 2) H  19           s(  0.00%)p 1.00(100.00%)
   162. (0.00003) RY*( 3) H  19           s(  0.37%)p99.99( 99.63%)
   163. (0.00004) RY*( 4) H  19           s(  0.12%)p99.99( 99.88%)
   164. (0.00074) RY*( 1) H  20           s( 99.85%)p 0.00(  0.15%)
                                            0.0059  0.9992  0.0365 -0.0002 -0.0142
   165. (0.00006) RY*( 2) H  20           s(  0.00%)p 1.00(100.00%)
   166. (0.00003) RY*( 3) H  20           s(  0.00%)p 1.00(100.00%)
   167. (0.00003) RY*( 4) H  20           s(  0.26%)p99.99( 99.74%)
   168. (0.00070) RY*( 1) H  21           s( 99.64%)p 0.00(  0.36%)
                                            0.0045  0.9982  0.0284  0.0522 -0.0106
   169. (0.00006) RY*( 2) H  21           s(  0.00%)p 1.00(100.00%)
   170. (0.00003) RY*( 3) H  21           s(  0.35%)p99.99( 99.65%)
   171. (0.00004) RY*( 4) H  21           s(  0.12%)p99.99( 99.88%)
   172. (0.00072) RY*( 1) H  22           s( 99.60%)p 0.00(  0.40%)
                                            0.0046  0.9980 -0.0494  0.0394  0.0014
   173. (0.00007) RY*( 2) H  22           s(  0.02%)p99.99( 99.98%)
   174. (0.00003) RY*( 3) H  22           s(  0.23%)p99.99( 99.77%)
   175. (0.00004) RY*( 4) H  22           s(  0.24%)p99.99( 99.76%)
   176. (0.00537) BD*( 1) O   1 - C   2  
                ( 32.29%)   0.5682* O   1 s( 31.89%)p 2.13( 68.04%)d 0.00(  0.07%)
                                            0.0001 -0.5647 -0.0037 -0.4630 -0.0027
                                           -0.0037  0.0005 -0.6826  0.0019  0.0006
                                           -0.0140  0.0002 -0.0048 -0.0215
                ( 67.71%)  -0.8229* C   2 s( 21.46%)p 3.65( 78.26%)d 0.01(  0.29%)
                                           -0.0000 -0.4609 -0.0459  0.5534  0.0238
                                           -0.0007  0.0003  0.6891  0.0304  0.0000
                                           -0.0452 -0.0002 -0.0179 -0.0230
   177. (0.00239) BD*( 1) O   1 - H  11  
                ( 25.59%)   0.5059* O   1 s( 20.23%)p 3.94( 79.69%)d 0.00(  0.08%)
                                            0.0002  0.4494  0.0191 -0.8655 -0.0341
                                           -0.0003  0.0001  0.2158 -0.0114  0.0002
                                           -0.0238 -0.0000  0.0163 -0.0023
                ( 74.41%)  -0.8626* H  11 s( 99.56%)p 0.00(  0.44%)
                                            0.9978 -0.0031  0.0652  0.0005 -0.0119
   178. (0.00887) BD*( 1) C   2 - C   3  
                ( 51.28%)   0.7161* C   2 s( 30.03%)p 2.33( 69.92%)d 0.00(  0.05%)
                                            0.0003  0.5479  0.0073  0.7917 -0.0119
                                           -0.0002 -0.0003 -0.2686 -0.0117 -0.0004
                                           -0.0130  0.0001  0.0165 -0.0077
                ( 48.72%)  -0.6980* C   3 s( 27.97%)p 2.57( 71.98%)d 0.00(  0.05%)
                                            0.0003  0.5287  0.0157 -0.8046 -0.0103
                                           -0.0001  0.0000  0.2686 -0.0128  0.0002
                                           -0.0120 -0.0001  0.0165 -0.0063
   179. (0.01415) BD*( 1) C   2 - H  12  
                ( 39.74%)   0.6304* C   2 s( 24.31%)p 3.11( 75.64%)d 0.00(  0.05%)
                                            0.0000 -0.4928  0.0148  0.1807  0.0107
                                            0.7071 -0.0115 -0.4728  0.0016 -0.0038
                                            0.0050  0.0180  0.0129  0.0018
                ( 60.26%)  -0.7762* H  12 s( 99.91%)p 0.00(  0.09%)
                                           -0.9995  0.0056 -0.0067 -0.0239  0.0176
   180. (0.01409) BD*( 1) C   2 - H  13  
                ( 39.80%)   0.6309* C   2 s( 24.32%)p 3.11( 75.63%)d 0.00(  0.05%)
                                            0.0000 -0.4929  0.0138  0.1801  0.0107
                                           -0.7065  0.0110 -0.4739  0.0015  0.0042
                                            0.0052 -0.0181  0.0127  0.0016
                ( 60.20%)  -0.7759* H  13 s( 99.91%)p 0.00(  0.09%)
                                           -0.9995  0.0067 -0.0061  0.0243  0.0175
   181. (0.00741) BD*( 1) C   3 - C   4  
                ( 51.21%)   0.7156* C   3 s( 27.47%)p 2.64( 72.47%)d 0.00(  0.05%)
                                            0.0003  0.5241  0.0064  0.5587  0.0003
                                            0.0001 -0.0000  0.6423  0.0045 -0.0002
                                            0.0195 -0.0001  0.0083  0.0096
                ( 48.79%)  -0.6985* C   4 s( 28.03%)p 2.57( 71.92%)d 0.00(  0.04%)
                                            0.0002  0.5294  0.0021 -0.5505 -0.0060
                                           -0.0002 -0.0000 -0.6451 -0.0011  0.0001
                                            0.0167  0.0001  0.0069  0.0107
   182. (0.00820) BD*( 1) C   3 - H  14  
                ( 37.86%)   0.6153* C   3 s( 22.29%)p 3.48( 77.67%)d 0.00(  0.04%)
                                           -0.0001  0.4721 -0.0082  0.1409 -0.0056
                                           -0.7066  0.0130 -0.5072 -0.0106 -0.0054
                                           -0.0026  0.0158 -0.0113 -0.0020
                ( 62.14%)  -0.7883* H  14 s( 99.91%)p 0.00(  0.09%)
                                            0.9995 -0.0050 -0.0021  0.0223  0.0200
   183. (0.00824) BD*( 1) C   3 - H  15  
                ( 37.87%)   0.6154* C   3 s( 22.27%)p 3.49( 77.69%)d 0.00(  0.04%)
                                            0.0001 -0.4719  0.0084 -0.1406  0.0056
                                           -0.7070  0.0131  0.5070  0.0102 -0.0052
                                            0.0026  0.0158  0.0112  0.0018
                ( 62.13%)  -0.7882* H  15 s( 99.91%)p 0.00(  0.09%)
                                           -0.9995  0.0044  0.0024  0.0224 -0.0197
   184. (0.01107) BD*( 1) C   4 - C   5  
                ( 51.96%)   0.7209* C   4 s( 27.50%)p 2.63( 72.45%)d 0.00(  0.05%)
                                            0.0004  0.5243  0.0117  0.8099  0.0087
                                           -0.0002 -0.0001 -0.2612  0.0167 -0.0000
                                           -0.0124  0.0000  0.0177 -0.0066
                ( 48.04%)  -0.6931* C   5 s( 32.57%)p 2.07( 67.40%)d 0.00(  0.03%)
                                            0.0001  0.5706 -0.0143 -0.7744  0.0302
                                           -0.0002  0.0001  0.2709  0.0054  0.0001
                                           -0.0077  0.0000  0.0130 -0.0061
   185. (0.00741) BD*( 1) C   4 - H  16  
                ( 37.48%)   0.6122* C   4 s( 22.24%)p 3.49( 77.72%)d 0.00(  0.04%)
                                            0.0002 -0.4716  0.0044  0.1415  0.0023
                                           -0.7066  0.0171 -0.5073 -0.0136  0.0035
                                            0.0020 -0.0158  0.0118  0.0014
                ( 62.52%)  -0.7907* H  16 s( 99.91%)p 0.00(  0.09%)
                                           -0.9995  0.0042 -0.0055  0.0222  0.0200
   186. (0.00742) BD*( 1) C   4 - H  17  
                ( 37.49%)   0.6123* C   4 s( 22.19%)p 3.50( 77.76%)d 0.00(  0.04%)
                                           -0.0002  0.4711 -0.0047 -0.1415 -0.0023
                                           -0.7068  0.0172  0.5075  0.0134  0.0035
                                           -0.0020 -0.0157 -0.0118 -0.0014
                ( 62.51%)  -0.7906* H  17 s( 99.91%)p 0.00(  0.09%)
                                            0.9995 -0.0030  0.0054  0.0221 -0.0200
   187. (0.01258) BD*( 1) C   5 - C   6  
                ( 48.87%)   0.6990* C   5 s( 33.66%)p 1.97( 66.30%)d 0.00(  0.04%)
                                            0.0001 -0.5802 -0.0046 -0.3778  0.0126
                                            0.7070  0.0181  0.1410 -0.0068  0.0161
                                            0.0028 -0.0067  0.0080  0.0077
                ( 51.13%)  -0.7151* C   6 s( 34.99%)p 1.86( 64.96%)d 0.00(  0.05%)
                                           -0.0001 -0.5915 -0.0052  0.4013  0.0200
                                           -0.6833  0.0114 -0.1450 -0.0098  0.0153
                                            0.0027 -0.0054  0.0112  0.0105
   188. (0.18665) BD*( 2) C   5 - C   6  
                ( 48.00%)   0.6928* C   5 s(  0.02%)p99.99( 99.92%)d 4.14(  0.06%)
                                           -0.0000 -0.0097 -0.0078 -0.3362  0.0056
                                           -0.0000  0.0003 -0.9414 -0.0012  0.0042
                                           -0.0173  0.0113 -0.0069  0.0123
                ( 52.00%)  -0.7211* C   6 s(  0.00%)p 1.00( 99.93%)d 0.00(  0.07%)
                                           -0.0000 -0.0014 -0.0025 -0.3432 -0.0013
                                           -0.0011 -0.0008 -0.9388 -0.0072 -0.0088
                                            0.0006 -0.0246  0.0000 -0.0004
   189. (0.01261) BD*( 1) C   5 - C  10  
                ( 48.82%)   0.6987* C   5 s( 33.75%)p 1.96( 66.21%)d 0.00(  0.04%)
                                            0.0001 -0.5809 -0.0044 -0.3779  0.0126
                                           -0.7063 -0.0179  0.1411 -0.0069 -0.0161
                                            0.0028  0.0065  0.0078  0.0077
                ( 51.18%)  -0.7154* C  10 s( 35.00%)p 1.86( 64.95%)d 0.00(  0.05%)
                                           -0.0001 -0.5916 -0.0054  0.4004  0.0200
                                            0.6836 -0.0114 -0.1461 -0.0099 -0.0151
                                            0.0029  0.0055  0.0112  0.0106
   190. (0.00804) BD*( 1) C   6 - C   7  
                ( 49.54%)   0.7038* C   6 s( 35.70%)p 1.80( 64.25%)d 0.00(  0.04%)
                                            0.0000 -0.5974 -0.0123 -0.7514 -0.0066
                                            0.0178  0.0410  0.2755  0.0032 -0.0032
                                            0.0117  0.0012 -0.0151  0.0070
                ( 50.46%)  -0.7104* C   7 s( 35.56%)p 1.81( 64.40%)d 0.00(  0.04%)
                                           -0.0000 -0.5963 -0.0075  0.7517  0.0072
                                            0.0133  0.0403 -0.2777 -0.0030  0.0035
                                            0.0122 -0.0013 -0.0150  0.0079
   191. (0.00695) BD*( 1) C   6 - H  18  
                ( 37.03%)   0.6085* C   6 s( 29.22%)p 2.42( 70.75%)d 0.00(  0.03%)
                                           -0.0004  0.5403 -0.0144 -0.3939  0.0139
                                           -0.7290  0.0005  0.1442 -0.0044  0.0117
                                           -0.0029 -0.0044 -0.0066 -0.0079
                ( 62.97%)  -0.7935* H  18 s( 99.90%)p 0.00(  0.10%)
                                            0.9995 -0.0029  0.0137  0.0282 -0.0053
   192. (0.00788) BD*( 1) C   7 - C   8  
                ( 50.35%)   0.7096* C   7 s( 34.66%)p 1.88( 65.29%)d 0.00(  0.05%)
                                            0.0000  0.5886  0.0106  0.3998  0.0388
                                            0.6848 -0.0109 -0.1492 -0.0143  0.0146
                                           -0.0029 -0.0055 -0.0118 -0.0107
                ( 49.65%)  -0.7046* C   8 s( 35.37%)p 1.83( 64.59%)d 0.00(  0.04%)
                                            0.0000  0.5947  0.0056 -0.3587  0.0280
                                           -0.7060 -0.0265  0.1307 -0.0103  0.0166
                                           -0.0027 -0.0061 -0.0075 -0.0081
   193. (0.17126) BD*( 2) C   7 - C   8  
                ( 55.85%)   0.7473* C   7 s(  0.00%)p 1.00( 99.92%)d 0.00(  0.08%)
                                            0.0000  0.0000  0.0001  0.3464  0.0002
                                            0.0021  0.0000  0.9377  0.0002  0.0096
                                            0.0008  0.0264  0.0003 -0.0006
                ( 44.15%)  -0.6645* C   8 s(  0.00%)p 1.00( 99.94%)d 0.00(  0.06%)
                                            0.0000  0.0004  0.0003  0.3440 -0.0032
                                           -0.0006 -0.0001  0.9386 -0.0090 -0.0033
                                           -0.0167 -0.0088 -0.0071  0.0123
   194. (0.00654) BD*( 1) C   7 - H  19  
                ( 36.84%)   0.6069* C   7 s( 29.69%)p 2.37( 70.28%)d 0.00(  0.03%)
                                           -0.0003  0.5447 -0.0141  0.3917 -0.0063
                                           -0.7272  0.0089 -0.1431  0.0023 -0.0112
                                           -0.0032  0.0040 -0.0067 -0.0083
                ( 63.16%)  -0.7948* H  19 s( 99.90%)p 0.00(  0.10%)
                                            0.9995 -0.0024 -0.0148  0.0281  0.0053
   195. (0.00784) BD*( 1) C   8 - C   9  
                ( 49.69%)   0.7049* C   8 s( 35.29%)p 1.83( 64.67%)d 0.00(  0.04%)
                                           -0.0000 -0.5940 -0.0059  0.3582 -0.0280
                                           -0.7067 -0.0267 -0.1315  0.0103  0.0167
                                            0.0027 -0.0061  0.0077  0.0081
                ( 50.31%)  -0.7093* C   9 s( 34.64%)p 1.89( 65.31%)d 0.00(  0.05%)
                                           -0.0000 -0.5885 -0.0105 -0.4005 -0.0388
                                            0.6846 -0.0109  0.1487  0.0143  0.0148
                                            0.0028 -0.0055  0.0118  0.0106
   196. (0.00643) BD*( 1) C   8 - H  20  
                ( 36.66%)   0.6055* C   8 s( 29.26%)p 2.42( 70.71%)d 0.00(  0.02%)
                                            0.0003 -0.5407  0.0151 -0.7894  0.0105
                                           -0.0002  0.0002  0.2895 -0.0039 -0.0001
                                            0.0083  0.0000 -0.0126  0.0040
                ( 63.34%)  -0.7959* H  20 s( 99.90%)p 0.00(  0.10%)
                                           -0.9995  0.0047  0.0304 -0.0000 -0.0111
   197. (0.00804) BD*( 1) C   9 - C  10  
                ( 50.39%)   0.7098* C   9 s( 35.63%)p 1.81( 64.33%)d 0.00(  0.04%)
                                            0.0000  0.5968  0.0071 -0.7511 -0.0069
                                            0.0134  0.0402  0.2779  0.0029  0.0035
                                           -0.0121 -0.0013  0.0149 -0.0077
                ( 49.61%)  -0.7044* C  10 s( 35.64%)p 1.80( 64.31%)d 0.00(  0.04%)
                                           -0.0000  0.5969  0.0127  0.7518  0.0067
                                            0.0177  0.0411 -0.2754 -0.0032 -0.0032
                                           -0.0118  0.0012  0.0151 -0.0072
   198. (0.15148) BD*( 2) C   9 - C  10  
                ( 51.85%)   0.7201* C   9 s(  0.00%)p 1.00( 99.94%)d 0.00(  0.06%)
                                           -0.0000 -0.0012  0.0005  0.3461 -0.0014
                                           -0.0022  0.0002  0.9379 -0.0035 -0.0055
                                           -0.0138 -0.0150 -0.0059  0.0103
                ( 48.15%)  -0.6939* C  10 s(  0.00%)p 1.00( 99.95%)d 0.00(  0.05%)
                                            0.0000 -0.0001  0.0023  0.3440 -0.0020
                                           -0.0009 -0.0007  0.9387 -0.0010 -0.0054
                                            0.0123 -0.0147  0.0054 -0.0089
   199. (0.00653) BD*( 1) C   9 - H  21  
                ( 36.82%)   0.6068* C   9 s( 29.64%)p 2.37( 70.34%)d 0.00(  0.03%)
                                            0.0003 -0.5442  0.0141 -0.3922  0.0065
                                           -0.7274  0.0088  0.1423 -0.0024 -0.0113
                                            0.0031  0.0041  0.0066  0.0081
                ( 63.18%)  -0.7949* H  21 s( 99.90%)p 0.00(  0.10%)
                                           -0.9995  0.0026  0.0148  0.0281 -0.0053
   200. (0.00696) BD*( 1) C  10 - H  22  
                ( 37.06%)   0.6087* C  10 s( 29.27%)p 2.42( 70.70%)d 0.00(  0.03%)
                                            0.0004 -0.5408  0.0144  0.3934 -0.0139
                                           -0.7288  0.0006 -0.1449  0.0044  0.0116
                                            0.0031 -0.0044  0.0067  0.0080
                ( 62.94%)  -0.7934* H  22 s( 99.90%)p 0.00(  0.10%)
                                           -0.9995  0.0028 -0.0137  0.0281  0.0053


 NHO Directionality and "Bond Bending" (deviations from line of nuclear centers)

         [Thresholds for printing:  angular deviation  >  1.0 degree]
                                    hybrid p-character > 25.0%
                                    orbital occupancy  >  0.10e

                                Line of Centers        Hybrid 1              Hybrid 2
                                ---------------  -------------------   ------------------
                NBO               Theta   Phi    Theta   Phi    Dev    Theta   Phi    Dev
 ========================================================================================
     1. BD (   1) O   1 - C   2    36.2    0.0    34.4    0.4   1.8    141.3  180.0   2.5
     2. BD (   1) O   1 - H  11    72.3  180.0    77.2  180.0   4.9      --     --    --
     3. BD (   1) C   2 - C   3   107.8    0.0   109.8    0.0   2.0      --     --    --
     4. BD (   1) C   2 - H  12    54.9  258.6    56.9  254.6   3.8      --     --    --
     5. BD (   1) C   2 - H  13    54.9  101.4    56.8  105.3   3.7      --     --    --
     9. BD (   1) C   4 - C   5   108.2    0.0   106.6    0.0   1.6     69.6  180.0   2.2
    10. BD (   1) C   4 - H  16    54.8  101.4    53.5  101.8   1.3      --     --    --
    11. BD (   1) C   4 - H  17    54.8  258.6    53.5  258.2   1.3      --     --    --
    12. BD (   1) C   5 - C   6   100.2  299.3    99.4  296.7   2.6     79.0  122.1   2.9
    13. BD (   2) C   5 - C   6   100.2  299.3    19.3    0.0  90.5     20.0    0.3  89.8
    14. BD (   1) C   5 - C  10   100.2   60.7    99.4   63.2   2.6     78.9  238.0   2.9
    15. BD (   1) C   6 - C   7   110.2  359.9   110.1  355.6   4.0     69.8  184.0   3.9
    17. BD (   1) C   7 - C   8   100.0   61.3   101.5   56.9   4.5     81.5  245.7   4.6
    18. BD (   2) C   7 - C   8   100.0   61.3    20.3    0.3  89.9     20.1  359.9  89.9
    20. BD (   1) C   8 - C   9    80.0  118.7    81.4  114.2   4.6    101.5  303.1   4.6
    22. BD (   1) C   9 - C  10    69.8  180.1    69.7  176.0   3.9    110.1    4.4   4.0
    23. BD (   2) C   9 - C  10    69.8  180.1   159.8  179.7  90.0     20.0  359.7  90.2
    36. LP (   1) O   1             --     --    165.4  354.6   --       --     --    --
    37. LP (   2) O   1             --     --     90.8   90.0   --       --     --    --
   188. BD*(   2) C   5 - C   6   100.2  299.3    19.3    0.0  90.5     20.0    0.3  89.8
   193. BD*(   2) C   7 - C   8   100.0   61.3    20.3    0.3  89.9     20.1  359.9  89.9
   198. BD*(   2) C   9 - C  10    69.8  180.1   159.8  179.7  90.0     20.0  359.7  90.2


 Second Order Perturbation Theory Analysis of Fock Matrix in NBO Basis

     Threshold for printing:   0.25 kcal/mol
                                                                              E(2)  E(j)-E(i) F(i,j)
         Donor NBO (i)                     Acceptor NBO (j)                 kcal/mol   a.u.    a.u. 
 ===================================================================================================

 within unit  1
   1. BD (   1) O   1 - C   2        /129. RY*(   2) H  11                    0.30    1.92    0.030
   1. BD (   1) O   1 - C   2        /181. BD*(   1) C   3 - C   4            1.01    1.21    0.044
   2. BD (   1) O   1 - H  11        / 51. RY*(   5) C   2                    0.28    2.43    0.033
   2. BD (   1) O   1 - H  11        / 56. RY*(   1) C   3                    0.26    1.37    0.024
   2. BD (   1) O   1 - H  11        /178. BD*(   1) C   2 - C   3            1.53    1.10    0.052
   3. BD (   1) C   2 - C   3        / 39. RY*(   2) O   1                    0.44    2.00    0.038
   3. BD (   1) C   2 - C   3        / 66. RY*(   2) C   4                    0.76    1.46    0.042
   3. BD (   1) C   2 - C   3        /177. BD*(   1) O   1 - H  11            0.88    1.06    0.039
   3. BD (   1) C   2 - C   3        /181. BD*(   1) C   3 - C   4            0.51    0.99    0.028
   3. BD (   1) C   2 - C   3        /182. BD*(   1) C   3 - H  14            0.31    1.06    0.023
   3. BD (   1) C   2 - C   3        /183. BD*(   1) C   3 - H  15            0.31    1.07    0.023
   3. BD (   1) C   2 - C   3        /184. BD*(   1) C   4 - C   5            1.23    1.00    0.044
   4. BD (   1) C   2 - H  12        / 38. RY*(   1) O   1                    0.35    1.64    0.030
   4. BD (   1) C   2 - H  12        /183. BD*(   1) C   3 - H  15            1.63    0.95    0.050
   5. BD (   1) C   2 - H  13        / 38. RY*(   1) O   1                    0.35    1.64    0.031
   5. BD (   1) C   2 - H  13        /182. BD*(   1) C   3 - H  14            1.62    0.95    0.050
   6. BD (   1) C   3 - C   4        / 48. RY*(   2) C   2                    0.50    1.21    0.031
   6. BD (   1) C   3 - C   4        / 75. RY*(   2) C   5                    0.95    1.38    0.046
   6. BD (   1) C   3 - C   4        /176. BD*(   1) O   1 - C   2            1.07    0.92    0.040
   6. BD (   1) C   3 - C   4        /178. BD*(   1) C   2 - C   3            0.33    1.01    0.023
   6. BD (   1) C   3 - C   4        /184. BD*(   1) C   4 - C   5            0.63    1.00    0.032
   6. BD (   1) C   3 - C   4        /185. BD*(   1) C   4 - H  16            0.33    1.04    0.024
   6. BD (   1) C   3 - C   4        /186. BD*(   1) C   4 - H  17            0.33    1.04    0.023
   6. BD (   1) C   3 - C   4        /187. BD*(   1) C   5 - C   6            0.30    1.13    0.023
   6. BD (   1) C   3 - C   4        /188. BD*(   2) C   5 - C   6            1.37    0.59    0.040
   6. BD (   1) C   3 - C   4        /189. BD*(   1) C   5 - C  10            0.30    1.13    0.023
   7. BD (   1) C   3 - H  14        / 49. RY*(   3) C   2                    0.32    1.50    0.028
   7. BD (   1) C   3 - H  14        /176. BD*(   1) O   1 - C   2            0.31    0.79    0.020
   7. BD (   1) C   3 - H  14        /180. BD*(   1) C   2 - H  13            1.50    0.92    0.047
   7. BD (   1) C   3 - H  14        /185. BD*(   1) C   4 - H  16            1.58    0.91    0.048
   8. BD (   1) C   3 - H  15        / 49. RY*(   3) C   2                    0.31    1.50    0.028
   8. BD (   1) C   3 - H  15        /176. BD*(   1) O   1 - C   2            0.31    0.79    0.020
   8. BD (   1) C   3 - H  15        /179. BD*(   1) C   2 - H  12            1.49    0.92    0.047
   8. BD (   1) C   3 - H  15        /186. BD*(   1) C   4 - H  17            1.58    0.91    0.048
   9. BD (   1) C   4 - C   5        / 58. RY*(   3) C   3                    0.55    1.57    0.037
   9. BD (   1) C   4 - C   5        / 83. RY*(   1) C   6                    0.71    1.78    0.045
   9. BD (   1) C   4 - C   5        /119. RY*(   1) C  10                    0.71    1.78    0.045
   9. BD (   1) C   4 - C   5        /178. BD*(   1) C   2 - C   3            0.96    1.05    0.040
   9. BD (   1) C   4 - C   5        /181. BD*(   1) C   3 - C   4            0.61    1.03    0.032
   9. BD (   1) C   4 - C   5        /185. BD*(   1) C   4 - H  16            0.27    1.08    0.022
   9. BD (   1) C   4 - C   5        /186. BD*(   1) C   4 - H  17            0.27    1.08    0.022
   9. BD (   1) C   4 - C   5        /187. BD*(   1) C   5 - C   6            1.19    1.17    0.047
   9. BD (   1) C   4 - C   5        /189. BD*(   1) C   5 - C  10            1.20    1.17    0.047
   9. BD (   1) C   4 - C   5        /190. BD*(   1) C   6 - C   7            1.33    1.19    0.050
   9. BD (   1) C   4 - C   5        /197. BD*(   1) C   9 - C  10            1.34    1.19    0.050
  10. BD (   1) C   4 - H  16        / 57. RY*(   2) C   3                    0.28    1.52    0.026
  10. BD (   1) C   4 - H  16        /182. BD*(   1) C   3 - H  14            1.49    0.95    0.048
  10. BD (   1) C   4 - H  16        /187. BD*(   1) C   5 - C   6            1.80    1.02    0.054
  10. BD (   1) C   4 - H  16        /188. BD*(   2) C   5 - C   6            0.57    0.48    0.023
  11. BD (   1) C   4 - H  17        / 57. RY*(   2) C   3                    0.27    1.52    0.026
  11. BD (   1) C   4 - H  17        /183. BD*(   1) C   3 - H  15            1.49    0.95    0.048
  11. BD (   1) C   4 - H  17        /188. BD*(   2) C   5 - C   6            0.45    0.48    0.021
  11. BD (   1) C   4 - H  17        /189. BD*(   1) C   5 - C  10            1.80    1.02    0.054
  12. BD (   1) C   5 - C   6        / 65. RY*(   1) C   4                    0.68    1.66    0.043
  12. BD (   1) C   5 - C   6        / 92. RY*(   1) C   7                    0.57    1.88    0.042
  12. BD (   1) C   5 - C   6        / 93. RY*(   2) C   7                    0.68    1.37    0.039
  12. BD (   1) C   5 - C   6        /119. RY*(   1) C  10                    0.43    1.87    0.036
  12. BD (   1) C   5 - C   6        /184. BD*(   1) C   4 - C   5            1.13    1.13    0.045
  12. BD (   1) C   5 - C   6        /185. BD*(   1) C   4 - H  16            0.37    1.17    0.026
  12. BD (   1) C   5 - C   6        /189. BD*(   1) C   5 - C  10            1.40    1.25    0.053
  12. BD (   1) C   5 - C   6        /190. BD*(   1) C   6 - C   7            1.32    1.27    0.052
  12. BD (   1) C   5 - C   6        /191. BD*(   1) C   6 - H  18            0.54    1.18    0.032
  12. BD (   1) C   5 - C   6        /194. BD*(   1) C   7 - H  19            1.02    1.19    0.044
  12. BD (   1) C   5 - C   6        /200. BD*(   1) C  10 - H  22            1.23    1.18    0.048
  13. BD (   2) C   5 - C   6        / 67. RY*(   3) C   4                    0.38    1.18    0.029
  13. BD (   2) C   5 - C   6        / 96. RY*(   5) C   7                    0.78    1.53    0.047
  13. BD (   2) C   5 - C   6        /121. RY*(   3) C  10                    0.32    0.92    0.024
  13. BD (   2) C   5 - C   6        /122. RY*(   4) C  10                    0.84    1.14    0.043
  13. BD (   2) C   5 - C   6        /181. BD*(   1) C   3 - C   4            1.45    0.69    0.043
  13. BD (   2) C   5 - C   6        /185. BD*(   1) C   4 - H  16            0.52    0.74    0.027
  13. BD (   2) C   5 - C   6        /186. BD*(   1) C   4 - H  17            0.28    0.74    0.020
  13. BD (   2) C   5 - C   6        /193. BD*(   2) C   7 - C   8           10.80    0.29    0.072
  13. BD (   2) C   5 - C   6        /198. BD*(   2) C   9 - C  10            9.68    0.30    0.069
  14. BD (   1) C   5 - C  10        / 65. RY*(   1) C   4                    0.68    1.66    0.043
  14. BD (   1) C   5 - C  10        / 83. RY*(   1) C   6                    0.43    1.87    0.036
  14. BD (   1) C   5 - C  10        /110. RY*(   1) C   9                    0.57    1.88    0.041
  14. BD (   1) C   5 - C  10        /111. RY*(   2) C   9                    0.67    1.37    0.039
  14. BD (   1) C   5 - C  10        /184. BD*(   1) C   4 - C   5            1.14    1.12    0.045
  14. BD (   1) C   5 - C  10        /186. BD*(   1) C   4 - H  17            0.37    1.17    0.026
  14. BD (   1) C   5 - C  10        /187. BD*(   1) C   5 - C   6            1.40    1.25    0.053
  14. BD (   1) C   5 - C  10        /191. BD*(   1) C   6 - H  18            1.23    1.18    0.048
  14. BD (   1) C   5 - C  10        /197. BD*(   1) C   9 - C  10            1.34    1.27    0.052
  14. BD (   1) C   5 - C  10        /199. BD*(   1) C   9 - H  21            1.01    1.19    0.044
  14. BD (   1) C   5 - C  10        /200. BD*(   1) C  10 - H  22            0.56    1.18    0.032
  15. BD (   1) C   6 - C   7        / 74. RY*(   1) C   5                    0.57    1.85    0.041
  15. BD (   1) C   6 - C   7        / 76. RY*(   3) C   5                    0.66    1.64    0.042
  15. BD (   1) C   6 - C   7        /101. RY*(   1) C   8                    0.43    1.90    0.036
  15. BD (   1) C   6 - C   7        /102. RY*(   2) C   8                    0.57    1.36    0.035
  15. BD (   1) C   6 - C   7        /184. BD*(   1) C   4 - C   5            1.72    1.11    0.055
  15. BD (   1) C   6 - C   7        /187. BD*(   1) C   5 - C   6            1.43    1.24    0.053
  15. BD (   1) C   6 - C   7        /191. BD*(   1) C   6 - H  18            0.66    1.16    0.035
  15. BD (   1) C   6 - C   7        /192. BD*(   1) C   7 - C   8            1.16    1.25    0.048
  15. BD (   1) C   6 - C   7        /194. BD*(   1) C   7 - H  19            0.65    1.18    0.035
  15. BD (   1) C   6 - C   7        /196. BD*(   1) C   8 - H  20            1.12    1.17    0.046
  16. BD (   1) C   6 - H  18        / 74. RY*(   1) C   5                    0.45    1.67    0.035
  16. BD (   1) C   6 - H  18        / 92. RY*(   1) C   7                    0.35    1.68    0.031
  16. BD (   1) C   6 - H  18        /187. BD*(   1) C   5 - C   6            0.40    1.06    0.026
  16. BD (   1) C   6 - H  18        /189. BD*(   1) C   5 - C  10            2.19    1.06    0.061
  16. BD (   1) C   6 - H  18        /190. BD*(   1) C   6 - C   7            0.48    1.08    0.029
  16. BD (   1) C   6 - H  18        /192. BD*(   1) C   7 - C   8            1.92    1.06    0.057
  17. BD (   1) C   7 - C   8        / 83. RY*(   1) C   6                    0.33    1.87    0.031
  17. BD (   1) C   7 - C   8        / 84. RY*(   2) C   6                    0.74    1.43    0.041
  17. BD (   1) C   7 - C   8        /110. RY*(   1) C   9                    0.46    1.88    0.037
  17. BD (   1) C   7 - C   8        /111. RY*(   2) C   9                    0.72    1.37    0.040
  17. BD (   1) C   7 - C   8        /190. BD*(   1) C   6 - C   7            1.19    1.27    0.049
  17. BD (   1) C   7 - C   8        /191. BD*(   1) C   6 - H  18            1.17    1.18    0.047
  17. BD (   1) C   7 - C   8        /194. BD*(   1) C   7 - H  19            0.56    1.19    0.033
  17. BD (   1) C   7 - C   8        /195. BD*(   1) C   8 - C   9            0.97    1.26    0.044
  17. BD (   1) C   7 - C   8        /196. BD*(   1) C   8 - H  20            0.45    1.18    0.029
  17. BD (   1) C   7 - C   8        /199. BD*(   1) C   9 - H  21            1.27    1.19    0.049
  18. BD (   2) C   7 - C   8        / 87. RY*(   5) C   6                    0.49    1.85    0.042
  18. BD (   2) C   7 - C   8        /113. RY*(   4) C   9                    0.78    1.69    0.050
  18. BD (   2) C   7 - C   8        /188. BD*(   2) C   5 - C   6            8.91    0.29    0.065
  18. BD (   2) C   7 - C   8        /198. BD*(   2) C   9 - C  10           11.91    0.30    0.076
  19. BD (   1) C   7 - H  19        / 83. RY*(   1) C   6                    0.30    1.67    0.028
  19. BD (   1) C   7 - H  19        /101. RY*(   1) C   8                    0.31    1.72    0.029
  19. BD (   1) C   7 - H  19        /187. BD*(   1) C   5 - C   6            2.07    1.05    0.059
  19. BD (   1) C   7 - H  19        /190. BD*(   1) C   6 - C   7            0.49    1.07    0.029
  19. BD (   1) C   7 - H  19        /192. BD*(   1) C   7 - C   8            0.31    1.06    0.023
  19. BD (   1) C   7 - H  19        /195. BD*(   1) C   8 - C   9            1.82    1.06    0.055
  20. BD (   1) C   8 - C   9        / 92. RY*(   1) C   7                    0.46    1.88    0.037
  20. BD (   1) C   8 - C   9        / 93. RY*(   2) C   7                    0.72    1.37    0.040
  20. BD (   1) C   8 - C   9        /119. RY*(   1) C  10                    0.33    1.87    0.032
  20. BD (   1) C   8 - C   9        /120. RY*(   2) C  10                    0.74    1.43    0.041
  20. BD (   1) C   8 - C   9        /192. BD*(   1) C   7 - C   8            0.97    1.26    0.044
  20. BD (   1) C   8 - C   9        /194. BD*(   1) C   7 - H  19            1.27    1.19    0.049
  20. BD (   1) C   8 - C   9        /196. BD*(   1) C   8 - H  20            0.45    1.18    0.029
  20. BD (   1) C   8 - C   9        /197. BD*(   1) C   9 - C  10            1.18    1.27    0.049
  20. BD (   1) C   8 - C   9        /199. BD*(   1) C   9 - H  21            0.54    1.19    0.032
  20. BD (   1) C   8 - C   9        /200. BD*(   1) C  10 - H  22            1.17    1.18    0.047
  21. BD (   1) C   8 - H  20        / 92. RY*(   1) C   7                    0.36    1.69    0.031
  21. BD (   1) C   8 - H  20        /110. RY*(   1) C   9                    0.36    1.70    0.031
  21. BD (   1) C   8 - H  20        /190. BD*(   1) C   6 - C   7            1.99    1.09    0.059
  21. BD (   1) C   8 - H  20        /192. BD*(   1) C   7 - C   8            0.26    1.08    0.021
  21. BD (   1) C   8 - H  20        /197. BD*(   1) C   9 - C  10            1.98    1.09    0.059
  22. BD (   1) C   9 - C  10        / 74. RY*(   1) C   5                    0.57    1.85    0.041
  22. BD (   1) C   9 - C  10        / 76. RY*(   3) C   5                    0.66    1.64    0.042
  22. BD (   1) C   9 - C  10        /101. RY*(   1) C   8                    0.44    1.90    0.037
  22. BD (   1) C   9 - C  10        /102. RY*(   2) C   8                    0.57    1.36    0.035
  22. BD (   1) C   9 - C  10        /184. BD*(   1) C   4 - C   5            1.71    1.11    0.055
  22. BD (   1) C   9 - C  10        /189. BD*(   1) C   5 - C  10            1.45    1.24    0.054
  22. BD (   1) C   9 - C  10        /195. BD*(   1) C   8 - C   9            1.15    1.25    0.048
  22. BD (   1) C   9 - C  10        /196. BD*(   1) C   8 - H  20            1.13    1.17    0.046
  22. BD (   1) C   9 - C  10        /199. BD*(   1) C   9 - H  21            0.64    1.18    0.035
  22. BD (   1) C   9 - C  10        /200. BD*(   1) C  10 - H  22            0.67    1.17    0.035
  23. BD (   2) C   9 - C  10        / 78. RY*(   5) C   5                    0.26    2.14    0.033
  23. BD (   2) C   9 - C  10        /105. RY*(   5) C   8                    0.83    0.90    0.038
  23. BD (   2) C   9 - C  10        /113. RY*(   4) C   9                    0.25    1.67    0.029
  23. BD (   2) C   9 - C  10        /122. RY*(   4) C  10                    0.27    1.12    0.024
  23. BD (   2) C   9 - C  10        /188. BD*(   2) C   5 - C   6           11.61    0.27    0.071
  23. BD (   2) C   9 - C  10        /193. BD*(   2) C   7 - C   8            9.10    0.28    0.064
  24. BD (   1) C   9 - H  21        /101. RY*(   1) C   8                    0.31    1.72    0.029
  24. BD (   1) C   9 - H  21        /119. RY*(   1) C  10                    0.30    1.67    0.028
  24. BD (   1) C   9 - H  21        /189. BD*(   1) C   5 - C  10            2.08    1.05    0.059
  24. BD (   1) C   9 - H  21        /192. BD*(   1) C   7 - C   8            1.82    1.06    0.056
  24. BD (   1) C   9 - H  21        /195. BD*(   1) C   8 - C   9            0.29    1.06    0.022
  24. BD (   1) C   9 - H  21        /197. BD*(   1) C   9 - C  10            0.48    1.07    0.029
  25. BD (   1) C  10 - H  22        / 74. RY*(   1) C   5                    0.45    1.67    0.035
  25. BD (   1) C  10 - H  22        /110. RY*(   1) C   9                    0.35    1.68    0.031
  25. BD (   1) C  10 - H  22        /187. BD*(   1) C   5 - C   6            2.19    1.05    0.061
  25. BD (   1) C  10 - H  22        /189. BD*(   1) C   5 - C  10            0.42    1.06    0.027
  25. BD (   1) C  10 - H  22        /195. BD*(   1) C   8 - C   9            1.91    1.06    0.057
  25. BD (   1) C  10 - H  22        /197. BD*(   1) C   9 - C  10            0.49    1.07    0.029
  26. CR (   1) O   1                / 48. RY*(   2) C   2                    0.85   19.57    0.163
  26. CR (   1) O   1                / 51. RY*(   5) C   2                    0.37   20.69    0.110
  27. CR (   1) C   2                / 56. RY*(   1) C   3                    0.34   10.80    0.077
  27. CR (   1) C   2                / 59. RY*(   4) C   3                    0.31   10.92    0.074
  27. CR (   1) C   2                /132. RY*(   1) H  12                    0.31   10.52    0.073
  27. CR (   1) C   2                /136. RY*(   1) H  13                    0.32   10.52    0.074
  27. CR (   1) C   2                /176. BD*(   1) O   1 - C   2            0.50   10.44    0.092
  28. CR (   1) C   3                / 47. RY*(   1) C   2                    0.36   11.33    0.081
  28. CR (   1) C   3                / 52. RY*(   6) C   2                    0.25   11.08    0.067
  28. CR (   1) C   3                /140. RY*(   1) H  14                    0.35   10.48    0.077
  28. CR (   1) C   3                /144. RY*(   1) H  15                    0.35   10.48    0.076
  29. CR (   1) C   4                / 56. RY*(   1) C   3                    0.53   10.76    0.095
  29. CR (   1) C   4                / 74. RY*(   1) C   5                    0.26   11.22    0.068
  29. CR (   1) C   4                /148. RY*(   1) H  16                    0.34   10.49    0.075
  29. CR (   1) C   4                /152. RY*(   1) H  17                    0.33   10.49    0.075
  29. CR (   1) C   4                /187. BD*(   1) C   5 - C   6            0.40   10.61    0.083
  29. CR (   1) C   4                /189. BD*(   1) C   5 - C  10            0.40   10.61    0.083
  30. CR (   1) C   5                / 68. RY*(   4) C   4                    0.25   10.93    0.066
  30. CR (   1) C   5                / 84. RY*(   2) C   6                    0.90   10.83    0.125
  30. CR (   1) C   5                /120. RY*(   2) C  10                    0.90   10.83    0.125
  30. CR (   1) C   5                /190. BD*(   1) C   6 - C   7            0.41   10.67    0.084
  30. CR (   1) C   5                /191. BD*(   1) C   6 - H  18            0.27   10.58    0.068
  30. CR (   1) C   5                /197. BD*(   1) C   9 - C  10            0.41   10.67    0.084
  30. CR (   1) C   5                /200. BD*(   1) C  10 - H  22            0.27   10.58    0.068
  31. CR (   1) C   6                / 74. RY*(   1) C   5                    0.27   11.24    0.070
  31. CR (   1) C   6                / 76. RY*(   3) C   5                    0.78   11.02    0.117
  31. CR (   1) C   6                / 93. RY*(   2) C   7                    0.73   10.75    0.112
  31. CR (   1) C   6                / 94. RY*(   3) C   7                    0.26   10.76    0.066
  31. CR (   1) C   6                /156. RY*(   1) H  18                    0.39   10.46    0.080
  31. CR (   1) C   6                /184. BD*(   1) C   4 - C   5            0.50   10.50    0.092
  31. CR (   1) C   6                /189. BD*(   1) C   5 - C  10            0.49   10.63    0.092
  31. CR (   1) C   6                /192. BD*(   1) C   7 - C   8            0.46   10.63    0.088
  31. CR (   1) C   6                /194. BD*(   1) C   7 - H  19            0.28   10.57    0.069
  32. CR (   1) C   7                / 86. RY*(   4) C   6                    0.35   10.86    0.078
  32. CR (   1) C   7                /102. RY*(   2) C   8                    0.67   10.75    0.107
  32. CR (   1) C   7                /160. RY*(   1) H  19                    0.40   10.45    0.082
  32. CR (   1) C   7                /187. BD*(   1) C   5 - C   6            0.52   10.63    0.094
  32. CR (   1) C   7                /191. BD*(   1) C   6 - H  18            0.31   10.55    0.072
  32. CR (   1) C   7                /195. BD*(   1) C   8 - C   9            0.41   10.63    0.083
  32. CR (   1) C   7                /196. BD*(   1) C   8 - H  20            0.27   10.55    0.068
  33. CR (   1) C   8                / 93. RY*(   2) C   7                    0.74   10.77    0.113
  33. CR (   1) C   8                / 94. RY*(   3) C   7                    0.26   10.78    0.067
  33. CR (   1) C   8                /111. RY*(   2) C   9                    0.74   10.77    0.113
  33. CR (   1) C   8                /112. RY*(   3) C   9                    0.26   10.80    0.067
  33. CR (   1) C   8                /164. RY*(   1) H  20                    0.41   10.46    0.083
  33. CR (   1) C   8                /190. BD*(   1) C   6 - C   7            0.43   10.67    0.086
  33. CR (   1) C   8                /194. BD*(   1) C   7 - H  19            0.29   10.59    0.070
  33. CR (   1) C   8                /197. BD*(   1) C   9 - C  10            0.43   10.67    0.086
  33. CR (   1) C   8                /199. BD*(   1) C   9 - H  21            0.29   10.59    0.070
  34. CR (   1) C   9                /102. RY*(   2) C   8                    0.68   10.75    0.108
  34. CR (   1) C   9                /120. RY*(   2) C  10                    0.25   10.81    0.066
  34. CR (   1) C   9                /121. RY*(   3) C  10                    0.47   10.72    0.089
  34. CR (   1) C   9                /168. RY*(   1) H  21                    0.40   10.45    0.082
  34. CR (   1) C   9                /189. BD*(   1) C   5 - C  10            0.52   10.63    0.094
  34. CR (   1) C   9                /192. BD*(   1) C   7 - C   8            0.40   10.64    0.083
  34. CR (   1) C   9                /196. BD*(   1) C   8 - H  20            0.27   10.56    0.068
  34. CR (   1) C   9                /200. BD*(   1) C  10 - H  22            0.31   10.56    0.072
  35. CR (   1) C  10                / 74. RY*(   1) C   5                    0.28   11.24    0.070
  35. CR (   1) C  10                / 76. RY*(   3) C   5                    0.77   11.02    0.117
  35. CR (   1) C  10                /111. RY*(   2) C   9                    0.72   10.74    0.111
  35. CR (   1) C  10                /112. RY*(   3) C   9                    0.26   10.78    0.066
  35. CR (   1) C  10                /172. RY*(   1) H  22                    0.39   10.46    0.080
  35. CR (   1) C  10                /184. BD*(   1) C   4 - C   5            0.50   10.50    0.092
  35. CR (   1) C  10                /187. BD*(   1) C   5 - C   6            0.49   10.62    0.092
  35. CR (   1) C  10                /195. BD*(   1) C   8 - C   9            0.46   10.63    0.088
  35. CR (   1) C  10                /199. BD*(   1) C   9 - H  21            0.28   10.56    0.069
  36. LP (   1) O   1                / 48. RY*(   2) C   2                    0.84    1.18    0.040
  36. LP (   1) O   1                /130. RY*(   3) H  11                    0.38    1.85    0.033
  36. LP (   1) O   1                /178. BD*(   1) C   2 - C   3            0.45    0.98    0.026
  36. LP (   1) O   1                /179. BD*(   1) C   2 - H  12            0.60    1.02    0.031
  36. LP (   1) O   1                /180. BD*(   1) C   2 - H  13            0.67    1.02    0.033
  36. LP (   1) O   1                /181. BD*(   1) C   3 - C   4            0.30    0.96    0.022
  37. LP (   2) O   1                / 50. RY*(   4) C   2                    0.59    2.50    0.049
  37. LP (   2) O   1                /128. RY*(   1) H  11                    1.05    1.95    0.058
  37. LP (   2) O   1                /179. BD*(   1) C   2 - H  12            3.27    0.75    0.063
  37. LP (   2) O   1                /180. BD*(   1) C   2 - H  13            3.17    0.75    0.062
 188. BD*(   2) C   5 - C   6        / 80. RY*(   7) C   5                    0.29    1.75    0.066
 188. BD*(   2) C   5 - C   6        / 85. RY*(   3) C   6                    1.22    0.79    0.091
 188. BD*(   2) C   5 - C   6        / 86. RY*(   4) C   6                    0.49    0.77    0.057
 188. BD*(   2) C   5 - C   6        / 96. RY*(   5) C   7                    0.29    1.24    0.056
 188. BD*(   2) C   5 - C   6        /122. RY*(   4) C  10                    0.29    0.85    0.046
 188. BD*(   2) C   5 - C   6        /181. BD*(   1) C   3 - C   4            0.72    0.40    0.048
 188. BD*(   2) C   5 - C   6        /186. BD*(   1) C   4 - H  17            0.26    0.45    0.031
 188. BD*(   2) C   5 - C   6        /198. BD*(   2) C   9 - C  10          100.41    0.01    0.081
 193. BD*(   2) C   7 - C   8        / 95. RY*(   4) C   7                    0.94    1.28    0.105
 193. BD*(   2) C   7 - C   8        /105. RY*(   5) C   8                    1.05    0.62    0.078
 198. BD*(   2) C   9 - C  10        /114. RY*(   5) C   9                    0.97    1.09    0.105
 198. BD*(   2) C   9 - C  10        /123. RY*(   5) C  10                    0.46    1.63    0.089


 Natural Bond Orbitals (Summary):

                                                            Principal Delocalizations
           NBO                        Occupancy    Energy   (geminal,vicinal,remote)
 ====================================================================================
 Molecular unit  1  (C9H12O)
     1. BD (   1) O   1 - C   2          0.99728    -0.97350  181(v),129(v)
     2. BD (   1) O   1 - H  11          0.99396    -0.84505  178(v),51(v),56(r)
     3. BD (   1) C   2 - C   3          0.99033    -0.75729  184(v),177(v),66(v),181(g)
                                                    39(v),182(g),183(g)
     4. BD (   1) C   2 - H  12          0.99348    -0.64058  183(v),38(v)
     5. BD (   1) C   2 - H  13          0.99349    -0.64224  182(v),38(v)
     6. BD (   1) C   3 - C   4          0.98381    -0.75722  188(v),176(v),75(v),184(g)
                                                    48(v),178(g),185(g),186(g)
                                                    189(v),187(v)
     7. BD (   1) C   3 - H  14          0.98789    -0.62680  185(v),180(v),49(v),176(v)
     8. BD (   1) C   3 - H  15          0.98787    -0.62636  186(v),179(v),49(v),176(v)
     9. BD (   1) C   4 - C   5          0.98673    -0.79784  197(v),190(v),189(g),187(g)
                                                    178(v),83(v),119(v),181(g)
                                                    58(v),185(g),186(g)
    10. BD (   1) C   4 - H  16          0.98787    -0.64587  187(v),182(v),188(v),57(v)
    11. BD (   1) C   4 - H  17          0.98788    -0.64540  189(v),183(v),188(v),57(v)
    12. BD (   1) C   5 - C   6          0.98745    -0.88135  189(g),190(g),200(v),184(g)
                                                    194(v),65(v),93(v),92(v)
                                                    191(g),119(v),185(v)
    13. BD (   2) C   5 - C   6          0.84042    -0.45330  193(v),198(v),181(v),122(v)
                                                    96(v),185(v),67(v),121(v)
                                                    186(v)
    14. BD (   1) C   5 - C  10          0.98740    -0.88005  187(g),197(g),191(v),184(g)
                                                    199(v),65(v),111(v),110(v)
                                                    200(g),83(v),186(v)
    15. BD (   1) C   6 - C   7          0.98955    -0.86623  184(v),187(g),192(g),196(v)
                                                    76(v),191(g),194(g),74(v)
                                                    102(v),101(v)
    16. BD (   1) C   6 - H  18          0.98962    -0.68303  189(v),192(v),190(g),74(v)
                                                    187(g),92(v)
    17. BD (   1) C   7 - C   8          0.99056    -0.87943  199(v),190(g),191(v),195(g)
                                                    84(v),111(v),194(g),110(v)
                                                    196(g),83(v)
    18. BD (   2) C   7 - C   8          0.83942    -0.45026  198(v),188(v),113(v),87(v)
    19. BD (   1) C   7 - H  19          0.98962    -0.67832  187(v),195(v),190(g),101(v)
                                                    192(g),83(v)
    20. BD (   1) C   8 - C   9          0.99060    -0.88077  194(v),197(g),200(v),192(g)
                                                    120(v),93(v),199(g),92(v)
                                                    196(g),119(v)
    21. BD (   1) C   8 - H  20          0.99005    -0.69494  190(v),197(v),92(v),110(v)
                                                    192(g)
    22. BD (   1) C   9 - C  10          0.98954    -0.86603  184(v),189(g),195(g),196(v)
                                                    200(g),76(v),199(g),74(v)
                                                    102(v),101(v)
    23. BD (   2) C   9 - C  10          0.81489    -0.43459  188(v),193(v),105(v),122(g)
                                                    78(v),113(g)
    24. BD (   1) C   9 - H  21          0.98966    -0.67968  189(v),192(v),197(g),101(v)
                                                    119(v),195(g)
    25. BD (   1) C  10 - H  22          0.98958    -0.68167  187(v),195(v),197(g),74(v)
                                                    189(g),110(v)
    26. CR (   1) O   1                  0.99987   -19.11141  48(v),51(v)
    27. CR (   1) C   2                  0.99954   -10.27686  176(g),56(v),136(v),132(v)
                                                    59(v)
    28. CR (   1) C   3                  0.99955   -10.22283  47(v),140(v),144(v),52(v)
    29. CR (   1) C   4                  0.99953   -10.23746  56(v),187(v),189(v),148(v)
                                                    152(v),74(v)
    30. CR (   1) C   5                  0.99943   -10.27894  120(v),84(v),197(v),190(v)
                                                    200(v),191(v),68(v)
    31. CR (   1) C   6                  0.99944   -10.25347  76(v),93(v),184(v),189(v)
                                                    192(v),156(v),194(v),74(v)
                                                    94(v)
    32. CR (   1) C   7                  0.99949   -10.25345  102(v),187(v),195(v),160(v)
                                                    86(v),191(v),196(v)
    33. CR (   1) C   8                  0.99947   -10.27451  111(v),93(v),190(v),197(v)
                                                    164(v),194(v),199(v),94(v)
                                                    112(v)
    34. CR (   1) C   9                  0.99949   -10.25525  102(v),189(v),121(v),192(v)
                                                    168(v),200(v),196(v),120(v)
    35. CR (   1) C  10                  0.99944   -10.25151  76(v),111(v),184(v),187(v)
                                                    195(v),172(v),199(v),74(v)
                                                    112(v)
    36. LP (   1) O   1                  0.99068    -0.72599  48(v),180(v),179(v),178(v)
                                                    130(v),181(r)
    37. LP (   2) O   1                  0.98155    -0.45474  179(v),180(v),128(v),50(v)
    38. RY*(   1) O   1                  0.00080     1.00092   
    39. RY*(   2) O   1                  0.00072     1.24720   
    40. RY*(   3) O   1                  0.00002     1.42463   
    41. RY*(   4) O   1                  0.00003     1.37845   
    42. RY*(   5) O   1                  0.00000     2.61603   
    43. RY*(   6) O   1                  0.00000     2.90923   
    44. RY*(   7) O   1                  0.00000     2.53484   
    45. RY*(   8) O   1                  0.00000     2.68400   
    46. RY*(   9) O   1                  0.00000     2.46753   
    47. RY*(   1) C   2                  0.00159     1.11161   
    48. RY*(   2) C   2                  0.00146     0.45586   
    49. RY*(   3) C   2                  0.00105     0.87420   
    50. RY*(   4) C   2                  0.00079     2.04936   
    51. RY*(   5) C   2                  0.00025     1.58228   
    52. RY*(   6) C   2                  0.00015     0.85982   
    53. RY*(   7) C   2                  0.00007     1.59907   
    54. RY*(   8) C   2                  0.00000     2.04823   
    55. RY*(   9) C   2                  0.00000     1.76064   
    56. RY*(   1) C   3                  0.00186     0.52710   
    57. RY*(   2) C   3                  0.00153     0.87007   
    58. RY*(   3) C   3                  0.00128     0.76738   
    59. RY*(   4) C   3                  0.00039     0.64278   
    60. RY*(   5) C   3                  0.00019     1.89443   
    61. RY*(   6) C   3                  0.00007     1.98161   
    62. RY*(   7) C   3                  0.00004     1.94706   
    63. RY*(   8) C   3                  0.00002     2.06770   
    64. RY*(   9) C   3                  0.00000     2.03300   
    65. RY*(   1) C   4                  0.00349     0.78292   
    66. RY*(   2) C   4                  0.00156     0.70228   
    67. RY*(   3) C   4                  0.00061     0.72701   
    68. RY*(   4) C   4                  0.00038     0.65334   
    69. RY*(   5) C   4                  0.00019     1.99216   
    70. RY*(   6) C   4                  0.00008     1.79004   
    71. RY*(   7) C   4                  0.00005     1.93152   
    72. RY*(   8) C   4                  0.00000     2.18546   
    73. RY*(   9) C   4                  0.00001     1.98544   
    74. RY*(   1) C   5                  0.00273     0.98396   
    75. RY*(   2) C   5                  0.00182     0.61903   
    76. RY*(   3) C   5                  0.00152     0.76905   
    77. RY*(   4) C   5                  0.00054     0.68515   
    78. RY*(   5) C   5                  0.00049     1.70402   
    79. RY*(   6) C   5                  0.00024     2.15986   
    80. RY*(   7) C   5                  0.00009     1.58480   
    81. RY*(   8) C   5                  0.00008     1.93101   
    82. RY*(   9) C   5                  0.00001     1.97550   
    83. RY*(   1) C   6                  0.00303     0.98705   
    84. RY*(   2) C   6                  0.00134     0.55340   
    85. RY*(   3) C   6                  0.00063     0.62809   
    86. RY*(   4) C   6                  0.00054     0.61006   
    87. RY*(   5) C   6                  0.00023     1.40202   
    88. RY*(   6) C   6                  0.00007     2.16696   
    89. RY*(   7) C   6                  0.00003     2.17555   
    90. RY*(   8) C   6                  0.00001     1.70136   
    91. RY*(   9) C   6                  0.00000     2.03408   
    92. RY*(   1) C   7                  0.00280     0.99886   
    93. RY*(   2) C   7                  0.00141     0.49248   
    94. RY*(   3) C   7                  0.00043     0.50995   
    95. RY*(   4) C   7                  0.00044     1.12183   
    96. RY*(   5) C   7                  0.00029     1.07316   
    97. RY*(   6) C   7                  0.00007     2.21037   
    98. RY*(   7) C   7                  0.00003     2.07238   
    99. RY*(   8) C   7                  0.00000     1.70273   
   100. RY*(   9) C   7                  0.00000     2.00661   
   101. RY*(   1) C   8                  0.00246     1.03711   
   102. RY*(   2) C   8                  0.00115     0.49340   
   103. RY*(   3) C   8                  0.00053     0.51547   
   104. RY*(   4) C   8                  0.00040     1.71062   
   105. RY*(   5) C   8                  0.00031     0.46413   
   106. RY*(   6) C   8                  0.00008     2.18603   
   107. RY*(   7) C   8                  0.00002     1.99019   
   108. RY*(   8) C   8                  0.00000     1.78630   
   109. RY*(   9) C   8                  0.00000     1.83407   
   110. RY*(   1) C   9                  0.00278     1.00069   
   111. RY*(   2) C   9                  0.00140     0.49252   
   112. RY*(   3) C   9                  0.00044     0.52372   
   113. RY*(   4) C   9                  0.00039     1.23614   
   114. RY*(   5) C   9                  0.00032     0.94540   
   115. RY*(   6) C   9                  0.00007     2.20851   
   116. RY*(   7) C   9                  0.00003     2.06731   
   117. RY*(   8) C   9                  0.00000     1.69910   
   118. RY*(   9) C   9                  0.00000     2.00375   
   119. RY*(   1) C  10                  0.00304     0.98682   
   120. RY*(   2) C  10                  0.00135     0.55305   
   121. RY*(   3) C  10                  0.00059     0.46838   
   122. RY*(   4) C  10                  0.00049     0.68970   
   123. RY*(   5) C  10                  0.00025     1.48305   
   124. RY*(   6) C  10                  0.00006     2.17072   
   125. RY*(   7) C  10                  0.00003     2.17916   
   126. RY*(   8) C  10                  0.00001     1.70235   
   127. RY*(   9) C  10                  0.00000     2.03928   
   128. RY*(   1) H  11                  0.00076     1.49490   
   129. RY*(   2) H  11                  0.00067     0.94391   
   130. RY*(   3) H  11                  0.00041     1.11965   
   131. RY*(   4) H  11                  0.00001     2.16081   
   132. RY*(   1) H  12                  0.00121     0.24164   
   133. RY*(   2) H  12                  0.00012     1.62351   
   134. RY*(   3) H  12                  0.00006     1.77613   
   135. RY*(   4) H  12                  0.00001     2.08495   
   136. RY*(   1) H  13                  0.00119     0.24187   
   137. RY*(   2) H  13                  0.00012     1.62133   
   138. RY*(   3) H  13                  0.00006     1.77378   
   139. RY*(   4) H  13                  0.00001     2.08222   
   140. RY*(   1) H  14                  0.00164     0.25746   
   141. RY*(   2) H  14                  0.00008     1.67911   
   142. RY*(   3) H  14                  0.00006     1.70900   
   143. RY*(   4) H  14                  0.00002     2.20297   
   144. RY*(   1) H  15                  0.00167     0.25733   
   145. RY*(   2) H  15                  0.00008     1.67871   
   146. RY*(   3) H  15                  0.00006     1.70925   
   147. RY*(   4) H  15                  0.00002     2.20288   
   148. RY*(   1) H  16                  0.00124     0.24908   
   149. RY*(   2) H  16                  0.00009     1.67769   
   150. RY*(   3) H  16                  0.00006     1.68492   
   151. RY*(   4) H  16                  0.00002     2.17721   
   152. RY*(   1) H  17                  0.00126     0.24903   
   153. RY*(   2) H  17                  0.00009     1.67843   
   154. RY*(   3) H  17                  0.00006     1.68523   
   155. RY*(   4) H  17                  0.00002     2.17694   
   156. RY*(   1) H  18                  0.00072     0.20884   
   157. RY*(   2) H  18                  0.00007     1.49399   
   158. RY*(   3) H  18                  0.00003     2.09940   
   159. RY*(   4) H  18                  0.00004     1.92182   
   160. RY*(   1) H  19                  0.00070     0.20007   
   161. RY*(   2) H  19                  0.00006     1.49014   
   162. RY*(   3) H  19                  0.00003     2.09817   
   163. RY*(   4) H  19                  0.00004     1.90373   
   164. RY*(   1) H  20                  0.00074     0.18282   
   165. RY*(   2) H  20                  0.00006     1.47772   
   166. RY*(   3) H  20                  0.00003     1.79988   
   167. RY*(   4) H  20                  0.00003     2.18915   
   168. RY*(   1) H  21                  0.00070     0.19856   
   169. RY*(   2) H  21                  0.00006     1.48907   
   170. RY*(   3) H  21                  0.00003     2.09773   
   171. RY*(   4) H  21                  0.00004     1.90313   
   172. RY*(   1) H  22                  0.00072     0.21034   
   173. RY*(   2) H  22                  0.00007     1.49504   
   174. RY*(   3) H  22                  0.00003     2.09978   
   175. RY*(   4) H  22                  0.00004     1.92228   
   176. BD*(   1) O   1 - C   2          0.00537     0.16014   
   177. BD*(   1) O   1 - H  11          0.00239     0.30601   
   178. BD*(   1) C   2 - C   3          0.00887     0.25554   
   179. BD*(   1) C   2 - H  12          0.01415     0.29587   
   180. BD*(   1) C   2 - H  13          0.01409     0.29349   
   181. BD*(   1) C   3 - C   4          0.00741     0.23276   
   182. BD*(   1) C   3 - H  14          0.00820     0.30749   
   183. BD*(   1) C   3 - H  15          0.00824     0.30811   
   184. BD*(   1) C   4 - C   5          0.01107     0.24452   
   185. BD*(   1) C   4 - H  16          0.00741     0.28543   
   186. BD*(   1) C   4 - H  17          0.00742     0.28585   
   187. BD*(   1) C   5 - C   6          0.01258     0.37223   
   188. BD*(   2) C   5 - C   6          0.18665    -0.16287  193(v),198(v),85(g),181(v)
                                                    86(g),80(g),96(v),122(v)
                                                    186(v)
   189. BD*(   1) C   5 - C  10          0.01261     0.37333   
   190. BD*(   1) C   6 - C   7          0.00804     0.39303   
   191. BD*(   1) C   6 - H  18          0.00695     0.29872   
   192. BD*(   1) C   7 - C   8          0.00788     0.38086   
   193. BD*(   2) C   7 - C   8          0.17126    -0.15900  188(v),198(v),105(g),95(g)
   194. BD*(   1) C   7 - H  19          0.00654     0.31287   
   195. BD*(   1) C   8 - C   9          0.00784     0.37984   
   196. BD*(   1) C   8 - H  20          0.00643     0.30056   
   197. BD*(   1) C   9 - C  10          0.00804     0.39313   
   198. BD*(   2) C   9 - C  10          0.15148    -0.14904  193(v),188(v),114(g),123(g)
   199. BD*(   1) C   9 - H  21          0.00653     0.31176   
   200. BD*(   1) C  10 - H  22          0.00696     0.29980   
       -------------------------------
              Total Lewis   36.23646  ( 97.9364%)
        Valence non-Lewis    0.69442  (  1.8768%)
        Rydberg non-Lewis    0.06912  (  0.1868%)
       -------------------------------
            Total unit  1   37.00000  (100.0000%)
           Charge unit  1    0.00000


 ***************************************************
 *******         Beta  spin orbitals         *******
 ***************************************************


 NATURAL POPULATIONS:  Natural atomic orbital occupancies 
                                                          
   NAO  Atom  No  lang   Type(AO)    Occupancy      Energy
 ----------------------------------------------------------
     1    O    1  S      Cor( 1S)     0.99987     -19.10782
     2    O    1  S      Val( 2S)     0.83765      -0.99923
     3    O    1  S      Ryd( 3S)     0.00057       1.25689
     4    O    1  px     Val( 2p)     0.72534      -0.41490
     5    O    1  px     Ryd( 3p)     0.00120       1.09279
     6    O    1  py     Val( 2p)     0.84816      -0.41998
     7    O    1  py     Ryd( 3p)     0.00108       0.92754
     8    O    1  pz     Val( 2p)     0.83054      -0.44583
     9    O    1  pz     Ryd( 3p)     0.00032       0.94663
    10    O    1  dxy    Ryd( 3d)     0.00005       2.65098
    11    O    1  dxz    Ryd( 3d)     0.00064       3.02977
    12    O    1  dyz    Ryd( 3d)     0.00049       2.60692
    13    O    1  dx2y2  Ryd( 3d)     0.00029       3.04157
    14    O    1  dz2    Ryd( 3d)     0.00066       2.77465

    15    C    2  S      Cor( 1S)     0.99953     -10.27685
    16    C    2  S      Val( 2S)     0.50120      -0.36443
    17    C    2  S      Ryd( 3S)     0.00158       0.65375
    18    C    2  px     Val( 2p)     0.45828      -0.21869
    19    C    2  px     Ryd( 3p)     0.00102       0.40483
    20    C    2  py     Val( 2p)     0.59152      -0.22569
    21    C    2  py     Ryd( 3p)     0.00103       0.54232
    22    C    2  pz     Val( 2p)     0.45448      -0.20812
    23    C    2  pz     Ryd( 3p)     0.00173       0.42922
    24    C    2  dxy    Ryd( 3d)     0.00044       1.89486
    25    C    2  dxz    Ryd( 3d)     0.00092       2.06550
    26    C    2  dyz    Ryd( 3d)     0.00076       2.25709
    27    C    2  dx2y2  Ryd( 3d)     0.00057       2.17588
    28    C    2  dz2    Ryd( 3d)     0.00065       1.95429

    29    C    3  S      Cor( 1S)     0.99954     -10.22235
    30    C    3  S      Val( 2S)     0.51459      -0.36945
    31    C    3  S      Ryd( 3S)     0.00086       0.75400
    32    C    3  px     Val( 2p)     0.50331      -0.22963
    33    C    3  px     Ryd( 3p)     0.00160       0.49685
    34    C    3  py     Val( 2p)     0.62143      -0.23159
    35    C    3  py     Ryd( 3p)     0.00149       0.61177
    36    C    3  pz     Val( 2p)     0.55459      -0.22245
    37    C    3  pz     Ryd( 3p)     0.00131       0.44528
    38    C    3  dxy    Ryd( 3d)     0.00021       1.92068
    39    C    3  dxz    Ryd( 3d)     0.00032       2.07751
    40    C    3  dyz    Ryd( 3d)     0.00047       2.30931
    41    C    3  dx2y2  Ryd( 3d)     0.00040       2.21750
    42    C    3  dz2    Ryd( 3d)     0.00015       1.93186

    43    C    4  S      Cor( 1S)     0.99954     -10.23759
    44    C    4  S      Val( 2S)     0.50847      -0.37569
    45    C    4  S      Ryd( 3S)     0.00064       0.75398
    46    C    4  px     Val( 2p)     0.51931      -0.24291
    47    C    4  px     Ryd( 3p)     0.00119       0.46224
    48    C    4  py     Val( 2p)     0.63151      -0.25758
    49    C    4  py     Ryd( 3p)     0.00356       0.69728
    50    C    4  pz     Val( 2p)     0.56306      -0.24589
    51    C    4  pz     Ryd( 3p)     0.00072       0.43284
    52    C    4  dxy    Ryd( 3d)     0.00013       1.95719
    53    C    4  dxz    Ryd( 3d)     0.00023       2.05578
    54    C    4  dyz    Ryd( 3d)     0.00045       2.31241
    55    C    4  dx2y2  Ryd( 3d)     0.00042       2.19835
    56    C    4  dz2    Ryd( 3d)     0.00021       1.90492

    57    C    5  S      Cor( 1S)     0.99942     -10.27477
    58    C    5  S      Val( 2S)     0.43959      -0.31083
    59    C    5  S      Ryd( 3S)     0.00096       0.47499
    60    C    5  px     Val( 2p)     0.50547      -0.24521
    61    C    5  px     Ryd( 3p)     0.00274       0.88751
    62    C    5  py     Val( 2p)     0.54267      -0.24183
    63    C    5  py     Ryd( 3p)     0.00176       0.68201
    64    C    5  pz     Val( 2p)     0.28150      -0.25742
    65    C    5  pz     Ryd( 3p)     0.00118       0.52956
    66    C    5  dxy    Ryd( 3d)     0.00052       2.19744
    67    C    5  dxz    Ryd( 3d)     0.00031       1.85312
    68    C    5  dyz    Ryd( 3d)     0.00037       1.79443
    69    C    5  dx2y2  Ryd( 3d)     0.00043       2.17968
    70    C    5  dz2    Ryd( 3d)     0.00028       1.94082

    71    C    6  S      Cor( 1S)     0.99944     -10.25213
    72    C    6  S      Val( 2S)     0.47789      -0.32909
    73    C    6  S      Ryd( 3S)     0.00083       0.41065
    74    C    6  px     Val( 2p)     0.53708      -0.23695
    75    C    6  px     Ryd( 3p)     0.00206       0.60552
    76    C    6  py     Val( 2p)     0.58471      -0.23970
    77    C    6  py     Ryd( 3p)     0.00284       0.75215
    78    C    6  pz     Val( 2p)     0.43360      -0.27457
    79    C    6  pz     Ryd( 3p)     0.00050       0.42442
    80    C    6  dxy    Ryd( 3d)     0.00038       2.24103
    81    C    6  dxz    Ryd( 3d)     0.00024       1.89251
    82    C    6  dyz    Ryd( 3d)     0.00017       1.81502
    83    C    6  dx2y2  Ryd( 3d)     0.00035       2.21814
    84    C    6  dz2    Ryd( 3d)     0.00023       1.95055

    85    C    7  S      Cor( 1S)     0.99949     -10.25353
    86    C    7  S      Val( 2S)     0.48485      -0.33646
    87    C    7  S      Ryd( 3S)     0.00060       0.40593
    88    C    7  px     Val( 2p)     0.54032      -0.23282
    89    C    7  px     Ryd( 3p)     0.00214       0.54250
    90    C    7  py     Val( 2p)     0.58892      -0.23974
    91    C    7  py     Ryd( 3p)     0.00302       0.76379
    92    C    7  pz     Val( 2p)     0.47564      -0.27858
    93    C    7  pz     Ryd( 3p)     0.00055       0.40760
    94    C    7  dxy    Ryd( 3d)     0.00037       2.23910
    95    C    7  dxz    Ryd( 3d)     0.00021       1.89464
    96    C    7  dyz    Ryd( 3d)     0.00020       1.79808
    97    C    7  dx2y2  Ryd( 3d)     0.00036       2.20713
    98    C    7  dz2    Ryd( 3d)     0.00020       1.94912

    99    C    8  S      Cor( 1S)     0.99947     -10.26967
   100    C    8  S      Val( 2S)     0.48347      -0.33948
   101    C    8  S      Ryd( 3S)     0.00066       0.40127
   102    C    8  px     Val( 2p)     0.55620      -0.24489
   103    C    8  px     Ryd( 3p)     0.00262       0.79675
   104    C    8  py     Val( 2p)     0.52625      -0.21772
   105    C    8  py     Ryd( 3p)     0.00180       0.46807
   106    C    8  pz     Val( 2p)     0.27846      -0.25505
   107    C    8  pz     Ryd( 3p)     0.00048       0.44277
   108    C    8  dxy    Ryd( 3d)     0.00040       2.17297
   109    C    8  dxz    Ryd( 3d)     0.00025       1.88073
   110    C    8  dyz    Ryd( 3d)     0.00032       1.80385
   111    C    8  dx2y2  Ryd( 3d)     0.00039       2.25404
   112    C    8  dz2    Ryd( 3d)     0.00027       1.94017

   113    C    9  S      Cor( 1S)     0.99949     -10.25499
   114    C    9  S      Val( 2S)     0.48478      -0.33684
   115    C    9  S      Ryd( 3S)     0.00060       0.40614
   116    C    9  px     Val( 2p)     0.53868      -0.23266
   117    C    9  px     Ryd( 3p)     0.00212       0.54201
   118    C    9  py     Val( 2p)     0.58834      -0.23982
   119    C    9  py     Ryd( 3p)     0.00300       0.76388
   120    C    9  pz     Val( 2p)     0.45973      -0.27686
   121    C    9  pz     Ryd( 3p)     0.00054       0.40741
   122    C    9  dxy    Ryd( 3d)     0.00038       2.23820
   123    C    9  dxz    Ryd( 3d)     0.00022       1.89421
   124    C    9  dyz    Ryd( 3d)     0.00019       1.79759
   125    C    9  dx2y2  Ryd( 3d)     0.00036       2.20621
   126    C    9  dz2    Ryd( 3d)     0.00021       1.94884

   127    C   10  S      Cor( 1S)     0.99944     -10.25054
   128    C   10  S      Val( 2S)     0.47793      -0.32863
   129    C   10  S      Ryd( 3S)     0.00084       0.41033
   130    C   10  px     Val( 2p)     0.54019      -0.23731
   131    C   10  px     Ryd( 3p)     0.00207       0.60583
   132    C   10  py     Val( 2p)     0.58523      -0.23953
   133    C   10  py     Ryd( 3p)     0.00287       0.75208
   134    C   10  pz     Val( 2p)     0.44860      -0.27614
   135    C   10  pz     Ryd( 3p)     0.00050       0.42454
   136    C   10  dxy    Ryd( 3d)     0.00038       2.24198
   137    C   10  dxz    Ryd( 3d)     0.00023       1.89292
   138    C   10  dyz    Ryd( 3d)     0.00017       1.81561
   139    C   10  dx2y2  Ryd( 3d)     0.00034       2.21907
   140    C   10  dz2    Ryd( 3d)     0.00023       1.95090

   141    H   11  S      Val( 1S)     0.25700      -0.01844
   142    H   11  S      Ryd( 2S)     0.00053       0.28410
   143    H   11  px     Ryd( 2p)     0.00113       2.28107
   144    H   11  py     Ryd( 2p)     0.00069       1.50072
   145    H   11  pz     Ryd( 2p)     0.00056       1.68451

   146    H   12  S      Val( 1S)     0.39112      -0.07780
   147    H   12  S      Ryd( 2S)     0.00116       0.22888
   148    H   12  px     Ryd( 2p)     0.00009       1.64016
   149    H   12  py     Ryd( 2p)     0.00031       2.00571
   150    H   12  pz     Ryd( 2p)     0.00015       1.86925

   151    H   13  S      Val( 1S)     0.38606      -0.07802
   152    H   13  S      Ryd( 2S)     0.00125       0.22923
   153    H   13  px     Ryd( 2p)     0.00010       1.63946
   154    H   13  py     Ryd( 2p)     0.00030       2.00502
   155    H   13  pz     Ryd( 2p)     0.00016       1.86862

   156    H   14  S      Val( 1S)     0.37980      -0.06050
   157    H   14  S      Ryd( 2S)     0.00171       0.24738
   158    H   14  px     Ryd( 2p)     0.00006       1.71782
   159    H   14  py     Ryd( 2p)     0.00025       2.03817
   160    H   14  pz     Ryd( 2p)     0.00020       1.85433

   161    H   15  S      Val( 1S)     0.37801      -0.05903
   162    H   15  S      Ryd( 2S)     0.00161       0.24699
   163    H   15  px     Ryd( 2p)     0.00006       1.71812
   164    H   15  py     Ryd( 2p)     0.00025       2.03837
   165    H   15  pz     Ryd( 2p)     0.00021       1.85459

   166    H   16  S      Val( 1S)     0.36770      -0.07639
   167    H   16  S      Ryd( 2S)     0.00128       0.23679
   168    H   16  px     Ryd( 2p)     0.00007       1.70156
   169    H   16  py     Ryd( 2p)     0.00023       2.02985
   170    H   16  pz     Ryd( 2p)     0.00020       1.83476

   171    H   17  S      Val( 1S)     0.36769      -0.07581
   172    H   17  S      Ryd( 2S)     0.00116       0.23624
   173    H   17  px     Ryd( 2p)     0.00007       1.70166
   174    H   17  py     Ryd( 2p)     0.00023       2.02994
   175    H   17  pz     Ryd( 2p)     0.00021       1.83480

   176    H   18  S      Val( 1S)     0.37310      -0.08038
   177    H   18  S      Ryd( 2S)     0.00074       0.19151
   178    H   18  px     Ryd( 2p)     0.00012       1.87916
   179    H   18  py     Ryd( 2p)     0.00035       2.11575
   180    H   18  pz     Ryd( 2p)     0.00007       1.54702

   181    H   19  S      Val( 1S)     0.36829      -0.06757
   182    H   19  S      Ryd( 2S)     0.00070       0.18047
   183    H   19  px     Ryd( 2p)     0.00012       1.86126
   184    H   19  py     Ryd( 2p)     0.00034       2.12019
   185    H   19  pz     Ryd( 2p)     0.00007       1.53966

   186    H   20  S      Val( 1S)     0.37587      -0.08223
   187    H   20  S      Ryd( 2S)     0.00075       0.17326
   188    H   20  px     Ryd( 2p)     0.00042       2.12234
   189    H   20  py     Ryd( 2p)     0.00004       1.79892
   190    H   20  pz     Ryd( 2p)     0.00008       1.56529

   191    H   21  S      Val( 1S)     0.36879      -0.06879
   192    H   21  S      Ryd( 2S)     0.00071       0.17980
   193    H   21  px     Ryd( 2p)     0.00012       1.86036
   194    H   21  py     Ryd( 2p)     0.00034       2.11918
   195    H   21  pz     Ryd( 2p)     0.00006       1.53870

   196    H   22  S      Val( 1S)     0.37268      -0.07929
   197    H   22  S      Ryd( 2S)     0.00074       0.19217
   198    H   22  px     Ryd( 2p)     0.00012       1.88000
   199    H   22  py     Ryd( 2p)     0.00034       2.11670
   200    H   22  pz     Ryd( 2p)     0.00007       1.54792


 Summary of Natural Population Analysis:                  
                                                          
                                       Natural Population 
                Natural  -----------------------------------------------
    Atom  No    Charge         Core      Valence    Rydberg      Total
 -----------------------------------------------------------------------
      O    1   -0.24686      0.99987     3.24170    0.00529     4.24686
      C    2   -0.01372      0.99953     2.00548    0.00870     3.01372
      C    3   -0.20026      0.99954     2.19391    0.00680     3.20026
      C    4   -0.22945      0.99954     2.22235    0.00757     3.22945
      C    5    0.22280      0.99942     1.76924    0.00854     2.77720
      C    6   -0.04033      0.99944     2.03328    0.00761     3.04033
      C    7   -0.09686      0.99949     2.08972    0.00765     3.09686
      C    8    0.14897      0.99947     1.84438    0.00718     2.85103
      C    9   -0.07864      0.99949     2.07153    0.00762     3.07864
      C   10   -0.05900      0.99944     2.05195    0.00762     3.05900
      H   11    0.24010      0.00000     0.25700    0.00290     0.25990
      H   12    0.10716      0.00000     0.39112    0.00172     0.39284
      H   13    0.11213      0.00000     0.38606    0.00181     0.38787
      H   14    0.11797      0.00000     0.37980    0.00223     0.38203
      H   15    0.11986      0.00000     0.37801    0.00213     0.38014
      H   16    0.13051      0.00000     0.36770    0.00179     0.36949
      H   17    0.13064      0.00000     0.36769    0.00167     0.36936
      H   18    0.12563      0.00000     0.37310    0.00127     0.37437
      H   19    0.13048      0.00000     0.36829    0.00123     0.36952
      H   20    0.12285      0.00000     0.37587    0.00128     0.37715
      H   21    0.12998      0.00000     0.36879    0.00124     0.37002
      H   22    0.12605      0.00000     0.37268    0.00126     0.37395
 =======================================================================
   * Total *    1.00000      9.99522    25.90965    0.09513    36.00000

                                 Natural Population      
 --------------------------------------------------------
   Core                       9.99522 ( 99.9522% of  10)
   Valence                   25.90965 ( 99.6525% of  26)
   Natural Minimal Basis     35.90487 ( 99.7358% of  36)
   Natural Rydberg Basis      0.09513 (  0.2642% of  36)
 --------------------------------------------------------

    Atom  No          Natural Electron Configuration
 ----------------------------------------------------------------------------
      O    1      [core]2S( 0.84)2p( 2.40)
      C    2      [core]2S( 0.50)2p( 1.50)
      C    3      [core]2S( 0.51)2p( 1.68)
      C    4      [core]2S( 0.51)2p( 1.71)3p( 0.01)
      C    5      [core]2S( 0.44)2p( 1.33)3p( 0.01)
      C    6      [core]2S( 0.48)2p( 1.56)3p( 0.01)
      C    7      [core]2S( 0.48)2p( 1.60)3p( 0.01)
      C    8      [core]2S( 0.48)2p( 1.36)
      C    9      [core]2S( 0.48)2p( 1.59)3p( 0.01)
      C   10      [core]2S( 0.48)2p( 1.57)3p( 0.01)
      H   11            1S( 0.26)
      H   12            1S( 0.39)
      H   13            1S( 0.39)
      H   14            1S( 0.38)
      H   15            1S( 0.38)
      H   16            1S( 0.37)
      H   17            1S( 0.37)
      H   18            1S( 0.37)
      H   19            1S( 0.37)
      H   20            1S( 0.38)
      H   21            1S( 0.37)
      H   22            1S( 0.37)


 NATURAL BOND ORBITAL ANALYSIS, beta spin orbitals:

                       Occupancies       Lewis Structure    Low   High
           Occ.    -------------------  -----------------   occ   occ
  Cycle   Thresh.   Lewis   Non-Lewis     CR  BD  3C  LP    (L)   (NL)   Dev
 =============================================================================
   1(1)    0.90    34.14314   1.85686     10  23   0   3     5      0    0.03
   2(2)    0.90    34.14314   1.85686     10  23   0   3     5      0    0.03
   3(1)    0.80    35.19320   0.80680     10  24   0   2     0      0    0.03
 -----------------------------------------------------------------------------

 Structure accepted: No low occupancy Lewis orbitals

 --------------------------------------------------------
   Core                      9.99523 ( 99.952% of  10)
   Valence Lewis            25.19797 ( 96.915% of  26)
  ==================       ============================
   Total Lewis              35.19320 ( 97.759% of  36)
  -----------------------------------------------------
   Valence non-Lewis         0.74125 (  2.059% of  36)
   Rydberg non-Lewis         0.06555 (  0.182% of  36)
  ==================       ============================
   Total non-Lewis           0.80680 (  2.241% of  36)
 --------------------------------------------------------


       (Occupancy)   Bond orbital/ Coefficients/ Hybrids
 ---------------------------------------------------------------------------------
     1. (0.99601) BD ( 1) O   1 - C   2  
                ( 67.31%)   0.8204* O   1 s( 32.47%)p 2.08( 67.46%)d 0.00(  0.07%)
                                           -0.0001  0.5698  0.0038  0.4634  0.0024
                                           -0.0452  0.0005  0.6766 -0.0024  0.0001
                                            0.0142 -0.0013  0.0062  0.0221
                ( 32.69%)   0.5718* C   2 s( 21.59%)p 3.62( 78.12%)d 0.01(  0.29%)
                                           -0.0001  0.4624  0.0456 -0.5479 -0.0239
                                           -0.0145  0.0006 -0.6924 -0.0301  0.0007
                                            0.0453  0.0007  0.0180  0.0229
     2. (0.98746) BD ( 1) O   1 - H  11  
                ( 74.23%)   0.8616* O   1 s( 19.53%)p 4.12( 80.38%)d 0.00(  0.09%)
                                           -0.0003 -0.4415 -0.0189  0.8615  0.0337
                                           -0.0983  0.0022 -0.2251  0.0113  0.0002
                                            0.0237 -0.0023 -0.0170  0.0012
                ( 25.77%)   0.5077* H  11 s( 99.56%)p 0.00(  0.44%)
                                           -0.9978  0.0027 -0.0653 -0.0018  0.0112
     3. (0.98237) BD ( 1) C   2 - C   3  
                ( 48.62%)   0.6973* C   2 s( 30.00%)p 2.33( 69.95%)d 0.00(  0.05%)
                                            0.0004  0.5477  0.0072  0.7941 -0.0120
                                            0.0014  0.0005 -0.2620 -0.0097  0.0010
                                           -0.0121  0.0013  0.0165 -0.0077
                ( 51.38%)   0.7168* C   3 s( 27.97%)p 2.57( 71.99%)d 0.00(  0.04%)
                                            0.0001  0.5287  0.0145 -0.8035 -0.0095
                                            0.0039  0.0009  0.2721 -0.0130 -0.0006
                                           -0.0123  0.0004  0.0161 -0.0060
     4. (0.98037) BD ( 1) C   2 - H  12  
                ( 60.89%)   0.7803* C   2 s( 23.99%)p 3.17( 75.96%)d 0.00(  0.05%)
                                            0.0002  0.4896 -0.0152 -0.1776 -0.0099
                                           -0.7046  0.0124  0.4809 -0.0011  0.0052
                                           -0.0050 -0.0163 -0.0125 -0.0015
                ( 39.11%)   0.6254* H  12 s( 99.91%)p 0.00(  0.09%)
                                            0.9995 -0.0062  0.0053  0.0245 -0.0168
     5. (0.96720) BD ( 1) C   2 - H  13  
                ( 60.96%)   0.7808* C   2 s( 24.53%)p 3.08( 75.43%)d 0.00(  0.05%)
                                           -0.0004  0.4950 -0.0146 -0.1893 -0.0106
                                            0.7088 -0.0129  0.4645 -0.0037 -0.0053
                                           -0.0051  0.0156 -0.0124 -0.0014
                ( 39.04%)   0.6248* H  13 s( 99.91%)p 0.00(  0.09%)
                                            0.9995 -0.0063  0.0059 -0.0243 -0.0171
     6. (0.95121) BD ( 1) C   3 - C   4  
                ( 47.53%)   0.6894* C   3 s( 26.86%)p 2.72( 73.10%)d 0.00(  0.05%)
                                            0.0008  0.5182  0.0074  0.5597 -0.0025
                                            0.0011  0.0002  0.6463  0.0028  0.0010
                                            0.0175 -0.0006  0.0078  0.0092
                ( 52.47%)   0.7243* C   4 s( 28.75%)p 2.48( 71.22%)d 0.00(  0.03%)
                                            0.0003  0.5362  0.0004 -0.5568 -0.0053
                                            0.0049  0.0014 -0.6341  0.0005 -0.0002
                                            0.0125 -0.0003  0.0053  0.0109
     7. (0.98740) BD ( 1) C   3 - H  14  
                ( 62.01%)   0.7875* C   3 s( 22.79%)p 3.39( 77.16%)d 0.00(  0.04%)
                                            0.0001 -0.4774  0.0082 -0.1403  0.0058
                                            0.7064 -0.0133  0.5027  0.0104  0.0048
                                            0.0028 -0.0160  0.0114  0.0017
                ( 37.99%)   0.6163* H  14 s( 99.91%)p 0.00(  0.09%)
                                           -0.9995  0.0045  0.0024 -0.0224 -0.0197
     8. (0.98603) BD ( 1) C   3 - H  15  
                ( 62.14%)   0.7883* C   3 s( 22.38%)p 3.47( 77.57%)d 0.00(  0.04%)
                                           -0.0002  0.4730 -0.0090  0.1437 -0.0057
                                            0.7072 -0.0133 -0.5046 -0.0102  0.0049
                                           -0.0026 -0.0158 -0.0116 -0.0015
                ( 37.86%)   0.6153* H  15 s( 99.91%)p 0.00(  0.09%)
                                            0.9995 -0.0049 -0.0020 -0.0225  0.0200
     9. (0.98629) BD ( 1) C   4 - C   5  
                ( 48.76%)   0.6983* C   4 s( 27.99%)p 2.57( 71.96%)d 0.00(  0.05%)
                                            0.0004  0.5289  0.0102  0.8068  0.0081
                                            0.0000 -0.0000 -0.2614  0.0167 -0.0000
                                           -0.0127  0.0000  0.0184 -0.0071
                ( 51.24%)   0.7158* C   5 s( 32.53%)p 2.07( 67.43%)d 0.00(  0.04%)
                                            0.0001  0.5703 -0.0099 -0.7709  0.0300
                                           -0.0001  0.0001  0.2811  0.0055  0.0001
                                           -0.0105  0.0000  0.0130 -0.0103
    10. (0.97746) BD ( 1) C   4 - H  16  
                ( 62.83%)   0.7926* C   4 s( 21.49%)p 3.65( 78.47%)d 0.00(  0.04%)
                                           -0.0002  0.4635 -0.0040 -0.1364 -0.0021
                                            0.7059 -0.0181  0.5170  0.0136 -0.0033
                                           -0.0005  0.0156 -0.0113 -0.0025
                ( 37.17%)   0.6097* H  16 s( 99.91%)p 0.00(  0.09%)
                                            0.9995 -0.0035  0.0054 -0.0213 -0.0210
    11. (0.97977) BD ( 1) C   4 - H  17  
                ( 62.88%)   0.7930* C   4 s( 21.73%)p 3.60( 78.23%)d 0.00(  0.04%)
                                            0.0002 -0.4662  0.0043  0.1398  0.0022
                                            0.7075 -0.0171 -0.5115 -0.0136 -0.0034
                                            0.0006  0.0155  0.0113  0.0024
                ( 37.12%)   0.6093* H  17 s( 99.91%)p 0.00(  0.09%)
                                           -0.9995  0.0040 -0.0056 -0.0213  0.0209
    12. (0.98699) BD ( 1) C   5 - C   6  
                ( 50.71%)   0.7121* C   5 s( 33.69%)p 1.97( 66.26%)d 0.00(  0.06%)
                                           -0.0001  0.5803  0.0102  0.3797 -0.0113
                                           -0.7068 -0.0190 -0.1350  0.0066 -0.0159
                                           -0.0061  0.0065 -0.0085 -0.0128
                ( 49.29%)   0.7021* C   6 s( 35.20%)p 1.84( 64.75%)d 0.00(  0.06%)
                                            0.0001  0.5932  0.0063 -0.3996 -0.0200
                                            0.6823 -0.0105  0.1470  0.0099 -0.0151
                                           -0.0045  0.0055 -0.0116 -0.0129
    13. (0.98697) BD ( 1) C   5 - C  10  
                ( 50.69%)   0.7120* C   5 s( 33.73%)p 1.96( 66.21%)d 0.00(  0.06%)
                                           -0.0001  0.5807  0.0099  0.3775 -0.0114
                                            0.7064  0.0188 -0.1415  0.0066  0.0158
                                           -0.0062 -0.0066 -0.0084 -0.0126
                ( 49.31%)   0.7022* C  10 s( 35.21%)p 1.84( 64.74%)d 0.00(  0.06%)
                                            0.0001  0.5933  0.0060 -0.4003 -0.0201
                                           -0.6825  0.0106  0.1441  0.0098  0.0150
                                           -0.0042 -0.0053 -0.0115 -0.0128
    14. (0.98955) BD ( 1) C   6 - C   7  
                ( 50.27%)   0.7090* C   6 s( 35.60%)p 1.81( 64.36%)d 0.00(  0.05%)
                                           -0.0000  0.5965  0.0131  0.7517  0.0065
                                           -0.0192 -0.0410 -0.2764 -0.0031  0.0031
                                           -0.0124 -0.0011  0.0151 -0.0079
                ( 49.73%)   0.7052* C   7 s( 35.51%)p 1.81( 64.44%)d 0.00(  0.05%)
                                            0.0000  0.5959  0.0068 -0.7520 -0.0070
                                           -0.0151 -0.0403  0.2776  0.0029 -0.0034
                                           -0.0121  0.0013  0.0152 -0.0077
    15. (0.84623) BD ( 2) C   6 - C   7  
                ( 47.01%)   0.6857* C   6 s(  0.00%)p 1.00( 99.93%)d 0.00(  0.07%)
                                            0.0000 -0.0002  0.0021  0.3452 -0.0037
                                            0.0001  0.0007  0.9382 -0.0067  0.0044
                                            0.0169  0.0120  0.0073 -0.0125
                ( 52.99%)   0.7279* C   7 s(  0.00%)p 1.00( 99.94%)d 0.00(  0.06%)
                                           -0.0000 -0.0011  0.0004  0.3454 -0.0044
                                            0.0012 -0.0000  0.9381 -0.0117  0.0051
                                           -0.0148  0.0140 -0.0063  0.0109
    16. (0.98969) BD ( 1) C   6 - H  18  
                ( 62.71%)   0.7919* C   6 s( 29.11%)p 2.43( 70.86%)d 0.00(  0.03%)
                                            0.0004 -0.5394  0.0133  0.3933 -0.0136
                                            0.7299 -0.0009 -0.1449  0.0043 -0.0117
                                            0.0036  0.0043  0.0068  0.0089
                ( 37.29%)   0.6106* H  18 s( 99.90%)p 0.00(  0.10%)
                                           -0.9995  0.0020 -0.0137 -0.0283  0.0054
    17. (0.99024) BD ( 1) C   7 - C   8  
                ( 50.34%)   0.7095* C   7 s( 34.87%)p 1.87( 65.07%)d 0.00(  0.05%)
                                            0.0000  0.5904  0.0106  0.3998  0.0386
                                            0.6837 -0.0100 -0.1474 -0.0142  0.0145
                                           -0.0035 -0.0054 -0.0122 -0.0118
                ( 49.66%)   0.7047* C   8 s( 35.29%)p 1.83( 64.65%)d 0.00(  0.06%)
                                            0.0000  0.5939  0.0108 -0.3587  0.0271
                                           -0.7061 -0.0270  0.1331 -0.0099  0.0164
                                           -0.0064 -0.0061 -0.0079 -0.0132
    18. (0.98969) BD ( 1) C   7 - H  19  
                ( 63.17%)   0.7948* C   7 s( 29.52%)p 2.39( 70.45%)d 0.00(  0.03%)
                                            0.0003 -0.5431  0.0139 -0.3919  0.0058
                                            0.7283 -0.0091  0.1427 -0.0021  0.0111
                                            0.0031 -0.0040  0.0067  0.0082
                ( 36.83%)   0.6069* H  19 s( 99.90%)p 0.00(  0.10%)
                                           -0.9995  0.0024  0.0148 -0.0281 -0.0053
    19. (0.99025) BD ( 1) C   8 - C   9  
                ( 49.67%)   0.7048* C   8 s( 35.23%)p 1.84( 64.71%)d 0.00(  0.06%)
                                            0.0000  0.5935  0.0112 -0.3587  0.0270
                                            0.7066  0.0273  0.1326 -0.0099 -0.0165
                                           -0.0064  0.0061 -0.0081 -0.0133
                ( 50.33%)   0.7094* C   9 s( 34.86%)p 1.87( 65.08%)d 0.00(  0.06%)
                                            0.0000  0.5903  0.0109  0.4001  0.0385
                                           -0.6835  0.0099 -0.1477 -0.0142 -0.0147
                                           -0.0037  0.0054 -0.0122 -0.0121
    20. (0.98994) BD ( 1) C   8 - H  20  
                ( 62.40%)   0.7900* C   8 s( 29.37%)p 2.40( 70.59%)d 0.00(  0.03%)
                                           -0.0003  0.5418 -0.0112  0.7884 -0.0109
                                            0.0001 -0.0002 -0.2902  0.0040  0.0001
                                           -0.0111 -0.0000  0.0122 -0.0081
                ( 37.60%)   0.6132* H  20 s( 99.89%)p 0.00(  0.11%)
                                            0.9995 -0.0009 -0.0311  0.0000  0.0113
    21. (0.98954) BD ( 1) C   9 - C  10  
                ( 49.71%)   0.7050* C   9 s( 35.56%)p 1.81( 64.40%)d 0.00(  0.05%)
                                            0.0000  0.5963  0.0067 -0.7517 -0.0068
                                            0.0152  0.0402  0.2775  0.0028  0.0035
                                           -0.0122 -0.0013  0.0151 -0.0077
                ( 50.29%)   0.7092* C  10 s( 35.56%)p 1.81( 64.40%)d 0.00(  0.05%)
                                           -0.0000  0.5962  0.0131  0.7523  0.0066
                                            0.0192  0.0411 -0.2755 -0.0032 -0.0031
                                           -0.0123  0.0011  0.0152 -0.0077
    22. (0.84886) BD ( 2) C   9 - C  10  
                ( 50.80%)   0.7127* C   9 s(  0.00%)p 1.00( 99.94%)d 0.00(  0.06%)
                                           -0.0000 -0.0015  0.0005  0.3451 -0.0044
                                           -0.0020  0.0001  0.9382 -0.0114 -0.0049
                                           -0.0157 -0.0135 -0.0067  0.0116
                ( 49.20%)   0.7014* C  10 s(  0.00%)p 1.00( 99.94%)d 0.00(  0.06%)
                                            0.0000  0.0012  0.0021  0.3430 -0.0039
                                           -0.0019 -0.0007  0.9390 -0.0069 -0.0046
                                            0.0160 -0.0125  0.0069 -0.0118
    23. (0.98972) BD ( 1) C   9 - H  21  
                ( 63.12%)   0.7945* C   9 s( 29.49%)p 2.39( 70.49%)d 0.00(  0.03%)
                                           -0.0003  0.5428 -0.0137  0.3924 -0.0060
                                            0.7284 -0.0090 -0.1419  0.0022  0.0112
                                           -0.0032 -0.0041 -0.0067 -0.0083
                ( 36.88%)   0.6073* H  21 s( 99.90%)p 0.00(  0.10%)
                                            0.9995 -0.0023 -0.0147 -0.0282  0.0053
    24. (0.98967) BD ( 1) C  10 - H  22  
                ( 62.75%)   0.7922* C  10 s( 29.14%)p 2.43( 70.83%)d 0.00(  0.03%)
                                           -0.0004  0.5396 -0.0135 -0.3933  0.0135
                                            0.7298 -0.0009  0.1445 -0.0043 -0.0116
                                           -0.0035  0.0043 -0.0068 -0.0088
                ( 37.25%)   0.6103* H  22 s( 99.90%)p 0.00(  0.10%)
                                            0.9995 -0.0021  0.0137 -0.0283 -0.0054
    25. (0.99987) CR ( 1) O   1           s(100.00%)p 0.00(  0.00%)
                                            1.0000 -0.0000 -0.0000  0.0002  0.0000
                                           -0.0004  0.0000 -0.0000  0.0000  0.0000
                                            0.0000 -0.0000 -0.0000  0.0000
    26. (0.99954) CR ( 1) C   2           s(100.00%)p 0.00(  0.00%)
                                            1.0000 -0.0001 -0.0000 -0.0004  0.0000
                                            0.0004 -0.0000  0.0002  0.0000 -0.0000
                                            0.0000  0.0000 -0.0000  0.0000
    27. (0.99954) CR ( 1) C   3           s(100.00%)p 0.00(  0.00%)
                                            1.0000 -0.0003 -0.0000 -0.0004  0.0000
                                            0.0001 -0.0000 -0.0007 -0.0000  0.0000
                                           -0.0000 -0.0000 -0.0000 -0.0000
    28. (0.99954) CR ( 1) C   4           s(100.00%)p 0.00(  0.00%)
                                            1.0000 -0.0001 -0.0000 -0.0002 -0.0000
                                           -0.0000 -0.0000  0.0005 -0.0000  0.0000
                                            0.0000  0.0000 -0.0000 -0.0000
    29. (0.99942) CR ( 1) C   5           s(100.00%)p 0.00(  0.00%)
                                            1.0000  0.0000  0.0000  0.0001 -0.0000
                                           -0.0000 -0.0000 -0.0000  0.0000 -0.0000
                                            0.0000 -0.0000 -0.0000 -0.0000
    30. (0.99944) CR ( 1) C   6           s(100.00%)p 0.00(  0.00%)
                                            1.0000  0.0001 -0.0000 -0.0001  0.0000
                                           -0.0003  0.0000  0.0000 -0.0000  0.0000
                                           -0.0000 -0.0000 -0.0000 -0.0000
    31. (0.99949) CR ( 1) C   7           s(100.00%)p 0.00(  0.00%)
                                            1.0000  0.0001 -0.0000  0.0001 -0.0000
                                           -0.0002  0.0000 -0.0000  0.0000 -0.0000
                                           -0.0000  0.0000 -0.0000 -0.0000
    32. (0.99947) CR ( 1) C   8           s(100.00%)p 0.00(  0.00%)
                                            1.0000  0.0001 -0.0000  0.0003 -0.0000
                                            0.0000 -0.0000 -0.0001  0.0000  0.0000
                                           -0.0000 -0.0000  0.0000 -0.0000
    33. (0.99949) CR ( 1) C   9           s(100.00%)p 0.00(  0.00%)
                                            1.0000  0.0001 -0.0000  0.0001 -0.0000
                                            0.0002 -0.0000 -0.0000  0.0000  0.0000
                                           -0.0000 -0.0000 -0.0000 -0.0000
    34. (0.99944) CR ( 1) C  10           s(100.00%)p 0.00(  0.00%)
                                            1.0000  0.0001 -0.0000 -0.0001  0.0000
                                            0.0003 -0.0000  0.0000 -0.0000 -0.0000
                                           -0.0000  0.0000 -0.0000 -0.0000
    35. (0.99032) LP ( 1) O   1           s( 46.87%)p 1.13( 53.09%)d 0.00(  0.04%)
                                            0.0000  0.6845 -0.0115  0.1839 -0.0060
                                            0.1270 -0.0023 -0.6934  0.0071 -0.0008
                                            0.0092  0.0029  0.0034 -0.0163
    36. (0.84874) LP ( 2) O   1           s(  1.13%)p87.66( 98.82%)d 0.05(  0.06%)
                                           -0.0004  0.1062  0.0016 -0.0835 -0.0033
                                           -0.9855  0.0197 -0.0979 -0.0006  0.0062
                                           -0.0017 -0.0225  0.0023 -0.0041
    37. (0.24687) LP*( 1) C   5           s(  0.00%)p 1.00( 99.99%)d 0.00(  0.01%)
                                            0.0000 -0.0001  0.0038  0.3428  0.0097
                                            0.0050 -0.0043  0.9390  0.0239  0.0000
                                            0.0068  0.0007  0.0032 -0.0070
    38. (0.23494) LP*( 1) C   8           s(  0.00%)p 1.00( 99.92%)d 0.00(  0.08%)
                                           -0.0000  0.0009 -0.0007 -0.3459  0.0000
                                           -0.0003  0.0001 -0.9379 -0.0001  0.0004
                                            0.0209  0.0012  0.0088 -0.0156
    39. (0.00082) RY*( 1) O   1           s(  1.84%)p49.12( 90.40%)d 4.21(  7.76%)
                                           -0.0000  0.0019  0.1356 -0.0006  0.1733
                                            0.0145  0.9263 -0.0009 -0.1255  0.1298
                                            0.0112  0.2295  0.0566 -0.0686
    40. (0.00067) RY*( 2) O   1           s( 20.76%)p 3.26( 67.76%)d 0.55( 11.47%)
                                            0.0000  0.0061  0.4556 -0.0024  0.6166
                                           -0.0022 -0.2575 -0.0047 -0.4808 -0.0395
                                            0.0464 -0.0650  0.2097 -0.2506
    41. (0.00002) RY*( 3) O   1           s( 63.44%)p 0.36( 22.84%)d 0.22( 13.72%)
    42. (0.00002) RY*( 4) O   1           s(  8.66%)p 8.66( 75.00%)d 1.89( 16.34%)
    43. (0.00000) RY*( 5) O   1           s(  0.01%)p 1.00(  1.96%)d50.06( 98.04%)
    44. (0.00000) RY*( 6) O   1           s(  2.76%)p 2.66(  7.35%)d32.55( 89.88%)
    45. (0.00000) RY*( 7) O   1           s(  0.00%)p 1.00(  5.63%)d16.76( 94.37%)
    46. (0.00000) RY*( 8) O   1           s(  2.50%)p 5.16( 12.90%)d33.87( 84.60%)
    47. (0.00000) RY*( 9) O   1           s(  0.03%)p99.99( 16.40%)d99.99( 83.57%)
    48. (0.00165) RY*( 1) C   2           s( 37.98%)p 0.70( 26.62%)d 0.93( 35.40%)
                                           -0.0000  0.0060  0.6163  0.0017  0.5123
                                           -0.0000 -0.0497  0.0345 -0.0080 -0.0415
                                            0.2251 -0.0340  0.3290 -0.4384
    49. (0.00141) RY*( 2) C   2           s(  1.81%)p52.14( 94.55%)d 2.00(  3.63%)
                                           -0.0000 -0.0255  0.1322  0.0061 -0.1770
                                           -0.0017  0.0484  0.0231 -0.9546  0.0660
                                           -0.1432  0.0688  0.0166 -0.0803
    50. (0.00116) RY*( 3) C   2           s(  0.07%)p99.99( 69.75%)d99.99( 30.19%)
                                            0.0000  0.0021  0.0255 -0.0015  0.0540
                                            0.0163  0.8293  0.0008  0.0810  0.5351
                                            0.0190  0.1174  0.0216 -0.0302
    51. (0.00066) RY*( 4) C   2           s(  0.01%)p99.99( 11.10%)d99.99( 88.88%)
                                            0.0000 -0.0021  0.0115  0.0032 -0.0376
                                            0.0237  0.3235  0.0021 -0.0665 -0.2903
                                            0.0238 -0.8958 -0.0116  0.0373
    52. (0.00025) RY*( 5) C   2           s( 31.06%)p 0.14(  4.19%)d 2.08( 64.74%)
                                           -0.0000 -0.0177  0.5570  0.0371 -0.1956
                                           -0.0005 -0.0041  0.0474 -0.0047  0.0172
                                            0.4545  0.0498 -0.2131  0.6266
    53. (0.00015) RY*( 6) C   2           s(  2.93%)p23.57( 69.12%)d 9.53( 27.95%)
                                           -0.0000 -0.0211  0.1699  0.0013 -0.8084
                                            0.0001 -0.0012  0.0199  0.1930  0.0052
                                            0.1392  0.0028  0.3207 -0.3965
    54. (0.00007) RY*( 7) C   2           s( 25.70%)p 0.18(  4.71%)d 2.71( 69.59%)
    55. (0.00000) RY*( 8) C   2           s(  0.33%)p 0.72(  0.23%)d99.99( 99.44%)
    56. (0.00000) RY*( 9) C   2           s(  0.00%)p 1.00( 20.25%)d 3.94( 79.74%)
    57. (0.00184) RY*( 1) C   3           s(  0.44%)p99.99( 97.73%)d 4.19(  1.83%)
                                            0.0000 -0.0183  0.0636  0.0068 -0.8224
                                            0.0002  0.0079  0.0032 -0.5484  0.0007
                                            0.1335  0.0010  0.0084  0.0211
    58. (0.00153) RY*( 2) C   3           s(  0.30%)p99.99( 87.85%)d39.21( 11.85%)
                                           -0.0000 -0.0008  0.0550  0.0018  0.0246
                                            0.0257  0.9365 -0.0013 -0.0169 -0.0641
                                            0.0004  0.3375  0.0145 -0.0156
    59. (0.00119) RY*( 3) C   3           s( 37.70%)p 1.41( 53.00%)d 0.25(  9.30%)
                                            0.0000 -0.0059  0.6140  0.0124  0.4400
                                           -0.0010 -0.0607 -0.0102 -0.5766 -0.0125
                                            0.0731 -0.0137  0.2045 -0.2133
    60. (0.00041) RY*( 4) C   3           s( 53.86%)p 0.78( 41.82%)d 0.08(  4.31%)
                                            0.0000  0.0028  0.7339 -0.0003 -0.2954
                                            0.0006 -0.0354 -0.0192  0.5739 -0.0839
                                            0.1878  0.0143 -0.0071  0.0244
    61. (0.00018) RY*( 5) C   3           s(  0.42%)p 0.30(  0.12%)d99.99( 99.46%)
                                            0.0000  0.0001  0.0644 -0.0027 -0.0010
                                           -0.0034  0.0160 -0.0022  0.0309  0.9839
                                            0.0792  0.1362 -0.0250  0.0322
    62. (0.00008) RY*( 6) C   3           s(  0.51%)p13.11(  6.68%)d99.99( 92.81%)
    63. (0.00003) RY*( 7) C   3           s(  6.02%)p 0.31(  1.85%)d15.30( 92.13%)
    64. (0.00002) RY*( 8) C   3           s(  0.74%)p14.87( 11.05%)d99.99( 88.20%)
    65. (0.00000) RY*( 9) C   3           s(  0.00%)p 1.00(  0.07%)d99.99( 99.93%)
    66. (0.00341) RY*( 1) C   4           s(  0.00%)p 1.00( 96.92%)d 0.03(  3.07%)
                                            0.0000 -0.0004  0.0067  0.0007 -0.0043
                                            0.0283  0.9841  0.0016  0.0055  0.0822
                                            0.0112 -0.1543  0.0055 -0.0053
    67. (0.00159) RY*( 2) C   4           s( 19.18%)p 3.75( 71.99%)d 0.46(  8.84%)
                                            0.0000 -0.0078  0.4378 -0.0032 -0.7991
                                           -0.0003 -0.0105  0.0021  0.2848 -0.0022
                                            0.0460  0.0008  0.1936 -0.2208
    68. (0.00039) RY*( 3) C   4           s( 74.30%)p 0.31( 23.38%)d 0.03(  2.32%)
                                            0.0000  0.0009  0.8620 -0.0111  0.4739
                                           -0.0002 -0.0053  0.0072 -0.0950 -0.0131
                                            0.1034 -0.0090 -0.0048 -0.1107
    69. (0.00028) RY*( 4) C   4           s(  1.05%)p87.18( 91.94%)d 6.64(  7.00%)
                                           -0.0000  0.0195  0.1008  0.0078 -0.3067
                                           -0.0001  0.0075  0.0061 -0.9084  0.0296
                                           -0.2494  0.0227 -0.0786  0.0162
    70. (0.00019) RY*( 5) C   4           s(  0.03%)p18.80(  0.53%)d99.99( 99.45%)
                                            0.0000 -0.0008  0.0167 -0.0011  0.0176
                                           -0.0111  0.0540 -0.0008  0.0437  0.6963
                                           -0.0214  0.7134 -0.0100  0.0056
    71. (0.00007) RY*( 6) C   4           s(  4.10%)p 1.52(  6.23%)d21.87( 89.67%)
    72. (0.00004) RY*( 7) C   4           s(  0.33%)p18.79(  6.26%)d99.99( 93.40%)
    73. (0.00000) RY*( 8) C   4           s(  0.00%)p 1.00(  2.81%)d34.54( 97.19%)
    74. (0.00001) RY*( 9) C   4           s(  1.04%)p 0.06(  0.06%)d95.11( 98.90%)
    75. (0.00270) RY*( 1) C   5           s(  8.74%)p 9.58( 83.78%)d 0.86(  7.48%)
                                            0.0000 -0.0031  0.2956  0.0268  0.8685
                                           -0.0001  0.0096 -0.0123 -0.2874 -0.0011
                                           -0.1375 -0.0002  0.2362  0.0094
    76. (0.00153) RY*( 2) C   5           s(  0.55%)p99.99( 95.12%)d 7.82(  4.32%)
                                           -0.0000  0.0017  0.0743 -0.0033 -0.0679
                                            0.0208 -0.9577  0.0009 -0.1701  0.1754
                                            0.0522 -0.0921  0.0212 -0.0282
    77. (0.00118) RY*( 3) C   5           s( 18.07%)p 3.87( 69.94%)d 0.66( 11.99%)
                                           -0.0000  0.0075  0.4250 -0.0115 -0.3627
                                           -0.0035  0.1969  0.0221 -0.7269 -0.0509
                                            0.2896  0.0401  0.0863 -0.1563
    78. (0.00049) RY*( 4) C   5           s( 68.23%)p 0.25( 16.91%)d 0.22( 14.86%)
                                            0.0000 -0.0101  0.8260 -0.0237 -0.0706
                                           -0.0002 -0.0133 -0.0016  0.4042  0.0151
                                           -0.1258 -0.0350 -0.3554  0.0711
    79. (0.00032) RY*( 5) C   5           s(  0.03%)p19.98(  0.57%)d99.99( 99.40%)
                                            0.0000 -0.0004  0.0169 -0.0008  0.0047
                                            0.0077 -0.0719 -0.0012  0.0214  0.1480
                                           -0.0164  0.9856 -0.0176  0.0095
    80. (0.00023) RY*( 6) C   5           s(  0.00%)p 1.00(  3.81%)d25.26( 96.19%)
                                            0.0000 -0.0002  0.0022 -0.0006  0.0015
                                            0.0281 -0.1931 -0.0005  0.0022 -0.9710
                                           -0.0348  0.1302 -0.0232  0.0209
    81. (0.00009) RY*( 7) C   5           s(  0.37%)p44.14( 16.51%)d99.99( 83.12%)
    82. (0.00008) RY*( 8) C   5           s(  3.99%)p 3.17( 12.63%)d20.92( 83.39%)
    83. (0.00001) RY*( 9) C   5           s(  0.06%)p13.08(  0.85%)d99.99( 99.09%)
    84. (0.00298) RY*( 1) C   6           s(  0.39%)p99.99( 93.22%)d16.58(  6.39%)
                                            0.0000 -0.0226  0.0578 -0.0169 -0.6153
                                           -0.0260 -0.7207  0.0054  0.1826 -0.1969
                                           -0.0323  0.0725  0.1340  0.0304
    85. (0.00131) RY*( 2) C   6           s( 10.13%)p 8.64( 87.48%)d 0.24(  2.39%)
                                            0.0000  0.0163  0.3179  0.0151 -0.6735
                                           -0.0152  0.6331 -0.0088  0.1411  0.0767
                                           -0.0418 -0.0408  0.1169 -0.0303
    86. (0.00057) RY*( 3) C   6           s( 82.64%)p 0.19( 15.59%)d 0.02(  1.77%)
                                            0.0000 -0.0095  0.9090 -0.0185  0.2047
                                           -0.0080 -0.1565  0.0036 -0.2985 -0.1080
                                           -0.0051 -0.0069 -0.0332 -0.0695
    87. (0.00033) RY*( 4) C   6           s(  5.26%)p15.76( 82.94%)d 2.24( 11.80%)
                                            0.0000 -0.0024  0.2294  0.0009  0.2912
                                           -0.0063  0.0165  0.0054  0.8627  0.0307
                                           -0.1254  0.3129 -0.0174  0.0560
    88. (0.00010) RY*( 5) C   6           s(  0.02%)p99.99(  5.72%)d99.99( 94.26%)
    89. (0.00007) RY*( 6) C   6           s(  0.56%)p 6.40(  3.60%)d99.99( 95.84%)
    90. (0.00003) RY*( 7) C   6           s(  0.72%)p 6.05(  4.36%)d99.99( 94.91%)
    91. (0.00001) RY*( 8) C   6           s(  0.10%)p61.43(  6.10%)d99.99( 93.80%)
    92. (0.00000) RY*( 9) C   6           s(  0.28%)p 3.92(  1.09%)d99.99( 98.64%)
    93. (0.00273) RY*( 1) C   7           s(  0.10%)p99.99( 92.77%)d69.43(  7.12%)
                                           -0.0000  0.0282  0.0152 -0.0184 -0.4186
                                            0.0292  0.8538  0.0066  0.1491 -0.2158
                                            0.0240  0.0790 -0.1273 -0.0406
    94. (0.00139) RY*( 2) C   7           s(  0.01%)p99.99( 98.60%)d99.99(  1.39%)
                                            0.0000  0.0026  0.0097  0.0289 -0.8191
                                            0.0215 -0.4644 -0.0106  0.3130  0.0344
                                            0.0365 -0.0101 -0.1049 -0.0170
    95. (0.00043) RY*( 3) C   7           s( 93.63%)p 0.00(  0.24%)d 0.07(  6.13%)
                                            0.0000 -0.0037  0.9676  0.0064 -0.0107
                                           -0.0193  0.0402 -0.0027  0.0165  0.1851
                                           -0.0944 -0.0623  0.0887 -0.0798
    96. (0.00025) RY*( 4) C   7           s(  0.01%)p99.99( 85.13%)d99.99( 14.86%)
                                            0.0000 -0.0000  0.0112 -0.0023 -0.3266
                                           -0.0002 -0.0074 -0.0070 -0.8629 -0.1222
                                           -0.0628 -0.3571 -0.0242  0.0401
    97. (0.00008) RY*( 5) C   7           s(  0.00%)p 1.00(  6.38%)d14.68( 93.62%)
    98. (0.00007) RY*( 6) C   7           s(  0.01%)p 1.00(  1.58%)d62.10( 98.41%)
    99. (0.00003) RY*( 7) C   7           s(  6.27%)p 0.84(  5.29%)d14.11( 88.44%)
   100. (0.00000) RY*( 8) C   7           s(  0.01%)p 1.00(  7.51%)d12.32( 92.48%)
   101. (0.00000) RY*( 9) C   7           s(  0.06%)p42.98(  2.59%)d99.99( 97.35%)
   102. (0.00246) RY*( 1) C   8           s(  0.15%)p99.99( 90.86%)d61.25(  9.00%)
                                           -0.0000  0.0258  0.0284 -0.0328 -0.8941
                                            0.0000 -0.0027  0.0120  0.3286 -0.0004
                                           -0.1161 -0.0001  0.2766  0.0031
   103. (0.00117) RY*( 2) C   8           s(  0.00%)p 1.00( 98.38%)d 0.02(  1.62%)
                                            0.0000  0.0000  0.0027  0.0002 -0.0020
                                           -0.0349  0.9913  0.0001  0.0026  0.1204
                                           -0.0005 -0.0408 -0.0002  0.0002
   104. (0.00050) RY*( 3) C   8           s( 93.33%)p 0.00(  0.23%)d 0.07(  6.44%)
                                            0.0000 -0.0078  0.9660  0.0187 -0.0401
                                           -0.0002 -0.0028 -0.0076  0.0170  0.0004
                                            0.0295  0.0027 -0.2323 -0.0980
   105. (0.00031) RY*( 4) C   8           s(  0.00%)p 1.00(  0.52%)d99.99( 99.48%)
                                           -0.0000 -0.0000  0.0026 -0.0002 -0.0247
                                           -0.0001  0.0036 -0.0007 -0.0673 -0.3458
                                            0.0149 -0.9354  0.0055 -0.0115
   106. (0.00016) RY*( 5) C   8           s(  0.00%)p 1.00( 91.99%)d 0.09(  8.01%)
                                            0.0000 -0.0000  0.0020  0.0027 -0.3299
                                            0.0003  0.0001  0.0072 -0.9006  0.0360
                                            0.2058  0.0659  0.0914 -0.1540
   107. (0.00008) RY*( 6) C   8           s(  0.00%)p 1.00(  1.69%)d58.28( 98.31%)
   108. (0.00002) RY*( 7) C   8           s(  6.56%)p 1.08(  7.09%)d13.16( 86.35%)
   109. (0.00000) RY*( 8) C   8           s(  0.03%)p99.99(  5.20%)d99.99( 94.77%)
   110. (0.00000) RY*( 9) C   8           s(  0.04%)p97.88(  4.16%)d99.99( 95.80%)
   111. (0.00272) RY*( 1) C   9           s(  0.10%)p99.99( 92.68%)d72.98(  7.22%)
                                           -0.0000  0.0281  0.0141 -0.0183 -0.4216
                                           -0.0293 -0.8519  0.0067  0.1486  0.2167
                                            0.0259 -0.0802 -0.1279 -0.0418
   112. (0.00138) RY*( 2) C   9           s(  0.01%)p 1.00( 98.59%)d 0.01(  1.41%)
                                            0.0000  0.0026  0.0074  0.0286 -0.8164
                                           -0.0215  0.4672 -0.0106  0.3156 -0.0342
                                            0.0334  0.0120 -0.1069 -0.0144
   113. (0.00043) RY*( 3) C   9           s( 93.56%)p 0.00(  0.24%)d 0.07(  6.20%)
                                            0.0000 -0.0039  0.9672  0.0062 -0.0173
                                            0.0193 -0.0407 -0.0026  0.0072 -0.1874
                                           -0.0860  0.0601  0.0923 -0.0858
   114. (0.00025) RY*( 4) C   9           s(  0.00%)p 1.00( 81.98%)d 0.22( 18.02%)
                                            0.0000 -0.0000  0.0043 -0.0025 -0.3216
                                            0.0000  0.0094 -0.0076 -0.8463  0.1331
                                           -0.1030  0.3807 -0.0424  0.0717
   115. (0.00008) RY*( 5) C   9           s(  0.01%)p 1.00(  9.44%)d 9.59( 90.55%)
   116. (0.00007) RY*( 6) C   9           s(  0.00%)p 1.00(  1.73%)d56.77( 98.26%)
   117. (0.00003) RY*( 7) C   9           s(  6.35%)p 0.85(  5.38%)d13.91( 88.27%)
   118. (0.00000) RY*( 8) C   9           s(  0.01%)p 1.00(  7.49%)d12.36( 92.51%)
   119. (0.00000) RY*( 9) C   9           s(  0.06%)p40.17(  2.56%)d99.99( 97.38%)
   120. (0.00298) RY*( 1) C  10           s(  0.37%)p99.99( 93.30%)d17.02(  6.33%)
                                            0.0000 -0.0228  0.0565 -0.0170 -0.6123
                                            0.0259  0.7237  0.0054  0.1826  0.1966
                                           -0.0287 -0.0703  0.1343  0.0282
   121. (0.00132) RY*( 2) C  10           s( 10.29%)p 8.50( 87.38%)d 0.23(  2.33%)
                                            0.0000  0.0164  0.3203  0.0151 -0.6764
                                            0.0153 -0.6297 -0.0088  0.1389 -0.0766
                                           -0.0474  0.0374  0.1146 -0.0259
   122. (0.00057) RY*( 3) C  10           s( 82.45%)p 0.19( 16.00%)d 0.02(  1.55%)
                                            0.0000 -0.0092  0.9080 -0.0185  0.2040
                                            0.0079  0.1584  0.0042 -0.3047  0.1000
                                           -0.0336 -0.0092 -0.0455 -0.0469
   123. (0.00033) RY*( 4) C  10           s(  4.95%)p16.32( 80.82%)d 2.87( 14.23%)
                                            0.0000 -0.0022  0.2225  0.0011  0.2850
                                            0.0061 -0.0167  0.0060  0.8524 -0.0386
                                           -0.1600 -0.3281 -0.0314  0.0810
   124. (0.00008) RY*( 5) C  10           s(  0.12%)p49.78(  5.92%)d99.99( 93.97%)
   125. (0.00006) RY*( 6) C  10           s(  0.85%)p 5.40(  4.61%)d99.99( 94.54%)
   126. (0.00003) RY*( 7) C  10           s(  0.65%)p 6.50(  4.25%)d99.99( 95.10%)
   127. (0.00001) RY*( 8) C  10           s(  0.13%)p51.49(  6.48%)d99.99( 93.39%)
   128. (0.00001) RY*( 9) C  10           s(  0.28%)p 4.70(  1.33%)d99.99( 98.38%)
   129. (0.00073) RY*( 1) H  11           s( 24.02%)p 3.16( 75.98%)
                                            0.0095  0.4900 -0.1649 -0.7748 -0.3638
   130. (0.00065) RY*( 2) H  11           s( 25.44%)p 2.93( 74.56%)
                                            0.0077  0.5043 -0.2100  0.6254 -0.5572
   131. (0.00041) RY*( 3) H  11           s( 46.15%)p 1.17( 53.85%)
                                            0.0114  0.6792 -0.0225  0.0928  0.7276
   132. (0.00001) RY*( 4) H  11           s(  4.84%)p19.68( 95.16%)
   133. (0.00118) RY*( 1) H  12           s( 99.43%)p 0.01(  0.57%)
                                            0.0075  0.9971 -0.0415  0.0002  0.0631
   134. (0.00011) RY*( 2) H  12           s(  0.32%)p99.99( 99.68%)
                                            0.0045  0.0561  0.5732 -0.6407 -0.5077
   135. (0.00006) RY*( 3) H  12           s(  0.05%)p99.99( 99.95%)
   136. (0.00001) RY*( 4) H  12           s(  0.29%)p99.99( 99.71%)
   137. (0.00128) RY*( 1) H  13           s( 99.64%)p 0.00(  0.36%)
                                            0.0075  0.9982 -0.0219  0.0010  0.0562
   138. (0.00012) RY*( 2) H  13           s(  0.17%)p99.99( 99.83%)
                                            0.0022  0.0417  0.6296  0.5878 -0.5063
   139. (0.00006) RY*( 3) H  13           s(  0.02%)p99.99( 99.98%)
   140. (0.00001) RY*( 4) H  13           s(  0.26%)p99.99( 99.74%)
   141. (0.00172) RY*( 1) H  14           s( 99.73%)p 0.00(  0.27%)
                                            0.0057  0.9986  0.0347 -0.0357 -0.0155
   142. (0.00008) RY*( 2) H  14           s(  0.02%)p99.99( 99.98%)
   143. (0.00006) RY*( 3) H  14           s(  0.11%)p99.99( 99.89%)
   144. (0.00002) RY*( 4) H  14           s(  0.23%)p99.99( 99.77%)
   145. (0.00163) RY*( 1) H  15           s( 99.71%)p 0.00(  0.29%)
                                            0.0058  0.9985  0.0440  0.0310 -0.0045
   146. (0.00009) RY*( 2) H  15           s(  0.03%)p99.99( 99.97%)
   147. (0.00006) RY*( 3) H  15           s(  0.19%)p99.99( 99.81%)
   148. (0.00002) RY*( 4) H  15           s(  0.16%)p99.99( 99.84%)
   149. (0.00129) RY*( 1) H  16           s( 99.80%)p 0.00(  0.20%)
                                            0.0049  0.9990 -0.0101  0.0312  0.0302
   150. (0.00008) RY*( 2) H  16           s(  0.00%)p 1.00(100.00%)
   151. (0.00006) RY*( 3) H  16           s(  0.00%)p 1.00(100.00%)
   152. (0.00002) RY*( 4) H  16           s(  0.29%)p99.99( 99.71%)
   153. (0.00116) RY*( 1) H  17           s( 99.72%)p 0.00(  0.28%)
                                            0.0055  0.9986  0.0002 -0.0491  0.0201
   154. (0.00008) RY*( 2) H  17           s(  0.05%)p99.99( 99.95%)
   155. (0.00006) RY*( 3) H  17           s(  0.00%)p 1.00(100.00%)
   156. (0.00002) RY*( 4) H  17           s(  0.32%)p99.99( 99.68%)
   157. (0.00075) RY*( 1) H  18           s( 99.62%)p 0.00(  0.38%)
                                            0.0038  0.9981 -0.0462 -0.0394  0.0099
   158. (0.00006) RY*( 2) H  18           s(  0.01%)p 1.00( 99.99%)
   159. (0.00003) RY*( 3) H  18           s(  0.24%)p99.99( 99.76%)
   160. (0.00004) RY*( 4) H  18           s(  0.24%)p99.99( 99.76%)
   161. (0.00071) RY*( 1) H  19           s( 99.65%)p 0.00(  0.35%)
                                            0.0043  0.9982  0.0293 -0.0504 -0.0122
   162. (0.00006) RY*( 2) H  19           s(  0.00%)p 1.00(100.00%)
   163. (0.00003) RY*( 3) H  19           s(  0.33%)p99.99( 99.67%)
   164. (0.00004) RY*( 4) H  19           s(  0.13%)p99.99( 99.87%)
   165. (0.00076) RY*( 1) H  20           s( 99.67%)p 0.00(  0.33%)
                                            0.0028  0.9984  0.0531 -0.0001 -0.0214
   166. (0.00004) RY*( 2) H  20           s(  0.44%)p99.99( 99.56%)
   167. (0.00004) RY*( 3) H  20           s(  0.00%)p 1.00(100.00%)
   168. (0.00002) RY*( 4) H  20           s(  0.00%)p 1.00(100.00%)
   169. (0.00071) RY*( 1) H  21           s( 99.65%)p 0.00(  0.35%)
                                            0.0042  0.9982  0.0296  0.0503 -0.0115
   170. (0.00006) RY*( 2) H  21           s(  0.00%)p 1.00(100.00%)
   171. (0.00003) RY*( 3) H  21           s(  0.33%)p99.99( 99.67%)
   172. (0.00004) RY*( 4) H  21           s(  0.13%)p99.99( 99.87%)
   173. (0.00074) RY*( 1) H  22           s( 99.62%)p 0.00(  0.38%)
                                            0.0039  0.9981 -0.0448  0.0400  0.0125
   174. (0.00006) RY*( 2) H  22           s(  0.00%)p 1.00(100.00%)
   175. (0.00003) RY*( 3) H  22           s(  0.24%)p99.99( 99.76%)
   176. (0.00004) RY*( 4) H  22           s(  0.24%)p99.99( 99.76%)
   177. (0.00539) BD*( 1) O   1 - C   2  
                ( 32.69%)   0.5718* O   1 s( 32.47%)p 2.08( 67.46%)d 0.00(  0.07%)
                                            0.0001 -0.5698 -0.0038 -0.4634 -0.0024
                                            0.0452 -0.0005 -0.6766  0.0024 -0.0001
                                           -0.0142  0.0013 -0.0062 -0.0221
                ( 67.31%)  -0.8204* C   2 s( 21.59%)p 3.62( 78.12%)d 0.01(  0.29%)
                                            0.0001 -0.4624 -0.0456  0.5479  0.0239
                                            0.0145 -0.0006  0.6924  0.0301 -0.0007
                                           -0.0453 -0.0007 -0.0180 -0.0229
   178. (0.00489) BD*( 1) O   1 - H  11  
                ( 25.77%)   0.5077* O   1 s( 19.53%)p 4.12( 80.38%)d 0.00(  0.09%)
                                            0.0003  0.4415  0.0189 -0.8615 -0.0337
                                            0.0983 -0.0022  0.2251 -0.0113 -0.0002
                                           -0.0237  0.0023  0.0170 -0.0012
                ( 74.23%)  -0.8616* H  11 s( 99.56%)p 0.00(  0.44%)
                                            0.9978 -0.0027  0.0653  0.0018 -0.0112
   179. (0.00908) BD*( 1) C   2 - C   3  
                ( 51.38%)   0.7168* C   2 s( 30.00%)p 2.33( 69.95%)d 0.00(  0.05%)
                                            0.0004  0.5477  0.0072  0.7941 -0.0120
                                            0.0014  0.0005 -0.2620 -0.0097  0.0010
                                           -0.0121  0.0013  0.0165 -0.0077
                ( 48.62%)  -0.6973* C   3 s( 27.97%)p 2.57( 71.99%)d 0.00(  0.04%)
                                            0.0001  0.5287  0.0145 -0.8035 -0.0095
                                            0.0039  0.0009  0.2721 -0.0130 -0.0006
                                           -0.0123  0.0004  0.0161 -0.0060
   180. (0.01319) BD*( 1) C   2 - H  12  
                ( 39.11%)   0.6254* C   2 s( 23.99%)p 3.17( 75.96%)d 0.00(  0.05%)
                                           -0.0002 -0.4896  0.0152  0.1776  0.0099
                                            0.7046 -0.0124 -0.4809  0.0011 -0.0052
                                            0.0050  0.0163  0.0125  0.0015
                ( 60.89%)  -0.7803* H  12 s( 99.91%)p 0.00(  0.09%)
                                           -0.9995  0.0062 -0.0053 -0.0245  0.0168
   181. (0.01443) BD*( 1) C   2 - H  13  
                ( 39.04%)   0.6248* C   2 s( 24.53%)p 3.08( 75.43%)d 0.00(  0.05%)
                                            0.0004 -0.4950  0.0146  0.1893  0.0106
                                           -0.7088  0.0129 -0.4645  0.0037  0.0053
                                            0.0051 -0.0156  0.0124  0.0014
                ( 60.96%)  -0.7808* H  13 s( 99.91%)p 0.00(  0.09%)
                                           -0.9995  0.0063 -0.0059  0.0243  0.0171
   182. (0.00569) BD*( 1) C   3 - C   4  
                ( 52.47%)   0.7243* C   3 s( 26.86%)p 2.72( 73.10%)d 0.00(  0.05%)
                                            0.0008  0.5182  0.0074  0.5597 -0.0025
                                            0.0011  0.0002  0.6463  0.0028  0.0010
                                            0.0175 -0.0006  0.0078  0.0092
                ( 47.53%)  -0.6894* C   4 s( 28.75%)p 2.48( 71.22%)d 0.00(  0.03%)
                                            0.0003  0.5362  0.0004 -0.5568 -0.0053
                                            0.0049  0.0014 -0.6341  0.0005 -0.0002
                                            0.0125 -0.0003  0.0053  0.0109
   183. (0.00816) BD*( 1) C   3 - H  14  
                ( 37.99%)   0.6163* C   3 s( 22.79%)p 3.39( 77.16%)d 0.00(  0.04%)
                                           -0.0001  0.4774 -0.0082  0.1403 -0.0058
                                           -0.7064  0.0133 -0.5027 -0.0104 -0.0048
                                           -0.0028  0.0160 -0.0114 -0.0017
                ( 62.01%)  -0.7875* H  14 s( 99.91%)p 0.00(  0.09%)
                                            0.9995 -0.0045 -0.0024  0.0224  0.0197
   184. (0.00804) BD*( 1) C   3 - H  15  
                ( 37.86%)   0.6153* C   3 s( 22.38%)p 3.47( 77.57%)d 0.00(  0.04%)
                                            0.0002 -0.4730  0.0090 -0.1437  0.0057
                                           -0.7072  0.0133  0.5046  0.0102 -0.0049
                                            0.0026  0.0158  0.0116  0.0015
                ( 62.14%)  -0.7883* H  15 s( 99.91%)p 0.00(  0.09%)
                                           -0.9995  0.0049  0.0020  0.0225 -0.0200
   185. (0.01117) BD*( 1) C   4 - C   5  
                ( 51.24%)   0.7158* C   4 s( 27.99%)p 2.57( 71.96%)d 0.00(  0.05%)
                                            0.0004  0.5289  0.0102  0.8068  0.0081
                                            0.0000 -0.0000 -0.2614  0.0167 -0.0000
                                           -0.0127  0.0000  0.0184 -0.0071
                ( 48.76%)  -0.6983* C   5 s( 32.53%)p 2.07( 67.43%)d 0.00(  0.04%)
                                            0.0001  0.5703 -0.0099 -0.7709  0.0300
                                           -0.0001  0.0001  0.2811  0.0055  0.0001
                                           -0.0105  0.0000  0.0130 -0.0103
   186. (0.00749) BD*( 1) C   4 - H  16  
                ( 37.17%)   0.6097* C   4 s( 21.49%)p 3.65( 78.47%)d 0.00(  0.04%)
                                            0.0002 -0.4635  0.0040  0.1364  0.0021
                                           -0.7059  0.0181 -0.5170 -0.0136  0.0033
                                            0.0005 -0.0156  0.0113  0.0025
                ( 62.83%)  -0.7926* H  16 s( 99.91%)p 0.00(  0.09%)
                                           -0.9995  0.0035 -0.0054  0.0213  0.0210
   187. (0.00689) BD*( 1) C   4 - H  17  
                ( 37.12%)   0.6093* C   4 s( 21.73%)p 3.60( 78.23%)d 0.00(  0.04%)
                                           -0.0002  0.4662 -0.0043 -0.1398 -0.0022
                                           -0.7075  0.0171  0.5115  0.0136  0.0034
                                           -0.0006 -0.0155 -0.0113 -0.0024
                ( 62.88%)  -0.7930* H  17 s( 99.91%)p 0.00(  0.09%)
                                            0.9995 -0.0040  0.0056  0.0213 -0.0209
   188. (0.01279) BD*( 1) C   5 - C   6  
                ( 49.29%)   0.7021* C   5 s( 33.69%)p 1.97( 66.26%)d 0.00(  0.06%)
                                            0.0001 -0.5803 -0.0102 -0.3797  0.0113
                                            0.7068  0.0190  0.1350 -0.0066  0.0159
                                            0.0061 -0.0065  0.0085  0.0128
                ( 50.71%)  -0.7121* C   6 s( 35.20%)p 1.84( 64.75%)d 0.00(  0.06%)
                                           -0.0001 -0.5932 -0.0063  0.3996  0.0200
                                           -0.6823  0.0105 -0.1470 -0.0099  0.0151
                                            0.0045 -0.0055  0.0116  0.0129
   189. (0.01284) BD*( 1) C   5 - C  10  
                ( 49.31%)   0.7022* C   5 s( 33.73%)p 1.96( 66.21%)d 0.00(  0.06%)
                                            0.0001 -0.5807 -0.0099 -0.3775  0.0114
                                           -0.7064 -0.0188  0.1415 -0.0066 -0.0158
                                            0.0062  0.0066  0.0084  0.0126
                ( 50.69%)  -0.7120* C  10 s( 35.21%)p 1.84( 64.74%)d 0.00(  0.06%)
                                           -0.0001 -0.5933 -0.0060  0.4003  0.0201
                                            0.6825 -0.0106 -0.1441 -0.0098 -0.0150
                                            0.0042  0.0053  0.0115  0.0128
   190. (0.00811) BD*( 1) C   6 - C   7  
                ( 49.73%)   0.7052* C   6 s( 35.60%)p 1.81( 64.36%)d 0.00(  0.05%)
                                            0.0000 -0.5965 -0.0131 -0.7517 -0.0065
                                            0.0192  0.0410  0.2764  0.0031 -0.0031
                                            0.0124  0.0011 -0.0151  0.0079
                ( 50.27%)  -0.7090* C   7 s( 35.51%)p 1.81( 64.44%)d 0.00(  0.05%)
                                           -0.0000 -0.5959 -0.0068  0.7520  0.0070
                                            0.0151  0.0403 -0.2776 -0.0029  0.0034
                                            0.0121 -0.0013 -0.0152  0.0077
   191. (0.03759) BD*( 2) C   6 - C   7  
                ( 52.99%)   0.7279* C   6 s(  0.00%)p 1.00( 99.93%)d 0.00(  0.07%)
                                            0.0000 -0.0002  0.0021  0.3452 -0.0037
                                            0.0001  0.0007  0.9382 -0.0067  0.0044
                                            0.0169  0.0120  0.0073 -0.0125
                ( 47.01%)  -0.6857* C   7 s(  0.00%)p 1.00( 99.94%)d 0.00(  0.06%)
                                           -0.0000 -0.0011  0.0004  0.3454 -0.0044
                                            0.0012 -0.0000  0.9381 -0.0117  0.0051
                                           -0.0148  0.0140 -0.0063  0.0109
   192. (0.00709) BD*( 1) C   6 - H  18  
                ( 37.29%)   0.6106* C   6 s( 29.11%)p 2.43( 70.86%)d 0.00(  0.03%)
                                           -0.0004  0.5394 -0.0133 -0.3933  0.0136
                                           -0.7299  0.0009  0.1449 -0.0043  0.0117
                                           -0.0036 -0.0043 -0.0068 -0.0089
                ( 62.71%)  -0.7919* H  18 s( 99.90%)p 0.00(  0.10%)
                                            0.9995 -0.0020  0.0137  0.0283 -0.0054
   193. (0.00806) BD*( 1) C   7 - C   8  
                ( 49.66%)   0.7047* C   7 s( 34.87%)p 1.87( 65.07%)d 0.00(  0.05%)
                                           -0.0000 -0.5904 -0.0106 -0.3998 -0.0386
                                           -0.6837  0.0100  0.1474  0.0142 -0.0145
                                            0.0035  0.0054  0.0122  0.0118
                ( 50.34%)  -0.7095* C   8 s( 35.29%)p 1.83( 64.65%)d 0.00(  0.06%)
                                           -0.0000 -0.5939 -0.0108  0.3587 -0.0271
                                            0.7061  0.0270 -0.1331  0.0099 -0.0164
                                            0.0064  0.0061  0.0079  0.0132
   194. (0.00661) BD*( 1) C   7 - H  19  
                ( 36.83%)   0.6069* C   7 s( 29.52%)p 2.39( 70.45%)d 0.00(  0.03%)
                                           -0.0003  0.5431 -0.0139  0.3919 -0.0058
                                           -0.7283  0.0091 -0.1427  0.0021 -0.0111
                                           -0.0031  0.0040 -0.0067 -0.0082
                ( 63.17%)  -0.7948* H  19 s( 99.90%)p 0.00(  0.10%)
                                            0.9995 -0.0024 -0.0148  0.0281  0.0053
   195. (0.00802) BD*( 1) C   8 - C   9  
                ( 50.33%)   0.7094* C   8 s( 35.23%)p 1.84( 64.71%)d 0.00(  0.06%)
                                            0.0000  0.5935  0.0112 -0.3587  0.0270
                                            0.7066  0.0273  0.1326 -0.0099 -0.0165
                                           -0.0064  0.0061 -0.0081 -0.0133
                ( 49.67%)  -0.7048* C   9 s( 34.86%)p 1.87( 65.08%)d 0.00(  0.06%)
                                            0.0000  0.5903  0.0109  0.4001  0.0385
                                           -0.6835  0.0099 -0.1477 -0.0142 -0.0147
                                           -0.0037  0.0054 -0.0122 -0.0121
   196. (0.00661) BD*( 1) C   8 - H  20  
                ( 37.60%)   0.6132* C   8 s( 29.37%)p 2.40( 70.59%)d 0.00(  0.03%)
                                            0.0003 -0.5418  0.0112 -0.7884  0.0109
                                           -0.0001  0.0002  0.2902 -0.0040 -0.0001
                                            0.0111  0.0000 -0.0122  0.0081
                ( 62.40%)  -0.7900* H  20 s( 99.89%)p 0.00(  0.11%)
                                           -0.9995  0.0009  0.0311 -0.0000 -0.0113
   197. (0.00811) BD*( 1) C   9 - C  10  
                ( 50.29%)   0.7092* C   9 s( 35.56%)p 1.81( 64.40%)d 0.00(  0.05%)
                                            0.0000  0.5963  0.0067 -0.7517 -0.0068
                                            0.0152  0.0402  0.2775  0.0028  0.0035
                                           -0.0122 -0.0013  0.0151 -0.0077
                ( 49.71%)  -0.7050* C  10 s( 35.56%)p 1.81( 64.40%)d 0.00(  0.05%)
                                           -0.0000  0.5962  0.0131  0.7523  0.0066
                                            0.0192  0.0411 -0.2755 -0.0032 -0.0031
                                           -0.0123  0.0011  0.0152 -0.0077
   198. (0.03549) BD*( 2) C   9 - C  10  
                ( 49.20%)   0.7014* C   9 s(  0.00%)p 1.00( 99.94%)d 0.00(  0.06%)
                                            0.0000  0.0015 -0.0005 -0.3451  0.0044
                                            0.0020 -0.0001 -0.9382  0.0114  0.0049
                                            0.0157  0.0135  0.0067 -0.0116
                ( 50.80%)  -0.7127* C  10 s(  0.00%)p 1.00( 99.94%)d 0.00(  0.06%)
                                           -0.0000 -0.0012 -0.0021 -0.3430  0.0039
                                            0.0019  0.0007 -0.9390  0.0069  0.0046
                                           -0.0160  0.0125 -0.0069  0.0118
   199. (0.00661) BD*( 1) C   9 - H  21  
                ( 36.88%)   0.6073* C   9 s( 29.49%)p 2.39( 70.49%)d 0.00(  0.03%)
                                            0.0003 -0.5428  0.0137 -0.3924  0.0060
                                           -0.7284  0.0090  0.1419 -0.0022 -0.0112
                                            0.0032  0.0041  0.0067  0.0083
                ( 63.12%)  -0.7945* H  21 s( 99.90%)p 0.00(  0.10%)
                                           -0.9995  0.0023  0.0147  0.0282 -0.0053
   200. (0.00710) BD*( 1) C  10 - H  22  
                ( 37.25%)   0.6103* C  10 s( 29.14%)p 2.43( 70.83%)d 0.00(  0.03%)
                                            0.0004 -0.5396  0.0135  0.3933 -0.0135
                                           -0.7298  0.0009 -0.1445  0.0043  0.0116
                                            0.0035 -0.0043  0.0068  0.0088
                ( 62.75%)  -0.7922* H  22 s( 99.90%)p 0.00(  0.10%)
                                           -0.9995  0.0021 -0.0137  0.0283  0.0054


 NHO Directionality and "Bond Bending" (deviations from line of nuclear centers)

         [Thresholds for printing:  angular deviation  >  1.0 degree]
                                    hybrid p-character > 25.0%
                                    orbital occupancy  >  0.10e

                                Line of Centers        Hybrid 1              Hybrid 2
                                ---------------  -------------------   ------------------
                NBO               Theta   Phi    Theta   Phi    Dev    Theta   Phi    Dev
 ========================================================================================
     1. BD (   1) O   1 - C   2    36.2    0.0    34.8  354.5   3.5    141.6  181.4   2.3
     2. BD (   1) O   1 - H  11    72.3  180.0    76.6  173.9   7.3      --     --    --
     3. BD (   1) C   2 - C   3   107.8    0.0   109.2    0.1   1.4      --     --    --
     4. BD (   1) C   2 - H  12    54.9  258.6    56.2  254.8   3.3      --     --    --
     5. BD (   1) C   2 - H  13    54.9  101.4    57.5  106.0   4.6      --     --    --
     9. BD (   1) C   4 - C   5   108.2    0.0   106.7    0.0   1.5     68.9  180.0   2.9
    10. BD (   1) C   4 - H  16    54.8  101.4    52.9  101.4   1.9      --     --    --
    11. BD (   1) C   4 - H  17    54.8  258.6    53.3  258.4   1.5      --     --    --
    12. BD (   1) C   5 - C   6   100.2  299.3    99.0  296.9   2.6     78.8  122.0   2.9
    13. BD (   1) C   5 - C  10   100.2   60.7    99.4   63.2   2.6     79.0  238.0   2.8
    14. BD (   1) C   6 - C   7   110.2  359.9   110.2  355.5   4.1     69.8  184.2   4.0
    15. BD (   2) C   6 - C   7   110.2  359.9    20.1    0.1  90.1    159.8  180.2  90.0
    17. BD (   1) C   7 - C   8   100.0   61.3   101.4   56.9   4.5     81.3  245.7   4.5
    19. BD (   1) C   8 - C   9    80.0  118.7    81.3  114.3   4.5    101.4  303.1   4.5
    21. BD (   1) C   9 - C  10    69.8  180.1    69.8  175.8   4.0    110.1    4.6   4.2
    22. BD (   2) C   9 - C  10    69.8  180.1   159.8  179.7  90.0     20.0  359.6  90.2
    35. LP (   1) O   1             --     --    162.4   35.0   --       --     --    --
    36. LP (   2) O   1             --     --     95.8  264.9   --       --     --    --
    37. LP*(   1) C   5             --     --     20.1    0.1   --       --     --    --
    38. LP*(   1) C   8             --     --    159.8  180.0   --       --     --    --


 Second Order Perturbation Theory Analysis of Fock Matrix in NBO Basis

     Threshold for printing:   0.25 kcal/mol
                                                                              E(2)  E(j)-E(i) F(i,j)
         Donor NBO (i)                     Acceptor NBO (j)                 kcal/mol   a.u.    a.u. 
 ===================================================================================================

 within unit  1
   1. BD (   1) O   1 - C   2        /182. BD*(   1) C   3 - C   4            1.06    1.21    0.045
   2. BD (   1) O   1 - H  11        / 49. RY*(   2) C   2                    0.28    1.30    0.024
   2. BD (   1) O   1 - H  11        / 52. RY*(   5) C   2                    0.27    2.41    0.032
   2. BD (   1) O   1 - H  11        / 57. RY*(   1) C   3                    0.27    1.36    0.024
   2. BD (   1) O   1 - H  11        /179. BD*(   1) C   2 - C   3            1.58    1.09    0.053
   3. BD (   1) C   2 - C   3        / 40. RY*(   2) O   1                    0.40    1.99    0.036
   3. BD (   1) C   2 - C   3        / 67. RY*(   2) C   4                    0.75    1.45    0.042
   3. BD (   1) C   2 - C   3        /178. BD*(   1) O   1 - H  11            0.87    1.06    0.039
   3. BD (   1) C   2 - C   3        /181. BD*(   1) C   2 - H  13            0.26    1.05    0.021
   3. BD (   1) C   2 - C   3        /182. BD*(   1) C   3 - C   4            0.47    0.99    0.027
   3. BD (   1) C   2 - C   3        /183. BD*(   1) C   3 - H  14            0.27    1.06    0.021
   3. BD (   1) C   2 - C   3        /184. BD*(   1) C   3 - H  15            0.33    1.06    0.024
   3. BD (   1) C   2 - C   3        /185. BD*(   1) C   4 - C   5            1.21    1.01    0.044
   4. BD (   1) C   2 - H  12        / 39. RY*(   1) O   1                    0.40    1.66    0.033
   4. BD (   1) C   2 - H  12        /184. BD*(   1) C   3 - H  15            1.63    0.95    0.050
   5. BD (   1) C   2 - H  13        / 39. RY*(   1) O   1                    0.29    1.66    0.028
   5. BD (   1) C   2 - H  13        /183. BD*(   1) C   3 - H  14            1.58    0.94    0.049
   6. BD (   1) C   3 - C   4        / 37. LP*(   1) C   5                    3.78    0.49    0.061
   6. BD (   1) C   3 - C   4        / 49. RY*(   2) C   2                    0.51    1.22    0.032
   6. BD (   1) C   3 - C   4        / 77. RY*(   3) C   5                    0.68    1.44    0.040
   6. BD (   1) C   3 - C   4        /177. BD*(   1) O   1 - C   2            1.01    0.91    0.039
   6. BD (   1) C   3 - C   4        /179. BD*(   1) C   2 - C   3            0.28    1.01    0.022
   6. BD (   1) C   3 - C   4        /185. BD*(   1) C   4 - C   5            0.56    1.00    0.030
   6. BD (   1) C   3 - C   4        /186. BD*(   1) C   4 - H  16            0.53    1.04    0.030
   6. BD (   1) C   3 - C   4        /187. BD*(   1) C   4 - H  17            0.44    1.04    0.027
   6. BD (   1) C   3 - C   4        /188. BD*(   1) C   5 - C   6            0.30    1.13    0.024
   6. BD (   1) C   3 - C   4        /189. BD*(   1) C   5 - C  10            0.28    1.13    0.023
   7. BD (   1) C   3 - H  14        / 50. RY*(   3) C   2                    0.31    1.55    0.028
   7. BD (   1) C   3 - H  14        /177. BD*(   1) O   1 - C   2            0.33    0.79    0.020
   7. BD (   1) C   3 - H  14        /181. BD*(   1) C   2 - H  13            1.47    0.92    0.047
   7. BD (   1) C   3 - H  14        /186. BD*(   1) C   4 - H  16            1.60    0.91    0.048
   8. BD (   1) C   3 - H  15        /177. BD*(   1) O   1 - C   2            0.29    0.79    0.019
   8. BD (   1) C   3 - H  15        /180. BD*(   1) C   2 - H  12            1.48    0.92    0.047
   8. BD (   1) C   3 - H  15        /187. BD*(   1) C   4 - H  17            1.58    0.91    0.048
   9. BD (   1) C   4 - C   5        / 59. RY*(   3) C   3                    0.59    1.56    0.039
   9. BD (   1) C   4 - C   5        / 84. RY*(   1) C   6                    0.70    1.78    0.045
   9. BD (   1) C   4 - C   5        /120. RY*(   1) C  10                    0.70    1.78    0.045
   9. BD (   1) C   4 - C   5        /179. BD*(   1) C   2 - C   3            0.95    1.05    0.040
   9. BD (   1) C   4 - C   5        /182. BD*(   1) C   3 - C   4            0.74    1.03    0.035
   9. BD (   1) C   4 - C   5        /186. BD*(   1) C   4 - H  16            0.32    1.08    0.023
   9. BD (   1) C   4 - C   5        /187. BD*(   1) C   4 - H  17            0.31    1.08    0.023
   9. BD (   1) C   4 - C   5        /188. BD*(   1) C   5 - C   6            1.31    1.18    0.050
   9. BD (   1) C   4 - C   5        /189. BD*(   1) C   5 - C  10            1.32    1.18    0.050
   9. BD (   1) C   4 - C   5        /190. BD*(   1) C   6 - C   7            1.30    1.19    0.050
   9. BD (   1) C   4 - C   5        /197. BD*(   1) C   9 - C  10            1.31    1.19    0.050
  10. BD (   1) C   4 - H  16        / 37. LP*(   1) C   5                    1.45    0.39    0.034
  10. BD (   1) C   4 - H  16        / 58. RY*(   2) C   3                    0.26    1.50    0.025
  10. BD (   1) C   4 - H  16        /183. BD*(   1) C   3 - H  14            1.47    0.95    0.047
  10. BD (   1) C   4 - H  16        /188. BD*(   1) C   5 - C   6            1.76    1.02    0.054
  11. BD (   1) C   4 - H  17        / 37. LP*(   1) C   5                    1.33    0.39    0.033
  11. BD (   1) C   4 - H  17        / 58. RY*(   2) C   3                    0.29    1.50    0.027
  11. BD (   1) C   4 - H  17        /184. BD*(   1) C   3 - H  15            1.47    0.95    0.048
  11. BD (   1) C   4 - H  17        /189. BD*(   1) C   5 - C  10            1.78    1.03    0.054
  12. BD (   1) C   5 - C   6        / 66. RY*(   1) C   4                    0.65    1.66    0.042
  12. BD (   1) C   5 - C   6        / 93. RY*(   1) C   7                    0.56    1.87    0.041
  12. BD (   1) C   5 - C   6        / 94. RY*(   2) C   7                    0.66    1.37    0.038
  12. BD (   1) C   5 - C   6        /120. RY*(   1) C  10                    0.41    1.86    0.035
  12. BD (   1) C   5 - C   6        /185. BD*(   1) C   4 - C   5            1.23    1.12    0.047
  12. BD (   1) C   5 - C   6        /186. BD*(   1) C   4 - H  16            0.36    1.16    0.026
  12. BD (   1) C   5 - C   6        /189. BD*(   1) C   5 - C  10            1.56    1.25    0.056
  12. BD (   1) C   5 - C   6        /190. BD*(   1) C   6 - C   7            1.38    1.26    0.053
  12. BD (   1) C   5 - C   6        /192. BD*(   1) C   6 - H  18            0.59    1.17    0.033
  12. BD (   1) C   5 - C   6        /194. BD*(   1) C   7 - H  19            1.04    1.18    0.044
  12. BD (   1) C   5 - C   6        /200. BD*(   1) C  10 - H  22            1.22    1.17    0.048
  13. BD (   1) C   5 - C  10        / 66. RY*(   1) C   4                    0.66    1.66    0.042
  13. BD (   1) C   5 - C  10        / 84. RY*(   1) C   6                    0.41    1.86    0.035
  13. BD (   1) C   5 - C  10        /111. RY*(   1) C   9                    0.56    1.88    0.041
  13. BD (   1) C   5 - C  10        /112. RY*(   2) C   9                    0.66    1.37    0.038
  13. BD (   1) C   5 - C  10        /185. BD*(   1) C   4 - C   5            1.24    1.12    0.047
  13. BD (   1) C   5 - C  10        /187. BD*(   1) C   4 - H  17            0.37    1.16    0.026
  13. BD (   1) C   5 - C  10        /188. BD*(   1) C   5 - C   6            1.56    1.25    0.056
  13. BD (   1) C   5 - C  10        /192. BD*(   1) C   6 - H  18            1.22    1.17    0.048
  13. BD (   1) C   5 - C  10        /197. BD*(   1) C   9 - C  10            1.39    1.26    0.053
  13. BD (   1) C   5 - C  10        /199. BD*(   1) C   9 - H  21            1.04    1.18    0.044
  13. BD (   1) C   5 - C  10        /200. BD*(   1) C  10 - H  22            0.60    1.17    0.034
  14. BD (   1) C   6 - C   7        / 75. RY*(   1) C   5                    0.58    1.86    0.042
  14. BD (   1) C   6 - C   7        / 76. RY*(   2) C   5                    0.65    1.63    0.041
  14. BD (   1) C   6 - C   7        /102. RY*(   1) C   8                    0.43    1.90    0.036
  14. BD (   1) C   6 - C   7        /103. RY*(   2) C   8                    0.58    1.36    0.036
  14. BD (   1) C   6 - C   7        /185. BD*(   1) C   4 - C   5            1.70    1.12    0.055
  14. BD (   1) C   6 - C   7        /188. BD*(   1) C   5 - C   6            1.49    1.25    0.054
  14. BD (   1) C   6 - C   7        /192. BD*(   1) C   6 - H  18            0.68    1.17    0.036
  14. BD (   1) C   6 - C   7        /193. BD*(   1) C   7 - C   8            1.18    1.26    0.049
  14. BD (   1) C   6 - C   7        /194. BD*(   1) C   7 - H  19            0.65    1.18    0.035
  14. BD (   1) C   6 - C   7        /196. BD*(   1) C   8 - H  20            1.12    1.17    0.046
  15. BD (   2) C   6 - C   7        / 37. LP*(   1) C   5                   24.65    0.18    0.088
  15. BD (   2) C   6 - C   7        / 38. LP*(   1) C   8                   29.65    0.18    0.095
  15. BD (   2) C   6 - C   7        /106. RY*(   5) C   8                    0.89    0.90    0.039
  16. BD (   1) C   6 - H  18        / 75. RY*(   1) C   5                    0.46    1.67    0.035
  16. BD (   1) C   6 - H  18        / 93. RY*(   1) C   7                    0.34    1.69    0.031
  16. BD (   1) C   6 - H  18        /188. BD*(   1) C   5 - C   6            0.45    1.06    0.028
  16. BD (   1) C   6 - H  18        /189. BD*(   1) C   5 - C  10            2.15    1.06    0.060
  16. BD (   1) C   6 - H  18        /190. BD*(   1) C   6 - C   7            0.49    1.08    0.029
  16. BD (   1) C   6 - H  18        /193. BD*(   1) C   7 - C   8            1.88    1.07    0.057
  17. BD (   1) C   7 - C   8        / 84. RY*(   1) C   6                    0.31    1.86    0.031
  17. BD (   1) C   7 - C   8        / 85. RY*(   2) C   6                    0.75    1.43    0.041
  17. BD (   1) C   7 - C   8        /111. RY*(   1) C   9                    0.45    1.88    0.037
  17. BD (   1) C   7 - C   8        /112. RY*(   2) C   9                    0.71    1.37    0.039
  17. BD (   1) C   7 - C   8        /190. BD*(   1) C   6 - C   7            1.22    1.26    0.050
  17. BD (   1) C   7 - C   8        /192. BD*(   1) C   6 - H  18            1.20    1.17    0.047
  17. BD (   1) C   7 - C   8        /194. BD*(   1) C   7 - H  19            0.59    1.18    0.033
  17. BD (   1) C   7 - C   8        /195. BD*(   1) C   8 - C   9            1.09    1.26    0.047
  17. BD (   1) C   7 - C   8        /196. BD*(   1) C   8 - H  20            0.53    1.18    0.032
  17. BD (   1) C   7 - C   8        /199. BD*(   1) C   9 - H  21            1.24    1.18    0.048
  18. BD (   1) C   7 - H  19        / 84. RY*(   1) C   6                    0.30    1.67    0.028
  18. BD (   1) C   7 - H  19        /102. RY*(   1) C   8                    0.32    1.72    0.030
  18. BD (   1) C   7 - H  19        /188. BD*(   1) C   5 - C   6            2.03    1.06    0.059
  18. BD (   1) C   7 - H  19        /190. BD*(   1) C   6 - C   7            0.47    1.07    0.029
  18. BD (   1) C   7 - H  19        /193. BD*(   1) C   7 - C   8            0.34    1.07    0.024
  18. BD (   1) C   7 - H  19        /195. BD*(   1) C   8 - C   9            1.80    1.07    0.055
  19. BD (   1) C   8 - C   9        / 93. RY*(   1) C   7                    0.44    1.87    0.037
  19. BD (   1) C   8 - C   9        / 94. RY*(   2) C   7                    0.71    1.37    0.040
  19. BD (   1) C   8 - C   9        /120. RY*(   1) C  10                    0.32    1.86    0.031
  19. BD (   1) C   8 - C   9        /121. RY*(   2) C  10                    0.75    1.43    0.041
  19. BD (   1) C   8 - C   9        /193. BD*(   1) C   7 - C   8            1.09    1.26    0.047
  19. BD (   1) C   8 - C   9        /194. BD*(   1) C   7 - H  19            1.25    1.18    0.049
  19. BD (   1) C   8 - C   9        /196. BD*(   1) C   8 - H  20            0.52    1.18    0.031
  19. BD (   1) C   8 - C   9        /197. BD*(   1) C   9 - C  10            1.22    1.27    0.050
  19. BD (   1) C   8 - C   9        /199. BD*(   1) C   9 - H  21            0.57    1.18    0.033
  19. BD (   1) C   8 - C   9        /200. BD*(   1) C  10 - H  22            1.20    1.17    0.047
  20. BD (   1) C   8 - H  20        / 93. RY*(   1) C   7                    0.35    1.69    0.031
  20. BD (   1) C   8 - H  20        /111. RY*(   1) C   9                    0.34    1.69    0.031
  20. BD (   1) C   8 - H  20        /190. BD*(   1) C   6 - C   7            1.95    1.08    0.058
  20. BD (   1) C   8 - H  20        /193. BD*(   1) C   7 - C   8            0.33    1.08    0.024
  20. BD (   1) C   8 - H  20        /195. BD*(   1) C   8 - C   9            0.32    1.08    0.024
  20. BD (   1) C   8 - H  20        /197. BD*(   1) C   9 - C  10            1.95    1.08    0.058
  21. BD (   1) C   9 - C  10        / 75. RY*(   1) C   5                    0.56    1.86    0.041
  21. BD (   1) C   9 - C  10        / 76. RY*(   2) C   5                    0.63    1.63    0.041
  21. BD (   1) C   9 - C  10        /102. RY*(   1) C   8                    0.43    1.90    0.036
  21. BD (   1) C   9 - C  10        /103. RY*(   2) C   8                    0.58    1.36    0.035
  21. BD (   1) C   9 - C  10        /185. BD*(   1) C   4 - C   5            1.70    1.12    0.055
  21. BD (   1) C   9 - C  10        /189. BD*(   1) C   5 - C  10            1.49    1.25    0.055
  21. BD (   1) C   9 - C  10        /195. BD*(   1) C   8 - C   9            1.18    1.26    0.049
  21. BD (   1) C   9 - C  10        /196. BD*(   1) C   8 - H  20            1.13    1.17    0.046
  21. BD (   1) C   9 - C  10        /199. BD*(   1) C   9 - H  21            0.64    1.18    0.035
  21. BD (   1) C   9 - C  10        /200. BD*(   1) C  10 - H  22            0.68    1.17    0.036
  22. BD (   2) C   9 - C  10        / 37. LP*(   1) C   5                   26.32    0.18    0.091
  22. BD (   2) C   9 - C  10        / 38. LP*(   1) C   8                   27.54    0.18    0.092
  22. BD (   2) C   9 - C  10        /105. RY*(   4) C   8                    0.26    2.17    0.032
  22. BD (   2) C   9 - C  10        /106. RY*(   5) C   8                    0.66    0.90    0.034
  23. BD (   1) C   9 - H  21        /102. RY*(   1) C   8                    0.32    1.72    0.030
  23. BD (   1) C   9 - H  21        /120. RY*(   1) C  10                    0.30    1.67    0.028
  23. BD (   1) C   9 - H  21        /189. BD*(   1) C   5 - C  10            2.04    1.06    0.059
  23. BD (   1) C   9 - H  21        /193. BD*(   1) C   7 - C   8            1.80    1.07    0.055
  23. BD (   1) C   9 - H  21        /195. BD*(   1) C   8 - C   9            0.33    1.07    0.024
  23. BD (   1) C   9 - H  21        /197. BD*(   1) C   9 - C  10            0.47    1.07    0.028
  24. BD (   1) C  10 - H  22        / 75. RY*(   1) C   5                    0.46    1.67    0.035
  24. BD (   1) C  10 - H  22        /111. RY*(   1) C   9                    0.34    1.69    0.030
  24. BD (   1) C  10 - H  22        /188. BD*(   1) C   5 - C   6            2.15    1.06    0.060
  24. BD (   1) C  10 - H  22        /189. BD*(   1) C   5 - C  10            0.47    1.06    0.028
  24. BD (   1) C  10 - H  22        /195. BD*(   1) C   8 - C   9            1.87    1.07    0.057
  24. BD (   1) C  10 - H  22        /197. BD*(   1) C   9 - C  10            0.49    1.07    0.029
  25. CR (   1) O   1                / 49. RY*(   2) C   2                    0.85   19.58    0.163
  25. CR (   1) O   1                / 52. RY*(   5) C   2                    0.35   20.68    0.108
  26. CR (   1) C   2                / 57. RY*(   1) C   3                    0.32   10.80    0.074
  26. CR (   1) C   2                / 60. RY*(   4) C   3                    0.32   10.93    0.074
  26. CR (   1) C   2                /133. RY*(   1) H  12                    0.31   10.52    0.073
  26. CR (   1) C   2                /137. RY*(   1) H  13                    0.32   10.52    0.074
  26. CR (   1) C   2                /177. BD*(   1) O   1 - C   2            0.49   10.44    0.090
  27. CR (   1) C   3                / 48. RY*(   1) C   2                    0.40   11.33    0.085
  27. CR (   1) C   3                / 69. RY*(   4) C   4                    0.42   10.77    0.085
  27. CR (   1) C   3                /141. RY*(   1) H  14                    0.35   10.48    0.077
  27. CR (   1) C   3                /145. RY*(   1) H  15                    0.35   10.48    0.076
  28. CR (   1) C   4                / 57. RY*(   1) C   3                    0.50   10.76    0.093
  28. CR (   1) C   4                / 75. RY*(   1) C   5                    0.26   11.23    0.068
  28. CR (   1) C   4                /149. RY*(   1) H  16                    0.34   10.49    0.075
  28. CR (   1) C   4                /153. RY*(   1) H  17                    0.34   10.49    0.075
  28. CR (   1) C   4                /188. BD*(   1) C   5 - C   6            0.40   10.62    0.083
  28. CR (   1) C   4                /189. BD*(   1) C   5 - C  10            0.40   10.62    0.083
  29. CR (   1) C   5                / 68. RY*(   3) C   4                    0.40   10.97    0.084
  29. CR (   1) C   5                / 85. RY*(   2) C   6                    0.90   10.84    0.125
  29. CR (   1) C   5                /121. RY*(   2) C  10                    0.91   10.83    0.125
  29. CR (   1) C   5                /190. BD*(   1) C   6 - C   7            0.41   10.67    0.084
  29. CR (   1) C   5                /192. BD*(   1) C   6 - H  18            0.27   10.57    0.068
  29. CR (   1) C   5                /197. BD*(   1) C   9 - C  10            0.42   10.67    0.084
  29. CR (   1) C   5                /200. BD*(   1) C  10 - H  22            0.27   10.58    0.068
  30. CR (   1) C   6                / 75. RY*(   1) C   5                    0.28   11.24    0.071
  30. CR (   1) C   6                / 76. RY*(   2) C   5                    0.81   11.02    0.119
  30. CR (   1) C   6                / 94. RY*(   2) C   7                    0.74   10.75    0.113
  30. CR (   1) C   6                /157. RY*(   1) H  18                    0.38   10.46    0.080
  30. CR (   1) C   6                /185. BD*(   1) C   4 - C   5            0.50   10.50    0.092
  30. CR (   1) C   6                /189. BD*(   1) C   5 - C  10            0.49   10.64    0.092
  30. CR (   1) C   6                /193. BD*(   1) C   7 - C   8            0.45   10.64    0.088
  30. CR (   1) C   6                /194. BD*(   1) C   7 - H  19            0.28   10.56    0.069
  31. CR (   1) C   7                / 85. RY*(   2) C   6                    0.27   10.81    0.068
  31. CR (   1) C   7                / 86. RY*(   3) C   6                    0.55   10.71    0.097
  31. CR (   1) C   7                /103. RY*(   2) C   8                    0.67   10.75    0.107
  31. CR (   1) C   7                /104. RY*(   3) C   8                    0.26   10.77    0.067
  31. CR (   1) C   7                /161. RY*(   1) H  19                    0.40   10.45    0.082
  31. CR (   1) C   7                /188. BD*(   1) C   5 - C   6            0.51   10.64    0.094
  31. CR (   1) C   7                /192. BD*(   1) C   6 - H  18            0.31   10.55    0.072
  31. CR (   1) C   7                /195. BD*(   1) C   8 - C   9            0.41   10.64    0.083
  31. CR (   1) C   7                /196. BD*(   1) C   8 - H  20            0.27   10.56    0.068
  32. CR (   1) C   8                / 94. RY*(   2) C   7                    0.73   10.77    0.112
  32. CR (   1) C   8                / 95. RY*(   3) C   7                    0.28   10.78    0.070
  32. CR (   1) C   8                /112. RY*(   2) C   9                    0.73   10.77    0.112
  32. CR (   1) C   8                /113. RY*(   3) C   9                    0.28   10.79    0.070
  32. CR (   1) C   8                /165. RY*(   1) H  20                    0.40   10.46    0.082
  32. CR (   1) C   8                /190. BD*(   1) C   6 - C   7            0.44   10.66    0.087
  32. CR (   1) C   8                /194. BD*(   1) C   7 - H  19            0.29   10.58    0.070
  32. CR (   1) C   8                /197. BD*(   1) C   9 - C  10            0.44   10.66    0.086
  32. CR (   1) C   8                /199. BD*(   1) C   9 - H  21            0.29   10.58    0.070
  33. CR (   1) C   9                /103. RY*(   2) C   8                    0.68   10.75    0.108
  33. CR (   1) C   9                /104. RY*(   3) C   8                    0.26   10.77    0.067
  33. CR (   1) C   9                /121. RY*(   2) C  10                    0.27   10.81    0.068
  33. CR (   1) C   9                /122. RY*(   3) C  10                    0.55   10.71    0.097
  33. CR (   1) C   9                /169. RY*(   1) H  21                    0.40   10.45    0.082
  33. CR (   1) C   9                /189. BD*(   1) C   5 - C  10            0.51   10.64    0.094
  33. CR (   1) C   9                /193. BD*(   1) C   7 - C   8            0.41   10.64    0.083
  33. CR (   1) C   9                /196. BD*(   1) C   8 - H  20            0.27   10.56    0.068
  33. CR (   1) C   9                /200. BD*(   1) C  10 - H  22            0.31   10.56    0.073
  34. CR (   1) C  10                / 75. RY*(   1) C   5                    0.30   11.24    0.074
  34. CR (   1) C  10                / 76. RY*(   2) C   5                    0.70   11.01    0.111
  34. CR (   1) C  10                /112. RY*(   2) C   9                    0.73   10.75    0.112
  34. CR (   1) C  10                /173. RY*(   1) H  22                    0.38   10.46    0.080
  34. CR (   1) C  10                /185. BD*(   1) C   4 - C   5            0.50   10.50    0.092
  34. CR (   1) C  10                /188. BD*(   1) C   5 - C   6            0.50   10.63    0.092
  34. CR (   1) C  10                /195. BD*(   1) C   8 - C   9            0.45   10.64    0.088
  34. CR (   1) C  10                /199. BD*(   1) C   9 - H  21            0.28   10.56    0.069
  35. LP (   1) O   1                / 48. RY*(   1) C   2                    0.27    1.82    0.028
  35. LP (   1) O   1                / 49. RY*(   2) C   2                    0.75    1.18    0.038
  35. LP (   1) O   1                /131. RY*(   3) H  11                    0.36    1.82    0.032
  35. LP (   1) O   1                /179. BD*(   1) C   2 - C   3            0.43    0.97    0.026
  35. LP (   1) O   1                /180. BD*(   1) C   2 - H  12            1.01    1.01    0.040
  35. LP (   1) O   1                /181. BD*(   1) C   2 - H  13            0.32    1.01    0.023
  35. LP (   1) O   1                /182. BD*(   1) C   3 - C   4            0.31    0.95    0.022
  36. LP (   2) O   1                / 50. RY*(   3) C   2                    0.33    1.35    0.029
  36. LP (   2) O   1                / 51. RY*(   4) C   2                    0.40    2.44    0.043
  36. LP (   2) O   1                /129. RY*(   1) H  11                    0.51    1.66    0.040
  36. LP (   2) O   1                /130. RY*(   2) H  11                    0.51    1.66    0.040
  36. LP (   2) O   1                /178. BD*(   1) O   1 - H  11            1.04    0.74    0.038
  36. LP (   2) O   1                /180. BD*(   1) C   2 - H  12            2.63    0.73    0.059
  36. LP (   2) O   1                /181. BD*(   1) C   2 - H  13            3.12    0.73    0.065
  37. LP*(   1) C   5                / 77. RY*(   3) C   5                    0.75    0.95    0.068
  37. LP*(   1) C   5                / 87. RY*(   4) C   6                    0.80    0.80    0.064
  37. LP*(   1) C   5                /123. RY*(   4) C  10                    0.82    0.83    0.066
  37. LP*(   1) C   5                /182. BD*(   1) C   3 - C   4            1.32    0.49    0.064
  37. LP*(   1) C   5                /186. BD*(   1) C   4 - H  16            0.43    0.54    0.038
  37. LP*(   1) C   5                /187. BD*(   1) C   4 - H  17            0.39    0.54    0.036
  37. LP*(   1) C   5                /191. BD*(   2) C   6 - C   7           15.54    0.12    0.102
  37. LP*(   1) C   5                /198. BD*(   2) C   9 - C  10           14.92    0.12    0.100
  38. LP*(   1) C   8                / 96. RY*(   4) C   7                    0.75    0.82    0.064
  38. LP*(   1) C   8                /106. RY*(   5) C   8                    1.71    0.73    0.092
  38. LP*(   1) C   8                /114. RY*(   4) C   9                    0.75    0.86    0.066
  38. LP*(   1) C   8                /191. BD*(   2) C   6 - C   7           13.68    0.12    0.098
  38. LP*(   1) C   8                /198. BD*(   2) C   9 - C  10           13.98    0.12    0.099


 Natural Bond Orbitals (Summary):

                                                            Principal Delocalizations
           NBO                        Occupancy    Energy   (geminal,vicinal,remote)
 ====================================================================================
 Molecular unit  1  (C9H12O)
     1. BD (   1) O   1 - C   2          0.99601    -0.97207  182(v)
     2. BD (   1) O   1 - H  11          0.98746    -0.83376  179(v),49(v),52(v),57(r)
     3. BD (   1) C   2 - C   3          0.98237    -0.75454  185(v),178(v),67(v),182(g)
                                                    40(v),184(g),183(g),181(g)
     4. BD (   1) C   2 - H  12          0.98037    -0.63625  184(v),39(v)
     5. BD (   1) C   2 - H  13          0.96720    -0.63602  183(v),39(v)
     6. BD (   1) C   3 - C   4          0.95121    -0.74891  37(v),177(v),77(v),185(g)
                                                    186(g),49(v),187(g),188(v)
                                                    189(v),179(g)
     7. BD (   1) C   3 - H  14          0.98740    -0.62708  186(v),181(v),177(v),50(v)
     8. BD (   1) C   3 - H  15          0.98603    -0.62566  187(v),180(v),177(v)
     9. BD (   1) C   4 - C   5          0.98629    -0.79408  189(g),197(v),188(g),190(v)
                                                    179(v),182(g),84(v),120(v)
                                                    59(v),186(g),187(g)
    10. BD (   1) C   4 - H  16          0.97746    -0.64164  37(v),188(v),183(v),58(v)
    11. BD (   1) C   4 - H  17          0.97977    -0.64233  189(v),37(v),184(v),58(v)
    12. BD (   1) C   5 - C   6          0.98699    -0.87051  189(g),190(g),185(g),200(v)
                                                    194(v),94(v),66(v),192(g)
                                                    93(v),120(v),186(v)
    13. BD (   1) C   5 - C  10          0.98697    -0.86996  188(g),197(g),185(g),192(v)
                                                    199(v),112(v),66(v),200(g)
                                                    111(v),84(v),187(v)
    14. BD (   1) C   6 - C   7          0.98955    -0.86622  185(v),188(g),193(g),196(v)
                                                    192(g),76(v),194(g),75(v)
                                                    103(v),102(v)
    15. BD (   2) C   6 - C   7          0.84623    -0.43158  38(v),37(v),106(v)
    16. BD (   1) C   6 - H  18          0.98969    -0.68133  189(v),193(v),190(g),75(v)
                                                    188(g),93(v)
    17. BD (   1) C   7 - C   8          0.99024    -0.87055  199(v),190(g),192(v),195(g)
                                                    85(v),112(v),194(g),196(g)
                                                    111(v),84(v)
    18. BD (   1) C   7 - H  19          0.98969    -0.67821  188(v),195(v),190(g),193(g)
                                                    102(v),84(v)
    19. BD (   1) C   8 - C   9          0.99025    -0.87108  194(v),197(g),200(v),193(g)
                                                    121(v),94(v),199(g),196(g)
                                                    93(v),120(v)
    20. BD (   1) C   8 - H  20          0.98994    -0.68892  190(v),197(v),93(v),111(v)
                                                    193(g),195(g)
    21. BD (   1) C   9 - C  10          0.98954    -0.86614  185(v),189(g),195(g),196(v)
                                                    200(g),199(g),76(v),103(v)
                                                    75(v),102(v)
    22. BD (   2) C   9 - C  10          0.84886    -0.43193  38(v),37(v),106(v),105(v)
    23. BD (   1) C   9 - H  21          0.98972    -0.67915  189(v),193(v),197(g),195(g)
                                                    102(v),120(v)
    24. BD (   1) C  10 - H  22          0.98967    -0.68039  188(v),195(v),197(g),189(g)
                                                    75(v),111(v)
    25. CR (   1) O   1                  0.99987   -19.10787  49(v),52(v)
    26. CR (   1) C   2                  0.99954   -10.27675  177(g),137(v),57(v),60(v)
                                                    133(v)
    27. CR (   1) C   3                  0.99954   -10.22187  69(v),48(v),141(v),145(v)
    28. CR (   1) C   4                  0.99954   -10.23738  57(v),189(v),188(v),153(v)
                                                    149(v),75(v)
    29. CR (   1) C   5                  0.99942   -10.27480  121(v),85(v),197(v),190(v)
                                                    68(v),200(v),192(v)
    30. CR (   1) C   6                  0.99944   -10.25237  76(v),94(v),185(v),189(v)
                                                    193(v),157(v),194(v),75(v)
    31. CR (   1) C   7                  0.99949   -10.25369  103(v),86(v),188(v),195(v)
                                                    161(v),192(v),196(v),85(v)
                                                    104(v)
    32. CR (   1) C   8                  0.99947   -10.26988  112(v),94(v),190(v),197(v)
                                                    165(v),194(v),199(v),95(v)
                                                    113(v)
    33. CR (   1) C   9                  0.99949   -10.25516  103(v),122(v),189(v),193(v)
                                                    169(v),200(v),196(v),121(v)
                                                    104(v)
    34. CR (   1) C  10                  0.99944   -10.25077  112(v),76(v),185(v),188(v)
                                                    195(v),173(v),75(v),199(v)
    35. LP (   1) O   1                  0.99032    -0.71248  180(v),49(v),179(v),131(v)
                                                    181(v),182(r),48(v)
    36. LP (   2) O   1                  0.84874    -0.42867  181(v),180(v),178(g),130(v)
                                                    129(v),51(v),50(v)
    37. LP*(   1) C   5                  0.24687    -0.25422  38(r),191(v),198(v),182(v)
                                                    123(v),87(v),77(g),186(v)
                                                    187(v)
    38. LP*(   1) C   8                  0.23494    -0.25510  37(r),198(v),191(v),106(g)
                                                    114(v),96(v)
    39. RY*(   1) O   1                  0.00082     1.02750   
    40. RY*(   2) O   1                  0.00067     1.23442   
    41. RY*(   3) O   1                  0.00002     1.44813   
    42. RY*(   4) O   1                  0.00002     1.37653   
    43. RY*(   5) O   1                  0.00000     2.62797   
    44. RY*(   6) O   1                  0.00000     2.89189   
    45. RY*(   7) O   1                  0.00000     2.54789   
    46. RY*(   8) O   1                  0.00000     2.67100   
    47. RY*(   9) O   1                  0.00000     2.49965   
    48. RY*(   1) C   2                  0.00165     1.10350   
    49. RY*(   2) C   2                  0.00141     0.46862   
    50. RY*(   3) C   2                  0.00116     0.92301   
    51. RY*(   4) C   2                  0.00066     2.00701   
    52. RY*(   5) C   2                  0.00025     1.57304   
    53. RY*(   6) C   2                  0.00015     0.86506   
    54. RY*(   7) C   2                  0.00007     1.61732   
    55. RY*(   8) C   2                  0.00000     2.04993   
    56. RY*(   9) C   2                  0.00000     1.74313   
    57. RY*(   1) C   3                  0.00184     0.52520   
    58. RY*(   2) C   3                  0.00153     0.86120   
    59. RY*(   3) C   3                  0.00119     0.76564   
    60. RY*(   4) C   3                  0.00041     0.64983   
    61. RY*(   5) C   3                  0.00018     1.89332   
    62. RY*(   6) C   3                  0.00008     1.99472   
    63. RY*(   7) C   3                  0.00003     1.95276   
    64. RY*(   8) C   3                  0.00002     2.07178   
    65. RY*(   9) C   3                  0.00000     2.03331   
    66. RY*(   1) C   4                  0.00341     0.78630   
    67. RY*(   2) C   4                  0.00159     0.69398   
    68. RY*(   3) C   4                  0.00039     0.69633   
    69. RY*(   4) C   4                  0.00028     0.54524   
    70. RY*(   5) C   4                  0.00019     1.98601   
    71. RY*(   6) C   4                  0.00007     1.91816   
    72. RY*(   7) C   4                  0.00004     1.96471   
    73. RY*(   8) C   4                  0.00000     2.18519   
    74. RY*(   9) C   4                  0.00001     1.98338   
    75. RY*(   1) C   5                  0.00270     0.99140   
    76. RY*(   2) C   5                  0.00153     0.76356   
    77. RY*(   3) C   5                  0.00118     0.69360   
    78. RY*(   4) C   5                  0.00049     0.72064   
    79. RY*(   5) C   5                  0.00032     1.74318   
    80. RY*(   6) C   5                  0.00023     2.14791   
    81. RY*(   7) C   5                  0.00009     1.54026   
    82. RY*(   8) C   5                  0.00008     1.92219   
    83. RY*(   9) C   5                  0.00001     2.00437   
    84. RY*(   1) C   6                  0.00298     0.99077   
    85. RY*(   2) C   6                  0.00131     0.56099   
    86. RY*(   3) C   6                  0.00057     0.45457   
    87. RY*(   4) C   6                  0.00033     0.54453   
    88. RY*(   5) C   6                  0.00010     1.67708   
    89. RY*(   6) C   6                  0.00007     2.16121   
    90. RY*(   7) C   6                  0.00003     2.17460   
    91. RY*(   8) C   6                  0.00001     1.71120   
    92. RY*(   9) C   6                  0.00000     2.01980   
    93. RY*(   1) C   7                  0.00273     1.00385   
    94. RY*(   2) C   7                  0.00139     0.49627   
    95. RY*(   3) C   7                  0.00043     0.51396   
    96. RY*(   4) C   7                  0.00025     0.56467   
    97. RY*(   5) C   7                  0.00008     1.68196   
    98. RY*(   6) C   7                  0.00007     2.18659   
    99. RY*(   7) C   7                  0.00003     2.06145   
   100. RY*(   8) C   7                  0.00000     1.68938   
   101. RY*(   9) C   7                  0.00000     1.99428   
   102. RY*(   1) C   8                  0.00246     1.03704   
   103. RY*(   2) C   8                  0.00117     0.49399   
   104. RY*(   3) C   8                  0.00050     0.51646   
   105. RY*(   4) C   8                  0.00031     1.73878   
   106. RY*(   5) C   8                  0.00016     0.47083   
   107. RY*(   6) C   8                  0.00008     2.19190   
   108. RY*(   7) C   8                  0.00002     2.01520   
   109. RY*(   8) C   8                  0.00000     1.80000   
   110. RY*(   9) C   8                  0.00000     1.87712   
   111. RY*(   1) C   9                  0.00272     1.00539   
   112. RY*(   2) C   9                  0.00138     0.49608   
   113. RY*(   3) C   9                  0.00043     0.51562   
   114. RY*(   4) C   9                  0.00025     0.60857   
   115. RY*(   5) C   9                  0.00008     1.63841   
   116. RY*(   6) C   9                  0.00007     2.18402   
   117. RY*(   7) C   9                  0.00003     2.05824   
   118. RY*(   8) C   9                  0.00000     1.68928   
   119. RY*(   9) C   9                  0.00000     1.99322   
   120. RY*(   1) C  10                  0.00298     0.99025   
   121. RY*(   2) C  10                  0.00132     0.55959   
   122. RY*(   3) C  10                  0.00057     0.45102   
   123. RY*(   4) C  10                  0.00033     0.57835   
   124. RY*(   5) C  10                  0.00008     1.74159   
   125. RY*(   6) C  10                  0.00006     2.07348   
   126. RY*(   7) C  10                  0.00003     2.17704   
   127. RY*(   8) C  10                  0.00001     1.71058   
   128. RY*(   9) C  10                  0.00001     2.01637   
   129. RY*(   1) H  11                  0.00073     1.23131   
   130. RY*(   2) H  11                  0.00065     1.23387   
   131. RY*(   3) H  11                  0.00041     1.10750   
   132. RY*(   4) H  11                  0.00001     2.14802   
   133. RY*(   1) H  12                  0.00118     0.24464   
   134. RY*(   2) H  12                  0.00011     1.63330   
   135. RY*(   3) H  12                  0.00006     1.75570   
   136. RY*(   4) H  12                  0.00001     2.10069   
   137. RY*(   1) H  13                  0.00128     0.24052   
   138. RY*(   2) H  13                  0.00012     1.62519   
   139. RY*(   3) H  13                  0.00006     1.77107   
   140. RY*(   4) H  13                  0.00001     2.09576   
   141. RY*(   1) H  14                  0.00172     0.25954   
   142. RY*(   2) H  14                  0.00008     1.68592   
   143. RY*(   3) H  14                  0.00006     1.70946   
   144. RY*(   4) H  14                  0.00002     2.19365   
   145. RY*(   1) H  15                  0.00163     0.25705   
   146. RY*(   2) H  15                  0.00009     1.67862   
   147. RY*(   3) H  15                  0.00006     1.70932   
   148. RY*(   4) H  15                  0.00002     2.20372   
   149. RY*(   1) H  16                  0.00129     0.24870   
   150. RY*(   2) H  16                  0.00008     1.68619   
   151. RY*(   3) H  16                  0.00006     1.68435   
   152. RY*(   4) H  16                  0.00002     2.17489   
   153. RY*(   1) H  17                  0.00116     0.25074   
   154. RY*(   2) H  17                  0.00008     1.67765   
   155. RY*(   3) H  17                  0.00006     1.68495   
   156. RY*(   4) H  17                  0.00002     2.18023   
   157. RY*(   1) H  18                  0.00075     0.20967   
   158. RY*(   2) H  18                  0.00006     1.49472   
   159. RY*(   3) H  18                  0.00003     2.09890   
   160. RY*(   4) H  18                  0.00004     1.92104   
   161. RY*(   1) H  19                  0.00071     0.19894   
   162. RY*(   2) H  19                  0.00006     1.49030   
   163. RY*(   3) H  19                  0.00003     2.09940   
   164. RY*(   4) H  19                  0.00004     1.90345   
   165. RY*(   1) H  20                  0.00076     0.19088   
   166. RY*(   2) H  20                  0.00004     2.18170   
   167. RY*(   3) H  20                  0.00004     1.79875   
   168. RY*(   4) H  20                  0.00002     1.47934   
   169. RY*(   1) H  21                  0.00071     0.19821   
   170. RY*(   2) H  21                  0.00006     1.48916   
   171. RY*(   3) H  21                  0.00003     2.09848   
   172. RY*(   4) H  21                  0.00004     1.90272   
   173. RY*(   1) H  22                  0.00074     0.21036   
   174. RY*(   2) H  22                  0.00006     1.49536   
   175. RY*(   3) H  22                  0.00003     2.09969   
   176. RY*(   4) H  22                  0.00004     1.92224   
   177. BD*(   1) O   1 - C   2          0.00539     0.16300   
   178. BD*(   1) O   1 - H  11          0.00489     0.30672   
   179. BD*(   1) C   2 - C   3          0.00908     0.25676   
   180. BD*(   1) C   2 - H  12          0.01319     0.29835   
   181. BD*(   1) C   2 - H  13          0.01443     0.29697   
   182. BD*(   1) C   3 - C   4          0.00569     0.23496   
   183. BD*(   1) C   3 - H  14          0.00816     0.30832   
   184. BD*(   1) C   3 - H  15          0.00804     0.30954   
   185. BD*(   1) C   4 - C   5          0.01117     0.25083   
   186. BD*(   1) C   4 - H  16          0.00749     0.28615   
   187. BD*(   1) C   4 - H  17          0.00689     0.28721   
   188. BD*(   1) C   5 - C   6          0.01279     0.38270   
   189. BD*(   1) C   5 - C  10          0.01284     0.38305   
   190. BD*(   1) C   6 - C   7          0.00811     0.39407   
   191. BD*(   2) C   6 - C   7          0.03759    -0.13523   
   192. BD*(   1) C   6 - H  18          0.00709     0.29998   
   193. BD*(   1) C   7 - C   8          0.00806     0.38954   
   194. BD*(   1) C   7 - H  19          0.00661     0.31263   
   195. BD*(   1) C   8 - C   9          0.00802     0.38925   
   196. BD*(   1) C   8 - H  20          0.00661     0.30586   
   197. BD*(   1) C   9 - C  10          0.00811     0.39410   
   198. BD*(   2) C   9 - C  10          0.03549    -0.13503   
   199. BD*(   1) C   9 - H  21          0.00661     0.31190   
   200. BD*(   1) C  10 - H  22          0.00710     0.30063   
       -------------------------------
              Total Lewis   35.19320  ( 97.7589%)
        Valence non-Lewis    0.74125  (  2.0590%)
        Rydberg non-Lewis    0.06555  (  0.1821%)
       -------------------------------
            Total unit  1   36.00000  (100.0000%)
           Charge unit  1    1.00000
 Unable to Open any file for archive entry.
 1\1\GINC-COMPUTE-0-13\SP\UB3LYP\def2SVP\C9H12O1(1+,2)\ZAHRT2\08-Jan-20
 21\0\\# b3lyp/def2svp geom=NewRedundant pop=NBO\\20\\1,2\O,0,3.9651575
 748,0.869630783,-0.0801620461\C,0,3.1042753312,-0.2447403028,0.0244407
 075\C,0,1.6689562589,0.2516970711,-0.0229688143\C,0,0.6383185259,-0.88
 02611328,0.0832150201\C,0,-0.7843834778,-0.3767287048,0.0351424849\C,0
 ,-1.4534421084,0.000138123,1.2090534783\C,0,-2.7524210229,0.5118632123
 ,1.1632490845\C,0,-3.4063921959,0.6567047781,-0.0633870455\C,0,-2.7513
 45868,0.2853835127,-1.240811498\C,0,-1.4523695812,-0.2257842532,-1.189
 0901304\H,0,4.877249031,0.5566915308,-0.0502732851\H,0,3.2689467488,-0
 .8015721673,0.971334088\H,0,3.2697367674,-0.9686071553,-0.8016492874\H
 ,0,1.5173245265,0.9758404523,0.7948441958\H,0,1.5181072945,0.810347826
 9,-0.9617700375\H,0,0.801913241,-1.6003220922,-0.7367792219\H,0,0.8011
 288614,-1.4344927538,1.0234073708\H,0,-0.9481911033,-0.1121965653,2.17
 27161526\H,0,-3.2574354818,0.7962742877,2.0898470643\H,0,-4.4233447702
 ,1.0545045131,-0.1013173364\H,0,-3.2555147221,0.3917000653,-2.20467025
 36\H,0,-0.9462738298,-0.5160710289,-2.1143706907\\Version=ES64L-G16Rev
 C.01\State=2-A\HF=-424.7793977\S2=0.757817\S2-1=0.\S2A=0.75003\RMSD=8.
 475e-09\Dipole=-0.7399273,-0.4678091,0.0403169\Quadrupole=21.8380934,-
 14.686776,-7.1513174,-7.2083649,0.7305898,0.7030872\PG=C01 [X(C9H12O1)
 ]\\@
 The archive entry for this job was punched.


 The impersonal hand of government can
 never replace the helping hand of a neighbor.
                        -- Hubert H. Humphrey
 File lengths (MBytes):  RWF=     43 Int=      0 D2E=      0 Chk=      4 Scr=      1
 Normal termination of Gaussian 16
