# Supplementary material for: Machine-Learning-Guided Discovery of Electrochemical Reactions
Source: J Am Chem Soc. 2022 Dec 2;144(49):22599–610. doi: 10.1021/jacs.2c08997 (PMC9756344; doi:10.1021/jacs.2c08997)
Supplement: Supplementary file 3 — ja2c08997_si_003.zip [file ja2c08997_si_003.zip › Oxidation Site Selectivity/Ologs_notimes/30.log]

 Entering Gaussian System, Link 0=g16
 Input=30.com
 Output=30.log
 Initial command:
  
 Copyright (c) 1988-2019, Gaussian, Inc.  All Rights Reserved.
  
 This is part of the Gaussian(R) 16 program.  It is based on
 the Gaussian(R) 09 system (copyright 2009, Gaussian, Inc.),
 the Gaussian(R) 03 system (copyright 2003, Gaussian, Inc.),
 the Gaussian(R) 98 system (copyright 1998, Gaussian, Inc.),
 the Gaussian(R) 94 system (copyright 1995, Gaussian, Inc.),
 the Gaussian 92(TM) system (copyright 1992, Gaussian, Inc.),
 the Gaussian 90(TM) system (copyright 1990, Gaussian, Inc.),
 the Gaussian 88(TM) system (copyright 1988, Gaussian, Inc.),
 the Gaussian 86(TM) system (copyright 1986, Carnegie Mellon
 University), and the Gaussian 82(TM) system (copyright 1983,
 Carnegie Mellon University). Gaussian is a federally registered
 trademark of Gaussian, Inc.
  
 This software contains proprietary and confidential information,
 including trade secrets, belonging to Gaussian, Inc.
  
 This software is provided under written license and may be
 used, copied, transmitted, or stored only in accord with that
 written license.
  
 The following legend is applicable only to US Government
 contracts under FAR:
  
                    RESTRICTED RIGHTS LEGEND
  
 Use, reproduction and disclosure by the US Government is
 subject to restrictions as set forth in subparagraphs (a)
 and (c) of the Commercial Computer Software - Restricted
 Rights clause in FAR 52.227-19.
  
 Gaussian, Inc.
 340 Quinnipiac St., Bldg. 40, Wallingford CT 06492
  
  
 ---------------------------------------------------------------
 Warning -- This program may not be used in any manner that
 competes with the business of Gaussian, Inc. or will provide
 assistance to any competitor of Gaussian, Inc.  The licensee
 of this program is prohibited from giving any competitor of
 Gaussian, Inc. access to this program.  By using this program,
 the user acknowledges that Gaussian, Inc. is engaged in the
 business of creating and licensing software in the field of
 computational chemistry and represents and warrants to the
 licensee that it is not a competitor of Gaussian, Inc. and that
 it will not use this program in any manner prohibited above.
 ---------------------------------------------------------------
  

 Cite this work as:
 Gaussian 16, Revision C.01,
 M. J. Frisch, G. W. Trucks, H. B. Schlegel, G. E. Scuseria, 
 M. A. Robb, J. R. Cheeseman, G. Scalmani, V. Barone, 
 G. A. Petersson, H. Nakatsuji, X. Li, M. Caricato, A. V. Marenich, 
 J. Bloino, B. G. Janesko, R. Gomperts, B. Mennucci, H. P. Hratchian, 
 J. V. Ortiz, A. F. Izmaylov, J. L. Sonnenberg, D. Williams-Young, 
 F. Ding, F. Lipparini, F. Egidi, J. Goings, B. Peng, A. Petrone, 
 T. Henderson, D. Ranasinghe, V. G. Zakrzewski, J. Gao, N. Rega, 
 G. Zheng, W. Liang, M. Hada, M. Ehara, K. Toyota, R. Fukuda, 
 J. Hasegawa, M. Ishida, T. Nakajima, Y. Honda, O. Kitao, H. Nakai, 
 T. Vreven, K. Throssell, J. A. Montgomery, Jr., J. E. Peralta, 
 F. Ogliaro, M. J. Bearpark, J. J. Heyd, E. N. Brothers, K. N. Kudin, 
 V. N. Staroverov, T. A. Keith, R. Kobayashi, J. Normand, 
 K. Raghavachari, A. P. Rendell, J. C. Burant, S. S. Iyengar, 
 J. Tomasi, M. Cossi, J. M. Millam, M. Klene, C. Adamo, R. Cammi, 
 J. W. Ochterski, R. L. Martin, K. Morokuma, O. Farkas, 
 J. B. Foresman, and D. J. Fox, Gaussian, Inc., Wallingford CT, 2019.
 
 ******************************************
 Gaussian 16:  ES64L-G16RevC.01  3-Jul-2019
                 8-Jan-2021 
 ******************************************
 %nprocshared=16
 Will use up to   16 processors via shared memory.
 %mem=7GB
 -----------------------------------------
 # b3lyp/def2svp geom=NewRedundant pop=NBO
 -----------------------------------------
 1/29=4000,38=1,172=1/1;
 2/12=2,17=6,18=5,40=1/2;
 3/5=43,7=101,11=2,25=1,30=1,74=-5/1,2,3;
 4//1;
 5/5=2,38=5/2;
 6/7=2,8=2,9=2,10=2,28=1,40=1/1,7;
 99/5=1,9=1/99;
 --
 30
 --
 Symbolic Z-matrix:
 Charge =  1 Multiplicity = 2
 O                     1.99518  -1.58234  -0.1155 
 C                     1.54733  -0.27204  -0.37743 
 C                     2.2253    0.65308   0.62475 
 Br                    4.17354   0.72341   0.38974 
 C                     0.03793  -0.12947  -0.23661 
 C                    -0.65462   0.85415  -0.95559 
 C                    -2.03192   1.01525  -0.79094 
 C                    -2.73181   0.19066   0.09546 
 C                    -2.04757  -0.79428   0.81335 
 C                    -0.6692   -0.95275   0.64974 
 H                     1.60858  -2.16908  -0.77839 
 H                     1.8398    0.05605  -1.39413 
 H                     2.044     0.30147   1.64839 
 H                     1.86203   1.6809    0.51534 
 H                    -0.11039   1.49569  -1.65511 
 H                    -2.5623    1.78242  -1.36026 
 H                    -3.81003   0.31332   0.22258 
 H                    -2.59052  -1.44316   1.50503 
 H                    -0.12533  -1.72329   1.19957 
 
                          Input orientation:                          
 ---------------------------------------------------------------------
 Center     Atomic      Atomic             Coordinates (Angstroms)
 Number     Number       Type             X           Y           Z
 ---------------------------------------------------------------------
      1          8           0        1.995176   -1.582338   -0.115496
      2          6           0        1.547329   -0.272040   -0.377427
      3          6           0        2.225301    0.653082    0.624751
      4         35           0        4.173537    0.723408    0.389736
      5          6           0        0.037933   -0.129469   -0.236610
      6          6           0       -0.654625    0.854154   -0.955586
      7          6           0       -2.031922    1.015254   -0.790936
      8          6           0       -2.731811    0.190663    0.095463
      9          6           0       -2.047568   -0.794279    0.813352
     10          6           0       -0.669201   -0.952747    0.649739
     11          1           0        1.608584   -2.169081   -0.778387
     12          1           0        1.839796    0.056048   -1.394133
     13          1           0        2.044003    0.301472    1.648393
     14          1           0        1.862034    1.680896    0.515335
     15          1           0       -0.110389    1.495689   -1.655110
     16          1           0       -2.562296    1.782423   -1.360257
     17          1           0       -3.810032    0.313317    0.222579
     18          1           0       -2.590517   -1.443163    1.505025
     19          1           0       -0.125330   -1.723289    1.199568
 ---------------------------------------------------------------------
                    Distance matrix (angstroms):
                    1          2          3          4          5
     1  O    0.000000
     2  C    1.409274   0.000000
     3  C    2.366015   1.523109   0.000000
     4  Br   3.212005   2.911430   1.963619   0.000000
     5  C    2.440552   1.522640   2.477682   4.268832   0.000000
     6  C    3.696442   2.539917   3.291180   5.013794   1.401455
     7  C    4.839547   3.826115   4.501032   6.323518   2.429396
     8  C    5.052964   4.329984   5.006690   6.932117   2.807889
     9  C    4.222271   3.822822   4.515289   6.417551   2.427696
    10  C    2.842688   2.536028   3.310205   5.131199   1.401229
    11  H    0.965994   1.939918   3.211501   4.038562   2.630681
    12  H    2.084074   1.107642   2.140317   3.012292   2.149648
    13  H    2.581168   2.163227   1.097425   2.509414   2.786264
    14  H    3.326315   2.170259   1.095599   2.505116   2.677720
    15  H    4.034608   2.739593   3.370935   4.809348   2.162239
    16  H    5.800138   4.698488   5.304409   7.039562   3.417471
    17  H    6.116228   5.422542   6.058253   7.995842   3.900481
    18  H    4.865598   4.694351   5.325527   7.189598   3.415822
    19  H    2.499161   2.718607   3.391610   5.012225   2.151633
                    6          7          8          9         10
     6  C    0.000000
     7  C    1.396428   0.000000
     8  C    2.420667   1.398391   0.000000
     9  C    2.790477   2.418345   1.397735   0.000000
    10  C    2.417059   2.793847   2.422595   1.397060   0.000000
    11  H    3.780669   4.836675   5.017074   4.217957   2.950817
    12  H    2.655454   4.034120   4.810054   4.550566   3.389713
    13  H    3.790614   4.803433   5.023173   4.317281   3.151484
    14  H    3.029964   4.160807   4.847731   4.636840   3.655310
    15  H    1.094118   2.160996   3.411664   3.884575   3.408730
    16  H    2.159781   1.092691   2.163691   3.410120   3.886522
    17  H    3.411330   2.163701   1.092594   2.163807   3.413239
    18  H    3.883292   3.409880   2.162456   1.092820   2.159508
    19  H    3.401184   3.885462   3.417017   2.169614   1.091716
                   11         12         13         14         15
    11  H    0.000000
    12  H    2.320301   0.000000
    13  H    3.490341   3.059232   0.000000
    14  H    4.069431   2.507329   1.794364   0.000000
    15  H    4.141744   2.438011   4.120763   2.938637   0.000000
    16  H    5.774876   4.728630   5.697647   4.806542   2.486162
    17  H    6.043644   5.882220   6.025181   5.841944   4.314056
    18  H    4.834602   5.502766   4.954098   5.528511   4.977383
    19  H    2.667862   3.708779   3.001184   4.000783   4.302468
                   16         17         18         19
    16  H    0.000000
    17  H    2.494091   0.000000
    18  H    4.314516   2.493413   0.000000
    19  H    4.978105   4.321956   2.499785   0.000000
 Stoichiometry    C8H9BrO(1+,2)
 Framework group  C1[X(C8H9BrO)]
 Deg. of freedom    51
 Full point group                 C1      NOp   1
 Largest Abelian subgroup         C1      NOp   1
 Largest concise Abelian subgroup C1      NOp   1
                         Standard orientation:                         
 ---------------------------------------------------------------------
 Center     Atomic      Atomic             Coordinates (Angstroms)
 Number     Number       Type             X           Y           Z
 ---------------------------------------------------------------------
      1          8           0        0.461653    1.611347    0.847104
      2          6           0        0.127679    0.260361    0.624949
      3          6           0        0.958776   -0.229490   -0.553687
      4         35           0        2.884320   -0.236706   -0.168948
      5          6           0       -1.347615    0.066891    0.301667
      6          6           0       -1.987265   -1.145742    0.592261
      7          6           0       -3.327978   -1.339443    0.253177
      8          6           0       -4.044101   -0.318709   -0.379886
      9          6           0       -3.412909    0.894219   -0.669824
     10          6           0       -2.070806    1.085864   -0.332470
     11          1           0       -0.024195    1.916022    1.624451
     12          1           0        0.381891   -0.365234    1.502945
     13          1           0        0.813109    0.428349   -1.419927
     14          1           0        0.691369   -1.258175   -0.819463
     15          1           0       -1.431063   -1.943184    1.094077
     16          1           0       -3.817732   -2.287382    0.488815
     17          1           0       -5.094141   -0.467682   -0.642537
     18          1           0       -3.969081    1.696058   -1.161743
     19          1           0       -1.569290    2.031453   -0.547379
 ---------------------------------------------------------------------
 Rotational constants (GHZ):           2.8186855           0.3707372           0.3491874
 Standard basis: def2SVP (5D, 7F)
 There are   215 symmetry adapted cartesian basis functions of A   symmetry.
 There are   203 symmetry adapted basis functions of A   symmetry.
   203 basis functions,   368 primitive gaussians,   215 cartesian basis functions
    50 alpha electrons       49 beta electrons
       nuclear repulsion energy       715.6002180494 Hartrees.
 NAtoms=   19 NActive=   19 NUniq=   19 SFac= 1.00D+00 NAtFMM=   60 NAOKFM=F Big=F
 Integral buffers will be    131072 words long.
 Raffenetti 2 integral format.
 Two-electron integral symmetry is turned on.
 One-electron integrals computed using PRISM.
   1 Symmetry operations used in ECPInt.
 ECPInt:  NShTT=    4371 NPrTT=   17020 LenC2=    4200 LenP2D=   12398.
 LDataN:  DoStor=T MaxTD1= 4 Len=   56
 NBasis=   203 RedAO= T EigKep=  2.94D-04  NBF=   203
 NBsUse=   203 1.00D-06 EigRej= -1.00D+00 NBFU=   203
 ExpMin= 1.22D-01 ExpMax= 1.13D+05 ExpMxC= 1.70D+04 IAcc=3 IRadAn=         5 AccDes= 0.00D+00
 Harris functional with IExCor=  402 and IRadAn=       5 diagonalized for initial guess.
 HarFok:  IExCor=  402 AccDes= 0.00D+00 IRadAn=         5 IDoV= 1 UseB2=F ITyADJ=14
 ICtDFT=  3500011 ScaDFX=  1.000000  1.000000  1.000000  1.000000
 FoFCou: FMM=F IPFlag=           0 FMFlag=      100000 FMFlg1=           0
         NFxFlg=           0 DoJE=T BraDBF=F KetDBF=T FulRan=T
         wScrn=  0.000000 ICntrl=       500 IOpCl=  0 I1Cent=   200000004 NGrid=           0
         NMat0=    1 NMatS0=      1 NMatT0=    0 NMatD0=    1 NMtDS0=    0 NMtDT0=    0
 Petite list used in FoFCou.
 Initial guess <Sx>= 0.0000 <Sy>= 0.0000 <Sz>= 0.5000 <S**2>= 0.7500 S= 0.5000
 Requested convergence on RMS density matrix=1.00D-08 within 128 cycles.
 Requested convergence on MAX density matrix=1.00D-06.
 Requested convergence on             energy=1.00D-06.
 No special actions if energy rises.
 Integral accuracy reduced to 1.0D-05 until final iterations.
 Initial convergence to 1.0D-05 achieved.  Increase integral accuracy.
 SCF Done:  E(UB3LYP) =  -2958.75897986     A.U. after   33 cycles
            NFock= 33  Conv=0.99D-08     -V/T= 2.0024
 <Sx>= 0.0000 <Sy>= 0.0000 <Sz>= 0.5000 <S**2>= 0.7562 S= 0.5031
 <L.S>= 0.000000000000E+00
 Annihilation of the first spin contaminant:
 S**2 before annihilation     0.7562,   after     0.7500

 **********************************************************************

            Population analysis using the SCF Density.

 **********************************************************************

 Orbital symmetries:
 Alpha Orbitals:
       Occupied  (A) (A) (A) (A) (A) (A) (A) (A) (A) (A) (A) (A)
                 (A) (A) (A) (A) (A) (A) (A) (A) (A) (A) (A) (A)
                 (A) (A) (A) (A) (A) (A) (A) (A) (A) (A) (A) (A)
                 (A) (A) (A) (A) (A) (A) (A) (A) (A) (A) (A) (A)
                 (A) (A)
       Virtual   (A) (A) (A) (A) (A) (A) (A) (A) (A) (A) (A) (A)
                 (A) (A) (A) (A) (A) (A) (A) (A) (A) (A) (A) (A)
                 (A) (A) (A) (A) (A) (A) (A) (A) (A) (A) (A) (A)
                 (A) (A) (A) (A) (A) (A) (A) (A) (A) (A) (A) (A)
                 (A) (A) (A) (A) (A) (A) (A) (A) (A) (A) (A) (A)
                 (A) (A) (A) (A) (A) (A) (A) (A) (A) (A) (A) (A)
                 (A) (A) (A) (A) (A) (A) (A) (A) (A) (A) (A) (A)
                 (A) (A) (A) (A) (A) (A) (A) (A) (A) (A) (A) (A)
                 (A) (A) (A) (A) (A) (A) (A) (A) (A) (A) (A) (A)
                 (A) (A) (A) (A) (A) (A) (A) (A) (A) (A) (A) (A)
                 (A) (A) (A) (A) (A) (A) (A) (A) (A) (A) (A) (A)
                 (A) (A) (A) (A) (A) (A) (A) (A) (A) (A) (A) (A)
                 (A) (A) (A) (A) (A) (A) (A) (A) (A)
 Beta  Orbitals:
       Occupied  (A) (A) (A) (A) (A) (A) (A) (A) (A) (A) (A) (A)
                 (A) (A) (A) (A) (A) (A) (A) (A) (A) (A) (A) (A)
                 (A) (A) (A) (A) (A) (A) (A) (A) (A) (A) (A) (A)
                 (A) (A) (A) (A) (A) (A) (A) (A) (A) (A) (A) (A)
                 (A)
       Virtual   (A) (A) (A) (A) (A) (A) (A) (A) (A) (A) (A) (A)
                 (A) (A) (A) (A) (A) (A) (A) (A) (A) (A) (A) (A)
                 (A) (A) (A) (A) (A) (A) (A) (A) (A) (A) (A) (A)
                 (A) (A) (A) (A) (A) (A) (A) (A) (A) (A) (A) (A)
                 (A) (A) (A) (A) (A) (A) (A) (A) (A) (A) (A) (A)
                 (A) (A) (A) (A) (A) (A) (A) (A) (A) (A) (A) (A)
                 (A) (A) (A) (A) (A) (A) (A) (A) (A) (A) (A) (A)
                 (A) (A) (A) (A) (A) (A) (A) (A) (A) (A) (A) (A)
                 (A) (A) (A) (A) (A) (A) (A) (A) (A) (A) (A) (A)
                 (A) (A) (A) (A) (A) (A) (A) (A) (A) (A) (A) (A)
                 (A) (A) (A) (A) (A) (A) (A) (A) (A) (A) (A) (A)
                 (A) (A) (A) (A) (A) (A) (A) (A) (A) (A) (A) (A)
                 (A) (A) (A) (A) (A) (A) (A) (A) (A) (A)
 The electronic state is 2-A.
 Alpha  occ. eigenvalues -- -482.95424 -62.63578 -56.46795 -56.46575 -56.46382
 Alpha  occ. eigenvalues --  -19.32560 -10.43740 -10.41145 -10.40770 -10.40055
 Alpha  occ. eigenvalues --  -10.38694 -10.38539 -10.38443 -10.37942  -8.85431
 Alpha  occ. eigenvalues --   -6.68681  -6.67814  -6.67247  -2.80163  -2.79998
 Alpha  occ. eigenvalues --   -2.79580  -2.78870  -2.78825  -1.20657  -1.05292
 Alpha  occ. eigenvalues --   -0.98821  -0.95431  -0.93003  -0.88776  -0.80118
 Alpha  occ. eigenvalues --   -0.79625  -0.76286  -0.71906  -0.69746  -0.65641
 Alpha  occ. eigenvalues --   -0.63879  -0.62158  -0.61662  -0.60538  -0.59030
 Alpha  occ. eigenvalues --   -0.56817  -0.55556  -0.54070  -0.53315  -0.51807
 Alpha  occ. eigenvalues --   -0.47701  -0.45925  -0.44689  -0.44632  -0.43520
 Alpha virt. eigenvalues --   -0.21838  -0.20033  -0.15368  -0.09953  -0.08566
 Alpha virt. eigenvalues --   -0.06750  -0.06404  -0.04546  -0.03218  -0.02801
 Alpha virt. eigenvalues --   -0.02143  -0.00018   0.01131   0.03221   0.04224
 Alpha virt. eigenvalues --    0.05970   0.11040   0.11511   0.11952   0.13993
 Alpha virt. eigenvalues --    0.16687   0.19461   0.22816   0.23827   0.24978
 Alpha virt. eigenvalues --    0.25248   0.26893   0.27486   0.27982   0.29600
 Alpha virt. eigenvalues --    0.31357   0.31576   0.32105   0.34535   0.36037
 Alpha virt. eigenvalues --    0.37528   0.38234   0.39138   0.40165   0.41058
 Alpha virt. eigenvalues --    0.42926   0.43428   0.43768   0.44557   0.46877
 Alpha virt. eigenvalues --    0.47548   0.48675   0.49481   0.49964   0.51118
 Alpha virt. eigenvalues --    0.51956   0.53510   0.54381   0.54687   0.55417
 Alpha virt. eigenvalues --    0.55826   0.55971   0.57964   0.60213   0.62455
 Alpha virt. eigenvalues --    0.64057   0.66654   0.73196   0.74472   0.76131
 Alpha virt. eigenvalues --    0.84193   0.86009   0.87340   0.89317   0.92946
 Alpha virt. eigenvalues --    0.97355   1.00505   1.03638   1.04728   1.06171
 Alpha virt. eigenvalues --    1.08668   1.09685   1.11394   1.11510   1.14503
 Alpha virt. eigenvalues --    1.23590   1.27857   1.31884   1.33228   1.38982
 Alpha virt. eigenvalues --    1.43095   1.47686   1.50202   1.50596   1.53410
 Alpha virt. eigenvalues --    1.54446   1.54760   1.55546   1.57010   1.58927
 Alpha virt. eigenvalues --    1.59206   1.60816   1.63080   1.64459   1.68032
 Alpha virt. eigenvalues --    1.68892   1.70369   1.74966   1.75433   1.76739
 Alpha virt. eigenvalues --    1.79140   1.79983   1.80474   1.83732   1.86839
 Alpha virt. eigenvalues --    1.91112   1.93004   1.95127   1.95803   1.97284
 Alpha virt. eigenvalues --    2.00230   2.05021   2.08587   2.10485   2.11376
 Alpha virt. eigenvalues --    2.13316   2.15619   2.17485   2.17609   2.25129
 Alpha virt. eigenvalues --    2.30756   2.36692   2.39721   2.42460   2.43913
 Alpha virt. eigenvalues --    2.44454   2.54092   2.54480   2.59618   2.65384
 Alpha virt. eigenvalues --    2.66602   2.67189   2.69510   2.75084   2.78951
 Alpha virt. eigenvalues --    2.82902   2.90438   2.93574   2.96581   3.02625
 Alpha virt. eigenvalues --    3.20933   3.25757   3.27888   3.37666   3.39232
 Alpha virt. eigenvalues --    3.43230   3.58880   3.63657
  Beta  occ. eigenvalues -- -482.95352 -62.63540 -56.46757 -56.46433 -56.46354
  Beta  occ. eigenvalues --  -19.32314 -10.43714 -10.40792 -10.40715 -10.39638
  Beta  occ. eigenvalues --  -10.38577 -10.38504 -10.38407 -10.37983  -8.85325
  Beta  occ. eigenvalues --   -6.68614  -6.67543  -6.67199  -2.80059  -2.79838
  Beta  occ. eigenvalues --   -2.79542  -2.78721  -2.78699  -1.20153  -1.04617
  Beta  occ. eigenvalues --   -0.98249  -0.94468  -0.92822  -0.88007  -0.79671
  Beta  occ. eigenvalues --   -0.79251  -0.75974  -0.71722  -0.69471  -0.65356
  Beta  occ. eigenvalues --   -0.63579  -0.61869  -0.61005  -0.60494  -0.58819
  Beta  occ. eigenvalues --   -0.55886  -0.54561  -0.53736  -0.52941  -0.51421
  Beta  occ. eigenvalues --   -0.46036  -0.44320  -0.43281  -0.42424
  Beta virt. eigenvalues --   -0.38977  -0.19842  -0.19150  -0.14839  -0.09799
  Beta virt. eigenvalues --   -0.08476  -0.06619  -0.06010  -0.04016  -0.02993
  Beta virt. eigenvalues --   -0.02737  -0.01872   0.00150   0.01298   0.03685
  Beta virt. eigenvalues --    0.04378   0.06512   0.11190   0.11842   0.12262
  Beta virt. eigenvalues --    0.14227   0.17041   0.19847   0.23172   0.23931
  Beta virt. eigenvalues --    0.25136   0.25475   0.27286   0.27933   0.28557
  Beta virt. eigenvalues --    0.30093   0.31748   0.32060   0.32584   0.34920
  Beta virt. eigenvalues --    0.36598   0.38100   0.38703   0.39873   0.40679
  Beta virt. eigenvalues --    0.41521   0.43662   0.43788   0.44070   0.44931
  Beta virt. eigenvalues --    0.47025   0.47866   0.49250   0.49743   0.50058
  Beta virt. eigenvalues --    0.51264   0.52416   0.53713   0.54651   0.54883
  Beta virt. eigenvalues --    0.55737   0.56135   0.56215   0.58122   0.60391
  Beta virt. eigenvalues --    0.62726   0.64423   0.67089   0.73439   0.74605
  Beta virt. eigenvalues --    0.76578   0.84361   0.86330   0.87450   0.89541
  Beta virt. eigenvalues --    0.93194   0.97909   1.00934   1.04109   1.05669
  Beta virt. eigenvalues --    1.06289   1.08883   1.10031   1.11596   1.12144
  Beta virt. eigenvalues --    1.14681   1.23802   1.28063   1.32066   1.33450
  Beta virt. eigenvalues --    1.39331   1.43321   1.47811   1.50398   1.50698
  Beta virt. eigenvalues --    1.53910   1.54762   1.55555   1.56115   1.57135
  Beta virt. eigenvalues --    1.59245   1.59376   1.61219   1.63210   1.64765
  Beta virt. eigenvalues --    1.68279   1.69236   1.70635   1.75267   1.75665
  Beta virt. eigenvalues --    1.77170   1.79488   1.80177   1.80549   1.83996
  Beta virt. eigenvalues --    1.87160   1.91264   1.93282   1.95262   1.95925
  Beta virt. eigenvalues --    1.98141   2.00469   2.05219   2.09672   2.10856
  Beta virt. eigenvalues --    2.11848   2.13969   2.15938   2.17668   2.17837
  Beta virt. eigenvalues --    2.25486   2.31156   2.37289   2.40439   2.42698
  Beta virt. eigenvalues --    2.44296   2.45183   2.54148   2.54531   2.59814
  Beta virt. eigenvalues --    2.65640   2.66819   2.67377   2.69897   2.75393
  Beta virt. eigenvalues --    2.79463   2.83161   2.90628   2.93742   2.96917
  Beta virt. eigenvalues --    3.02822   3.21265   3.26269   3.28372   3.38031
  Beta virt. eigenvalues --    3.39475   3.43400   3.59057   3.63885
          Condensed to atoms (all electrons):
               1          2          3          4          5          6
     1  O    7.671652   0.341456  -0.070897   0.007200  -0.057036   0.005239
     2  C    0.341456   4.756448   0.277003  -0.056783   0.309407  -0.072130
     3  C   -0.070897   0.277003   4.864728   0.270332  -0.035400   0.002908
     4  Br   0.007200  -0.056783   0.270332  34.705227   0.008417  -0.000023
     5  C   -0.057036   0.309407  -0.035400   0.008417   5.658318   0.150735
     6  C    0.005239  -0.072130   0.002908  -0.000023   0.150735   5.171690
     7  C   -0.000162   0.009317  -0.000649   0.000005   0.118535   0.279257
     8  C   -0.000012  -0.000818   0.000083   0.000000  -0.165518   0.108875
     9  C    0.001177   0.010577  -0.000287   0.000002   0.102049  -0.136773
    10  C    0.003830  -0.071344  -0.014954  -0.000140   0.144032   0.052337
    11  H    0.327056  -0.035284   0.010161   0.000225   0.007906   0.001175
    12  H   -0.026386   0.374107  -0.022189  -0.002404  -0.046610  -0.007267
    13  H    0.000676  -0.002631   0.368602  -0.030530  -0.012387  -0.001358
    14  H    0.003550  -0.010098   0.373097  -0.026909  -0.000598   0.002260
    15  H    0.000095  -0.010752   0.000021  -0.000104  -0.079556   0.452134
    16  H    0.000001  -0.000183   0.000001  -0.000000   0.014848  -0.060665
    17  H    0.000000   0.000031   0.000001   0.000000  -0.001542   0.012594
    18  H   -0.000009  -0.000208   0.000002  -0.000000   0.015102  -0.001812
    19  H    0.020230  -0.017393  -0.000954  -0.000089  -0.082755   0.013647
               7          8          9         10         11         12
     1  O   -0.000162  -0.000012   0.001177   0.003830   0.327056  -0.026386
     2  C    0.009317  -0.000818   0.010577  -0.071344  -0.035284   0.374107
     3  C   -0.000649   0.000083  -0.000287  -0.014954   0.010161  -0.022189
     4  Br   0.000005   0.000000   0.000002  -0.000140   0.000225  -0.002404
     5  C    0.118535  -0.165518   0.102049   0.144032   0.007906  -0.046610
     6  C    0.279257   0.108875  -0.136773   0.052337   0.001175  -0.007267
     7  C    5.042245   0.192092   0.096333  -0.131060  -0.000083   0.000639
     8  C    0.192092   5.122160   0.200502   0.112140   0.000006  -0.000037
     9  C    0.096333   0.200502   5.066297   0.263816  -0.000230  -0.000185
    10  C   -0.131060   0.112140   0.263816   5.179681  -0.001934   0.012212
    11  H   -0.000083   0.000006  -0.000230  -0.001934   0.498868  -0.007549
    12  H    0.000639  -0.000037  -0.000185   0.012212  -0.007549   0.656656
    13  H    0.000103  -0.000014  -0.000197   0.006440  -0.000404   0.008499
    14  H   -0.000242   0.000001   0.000073  -0.001055  -0.000369  -0.005457
    15  H   -0.053956   0.012821  -0.001559   0.012849   0.000044   0.005678
    16  H    0.448529  -0.067621   0.012894  -0.001932  -0.000000   0.000004
    17  H   -0.062657   0.446243  -0.061625   0.012430  -0.000000  -0.000001
    18  H    0.012931  -0.067207   0.451181  -0.063644   0.000010   0.000003
    19  H   -0.001808   0.012588  -0.051013   0.450127   0.000004   0.001116
              13         14         15         16         17         18
     1  O    0.000676   0.003550   0.000095   0.000001   0.000000  -0.000009
     2  C   -0.002631  -0.010098  -0.010752  -0.000183   0.000031  -0.000208
     3  C    0.368602   0.373097   0.000021   0.000001   0.000001   0.000002
     4  Br  -0.030530  -0.026909  -0.000104  -0.000000   0.000000  -0.000000
     5  C   -0.012387  -0.000598  -0.079556   0.014848  -0.001542   0.015102
     6  C   -0.001358   0.002260   0.452134  -0.060665   0.012594  -0.001812
     7  C    0.000103  -0.000242  -0.053956   0.448529  -0.062657   0.012931
     8  C   -0.000014   0.000001   0.012821  -0.067621   0.446243  -0.067207
     9  C   -0.000197   0.000073  -0.001559   0.012894  -0.061625   0.451181
    10  C    0.006440  -0.001055   0.012849  -0.001932   0.012430  -0.063644
    11  H   -0.000404  -0.000369   0.000044  -0.000000  -0.000000   0.000010
    12  H    0.008499  -0.005457   0.005678   0.000004  -0.000001   0.000003
    13  H    0.578647  -0.016610   0.000007   0.000001  -0.000000   0.000001
    14  H   -0.016610   0.588580   0.001212   0.000002  -0.000001   0.000001
    15  H    0.000007   0.001212   0.634480  -0.011062  -0.000181   0.000020
    16  H    0.000001   0.000002  -0.011062   0.617745  -0.010309  -0.000187
    17  H   -0.000000  -0.000001  -0.000181  -0.010309   0.606795  -0.010466
    18  H    0.000001   0.000001   0.000020  -0.000187  -0.010466   0.617873
    19  H    0.001812   0.000018  -0.000113   0.000020  -0.000156  -0.010486
              19
     1  O    0.020230
     2  C   -0.017393
     3  C   -0.000954
     4  Br  -0.000089
     5  C   -0.082755
     6  C    0.013647
     7  C   -0.001808
     8  C    0.012588
     9  C   -0.051013
    10  C    0.450127
    11  H    0.000004
    12  H    0.001116
    13  H    0.001812
    14  H    0.000018
    15  H   -0.000113
    16  H    0.000020
    17  H   -0.000156
    18  H   -0.010486
    19  H    0.620530
          Atomic-Atomic Spin Densities.
               1          2          3          4          5          6
     1  O    0.101888  -0.007676  -0.000502  -0.003218  -0.003467   0.000035
     2  C   -0.007676  -0.004786   0.035678  -0.006046  -0.016189  -0.003012
     3  C   -0.000502   0.035678  -0.004484  -0.007764  -0.004098  -0.000852
     4  Br  -0.003218  -0.006046  -0.007764   0.268853  -0.000154   0.000030
     5  C   -0.003467  -0.016189  -0.004098  -0.000154   0.262928   0.019664
     6  C    0.000035  -0.003012  -0.000852   0.000030   0.019664   0.020311
     7  C    0.000004   0.000291   0.000006  -0.000000  -0.002451  -0.020626
     8  C    0.000002   0.000082   0.000010  -0.000000  -0.009737  -0.002766
     9  C    0.000086   0.000071  -0.000057   0.000001  -0.001533  -0.001865
    10  C    0.000303  -0.005357  -0.000462   0.000057   0.021140   0.002758
    11  H   -0.000873   0.000917   0.000001  -0.000423   0.001381  -0.000020
    12  H   -0.000506   0.000253  -0.003712   0.004225  -0.004488   0.000221
    13  H    0.000575  -0.003716  -0.000362   0.000199   0.001777   0.000209
    14  H    0.000060  -0.001425  -0.001472  -0.000699   0.001630   0.000591
    15  H    0.000008  -0.000060  -0.000076   0.000010  -0.000471   0.001183
    16  H   -0.000000   0.000000  -0.000000   0.000000   0.000082   0.000122
    17  H   -0.000000   0.000001   0.000000   0.000000  -0.000014  -0.000182
    18  H    0.000001  -0.000001   0.000000   0.000000   0.000126  -0.000065
    19  H    0.000207  -0.000378  -0.000229   0.000033  -0.000483  -0.000049
               7          8          9         10         11         12
     1  O    0.000004   0.000002   0.000086   0.000303  -0.000873  -0.000506
     2  C    0.000291   0.000082   0.000071  -0.005357   0.000917   0.000253
     3  C    0.000006   0.000010  -0.000057  -0.000462   0.000001  -0.003712
     4  Br  -0.000000  -0.000000   0.000001   0.000057  -0.000423   0.004225
     5  C   -0.002451  -0.009737  -0.001533   0.021140   0.001381  -0.004488
     6  C   -0.020626  -0.002766  -0.001865   0.002758  -0.000020   0.000221
     7  C    0.027142   0.015915   0.001348  -0.003370  -0.000006   0.000060
     8  C    0.015915   0.300337   0.007686  -0.002679  -0.000008   0.000006
     9  C    0.001348   0.007686  -0.030090  -0.018886  -0.000057   0.000037
    10  C   -0.003370  -0.002679  -0.018886   0.080123   0.000326   0.000258
    11  H   -0.000006  -0.000008  -0.000057   0.000326  -0.001139  -0.000904
    12  H    0.000060   0.000006   0.000037   0.000258  -0.000904   0.031067
    13  H   -0.000016  -0.000019  -0.000003   0.000619  -0.000061   0.000377
    14  H   -0.000069  -0.000025  -0.000002   0.000234  -0.000018   0.000803
    15  H    0.000150   0.000081  -0.000074   0.000079  -0.000006   0.000094
    16  H    0.001191  -0.000910   0.000057  -0.000058  -0.000000   0.000001
    17  H   -0.000671   0.003349  -0.000462  -0.000176  -0.000000  -0.000000
    18  H    0.000113  -0.000763   0.000783  -0.000046  -0.000000   0.000000
    19  H   -0.000043   0.000019   0.000111   0.002168  -0.000164   0.000072
              13         14         15         16         17         18
     1  O    0.000575   0.000060   0.000008  -0.000000  -0.000000   0.000001
     2  C   -0.003716  -0.001425  -0.000060   0.000000   0.000001  -0.000001
     3  C   -0.000362  -0.001472  -0.000076  -0.000000   0.000000   0.000000
     4  Br   0.000199  -0.000699   0.000010   0.000000   0.000000   0.000000
     5  C    0.001777   0.001630  -0.000471   0.000082  -0.000014   0.000126
     6  C    0.000209   0.000591   0.001183   0.000122  -0.000182  -0.000065
     7  C   -0.000016  -0.000069   0.000150   0.001191  -0.000671   0.000113
     8  C   -0.000019  -0.000025   0.000081  -0.000910   0.003349  -0.000763
     9  C   -0.000003  -0.000002  -0.000074   0.000057  -0.000462   0.000783
    10  C    0.000619   0.000234   0.000079  -0.000058  -0.000176  -0.000046
    11  H   -0.000061  -0.000018  -0.000006  -0.000000  -0.000000  -0.000000
    12  H    0.000377   0.000803   0.000094   0.000001  -0.000000   0.000000
    13  H    0.001775   0.001047   0.000004   0.000000   0.000000   0.000000
    14  H    0.001047   0.002308   0.000039  -0.000000   0.000000   0.000000
    15  H    0.000004   0.000039  -0.002808   0.000104   0.000005  -0.000001
    16  H    0.000000  -0.000000   0.000104  -0.002511   0.000148   0.000001
    17  H    0.000000   0.000000   0.000005   0.000148  -0.014907   0.000139
    18  H    0.000000   0.000000  -0.000001   0.000001   0.000139   0.000209
    19  H    0.000102   0.000017   0.000003  -0.000001   0.000005   0.000128
              19
     1  O    0.000207
     2  C   -0.000378
     3  C   -0.000229
     4  Br   0.000033
     5  C   -0.000483
     6  C   -0.000049
     7  C   -0.000043
     8  C    0.000019
     9  C    0.000111
    10  C    0.002168
    11  H   -0.000164
    12  H    0.000072
    13  H    0.000102
    14  H    0.000017
    15  H    0.000003
    16  H   -0.000001
    17  H    0.000005
    18  H    0.000128
    19  H   -0.005569
 Mulliken charges and spin densities:
               1          2
     1  O   -0.227659   0.086928
     2  C    0.199276  -0.011354
     3  C   -0.021611   0.011625
     4  Br   0.125573   0.255105
     5  C   -0.047946   0.265643
     6  C    0.027177   0.015687
     7  C    0.050631   0.018970
     8  C    0.093717   0.310583
     9  C    0.046966  -0.042850
    10  C    0.036170   0.077030
    11  H    0.200399  -0.001055
    12  H    0.059170   0.027865
    13  H    0.099343   0.002507
    14  H    0.092546   0.003019
    15  H    0.037923  -0.001735
    16  H    0.057913  -0.001773
    17  H    0.068844  -0.012766
    18  H    0.056893   0.000624
    19  H    0.044675  -0.004051
 Sum of Mulliken charges =   1.00000   1.00000
 Mulliken charges and spin densities with hydrogens summed into heavy atoms:
               1          2
     1  O   -0.027260   0.085873
     2  C    0.258447   0.016511
     3  C    0.170278   0.017151
     4  Br   0.125573   0.255105
     5  C   -0.047946   0.265643
     6  C    0.065100   0.013952
     7  C    0.108544   0.017196
     8  C    0.162561   0.297817
     9  C    0.103860  -0.042227
    10  C    0.080845   0.072979
 Electronic spatial extent (au):  <R**2>=           2830.0841
 Charge=              1.0000 electrons
 Dipole moment (field-independent basis, Debye):
    X=             -7.3830    Y=             -0.7314    Z=              0.6403  Tot=              7.4467
 Quadrupole moment (field-independent basis, Debye-Ang):
   XX=            -28.2988   YY=            -59.7455   ZZ=            -63.1448
   XY=              0.2748   XZ=              2.1244   YZ=             -0.2248
 Traceless Quadrupole moment (field-independent basis, Debye-Ang):
   XX=             22.0975   YY=             -9.3491   ZZ=            -12.7485
   XY=              0.2748   XZ=              2.1244   YZ=             -0.2248
 Octapole moment (field-independent basis, Debye-Ang**2):
  XXX=            -27.5653  YYY=             -1.3209  ZZZ=              5.7263  XYY=              7.0901
  XXY=            -16.2929  XXZ=            -20.4169  XZZ=             31.1539  YZZ=              7.4870
  YYZ=              5.8678  XYZ=              8.0098
 Hexadecapole moment (field-independent basis, Debye-Ang**3):
 XXXX=          -1888.3208 YYYY=           -353.6250 ZZZZ=           -179.9991 XXXY=             31.4778
 XXXZ=             80.2007 YYYX=            -10.3502 YYYZ=              6.8588 ZZZX=            -12.1347
 ZZZY=             19.3478 XXYY=           -446.1456 XXZZ=           -476.3282 YYZZ=            -77.6767
 XXYZ=            -24.1558 YYXZ=             -6.6760 ZZXY=            -12.0211
 N-N= 7.156002180494D+02 E-N=-8.459903333239D+03  KE= 2.951800854737D+03
                          Isotropic Fermi Contact Couplings
        Atom                 a.u.       MegaHertz       Gauss      10(-4) cm-1
     1  O(17)              0.03359     -20.36097      -7.26530      -6.79169
     2  C(13)             -0.00533      -5.99425      -2.13890      -1.99947
     3  C(13)              0.01638      18.41324       6.57030       6.14200
     4  Br(79)             0.03768      42.34313      15.10908      14.12415
     5  C(13)              0.03578      40.22608      14.35367      13.41798
     6  C(13)             -0.00343      -3.85535      -1.37569      -1.28601
     7  C(13)             -0.00423      -4.75028      -1.69502      -1.58452
     8  C(13)              0.04542      51.05524      18.21778      17.03019
     9  C(13)             -0.01406     -15.80116      -5.63825      -5.27070
    10  C(13)              0.00655       7.36034       2.62635       2.45515
    11  H(1)              -0.00091      -4.06895      -1.45190      -1.35726
    12  H(1)               0.01173      52.41440      18.70276      17.48356
    13  H(1)               0.00023       1.02420       0.36546       0.34164
    14  H(1)               0.00068       3.05454       1.08993       1.01888
    15  H(1)              -0.00064      -2.84671      -1.01578      -0.94956
    16  H(1)              -0.00060      -2.67570      -0.95476      -0.89252
    17  H(1)              -0.00404     -18.06625      -6.44649      -6.02625
    18  H(1)               0.00015       0.67142       0.23958       0.22396
    19  H(1)              -0.00125      -5.56779      -1.98673      -1.85721
 --------------------------------------------------------
       Center         ----  Spin Dipole Couplings  ----
                      3XX-RR        3YY-RR        3ZZ-RR
 --------------------------------------------------------
     1   Atom        0.188096     -0.182792     -0.005304
     2   Atom       -0.014521     -0.028933      0.043455
     3   Atom       -0.001915     -0.015453      0.017367
     4   Atom       -0.976532      0.414258      0.562275
     5   Atom       -0.129542     -0.085274      0.214816
     6   Atom       -0.017155     -0.012004      0.029159
     7   Atom       -0.015956     -0.012313      0.028269
     8   Atom       -0.117823     -0.105394      0.223217
     9   Atom        0.006186      0.008979     -0.015165
    10   Atom       -0.042668     -0.014279      0.056947
    11   Atom        0.001117     -0.008167      0.007050
    12   Atom        0.002209     -0.000987     -0.001222
    13   Atom        0.001722     -0.004227      0.002504
    14   Atom        0.003305      0.000517     -0.003822
    15   Atom       -0.003385      0.005995     -0.002610
    16   Atom       -0.004802      0.007553     -0.002750
    17   Atom        0.021870     -0.017832     -0.004038
    18   Atom       -0.002158      0.004319     -0.002162
    19   Atom       -0.004722      0.007679     -0.002957
 --------------------------------------------------------
                        XY            XZ            YZ
 --------------------------------------------------------
     1   Atom       -0.039384      0.263371     -0.022063
     2   Atom        0.001904     -0.021884      0.005674
     3   Atom       -0.016863     -0.034626      0.024644
     4   Atom       -0.935841     -0.967040      1.925839
     5   Atom       -0.025756     -0.063811      0.141999
     6   Atom       -0.001924     -0.014742      0.014774
     7   Atom       -0.009480     -0.016108      0.017354
     8   Atom       -0.048303     -0.123521      0.149449
     9   Atom        0.004797      0.005646     -0.006525
    10   Atom       -0.020920     -0.031384      0.059242
    11   Atom       -0.003148     -0.007192      0.009758
    12   Atom       -0.002533      0.003615     -0.005243
    13   Atom       -0.000720     -0.001246     -0.001780
    14   Atom       -0.000642     -0.001131      0.003047
    15   Atom       -0.001996      0.000485     -0.004495
    16   Atom        0.001657     -0.001011     -0.003975
    17   Atom        0.003339      0.006529      0.006652
    18   Atom       -0.000005      0.000767     -0.003713
    19   Atom        0.003192     -0.002465     -0.005923
 --------------------------------------------------------


 ---------------------------------------------------------------------------------
              Anisotropic Spin Dipole Couplings in Principal Axis System
 ---------------------------------------------------------------------------------

       Atom             a.u.   MegaHertz   Gauss  10(-4) cm-1        Axes

              Baa    -0.1924    13.924     4.969     4.645 -0.4995 -0.5910  0.6334
     1 O(17)  Bbb    -0.1831    13.252     4.729     4.420 -0.2861  0.8027  0.5233
              Bcc     0.3756   -27.176    -9.697    -9.065  0.8177 -0.0802  0.5701
 
              Baa    -0.0307    -4.118    -1.469    -1.374 -0.3408  0.9244 -0.1713
     2 C(13)  Bbb    -0.0204    -2.736    -0.976    -0.912  0.8860  0.3768  0.2702
              Bcc     0.0511     6.854     2.446     2.286 -0.3143  0.0597  0.9474
 
              Baa    -0.0294    -3.949    -1.409    -1.317  0.4452 -0.6133  0.6524
     3 C(13)  Bbb    -0.0267    -3.580    -1.277    -1.194  0.7043  0.6898  0.1678
              Bcc     0.0561     7.529     2.686     2.511 -0.5529  0.3848  0.7391
 
              Baa    -1.4471  -194.114   -69.265   -64.749  0.8646  0.4987 -0.0618
     4 Br(79) Bbb    -1.4374  -192.812   -68.800   -64.315  0.3797 -0.5678  0.7304
              Bcc     2.8846   386.926   138.065   129.065 -0.3291  0.6550  0.6802
 
              Baa    -0.1419   -19.045    -6.796    -6.353  0.3291  0.8961 -0.2978
     5 C(13)  Bbb    -0.1409   -18.909    -6.747    -6.307  0.9298 -0.2525  0.2676
              Bcc     0.2828    37.954    13.543    12.660 -0.1646  0.3650  0.9163
 
              Baa    -0.0223    -2.988    -1.066    -0.997  0.8754 -0.3360  0.3475
     6 C(13)  Bbb    -0.0155    -2.086    -0.744    -0.696  0.4090  0.8981 -0.1619
              Bcc     0.0378     5.074     1.811     1.693 -0.2576  0.2839  0.9236
 
              Baa    -0.0239    -3.203    -1.143    -1.068  0.8129  0.5794  0.0583
     7 C(13)  Bbb    -0.0168    -2.255    -0.805    -0.752 -0.4931  0.7381 -0.4604
              Bcc     0.0407     5.458     1.948     1.821 -0.3098  0.3455  0.8858
 
              Baa    -0.1632   -21.905    -7.816    -7.307  0.0846  0.9381 -0.3358
     8 C(13)  Bbb    -0.1579   -21.183    -7.559    -7.066  0.9535  0.0216  0.3006
              Bcc     0.3211    43.088    15.375    14.373 -0.2893  0.3456  0.8927
 
              Baa    -0.0186    -2.499    -0.892    -0.834 -0.2624  0.2649  0.9279
     9 C(13)  Bbb     0.0059     0.790     0.282     0.263  0.8007 -0.4769  0.3626
              Bcc     0.0127     1.709     0.610     0.570  0.5386  0.8381 -0.0870
 
              Baa    -0.0538    -7.213    -2.574    -2.406  0.8833  0.4688 -0.0005
    10 C(13)  Bbb    -0.0466    -6.253    -2.231    -2.086 -0.3937  0.7413 -0.5435
              Bcc     0.1004    13.466     4.805     4.492 -0.2544  0.4802  0.8394
 
              Baa    -0.0129    -6.905    -2.464    -2.303 -0.0283  0.8943 -0.4467
    11 H(1)   Bbb    -0.0030    -1.611    -0.575    -0.537  0.8837  0.2312  0.4070
              Bcc     0.0160     8.516     3.039     2.841 -0.4673  0.3832  0.7968
 
              Baa    -0.0064    -3.439    -1.227    -1.147 -0.1173  0.6591  0.7428
    12 H(1)   Bbb    -0.0012    -0.636    -0.227    -0.212  0.7700  0.5328 -0.3511
              Bcc     0.0076     4.075     1.454     1.359  0.6272 -0.5307  0.5700
 
              Baa    -0.0048    -2.574    -0.918    -0.859  0.1540  0.9538  0.2579
    13 H(1)   Bbb     0.0013     0.670     0.239     0.223  0.8440 -0.2627  0.4677
              Bcc     0.0036     1.904     0.679     0.635 -0.5138 -0.1456  0.8454
 
              Baa    -0.0055    -2.909    -1.038    -0.970  0.0823 -0.4461  0.8912
    14 H(1)   Bbb     0.0015     0.783     0.279     0.261  0.4944  0.7947  0.3522
              Bcc     0.0040     2.126     0.759     0.709  0.8653 -0.4116 -0.2860
 
              Baa    -0.0047    -2.481    -0.885    -0.828  0.3381  0.4191  0.8426
    15 H(1)   Bbb    -0.0036    -1.929    -0.688    -0.644  0.9254  0.0151 -0.3788
              Bcc     0.0083     4.411     1.574     1.471 -0.1714  0.9078 -0.3828
 
              Baa    -0.0052    -2.783    -0.993    -0.928  0.9276 -0.0041  0.3736
    16 H(1)   Bbb    -0.0039    -2.107    -0.752    -0.703 -0.3485  0.3506  0.8693
              Bcc     0.0092     4.890     1.745     1.631  0.1345  0.9365 -0.3238
 
              Baa    -0.0205   -10.953    -3.908    -3.653 -0.0165  0.9295 -0.3684
    17 H(1)   Bbb    -0.0035    -1.845    -0.658    -0.615 -0.2768  0.3498  0.8950
              Bcc     0.0240    12.797     4.566     4.269  0.9608  0.1167  0.2515
 
              Baa    -0.0041    -2.188    -0.781    -0.730 -0.3388  0.3795  0.8609
    18 H(1)   Bbb    -0.0019    -1.024    -0.365    -0.342  0.9400  0.1750  0.2928
              Bcc     0.0060     3.212     1.146     1.071 -0.0396  0.9085 -0.4160
 
              Baa    -0.0066    -3.503    -1.250    -1.169  0.7035  0.1327  0.6982
    19 H(1)   Bbb    -0.0047    -2.517    -0.898    -0.840  0.6695 -0.4535 -0.5884
              Bcc     0.0113     6.021     2.148     2.008  0.2386  0.8813 -0.4078
 

 ---------------------------------------------------------------------------------

 ******************************Gaussian NBO Version 3.1******************************
             N A T U R A L   A T O M I C   O R B I T A L   A N D
          N A T U R A L   B O N D   O R B I T A L   A N A L Y S I S
 ******************************Gaussian NBO Version 3.1******************************
       /RESON  / : Allow strongly delocalized NBO set

 Analyzing the SCF density

 Job title: 30                                                              

 Storage needed:    124932 in NPA,    165838 in NBO ( 939522101 available)
 GSVD:  LWork=       27105 too small for GESVD, short by         365 words or         365 for optimal perf.


 NATURAL POPULATIONS:  Natural atomic orbital occupancies 
                                                          
   NAO  Atom  No  lang   Type(AO)    Occupancy
 --------------------------------------------
     1    O    1  S      Cor( 1S)     1.99974
     2    O    1  S      Val( 2S)     1.67290
     3    O    1  S      Ryd( 3S)     0.00122
     4    O    1  px     Val( 2p)     1.79453
     5    O    1  px     Ryd( 3p)     0.00197
     6    O    1  py     Val( 2p)     1.51962
     7    O    1  py     Ryd( 3p)     0.00142
     8    O    1  pz     Val( 2p)     1.67745
     9    O    1  pz     Ryd( 3p)     0.00239
    10    O    1  dxy    Ryd( 3d)     0.00088
    11    O    1  dxz    Ryd( 3d)     0.00102
    12    O    1  dyz    Ryd( 3d)     0.00071
    13    O    1  dx2y2  Ryd( 3d)     0.00104
    14    O    1  dz2    Ryd( 3d)     0.00079

    15    C    2  S      Cor( 1S)     1.99881
    16    C    2  S      Val( 2S)     0.92028
    17    C    2  S      Ryd( 3S)     0.00310
    18    C    2  px     Val( 2p)     1.02681
    19    C    2  px     Ryd( 3p)     0.00489
    20    C    2  py     Val( 2p)     0.80648
    21    C    2  py     Ryd( 3p)     0.00792
    22    C    2  pz     Val( 2p)     1.12953
    23    C    2  pz     Ryd( 3p)     0.00299
    24    C    2  dxy    Ryd( 3d)     0.00165
    25    C    2  dxz    Ryd( 3d)     0.00083
    26    C    2  dyz    Ryd( 3d)     0.00194
    27    C    2  dx2y2  Ryd( 3d)     0.00198
    28    C    2  dz2    Ryd( 3d)     0.00113

    29    C    3  S      Cor( 1S)     1.99899
    30    C    3  S      Val( 2S)     1.12376
    31    C    3  S      Ryd( 3S)     0.00167
    32    C    3  px     Val( 2p)     0.94183
    33    C    3  px     Ryd( 3p)     0.00352
    34    C    3  py     Val( 2p)     1.26136
    35    C    3  py     Ryd( 3p)     0.00386
    36    C    3  pz     Val( 2p)     1.14428
    37    C    3  pz     Ryd( 3p)     0.00333
    38    C    3  dxy    Ryd( 3d)     0.00059
    39    C    3  dxz    Ryd( 3d)     0.00089
    40    C    3  dyz    Ryd( 3d)     0.00064
    41    C    3  dx2y2  Ryd( 3d)     0.00162
    42    C    3  dz2    Ryd( 3d)     0.00094

    43   Br    4  S      Cor( 1S)     2.00000
    44   Br    4  S      Cor( 2S)     2.00000
    45   Br    4  S      Cor( 3S)     1.99985
    46   Br    4  S      Val( 4S)     1.88403
    47   Br    4  S      Ryd( 5S)     0.00318
    48   Br    4  px     Cor( 2p)     2.00000
    49   Br    4  px     Cor( 3p)     1.99987
    50   Br    4  px     Val( 4p)     1.16449
    51   Br    4  px     Ryd( 5p)     0.00284
    52   Br    4  py     Cor( 2p)     2.00000
    53   Br    4  py     Cor( 3p)     1.99993
    54   Br    4  py     Val( 4p)     1.87551
    55   Br    4  py     Ryd( 5p)     0.00100
    56   Br    4  pz     Cor( 2p)     2.00000
    57   Br    4  pz     Cor( 3p)     1.99993
    58   Br    4  pz     Val( 4p)     1.82127
    59   Br    4  pz     Ryd( 5p)     0.00104
    60   Br    4  dxy    Cor( 3d)     1.99997
    61   Br    4  dxy    Ryd( 4d)     0.00173
    62   Br    4  dxy    Ryd( 5d)     0.00002
    63   Br    4  dxz    Cor( 3d)     1.99994
    64   Br    4  dxz    Ryd( 4d)     0.00185
    65   Br    4  dxz    Ryd( 5d)     0.00002
    66   Br    4  dyz    Cor( 3d)     2.00000
    67   Br    4  dyz    Ryd( 4d)     0.00022
    68   Br    4  dyz    Ryd( 5d)     0.00001
    69   Br    4  dx2y2  Cor( 3d)     1.99985
    70   Br    4  dx2y2  Ryd( 4d)     0.00313
    71   Br    4  dx2y2  Ryd( 5d)     0.00002
    72   Br    4  dz2    Cor( 3d)     1.99995
    73   Br    4  dz2    Ryd( 4d)     0.00102
    74   Br    4  dz2    Ryd( 5d)     0.00001

    75    C    5  S      Cor( 1S)     1.99881
    76    C    5  S      Val( 2S)     0.89204
    77    C    5  S      Ryd( 3S)     0.00291
    78    C    5  px     Val( 2p)     1.07016
    79    C    5  px     Ryd( 3p)     0.00542
    80    C    5  py     Val( 2p)     1.07260
    81    C    5  py     Ryd( 3p)     0.00421
    82    C    5  pz     Val( 2p)     0.89712
    83    C    5  pz     Ryd( 3p)     0.00336
    84    C    5  dxy    Ryd( 3d)     0.00075
    85    C    5  dxz    Ryd( 3d)     0.00070
    86    C    5  dyz    Ryd( 3d)     0.00065
    87    C    5  dx2y2  Ryd( 3d)     0.00091
    88    C    5  dz2    Ryd( 3d)     0.00058

    89    C    6  S      Cor( 1S)     1.99888
    90    C    6  S      Val( 2S)     0.95000
    91    C    6  S      Ryd( 3S)     0.00164
    92    C    6  px     Val( 2p)     1.10360
    93    C    6  px     Ryd( 3p)     0.00449
    94    C    6  py     Val( 2p)     1.11912
    95    C    6  py     Ryd( 3p)     0.00473
    96    C    6  pz     Val( 2p)     1.00430
    97    C    6  pz     Ryd( 3p)     0.00198
    98    C    6  dxy    Ryd( 3d)     0.00072
    99    C    6  dxz    Ryd( 3d)     0.00051
   100    C    6  dyz    Ryd( 3d)     0.00045
   101    C    6  dx2y2  Ryd( 3d)     0.00063
   102    C    6  dz2    Ryd( 3d)     0.00043

   103    C    7  S      Cor( 1S)     1.99897
   104    C    7  S      Val( 2S)     0.96603
   105    C    7  S      Ryd( 3S)     0.00122
   106    C    7  px     Val( 2p)     1.07783
   107    C    7  px     Ryd( 3p)     0.00436
   108    C    7  py     Val( 2p)     1.15564
   109    C    7  py     Ryd( 3p)     0.00563
   110    C    7  pz     Val( 2p)     0.95147
   111    C    7  pz     Ryd( 3p)     0.00150
   112    C    7  dxy    Ryd( 3d)     0.00073
   113    C    7  dxz    Ryd( 3d)     0.00052
   114    C    7  dyz    Ryd( 3d)     0.00052
   115    C    7  dx2y2  Ryd( 3d)     0.00068
   116    C    7  dz2    Ryd( 3d)     0.00042

   117    C    8  S      Cor( 1S)     1.99894
   118    C    8  S      Val( 2S)     0.97676
   119    C    8  S      Ryd( 3S)     0.00132
   120    C    8  px     Val( 2p)     1.17519
   121    C    8  px     Ryd( 3p)     0.00564
   122    C    8  py     Val( 2p)     1.02896
   123    C    8  py     Ryd( 3p)     0.00327
   124    C    8  pz     Val( 2p)     0.86205
   125    C    8  pz     Ryd( 3p)     0.00127
   126    C    8  dxy    Ryd( 3d)     0.00076
   127    C    8  dxz    Ryd( 3d)     0.00052
   128    C    8  dyz    Ryd( 3d)     0.00059
   129    C    8  dx2y2  Ryd( 3d)     0.00077
   130    C    8  dz2    Ryd( 3d)     0.00050

   131    C    9  S      Cor( 1S)     1.99897
   132    C    9  S      Val( 2S)     0.96432
   133    C    9  S      Ryd( 3S)     0.00125
   134    C    9  px     Val( 2p)     1.08876
   135    C    9  px     Ryd( 3p)     0.00457
   136    C    9  py     Val( 2p)     1.12574
   137    C    9  py     Ryd( 3p)     0.00516
   138    C    9  pz     Val( 2p)     0.99698
   139    C    9  pz     Ryd( 3p)     0.00192
   140    C    9  dxy    Ryd( 3d)     0.00071
   141    C    9  dxz    Ryd( 3d)     0.00049
   142    C    9  dyz    Ryd( 3d)     0.00047
   143    C    9  dx2y2  Ryd( 3d)     0.00068
   144    C    9  dz2    Ryd( 3d)     0.00046

   145    C   10  S      Cor( 1S)     1.99888
   146    C   10  S      Val( 2S)     0.95454
   147    C   10  S      Ryd( 3S)     0.00175
   148    C   10  px     Val( 2p)     1.09339
   149    C   10  px     Ryd( 3p)     0.00550
   150    C   10  py     Val( 2p)     1.15398
   151    C   10  py     Ryd( 3p)     0.00538
   152    C   10  pz     Val( 2p)     0.95164
   153    C   10  pz     Ryd( 3p)     0.00157
   154    C   10  dxy    Ryd( 3d)     0.00077
   155    C   10  dxz    Ryd( 3d)     0.00052
   156    C   10  dyz    Ryd( 3d)     0.00048
   157    C   10  dx2y2  Ryd( 3d)     0.00062
   158    C   10  dz2    Ryd( 3d)     0.00043

   159    H   11  S      Val( 1S)     0.50861
   160    H   11  S      Ryd( 2S)     0.00107
   161    H   11  px     Ryd( 2p)     0.00151
   162    H   11  py     Ryd( 2p)     0.00137
   163    H   11  pz     Ryd( 2p)     0.00196

   164    H   12  S      Val( 1S)     0.74416
   165    H   12  S      Ryd( 2S)     0.00357
   166    H   12  px     Ryd( 2p)     0.00022
   167    H   12  py     Ryd( 2p)     0.00022
   168    H   12  pz     Ryd( 2p)     0.00063

   169    H   13  S      Val( 1S)     0.73073
   170    H   13  S      Ryd( 2S)     0.00254
   171    H   13  px     Ryd( 2p)     0.00007
   172    H   13  py     Ryd( 2p)     0.00037
   173    H   13  pz     Ryd( 2p)     0.00054

   174    H   14  S      Val( 1S)     0.73425
   175    H   14  S      Ryd( 2S)     0.00141
   176    H   14  px     Ryd( 2p)     0.00008
   177    H   14  py     Ryd( 2p)     0.00073
   178    H   14  pz     Ryd( 2p)     0.00019

   179    H   15  S      Val( 1S)     0.74537
   180    H   15  S      Ryd( 2S)     0.00155
   181    H   15  px     Ryd( 2p)     0.00025
   182    H   15  py     Ryd( 2p)     0.00052
   183    H   15  pz     Ryd( 2p)     0.00030

   184    H   16  S      Val( 1S)     0.73741
   185    H   16  S      Ryd( 2S)     0.00140
   186    H   16  px     Ryd( 2p)     0.00024
   187    H   16  py     Ryd( 2p)     0.00068
   188    H   16  pz     Ryd( 2p)     0.00015

   189    H   17  S      Val( 1S)     0.74169
   190    H   17  S      Ryd( 2S)     0.00147
   191    H   17  px     Ryd( 2p)     0.00083
   192    H   17  py     Ryd( 2p)     0.00009
   193    H   17  pz     Ryd( 2p)     0.00014

   194    H   18  S      Val( 1S)     0.73673
   195    H   18  S      Ryd( 2S)     0.00139
   196    H   18  px     Ryd( 2p)     0.00028
   197    H   18  py     Ryd( 2p)     0.00051
   198    H   18  pz     Ryd( 2p)     0.00027

   199    H   19  S      Val( 1S)     0.73485
   200    H   19  S      Ryd( 2S)     0.00290
   201    H   19  px     Ryd( 2p)     0.00026
   202    H   19  py     Ryd( 2p)     0.00068
   203    H   19  pz     Ryd( 2p)     0.00016

 WARNING:  1 low occupancy (<1.9990e) core orbital  found on  C    2
           1 low occupancy (<1.9990e) core orbital  found on  C    3
           1 low occupancy (<1.9990e) core orbital  found on  C    5
           1 low occupancy (<1.9990e) core orbital  found on  C    6
           1 low occupancy (<1.9990e) core orbital  found on  C    7
           1 low occupancy (<1.9990e) core orbital  found on  C    8
           1 low occupancy (<1.9990e) core orbital  found on  C    9
           1 low occupancy (<1.9990e) core orbital  found on  C   10


 Summary of Natural Population Analysis:                  
                                                          
                                       Natural Population 
                Natural  -----------------------------------------------
    Atom  No    Charge         Core      Valence    Rydberg      Total
 -----------------------------------------------------------------------
      O    1   -0.67569      1.99974     6.66450    0.01144     8.67569
      C    2    0.09166      1.99881     3.88310    0.02643     5.90834
      C    3   -0.48729      1.99899     4.47124    0.01707     6.48729
     Br    4    0.23931     27.99930     6.74530    0.01609    34.76069
      C    5    0.04977      1.99881     3.93193    0.01949     5.95023
      C    6   -0.19148      1.99888     4.17702    0.01558     6.19148
      C    7   -0.16551      1.99897     4.15096    0.01558     6.16551
      C    8   -0.05655      1.99894     4.04297    0.01464     6.05655
      C    9   -0.19048      1.99897     4.17580    0.01571     6.19048
      C   10   -0.16944      1.99888     4.15355    0.01701     6.16944
      H   11    0.48549      0.00000     0.50861    0.00590     0.51451
      H   12    0.25120      0.00000     0.74416    0.00465     0.74880
      H   13    0.26576      0.00000     0.73073    0.00352     0.73424
      H   14    0.26334      0.00000     0.73425    0.00241     0.73666
      H   15    0.25202      0.00000     0.74537    0.00261     0.74798
      H   16    0.26013      0.00000     0.73741    0.00246     0.73987
      H   17    0.25579      0.00000     0.74169    0.00252     0.74421
      H   18    0.26083      0.00000     0.73673    0.00244     0.73917
      H   19    0.26116      0.00000     0.73485    0.00400     0.73884
 =======================================================================
   * Total *    1.00000     45.99029    52.81015    0.19956    99.00000

                                 Natural Population      
 --------------------------------------------------------
   Core                      45.99029 ( 99.9789% of  46)
   Valence                   52.81015 ( 99.6418% of  53)
   Natural Minimal Basis     98.80044 ( 99.7984% of  99)
   Natural Rydberg Basis      0.19956 (  0.2016% of  99)
 --------------------------------------------------------

    Atom  No          Natural Electron Configuration
 ----------------------------------------------------------------------------
      O    1      [core]2S( 1.67)2p( 4.99)3p( 0.01)
      C    2      [core]2S( 0.92)2p( 2.96)3p( 0.02)3d( 0.01)
      C    3      [core]2S( 1.12)2p( 3.35)3p( 0.01)
     Br    4      [core]4S( 1.88)4p( 4.86)4d( 0.01)
      C    5      [core]2S( 0.89)2p( 3.04)3p( 0.01)
      C    6      [core]2S( 0.95)2p( 3.23)3p( 0.01)
      C    7      [core]2S( 0.97)2p( 3.18)3p( 0.01)
      C    8      [core]2S( 0.98)2p( 3.07)3p( 0.01)
      C    9      [core]2S( 0.96)2p( 3.21)3p( 0.01)
      C   10      [core]2S( 0.95)2p( 3.20)3p( 0.01)
      H   11            1S( 0.51)
      H   12            1S( 0.74)
      H   13            1S( 0.73)
      H   14            1S( 0.73)
      H   15            1S( 0.75)
      H   16            1S( 0.74)
      H   17            1S( 0.74)
      H   18            1S( 0.74)
      H   19            1S( 0.73)


 ***************************************************
 *******         Alpha spin orbitals         *******
 ***************************************************


 NATURAL POPULATIONS:  Natural atomic orbital occupancies 
                                                          
   NAO  Atom  No  lang   Type(AO)    Occupancy      Energy
 ----------------------------------------------------------
     1    O    1  S      Cor( 1S)     0.99987     -19.13449
     2    O    1  S      Val( 2S)     0.83741      -1.04489
     3    O    1  S      Ryd( 3S)     0.00065       1.19618
     4    O    1  px     Val( 2p)     0.92401      -0.48359
     5    O    1  px     Ryd( 3p)     0.00091       0.96495
     6    O    1  py     Val( 2p)     0.76065      -0.47491
     7    O    1  py     Ryd( 3p)     0.00071       0.94401
     8    O    1  pz     Val( 2p)     0.85370      -0.47051
     9    O    1  pz     Ryd( 3p)     0.00119       1.03251
    10    O    1  dxy    Ryd( 3d)     0.00045       2.69173
    11    O    1  dxz    Ryd( 3d)     0.00051       2.91333
    12    O    1  dyz    Ryd( 3d)     0.00035       2.75590
    13    O    1  dx2y2  Ryd( 3d)     0.00052       2.79356
    14    O    1  dz2    Ryd( 3d)     0.00041       2.78915

    15    C    2  S      Cor( 1S)     0.99941     -10.32135
    16    C    2  S      Val( 2S)     0.45919      -0.38332
    17    C    2  S      Ryd( 3S)     0.00156       0.63110
    18    C    2  px     Val( 2p)     0.51118      -0.27494
    19    C    2  px     Ryd( 3p)     0.00236       0.40292
    20    C    2  py     Val( 2p)     0.40142      -0.25852
    21    C    2  py     Ryd( 3p)     0.00399       0.59610
    22    C    2  pz     Val( 2p)     0.57377      -0.29326
    23    C    2  pz     Ryd( 3p)     0.00149       0.50947
    24    C    2  dxy    Ryd( 3d)     0.00082       1.93476
    25    C    2  dxz    Ryd( 3d)     0.00046       1.95390
    26    C    2  dyz    Ryd( 3d)     0.00099       2.08097
    27    C    2  dx2y2  Ryd( 3d)     0.00102       2.09883
    28    C    2  dz2    Ryd( 3d)     0.00057       2.00800

    29    C    3  S      Cor( 1S)     0.99950     -10.30175
    30    C    3  S      Val( 2S)     0.56211      -0.47969
    31    C    3  S      Ryd( 3S)     0.00081       0.66748
    32    C    3  px     Val( 2p)     0.47038      -0.34781
    33    C    3  px     Ryd( 3p)     0.00175       0.46075
    34    C    3  py     Val( 2p)     0.63173      -0.28489
    35    C    3  py     Ryd( 3p)     0.00192       0.47895
    36    C    3  pz     Val( 2p)     0.57650      -0.28852
    37    C    3  pz     Ryd( 3p)     0.00170       0.37091
    38    C    3  dxy    Ryd( 3d)     0.00032       1.88520
    39    C    3  dxz    Ryd( 3d)     0.00049       1.88620
    40    C    3  dyz    Ryd( 3d)     0.00033       2.15017
    41    C    3  dx2y2  Ryd( 3d)     0.00080       2.02778
    42    C    3  dz2    Ryd( 3d)     0.00047       1.99079

    43   Br    4  S      Cor( 1S)     1.00000    -401.48994
    44   Br    4  S      Cor( 2S)     1.00000    -141.16766
    45   Br    4  S      Cor( 3S)     0.99993     -11.43174
    46   Br    4  S      Val( 4S)     0.94256      -1.18108
    47   Br    4  S      Ryd( 5S)     0.00155       0.29422
    48   Br    4  px     Cor( 2p)     1.00000     -56.32464
    49   Br    4  px     Cor( 3p)     0.99994      -6.82310
    50   Br    4  px     Val( 4p)     0.59551      -0.39892
    51   Br    4  px     Ryd( 5p)     0.00143       0.50244
    52   Br    4  py     Cor( 2p)     1.00000     -56.32158
    53   Br    4  py     Cor( 3p)     0.99999      -6.81405
    54   Br    4  py     Val( 4p)     0.99159      -0.44668
    55   Br    4  py     Ryd( 5p)     0.00046       0.50733
    56   Br    4  pz     Cor( 2p)     1.00000     -56.32191
    57   Br    4  pz     Cor( 3p)     0.99999      -6.81511
    58   Br    4  pz     Val( 4p)     0.97095      -0.44628
    59   Br    4  pz     Ryd( 5p)     0.00049       0.51026
    60   Br    4  dxy    Cor( 3d)     0.99998      -2.79721
    61   Br    4  dxy    Ryd( 4d)     0.00086       0.61621
    62   Br    4  dxy    Ryd( 5d)     0.00001       3.33062
    63   Br    4  dxz    Cor( 3d)     0.99997      -2.79811
    64   Br    4  dxz    Ryd( 4d)     0.00092       0.60153
    65   Br    4  dxz    Ryd( 5d)     0.00001       3.34782
    66   Br    4  dyz    Cor( 3d)     1.00000      -2.78890
    67   Br    4  dyz    Ryd( 4d)     0.00013       0.48056
    68   Br    4  dyz    Ryd( 5d)     0.00000       3.20986
    69   Br    4  dx2y2  Cor( 3d)     0.99993      -2.79713
    70   Br    4  dx2y2  Ryd( 4d)     0.00156       0.73572
    71   Br    4  dx2y2  Ryd( 5d)     0.00001       3.47578
    72   Br    4  dz2    Cor( 3d)     0.99998      -2.79225
    73   Br    4  dz2    Ryd( 4d)     0.00051       0.56490
    74   Br    4  dz2    Ryd( 5d)     0.00001       3.29344

    75    C    5  S      Cor( 1S)     0.99941     -10.27591
    76    C    5  S      Val( 2S)     0.44994      -0.33859
    77    C    5  S      Ryd( 3S)     0.00144       0.44440
    78    C    5  px     Val( 2p)     0.54051      -0.27105
    79    C    5  px     Ryd( 3p)     0.00276       0.87502
    80    C    5  py     Val( 2p)     0.55114      -0.26980
    81    C    5  py     Ryd( 3p)     0.00206       0.67981
    82    C    5  pz     Val( 2p)     0.54030      -0.31292
    83    C    5  pz     Ryd( 3p)     0.00183       0.52537
    84    C    5  dxy    Ryd( 3d)     0.00039       2.15773
    85    C    5  dxz    Ryd( 3d)     0.00039       1.84295
    86    C    5  dyz    Ryd( 3d)     0.00032       1.89854
    87    C    5  dx2y2  Ryd( 3d)     0.00046       2.11249
    88    C    5  dz2    Ryd( 3d)     0.00028       1.85458

    89    C    6  S      Cor( 1S)     0.99944     -10.25296
    90    C    6  S      Val( 2S)     0.47500      -0.33214
    91    C    6  S      Ryd( 3S)     0.00083       0.40640
    92    C    6  px     Val( 2p)     0.55291      -0.24328
    93    C    6  px     Ryd( 3p)     0.00228       0.61748
    94    C    6  py     Val( 2p)     0.55978      -0.24725
    95    C    6  py     Ryd( 3p)     0.00238       0.65553
    96    C    6  pz     Val( 2p)     0.51498      -0.28751
    97    C    6  pz     Ryd( 3p)     0.00104       0.48679
    98    C    6  dxy    Ryd( 3d)     0.00035       2.21452
    99    C    6  dxz    Ryd( 3d)     0.00026       1.89034
   100    C    6  dyz    Ryd( 3d)     0.00026       1.94032
   101    C    6  dx2y2  Ryd( 3d)     0.00032       2.15970
   102    C    6  dz2    Ryd( 3d)     0.00021       1.89494

   103    C    7  S      Cor( 1S)     0.99948     -10.25604
   104    C    7  S      Val( 2S)     0.48293      -0.33849
   105    C    7  S      Ryd( 3S)     0.00062       0.40244
   106    C    7  px     Val( 2p)     0.54010      -0.23063
   107    C    7  px     Ryd( 3p)     0.00220       0.53786
   108    C    7  py     Val( 2p)     0.57909      -0.24934
   109    C    7  py     Ryd( 3p)     0.00284       0.74727
   110    C    7  pz     Val( 2p)     0.48931      -0.27782
   111    C    7  pz     Ryd( 3p)     0.00077       0.42001
   112    C    7  dxy    Ryd( 3d)     0.00038       2.19073
   113    C    7  dxz    Ryd( 3d)     0.00026       1.90898
   114    C    7  dyz    Ryd( 3d)     0.00026       1.91053
   115    C    7  dx2y2  Ryd( 3d)     0.00034       2.16399
   116    C    7  dz2    Ryd( 3d)     0.00026       1.89806

   117    C    8  S      Cor( 1S)     0.99947     -10.27027
   118    C    8  S      Val( 2S)     0.49347      -0.36060
   119    C    8  S      Ryd( 3S)     0.00067       0.39208
   120    C    8  px     Val( 2p)     0.60017      -0.25597
   121    C    8  px     Ryd( 3p)     0.00285       0.81221
   122    C    8  py     Val( 2p)     0.53150      -0.23759
   123    C    8  py     Ryd( 3p)     0.00163       0.46302
   124    C    8  pz     Val( 2p)     0.53245      -0.29955
   125    C    8  pz     Ryd( 3p)     0.00070       0.41463
   126    C    8  dxy    Ryd( 3d)     0.00039       2.13819
   127    C    8  dxz    Ryd( 3d)     0.00027       1.85881
   128    C    8  dyz    Ryd( 3d)     0.00028       1.91676
   129    C    8  dx2y2  Ryd( 3d)     0.00039       2.19353
   130    C    8  dz2    Ryd( 3d)     0.00023       1.87439

   131    C    9  S      Cor( 1S)     0.99948     -10.25150
   132    C    9  S      Val( 2S)     0.48103      -0.33254
   133    C    9  S      Ryd( 3S)     0.00063       0.40887
   134    C    9  px     Val( 2p)     0.54301      -0.22875
   135    C    9  px     Ryd( 3p)     0.00231       0.56407
   136    C    9  py     Val( 2p)     0.56062      -0.24125
   137    C    9  py     Ryd( 3p)     0.00260       0.67035
   138    C    9  pz     Val( 2p)     0.49367      -0.27557
   139    C    9  pz     Ryd( 3p)     0.00097       0.48111
   140    C    9  dxy    Ryd( 3d)     0.00035       2.21872
   141    C    9  dxz    Ryd( 3d)     0.00027       1.89786
   142    C    9  dyz    Ryd( 3d)     0.00028       1.92947
   143    C    9  dx2y2  Ryd( 3d)     0.00036       2.15225
   144    C    9  dz2    Ryd( 3d)     0.00022       1.89858

   145    C   10  S      Cor( 1S)     0.99944     -10.25363
   146    C   10  S      Val( 2S)     0.47833      -0.33478
   147    C   10  S      Ryd( 3S)     0.00088       0.40070
   148    C   10  px     Val( 2p)     0.55030      -0.24026
   149    C   10  px     Ryd( 3p)     0.00279       0.61662
   150    C   10  py     Val( 2p)     0.58432      -0.25453
   151    C   10  py     Ryd( 3p)     0.00271       0.73582
   152    C   10  pz     Val( 2p)     0.50386      -0.28590
   153    C   10  pz     Ryd( 3p)     0.00081       0.42045
   154    C   10  dxy    Ryd( 3d)     0.00040       2.19854
   155    C   10  dxz    Ryd( 3d)     0.00025       1.90095
   156    C   10  dyz    Ryd( 3d)     0.00024       1.91684
   157    C   10  dx2y2  Ryd( 3d)     0.00031       2.18111
   158    C   10  dz2    Ryd( 3d)     0.00025       1.90672

   159    H   11  S      Val( 1S)     0.25356      -0.05125
   160    H   11  S      Ryd( 2S)     0.00055       0.27205
   161    H   11  px     Ryd( 2p)     0.00077       1.70247
   162    H   11  py     Ryd( 2p)     0.00068       1.68660
   163    H   11  pz     Ryd( 2p)     0.00097       2.01841

   164    H   12  S      Val( 1S)     0.38325      -0.10280
   165    H   12  S      Ryd( 2S)     0.00187       0.19961
   166    H   12  px     Ryd( 2p)     0.00011       1.70327
   167    H   12  py     Ryd( 2p)     0.00012       1.86172
   168    H   12  pz     Ryd( 2p)     0.00032       1.97155

   169    H   13  S      Val( 1S)     0.36593      -0.07657
   170    H   13  S      Ryd( 2S)     0.00129       0.20052
   171    H   13  px     Ryd( 2p)     0.00003       1.64712
   172    H   13  py     Ryd( 2p)     0.00019       1.85098
   173    H   13  pz     Ryd( 2p)     0.00027       2.00047

   174    H   14  S      Val( 1S)     0.36794      -0.08283
   175    H   14  S      Ryd( 2S)     0.00072       0.20189
   176    H   14  px     Ryd( 2p)     0.00004       1.64543
   177    H   14  py     Ryd( 2p)     0.00036       2.14496
   178    H   14  pz     Ryd( 2p)     0.00010       1.62667

   179    H   15  S      Val( 1S)     0.37210      -0.08587
   180    H   15  S      Ryd( 2S)     0.00077       0.18693
   181    H   15  px     Ryd( 2p)     0.00013       1.90738
   182    H   15  py     Ryd( 2p)     0.00026       1.98045
   183    H   15  pz     Ryd( 2p)     0.00015       1.64104

   184    H   16  S      Val( 1S)     0.36818      -0.07000
   185    H   16  S      Ryd( 2S)     0.00070       0.17793
   186    H   16  px     Ryd( 2p)     0.00012       1.86745
   187    H   16  py     Ryd( 2p)     0.00034       2.07443
   188    H   16  pz     Ryd( 2p)     0.00007       1.57367

   189    H   17  S      Val( 1S)     0.36707      -0.07702
   190    H   17  S      Ryd( 2S)     0.00073       0.17457
   191    H   17  px     Ryd( 2p)     0.00040       2.15512
   192    H   17  py     Ryd( 2p)     0.00004       1.76850
   193    H   17  pz     Ryd( 2p)     0.00008       1.56918

   194    H   18  S      Val( 1S)     0.36855      -0.06651
   195    H   18  S      Ryd( 2S)     0.00069       0.18063
   196    H   18  px     Ryd( 2p)     0.00014       1.89506
   197    H   18  py     Ryd( 2p)     0.00025       1.99299
   198    H   18  pz     Ryd( 2p)     0.00013       1.63906

   199    H   19  S      Val( 1S)     0.36615      -0.07449
   200    H   19  S      Ryd( 2S)     0.00143       0.19507
   201    H   19  px     Ryd( 2p)     0.00013       1.90093
   202    H   19  py     Ryd( 2p)     0.00034       2.07944
   203    H   19  pz     Ryd( 2p)     0.00008       1.57616


 Summary of Natural Population Analysis:                  
                                                          
                                       Natural Population 
                Natural  -----------------------------------------------
    Atom  No    Charge         Core      Valence    Rydberg      Total
 -----------------------------------------------------------------------
      O    1   -0.38134      0.99987     3.37576    0.00570     4.38134
      C    2    0.04177      0.99941     1.94557    0.01325     2.95823
      C    3   -0.24878      0.99950     2.24072    0.00856     3.24878
     Br    4   -0.00828     13.99971     3.50062    0.00795    17.50828
      C    5   -0.09124      0.99941     2.08189    0.00994     3.09124
      C    6   -0.11007      0.99944     2.10268    0.00795     3.11007
      C    7   -0.09882      0.99948     2.09142    0.00792     3.09882
      C    8   -0.16446      0.99947     2.15759    0.00740     3.16446
      C    9   -0.08580      0.99948     2.07833    0.00798     3.08580
      C   10   -0.12489      0.99944     2.11680    0.00864     3.12489
      H   11    0.24346      0.00000     0.25356    0.00297     0.25654
      H   12    0.11434      0.00000     0.38325    0.00241     0.38566
      H   13    0.13229      0.00000     0.36593    0.00178     0.36771
      H   14    0.13084      0.00000     0.36794    0.00122     0.36916
      H   15    0.12660      0.00000     0.37210    0.00130     0.37340
      H   16    0.13059      0.00000     0.36818    0.00123     0.36941
      H   17    0.13167      0.00000     0.36707    0.00126     0.36833
      H   18    0.13023      0.00000     0.36855    0.00122     0.36977
      H   19    0.13187      0.00000     0.36615    0.00198     0.36813
 =======================================================================
   * Total *   -0.00000     22.99521    26.90412    0.10067    50.00000

                                 Natural Population      
 --------------------------------------------------------
   Core                      22.99521 ( 99.9792% of  23)
   Valence                   26.90412 ( 99.6449% of  27)
   Natural Minimal Basis     49.89933 ( 99.7987% of  50)
   Natural Rydberg Basis      0.10067 (  0.2013% of  50)
 --------------------------------------------------------

    Atom  No          Natural Electron Configuration
 ----------------------------------------------------------------------------
      O    1      [core]2S( 0.84)2p( 2.54)
      C    2      [core]2S( 0.46)2p( 1.49)3p( 0.01)
      C    3      [core]2S( 0.56)2p( 1.68)3p( 0.01)
     Br    4      [core]4S( 0.94)4p( 2.56)
      C    5      [core]2S( 0.45)2p( 1.63)3p( 0.01)
      C    6      [core]2S( 0.48)2p( 1.63)3p( 0.01)
      C    7      [core]2S( 0.48)2p( 1.61)3p( 0.01)
      C    8      [core]2S( 0.49)2p( 1.66)3p( 0.01)
      C    9      [core]2S( 0.48)2p( 1.60)3p( 0.01)
      C   10      [core]2S( 0.48)2p( 1.64)3p( 0.01)
      H   11            1S( 0.25)
      H   12            1S( 0.38)
      H   13            1S( 0.37)
      H   14            1S( 0.37)
      H   15            1S( 0.37)
      H   16            1S( 0.37)
      H   17            1S( 0.37)
      H   18            1S( 0.37)
      H   19            1S( 0.37)


 NATURAL BOND ORBITAL ANALYSIS, alpha spin orbitals:

                       Occupancies       Lewis Structure    Low   High
           Occ.    -------------------  -----------------   occ   occ
  Cycle   Thresh.   Lewis   Non-Lewis     CR  BD  3C  LP    (L)   (NL)   Dev
 =============================================================================
   1(1)    0.90    48.30754   1.69246     23  19   0   8     3      3    0.03
   2(2)    0.90    48.30754   1.69246     23  19   0   8     3      3    0.03
   3(1)    0.80    48.91228   1.08772     23  21   0   6     1      3    0.03
   4(2)    0.80    48.91020   1.08980     23  21   0   6     1      3    0.03
   5(3)    0.80    49.23123   0.76877     23  22   0   5     0      3    0.03
 -----------------------------------------------------------------------------

 Structure accepted: No low occupancy Lewis orbitals

 --------------------------------------------------------
   Core                     22.99522 ( 99.979% of  23)
   Valence Lewis            26.23601 ( 97.170% of  27)
  ==================       ============================
   Total Lewis              49.23123 ( 98.462% of  50)
  -----------------------------------------------------
   Valence non-Lewis         0.70009 (  1.400% of  50)
   Rydberg non-Lewis         0.06868 (  0.137% of  50)
  ==================       ============================
   Total non-Lewis           0.76877 (  1.538% of  50)
 --------------------------------------------------------


       (Occupancy)   Bond orbital/ Coefficients/ Hybrids
 ---------------------------------------------------------------------------------
     1. (0.99605) BD ( 1) O   1 - C   2  
                ( 67.10%)   0.8192* O   1 s( 32.55%)p 2.07( 67.38%)d 0.00(  0.07%)
                                           -0.0001  0.5705  0.0008 -0.1992  0.0040
                                           -0.7897 -0.0004 -0.1020 -0.0019  0.0174
                                           -0.0028 -0.0008 -0.0161 -0.0123
                ( 32.90%)   0.5736* C   2 s( 20.27%)p 3.92( 79.45%)d 0.01(  0.28%)
                                           -0.0001  0.4491  0.0317  0.1887  0.0220
                                            0.8532  0.0245  0.1724  0.0165  0.0178
                                            0.0027  0.0151 -0.0402 -0.0243
     2. (0.99364) BD ( 1) O   1 - H  11  
                ( 74.59%)   0.8636* O   1 s( 20.15%)p 3.96( 79.76%)d 0.00(  0.08%)
                                            0.0002  0.4487  0.0160 -0.4187 -0.0040
                                            0.3373  0.0295  0.7121  0.0220 -0.0023
                                           -0.0236  0.0017  0.0103  0.0132
                ( 25.41%)   0.5041* H  11 s( 99.56%)p 0.00(  0.44%)
                                            0.9978 -0.0032  0.0280 -0.0292 -0.0528
     3. (0.98752) BD ( 1) C   2 - C   3  
                ( 50.18%)   0.7083* C   2 s( 27.65%)p 2.61( 72.29%)d 0.00(  0.06%)
                                            0.0000  0.5257  0.0117  0.4892  0.0158
                                           -0.2548  0.0052 -0.6468  0.0064 -0.0063
                                           -0.0175  0.0092  0.0047  0.0114
                ( 49.82%)   0.7059* C   3 s( 31.57%)p 2.17( 68.37%)d 0.00(  0.06%)
                                            0.0005  0.5618  0.0108 -0.4008  0.0044
                                            0.2699  0.0049  0.6708  0.0152 -0.0069
                                           -0.0161  0.0115  0.0036  0.0111
     4. (0.98273) BD ( 1) C   2 - C   5  
                ( 48.39%)   0.6956* C   2 s( 28.68%)p 2.49( 71.27%)d 0.00(  0.05%)
                                            0.0003  0.5355 -0.0031 -0.8254  0.0023
                                           -0.0662  0.0004 -0.1630  0.0195  0.0038
                                            0.0094  0.0023  0.0194 -0.0075
                ( 51.61%)   0.7184* C   5 s( 31.24%)p 2.20( 68.73%)d 0.00(  0.03%)
                                            0.0002  0.5588 -0.0134  0.7993 -0.0303
                                            0.1132  0.0016  0.1860  0.0104  0.0045
                                            0.0067  0.0011  0.0141 -0.0079
     5. (0.98668) BD ( 1) C   2 - H  12  
                ( 62.22%)   0.7888* C   2 s( 23.37%)p 3.28( 76.58%)d 0.00(  0.05%)
                                           -0.0003  0.4831 -0.0184  0.2060  0.0065
                                           -0.4458  0.0239  0.7239 -0.0037 -0.0065
                                            0.0048 -0.0179 -0.0043  0.0084
                ( 37.78%)   0.6147* H  12 s( 99.90%)p 0.00(  0.10%)
                                            0.9995 -0.0060 -0.0087  0.0157 -0.0262
     6. (0.99367) BD ( 1) C   3 -Br   4  
                ( 47.51%)   0.6893* C   3 s( 16.21%)p 5.16( 83.63%)d 0.01(  0.17%)
                                            0.0001  0.4025 -0.0100  0.8928 -0.0179
                                            0.0044 -0.0063  0.1958 -0.0205  0.0001
                                            0.0158  0.0009  0.0336 -0.0168
                ( 52.49%)   0.7245*Br   4 s( 12.07%)p 7.25( 87.54%)d 0.03(  0.39%)
                                            0.0000 -0.0000  0.0001  0.3440 -0.0488
                                            0.0000  0.0001 -0.9140 -0.0487  0.0000
                                           -0.0000  0.0025  0.0001 -0.0000  0.0000
                                           -0.1934 -0.0118  0.0000 -0.0002 -0.0003
                                            0.0001  0.0193  0.0015 -0.0000  0.0017
                                           -0.0003  0.0000  0.0528  0.0035 -0.0000
                                           -0.0274 -0.0024
     7. (0.99250) BD ( 1) C   3 - H  13  
                ( 63.63%)   0.7977* C   3 s( 26.07%)p 2.83( 73.89%)d 0.00(  0.04%)
                                            0.0001 -0.5106 -0.0005  0.0827 -0.0080
                                           -0.5145  0.0085  0.6834  0.0155  0.0030
                                           -0.0038  0.0169  0.0065 -0.0069
                ( 36.37%)   0.6031* H  13 s( 99.90%)p 0.00(  0.10%)
                                           -0.9995  0.0048 -0.0021  0.0180 -0.0254
     8. (0.99177) BD ( 1) C   3 - H  14  
                ( 63.26%)   0.7954* C   3 s( 26.14%)p 2.82( 73.82%)d 0.00(  0.04%)
                                            0.0000 -0.5113 -0.0009  0.1807 -0.0083
                                            0.8135  0.0047  0.2082  0.0185 -0.0084
                                           -0.0013 -0.0059  0.0146  0.0100
                ( 36.74%)   0.6061* H  14 s( 99.90%)p 0.00(  0.10%)
                                           -0.9995  0.0023 -0.0055 -0.0290 -0.0100
     9. (0.98687) BD ( 1) C   5 - C   6  
                ( 51.42%)   0.7171* C   5 s( 34.68%)p 1.88( 65.28%)d 0.00(  0.04%)
                                           -0.0001  0.5889  0.0068 -0.3513  0.0086
                                           -0.7067 -0.0139  0.1718  0.0120  0.0140
                                           -0.0034 -0.0051 -0.0093 -0.0086
                ( 48.58%)   0.6970* C   6 s( 34.95%)p 1.86( 65.00%)d 0.00(  0.05%)
                                            0.0001  0.5912  0.0055  0.3867  0.0195
                                            0.6879 -0.0065 -0.1635  0.0111  0.0145
                                           -0.0033 -0.0082 -0.0106 -0.0100
    10. (0.83998) BD ( 2) C   5 - C   6  
                ( 53.63%)   0.7323* C   5 s(  0.02%)p99.99( 99.94%)d 2.89(  0.05%)
                                           -0.0000  0.0112  0.0056 -0.2665  0.0051
                                            0.3593 -0.0022  0.8940 -0.0005 -0.0023
                                           -0.0159 -0.0109  0.0091 -0.0000
                ( 46.37%)   0.6809* C   6 s(  0.00%)p 1.00( 99.93%)d 0.00(  0.06%)
                                           -0.0000  0.0038  0.0033 -0.2744  0.0008
                                            0.3624  0.0033  0.8903  0.0078 -0.0062
                                            0.0025  0.0173 -0.0084 -0.0148
    11. (0.98660) BD ( 1) C   5 - C  10  
                ( 51.38%)   0.7168* C   5 s( 34.05%)p 1.94( 65.91%)d 0.00(  0.04%)
                                           -0.0001  0.5835  0.0062 -0.4063  0.0063
                                            0.5980  0.0172 -0.3688 -0.0036 -0.0131
                                            0.0090 -0.0108 -0.0043 -0.0027
                ( 48.62%)   0.6973* C  10 s( 34.49%)p 1.90( 65.46%)d 0.00(  0.05%)
                                            0.0001  0.5873  0.0056  0.4319  0.0178
                                           -0.5777  0.0117  0.3658  0.0025 -0.0140
                                            0.0087 -0.0130 -0.0063 -0.0048
    12. (0.98910) BD ( 1) C   6 - C   7  
                ( 50.55%)   0.7110* C   6 s( 35.83%)p 1.79( 64.13%)d 0.00(  0.04%)
                                           -0.0000  0.5984  0.0131 -0.7670 -0.0052
                                           -0.1279 -0.0390 -0.1869  0.0133  0.0020
                                            0.0099 -0.0001  0.0159 -0.0084
                ( 49.45%)   0.7032* C   7 s( 35.55%)p 1.81( 64.40%)d 0.00(  0.04%)
                                            0.0000  0.5962  0.0079  0.7701  0.0086
                                            0.0950 -0.0360  0.2007  0.0177  0.0078
                                            0.0074  0.0009  0.0152 -0.0099
    13. (0.98938) BD ( 1) C   6 - H  15  
                ( 62.81%)   0.7925* C   6 s( 29.12%)p 2.43( 70.85%)d 0.00(  0.03%)
                                            0.0004 -0.5395  0.0148 -0.4307  0.0162
                                            0.6147  0.0030 -0.3807  0.0023  0.0105
                                           -0.0074  0.0098  0.0026  0.0040
                ( 37.19%)   0.6098* H  15 s( 99.90%)p 0.00(  0.10%)
                                           -0.9995  0.0027  0.0144 -0.0239  0.0149
    14. (0.99046) BD ( 1) C   7 - C   8  
                ( 49.82%)   0.7058* C   7 s( 34.78%)p 1.87( 65.17%)d 0.00(  0.05%)
                                            0.0000  0.5897  0.0096 -0.4314 -0.0390
                                            0.5730 -0.0160 -0.3681 -0.0056 -0.0135
                                            0.0082 -0.0134 -0.0069 -0.0044
                ( 50.18%)   0.7084* C   8 s( 35.22%)p 1.84( 64.74%)d 0.00(  0.05%)
                                            0.0000  0.5934  0.0065  0.3916 -0.0277
                                           -0.6020 -0.0290  0.3606  0.0031 -0.0152
                                            0.0089 -0.0111 -0.0032 -0.0033
    15. (0.83518) BD ( 2) C   7 - C   8  
                ( 46.08%)   0.6788* C   7 s(  0.00%)p 1.00( 99.93%)d 0.00(  0.07%)
                                            0.0000  0.0008  0.0004 -0.2770  0.0006
                                            0.3621 -0.0008  0.8896 -0.0018 -0.0073
                                            0.0016  0.0186 -0.0087 -0.0164
                ( 53.92%)   0.7343* C   8 s(  0.00%)p 1.00( 99.94%)d 0.00(  0.06%)
                                            0.0000  0.0008  0.0007 -0.2740  0.0021
                                            0.3573 -0.0032  0.8925 -0.0072  0.0096
                                            0.0168 -0.0026 -0.0035  0.0144
    16. (0.98962) BD ( 1) C   7 - H  16  
                ( 63.17%)   0.7948* C   7 s( 29.58%)p 2.38( 70.40%)d 0.00(  0.03%)
                                            0.0003 -0.5436  0.0144  0.3771 -0.0058
                                            0.7279 -0.0093 -0.1784  0.0020 -0.0111
                                            0.0021  0.0055  0.0069  0.0077
                ( 36.83%)   0.6069* H  16 s( 99.90%)p 0.00(  0.10%)
                                           -0.9995  0.0026 -0.0143 -0.0280  0.0070
    17. (0.99047) BD ( 1) C   8 - C   9  
                ( 50.30%)   0.7092* C   8 s( 35.46%)p 1.82( 64.50%)d 0.00(  0.04%)
                                            0.0000  0.5954  0.0058  0.3421 -0.0297
                                            0.7035  0.0205 -0.1771 -0.0175  0.0159
                                           -0.0041 -0.0050 -0.0083 -0.0087
                ( 49.70%)   0.7050* C   9 s( 34.82%)p 1.87( 65.13%)d 0.00(  0.05%)
                                            0.0000  0.5900  0.0104 -0.3821 -0.0400
                                           -0.6920  0.0046  0.1569 -0.0143  0.0135
                                           -0.0031 -0.0081 -0.0120 -0.0099
    18. (0.98994) BD ( 1) C   8 - H  17  
                ( 63.29%)   0.7955* C   8 s( 29.24%)p 2.42( 70.73%)d 0.00(  0.03%)
                                            0.0003 -0.5406  0.0147  0.8081 -0.0105
                                            0.1150 -0.0019  0.2025 -0.0024 -0.0037
                                           -0.0060 -0.0015 -0.0127  0.0060
                ( 36.71%)   0.6059* H  17 s( 99.90%)p 0.00(  0.10%)
                                           -0.9995  0.0042 -0.0310 -0.0043 -0.0079
    19. (0.98912) BD ( 1) C   9 - C  10  
                ( 49.34%)   0.7024* C   9 s( 35.44%)p 1.82( 64.51%)d 0.00(  0.05%)
                                            0.0001  0.5953  0.0082  0.7685  0.0060
                                            0.1268  0.0384  0.1916 -0.0136  0.0020
                                            0.0103 -0.0004  0.0164 -0.0091
                ( 50.66%)   0.7118* C  10 s( 35.89%)p 1.78( 64.07%)d 0.00(  0.04%)
                                            0.0000  0.5990  0.0130 -0.7697 -0.0079
                                           -0.0902  0.0370 -0.1959 -0.0175  0.0077
                                            0.0069  0.0013  0.0150 -0.0094
    20. (0.81180) BD ( 2) C   9 - C  10  
                ( 47.59%)   0.6899* C   9 s(  0.00%)p 1.00( 99.94%)d 0.00(  0.06%)
                                           -0.0000 -0.0019  0.0003 -0.2794  0.0007
                                            0.3548 -0.0004  0.8919 -0.0021  0.0100
                                            0.0135 -0.0070 -0.0009  0.0163
                ( 52.41%)   0.7239* C  10 s(  0.00%)p 1.00( 99.95%)d 0.00(  0.05%)
                                            0.0000 -0.0040  0.0005 -0.2724  0.0023
                                            0.3576 -0.0016  0.8930 -0.0028 -0.0008
                                           -0.0139 -0.0138  0.0099  0.0033
    21. (0.98957) BD ( 1) C   9 - H  18  
                ( 63.14%)   0.7946* C   9 s( 29.64%)p 2.37( 70.33%)d 0.00(  0.03%)
                                           -0.0003  0.5442 -0.0143 -0.4283  0.0061
                                            0.6143 -0.0075 -0.3774  0.0049 -0.0099
                                            0.0070 -0.0096 -0.0032 -0.0042
                ( 36.86%)   0.6072* H  18 s( 99.90%)p 0.00(  0.10%)
                                            0.9995 -0.0023  0.0162 -0.0237  0.0145
    22. (0.98918) BD ( 1) C  10 - H  19  
                ( 63.44%)   0.7965* C  10 s( 29.53%)p 2.39( 70.44%)d 0.00(  0.03%)
                                           -0.0004  0.5432 -0.0156  0.3813 -0.0143
                                            0.7274 -0.0012 -0.1724 -0.0041  0.0119
                                           -0.0018 -0.0043 -0.0065 -0.0080
                ( 36.56%)   0.6047* H  19 s( 99.90%)p 0.00(  0.10%)
                                            0.9995 -0.0047 -0.0145 -0.0280  0.0067
    23. (0.99987) CR ( 1) O   1           s(100.00%)p 0.00(  0.00%)
                                            1.0000 -0.0001 -0.0000  0.0000  0.0000
                                           -0.0001 -0.0000 -0.0001 -0.0000  0.0000
                                            0.0000 -0.0000 -0.0000 -0.0000
    24. (0.99941) CR ( 1) C   2           s(100.00%)p 0.00(  0.00%)
                                            1.0000 -0.0000 -0.0000  0.0003  0.0000
                                           -0.0000  0.0000  0.0003 -0.0000 -0.0000
                                           -0.0000 -0.0000 -0.0000  0.0000
    25. (0.99950) CR ( 1) C   3           s(100.00%)p 0.00(  0.00%)
                                            1.0000 -0.0003 -0.0000  0.0001 -0.0000
                                           -0.0001 -0.0000 -0.0004 -0.0000  0.0000
                                            0.0000 -0.0000 -0.0000 -0.0000
    26. (1.00000) CR ( 1)Br   4           s(100.00%)
                                            1.0000 -0.0000 -0.0000 -0.0000  0.0000
                                            0.0000 -0.0000  0.0000  0.0000 -0.0000
                                           -0.0000 -0.0000 -0.0000 -0.0000 -0.0000
                                           -0.0000  0.0000 -0.0000  0.0000  0.0000
                                           -0.0000  0.0000 -0.0000 -0.0000  0.0000
                                           -0.0000  0.0000 -0.0000  0.0000 -0.0000
                                            0.0000  0.0000
    27. (1.00000) CR ( 2)Br   4           s(100.00%)
                                           -0.0000  1.0000 -0.0000 -0.0000 -0.0000
                                            0.0000 -0.0000 -0.0000 -0.0000 -0.0000
                                           -0.0000 -0.0000 -0.0000 -0.0000 -0.0000
                                           -0.0000  0.0000 -0.0000  0.0000 -0.0000
                                           -0.0000  0.0000 -0.0000 -0.0000  0.0000
                                           -0.0000  0.0000  0.0000  0.0000 -0.0000
                                           -0.0000 -0.0000
    28. (0.99993) CR ( 3)Br   4           s(100.00%)p 0.00(  0.00%)
                                           -0.0000 -0.0000  1.0000  0.0001  0.0000
                                           -0.0000 -0.0000  0.0002  0.0000 -0.0000
                                           -0.0000 -0.0000  0.0000 -0.0000 -0.0000
                                           -0.0000  0.0000 -0.0000  0.0000 -0.0000
                                           -0.0000 -0.0000 -0.0000  0.0000  0.0000
                                           -0.0000 -0.0000 -0.0000 -0.0000 -0.0000
                                            0.0000  0.0000
    29. (1.00000) CR ( 4)Br   4           s(  0.00%)p 1.00(100.00%)
                                            0.0000  0.0000 -0.0000 -0.0000  0.0000
                                            1.0000  0.0000  0.0000  0.0000  0.0000
                                            0.0000  0.0000  0.0000  0.0000  0.0000
                                            0.0000 -0.0000  0.0000 -0.0000  0.0000
                                            0.0000 -0.0000  0.0000  0.0000 -0.0000
                                            0.0000  0.0000 -0.0000 -0.0000  0.0000
                                            0.0000  0.0000
    30. (0.99994) CR ( 5)Br   4           s(  0.00%)p 1.00(100.00%)
                                           -0.0000 -0.0000 -0.0000  0.0001  0.0000
                                            0.0000  1.0000  0.0001  0.0000 -0.0000
                                           -0.0000 -0.0000  0.0000 -0.0000 -0.0000
                                           -0.0000  0.0000 -0.0000  0.0000 -0.0000
                                           -0.0000 -0.0000 -0.0000 -0.0000  0.0000
                                           -0.0000 -0.0000 -0.0000 -0.0000 -0.0000
                                            0.0000  0.0000
    31. (1.00000) CR ( 6)Br   4           s(  0.00%)p 1.00(100.00%)
                                           -0.0000 -0.0000 -0.0000  0.0000  0.0000
                                            0.0000 -0.0000  0.0000  0.0000  1.0000
                                           -0.0000 -0.0000  0.0000 -0.0000 -0.0000
                                           -0.0000  0.0000 -0.0000  0.0000 -0.0000
                                           -0.0000  0.0000 -0.0000 -0.0000  0.0000
                                           -0.0000 -0.0000 -0.0000 -0.0000 -0.0000
                                            0.0000  0.0000
    32. (0.99999) CR ( 7)Br   4           s(  0.00%)p 1.00(100.00%)
                                           -0.0000 -0.0000 -0.0000 -0.0000  0.0000
                                            0.0000 -0.0000 -0.0000  0.0000 -0.0000
                                            1.0000 -0.0001  0.0000  0.0000 -0.0000
                                            0.0000 -0.0000 -0.0000  0.0000 -0.0000
                                           -0.0000 -0.0000  0.0000 -0.0000  0.0000
                                            0.0000 -0.0000 -0.0000  0.0000  0.0000
                                           -0.0000  0.0000
    33. (1.00000) CR ( 8)Br   4           s(  0.00%)p 1.00(100.00%)
                                           -0.0000 -0.0000 -0.0000  0.0000 -0.0000
                                            0.0000 -0.0000  0.0000 -0.0000 -0.0000
                                            0.0000  0.0000 -0.0000  1.0000 -0.0000
                                           -0.0000  0.0000  0.0000 -0.0000  0.0000
                                           -0.0000  0.0000 -0.0000 -0.0000  0.0000
                                           -0.0000  0.0000  0.0000  0.0000 -0.0000
                                           -0.0000 -0.0000
    34. (0.99999) CR ( 9)Br   4           s(  0.00%)p 1.00(100.00%)
                                           -0.0000 -0.0000 -0.0000  0.0000  0.0000
                                            0.0000 -0.0000  0.0001  0.0000 -0.0000
                                           -0.0000 -0.0000 -0.0000 -0.0000  1.0000
                                           -0.0001  0.0000 -0.0000  0.0000  0.0000
                                           -0.0000  0.0000 -0.0000 -0.0000  0.0000
                                           -0.0000 -0.0000 -0.0000 -0.0000 -0.0000
                                            0.0000  0.0000
    35. (0.99998) CR (10)Br   4           s(  0.00%)p 0.00(  0.00%)d 1.00(100.00%)
                                           -0.0000 -0.0000 -0.0000 -0.0000  0.0000
                                            0.0000 -0.0000  0.0000  0.0000 -0.0000
                                           -0.0000 -0.0002  0.0000  0.0000 -0.0000
                                           -0.0000 -0.0000  1.0000  0.0000 -0.0000
                                           -0.0000 -0.0000 -0.0000 -0.0000  0.0000
                                            0.0000 -0.0000 -0.0000 -0.0000 -0.0000
                                            0.0000  0.0000
    36. (0.99997) CR (11)Br   4           s(  0.00%)p 0.00(  0.00%)d 1.00(100.00%)
                                           -0.0000 -0.0000 -0.0000  0.0000  0.0000
                                            0.0000 -0.0000  0.0001  0.0000 -0.0000
                                           -0.0000 -0.0000 -0.0000 -0.0000 -0.0000
                                           -0.0002  0.0000 -0.0000  0.0000  0.0000
                                            1.0000  0.0000 -0.0000 -0.0000  0.0000
                                           -0.0000 -0.0000 -0.0000 -0.0000 -0.0000
                                            0.0000  0.0000
    37. (1.00000) CR (12)Br   4           s(  0.00%)p 0.00(  0.00%)d 1.00(100.00%)
                                           -0.0000 -0.0000  0.0000  0.0000 -0.0000
                                            0.0000 -0.0000 -0.0000 -0.0000 -0.0000
                                           -0.0000 -0.0000  0.0000 -0.0000 -0.0000
                                           -0.0000 -0.0000 -0.0000  0.0000 -0.0000
                                           -0.0000  0.0000  0.0000  1.0000  0.0000
                                           -0.0000 -0.0000  0.0000  0.0000 -0.0000
                                           -0.0000 -0.0000
    38. (0.99993) CR (13)Br   4           s(  0.00%)p 0.00(  0.00%)d 1.00(100.00%)
                                            0.0000  0.0000 -0.0000  0.0000  0.0000
                                            0.0000 -0.0000  0.0000  0.0000 -0.0000
                                           -0.0000 -0.0000  0.0000  0.0000 -0.0000
                                            0.0000  0.0000 -0.0000  0.0000 -0.0000
                                           -0.0000 -0.0000 -0.0000 -0.0000  0.0000
                                           -0.0000  1.0000 -0.0000 -0.0000  0.0000
                                            0.0000  0.0000
    39. (0.99998) CR (14)Br   4           s(  0.00%)p 0.00(  0.00%)d 1.00(100.00%)
                                           -0.0000 -0.0000 -0.0000 -0.0000 -0.0000
                                            0.0000 -0.0000  0.0000 -0.0000 -0.0000
                                            0.0000 -0.0000 -0.0000 -0.0000 -0.0000
                                           -0.0001  0.0000 -0.0000  0.0000  0.0000
                                           -0.0000  0.0000 -0.0000 -0.0000  0.0000
                                           -0.0000  0.0000  0.0000  0.0000  1.0000
                                            0.0000 -0.0000
    40. (0.99941) CR ( 1) C   5           s(100.00%)p 0.00(  0.00%)
                                            1.0000  0.0000  0.0000 -0.0002  0.0000
                                            0.0000  0.0000 -0.0000 -0.0000 -0.0000
                                           -0.0000 -0.0000 -0.0000  0.0000
    41. (0.99944) CR ( 1) C   6           s(100.00%)p 0.00(  0.00%)
                                            1.0000  0.0001 -0.0000  0.0001 -0.0000
                                           -0.0003 -0.0000  0.0002 -0.0000 -0.0000
                                            0.0000 -0.0000 -0.0000 -0.0000
    42. (0.99948) CR ( 1) C   7           s(100.00%)p 0.00(  0.00%)
                                            1.0000  0.0001 -0.0000 -0.0001  0.0000
                                           -0.0002  0.0000  0.0000 -0.0000  0.0000
                                           -0.0000 -0.0000 -0.0000 -0.0000
    43. (0.99947) CR ( 1) C   8           s(100.00%)p 0.00(  0.00%)
                                            1.0000  0.0001 -0.0000 -0.0002  0.0000
                                           -0.0000  0.0000 -0.0001  0.0000  0.0000
                                            0.0000  0.0000  0.0000 -0.0000
    44. (0.99949) CR ( 1) C   9           s(100.00%)p 0.00(  0.00%)
                                            1.0000  0.0001 -0.0000 -0.0002  0.0000
                                            0.0002 -0.0000 -0.0001  0.0000 -0.0000
                                            0.0000 -0.0000 -0.0000  0.0000
    45. (0.99944) CR ( 1) C  10           s(100.00%)p 0.00(  0.00%)
                                            1.0000  0.0001 -0.0000  0.0001 -0.0000
                                            0.0003 -0.0000 -0.0001 -0.0000  0.0000
                                           -0.0000  0.0000 -0.0000 -0.0000
    46. (0.98938) LP ( 1) O   1           s( 47.24%)p 1.12( 52.72%)d 0.00(  0.04%)
                                            0.0000  0.6873 -0.0077  0.4191 -0.0039
                                            0.4416  0.0002 -0.3956  0.0065 -0.0122
                                            0.0093  0.0128 -0.0019  0.0021
    47. (0.97566) LP ( 2) O   1           s(  0.04%)p99.99( 99.90%)d 1.50(  0.06%)
                                            0.0000  0.0177  0.0084  0.7800 -0.0109
                                           -0.2575  0.0024  0.5694 -0.0089 -0.0068
                                            0.0002 -0.0111 -0.0156  0.0128
    48. (0.99857) LP ( 1)Br   4           s( 87.07%)p 0.15( 12.92%)d 0.00(  0.01%)
                                            0.0000  0.0000 -0.0001  0.9331  0.0096
                                           -0.0000 -0.0001  0.3200  0.0079 -0.0000
                                            0.0000  0.0820 -0.0005  0.0000 -0.0000
                                            0.1414  0.0011  0.0000 -0.0039  0.0002
                                           -0.0000 -0.0052 -0.0001  0.0000  0.0053
                                           -0.0001 -0.0000 -0.0047 -0.0010  0.0000
                                            0.0035  0.0005
    49. (0.99217) LP ( 2)Br   4           s(  0.36%)p99.99( 99.62%)d 0.07(  0.02%)
                                            0.0000  0.0000 -0.0000  0.0595  0.0037
                                           -0.0000 -0.0000 -0.0314  0.0024 -0.0000
                                           -0.0001 -0.9682  0.0130  0.0000  0.0000
                                            0.2400 -0.0050 -0.0002  0.0145 -0.0021
                                            0.0000 -0.0042  0.0005 -0.0000  0.0012
                                            0.0001 -0.0000 -0.0002 -0.0001  0.0000
                                           -0.0010  0.0003
    50. (0.98838) LP ( 3)Br   4           s(  0.71%)p99.99( 99.26%)d 0.04(  0.03%)
                                           -0.0000 -0.0000 -0.0001  0.0843 -0.0023
                                            0.0000 -0.0001  0.2300 -0.0020 -0.0000
                                           -0.0000 -0.2354  0.0007 -0.0000 -0.0001
                                           -0.9403  0.0111 -0.0000  0.0028 -0.0004
                                           -0.0002  0.0143 -0.0019 -0.0000  0.0029
                                           -0.0005 -0.0000 -0.0047  0.0006 -0.0001
                                            0.0045 -0.0004
    51. (0.00095) RY*( 1) O   1           s( 24.27%)p 2.83( 68.66%)d 0.29(  7.06%)
                                           -0.0000  0.0068  0.4926 -0.0077  0.0590
                                            0.0066  0.0660 -0.0029 -0.8238 -0.0553
                                           -0.0042  0.2444  0.0327  0.0823
    52. (0.00088) RY*( 2) O   1           s(  3.06%)p29.58( 90.63%)d 2.06(  6.30%)
                                           -0.0000  0.0005  0.1751  0.0062  0.9217
                                            0.0003 -0.1627  0.0039  0.1742 -0.2087
                                           -0.0672  0.0127 -0.1174  0.0316
    53. (0.00013) RY*( 3) O   1           s( 62.74%)p 0.51( 32.10%)d 0.08(  5.16%)
                                            0.0000 -0.0008  0.7921  0.0002 -0.2664
                                            0.0023 -0.3512 -0.0129  0.3556  0.0492
                                            0.0459 -0.2107 -0.0413 -0.0317
    54. (0.00003) RY*( 4) O   1           s(  7.89%)p10.02( 79.11%)d 1.65( 13.00%)
    55. (0.00000) RY*( 5) O   1           s(  0.79%)p10.74(  8.52%)d99.99( 90.69%)
    56. (0.00000) RY*( 6) O   1           s(  0.13%)p 6.26(  0.80%)d99.99( 99.08%)
    57. (0.00000) RY*( 7) O   1           s(  0.34%)p30.44( 10.33%)d99.99( 89.33%)
    58. (0.00001) RY*( 8) O   1           s(  0.09%)p67.18(  6.04%)d99.99( 93.87%)
    59. (0.00000) RY*( 9) O   1           s(  0.69%)p 5.85(  4.06%)d99.99( 95.25%)
    60. (0.00417) RY*( 1) C   2           s(  0.18%)p99.99( 96.42%)d19.44(  3.40%)
                                           -0.0000 -0.0210  0.0362 -0.0185  0.2925
                                           -0.0013  0.8663 -0.0178 -0.3572 -0.1530
                                            0.0112 -0.0741  0.0082  0.0703
    61. (0.00221) RY*( 2) C   2           s(  6.50%)p12.62( 82.00%)d 1.77( 11.50%)
                                            0.0000 -0.0220  0.2540 -0.0122  0.8446
                                           -0.0234 -0.2163  0.0135  0.2428 -0.2376
                                           -0.1238  0.1491 -0.1215 -0.0788
    62. (0.00136) RY*( 3) C   2           s( 41.41%)p 0.29( 11.81%)d 1.13( 46.77%)
                                            0.0000  0.0034  0.6435 -0.0012 -0.0981
                                           -0.0166 -0.0615  0.0205 -0.3226  0.1681
                                            0.1463  0.5705  0.2831  0.1118
    63. (0.00084) RY*( 4) C   2           s( 18.56%)p 2.45( 45.40%)d 1.94( 36.04%)
                                            0.0000 -0.0223  0.4302  0.0072 -0.0659
                                           -0.0255  0.3138  0.0029  0.5920  0.3889
                                           -0.0732 -0.2808  0.2220 -0.2751
    64. (0.00060) RY*( 5) C   2           s( 17.71%)p 0.84( 14.89%)d 3.81( 67.40%)
                                           -0.0000  0.0057  0.4208 -0.0110 -0.3846
                                            0.0024 -0.0019  0.0075  0.0278 -0.6917
                                           -0.3921 -0.1454 -0.1403 -0.0312
    65. (0.00046) RY*( 6) C   2           s(  1.36%)p27.59( 37.65%)d44.69( 60.98%)
                                            0.0000  0.0166  0.1156  0.0046  0.1874
                                            0.0248 -0.2979  0.0033 -0.5020  0.0954
                                           -0.1931 -0.5861  0.4468 -0.1425
    66. (0.00028) RY*( 7) C   2           s(  7.51%)p 0.90(  6.75%)d11.41( 85.73%)
                                           -0.0000 -0.0014  0.2741 -0.0064 -0.0270
                                           -0.0382 -0.0703 -0.0186 -0.2450  0.0942
                                            0.4738 -0.2161 -0.6188 -0.4409
    67. (0.00012) RY*( 8) C   2           s(  5.64%)p 0.09(  0.53%)d16.64( 93.83%)
                                           -0.0000 -0.0014  0.2375 -0.0196  0.0437
                                           -0.0035 -0.0492 -0.0015 -0.0241  0.3453
                                           -0.2093 -0.2637 -0.4166  0.7295
    68. (0.00005) RY*( 9) C   2           s(  1.15%)p 4.29(  4.95%)d81.38( 93.90%)
    69. (0.00218) RY*( 1) C   3           s( 12.91%)p 5.98( 77.25%)d 0.76(  9.84%)
                                            0.0000  0.0094  0.3592  0.0018 -0.5253
                                           -0.0061  0.6266 -0.0225  0.3216 -0.1928
                                           -0.1437  0.0479  0.0935 -0.1720
    70. (0.00193) RY*( 2) C   3           s(  1.89%)p47.46( 89.76%)d 4.42(  8.35%)
                                           -0.0000 -0.0007  0.1375 -0.0148 -0.6099
                                           -0.0024 -0.7065 -0.0049  0.1619  0.1500
                                           -0.1676 -0.0579  0.1504 -0.0833
    71. (0.00116) RY*( 3) C   3           s(  0.48%)p99.99( 88.31%)d23.23( 11.21%)
                                            0.0000  0.0128  0.0683  0.0359  0.4125
                                           -0.0091 -0.1059 -0.0155  0.8368  0.1060
                                           -0.2668  0.0557 -0.0925  0.1342
    72. (0.00049) RY*( 4) C   3           s( 77.42%)p 0.20( 15.48%)d 0.09(  7.10%)
                                            0.0000 -0.0082  0.8798  0.0051  0.3260
                                            0.0034 -0.1114  0.0037 -0.1901  0.1517
                                            0.1280 -0.0058  0.1117 -0.1382
    73. (0.00019) RY*( 5) C   3           s(  4.87%)p 0.35(  1.69%)d19.18( 93.44%)
                                            0.0000  0.0013  0.2207  0.0173 -0.0754
                                           -0.0175 -0.1025  0.0088 -0.0010 -0.5356
                                            0.0585 -0.4617 -0.2226  0.6176
    74. (0.00016) RY*( 6) C   3           s(  1.16%)p 6.57(  7.62%)d78.60( 91.22%)
                                            0.0000  0.0059  0.1076  0.0171 -0.2562
                                            0.0097  0.0942  0.0083  0.0353  0.5125
                                            0.3182  0.2020 -0.6576  0.2739
    75. (0.00006) RY*( 7) C   3           s(  0.76%)p17.69( 13.48%)d99.99( 85.76%)
    76. (0.00003) RY*( 8) C   3           s(  0.09%)p54.35(  4.81%)d99.99( 95.10%)
    77. (0.00000) RY*( 9) C   3           s(  0.43%)p 4.37(  1.89%)d99.99( 97.67%)
    78. (0.00097) RY*( 1)Br   4           s(  0.15%)p99.99( 27.98%)d99.99( 71.86%)
                                           -0.0000 -0.0000 -0.0000  0.0014  0.0391
                                           -0.0000 -0.0000 -0.0034  0.0189 -0.0000
                                            0.0000  0.0057 -0.5227  0.0000 -0.0000
                                           -0.0008  0.0792 -0.0000  0.7871 -0.0434
                                            0.0000 -0.1166  0.0034  0.0000  0.2526
                                           -0.0368  0.0000 -0.0284  0.0077 -0.0000
                                           -0.1297  0.0280
    79. (0.00090) RY*( 2)Br   4           s( 11.68%)p 3.56( 41.63%)d 4.00( 46.69%)
                                           -0.0000  0.0000  0.0000  0.0063  0.3418
                                           -0.0000 -0.0000 -0.0279  0.3449 -0.0000
                                            0.0000  0.0013 -0.1438  0.0000 -0.0000
                                           -0.0030 -0.5252 -0.0000  0.0470  0.0084
                                            0.0000  0.6391 -0.0322  0.0000  0.0039
                                            0.0030 -0.0000 -0.1596 -0.0286 -0.0000
                                            0.1665  0.0316
    80. (0.00038) RY*( 3)Br   4           s( 40.63%)p 0.49( 19.71%)d 0.98( 39.66%)
                                           -0.0000  0.0000 -0.0000  0.0117  0.6373
                                           -0.0000 -0.0000 -0.0700  0.4042 -0.0000
                                            0.0000 -0.0024 -0.0719  0.0000 -0.0000
                                           -0.0229  0.1520 -0.0000 -0.2540  0.0319
                                           -0.0000 -0.4817  0.0133  0.0000  0.1747
                                           -0.0373 -0.0000 -0.2371 -0.0459 -0.0000
                                           -0.0694  0.0623
    81. (0.00010) RY*( 4)Br   4           s(  5.57%)p 0.22(  1.24%)d16.73( 93.19%)
    82. (0.00003) RY*( 5)Br   4           s(  0.19%)p99.99( 61.46%)d99.99( 38.35%)
    83. (0.00001) RY*( 6)Br   4           s(  0.00%)p 1.00(  4.94%)d19.26( 95.06%)
    84. (0.00000) RY*( 7)Br   4           s(  6.61%)p 7.66( 50.65%)d 6.47( 42.74%)
    85. (0.00000) RY*( 8)Br   4           s(  0.05%)p23.48(  1.23%)d99.99( 98.72%)
    86. (0.00000) RY*( 9)Br   4           s(  0.06%)p99.99( 58.30%)d99.99( 41.64%)
    87. (0.00000) RY*(10)Br   4           s(  0.13%)p 2.47(  0.31%)d99.99( 99.56%)
    88. (0.00000) RY*(11)Br   4           s( 33.77%)p 0.93( 31.43%)d 1.03( 34.81%)
    89. (0.00000) RY*(12)Br   4           s(  0.54%)p 2.31(  1.25%)d99.99( 98.21%)
    90. (0.00000) RY*(13)Br   4           s(  0.13%)p 3.74(  0.47%)d99.99( 99.40%)
    91. (0.00000) RY*(14)Br   4           s(  0.28%)p 0.24(  0.07%)d99.99( 99.65%)
    92. (0.00281) RY*( 1) C   5           s( 16.63%)p 4.63( 77.05%)d 0.38(  6.32%)
                                            0.0000 -0.0053  0.4078 -0.0224 -0.8174
                                            0.0003 -0.2967 -0.0045 -0.1175  0.0152
                                            0.1264  0.0588  0.2076 -0.0207
    93. (0.00224) RY*( 2) C   5           s( 11.66%)p 7.25( 84.55%)d 0.32(  3.78%)
                                           -0.0000  0.0126  0.3413  0.0239  0.4112
                                            0.0038 -0.4680 -0.0044 -0.6759 -0.0538
                                           -0.1796 -0.0261  0.0166 -0.0414
    94. (0.00173) RY*( 3) C   5           s(  0.97%)p98.93( 95.54%)d 3.62(  3.50%)
                                           -0.0000  0.0028  0.0982 -0.0009 -0.1480
                                           -0.0196  0.7888  0.0074 -0.5575  0.0832
                                           -0.1175  0.0499  0.0804 -0.0728
    95. (0.00076) RY*( 4) C   5           s( 66.78%)p 0.33( 22.14%)d 0.17( 11.08%)
                                           -0.0000 -0.0036  0.8172  0.0232  0.2139
                                            0.0003  0.2397  0.0030  0.3430  0.0224
                                            0.0977 -0.1833 -0.2190  0.1385
    96. (0.00048) RY*( 5) C   5           s(  1.18%)p 0.28(  0.33%)d83.24( 98.49%)
                                           -0.0000 -0.0009  0.1088 -0.0001  0.0220
                                            0.0056  0.0110  0.0103  0.0503 -0.2372
                                            0.1094  0.6691 -0.3783 -0.5708
    97. (0.00016) RY*( 6) C   5           s(  0.11%)p19.62(  2.16%)d99.99( 97.73%)
                                            0.0000 -0.0019  0.0331 -0.0017 -0.0366
                                            0.0224 -0.0968 -0.0114  0.1013  0.8636
                                           -0.4005  0.1217 -0.1618 -0.1737
    98. (0.00011) RY*( 7) C   5           s(  0.40%)p14.83(  5.94%)d99.99( 93.66%)
                                            0.0000 -0.0032  0.0632  0.0039 -0.1138
                                           -0.0053  0.0236 -0.0151  0.2136 -0.3915
                                           -0.7569 -0.2727  0.1138 -0.3508
    99. (0.00010) RY*( 8) C   5           s(  2.22%)p 5.27( 11.67%)d38.86( 86.11%)
   100. (0.00002) RY*( 9) C   5           s(  0.07%)p11.56(  0.76%)d99.99( 99.17%)
   101. (0.00305) RY*( 1) C   6           s(  0.21%)p99.99( 94.12%)d27.60(  5.67%)
                                            0.0000 -0.0219  0.0397  0.0179  0.6631
                                           -0.0220 -0.5769  0.0121  0.4097  0.1937
                                           -0.0534  0.0990  0.0749 -0.0302
   102. (0.00134) RY*( 2) C   6           s(  8.52%)p10.51( 89.54%)d 0.23(  1.94%)
                                            0.0000  0.0197  0.2912 -0.0143  0.6601
                                           -0.0182  0.6599  0.0003 -0.1537 -0.0556
                                            0.0666  0.0045  0.1076 -0.0161
   103. (0.00066) RY*( 3) C   6           s(  3.40%)p21.52( 73.22%)d 6.87( 23.37%)
                                            0.0000 -0.0016  0.1845  0.0019  0.1281
                                            0.0065 -0.3831  0.0152 -0.7542 -0.0075
                                           -0.3004 -0.3158  0.1950  0.0752
   104. (0.00052) RY*( 4) C   6           s( 86.20%)p 0.11(  9.72%)d 0.05(  4.08%)
                                            0.0000 -0.0088  0.9284  0.0190 -0.2602
                                           -0.0096 -0.0993  0.0028  0.1387  0.1193
                                            0.0729  0.0726 -0.1043 -0.0715
   105. (0.00023) RY*( 5) C   6           s(  0.33%)p65.51( 21.42%)d99.99( 78.25%)
                                            0.0000 -0.0011  0.0572 -0.0013 -0.1133
                                           -0.0004  0.1760  0.0044  0.4128 -0.1465
                                           -0.6754 -0.3642  0.3855 -0.1537
   106. (0.00006) RY*( 6) C   6           s(  0.66%)p 5.05(  3.32%)d99.99( 96.02%)
   107. (0.00003) RY*( 7) C   6           s(  0.56%)p 6.68(  3.77%)d99.99( 95.67%)
   108. (0.00001) RY*( 8) C   6           s(  0.03%)p72.02(  2.49%)d99.99( 97.48%)
   109. (0.00001) RY*( 9) C   6           s(  0.19%)p13.30(  2.48%)d99.99( 97.33%)
   110. (0.00280) RY*( 1) C   7           s(  0.16%)p99.99( 92.97%)d42.51(  6.87%)
                                           -0.0000  0.0288  0.0280  0.0171  0.4024
                                            0.0302  0.8464 -0.0070 -0.2239  0.1847
                                           -0.0995 -0.0284 -0.1471 -0.0472
   111. (0.00139) RY*( 2) C   7           s(  0.00%)p 1.00( 98.71%)d 0.01(  1.29%)
                                           -0.0000  0.0022  0.0066 -0.0301  0.8529
                                            0.0154 -0.3065 -0.0157  0.4052 -0.0462
                                           -0.0118 -0.0466 -0.0909  0.0135
   112. (0.00044) RY*( 3) C   7           s( 92.70%)p 0.00(  0.13%)d 0.08(  7.18%)
                                            0.0000 -0.0035  0.9628 -0.0090  0.0138
                                           -0.0179  0.0253  0.0060 -0.0044 -0.0735
                                            0.2111 -0.0540  0.1350  0.0252
   113. (0.00040) RY*( 4) C   7           s(  0.77%)p48.01( 37.02%)d80.69( 62.21%)
                                            0.0000 -0.0004  0.0878  0.0031 -0.1734
                                           -0.0066  0.2273 -0.0116  0.5369 -0.3283
                                           -0.4092  0.2399  0.0236 -0.5374
   114. (0.00030) RY*( 5) C   7           s(  0.48%)p99.99( 56.72%)d88.56( 42.79%)
                                            0.0000 -0.0003  0.0695  0.0008  0.2185
                                           -0.0034 -0.2749 -0.0052 -0.6662 -0.2473
                                           -0.4736 -0.0336  0.1670 -0.3368
   115. (0.00007) RY*( 6) C   7           s(  0.04%)p31.43(  1.28%)d99.99( 98.68%)
   116. (0.00003) RY*( 7) C   7           s(  5.88%)p 0.92(  5.41%)d15.09( 88.71%)
   117. (0.00000) RY*( 8) C   7           s(  0.03%)p99.99(  3.38%)d99.99( 96.59%)
   118. (0.00000) RY*( 9) C   7           s(  0.03%)p99.99(  4.49%)d99.99( 95.48%)
   119. (0.00251) RY*( 1) C   8           s(  0.30%)p99.99( 91.01%)d28.71(  8.69%)
                                           -0.0000  0.0280  0.0474  0.0335  0.9156
                                            0.0045  0.1369  0.0085  0.2275  0.0538
                                            0.0806  0.0927  0.2581 -0.0474
   120. (0.00118) RY*( 2) C   8           s(  0.00%)p 1.00( 98.43%)d 0.02(  1.57%)
                                            0.0000  0.0003  0.0050 -0.0015  0.0420
                                            0.0318 -0.9144 -0.0135  0.3811  0.1116
                                           -0.0469  0.0179 -0.0192 -0.0183
   121. (0.00053) RY*( 3) C   8           s( 92.81%)p 0.00(  0.12%)d 0.08(  7.07%)
                                           -0.0000 -0.0005  0.9634 -0.0191  0.0180
                                           -0.0026  0.0136 -0.0057  0.0177 -0.0174
                                           -0.0081 -0.1663 -0.2025 -0.0406
   122. (0.00040) RY*( 4) C   8           s(  0.06%)p99.99(  8.68%)d99.99( 91.27%)
                                           -0.0000  0.0000  0.0235 -0.0031  0.0820
                                            0.0037 -0.1094  0.0080 -0.2608 -0.2824
                                            0.0087  0.6314 -0.2866 -0.5933
   123. (0.00028) RY*( 5) C   8           s(  0.01%)p 1.00( 83.21%)d 0.20( 16.78%)
                                            0.0000 -0.0003  0.0089  0.0011  0.2502
                                           -0.0017 -0.3269 -0.0041 -0.8141 -0.0039
                                           -0.2350 -0.2684  0.1865  0.0757
   124. (0.00008) RY*( 6) C   8           s(  0.00%)p 1.00(  1.63%)d60.36( 98.37%)
   125. (0.00002) RY*( 7) C   8           s(  6.84%)p 0.90(  6.15%)d12.71( 87.01%)
   126. (0.00000) RY*( 8) C   8           s(  0.02%)p99.99(  6.61%)d99.99( 93.37%)
   127. (0.00000) RY*( 9) C   8           s(  0.04%)p99.99(  4.25%)d99.99( 95.71%)
   128. (0.00282) RY*( 1) C   9           s(  0.14%)p99.99( 93.14%)d48.49(  6.72%)
                                           -0.0000  0.0289  0.0235  0.0191  0.4625
                                           -0.0247 -0.7282  0.0163  0.4313 -0.2139
                                            0.0678 -0.1057 -0.0716  0.0229
   129. (0.00141) RY*( 2) C   9           s(  0.01%)p 1.00( 98.78%)d 0.01(  1.22%)
                                            0.0000  0.0024  0.0081 -0.0289  0.8201
                                           -0.0241  0.5580  0.0001  0.0496  0.0152
                                           -0.0294 -0.0318 -0.1002  0.0032
   130. (0.00045) RY*( 3) C   9           s( 90.20%)p 0.04(  3.41%)d 0.07(  6.38%)
                                            0.0000 -0.0039  0.9497 -0.0085 -0.0396
                                            0.0157  0.0369 -0.0107  0.1754  0.2201
                                            0.0786  0.0585  0.0334 -0.0684
   131. (0.00035) RY*( 4) C   9           s(  3.76%)p23.08( 86.85%)d 2.49(  9.39%)
                                            0.0000 -0.0010  0.1940 -0.0038  0.2740
                                            0.0047 -0.3263  0.0022 -0.8288 -0.0659
                                           -0.2202  0.0060  0.0774 -0.1871
   132. (0.00033) RY*( 5) C   9           s(  0.31%)p14.16(  4.38%)d99.99( 95.31%)
                                            0.0000 -0.0003  0.0557 -0.0028 -0.0544
                                            0.0031  0.0772  0.0057  0.1867 -0.0898
                                           -0.6760 -0.5438  0.4384  0.0077
   133. (0.00007) RY*( 6) C   9           s(  0.01%)p 1.00(  1.23%)d80.27( 98.76%)
   134. (0.00003) RY*( 7) C   9           s(  5.60%)p 0.95(  5.33%)d15.90( 89.07%)
   135. (0.00000) RY*( 8) C   9           s(  0.03%)p87.41(  2.81%)d99.99( 97.16%)
   136. (0.00000) RY*( 9) C   9           s(  0.03%)p99.99(  4.15%)d99.99( 95.82%)
   137. (0.00338) RY*( 1) C  10           s(  1.35%)p69.60( 94.15%)d 3.32(  4.49%)
                                            0.0000 -0.0160  0.1152  0.0120  0.7671
                                            0.0261  0.5912 -0.0082 -0.0520 -0.1304
                                            0.0806  0.0220  0.1407  0.0340
   138. (0.00174) RY*( 2) C  10           s(  8.16%)p10.95( 89.36%)d 0.30(  2.48%)
                                            0.0000  0.0234  0.2846 -0.0199  0.5443
                                            0.0054 -0.6953 -0.0099  0.3367  0.1455
                                           -0.0357  0.0215  0.0102 -0.0429
   139. (0.00059) RY*( 3) C  10           s( 11.51%)p 6.41( 73.81%)d 1.28( 14.68%)
                                            0.0000 -0.0042  0.3392  0.0093  0.0658
                                            0.0015 -0.2206 -0.0005 -0.8277 -0.1805
                                           -0.1651  0.1198 -0.0448 -0.2658
   140. (0.00050) RY*( 4) C  10           s( 76.13%)p 0.20( 15.09%)d 0.12(  8.79%)
                                            0.0000 -0.0075  0.8725  0.0152 -0.2915
                                            0.0134  0.1878  0.0008  0.1737 -0.0012
                                            0.2129 -0.1439  0.0093  0.1475
   141. (0.00027) RY*( 5) C  10           s(  1.12%)p14.52( 16.22%)d74.00( 82.66%)
                                            0.0000 -0.0004  0.1057  0.0029 -0.1028
                                            0.0005  0.1288 -0.0073  0.3674 -0.3794
                                           -0.6155  0.0357  0.1878 -0.5171
   142. (0.00007) RY*( 6) C  10           s(  0.73%)p 4.13(  3.02%)d99.99( 96.25%)
   143. (0.00004) RY*( 7) C  10           s(  0.73%)p 5.01(  3.65%)d99.99( 95.62%)
   144. (0.00001) RY*( 8) C  10           s(  0.03%)p99.99(  2.66%)d99.99( 97.31%)
   145. (0.00001) RY*( 9) C  10           s(  0.33%)p 6.37(  2.12%)d99.99( 97.54%)
   146. (0.00076) RY*( 1) H  11           s(  0.01%)p 1.00( 99.99%)
                                           -0.0011  0.0091  0.7718 -0.3060  0.5574
   147. (0.00060) RY*( 2) H  11           s( 67.38%)p 0.48( 32.62%)
                                            0.0153  0.8207  0.1795  0.5411  0.0351
   148. (0.00050) RY*( 3) H  11           s( 29.09%)p 2.44( 70.91%)
                                            0.0052  0.5393 -0.4350 -0.6879  0.2158
   149. (0.00001) RY*( 4) H  11           s(  3.96%)p24.23( 96.04%)
   150. (0.00189) RY*( 1) H  12           s( 99.90%)p 0.00(  0.10%)
                                            0.0065  0.9995 -0.0222 -0.0115  0.0194
   151. (0.00008) RY*( 2) H  12           s(  0.06%)p99.99( 99.94%)
   152. (0.00005) RY*( 3) H  12           s(  0.03%)p99.99( 99.97%)
   153. (0.00002) RY*( 4) H  12           s(  0.11%)p99.99( 99.89%)
   154. (0.00130) RY*( 1) H  13           s( 99.87%)p 0.00(  0.13%)
                                            0.0054  0.9993  0.0077 -0.0090 -0.0341
   155. (0.00006) RY*( 2) H  13           s(  0.04%)p99.99( 99.96%)
   156. (0.00004) RY*( 3) H  13           s(  0.09%)p99.99( 99.91%)
   157. (0.00001) RY*( 4) H  13           s(  0.09%)p99.99( 99.91%)
   158. (0.00072) RY*( 1) H  14           s( 99.83%)p 0.00(  0.17%)
                                            0.0035  0.9992 -0.0127 -0.0390  0.0010
   159. (0.00007) RY*( 2) H  14           s(  0.04%)p99.99( 99.96%)
   160. (0.00005) RY*( 3) H  14           s(  0.06%)p99.99( 99.94%)
   161. (0.00002) RY*( 4) H  14           s(  0.16%)p99.99( 99.84%)
   162. (0.00077) RY*( 1) H  15           s( 99.52%)p 0.00(  0.48%)
                                            0.0046  0.9976  0.0551 -0.0386  0.0148
   163. (0.00007) RY*( 2) H  15           s(  0.03%)p99.99( 99.97%)
   164. (0.00003) RY*( 3) H  15           s(  0.18%)p99.99( 99.82%)
   165. (0.00004) RY*( 4) H  15           s(  0.36%)p99.99( 99.64%)
   166. (0.00070) RY*( 1) H  16           s( 99.63%)p 0.00(  0.37%)
                                            0.0046  0.9981 -0.0271 -0.0533  0.0116
   167. (0.00006) RY*( 2) H  16           s(  0.00%)p 1.00(100.00%)
   168. (0.00003) RY*( 3) H  16           s(  0.41%)p99.99( 99.59%)
   169. (0.00004) RY*( 4) H  16           s(  0.06%)p99.99( 99.94%)
   170. (0.00073) RY*( 1) H  17           s( 99.81%)p 0.00(  0.19%)
                                            0.0056  0.9990 -0.0418 -0.0060 -0.0118
   171. (0.00006) RY*( 2) H  17           s(  0.00%)p 1.00(100.00%)
   172. (0.00003) RY*( 3) H  17           s(  0.01%)p 1.00( 99.99%)
   173. (0.00003) RY*( 4) H  17           s(  0.29%)p99.99( 99.71%)
   174. (0.00069) RY*( 1) H  18           s( 99.57%)p 0.00(  0.43%)
                                            0.0044  0.9978 -0.0368  0.0461 -0.0284
   175. (0.00006) RY*( 2) H  18           s(  0.00%)p 1.00(100.00%)
   176. (0.00003) RY*( 3) H  18           s(  0.30%)p99.99( 99.70%)
   177. (0.00004) RY*( 4) H  18           s(  0.24%)p99.99( 99.76%)
   178. (0.00145) RY*( 1) H  19           s( 99.52%)p 0.00(  0.48%)
                                            0.0061  0.9976  0.0586  0.0254  0.0270
   179. (0.00007) RY*( 2) H  19           s(  0.08%)p99.99( 99.92%)
   180. (0.00005) RY*( 3) H  19           s(  0.39%)p99.99( 99.61%)
   181. (0.00003) RY*( 4) H  19           s(  0.12%)p99.99( 99.88%)
   182. (0.01279) BD*( 1) O   1 - C   2  
                ( 32.90%)   0.5736* O   1 s( 32.55%)p 2.07( 67.38%)d 0.00(  0.07%)
                                            0.0001 -0.5705 -0.0008  0.1992 -0.0040
                                            0.7897  0.0004  0.1020  0.0019 -0.0174
                                            0.0028  0.0008  0.0161  0.0123
                ( 67.10%)  -0.8192* C   2 s( 20.27%)p 3.92( 79.45%)d 0.01(  0.28%)
                                            0.0001 -0.4491 -0.0317 -0.1887 -0.0220
                                           -0.8532 -0.0245 -0.1724 -0.0165 -0.0178
                                           -0.0027 -0.0151  0.0402  0.0243
   183. (0.00289) BD*( 1) O   1 - H  11  
                ( 25.41%)   0.5041* O   1 s( 20.15%)p 3.96( 79.76%)d 0.00(  0.08%)
                                           -0.0002 -0.4487 -0.0160  0.4187  0.0040
                                           -0.3373 -0.0295 -0.7121 -0.0220  0.0023
                                            0.0236 -0.0017 -0.0103 -0.0132
                ( 74.59%)  -0.8636* H  11 s( 99.56%)p 0.00(  0.44%)
                                           -0.9978  0.0032 -0.0280  0.0292  0.0528
   184. (0.01718) BD*( 1) C   2 - C   3  
                ( 49.82%)   0.7059* C   2 s( 27.65%)p 2.61( 72.29%)d 0.00(  0.06%)
                                           -0.0000 -0.5257 -0.0117 -0.4892 -0.0158
                                            0.2548 -0.0052  0.6468 -0.0064  0.0063
                                            0.0175 -0.0092 -0.0047 -0.0114
                ( 50.18%)  -0.7083* C   3 s( 31.57%)p 2.17( 68.37%)d 0.00(  0.06%)
                                           -0.0005 -0.5618 -0.0108  0.4008 -0.0044
                                           -0.2699 -0.0049 -0.6708 -0.0152  0.0069
                                            0.0161 -0.0115 -0.0036 -0.0111
   185. (0.02397) BD*( 1) C   2 - C   5  
                ( 51.61%)   0.7184* C   2 s( 28.68%)p 2.49( 71.27%)d 0.00(  0.05%)
                                            0.0003  0.5355 -0.0031 -0.8254  0.0023
                                           -0.0662  0.0004 -0.1630  0.0195  0.0038
                                            0.0094  0.0023  0.0194 -0.0075
                ( 48.39%)  -0.6956* C   5 s( 31.24%)p 2.20( 68.73%)d 0.00(  0.03%)
                                            0.0002  0.5588 -0.0134  0.7993 -0.0303
                                            0.1132  0.0016  0.1860  0.0104  0.0045
                                            0.0067  0.0011  0.0141 -0.0079
   186. (0.01740) BD*( 1) C   2 - H  12  
                ( 37.78%)   0.6147* C   2 s( 23.37%)p 3.28( 76.58%)d 0.00(  0.05%)
                                            0.0003 -0.4831  0.0184 -0.2060 -0.0065
                                            0.4458 -0.0239 -0.7239  0.0037  0.0065
                                           -0.0048  0.0179  0.0043 -0.0084
                ( 62.22%)  -0.7888* H  12 s( 99.90%)p 0.00(  0.10%)
                                           -0.9995  0.0060  0.0087 -0.0157  0.0262
   187. (0.01146) BD*( 1) C   3 -Br   4  
                ( 52.49%)   0.7245* C   3 s( 16.21%)p 5.16( 83.63%)d 0.01(  0.17%)
                                            0.0001  0.4025 -0.0100  0.8928 -0.0179
                                            0.0044 -0.0063  0.1958 -0.0205  0.0001
                                            0.0158  0.0009  0.0336 -0.0168
                ( 47.51%)  -0.6893*Br   4 s( 12.07%)p 7.25( 87.54%)d 0.03(  0.39%)
                                            0.0000 -0.0000  0.0001  0.3440 -0.0488
                                            0.0000  0.0001 -0.9140 -0.0487  0.0000
                                           -0.0000  0.0025  0.0001 -0.0000  0.0000
                                           -0.1934 -0.0118  0.0000 -0.0002 -0.0003
                                            0.0001  0.0193  0.0015 -0.0000  0.0017
                                           -0.0003  0.0000  0.0528  0.0035 -0.0000
                                           -0.0274 -0.0024
   188. (0.00839) BD*( 1) C   3 - H  13  
                ( 36.37%)   0.6031* C   3 s( 26.07%)p 2.83( 73.89%)d 0.00(  0.04%)
                                           -0.0001  0.5106  0.0005 -0.0827  0.0080
                                            0.5145 -0.0085 -0.6834 -0.0155 -0.0030
                                            0.0038 -0.0169 -0.0065  0.0069
                ( 63.63%)  -0.7977* H  13 s( 99.90%)p 0.00(  0.10%)
                                            0.9995 -0.0048  0.0021 -0.0180  0.0254
   189. (0.00627) BD*( 1) C   3 - H  14  
                ( 36.74%)   0.6061* C   3 s( 26.14%)p 2.82( 73.82%)d 0.00(  0.04%)
                                           -0.0000  0.5113  0.0009 -0.1807  0.0083
                                           -0.8135 -0.0047 -0.2082 -0.0185  0.0084
                                            0.0013  0.0059 -0.0146 -0.0100
                ( 63.26%)  -0.7954* H  14 s( 99.90%)p 0.00(  0.10%)
                                            0.9995 -0.0023  0.0055  0.0290  0.0100
   190. (0.01215) BD*( 1) C   5 - C   6  
                ( 48.58%)   0.6970* C   5 s( 34.68%)p 1.88( 65.28%)d 0.00(  0.04%)
                                            0.0001 -0.5889 -0.0068  0.3513 -0.0086
                                            0.7067  0.0139 -0.1718 -0.0120 -0.0140
                                            0.0034  0.0051  0.0093  0.0086
                ( 51.42%)  -0.7171* C   6 s( 34.95%)p 1.86( 65.00%)d 0.00(  0.05%)
                                           -0.0001 -0.5912 -0.0055 -0.3867 -0.0195
                                           -0.6879  0.0065  0.1635 -0.0111 -0.0145
                                            0.0033  0.0082  0.0106  0.0100
   191. (0.18919) BD*( 2) C   5 - C   6  
                ( 46.37%)   0.6809* C   5 s(  0.02%)p99.99( 99.94%)d 2.89(  0.05%)
                                            0.0000 -0.0112 -0.0056  0.2665 -0.0051
                                           -0.3593  0.0022 -0.8940  0.0005  0.0023
                                            0.0159  0.0109 -0.0091  0.0000
                ( 53.63%)  -0.7323* C   6 s(  0.00%)p 1.00( 99.93%)d 0.00(  0.06%)
                                            0.0000 -0.0038 -0.0033  0.2744 -0.0008
                                           -0.3624 -0.0033 -0.8903 -0.0078  0.0062
                                           -0.0025 -0.0173  0.0084  0.0148
   192. (0.01288) BD*( 1) C   5 - C  10  
                ( 48.62%)   0.6973* C   5 s( 34.05%)p 1.94( 65.91%)d 0.00(  0.04%)
                                            0.0001 -0.5835 -0.0062  0.4063 -0.0063
                                           -0.5980 -0.0172  0.3688  0.0036  0.0131
                                           -0.0090  0.0108  0.0043  0.0027
                ( 51.38%)  -0.7168* C  10 s( 34.49%)p 1.90( 65.46%)d 0.00(  0.05%)
                                           -0.0001 -0.5873 -0.0056 -0.4319 -0.0178
                                            0.5777 -0.0117 -0.3658 -0.0025  0.0140
                                           -0.0087  0.0130  0.0063  0.0048
   193. (0.00807) BD*( 1) C   6 - C   7  
                ( 49.45%)   0.7032* C   6 s( 35.83%)p 1.79( 64.13%)d 0.00(  0.04%)
                                            0.0000 -0.5984 -0.0131  0.7670  0.0052
                                            0.1279  0.0390  0.1869 -0.0133 -0.0020
                                           -0.0099  0.0001 -0.0159  0.0084
                ( 50.55%)  -0.7110* C   7 s( 35.55%)p 1.81( 64.40%)d 0.00(  0.04%)
                                           -0.0000 -0.5962 -0.0079 -0.7701 -0.0086
                                           -0.0950  0.0360 -0.2007 -0.0177 -0.0078
                                           -0.0074 -0.0009 -0.0152  0.0099
   194. (0.00722) BD*( 1) C   6 - H  15  
                ( 37.19%)   0.6098* C   6 s( 29.12%)p 2.43( 70.85%)d 0.00(  0.03%)
                                           -0.0004  0.5395 -0.0148  0.4307 -0.0162
                                           -0.6147 -0.0030  0.3807 -0.0023 -0.0105
                                            0.0074 -0.0098 -0.0026 -0.0040
                ( 62.81%)  -0.7925* H  15 s( 99.90%)p 0.00(  0.10%)
                                            0.9995 -0.0027 -0.0144  0.0239 -0.0149
   195. (0.00786) BD*( 1) C   7 - C   8  
                ( 50.18%)   0.7084* C   7 s( 34.78%)p 1.87( 65.17%)d 0.00(  0.05%)
                                            0.0000  0.5897  0.0096 -0.4314 -0.0390
                                            0.5730 -0.0160 -0.3681 -0.0056 -0.0135
                                            0.0082 -0.0134 -0.0069 -0.0044
                ( 49.82%)  -0.7058* C   8 s( 35.22%)p 1.84( 64.74%)d 0.00(  0.05%)
                                            0.0000  0.5934  0.0065  0.3916 -0.0277
                                           -0.6020 -0.0290  0.3606  0.0031 -0.0152
                                            0.0089 -0.0111 -0.0032 -0.0033
   196. (0.16860) BD*( 2) C   7 - C   8  
                ( 53.92%)   0.7343* C   7 s(  0.00%)p 1.00( 99.93%)d 0.00(  0.07%)
                                            0.0000  0.0008  0.0004 -0.2770  0.0006
                                            0.3621 -0.0008  0.8896 -0.0018 -0.0073
                                            0.0016  0.0186 -0.0087 -0.0164
                ( 46.08%)  -0.6788* C   8 s(  0.00%)p 1.00( 99.94%)d 0.00(  0.06%)
                                            0.0000  0.0008  0.0007 -0.2740  0.0021
                                            0.3573 -0.0032  0.8925 -0.0072  0.0096
                                            0.0168 -0.0026 -0.0035  0.0144
   197. (0.00648) BD*( 1) C   7 - H  16  
                ( 36.83%)   0.6069* C   7 s( 29.58%)p 2.38( 70.40%)d 0.00(  0.03%)
                                           -0.0003  0.5436 -0.0144 -0.3771  0.0058
                                           -0.7279  0.0093  0.1784 -0.0020  0.0111
                                           -0.0021 -0.0055 -0.0069 -0.0077
                ( 63.17%)  -0.7948* H  16 s( 99.90%)p 0.00(  0.10%)
                                            0.9995 -0.0026  0.0143  0.0280 -0.0070
   198. (0.00800) BD*( 1) C   8 - C   9  
                ( 49.70%)   0.7050* C   8 s( 35.46%)p 1.82( 64.50%)d 0.00(  0.04%)
                                           -0.0000 -0.5954 -0.0058 -0.3421  0.0297
                                           -0.7035 -0.0205  0.1771  0.0175 -0.0159
                                            0.0041  0.0050  0.0083  0.0087
                ( 50.30%)  -0.7092* C   9 s( 34.82%)p 1.87( 65.13%)d 0.00(  0.05%)
                                           -0.0000 -0.5900 -0.0104  0.3821  0.0400
                                            0.6920 -0.0046 -0.1569  0.0143 -0.0135
                                            0.0031  0.0081  0.0120  0.0099
   199. (0.00641) BD*( 1) C   8 - H  17  
                ( 36.71%)   0.6059* C   8 s( 29.24%)p 2.42( 70.73%)d 0.00(  0.03%)
                                           -0.0003  0.5406 -0.0147 -0.8081  0.0105
                                           -0.1150  0.0019 -0.2025  0.0024  0.0037
                                            0.0060  0.0015  0.0127 -0.0060
                ( 63.29%)  -0.7955* H  17 s( 99.90%)p 0.00(  0.10%)
                                            0.9995 -0.0042  0.0310  0.0043  0.0079
   200. (0.00822) BD*( 1) C   9 - C  10  
                ( 50.66%)   0.7118* C   9 s( 35.44%)p 1.82( 64.51%)d 0.00(  0.05%)
                                            0.0001  0.5953  0.0082  0.7685  0.0060
                                            0.1268  0.0384  0.1916 -0.0136  0.0020
                                            0.0103 -0.0004  0.0164 -0.0091
                ( 49.34%)  -0.7024* C  10 s( 35.89%)p 1.78( 64.07%)d 0.00(  0.04%)
                                            0.0000  0.5990  0.0130 -0.7697 -0.0079
                                           -0.0902  0.0370 -0.1959 -0.0175  0.0077
                                            0.0069  0.0013  0.0150 -0.0094
   201. (0.15042) BD*( 2) C   9 - C  10  
                ( 52.41%)   0.7239* C   9 s(  0.00%)p 1.00( 99.94%)d 0.00(  0.06%)
                                           -0.0000 -0.0019  0.0003 -0.2794  0.0007
                                            0.3548 -0.0004  0.8919 -0.0021  0.0100
                                            0.0135 -0.0070 -0.0009  0.0163
                ( 47.59%)  -0.6899* C  10 s(  0.00%)p 1.00( 99.95%)d 0.00(  0.05%)
                                            0.0000 -0.0040  0.0005 -0.2724  0.0023
                                            0.3576 -0.0016  0.8930 -0.0028 -0.0008
                                           -0.0139 -0.0138  0.0099  0.0033
   202. (0.00659) BD*( 1) C   9 - H  18  
                ( 36.86%)   0.6072* C   9 s( 29.64%)p 2.37( 70.33%)d 0.00(  0.03%)
                                            0.0003 -0.5442  0.0143  0.4283 -0.0061
                                           -0.6143  0.0075  0.3774 -0.0049  0.0099
                                           -0.0070  0.0096  0.0032  0.0042
                ( 63.14%)  -0.7946* H  18 s( 99.90%)p 0.00(  0.10%)
                                           -0.9995  0.0023 -0.0162  0.0237 -0.0145
   203. (0.00765) BD*( 1) C  10 - H  19  
                ( 36.56%)   0.6047* C  10 s( 29.53%)p 2.39( 70.44%)d 0.00(  0.03%)
                                            0.0004 -0.5432  0.0156 -0.3813  0.0143
                                           -0.7274  0.0012  0.1724  0.0041 -0.0119
                                            0.0018  0.0043  0.0065  0.0080
                ( 63.44%)  -0.7965* H  19 s( 99.90%)p 0.00(  0.10%)
                                           -0.9995  0.0047  0.0145  0.0280 -0.0067


 NHO Directionality and "Bond Bending" (deviations from line of nuclear centers)

         [Thresholds for printing:  angular deviation  >  1.0 degree]
                                    hybrid p-character > 25.0%
                                    orbital occupancy  >  0.10e

                                Line of Centers        Hybrid 1              Hybrid 2
                                ---------------  -------------------   ------------------
                NBO               Theta   Phi    Theta   Phi    Dev    Theta   Phi    Dev
 ========================================================================================
     1. BD (   1) O   1 - C   2    99.1  256.1    97.3  256.1   1.8     78.2   76.5   2.8
     2. BD (   1) O   1 - H  11    36.4  147.9    37.3  139.1   5.4      --     --    --
     3. BD (   1) C   2 - C   3   140.7  329.5   138.7  333.7   3.4     35.1  145.3   4.9
     4. BD (   1) C   2 - C   5   102.3  187.5    99.9  184.6   3.7     75.8    8.5   2.2
     5. BD (   1) C   2 - H  12    37.6  292.1    33.3  296.7   5.1      --     --    --
     7. BD (   1) C   3 - H  13   142.1  102.5   143.8   98.4   3.0      --     --    --
     8. BD (   1) C   3 - H  14   104.0  255.4   105.2  258.1   2.8      --     --    --
     9. BD (   1) C   5 - C   6    78.0  242.2    77.0  244.6   2.5    100.9   59.2   3.1
    10. BD (   2) C   5 - C   6    78.0  242.2    26.3  126.2  90.3     27.0  126.8  89.7
    11. BD (   1) C   5 - C  10   116.9  125.4   116.9  123.0   2.1     63.0  308.5   2.8
    12. BD (   1) C   6 - C   7   104.1  188.2   102.4  192.2   4.2     74.4    4.3   4.1
    14. BD (   1) C   7 - C   8   116.9  125.1   117.1  130.2   4.6     63.5  300.0   4.5
    15. BD (   2) C   7 - C   8   116.9  125.1    27.1  127.4  89.8     26.8  127.5  89.8
    17. BD (   1) C   8 - C   9   102.0   62.5   103.9   66.7   4.5     80.0  238.4   4.4
    19. BD (   1) C   9 - C  10    76.0    8.1    77.3   12.0   4.0    105.3  183.9   4.3
    20. BD (   2) C   9 - C  10    76.0    8.1   153.1  308.2  89.8    153.3  307.2  89.8
    22. BD (   1) C  10 - H  19   101.4   62.1   102.2   63.2   1.4      --     --    --
    46. LP (   1) O   1             --     --    122.7   46.8   --       --     --    --
    47. LP (   2) O   1             --     --     55.3  341.6   --       --     --    --
    49. LP (   2)Br   4             --     --     76.2  268.3   --       --     --    --
    50. LP (   3)Br   4             --     --    160.6  314.2   --       --     --    --
   191. BD*(   2) C   5 - C   6    78.0  242.2    26.3  126.2  90.3     27.0  126.8  89.7
   196. BD*(   2) C   7 - C   8   116.9  125.1    27.1  127.4  89.8     26.8  127.5  89.8
   201. BD*(   2) C   9 - C  10    76.0    8.1   153.1  308.2  89.8    153.3  307.2  89.8


 Second Order Perturbation Theory Analysis of Fock Matrix in NBO Basis

     Threshold for printing:   0.25 kcal/mol
                                                                              E(2)  E(j)-E(i) F(i,j)
         Donor NBO (i)                     Acceptor NBO (j)                 kcal/mol   a.u.    a.u. 
 ===================================================================================================

 within unit  1
   1. BD (   1) O   1 - C   2        /189. BD*(   1) C   3 - H  14            0.66    1.31    0.037
   1. BD (   1) O   1 - C   2        /190. BD*(   1) C   5 - C   6            0.75    1.40    0.041
   2. BD (   1) O   1 - H  11        / 60. RY*(   1) C   2                    0.53    1.57    0.036
   2. BD (   1) O   1 - H  11        / 63. RY*(   4) C   2                    0.36    1.84    0.032
   2. BD (   1) O   1 - H  11        /184. BD*(   1) C   2 - C   3            1.72    1.07    0.054
   3. BD (   1) C   2 - C   3        / 51. RY*(   1) O   1                    0.42    1.98    0.037
   3. BD (   1) C   2 - C   3        / 93. RY*(   2) C   5                    0.92    1.40    0.045
   3. BD (   1) C   2 - C   3        /183. BD*(   1) O   1 - H  11            0.96    1.09    0.041
   3. BD (   1) C   2 - C   3        /185. BD*(   1) C   2 - C   5            0.78    1.03    0.036
   3. BD (   1) C   2 - C   3        /186. BD*(   1) C   2 - H  12            0.42    1.08    0.027
   3. BD (   1) C   2 - C   3        /190. BD*(   1) C   5 - C   6            0.29    1.19    0.023
   3. BD (   1) C   2 - C   3        /191. BD*(   2) C   5 - C   6            1.14    0.66    0.038
   3. BD (   1) C   2 - C   3        /192. BD*(   1) C   5 - C  10            0.31    1.19    0.024
   4. BD (   1) C   2 - C   5        / 52. RY*(   2) O   1                    0.32    1.84    0.031
   4. BD (   1) C   2 - C   5        / 70. RY*(   2) C   3                    0.26    1.40    0.024
   4. BD (   1) C   2 - C   5        / 71. RY*(   3) C   3                    0.34    1.41    0.028
   4. BD (   1) C   2 - C   5        /101. RY*(   1) C   6                    0.77    1.79    0.047
   4. BD (   1) C   2 - C   5        /137. RY*(   1) C  10                    0.80    1.73    0.047
   4. BD (   1) C   2 - C   5        /184. BD*(   1) C   2 - C   3            0.76    1.00    0.035
   4. BD (   1) C   2 - C   5        /186. BD*(   1) C   2 - H  12            0.27    1.08    0.022
   4. BD (   1) C   2 - C   5        /187. BD*(   1) C   3 -Br   4            1.85    0.72    0.046
   4. BD (   1) C   2 - C   5        /190. BD*(   1) C   5 - C   6            1.19    1.19    0.048
   4. BD (   1) C   2 - C   5        /192. BD*(   1) C   5 - C  10            1.19    1.18    0.047
   4. BD (   1) C   2 - C   5        /193. BD*(   1) C   6 - C   7            1.21    1.21    0.048
   4. BD (   1) C   2 - C   5        /200. BD*(   1) C   9 - C  10            1.27    1.21    0.050
   5. BD (   1) C   2 - H  12        / 69. RY*(   1) C   3                    0.36    1.26    0.027
   5. BD (   1) C   2 - H  12        /188. BD*(   1) C   3 - H  13            1.45    0.97    0.048
   5. BD (   1) C   2 - H  12        /191. BD*(   2) C   5 - C   6            0.43    0.52    0.021
   5. BD (   1) C   2 - H  12        /192. BD*(   1) C   5 - C  10            1.70    1.05    0.053
   6. BD (   1) C   3 -Br   4        /185. BD*(   1) C   2 - C   5            1.32    0.97    0.046
   7. BD (   1) C   3 - H  13        /182. BD*(   1) O   1 - C   2            0.43    0.81    0.024
   7. BD (   1) C   3 - H  13        /186. BD*(   1) C   2 - H  12            1.46    0.95    0.047
   8. BD (   1) C   3 - H  14        / 60. RY*(   1) C   2                    0.30    1.38    0.026
   8. BD (   1) C   3 - H  14        / 78. RY*(   1)Br   4                    0.31    1.20    0.024
   8. BD (   1) C   3 - H  14        /182. BD*(   1) O   1 - C   2            2.01    0.81    0.051
   9. BD (   1) C   5 - C   6        / 60. RY*(   1) C   2                    0.52    1.57    0.036
   9. BD (   1) C   5 - C   6        /110. RY*(   1) C   7                    0.58    1.88    0.042
   9. BD (   1) C   5 - C   6        /111. RY*(   2) C   7                    0.66    1.37    0.038
   9. BD (   1) C   5 - C   6        /137. RY*(   1) C  10                    0.46    1.80    0.037
   9. BD (   1) C   5 - C   6        /182. BD*(   1) O   1 - C   2            0.63    1.00    0.032
   9. BD (   1) C   5 - C   6        /185. BD*(   1) C   2 - C   5            1.08    1.09    0.044
   9. BD (   1) C   5 - C   6        /192. BD*(   1) C   5 - C  10            1.77    1.25    0.060
   9. BD (   1) C   5 - C   6        /193. BD*(   1) C   6 - C   7            1.41    1.27    0.054
   9. BD (   1) C   5 - C   6        /194. BD*(   1) C   6 - H  15            0.60    1.18    0.034
   9. BD (   1) C   5 - C   6        /197. BD*(   1) C   7 - H  16            1.02    1.19    0.044
   9. BD (   1) C   5 - C   6        /203. BD*(   1) C  10 - H  19            1.17    1.19    0.047
  10. BD (   2) C   5 - C   6        /114. RY*(   5) C   7                    0.82    1.41    0.047
  10. BD (   2) C   5 - C   6        /139. RY*(   3) C  10                    1.04    1.04    0.045
  10. BD (   2) C   5 - C   6        /182. BD*(   1) O   1 - C   2            0.80    0.58    0.029
  10. BD (   2) C   5 - C   6        /184. BD*(   1) C   2 - C   3            1.50    0.64    0.042
  10. BD (   2) C   5 - C   6        /186. BD*(   1) C   2 - H  12            0.28    0.72    0.019
  10. BD (   2) C   5 - C   6        /187. BD*(   1) C   3 -Br   4            0.54    0.36    0.019
  10. BD (   2) C   5 - C   6        /196. BD*(   2) C   7 - C   8            9.94    0.30    0.069
  10. BD (   2) C   5 - C   6        /201. BD*(   2) C   9 - C  10            9.70    0.31    0.069
  11. BD (   1) C   5 - C  10        / 60. RY*(   1) C   2                    0.83    1.57    0.046
  11. BD (   1) C   5 - C  10        /101. RY*(   1) C   6                    0.38    1.86    0.034
  11. BD (   1) C   5 - C  10        /128. RY*(   1) C   9                    0.59    1.88    0.042
  11. BD (   1) C   5 - C  10        /129. RY*(   2) C   9                    0.66    1.38    0.038
  11. BD (   1) C   5 - C  10        /185. BD*(   1) C   2 - C   5            1.08    1.09    0.044
  11. BD (   1) C   5 - C  10        /186. BD*(   1) C   2 - H  12            0.35    1.15    0.025
  11. BD (   1) C   5 - C  10        /190. BD*(   1) C   5 - C   6            1.77    1.26    0.060
  11. BD (   1) C   5 - C  10        /194. BD*(   1) C   6 - H  15            1.21    1.18    0.048
  11. BD (   1) C   5 - C  10        /200. BD*(   1) C   9 - C  10            1.36    1.28    0.053
  11. BD (   1) C   5 - C  10        /202. BD*(   1) C   9 - H  18            1.04    1.20    0.045
  11. BD (   1) C   5 - C  10        /203. BD*(   1) C  10 - H  19            0.58    1.19    0.033
  12. BD (   1) C   6 - C   7        / 92. RY*(   1) C   5                    0.34    1.77    0.031
  12. BD (   1) C   6 - C   7        / 94. RY*(   3) C   5                    0.77    1.64    0.045
  12. BD (   1) C   6 - C   7        /119. RY*(   1) C   8                    0.45    1.90    0.037
  12. BD (   1) C   6 - C   7        /120. RY*(   2) C   8                    0.57    1.36    0.035
  12. BD (   1) C   6 - C   7        /185. BD*(   1) C   2 - C   5            1.83    1.08    0.056
  12. BD (   1) C   6 - C   7        /190. BD*(   1) C   5 - C   6            1.63    1.24    0.057
  12. BD (   1) C   6 - C   7        /194. BD*(   1) C   6 - H  15            0.71    1.16    0.036
  12. BD (   1) C   6 - C   7        /195. BD*(   1) C   7 - C   8            1.16    1.25    0.048
  12. BD (   1) C   6 - C   7        /197. BD*(   1) C   7 - H  16            0.63    1.18    0.035
  12. BD (   1) C   6 - C   7        /199. BD*(   1) C   8 - H  17            1.12    1.17    0.046
  13. BD (   1) C   6 - H  15        / 92. RY*(   1) C   5                    0.46    1.59    0.034
  13. BD (   1) C   6 - H  15        /110. RY*(   1) C   7                    0.36    1.69    0.031
  13. BD (   1) C   6 - H  15        /190. BD*(   1) C   5 - C   6            0.44    1.06    0.027
  13. BD (   1) C   6 - H  15        /192. BD*(   1) C   5 - C  10            2.26    1.06    0.062
  13. BD (   1) C   6 - H  15        /193. BD*(   1) C   6 - C   7            0.51    1.08    0.030
  13. BD (   1) C   6 - H  15        /195. BD*(   1) C   7 - C   8            1.84    1.07    0.056
  14. BD (   1) C   7 - C   8        /101. RY*(   1) C   6                    0.31    1.85    0.031
  14. BD (   1) C   7 - C   8        /102. RY*(   2) C   6                    0.76    1.43    0.042
  14. BD (   1) C   7 - C   8        /128. RY*(   1) C   9                    0.44    1.88    0.037
  14. BD (   1) C   7 - C   8        /129. RY*(   2) C   9                    0.73    1.37    0.040
  14. BD (   1) C   7 - C   8        /193. BD*(   1) C   6 - C   7            1.22    1.27    0.050
  14. BD (   1) C   7 - C   8        /194. BD*(   1) C   6 - H  15            1.23    1.17    0.048
  14. BD (   1) C   7 - C   8        /197. BD*(   1) C   7 - H  16            0.55    1.19    0.032
  14. BD (   1) C   7 - C   8        /198. BD*(   1) C   8 - C   9            1.02    1.26    0.045
  14. BD (   1) C   7 - C   8        /199. BD*(   1) C   8 - H  17            0.47    1.18    0.030
  14. BD (   1) C   7 - C   8        /202. BD*(   1) C   9 - H  18            1.25    1.19    0.049
  15. BD (   2) C   7 - C   8        /105. RY*(   5) C   6                    0.50    1.90    0.043
  15. BD (   2) C   7 - C   8        /114. RY*(   5) C   7                    0.26    1.40    0.026
  15. BD (   2) C   7 - C   8        /123. RY*(   5) C   8                    0.25    1.02    0.022
  15. BD (   2) C   7 - C   8        /131. RY*(   4) C   9                    0.53    0.95    0.031
  15. BD (   2) C   7 - C   8        /132. RY*(   5) C   9                    0.37    2.14    0.039
  15. BD (   2) C   7 - C   8        /191. BD*(   2) C   5 - C   6            9.86    0.28    0.068
  15. BD (   2) C   7 - C   8        /201. BD*(   2) C   9 - C  10           11.48    0.30    0.075
  16. BD (   1) C   7 - H  16        /101. RY*(   1) C   6                    0.29    1.65    0.028
  16. BD (   1) C   7 - H  16        /119. RY*(   1) C   8                    0.32    1.71    0.029
  16. BD (   1) C   7 - H  16        /190. BD*(   1) C   5 - C   6            2.09    1.05    0.059
  16. BD (   1) C   7 - H  16        /193. BD*(   1) C   6 - C   7            0.47    1.07    0.028
  16. BD (   1) C   7 - H  16        /195. BD*(   1) C   7 - C   8            0.31    1.06    0.023
  16. BD (   1) C   7 - H  16        /198. BD*(   1) C   8 - C   9            1.83    1.07    0.056
  17. BD (   1) C   8 - C   9        /110. RY*(   1) C   7                    0.43    1.88    0.036
  17. BD (   1) C   8 - C   9        /111. RY*(   2) C   7                    0.72    1.37    0.040
  17. BD (   1) C   8 - C   9        /138. RY*(   2) C  10                    0.93    1.48    0.047
  17. BD (   1) C   8 - C   9        /195. BD*(   1) C   7 - C   8            1.01    1.26    0.045
  17. BD (   1) C   8 - C   9        /197. BD*(   1) C   7 - H  16            1.25    1.19    0.049
  17. BD (   1) C   8 - C   9        /199. BD*(   1) C   8 - H  17            0.49    1.18    0.030
  17. BD (   1) C   8 - C   9        /200. BD*(   1) C   9 - C  10            1.25    1.27    0.050
  17. BD (   1) C   8 - C   9        /202. BD*(   1) C   9 - H  18            0.59    1.19    0.033
  17. BD (   1) C   8 - C   9        /203. BD*(   1) C  10 - H  19            1.20    1.18    0.048
  18. BD (   1) C   8 - H  17        /110. RY*(   1) C   7                    0.35    1.69    0.031
  18. BD (   1) C   8 - H  17        /128. RY*(   1) C   9                    0.36    1.69    0.031
  18. BD (   1) C   8 - H  17        /193. BD*(   1) C   6 - C   7            1.98    1.08    0.059
  18. BD (   1) C   8 - H  17        /195. BD*(   1) C   7 - C   8            0.26    1.07    0.021
  18. BD (   1) C   8 - H  17        /198. BD*(   1) C   8 - C   9            0.29    1.08    0.022
  18. BD (   1) C   8 - H  17        /200. BD*(   1) C   9 - C  10            2.01    1.09    0.059
  19. BD (   1) C   9 - C  10        / 92. RY*(   1) C   5                    0.77    1.77    0.047
  19. BD (   1) C   9 - C  10        / 94. RY*(   3) C   5                    0.32    1.64    0.029
  19. BD (   1) C   9 - C  10        /119. RY*(   1) C   8                    0.44    1.90    0.036
  19. BD (   1) C   9 - C  10        /120. RY*(   2) C   8                    0.58    1.36    0.036
  19. BD (   1) C   9 - C  10        /185. BD*(   1) C   2 - C   5            1.82    1.07    0.056
  19. BD (   1) C   9 - C  10        /192. BD*(   1) C   5 - C  10            1.58    1.24    0.056
  19. BD (   1) C   9 - C  10        /198. BD*(   1) C   8 - C   9            1.20    1.25    0.049
  19. BD (   1) C   9 - C  10        /199. BD*(   1) C   8 - H  17            1.11    1.17    0.046
  19. BD (   1) C   9 - C  10        /202. BD*(   1) C   9 - H  18            0.64    1.18    0.035
  19. BD (   1) C   9 - C  10        /203. BD*(   1) C  10 - H  19            0.73    1.17    0.037
  20. BD (   2) C   9 - C  10        / 96. RY*(   5) C   5                    0.27    2.13    0.034
  20. BD (   2) C   9 - C  10        /123. RY*(   5) C   8                    0.94    1.01    0.043
  20. BD (   2) C   9 - C  10        /139. RY*(   3) C  10                    0.28    1.02    0.024
  20. BD (   2) C   9 - C  10        /191. BD*(   2) C   5 - C   6           11.71    0.27    0.071
  20. BD (   2) C   9 - C  10        /196. BD*(   2) C   7 - C   8            9.29    0.28    0.065
  21. BD (   1) C   9 - H  18        /119. RY*(   1) C   8                    0.31    1.71    0.029
  21. BD (   1) C   9 - H  18        /137. RY*(   1) C  10                    0.27    1.59    0.026
  21. BD (   1) C   9 - H  18        /192. BD*(   1) C   5 - C  10            2.07    1.05    0.059
  21. BD (   1) C   9 - H  18        /195. BD*(   1) C   7 - C   8            1.85    1.06    0.056
  21. BD (   1) C   9 - H  18        /198. BD*(   1) C   8 - C   9            0.34    1.06    0.024
  21. BD (   1) C   9 - H  18        /200. BD*(   1) C   9 - C  10            0.48    1.07    0.029
  22. BD (   1) C  10 - H  19        / 92. RY*(   1) C   5                    0.34    1.58    0.029
  22. BD (   1) C  10 - H  19        /128. RY*(   1) C   9                    0.36    1.68    0.031
  22. BD (   1) C  10 - H  19        /190. BD*(   1) C   5 - C   6            2.32    1.06    0.063
  22. BD (   1) C  10 - H  19        /192. BD*(   1) C   5 - C  10            0.44    1.06    0.027
  22. BD (   1) C  10 - H  19        /198. BD*(   1) C   8 - C   9            1.85    1.07    0.056
  22. BD (   1) C  10 - H  19        /200. BD*(   1) C   9 - C  10            0.53    1.08    0.030
  23. CR (   1) O   1                / 60. RY*(   1) C   2                    0.80   19.82    0.159
  23. CR (   1) O   1                / 63. RY*(   4) C   2                    0.43   20.10    0.117
  24. CR (   1) C   2                / 69. RY*(   1) C   3                    0.65   10.90    0.107
  24. CR (   1) C   2                /150. RY*(   1) H  12                    0.34   10.52    0.076
  24. CR (   1) C   2                /182. BD*(   1) O   1 - C   2            0.45   10.44    0.088
  24. CR (   1) C   2                /190. BD*(   1) C   5 - C   6            0.36   10.69    0.079
  24. CR (   1) C   2                /192. BD*(   1) C   5 - C  10            0.39   10.69    0.082
  25. CR (   1) C   3                / 61. RY*(   2) C   2                    0.27   10.95    0.069
  25. CR (   1) C   3                / 65. RY*(   6) C   2                    0.26   11.68    0.070
  25. CR (   1) C   3                /154. RY*(   1) H  13                    0.46   10.51    0.088
  25. CR (   1) C   3                /158. RY*(   1) H  14                    0.45   10.51    0.086
  25. CR (   1) C   3                /187. BD*(   1) C   3 -Br   4            0.70   10.21    0.107
  40. CR (   1) C   5                / 61. RY*(   2) C   2                    0.47   10.93    0.091
  40. CR (   1) C   5                /102. RY*(   2) C   6                    0.90   10.83    0.125
  40. CR (   1) C   5                /138. RY*(   2) C  10                    0.88   10.88    0.124
  40. CR (   1) C   5                /193. BD*(   1) C   6 - C   7            0.40   10.67    0.083
  40. CR (   1) C   5                /194. BD*(   1) C   6 - H  15            0.29   10.57    0.070
  40. CR (   1) C   5                /200. BD*(   1) C   9 - C  10            0.40   10.67    0.083
  40. CR (   1) C   5                /203. BD*(   1) C  10 - H  19            0.27   10.58    0.068
  41. CR (   1) C   6                / 92. RY*(   1) C   5                    0.53   11.15    0.097
  41. CR (   1) C   6                / 94. RY*(   3) C   5                    0.53   11.03    0.096
  41. CR (   1) C   6                /111. RY*(   2) C   7                    0.74   10.74    0.113
  41. CR (   1) C   6                /112. RY*(   3) C   7                    0.26   10.78    0.066
  41. CR (   1) C   6                /162. RY*(   1) H  15                    0.39   10.46    0.080
  41. CR (   1) C   6                /185. BD*(   1) C   2 - C   5            0.53   10.46    0.095
  41. CR (   1) C   6                /192. BD*(   1) C   5 - C  10            0.54   10.62    0.096
  41. CR (   1) C   6                /195. BD*(   1) C   7 - C   8            0.45   10.63    0.088
  41. CR (   1) C   6                /197. BD*(   1) C   7 - H  16            0.28   10.56    0.069
  42. CR (   1) C   7                /102. RY*(   2) C   6                    0.29   10.81    0.071
  42. CR (   1) C   7                /104. RY*(   4) C   6                    0.48   10.73    0.091
  42. CR (   1) C   7                /120. RY*(   2) C   8                    0.70   10.75    0.109
  42. CR (   1) C   7                /166. RY*(   1) H  16                    0.40   10.45    0.082
  42. CR (   1) C   7                /190. BD*(   1) C   5 - C   6            0.53   10.63    0.096
  42. CR (   1) C   7                /194. BD*(   1) C   6 - H  15            0.33   10.55    0.074
  42. CR (   1) C   7                /198. BD*(   1) C   8 - C   9            0.41   10.64    0.084
  42. CR (   1) C   7                /199. BD*(   1) C   8 - H  17            0.27   10.56    0.068
  43. CR (   1) C   8                /111. RY*(   2) C   7                    0.72   10.76    0.111
  43. CR (   1) C   8                /112. RY*(   3) C   7                    0.25   10.79    0.066
  43. CR (   1) C   8                /129. RY*(   2) C   9                    0.73   10.76    0.112
  43. CR (   1) C   8                /130. RY*(   3) C   9                    0.26   10.79    0.067
  43. CR (   1) C   8                /170. RY*(   1) H  17                    0.41   10.46    0.083
  43. CR (   1) C   8                /193. BD*(   1) C   6 - C   7            0.44   10.66    0.087
  43. CR (   1) C   8                /197. BD*(   1) C   7 - H  16            0.29   10.58    0.070
  43. CR (   1) C   8                /200. BD*(   1) C   9 - C  10            0.45   10.66    0.087
  43. CR (   1) C   8                /202. BD*(   1) C   9 - H  18            0.29   10.58    0.070
  44. CR (   1) C   9                /120. RY*(   2) C   8                    0.68   10.75    0.108
  44. CR (   1) C   9                /137. RY*(   1) C  10                    0.26   11.17    0.068
  44. CR (   1) C   9                /140. RY*(   4) C  10                    0.41   10.79    0.084
  44. CR (   1) C   9                /174. RY*(   1) H  18                    0.40   10.45    0.082
  44. CR (   1) C   9                /192. BD*(   1) C   5 - C  10            0.53   10.62    0.095
  44. CR (   1) C   9                /195. BD*(   1) C   7 - C   8            0.42   10.63    0.085
  44. CR (   1) C   9                /199. BD*(   1) C   8 - H  17            0.28   10.55    0.068
  44. CR (   1) C   9                /203. BD*(   1) C  10 - H  19            0.33   10.56    0.075
  45. CR (   1) C  10                / 94. RY*(   3) C   5                    0.90   11.03    0.126
  45. CR (   1) C  10                /129. RY*(   2) C   9                    0.75   10.75    0.113
  45. CR (   1) C  10                /178. RY*(   1) H  19                    0.42   10.46    0.084
  45. CR (   1) C  10                /185. BD*(   1) C   2 - C   5            0.50   10.46    0.093
  45. CR (   1) C  10                /190. BD*(   1) C   5 - C   6            0.54   10.63    0.096
  45. CR (   1) C  10                /198. BD*(   1) C   8 - C   9            0.46   10.64    0.088
  45. CR (   1) C  10                /202. BD*(   1) C   9 - H  18            0.28   10.57    0.069
  46. LP (   1) O   1                / 60. RY*(   1) C   2                    0.89    1.45    0.046
  46. LP (   1) O   1                /148. RY*(   3) H  11                    0.44    2.04    0.038
  46. LP (   1) O   1                /184. BD*(   1) C   2 - C   3            0.48    0.95    0.027
  46. LP (   1) O   1                /185. BD*(   1) C   2 - C   5            0.63    0.96    0.031
  46. LP (   1) O   1                /186. BD*(   1) C   2 - H  12            0.82    1.02    0.037
  46. LP (   1) O   1                /189. BD*(   1) C   3 - H  14            0.28    1.05    0.022
  47. LP (   2) O   1                / 62. RY*(   3) C   2                    0.33    1.74    0.030
  47. LP (   2) O   1                / 64. RY*(   5) C   2                    0.55    1.95    0.042
  47. LP (   2) O   1                /146. RY*(   1) H  11                    1.00    1.98    0.057
  47. LP (   2) O   1                /185. BD*(   1) C   2 - C   5            3.77    0.69    0.065
  47. LP (   2) O   1                /186. BD*(   1) C   2 - H  12            3.09    0.75    0.061
  49. LP (   2)Br   4                /188. BD*(   1) C   3 - H  13            1.07    0.74    0.035
  49. LP (   2)Br   4                /189. BD*(   1) C   3 - H  14            1.23    0.74    0.038
  50. LP (   3)Br   4                /184. BD*(   1) C   2 - C   3            1.63    0.65    0.041
  50. LP (   3)Br   4                /185. BD*(   1) C   2 - C   5            0.35    0.67    0.019
  50. LP (   3)Br   4                /188. BD*(   1) C   3 - H  13            0.47    0.75    0.024
 191. BD*(   2) C   5 - C   6        / 93. RY*(   2) C   5                    0.30    0.74    0.043
 191. BD*(   2) C   5 - C   6        /103. RY*(   3) C   6                    1.56    0.86    0.106
 191. BD*(   2) C   5 - C   6        /114. RY*(   5) C   7                    0.33    1.12    0.056
 191. BD*(   2) C   5 - C   6        /139. RY*(   3) C  10                    0.33    0.75    0.046
 191. BD*(   2) C   5 - C   6        /182. BD*(   1) O   1 - C   2            0.33    0.29    0.027
 191. BD*(   2) C   5 - C   6        /184. BD*(   1) C   2 - C   3            0.77    0.35    0.046
 191. BD*(   2) C   5 - C   6        /186. BD*(   1) C   2 - H  12            0.27    0.43    0.030
 191. BD*(   2) C   5 - C   6        /187. BD*(   1) C   3 -Br   4            0.64    0.07    0.019
 191. BD*(   2) C   5 - C   6        /201. BD*(   2) C   9 - C  10           87.98    0.02    0.080
 196. BD*(   2) C   7 - C   8        /113. RY*(   4) C   7                    0.80    1.38    0.102
 196. BD*(   2) C   7 - C   8        /122. RY*(   4) C   8                    0.39    1.76    0.080
 196. BD*(   2) C   7 - C   8        /123. RY*(   5) C   8                    0.58    0.73    0.063
 201. BD*(   2) C   9 - C  10        /123. RY*(   5) C   8                    0.31    0.73    0.049
 201. BD*(   2) C   9 - C  10        /131. RY*(   4) C   9                    1.49    0.65    0.101
 201. BD*(   2) C   9 - C  10        /139. RY*(   3) C  10                    0.35    0.74    0.052
 201. BD*(   2) C   9 - C  10        /141. RY*(   5) C  10                    0.44    1.66    0.088


 Natural Bond Orbitals (Summary):

                                                            Principal Delocalizations
           NBO                        Occupancy    Energy   (geminal,vicinal,remote)
 ====================================================================================
 Molecular unit  1  (C8H9OBr)
     1. BD (   1) O   1 - C   2          0.99605    -1.02252  190(v),189(v)
     2. BD (   1) O   1 - H  11          0.99364    -0.87826  184(v),60(v),63(v)
     3. BD (   1) C   2 - C   3          0.98752    -0.81982  191(v),183(v),93(v),185(g)
                                                    51(v),186(g),192(v),190(v)
     4. BD (   1) C   2 - C   5          0.98273    -0.81364  187(v),200(v),193(v),190(g)
                                                    192(g),137(v),101(v),184(g)
                                                    71(v),52(v),186(g),70(v)
     5. BD (   1) C   2 - H  12          0.98668    -0.68076  192(v),188(v),191(v),69(v)
     6. BD (   1) C   3 -Br   4          0.99367    -0.75723  185(v)
     7. BD (   1) C   3 - H  13          0.99250    -0.68415  186(v),182(v)
     8. BD (   1) C   3 - H  14          0.99177    -0.68965  182(v),78(v),60(v)
     9. BD (   1) C   5 - C   6          0.98687    -0.88322  192(g),193(g),203(v),185(g)
                                                    197(v),111(v),182(v),194(g)
                                                    110(v),60(v),137(v)
    10. BD (   2) C   5 - C   6          0.83998    -0.45479  196(v),201(v),184(v),139(v)
                                                    114(v),182(v),187(r),186(v)
    11. BD (   1) C   5 - C  10          0.98660    -0.88300  190(g),200(g),194(v),185(g)
                                                    202(v),60(v),129(v),128(v)
                                                    203(g),101(v),186(v)
    12. BD (   1) C   6 - C   7          0.98910    -0.86786  185(v),190(g),195(g),199(v)
                                                    94(v),194(g),197(g),120(v)
                                                    119(v),92(v)
    13. BD (   1) C   6 - H  15          0.98938    -0.68674  192(v),195(v),193(g),92(v)
                                                    190(g),110(v)
    14. BD (   1) C   7 - C   8          0.99046    -0.87840  202(v),194(v),193(g),198(g)
                                                    102(v),129(v),197(g),199(g)
                                                    128(v),101(v)
    15. BD (   2) C   7 - C   8          0.83518    -0.44811  201(v),191(v),131(v),105(v)
                                                    132(v),114(g),123(g)
    16. BD (   1) C   7 - H  16          0.98962    -0.68112  190(v),198(v),193(g),119(v)
                                                    195(g),101(v)
    17. BD (   1) C   8 - C   9          0.99047    -0.87570  197(v),200(g),203(v),195(g)
                                                    138(v),111(v),202(g),199(g)
                                                    110(v)
    18. BD (   1) C   8 - H  17          0.98994    -0.69160  200(v),193(v),128(v),110(v)
                                                    198(g),195(g)
    19. BD (   1) C   9 - C  10          0.98912    -0.86646  185(v),192(g),198(g),199(v)
                                                    92(v),203(g),202(g),120(v)
                                                    119(v),94(v)
    20. BD (   2) C   9 - C  10          0.81180    -0.43472  191(v),196(v),123(v),139(g)
                                                    96(v)
    21. BD (   1) C   9 - H  18          0.98957    -0.67691  192(v),195(v),200(g),198(g)
                                                    119(v),137(v)
    22. BD (   1) C  10 - H  19          0.98918    -0.68532  190(v),198(v),200(g),192(g)
                                                    128(v),92(v)
    23. CR (   1) O   1                  0.99987   -19.13474  60(v),63(v)
    24. CR (   1) C   2                  0.99941   -10.32135  69(v),182(g),192(v),190(v)
                                                    150(v)
    25. CR (   1) C   3                  0.99950   -10.30140  187(g),154(v),158(v),61(v)
                                                    65(v)
    26. CR (   1)Br   4                  1.00000  -401.48994   
    27. CR (   2)Br   4                  1.00000  -141.16766   
    28. CR (   3)Br   4                  0.99993   -11.43205   
    29. CR (   4)Br   4                  1.00000   -56.32464   
    30. CR (   5)Br   4                  0.99994    -6.82306   
    31. CR (   6)Br   4                  1.00000   -56.32158   
    32. CR (   7)Br   4                  0.99999    -6.81407   
    33. CR (   8)Br   4                  1.00000   -56.32191   
    34. CR (   9)Br   4                  0.99999    -6.81514   
    35. CR (  10)Br   4                  0.99998    -2.79721   
    36. CR (  11)Br   4                  0.99997    -2.79811   
    37. CR (  12)Br   4                  1.00000    -2.78890   
    38. CR (  13)Br   4                  0.99993    -2.79713   
    39. CR (  14)Br   4                  0.99998    -2.79225   
    40. CR (   1) C   5                  0.99941   -10.27593  102(v),138(v),61(v),193(v)
                                                    200(v),194(v),203(v)
    41. CR (   1) C   6                  0.99944   -10.25317  111(v),192(v),185(v),92(v)
                                                    94(v),195(v),162(v),197(v)
                                                    112(v)
    42. CR (   1) C   7                  0.99948   -10.25621  120(v),190(v),104(v),198(v)
                                                    166(v),194(v),102(v),199(v)
    43. CR (   1) C   8                  0.99947   -10.27050  129(v),111(v),200(v),193(v)
                                                    170(v),202(v),197(v),130(v)
                                                    112(v)
    44. CR (   1) C   9                  0.99949   -10.25166  120(v),192(v),195(v),140(v)
                                                    174(v),203(v),199(v),137(v)
    45. CR (   1) C  10                  0.99944   -10.25387  94(v),129(v),190(v),185(v)
                                                    198(v),178(v),202(v)
    46. LP (   1) O   1                  0.98938    -0.75624  60(v),186(v),185(v),184(v)
                                                    148(v),189(r)
    47. LP (   2) O   1                  0.97566    -0.48547  185(v),186(v),146(v),64(v)
                                                    62(v)
    48. LP (   1)Br   4                  0.99857    -1.11766   
    49. LP (   2)Br   4                  0.99217    -0.44710  189(v),188(v)
    50. LP (   3)Br   4                  0.98838    -0.45747  184(v),188(v),185(r)
    51. RY*(   1) O   1                  0.00095     1.16330   
    52. RY*(   2) O   1                  0.00088     1.02908   
    53. RY*(   3) O   1                  0.00013     1.34633   
    54. RY*(   4) O   1                  0.00003     1.11086   
    55. RY*(   5) O   1                  0.00000     2.54221   
    56. RY*(   6) O   1                  0.00000     2.88262   
    57. RY*(   7) O   1                  0.00000     2.57744   
    58. RY*(   8) O   1                  0.00001     2.72974   
    59. RY*(   9) O   1                  0.00000     2.69701   
    60. RY*(   1) C   2                  0.00417     0.69011   
    61. RY*(   2) C   2                  0.00221     0.65033   
    62. RY*(   3) C   2                  0.00136     1.25339   
    63. RY*(   4) C   2                  0.00084     0.96265   
    64. RY*(   5) C   2                  0.00060     1.46729   
    65. RY*(   6) C   2                  0.00046     1.38151   
    66. RY*(   7) C   2                  0.00028     1.88716   
    67. RY*(   8) C   2                  0.00012     1.90814   
    68. RY*(   9) C   2                  0.00005     1.99027   
    69. RY*(   1) C   3                  0.00218     0.57851   
    70. RY*(   2) C   3                  0.00193     0.58690   
    71. RY*(   3) C   3                  0.00116     0.59491   
    72. RY*(   4) C   3                  0.00049     0.71637   
    73. RY*(   5) C   3                  0.00019     2.04180   
    74. RY*(   6) C   3                  0.00016     1.84359   
    75. RY*(   7) C   3                  0.00006     1.70137   
    76. RY*(   8) C   3                  0.00003     1.87733   
    77. RY*(   9) C   3                  0.00000     1.96168   
    78. RY*(   1)Br   4                  0.00097     0.50605   
    79. RY*(   2)Br   4                  0.00090     0.45216   
    80. RY*(   3)Br   4                  0.00038     0.40505   
    81. RY*(   4)Br   4                  0.00010     0.77720   
    82. RY*(   5)Br   4                  0.00003     0.67026   
    83. RY*(   6)Br   4                  0.00001     0.58624   
    84. RY*(   7)Br   4                  0.00000     0.54919   
    85. RY*(   8)Br   4                  0.00000     3.29183   
    86. RY*(   9)Br   4                  0.00000     0.61477   
    87. RY*(  10)Br   4                  0.00000     3.23113   
    88. RY*(  11)Br   4                  0.00000     0.39346   
    89. RY*(  12)Br   4                  0.00000     3.39815   
    90. RY*(  13)Br   4                  0.00000     3.25587   
    91. RY*(  14)Br   4                  0.00000     3.32490   
    92. RY*(   1) C   5                  0.00281     0.89914   
    93. RY*(   2) C   5                  0.00224     0.57979   
    94. RY*(   3) C   5                  0.00173     0.77201   
    95. RY*(   4) C   5                  0.00076     0.66103   
    96. RY*(   5) C   5                  0.00048     1.69295   
    97. RY*(   6) C   5                  0.00016     2.19357   
    98. RY*(   7) C   5                  0.00011     1.66331   
    99. RY*(   8) C   5                  0.00010     1.95285   
   100. RY*(   9) C   5                  0.00002     1.96936   
   101. RY*(   1) C   6                  0.00305     0.97205   
   102. RY*(   2) C   6                  0.00134     0.54940   
   103. RY*(   3) C   6                  0.00066     0.69837   
   104. RY*(   4) C   6                  0.00052     0.47506   
   105. RY*(   5) C   6                  0.00023     1.45064   
   106. RY*(   6) C   6                  0.00006     2.16942   
   107. RY*(   7) C   6                  0.00003     2.18686   
   108. RY*(   8) C   6                  0.00001     1.91743   
   109. RY*(   9) C   6                  0.00001     1.83048   
   110. RY*(   1) C   7                  0.00280     0.99941   
   111. RY*(   2) C   7                  0.00139     0.49122   
   112. RY*(   3) C   7                  0.00044     0.52330   
   113. RY*(   4) C   7                  0.00040     1.22008   
   114. RY*(   5) C   7                  0.00030     0.95557   
   115. RY*(   6) C   7                  0.00007     2.20658   
   116. RY*(   7) C   7                  0.00003     2.06615   
   117. RY*(   8) C   7                  0.00000     1.89552   
   118. RY*(   9) C   7                  0.00000     1.80523   
   119. RY*(   1) C   8                  0.00251     1.03065   
   120. RY*(   2) C   8                  0.00118     0.49367   
   121. RY*(   3) C   8                  0.00053     0.51575   
   122. RY*(   4) C   8                  0.00040     1.60509   
   123. RY*(   5) C   8                  0.00028     0.57633   
   124. RY*(   6) C   8                  0.00008     2.19025   
   125. RY*(   7) C   8                  0.00002     2.00378   
   126. RY*(   8) C   8                  0.00000     1.72452   
   127. RY*(   9) C   8                  0.00000     1.90856   
   128. RY*(   1) C   9                  0.00282     0.99870   
   129. RY*(   2) C   9                  0.00141     0.49412   
   130. RY*(   3) C   9                  0.00045     0.51567   
   131. RY*(   4) C   9                  0.00035     0.49718   
   132. RY*(   5) C   9                  0.00033     1.68770   
   133. RY*(   6) C   9                  0.00007     2.21123   
   134. RY*(   7) C   9                  0.00003     2.08136   
   135. RY*(   8) C   9                  0.00000     1.91628   
   136. RY*(   9) C   9                  0.00000     1.80215   
   137. RY*(   1) C  10                  0.00338     0.91470   
   138. RY*(   2) C  10                  0.00174     0.60146   
   139. RY*(   3) C  10                  0.00059     0.58695   
   140. RY*(   4) C  10                  0.00050     0.53752   
   141. RY*(   5) C  10                  0.00027     1.50926   
   142. RY*(   6) C  10                  0.00007     2.17912   
   143. RY*(   7) C  10                  0.00004     2.18698   
   144. RY*(   8) C  10                  0.00001     1.89797   
   145. RY*(   9) C  10                  0.00001     1.84921   
   146. RY*(   1) H  11                  0.00076     1.49209   
   147. RY*(   2) H  11                  0.00060     0.72504   
   148. RY*(   3) H  11                  0.00050     1.28556   
   149. RY*(   4) H  11                  0.00001     2.14736   
   150. RY*(   1) H  12                  0.00189     0.20255   
   151. RY*(   2) H  12                  0.00008     1.67879   
   152. RY*(   3) H  12                  0.00005     1.74520   
   153. RY*(   4) H  12                  0.00002     2.09957   
   154. RY*(   1) H  13                  0.00130     0.20484   
   155. RY*(   2) H  13                  0.00006     1.73602   
   156. RY*(   3) H  13                  0.00004     1.78338   
   157. RY*(   4) H  13                  0.00001     1.96529   
   158. RY*(   1) H  14                  0.00072     0.21176   
   159. RY*(   2) H  14                  0.00007     1.62746   
   160. RY*(   3) H  14                  0.00005     1.78032   
   161. RY*(   4) H  14                  0.00002     1.99079   
   162. RY*(   1) H  15                  0.00077     0.20778   
   163. RY*(   2) H  15                  0.00007     1.48850   
   164. RY*(   3) H  15                  0.00003     2.03707   
   165. RY*(   4) H  15                  0.00004     1.97315   
   166. RY*(   1) H  16                  0.00070     0.19697   
   167. RY*(   2) H  16                  0.00006     1.48758   
   168. RY*(   3) H  16                  0.00003     2.13938   
   169. RY*(   4) H  16                  0.00004     1.85999   
   170. RY*(   1) H  17                  0.00073     0.18566   
   171. RY*(   2) H  17                  0.00006     1.47978   
   172. RY*(   3) H  17                  0.00003     1.81091   
   173. RY*(   4) H  17                  0.00003     2.18095   
   174. RY*(   1) H  18                  0.00069     0.20189   
   175. RY*(   2) H  18                  0.00006     1.49152   
   176. RY*(   3) H  18                  0.00003     2.04189   
   177. RY*(   4) H  18                  0.00004     1.96299   
   178. RY*(   1) H  19                  0.00145     0.20988   
   179. RY*(   2) H  19                  0.00007     1.50576   
   180. RY*(   3) H  19                  0.00005     1.89026   
   181. RY*(   4) H  19                  0.00003     2.13549   
   182. BD*(   1) O   1 - C   2          0.01279     0.12160   
   183. BD*(   1) O   1 - H  11          0.00289     0.26869   
   184. BD*(   1) C   2 - C   3          0.01718     0.18887   
   185. BD*(   1) C   2 - C   5          0.02397     0.20826   
   186. BD*(   1) C   2 - H  12          0.01740     0.26481   
   187. BD*(   1) C   3 -Br   4          0.01146    -0.09523   
   188. BD*(   1) C   3 - H  13          0.00839     0.29027   
   189. BD*(   1) C   3 - H  14          0.00627     0.29091   
   190. BD*(   1) C   5 - C   6          0.01215     0.37348   
   191. BD*(   2) C   5 - C   6          0.18919    -0.16429  196(v),201(v),103(g),184(v)
                                                    187(r),114(v),139(v),182(v)
                                                    93(g)
   192. BD*(   1) C   5 - C  10          0.01288     0.37028   
   193. BD*(   1) C   6 - C   7          0.00807     0.39164   
   194. BD*(   1) C   6 - H  15          0.00722     0.29358   
   195. BD*(   1) C   7 - C   8          0.00786     0.38032   
   196. BD*(   2) C   7 - C   8          0.16860    -0.15852  191(v),201(v),113(g),123(g)
                                                    122(g)
   197. BD*(   1) C   7 - H  16          0.00648     0.31047   
   198. BD*(   1) C   8 - C   9          0.00800     0.38393   
   199. BD*(   1) C   8 - H  17          0.00641     0.30331   
   200. BD*(   1) C   9 - C  10          0.00822     0.39365   
   201. BD*(   2) C   9 - C  10          0.15042    -0.14884  196(v),191(v),131(g),141(g)
                                                    139(g),123(v)
   202. BD*(   1) C   9 - H  18          0.00659     0.31390   
   203. BD*(   1) C  10 - H  19          0.00765     0.30365   
       -------------------------------
              Total Lewis   49.23123  ( 98.4625%)
        Valence non-Lewis    0.70009  (  1.4002%)
        Rydberg non-Lewis    0.06868  (  0.1374%)
       -------------------------------
            Total unit  1   50.00000  (100.0000%)
           Charge unit  1    0.00000


 ***************************************************
 *******         Beta  spin orbitals         *******
 ***************************************************


 NATURAL POPULATIONS:  Natural atomic orbital occupancies 
                                                          
   NAO  Atom  No  lang   Type(AO)    Occupancy      Energy
 ----------------------------------------------------------
     1    O    1  S      Cor( 1S)     0.99987     -19.13227
     2    O    1  S      Val( 2S)     0.83549      -1.03671
     3    O    1  S      Ryd( 3S)     0.00057       1.19854
     4    O    1  px     Val( 2p)     0.87052      -0.46836
     5    O    1  px     Ryd( 3p)     0.00106       0.97022
     6    O    1  py     Val( 2p)     0.75897      -0.47187
     7    O    1  py     Ryd( 3p)     0.00071       0.94540
     8    O    1  pz     Val( 2p)     0.82375      -0.46107
     9    O    1  pz     Ryd( 3p)     0.00119       1.03598
    10    O    1  dxy    Ryd( 3d)     0.00043       2.69709
    11    O    1  dxz    Ryd( 3d)     0.00051       2.92036
    12    O    1  dyz    Ryd( 3d)     0.00036       2.75920
    13    O    1  dx2y2  Ryd( 3d)     0.00052       2.79876
    14    O    1  dz2    Ryd( 3d)     0.00038       2.79455

    15    C    2  S      Cor( 1S)     0.99941     -10.32110
    16    C    2  S      Val( 2S)     0.46109      -0.38217
    17    C    2  S      Ryd( 3S)     0.00154       0.63217
    18    C    2  px     Val( 2p)     0.51563      -0.27511
    19    C    2  px     Ryd( 3p)     0.00253       0.40388
    20    C    2  py     Val( 2p)     0.40505      -0.25908
    21    C    2  py     Ryd( 3p)     0.00393       0.59701
    22    C    2  pz     Val( 2p)     0.55576      -0.28797
    23    C    2  pz     Ryd( 3p)     0.00149       0.51163
    24    C    2  dxy    Ryd( 3d)     0.00083       1.93443
    25    C    2  dxz    Ryd( 3d)     0.00037       1.95587
    26    C    2  dyz    Ryd( 3d)     0.00095       2.08246
    27    C    2  dx2y2  Ryd( 3d)     0.00096       2.09890
    28    C    2  dz2    Ryd( 3d)     0.00057       2.01052

    29    C    3  S      Cor( 1S)     0.99949     -10.30124
    30    C    3  S      Val( 2S)     0.56165      -0.47790
    31    C    3  S      Ryd( 3S)     0.00087       0.66789
    32    C    3  px     Val( 2p)     0.47145      -0.34677
    33    C    3  px     Ryd( 3p)     0.00177       0.46145
    34    C    3  py     Val( 2p)     0.62963      -0.28355
    35    C    3  py     Ryd( 3p)     0.00195       0.47975
    36    C    3  pz     Val( 2p)     0.56778      -0.28535
    37    C    3  pz     Ryd( 3p)     0.00164       0.37206
    38    C    3  dxy    Ryd( 3d)     0.00027       1.88614
    39    C    3  dxz    Ryd( 3d)     0.00040       1.88787
    40    C    3  dyz    Ryd( 3d)     0.00031       2.15192
    41    C    3  dx2y2  Ryd( 3d)     0.00082       2.02876
    42    C    3  dz2    Ryd( 3d)     0.00047       1.99265

    43   Br    4  S      Cor( 1S)     1.00000    -401.48915
    44   Br    4  S      Cor( 2S)     1.00000    -141.16739
    45   Br    4  S      Cor( 3S)     0.99993     -11.43054
    46   Br    4  S      Val( 4S)     0.94147      -1.17003
    47   Br    4  S      Ryd( 5S)     0.00162       0.29797
    48   Br    4  px     Cor( 2p)     1.00000     -56.32422
    49   Br    4  px     Cor( 3p)     0.99993      -6.82238
    50   Br    4  px     Val( 4p)     0.56899      -0.39162
    51   Br    4  px     Ryd( 5p)     0.00141       0.50513
    52   Br    4  py     Cor( 2p)     1.00000     -56.32076
    53   Br    4  py     Cor( 3p)     0.99994      -6.81255
    54   Br    4  py     Val( 4p)     0.88392      -0.42972
    55   Br    4  py     Ryd( 5p)     0.00054       0.51238
    56   Br    4  pz     Cor( 2p)     1.00000     -56.32104
    57   Br    4  pz     Cor( 3p)     0.99994      -6.81353
    58   Br    4  pz     Val( 4p)     0.85031      -0.42792
    59   Br    4  pz     Ryd( 5p)     0.00055       0.51568
    60   Br    4  dxy    Cor( 3d)     0.99998      -2.79623
    61   Br    4  dxy    Ryd( 4d)     0.00087       0.62278
    62   Br    4  dxy    Ryd( 5d)     0.00001       3.33377
    63   Br    4  dxz    Cor( 3d)     0.99997      -2.79708
    64   Br    4  dxz    Ryd( 4d)     0.00093       0.60837
    65   Br    4  dxz    Ryd( 5d)     0.00001       3.35110
    66   Br    4  dyz    Cor( 3d)     1.00000      -2.78745
    67   Br    4  dyz    Ryd( 4d)     0.00009       0.49064
    68   Br    4  dyz    Ryd( 5d)     0.00000       3.21462
    69   Br    4  dx2y2  Cor( 3d)     0.99993      -2.79616
    70   Br    4  dx2y2  Ryd( 4d)     0.00157       0.74197
    71   Br    4  dx2y2  Ryd( 5d)     0.00001       3.47880
    72   Br    4  dz2    Cor( 3d)     0.99998      -2.79093
    73   Br    4  dz2    Ryd( 4d)     0.00052       0.57381
    74   Br    4  dz2    Ryd( 5d)     0.00001       3.29768

    75    C    5  S      Cor( 1S)     0.99940     -10.27273
    76    C    5  S      Val( 2S)     0.44210      -0.31992
    77    C    5  S      Ryd( 3S)     0.00147       0.45359
    78    C    5  px     Val( 2p)     0.52965      -0.26355
    79    C    5  px     Ryd( 3p)     0.00266       0.87872
    80    C    5  py     Val( 2p)     0.52146      -0.25779
    81    C    5  py     Ryd( 3p)     0.00215       0.68442
    82    C    5  pz     Val( 2p)     0.35682      -0.27180
    83    C    5  pz     Ryd( 3p)     0.00153       0.53756
    84    C    5  dxy    Ryd( 3d)     0.00037       2.16336
    85    C    5  dxz    Ryd( 3d)     0.00031       1.85827
    86    C    5  dyz    Ryd( 3d)     0.00033       1.91581
    87    C    5  dx2y2  Ryd( 3d)     0.00045       2.11777
    88    C    5  dz2    Ryd( 3d)     0.00030       1.87502

    89    C    6  S      Cor( 1S)     0.99944     -10.25263
    90    C    6  S      Val( 2S)     0.47500      -0.32956
    91    C    6  S      Ryd( 3S)     0.00081       0.40733
    92    C    6  px     Val( 2p)     0.55069      -0.24213
    93    C    6  px     Ryd( 3p)     0.00221       0.61803
    94    C    6  py     Val( 2p)     0.55933      -0.24617
    95    C    6  py     Ryd( 3p)     0.00235       0.65625
    96    C    6  pz     Val( 2p)     0.48932      -0.28138
    97    C    6  pz     Ryd( 3p)     0.00093       0.48869
    98    C    6  dxy    Ryd( 3d)     0.00036       2.21519
    99    C    6  dxz    Ryd( 3d)     0.00025       1.89299
   100    C    6  dyz    Ryd( 3d)     0.00018       1.94322
   101    C    6  dx2y2  Ryd( 3d)     0.00030       2.16060
   102    C    6  dz2    Ryd( 3d)     0.00022       1.89776

   103    C    7  S      Cor( 1S)     0.99948     -10.25570
   104    C    7  S      Val( 2S)     0.48310      -0.33576
   105    C    7  S      Ryd( 3S)     0.00061       0.40371
   106    C    7  px     Val( 2p)     0.53773      -0.22921
   107    C    7  px     Ryd( 3p)     0.00216       0.53851
   108    C    7  py     Val( 2p)     0.57655      -0.24791
   109    C    7  py     Ryd( 3p)     0.00279       0.74832
   110    C    7  pz     Val( 2p)     0.46216      -0.27152
   111    C    7  pz     Ryd( 3p)     0.00073       0.42210
   112    C    7  dxy    Ryd( 3d)     0.00035       2.19211
   113    C    7  dxz    Ryd( 3d)     0.00026       1.91145
   114    C    7  dyz    Ryd( 3d)     0.00025       1.91312
   115    C    7  dx2y2  Ryd( 3d)     0.00035       2.16469
   116    C    7  dz2    Ryd( 3d)     0.00017       1.90171

   117    C    8  S      Cor( 1S)     0.99947     -10.26651
   118    C    8  S      Val( 2S)     0.48329      -0.33823
   119    C    8  S      Ryd( 3S)     0.00066       0.40164
   120    C    8  px     Val( 2p)     0.57503      -0.24411
   121    C    8  px     Ryd( 3p)     0.00279       0.81598
   122    C    8  py     Val( 2p)     0.49746      -0.22393
   123    C    8  py     Ryd( 3p)     0.00164       0.46657
   124    C    8  pz     Val( 2p)     0.32960      -0.25388
   125    C    8  pz     Ryd( 3p)     0.00057       0.42704
   126    C    8  dxy    Ryd( 3d)     0.00037       2.14552
   127    C    8  dxz    Ryd( 3d)     0.00025       1.87764
   128    C    8  dyz    Ryd( 3d)     0.00031       1.93605
   129    C    8  dx2y2  Ryd( 3d)     0.00038       2.20090
   130    C    8  dz2    Ryd( 3d)     0.00027       1.89746

   131    C    9  S      Cor( 1S)     0.99948     -10.25186
   132    C    9  S      Val( 2S)     0.48328      -0.33383
   133    C    9  S      Ryd( 3S)     0.00061       0.40843
   134    C    9  px     Val( 2p)     0.54576      -0.22958
   135    C    9  px     Ryd( 3p)     0.00226       0.56422
   136    C    9  py     Val( 2p)     0.56512      -0.24223
   137    C    9  py     Ryd( 3p)     0.00256       0.67073
   138    C    9  pz     Val( 2p)     0.50331      -0.27747
   139    C    9  pz     Ryd( 3p)     0.00095       0.48098
   140    C    9  dxy    Ryd( 3d)     0.00036       2.21831
   141    C    9  dxz    Ryd( 3d)     0.00022       1.89738
   142    C    9  dyz    Ryd( 3d)     0.00020       1.92902
   143    C    9  dx2y2  Ryd( 3d)     0.00032       2.15216
   144    C    9  dz2    Ryd( 3d)     0.00023       1.89739

   145    C   10  S      Cor( 1S)     0.99944     -10.25257
   146    C   10  S      Val( 2S)     0.47621      -0.32803
   147    C   10  S      Ryd( 3S)     0.00086       0.40326
   148    C   10  px     Val( 2p)     0.54310      -0.23699
   149    C   10  px     Ryd( 3p)     0.00270       0.61768
   150    C   10  py     Val( 2p)     0.56966      -0.24915
   151    C   10  py     Ryd( 3p)     0.00267       0.73752
   152    C   10  pz     Val( 2p)     0.44778      -0.27294
   153    C   10  pz     Ryd( 3p)     0.00076       0.42432
   154    C   10  dxy    Ryd( 3d)     0.00038       2.20153
   155    C   10  dxz    Ryd( 3d)     0.00027       1.90605
   156    C   10  dyz    Ryd( 3d)     0.00024       1.92289
   157    C   10  dx2y2  Ryd( 3d)     0.00031       2.18358
   158    C   10  dz2    Ryd( 3d)     0.00018       1.91390

   159    H   11  S      Val( 1S)     0.25505      -0.05165
   160    H   11  S      Ryd( 2S)     0.00052       0.27193
   161    H   11  px     Ryd( 2p)     0.00074       1.70277
   162    H   11  py     Ryd( 2p)     0.00069       1.68639
   163    H   11  pz     Ryd( 2p)     0.00098       2.01851

   164    H   12  S      Val( 1S)     0.36091      -0.09369
   165    H   12  S      Ryd( 2S)     0.00170       0.20094
   166    H   12  px     Ryd( 2p)     0.00011       1.70749
   167    H   12  py     Ryd( 2p)     0.00011       1.86612
   168    H   12  pz     Ryd( 2p)     0.00031       1.97584

   169    H   13  S      Val( 1S)     0.36480      -0.07621
   170    H   13  S      Ryd( 2S)     0.00125       0.20047
   171    H   13  px     Ryd( 2p)     0.00003       1.64733
   172    H   13  py     Ryd( 2p)     0.00018       1.85123
   173    H   13  pz     Ryd( 2p)     0.00027       2.00068

   174    H   14  S      Val( 1S)     0.36631      -0.08209
   175    H   14  S      Ryd( 2S)     0.00069       0.20191
   176    H   14  px     Ryd( 2p)     0.00004       1.64579
   177    H   14  py     Ryd( 2p)     0.00037       2.14537
   178    H   14  pz     Ryd( 2p)     0.00009       1.62702

   179    H   15  S      Val( 1S)     0.37327      -0.08628
   180    H   15  S      Ryd( 2S)     0.00078       0.18689
   181    H   15  px     Ryd( 2p)     0.00013       1.90728
   182    H   15  py     Ryd( 2p)     0.00026       1.98047
   183    H   15  pz     Ryd( 2p)     0.00015       1.64108

   184    H   16  S      Val( 1S)     0.36923      -0.07038
   185    H   16  S      Ryd( 2S)     0.00071       0.17791
   186    H   16  px     Ryd( 2p)     0.00012       1.86734
   187    H   16  py     Ryd( 2p)     0.00034       2.07448
   188    H   16  pz     Ryd( 2p)     0.00007       1.57377

   189    H   17  S      Val( 1S)     0.37462      -0.07930
   190    H   17  S      Ryd( 2S)     0.00074       0.17426
   191    H   17  px     Ryd( 2p)     0.00043       2.15517
   192    H   17  py     Ryd( 2p)     0.00004       1.76798
   193    H   17  pz     Ryd( 2p)     0.00006       1.57001

   194    H   18  S      Val( 1S)     0.36818      -0.06648
   195    H   18  S      Ryd( 2S)     0.00070       0.18066
   196    H   18  px     Ryd( 2p)     0.00014       1.89505
   197    H   18  py     Ryd( 2p)     0.00025       1.99303
   198    H   18  pz     Ryd( 2p)     0.00013       1.63903

   199    H   19  S      Val( 1S)     0.36870      -0.07526
   200    H   19  S      Ryd( 2S)     0.00147       0.19506
   201    H   19  px     Ryd( 2p)     0.00013       1.90084
   202    H   19  py     Ryd( 2p)     0.00034       2.07939
   203    H   19  pz     Ryd( 2p)     0.00008       1.57639


 Summary of Natural Population Analysis:                  
                                                          
                                       Natural Population 
                Natural  -----------------------------------------------
    Atom  No    Charge         Core      Valence    Rydberg      Total
 -----------------------------------------------------------------------
      O    1   -0.29435      0.99987     3.28874    0.00574     4.29435
      C    2    0.04989      0.99941     1.93753    0.01317     2.95011
      C    3   -0.23850      0.99949     2.23051    0.00850     3.23850
     Br    4    0.24759     13.99959     3.24468    0.00814    17.25241
      C    5    0.14101      0.99940     1.85003    0.00955     2.85899
      C    6   -0.08141      0.99944     2.07434    0.00763     3.08141
      C    7   -0.06669      0.99948     2.05954    0.00767     3.06669
      C    8    0.10791      0.99947     1.88538    0.00724     2.89209
      C    9   -0.10468      0.99948     2.09747    0.00772     3.10468
      C   10   -0.04455      0.99944     2.03674    0.00837     3.04455
      H   11    0.24202      0.00000     0.25505    0.00293     0.25798
      H   12    0.13686      0.00000     0.36091    0.00223     0.36314
      H   13    0.13347      0.00000     0.36480    0.00174     0.36653
      H   14    0.13249      0.00000     0.36631    0.00119     0.36751
      H   15    0.12542      0.00000     0.37327    0.00131     0.37458
      H   16    0.12954      0.00000     0.36923    0.00124     0.37046
      H   17    0.12412      0.00000     0.37462    0.00127     0.37588
      H   18    0.13059      0.00000     0.36818    0.00123     0.36941
      H   19    0.12929      0.00000     0.36870    0.00202     0.37071
 =======================================================================
   * Total *    1.00000     22.99507    25.90603    0.09890    49.00000

                                 Natural Population      
 --------------------------------------------------------
   Core                      22.99507 ( 99.9786% of  23)
   Valence                   25.90603 ( 99.6386% of  26)
   Natural Minimal Basis     48.90110 ( 99.7982% of  49)
   Natural Rydberg Basis      0.09890 (  0.2018% of  49)
 --------------------------------------------------------

    Atom  No          Natural Electron Configuration
 ----------------------------------------------------------------------------
      O    1      [core]2S( 0.84)2p( 2.45)
      C    2      [core]2S( 0.46)2p( 1.48)3p( 0.01)
      C    3      [core]2S( 0.56)2p( 1.67)3p( 0.01)
     Br    4      [core]4S( 0.94)4p( 2.30)
      C    5      [core]2S( 0.44)2p( 1.41)3p( 0.01)
      C    6      [core]2S( 0.47)2p( 1.60)3p( 0.01)
      C    7      [core]2S( 0.48)2p( 1.58)3p( 0.01)
      C    8      [core]2S( 0.48)2p( 1.40)3p( 0.01)
      C    9      [core]2S( 0.48)2p( 1.61)3p( 0.01)
      C   10      [core]2S( 0.48)2p( 1.56)3p( 0.01)
      H   11            1S( 0.26)
      H   12            1S( 0.36)
      H   13            1S( 0.36)
      H   14            1S( 0.37)
      H   15            1S( 0.37)
      H   16            1S( 0.37)
      H   17            1S( 0.37)
      H   18            1S( 0.37)
      H   19            1S( 0.37)


 NATURAL BOND ORBITAL ANALYSIS, beta spin orbitals:

                       Occupancies       Lewis Structure    Low   High
           Occ.    -------------------  -----------------   occ   occ
  Cycle   Thresh.   Lewis   Non-Lewis     CR  BD  3C  LP    (L)   (NL)   Dev
 =============================================================================
   1(1)    0.90    47.02953   1.97047     23  20   0   6     4      0    0.06
   2(2)    0.90    47.27703   1.72297     23  21   0   5     3      0    0.06
   3(3)    0.90    47.28641   1.71359     23  20   0   6     3      0    0.06
   4(4)    0.90    47.27703   1.72297     23  21   0   5     3      0    0.06
   5(5)    0.90    47.28641   1.71359     23  20   0   6     3      0    0.06
   6(1)    0.80    48.10670   0.89330     23  22   0   4     0      0    0.06
 -----------------------------------------------------------------------------

 Structure accepted: No low occupancy Lewis orbitals

           --- Apparent excited state configuration ---
 The following "inverted" NBO labels reflect the actual hybrid overlap:

                 NBO   9 has been relabelled BD*

                 NBO 190 has been relabelled BD 

 --------------------------------------------------------
   Core                     22.99506 ( 99.979% of  23)
   Valence Lewis            24.49038 ( 94.194% of  26)
  ==================       ============================
   Total Lewis              47.48544 ( 96.909% of  49)
  -----------------------------------------------------
   Valence non-Lewis         1.44823 (  2.956% of  49)
   Rydberg non-Lewis         0.06633 (  0.135% of  49)
  ==================       ============================
   Total non-Lewis           1.51456 (  3.091% of  49)
 --------------------------------------------------------


       (Occupancy)   Bond orbital/ Coefficients/ Hybrids
 ---------------------------------------------------------------------------------
     1. (0.99338) BD ( 1) O   1 - C   2  
                ( 66.74%)   0.8170* O   1 s( 32.25%)p 2.10( 67.67%)d 0.00(  0.07%)
                                           -0.0001  0.5679  0.0007 -0.2428  0.0056
                                           -0.7737 -0.0004 -0.1382 -0.0016  0.0178
                                           -0.0035  0.0002 -0.0158 -0.0130
                ( 33.26%)   0.5767* C   2 s( 20.39%)p 3.89( 79.33%)d 0.01(  0.27%)
                                           -0.0002  0.4505  0.0314  0.1846  0.0240
                                            0.8573  0.0241  0.1510  0.0177  0.0164
                                            0.0013  0.0146 -0.0405 -0.0246
     2. (0.99325) BD ( 1) O   1 - H  11  
                ( 74.42%)   0.8626* O   1 s( 20.45%)p 3.89( 79.47%)d 0.00(  0.09%)
                                            0.0002  0.4519  0.0158 -0.4136 -0.0039
                                            0.3334  0.0293  0.7149  0.0219 -0.0022
                                           -0.0242  0.0016  0.0096  0.0133
                ( 25.58%)   0.5058* H  11 s( 99.56%)p 0.00(  0.44%)
                                            0.9978 -0.0030  0.0275 -0.0292 -0.0532
     3. (0.96092) BD ( 1) C   2 - C   3  
                ( 50.42%)   0.7101* C   2 s( 27.22%)p 2.67( 72.74%)d 0.00(  0.04%)
                                            0.0002  0.5217  0.0100  0.4940  0.0131
                                           -0.2682  0.0069 -0.6411  0.0086 -0.0069
                                           -0.0136  0.0076  0.0023  0.0104
                ( 49.58%)   0.7041* C   3 s( 31.96%)p 2.13( 68.00%)d 0.00(  0.04%)
                                            0.0009  0.5653  0.0096 -0.3844  0.0089
                                            0.2657  0.0005  0.6793  0.0094 -0.0042
                                           -0.0125  0.0099  0.0044  0.0110
     4. (0.98153) BD ( 1) C   2 - C   5  
                ( 48.92%)   0.6995* C   2 s( 28.77%)p 2.47( 71.17%)d 0.00(  0.06%)
                                            0.0003  0.5364 -0.0048 -0.8234  0.0020
                                           -0.0749  0.0004 -0.1668  0.0188  0.0038
                                            0.0103  0.0020  0.0196 -0.0078
                ( 51.08%)   0.7147* C   5 s( 31.19%)p 2.20( 68.77%)d 0.00(  0.04%)
                                            0.0002  0.5584 -0.0106  0.8038 -0.0305
                                            0.1064  0.0016  0.1710  0.0104  0.0049
                                            0.0076 -0.0012  0.0149 -0.0106
     5. (0.96039) BD ( 1) C   2 - H  12  
                ( 63.42%)   0.7964* C   2 s( 23.57%)p 3.24( 76.39%)d 0.00(  0.04%)
                                           -0.0006  0.4852 -0.0180  0.2064  0.0082
                                           -0.4282  0.0236  0.7330 -0.0044 -0.0057
                                            0.0028 -0.0167 -0.0032  0.0076
                ( 36.58%)   0.6048* H  12 s( 99.90%)p 0.00(  0.10%)
                                            0.9994 -0.0099 -0.0090  0.0151 -0.0267
     6. (0.99119) BD ( 1) C   3 -Br   4  
                ( 48.14%)   0.6939* C   3 s( 15.89%)p 5.28( 83.94%)d 0.01(  0.17%)
                                            0.0001  0.3985 -0.0084  0.8980 -0.0211
                                           -0.0054 -0.0032  0.1795 -0.0163 -0.0017
                                            0.0140  0.0005  0.0342 -0.0176
                ( 51.86%)   0.7201*Br   4 s( 12.32%)p 7.08( 87.27%)d 0.03(  0.41%)
                                            0.0000 -0.0000  0.0001  0.3475 -0.0502
                                            0.0000  0.0002 -0.9089 -0.0490  0.0000
                                           -0.0001 -0.0105 -0.0008 -0.0000 -0.0000
                                           -0.2095 -0.0126  0.0000  0.0007 -0.0003
                                            0.0001  0.0203  0.0017 -0.0000  0.0008
                                           -0.0004  0.0000  0.0535  0.0037 -0.0000
                                           -0.0278 -0.0025
     7. (0.99089) BD ( 1) C   3 - H  13  
                ( 63.67%)   0.7979* C   3 s( 26.34%)p 2.80( 73.62%)d 0.00(  0.04%)
                                            0.0002 -0.5132 -0.0005  0.0887 -0.0077
                                           -0.5167  0.0082  0.6790  0.0146  0.0030
                                           -0.0033  0.0169  0.0066 -0.0072
                ( 36.33%)   0.6028* H  13 s( 99.90%)p 0.00(  0.10%)
                                           -0.9995  0.0054 -0.0021  0.0178 -0.0257
     8. (0.98945) BD ( 1) C   3 - H  14  
                ( 63.33%)   0.7958* C   3 s( 25.79%)p 2.88( 74.17%)d 0.00(  0.04%)
                                            0.0002 -0.5078 -0.0007  0.1879 -0.0078
                                            0.8135  0.0041  0.2103  0.0178 -0.0079
                                           -0.0010 -0.0061  0.0153  0.0100
                ( 36.67%)   0.6055* H  14 s( 99.90%)p 0.00(  0.10%)
                                           -0.9995  0.0026 -0.0058 -0.0290 -0.0105
     9. (0.81786) BD*( 1)Br   4 - C   8  
                ( 87.55%)   0.9357*Br   4 s(  0.21%)p99.99( 99.74%)d 0.21(  0.04%)
                                            0.0000  0.0000  0.0002 -0.0457 -0.0048
                                           -0.0000  0.0011 -0.1921 -0.0033  0.0000
                                           -0.0014  0.6550 -0.0116  0.0000 -0.0013
                                            0.7289 -0.0126  0.0002 -0.0120  0.0015
                                            0.0005 -0.0135  0.0020  0.0000 -0.0014
                                           -0.0000  0.0004  0.0078  0.0003 -0.0001
                                           -0.0072 -0.0000
                ( 12.45%)  -0.3528* C   8 s(  0.01%)p 1.00( 99.95%)d 0.00(  0.04%)
                                            0.0002 -0.0094  0.0034 -0.2873  0.0086
                                            0.3489 -0.0103  0.8913 -0.0245  0.0059
                                            0.0149  0.0039 -0.0050  0.0080
    10. (0.98654) BD ( 1) C   5 - C   6  
                ( 51.01%)   0.7142* C   5 s( 34.64%)p 1.89( 65.31%)d 0.00(  0.05%)
                                           -0.0001  0.5884  0.0112 -0.3530  0.0077
                                           -0.7047 -0.0146  0.1774  0.0120  0.0143
                                           -0.0018 -0.0075 -0.0089 -0.0122
                ( 48.99%)   0.6999* C   6 s( 35.11%)p 1.85( 64.83%)d 0.00(  0.05%)
                                            0.0001  0.5925  0.0057  0.3853  0.0195
                                            0.6883 -0.0059 -0.1601  0.0110  0.0146
                                           -0.0026 -0.0090 -0.0107 -0.0113
    11. (0.98612) BD ( 1) C   5 - C  10  
                ( 51.09%)   0.7148* C   5 s( 34.12%)p 1.93( 65.83%)d 0.00(  0.05%)
                                           -0.0001  0.5841  0.0107 -0.4122  0.0054
                                            0.6069  0.0179 -0.3460 -0.0042 -0.0125
                                            0.0100 -0.0136 -0.0037 -0.0066
                ( 48.91%)   0.6994* C  10 s( 34.65%)p 1.88( 65.30%)d 0.00(  0.06%)
                                            0.0001  0.5886  0.0067  0.4291  0.0179
                                           -0.5743  0.0111  0.3723  0.0031 -0.0131
                                            0.0100 -0.0150 -0.0060 -0.0060
    12. (0.98910) BD ( 1) C   6 - C   7  
                ( 50.54%)   0.7109* C   6 s( 35.77%)p 1.79( 64.18%)d 0.00(  0.04%)
                                            0.0000  0.5980  0.0131 -0.7669 -0.0052
                                           -0.1295 -0.0390 -0.1875  0.0133  0.0021
                                            0.0100 -0.0002  0.0161 -0.0087
                ( 49.46%)   0.7033* C   7 s( 35.48%)p 1.82( 64.47%)d 0.00(  0.05%)
                                            0.0001  0.5956  0.0079  0.7703  0.0086
                                            0.0940 -0.0360  0.2022  0.0176  0.0078
                                            0.0076  0.0008  0.0154 -0.0101
    13. (0.84368) BD ( 2) C   6 - C   7  
                ( 51.25%)   0.7159* C   6 s(  0.00%)p 1.00( 99.94%)d 0.00(  0.06%)
                                            0.0000  0.0011  0.0035 -0.2776  0.0042
                                            0.3614 -0.0022  0.8897 -0.0073 -0.0095
                                           -0.0143  0.0049  0.0019 -0.0152
                ( 48.75%)   0.6982* C   7 s(  0.00%)p 1.00( 99.94%)d 0.00(  0.06%)
                                           -0.0000 -0.0017  0.0008 -0.2765  0.0029
                                            0.3614 -0.0034  0.8900 -0.0089  0.0029
                                            0.0178  0.0140 -0.0112 -0.0002
    14. (0.98948) BD ( 1) C   6 - H  15  
                ( 62.70%)   0.7918* C   6 s( 29.01%)p 2.45( 70.96%)d 0.00(  0.03%)
                                           -0.0003  0.5385 -0.0143  0.4299 -0.0159
                                           -0.6145 -0.0027  0.3832 -0.0024 -0.0104
                                            0.0075 -0.0100 -0.0027 -0.0044
                ( 37.30%)   0.6107* H  15 s( 99.90%)p 0.00(  0.10%)
                                            0.9995 -0.0023 -0.0144  0.0239 -0.0150
    15. (0.99013) BD ( 1) C   7 - C   8  
                ( 50.31%)   0.7093* C   7 s( 34.96%)p 1.86( 64.98%)d 0.00(  0.05%)
                                            0.0000  0.5912  0.0102 -0.4312 -0.0388
                                            0.5731 -0.0152 -0.3656 -0.0059 -0.0131
                                            0.0089 -0.0144 -0.0071 -0.0058
                ( 49.69%)   0.7049* C   8 s( 35.18%)p 1.84( 64.76%)d 0.00(  0.06%)
                                            0.0000  0.5931  0.0109  0.3904 -0.0268
                                           -0.5993 -0.0294  0.3667  0.0034 -0.0140
                                            0.0115 -0.0139 -0.0028 -0.0069
    16. (0.98965) BD ( 1) C   7 - H  16  
                ( 63.07%)   0.7942* C   7 s( 29.46%)p 2.39( 70.51%)d 0.00(  0.03%)
                                            0.0003 -0.5426  0.0138  0.3773 -0.0053
                                            0.7283 -0.0095 -0.1796  0.0021 -0.0111
                                            0.0018  0.0057  0.0070  0.0079
                ( 36.93%)   0.6077* H  16 s( 99.90%)p 0.00(  0.10%)
                                           -0.9995  0.0022 -0.0144 -0.0280  0.0071
    17. (0.99016) BD ( 1) C   8 - C   9  
                ( 49.71%)   0.7051* C   8 s( 35.37%)p 1.83( 64.58%)d 0.00(  0.06%)
                                            0.0000  0.5946  0.0101  0.3381 -0.0290
                                            0.7096  0.0209 -0.1625 -0.0175  0.0167
                                           -0.0015 -0.0074 -0.0081 -0.0123
                ( 50.29%)   0.7092* C   9 s( 35.00%)p 1.86( 64.95%)d 0.00(  0.05%)
                                            0.0000  0.5915  0.0101 -0.3832 -0.0398
                                           -0.6892  0.0040  0.1610 -0.0139  0.0136
                                           -0.0029 -0.0089 -0.0120 -0.0103
    18. (0.98984) BD ( 1) C   8 - H  17  
                ( 62.53%)   0.7907* C   8 s( 29.33%)p 2.41( 70.63%)d 0.00(  0.03%)
                                            0.0003 -0.5415  0.0115  0.8057 -0.0108
                                            0.1171 -0.0020  0.2082 -0.0027 -0.0044
                                           -0.0077  0.0007 -0.0130  0.0089
                ( 37.47%)   0.6122* H  17 s( 99.89%)p 0.00(  0.11%)
                                           -0.9995  0.0011 -0.0317 -0.0043 -0.0078
    19. (0.98911) BD ( 1) C   9 - C  10  
                ( 49.55%)   0.7039* C   9 s( 35.42%)p 1.82( 64.53%)d 0.00(  0.05%)
                                            0.0001  0.5951  0.0074  0.7687  0.0059
                                            0.1281  0.0382  0.1908 -0.0137  0.0020
                                            0.0101 -0.0002  0.0166 -0.0088
                ( 50.45%)   0.7103* C  10 s( 35.81%)p 1.79( 64.15%)d 0.00(  0.04%)
                                            0.0000  0.5982  0.0139 -0.7698 -0.0079
                                           -0.0898  0.0371 -0.1976 -0.0175  0.0079
                                            0.0073  0.0006  0.0152 -0.0101
    20. (0.83502) BD ( 2) C   9 - C  10  
                ( 53.69%)   0.7327* C   9 s(  0.00%)p 1.00( 99.94%)d 0.00(  0.06%)
                                           -0.0000 -0.0034  0.0000 -0.2783  0.0031
                                            0.3597 -0.0042  0.8902 -0.0093  0.0097
                                            0.0135 -0.0067 -0.0010  0.0159
                ( 46.31%)   0.6805* C  10 s(  0.01%)p 1.00( 99.93%)d 0.00(  0.06%)
                                            0.0000 -0.0077 -0.0000 -0.2766  0.0019
                                            0.3621 -0.0034  0.8897 -0.0064 -0.0032
                                           -0.0184 -0.0132  0.0109 -0.0005
    21. (0.98956) BD ( 1) C   9 - H  18  
                ( 63.18%)   0.7948* C   9 s( 29.49%)p 2.39( 70.49%)d 0.00(  0.03%)
                                           -0.0003  0.5428 -0.0143 -0.4278  0.0057
                                            0.6143 -0.0076 -0.3799  0.0049 -0.0098
                                            0.0070 -0.0094 -0.0033 -0.0040
                ( 36.82%)   0.6068* H  18 s( 99.90%)p 0.00(  0.10%)
                                            0.9995 -0.0025  0.0162 -0.0237  0.0144
    22. (0.98902) BD ( 1) C  10 - H  19  
                ( 63.18%)   0.7949* C  10 s( 29.45%)p 2.39( 70.52%)d 0.00(  0.03%)
                                           -0.0004  0.5425 -0.0145  0.3811 -0.0141
                                            0.7279 -0.0015 -0.1731 -0.0041  0.0120
                                           -0.0017 -0.0052 -0.0063 -0.0089
                ( 36.82%)   0.6068* H  19 s( 99.89%)p 0.00(  0.11%)
                                            0.9995 -0.0036 -0.0144 -0.0283  0.0064
    23. (0.99987) CR ( 1) O   1           s(100.00%)p 0.00(  0.00%)
                                            1.0000 -0.0001 -0.0000  0.0000  0.0000
                                           -0.0001 -0.0000 -0.0002 -0.0000  0.0000
                                            0.0000 -0.0000 -0.0000 -0.0000
    24. (0.99941) CR ( 1) C   2           s(100.00%)p 0.00(  0.00%)
                                            1.0000  0.0001 -0.0000  0.0003  0.0000
                                           -0.0000  0.0000  0.0006 -0.0000 -0.0000
                                            0.0000 -0.0000 -0.0000  0.0000
    25. (0.99949) CR ( 1) C   3           s(100.00%)p 0.00(  0.00%)
                                            1.0000 -0.0004 -0.0000  0.0002 -0.0000
                                           -0.0003 -0.0000 -0.0008 -0.0000  0.0000
                                            0.0000 -0.0000 -0.0000 -0.0000
    26. (1.00000) CR ( 1)Br   4           s(100.00%)
                                            1.0000 -0.0000 -0.0000 -0.0000  0.0000
                                            0.0000 -0.0000  0.0000  0.0000 -0.0000
                                            0.0000 -0.0000  0.0000 -0.0000  0.0000
                                           -0.0000  0.0000 -0.0000  0.0000 -0.0000
                                           -0.0000  0.0000 -0.0000 -0.0000  0.0000
                                           -0.0000 -0.0000 -0.0000 -0.0000  0.0000
                                            0.0000  0.0000
    27. (1.00000) CR ( 2)Br   4           s(100.00%)
                                           -0.0000  1.0000 -0.0000  0.0000 -0.0000
                                            0.0000 -0.0000  0.0000 -0.0000 -0.0000
                                            0.0000 -0.0000  0.0000 -0.0000  0.0000
                                           -0.0000  0.0000 -0.0000  0.0000 -0.0000
                                           -0.0000  0.0000 -0.0000 -0.0000  0.0000
                                           -0.0000 -0.0000 -0.0000  0.0000  0.0000
                                            0.0000 -0.0000
    28. (0.99993) CR ( 3)Br   4           s(100.00%)p 0.00(  0.00%)
                                           -0.0000 -0.0000  1.0000  0.0001  0.0000
                                            0.0000 -0.0000  0.0002  0.0000 -0.0000
                                            0.0000 -0.0001  0.0000 -0.0000  0.0000
                                           -0.0001  0.0000 -0.0000  0.0000 -0.0000
                                           -0.0000  0.0000 -0.0000 -0.0000  0.0000
                                            0.0000 -0.0000 -0.0000 -0.0000  0.0000
                                            0.0000  0.0000
    29. (1.00000) CR ( 4)Br   4           s(  0.00%)p 1.00(100.00%)
                                            0.0000  0.0000  0.0000 -0.0000  0.0000
                                            1.0000  0.0000 -0.0000  0.0000  0.0000
                                           -0.0000  0.0000 -0.0000  0.0000 -0.0000
                                            0.0000 -0.0000  0.0000 -0.0000  0.0000
                                            0.0000 -0.0000  0.0000  0.0000 -0.0000
                                            0.0000  0.0000  0.0000 -0.0000 -0.0000
                                           -0.0000  0.0000
    30. (0.99993) CR ( 5)Br   4           s(  0.00%)p 1.00(100.00%)
                                           -0.0000 -0.0000 -0.0000  0.0001  0.0000
                                            0.0000  1.0000  0.0004  0.0000 -0.0000
                                            0.0000 -0.0007  0.0000 -0.0000  0.0000
                                           -0.0008  0.0000 -0.0000  0.0000 -0.0000
                                           -0.0000  0.0000 -0.0000 -0.0000  0.0000
                                            0.0000 -0.0000 -0.0000 -0.0000  0.0000
                                            0.0000  0.0000
    31. (1.00000) CR ( 6)Br   4           s(  0.00%)p 1.00(100.00%)
                                           -0.0000 -0.0000 -0.0000  0.0000  0.0000
                                            0.0000 -0.0000  0.0000  0.0000  1.0000
                                            0.0000 -0.0000  0.0000 -0.0000  0.0000
                                           -0.0000  0.0000 -0.0000  0.0000 -0.0000
                                           -0.0000  0.0000 -0.0000 -0.0000  0.0000
                                            0.0000 -0.0000 -0.0000 -0.0000  0.0000
                                            0.0000  0.0000
    32. (0.99993) CR ( 7)Br   4           s(  0.00%)p 1.00(100.00%)
                                            0.0000  0.0000  0.0000 -0.0000 -0.0000
                                           -0.0000  0.0000 -0.0003 -0.0000  0.0000
                                            1.0000  0.0009 -0.0000  0.0000 -0.0000
                                            0.0010 -0.0000  0.0000 -0.0000  0.0000
                                            0.0000 -0.0000  0.0000  0.0000 -0.0000
                                           -0.0000  0.0000  0.0000  0.0000 -0.0000
                                           -0.0000 -0.0000
    33. (1.00000) CR ( 8)Br   4           s(  0.00%)p 1.00(100.00%)
                                           -0.0000 -0.0000 -0.0000  0.0000  0.0000
                                            0.0000 -0.0000  0.0000  0.0000 -0.0000
                                            0.0000 -0.0000  0.0000  1.0000  0.0000
                                           -0.0000  0.0000 -0.0000  0.0000 -0.0000
                                           -0.0000  0.0000 -0.0000 -0.0000  0.0000
                                           -0.0000 -0.0000 -0.0000 -0.0000  0.0000
                                            0.0000 -0.0000
    34. (0.99993) CR ( 9)Br   4           s(  0.00%)p 1.00(100.00%)
                                            0.0000  0.0000  0.0000 -0.0000 -0.0000
                                           -0.0000  0.0000 -0.0003 -0.0000  0.0000
                                           -0.0000  0.0009 -0.0000  0.0000  1.0000
                                            0.0009 -0.0000  0.0000 -0.0000  0.0000
                                            0.0000 -0.0000  0.0000  0.0000 -0.0000
                                           -0.0000  0.0000  0.0000  0.0000 -0.0000
                                           -0.0000 -0.0000
    35. (0.99998) CR (10)Br   4           s(  0.00%)p 0.00(  0.00%)d 1.00(100.00%)
                                           -0.0000 -0.0000 -0.0000 -0.0000  0.0000
                                            0.0000 -0.0000  0.0001  0.0000 -0.0000
                                            0.0000 -0.0002  0.0000 -0.0000  0.0000
                                           -0.0001  0.0000  1.0000  0.0000 -0.0000
                                           -0.0000  0.0000 -0.0000 -0.0000  0.0000
                                            0.0000 -0.0000 -0.0000 -0.0000  0.0000
                                            0.0000  0.0000
    36. (0.99997) CR (11)Br   4           s(  0.00%)p 0.00(  0.00%)d 1.00(100.00%)
                                           -0.0000 -0.0000 -0.0000  0.0000  0.0000
                                            0.0000 -0.0000  0.0002  0.0000 -0.0000
                                            0.0000 -0.0002  0.0000 -0.0000  0.0000
                                           -0.0004  0.0000 -0.0000  0.0000 -0.0000
                                            1.0000  0.0000 -0.0000 -0.0000  0.0000
                                            0.0000 -0.0000 -0.0000 -0.0000  0.0000
                                            0.0000  0.0000
    37. (1.00000) CR (12)Br   4           s(  0.00%)p 0.00(  0.00%)d 1.00(100.00%)
                                           -0.0000 -0.0000 -0.0000  0.0000 -0.0000
                                            0.0000 -0.0000 -0.0000 -0.0000 -0.0000
                                            0.0000 -0.0000  0.0000 -0.0000  0.0000
                                           -0.0000 -0.0000 -0.0000  0.0000 -0.0000
                                           -0.0000  0.0000  0.0000  1.0000  0.0000
                                            0.0000 -0.0000  0.0000  0.0000  0.0000
                                           -0.0000 -0.0000
    38. (0.99993) CR (13)Br   4           s(  0.00%)p 0.00(  0.00%)d 1.00(100.00%)
                                           -0.0000 -0.0000 -0.0000  0.0000  0.0000
                                            0.0000 -0.0000  0.0001  0.0000 -0.0000
                                            0.0000 -0.0003  0.0000 -0.0000  0.0000
                                           -0.0003  0.0000 -0.0000  0.0000 -0.0000
                                           -0.0000  0.0000 -0.0000 -0.0000  0.0000
                                            0.0000  1.0000 -0.0000 -0.0000  0.0000
                                            0.0000  0.0000
    39. (0.99998) CR (14)Br   4           s(  0.00%)p 0.00(  0.00%)d 1.00(100.00%)
                                            0.0000  0.0000  0.0000 -0.0000 -0.0000
                                           -0.0000  0.0000 -0.0000 -0.0000  0.0000
                                           -0.0000  0.0001 -0.0000  0.0000 -0.0000
                                            0.0000 -0.0000  0.0000 -0.0000  0.0000
                                            0.0000 -0.0000  0.0000  0.0000 -0.0000
                                           -0.0000  0.0000  0.0000  0.0000  1.0000
                                           -0.0000 -0.0000
    40. (0.99940) CR ( 1) C   5           s(100.00%)p 0.00(  0.00%)
                                            1.0000 -0.0000  0.0000 -0.0002  0.0000
                                            0.0000  0.0000 -0.0001 -0.0000 -0.0000
                                           -0.0000 -0.0000 -0.0000  0.0000
    41. (0.99944) CR ( 1) C   6           s(100.00%)p 0.00(  0.00%)
                                            1.0000  0.0001 -0.0000  0.0001 -0.0000
                                           -0.0003 -0.0000  0.0001 -0.0000 -0.0000
                                            0.0000 -0.0000  0.0000 -0.0000
    42. (0.99948) CR ( 1) C   7           s(100.00%)p 0.00(  0.00%)
                                            1.0000  0.0001 -0.0000 -0.0001  0.0000
                                           -0.0002  0.0000  0.0001 -0.0000  0.0000
                                           -0.0000 -0.0000 -0.0000 -0.0000
    43. (0.99947) CR ( 1) C   8           s(100.00%)p 0.00(  0.00%)
                                            1.0000  0.0001 -0.0000 -0.0002  0.0000
                                           -0.0001  0.0000 -0.0003  0.0000 -0.0000
                                           -0.0000 -0.0000  0.0000 -0.0000
    44. (0.99949) CR ( 1) C   9           s(100.00%)p 0.00(  0.00%)
                                            1.0000  0.0001 -0.0000 -0.0001  0.0000
                                            0.0002 -0.0000 -0.0001  0.0000 -0.0000
                                            0.0000 -0.0000 -0.0000 -0.0000
    45. (0.99944) CR ( 1) C  10           s(100.00%)p 0.00(  0.00%)
                                            1.0000  0.0001 -0.0000  0.0001 -0.0000
                                            0.0003 -0.0000 -0.0001 -0.0000  0.0000
                                           -0.0000 -0.0000 -0.0000 -0.0000
    46. (0.98933) LP ( 1) O   1           s( 46.99%)p 1.13( 52.98%)d 0.00(  0.04%)
                                            0.0000  0.6854 -0.0082  0.4136 -0.0046
                                            0.4446 -0.0006 -0.4012  0.0071 -0.0119
                                            0.0082  0.0130 -0.0024  0.0018
    47. (0.89624) LP ( 2) O   1           s(  0.29%)p99.99( 99.65%)d 0.20(  0.06%)
                                            0.0000  0.0539  0.0062  0.7731 -0.0161
                                           -0.3021  0.0030  0.5542 -0.0109 -0.0059
                                            0.0003 -0.0121 -0.0165  0.0117
    48. (0.99855) LP ( 1)Br   4           s( 87.67%)p 0.14( 12.33%)d 0.00(  0.00%)
                                            0.0000  0.0000 -0.0001  0.9363  0.0088
                                            0.0000 -0.0001  0.3313  0.0064 -0.0000
                                            0.0000  0.0421 -0.0004  0.0000 -0.0000
                                            0.1082  0.0006  0.0000 -0.0002 -0.0000
                                           -0.0000 -0.0018 -0.0002  0.0000 -0.0012
                                            0.0004 -0.0000 -0.0033 -0.0008  0.0000
                                            0.0024  0.0004
    49. (0.99124) LP ( 2)Br   4           s(  0.01%)p 1.00( 99.97%)d 0.00(  0.03%)
                                            0.0000  0.0000  0.0000  0.0080  0.0042
                                           -0.0000 -0.0000 -0.1365  0.0031 -0.0000
                                           -0.0001 -0.7540  0.0122  0.0000  0.0001
                                            0.6421 -0.0102 -0.0001  0.0116 -0.0017
                                            0.0001 -0.0100  0.0013 -0.0000 -0.0003
                                            0.0003 -0.0000  0.0018 -0.0004  0.0000
                                           -0.0032  0.0005
    50. (0.31892) LP*( 1) C   5           s(  0.00%)p 1.00( 99.99%)d 0.00(  0.01%)
                                            0.0000  0.0021  0.0044 -0.2408 -0.0068
                                            0.3505 -0.0063  0.9049  0.0130 -0.0013
                                           -0.0050 -0.0029  0.0038 -0.0031
    51. (0.00091) RY*( 1) O   1           s(  1.48%)p63.04( 93.53%)d 3.36(  4.99%)
                                            0.0000  0.0038  0.1217 -0.0135 -0.7268
                                            0.0046  0.1721 -0.0074 -0.6141  0.1367
                                            0.0517  0.1223  0.1145  0.0216
    52. (0.00086) RY*( 2) O   1           s( 22.53%)p 3.06( 69.05%)d 0.37(  8.42%)
                                           -0.0000  0.0063  0.4746  0.0000  0.5755
                                            0.0059 -0.0313  0.0021 -0.5986 -0.1665
                                           -0.0392  0.2115 -0.0423  0.0917
    53. (0.00013) RY*( 3) O   1           s( 65.46%)p 0.46( 29.80%)d 0.07(  4.75%)
                                            0.0000 -0.0002  0.8091  0.0007 -0.2522
                                            0.0017 -0.3569 -0.0120  0.3269  0.0402
                                            0.0462 -0.2062 -0.0144 -0.0311
    54. (0.00003) RY*( 4) O   1           s(  7.94%)p 9.86( 78.27%)d 1.74( 13.79%)
    55. (0.00001) RY*( 5) O   1           s(  0.28%)p20.28(  5.63%)d99.99( 94.10%)
    56. (0.00000) RY*( 6) O   1           s(  0.16%)p 5.34(  0.88%)d99.99( 98.96%)
    57. (0.00001) RY*( 7) O   1           s(  0.50%)p20.24( 10.21%)d99.99( 89.28%)
    58. (0.00000) RY*( 8) O   1           s(  0.88%)p 9.34(  8.21%)d99.99( 90.91%)
    59. (0.00000) RY*( 9) O   1           s(  0.78%)p 5.98(  4.67%)d99.99( 94.54%)
    60. (0.00413) RY*( 1) C   2           s(  0.20%)p99.99( 96.02%)d18.55(  3.78%)
                                            0.0000 -0.0228  0.0390 -0.0189  0.3469
                                           -0.0027  0.8575 -0.0172 -0.3223 -0.1674
                                           -0.0050 -0.0716  0.0082  0.0676
    61. (0.00242) RY*( 2) C   2           s(  1.32%)p64.49( 85.31%)d10.10( 13.36%)
                                            0.0000 -0.0212  0.1130 -0.0110  0.8224
                                           -0.0217 -0.2525  0.0076  0.3352 -0.2609
                                           -0.1436  0.0297 -0.1868 -0.0960
    62. (0.00141) RY*( 3) C   2           s( 48.77%)p 0.21( 10.46%)d 0.84( 40.77%)
                                            0.0000  0.0018  0.6984 -0.0042  0.0613
                                           -0.0211 -0.1146  0.0194 -0.2947  0.0546
                                            0.1331  0.5850  0.1977  0.0755
    63. (0.00078) RY*( 4) C   2           s( 12.80%)p 3.18( 40.77%)d 3.63( 46.43%)
                                            0.0000 -0.0242  0.3570  0.0078  0.0243
                                           -0.0303  0.2991  0.0015  0.5627  0.5632
                                            0.1081 -0.1884  0.1713 -0.2656
    64. (0.00062) RY*( 5) C   2           s( 25.46%)p 0.28(  7.07%)d 2.65( 67.47%)
                                           -0.0000  0.0078  0.5045 -0.0056 -0.2405
                                            0.0043 -0.0683  0.0053 -0.0903 -0.4130
                                           -0.4237 -0.5102  0.1136 -0.2266
    65. (0.00045) RY*( 6) C   2           s(  1.65%)p28.31( 46.65%)d31.38( 51.71%)
                                            0.0000 -0.0133  0.1277 -0.0108 -0.3714
                                           -0.0212  0.2822  0.0034  0.4983 -0.3912
                                           -0.0422  0.3786 -0.4559  0.1053
    66. (0.00016) RY*( 7) C   2           s(  0.65%)p15.25(  9.85%)d99.99( 89.50%)
                                           -0.0000 -0.0018  0.0803 -0.0063 -0.0241
                                           -0.0378 -0.0412 -0.0154 -0.3074  0.0820
                                            0.3403 -0.0547 -0.6103 -0.6301
    67. (0.00012) RY*( 8) C   2           s(  6.74%)p 0.33(  2.23%)d13.50( 91.03%)
                                           -0.0000  0.0005  0.2597 -0.0217  0.0408
                                           -0.0115 -0.0676 -0.0048 -0.1242  0.3819
                                           -0.1780 -0.2800 -0.5421  0.6005
    68. (0.00004) RY*( 9) C   2           s(  2.44%)p 0.82(  2.01%)d39.11( 95.54%)
    69. (0.00229) RY*( 1) C   3           s( 17.60%)p 4.16( 73.22%)d 0.52(  9.18%)
                                            0.0000  0.0106  0.4194 -0.0072 -0.5001
                                           -0.0039  0.6029 -0.0176  0.3438 -0.1681
                                           -0.1279  0.0237  0.1260 -0.1755
    70. (0.00196) RY*( 2) C   3           s(  1.53%)p58.90( 90.07%)d 5.50(  8.40%)
                                           -0.0000 -0.0001  0.1237 -0.0144 -0.5817
                                           -0.0025 -0.7232 -0.0045  0.1976  0.1594
                                           -0.1727 -0.0538  0.1421 -0.0757
    71. (0.00119) RY*( 3) C   3           s(  2.59%)p34.38( 88.93%)d 3.28(  8.48%)
                                            0.0000  0.0113  0.1604  0.0332  0.5004
                                           -0.0083 -0.1085 -0.0125  0.7911  0.1284
                                           -0.2158  0.0353 -0.0661  0.1271
    72. (0.00043) RY*( 4) C   3           s( 71.64%)p 0.32( 23.12%)d 0.07(  5.23%)
                                            0.0000 -0.0116  0.8463  0.0043  0.3047
                                            0.0031 -0.1695  0.0043 -0.3311  0.0620
                                            0.1200 -0.0118  0.0984 -0.1557
    73. (0.00020) RY*( 5) C   3           s(  3.71%)p 0.54(  2.01%)d25.42( 94.28%)
                                           -0.0000  0.0020  0.1926  0.0167 -0.1078
                                           -0.0171 -0.0875  0.0094  0.0132 -0.4854
                                            0.0853 -0.4597 -0.2491  0.6531
    74. (0.00016) RY*( 6) C   3           s(  2.36%)p 2.64(  6.22%)d38.79( 91.42%)
                                           -0.0000  0.0053  0.1534  0.0199 -0.2301
                                            0.0116  0.0932  0.0075  0.0024  0.5232
                                            0.2388  0.2739 -0.6780  0.2207
    75. (0.00006) RY*( 7) C   3           s(  0.33%)p34.61( 11.52%)d99.99( 88.15%)
    76. (0.00003) RY*( 8) C   3           s(  0.01%)p99.99(  3.08%)d99.99( 96.91%)
    77. (0.00000) RY*( 9) C   3           s(  0.26%)p 8.17(  2.10%)d99.99( 97.64%)
    78. (0.00096) RY*( 1)Br   4           s(  0.07%)p99.99( 27.27%)d99.99( 72.66%)
                                           -0.0000  0.0000  0.0000  0.0004  0.0263
                                            0.0000  0.0000 -0.0029  0.0423  0.0000
                                           -0.0000 -0.0038  0.4989  0.0000 -0.0000
                                            0.0005 -0.1482  0.0000 -0.7713  0.0444
                                            0.0000  0.2044 -0.0087  0.0000 -0.2481
                                            0.0367  0.0000  0.0025 -0.0138 -0.0000
                                            0.1560 -0.0223
    79. (0.00086) RY*( 2)Br   4           s( 15.87%)p 2.79( 44.24%)d 2.51( 39.88%)
                                           -0.0000  0.0000 -0.0000  0.0055  0.3984
                                            0.0000 -0.0000 -0.0307  0.3563 -0.0000
                                            0.0000  0.0030 -0.2389 -0.0000  0.0000
                                           -0.0030 -0.5074 -0.0000  0.1257  0.0056
                                           -0.0000  0.5811 -0.0295  0.0000  0.0801
                                           -0.0110 -0.0000 -0.1529 -0.0265 -0.0000
                                            0.1104  0.0407
    80. (0.00045) RY*( 3)Br   4           s( 40.22%)p 0.50( 20.10%)d 0.99( 39.68%)
                                           -0.0000  0.0000 -0.0000  0.0160  0.6340
                                           -0.0000 -0.0000 -0.0667  0.3811 -0.0000
                                           -0.0000 -0.0004 -0.0555 -0.0000 -0.0000
                                           -0.0197  0.2187 -0.0000 -0.2466  0.0317
                                           -0.0000 -0.5078  0.0116  0.0000  0.1718
                                           -0.0360 -0.0000 -0.1728 -0.0503 -0.0000
                                           -0.0997  0.0615
    81. (0.00009) RY*( 4)Br   4           s(  4.68%)p 0.53(  2.46%)d19.84( 92.86%)
    82. (0.00001) RY*( 5)Br   4           s( 29.76%)p 2.27( 67.66%)d 0.09(  2.58%)
    83. (0.00000) RY*( 6)Br   4           s(  0.06%)p 0.96(  0.06%)d99.99( 99.87%)
    84. (0.00001) RY*( 7)Br   4           s(  3.41%)p19.87( 67.73%)d 8.47( 28.87%)
    85. (0.00000) RY*( 8)Br   4           s(  0.03%)p 0.67(  0.02%)d99.99( 99.95%)
    86. (0.00001) RY*( 9)Br   4           s(  3.66%)p 1.47(  5.36%)d24.89( 90.98%)
    87. (0.00000) RY*(10)Br   4           s(  0.13%)p 0.68(  0.09%)d99.99( 99.77%)
    88. (0.00001) RY*(11)Br   4           s(  0.20%)p99.99( 61.71%)d99.99( 38.09%)
    89. (0.00000) RY*(12)Br   4           s(  0.33%)p 0.21(  0.07%)d99.99( 99.60%)
    90. (0.00001) RY*(13)Br   4           s(  0.89%)p 4.19(  3.74%)d99.99( 95.36%)
    91. (0.00000) RY*(14)Br   4           s(  0.47%)p 0.36(  0.17%)d99.99( 99.35%)
    92. (0.00279) RY*( 1) C   5           s( 19.67%)p 3.80( 74.68%)d 0.29(  5.65%)
                                            0.0000 -0.0072  0.4434 -0.0161 -0.7444
                                           -0.0013 -0.3635 -0.0107 -0.2450  0.0074
                                            0.0950  0.0620  0.2072 -0.0266
    93. (0.00204) RY*( 2) C   5           s(  5.10%)p18.12( 92.48%)d 0.47(  2.41%)
                                           -0.0000  0.0093  0.2257  0.0228  0.5473
                                            0.0168 -0.7390  0.0009 -0.2799 -0.0716
                                           -0.1044 -0.0461 -0.0769  0.0077
    94. (0.00151) RY*( 3) C   5           s(  9.21%)p 9.34( 86.03%)d 0.52(  4.75%)
                                           -0.0000  0.0065  0.3035  0.0116  0.1631
                                           -0.0099  0.5157  0.0198 -0.7531  0.0658
                                           -0.1949  0.0171  0.0263 -0.0647
    95. (0.00073) RY*( 4) C   5           s( 63.03%)p 0.42( 26.70%)d 0.16( 10.27%)
                                           -0.0000 -0.0098  0.7939  0.0218  0.1615
                                            0.0000  0.2111 -0.0001  0.4426 -0.0152
                                            0.1331 -0.1357 -0.2281  0.1198
    96. (0.00034) RY*( 5) C   5           s(  0.29%)p 0.32(  0.09%)d99.99( 99.62%)
                                           -0.0000 -0.0013  0.0534  0.0016  0.0034
                                            0.0026  0.0037  0.0008  0.0298 -0.2103
                                            0.1085  0.6834 -0.3805 -0.5730
    97. (0.00016) RY*( 6) C   5           s(  0.17%)p16.48(  2.85%)d99.99( 96.97%)
                                            0.0000 -0.0029  0.0415 -0.0017 -0.0420
                                            0.0218 -0.0907 -0.0125  0.1338  0.8703
                                           -0.3926  0.1056 -0.1447 -0.1618
    98. (0.00014) RY*( 7) C   5           s(  1.43%)p 4.88(  6.97%)d64.12( 91.60%)
                                           -0.0000 -0.0035  0.1195 -0.0007  0.0056
                                           -0.0030  0.0284 -0.0108  0.2622 -0.3413
                                           -0.6935 -0.0754  0.4306 -0.3570
    99. (0.00009) RY*( 8) C   5           s(  1.08%)p 8.86(  9.57%)d82.76( 89.36%)
   100. (0.00001) RY*( 9) C   5           s(  0.06%)p12.16(  0.73%)d99.99( 99.21%)
   101. (0.00300) RY*( 1) C   6           s(  0.27%)p99.99( 93.82%)d21.73(  5.91%)
                                            0.0000 -0.0219  0.0473  0.0183  0.6579
                                           -0.0213 -0.5846  0.0127  0.4032  0.1941
                                           -0.0710  0.0898  0.0853 -0.0316
   102. (0.00131) RY*( 2) C   6           s(  7.49%)p12.01( 90.00%)d 0.34(  2.51%)
                                            0.0000  0.0190  0.2731 -0.0143  0.6635
                                           -0.0188  0.6626 -0.0014 -0.1423 -0.0675
                                            0.0265 -0.0210  0.1376 -0.0222
   103. (0.00054) RY*( 3) C   6           s( 82.73%)p 0.17( 14.16%)d 0.04(  3.11%)
                                           -0.0000 -0.0083  0.9095  0.0189 -0.1720
                                           -0.0078 -0.2451  0.0031 -0.2271  0.0880
                                           -0.1071 -0.1035  0.0148 -0.0309
   104. (0.00040) RY*( 4) C   6           s(  7.99%)p 9.63( 76.89%)d 1.89( 15.12%)
                                            0.0000 -0.0031  0.2826  0.0007 -0.2335
                                           -0.0028  0.3190  0.0088  0.7826  0.0531
                                            0.1948  0.2612 -0.1552 -0.1348
   105. (0.00010) RY*( 5) C   6           s(  0.14%)p72.06( 10.12%)d99.99( 89.74%)
                                           -0.0000 -0.0008  0.0375 -0.0014  0.1029
                                            0.0049 -0.1083  0.0116 -0.2806  0.2194
                                            0.7960  0.2949 -0.3099  0.1807
   106. (0.00006) RY*( 6) C   6           s(  0.64%)p 5.41(  3.48%)d99.99( 95.88%)
   107. (0.00003) RY*( 7) C   6           s(  0.61%)p 6.69(  4.11%)d99.99( 95.27%)
   108. (0.00001) RY*( 8) C   6           s(  0.05%)p87.95(  4.11%)d99.99( 95.84%)
   109. (0.00001) RY*( 9) C   6           s(  0.18%)p19.30(  3.40%)d99.99( 96.43%)
   110. (0.00276) RY*( 1) C   7           s(  0.12%)p99.99( 92.78%)d61.34(  7.10%)
                                           -0.0000  0.0282  0.0190  0.0181  0.3923
                                            0.0295  0.8498 -0.0067 -0.2248  0.1881
                                           -0.1009 -0.0287 -0.1491 -0.0490
   111. (0.00138) RY*( 2) C   7           s(  0.03%)p99.99( 98.58%)d48.84(  1.39%)
                                            0.0000  0.0028  0.0166 -0.0301  0.8571
                                            0.0153 -0.2979 -0.0154  0.4013 -0.0506
                                           -0.0135 -0.0505 -0.0924  0.0082
   112. (0.00043) RY*( 3) C   7           s( 93.82%)p 0.00(  0.20%)d 0.06(  5.97%)
                                            0.0000 -0.0043  0.9686 -0.0073  0.0084
                                           -0.0188  0.0371  0.0046 -0.0117 -0.1262
                                            0.1340 -0.0381  0.1455 -0.0568
   113. (0.00025) RY*( 4) C   7           s(  0.00%)p 1.00( 85.51%)d 0.17( 14.49%)
                                           -0.0000  0.0002  0.0012  0.0013  0.2672
                                           -0.0020 -0.3380 -0.0052 -0.8182  0.1178
                                            0.0368 -0.2415  0.0988  0.2482
   114. (0.00013) RY*( 5) C   7           s(  0.00%)p 1.00(  6.56%)d14.25( 93.44%)
                                           -0.0000 -0.0003  0.0067  0.0020 -0.0674
                                           -0.0032  0.0909 -0.0084  0.2296  0.3956
                                            0.6431 -0.1363 -0.1042  0.5787
   115. (0.00007) RY*( 6) C   7           s(  0.02%)p63.85(  1.39%)d99.99( 98.59%)
   116. (0.00003) RY*( 7) C   7           s(  6.04%)p 0.88(  5.31%)d14.67( 88.65%)
   117. (0.00000) RY*( 8) C   7           s(  0.01%)p99.99(  7.24%)d99.99( 92.75%)
   118. (0.00000) RY*( 9) C   7           s(  0.05%)p55.31(  2.53%)d99.99( 97.42%)
   119. (0.00250) RY*( 1) C   8           s(  0.24%)p99.99( 91.20%)d36.26(  8.57%)
                                           -0.0000  0.0262  0.0409  0.0334  0.9169
                                            0.0045  0.1352  0.0079  0.2277  0.0532
                                            0.0786  0.0931  0.2568 -0.0451
   120. (0.00119) RY*( 2) C   8           s(  0.00%)p 1.00( 98.48%)d 0.02(  1.52%)
                                           -0.0000  0.0001  0.0014 -0.0015  0.0410
                                            0.0325 -0.9158 -0.0137  0.3784  0.1092
                                           -0.0468  0.0192 -0.0186 -0.0183
   121. (0.00051) RY*( 3) C   8           s( 92.25%)p 0.02(  1.44%)d 0.07(  6.31%)
                                            0.0000 -0.0073  0.9604 -0.0178  0.0579
                                           -0.0042 -0.0360 -0.0105 -0.0963 -0.0303
                                           -0.0434 -0.1613 -0.1809 -0.0402
   122. (0.00035) RY*( 4) C   8           s(  1.19%)p76.27( 91.11%)d 6.44(  7.69%)
                                            0.0000 -0.0011  0.1093 -0.0084 -0.2516
                                            0.0072  0.3420  0.0183  0.8546  0.0790
                                            0.2115  0.0249 -0.1302  0.0916
   123. (0.00030) RY*( 5) C   8           s(  0.05%)p 0.07(  0.00%)d99.99( 99.95%)
                                            0.0000 -0.0003  0.0212 -0.0007  0.0040
                                            0.0002 -0.0034  0.0004 -0.0012 -0.2688
                                            0.0759  0.6797 -0.3324 -0.5908
   124. (0.00008) RY*( 6) C   8           s(  0.00%)p 1.00(  1.58%)d62.41( 98.42%)
   125. (0.00002) RY*( 7) C   8           s(  6.31%)p 1.10(  6.92%)d13.75( 86.77%)
   126. (0.00000) RY*( 8) C   8           s(  0.02%)p99.99(  6.05%)d99.99( 93.94%)
   127. (0.00000) RY*( 9) C   8           s(  0.05%)p68.72(  3.30%)d99.99( 96.65%)
   128. (0.00276) RY*( 1) C   9           s(  0.10%)p99.99( 92.87%)d69.95(  7.03%)
                                           -0.0000  0.0285  0.0138  0.0200  0.4538
                                           -0.0243 -0.7290  0.0156  0.4361 -0.2174
                                            0.0749 -0.1057 -0.0755  0.0233
   129. (0.00139) RY*( 2) C   9           s(  0.02%)p99.99( 98.65%)d87.15(  1.34%)
                                            0.0000  0.0029  0.0120 -0.0289  0.8247
                                           -0.0237  0.5502  0.0008  0.0483  0.0157
                                           -0.0380 -0.0401 -0.1003 -0.0004
   130. (0.00044) RY*( 3) C   9           s( 93.47%)p 0.00(  0.26%)d 0.07(  6.26%)
                                            0.0000 -0.0034  0.9668 -0.0084  0.0195
                                            0.0166 -0.0427 -0.0088  0.0031  0.1895
                                           -0.0587 -0.0193  0.1017 -0.1121
   131. (0.00027) RY*( 4) C   9           s(  0.02%)p99.99( 92.59%)d99.99(  7.40%)
                                            0.0000 -0.0002  0.0129 -0.0014 -0.2750
                                            0.0020  0.3402  0.0041  0.8570  0.0949
                                            0.0599 -0.1550  0.0727  0.1790
   132. (0.00011) RY*( 5) C   9           s(  0.34%)p 1.45(  0.49%)d99.99( 99.17%)
                                            0.0000 -0.0009  0.0584 -0.0016 -0.0023
                                           -0.0028  0.0254 -0.0062  0.0650  0.1303
                                            0.7398  0.5636 -0.3250 -0.0639
   133. (0.00007) RY*( 6) C   9           s(  0.01%)p 1.00(  1.39%)d70.96( 98.60%)
   134. (0.00003) RY*( 7) C   9           s(  6.08%)p 0.85(  5.15%)d14.61( 88.77%)
   135. (0.00000) RY*( 8) C   9           s(  0.03%)p99.99(  3.76%)d99.99( 96.21%)
   136. (0.00000) RY*( 9) C   9           s(  0.03%)p99.99(  4.92%)d99.99( 95.04%)
   137. (0.00332) RY*( 1) C  10           s(  1.33%)p70.51( 93.85%)d 3.62(  4.81%)
                                            0.0000 -0.0163  0.1142  0.0124  0.7571
                                            0.0260  0.6014 -0.0075 -0.0528 -0.1499
                                            0.0535  0.0253  0.1485  0.0108
   138. (0.00170) RY*( 2) C  10           s(  7.13%)p12.62( 89.96%)d 0.41(  2.91%)
                                            0.0000  0.0223  0.2661 -0.0205  0.5525
                                            0.0054 -0.6814 -0.0107  0.3599  0.1238
                                           -0.0798  0.0275  0.0235 -0.0777
   139. (0.00053) RY*( 3) C  10           s( 74.45%)p 0.32( 23.53%)d 0.03(  2.02%)
                                            0.0000 -0.0089  0.8628  0.0172 -0.1456
                                            0.0098 -0.0439 -0.0012 -0.4602 -0.1090
                                            0.0477 -0.0131 -0.0312 -0.0701
   140. (0.00040) RY*( 4) C  10           s( 15.23%)p 4.84( 73.77%)d 0.72( 11.00%)
                                            0.0000 -0.0035  0.3902  0.0029 -0.2613
                                            0.0109  0.3040  0.0036  0.7596  0.0503
                                            0.1609 -0.1853  0.0780  0.2028
   141. (0.00015) RY*( 5) C  10           s(  0.11%)p51.69(  5.89%)d99.99( 93.99%)
                                            0.0000  0.0005  0.0338  0.0010 -0.1056
                                           -0.0034  0.0809 -0.0139  0.2026 -0.4877
                                           -0.6888 -0.0419  0.0539 -0.4721
   142. (0.00007) RY*( 6) C  10           s(  0.85%)p 4.37(  3.69%)d99.99( 95.46%)
   143. (0.00004) RY*( 7) C  10           s(  0.61%)p 6.18(  3.77%)d99.99( 95.63%)
   144. (0.00001) RY*( 8) C  10           s(  0.36%)p 6.26(  2.24%)d99.99( 97.40%)
   145. (0.00001) RY*( 9) C  10           s(  0.02%)p99.99(  3.39%)d99.99( 96.58%)
   146. (0.00075) RY*( 1) H  11           s( 10.20%)p 8.81( 89.80%)
                                            0.0058  0.3193 -0.6983  0.4080 -0.4939
   147. (0.00055) RY*( 2) H  11           s( 35.90%)p 1.79( 64.10%)
                                            0.0128  0.5990  0.5166  0.5936  0.1474
   148. (0.00050) RY*( 3) H  11           s( 49.92%)p 1.00( 50.08%)
                                            0.0090  0.7065 -0.2442 -0.5807  0.3223
   149. (0.00001) RY*( 4) H  11           s(  4.42%)p21.63( 95.58%)
   150. (0.00173) RY*( 1) H  12           s( 99.81%)p 0.00(  0.19%)
                                            0.0103  0.9990 -0.0372 -0.0149  0.0166
   151. (0.00008) RY*( 2) H  12           s(  0.15%)p99.99( 99.85%)
   152. (0.00005) RY*( 3) H  12           s(  0.03%)p99.99( 99.97%)
   153. (0.00002) RY*( 4) H  12           s(  0.11%)p99.99( 99.89%)
   154. (0.00126) RY*( 1) H  13           s( 99.95%)p 0.00(  0.05%)
                                            0.0060  0.9997  0.0069  0.0042 -0.0213
   155. (0.00006) RY*( 2) H  13           s(  0.01%)p99.99( 99.99%)
   156. (0.00005) RY*( 3) H  13           s(  0.07%)p99.99( 99.93%)
   157. (0.00001) RY*( 4) H  13           s(  0.07%)p99.99( 99.93%)
   158. (0.00070) RY*( 1) H  14           s( 99.80%)p 0.00(  0.20%)
                                            0.0038  0.9990 -0.0035 -0.0431  0.0109
   159. (0.00007) RY*( 2) H  14           s(  0.09%)p99.99( 99.91%)
   160. (0.00005) RY*( 3) H  14           s(  0.12%)p99.99( 99.88%)
   161. (0.00001) RY*( 4) H  14           s(  0.09%)p99.99( 99.91%)
   162. (0.00078) RY*( 1) H  15           s( 99.56%)p 0.00(  0.44%)
                                            0.0042  0.9978  0.0481 -0.0296  0.0347
   163. (0.00007) RY*( 2) H  15           s(  0.00%)p 1.00(100.00%)
   164. (0.00003) RY*( 3) H  15           s(  0.17%)p99.99( 99.83%)
   165. (0.00004) RY*( 4) H  15           s(  0.37%)p99.99( 99.63%)
   166. (0.00071) RY*( 1) H  16           s( 99.62%)p 0.00(  0.38%)
                                            0.0042  0.9981 -0.0284 -0.0537  0.0095
   167. (0.00006) RY*( 2) H  16           s(  0.00%)p 1.00(100.00%)
   168. (0.00003) RY*( 3) H  16           s(  0.40%)p99.99( 99.60%)
   169. (0.00004) RY*( 4) H  16           s(  0.08%)p99.99( 99.92%)
   170. (0.00074) RY*( 1) H  17           s( 99.65%)p 0.00(  0.35%)
                                            0.0031  0.9983 -0.0556 -0.0090 -0.0169
   171. (0.00004) RY*( 2) H  17           s(  0.41%)p99.99( 99.59%)
   172. (0.00004) RY*( 3) H  17           s(  0.01%)p 1.00( 99.99%)
   173. (0.00003) RY*( 4) H  17           s(  0.03%)p99.99( 99.97%)
   174. (0.00070) RY*( 1) H  18           s( 99.61%)p 0.00(  0.39%)
                                            0.0045  0.9980 -0.0352  0.0424 -0.0300
   175. (0.00006) RY*( 2) H  18           s(  0.00%)p 1.00(100.00%)
   176. (0.00003) RY*( 3) H  18           s(  0.27%)p99.99( 99.73%)
   177. (0.00004) RY*( 4) H  18           s(  0.22%)p99.99( 99.78%)
   178. (0.00148) RY*( 1) H  19           s( 99.28%)p 0.01(  0.72%)
                                            0.0051  0.9964  0.0511  0.0388  0.0558
   179. (0.00006) RY*( 2) H  19           s(  0.51%)p99.99( 99.49%)
   180. (0.00005) RY*( 3) H  19           s(  0.18%)p99.99( 99.82%)
   181. (0.00003) RY*( 4) H  19           s(  0.14%)p99.99( 99.86%)
   182. (0.01241) BD*( 1) O   1 - C   2  
                ( 33.26%)   0.5767* O   1 s( 32.25%)p 2.10( 67.67%)d 0.00(  0.07%)
                                            0.0001 -0.5679 -0.0007  0.2428 -0.0056
                                            0.7737  0.0004  0.1382  0.0016 -0.0178
                                            0.0035 -0.0002  0.0158  0.0130
                ( 66.74%)  -0.8170* C   2 s( 20.39%)p 3.89( 79.33%)d 0.01(  0.27%)
                                            0.0002 -0.4505 -0.0314 -0.1846 -0.0240
                                           -0.8573 -0.0241 -0.1510 -0.0177 -0.0164
                                           -0.0013 -0.0146  0.0405  0.0246
   183. (0.00276) BD*( 1) O   1 - H  11  
                ( 25.58%)   0.5058* O   1 s( 20.45%)p 3.89( 79.47%)d 0.00(  0.09%)
                                           -0.0002 -0.4519 -0.0158  0.4136  0.0039
                                           -0.3334 -0.0293 -0.7149 -0.0219  0.0022
                                            0.0242 -0.0016 -0.0096 -0.0133
                ( 74.42%)  -0.8626* H  11 s( 99.56%)p 0.00(  0.44%)
                                           -0.9978  0.0030 -0.0275  0.0292  0.0532
   184. (0.01957) BD*( 1) C   2 - C   3  
                ( 49.58%)   0.7041* C   2 s( 27.22%)p 2.67( 72.74%)d 0.00(  0.04%)
                                           -0.0002 -0.5217 -0.0100 -0.4940 -0.0131
                                            0.2682 -0.0069  0.6411 -0.0086  0.0069
                                            0.0136 -0.0076 -0.0023 -0.0104
                ( 50.42%)  -0.7101* C   3 s( 31.96%)p 2.13( 68.00%)d 0.00(  0.04%)
                                           -0.0009 -0.5653 -0.0096  0.3844 -0.0089
                                           -0.2657 -0.0005 -0.6793 -0.0094  0.0042
                                            0.0125 -0.0099 -0.0044 -0.0110
   185. (0.02468) BD*( 1) C   2 - C   5  
                ( 51.08%)   0.7147* C   2 s( 28.77%)p 2.47( 71.17%)d 0.00(  0.06%)
                                            0.0003  0.5364 -0.0048 -0.8234  0.0020
                                           -0.0749  0.0004 -0.1668  0.0188  0.0038
                                            0.0103  0.0020  0.0196 -0.0078
                ( 48.92%)  -0.6995* C   5 s( 31.19%)p 2.20( 68.77%)d 0.00(  0.04%)
                                            0.0002  0.5584 -0.0106  0.8038 -0.0305
                                            0.1064  0.0016  0.1710  0.0104  0.0049
                                            0.0076 -0.0012  0.0149 -0.0106
   186. (0.01575) BD*( 1) C   2 - H  12  
                ( 36.58%)   0.6048* C   2 s( 23.57%)p 3.24( 76.39%)d 0.00(  0.04%)
                                            0.0006 -0.4852  0.0180 -0.2064 -0.0082
                                            0.4282 -0.0236 -0.7330  0.0044  0.0057
                                           -0.0028  0.0167  0.0032 -0.0076
                ( 63.42%)  -0.7964* H  12 s( 99.90%)p 0.00(  0.10%)
                                           -0.9994  0.0099  0.0090 -0.0151  0.0267
   187. (0.01269) BD*( 1) C   3 -Br   4  
                ( 51.86%)   0.7201* C   3 s( 15.89%)p 5.28( 83.94%)d 0.01(  0.17%)
                                            0.0001  0.3985 -0.0084  0.8980 -0.0211
                                           -0.0054 -0.0032  0.1795 -0.0163 -0.0017
                                            0.0140  0.0005  0.0342 -0.0176
                ( 48.14%)  -0.6939*Br   4 s( 12.32%)p 7.08( 87.27%)d 0.03(  0.41%)
                                            0.0000 -0.0000  0.0001  0.3475 -0.0502
                                            0.0000  0.0002 -0.9089 -0.0490  0.0000
                                           -0.0001 -0.0105 -0.0008 -0.0000 -0.0000
                                           -0.2095 -0.0126  0.0000  0.0007 -0.0003
                                            0.0001  0.0203  0.0017 -0.0000  0.0008
                                           -0.0004  0.0000  0.0535  0.0037 -0.0000
                                           -0.0278 -0.0025
   188. (0.00806) BD*( 1) C   3 - H  13  
                ( 36.33%)   0.6028* C   3 s( 26.34%)p 2.80( 73.62%)d 0.00(  0.04%)
                                           -0.0002  0.5132  0.0005 -0.0887  0.0077
                                            0.5167 -0.0082 -0.6790 -0.0146 -0.0030
                                            0.0033 -0.0169 -0.0066  0.0072
                ( 63.67%)  -0.7979* H  13 s( 99.90%)p 0.00(  0.10%)
                                            0.9995 -0.0054  0.0021 -0.0178  0.0257
   189. (0.00610) BD*( 1) C   3 - H  14  
                ( 36.67%)   0.6055* C   3 s( 25.79%)p 2.88( 74.17%)d 0.00(  0.04%)
                                           -0.0002  0.5078  0.0007 -0.1879  0.0078
                                           -0.8135 -0.0041 -0.2103 -0.0178  0.0079
                                            0.0010  0.0061 -0.0153 -0.0100
                ( 63.33%)  -0.7958* H  14 s( 99.90%)p 0.00(  0.10%)
                                            0.9995 -0.0026  0.0058  0.0290  0.0105
   190. (0.19660) BD ( 1)Br   4 - C   8  
                ( 12.45%)   0.3528*Br   4 s(  0.21%)p99.99( 99.74%)d 0.21(  0.04%)
                                           -0.0000 -0.0000 -0.0002  0.0457  0.0048
                                            0.0000 -0.0011  0.1921  0.0033 -0.0000
                                            0.0014 -0.6550  0.0116 -0.0000  0.0013
                                           -0.7289  0.0126 -0.0002  0.0120 -0.0015
                                           -0.0005  0.0135 -0.0020 -0.0000  0.0014
                                            0.0000 -0.0004 -0.0078 -0.0003  0.0001
                                            0.0072  0.0000
                ( 87.55%)   0.9357* C   8 s(  0.01%)p 1.00( 99.95%)d 0.00(  0.04%)
                                           -0.0002  0.0094 -0.0034  0.2873 -0.0086
                                           -0.3489  0.0103 -0.8913  0.0245 -0.0059
                                           -0.0149 -0.0039  0.0050 -0.0080
   191. (0.01240) BD*( 1) C   5 - C   6  
                ( 48.99%)   0.6999* C   5 s( 34.64%)p 1.89( 65.31%)d 0.00(  0.05%)
                                            0.0001 -0.5884 -0.0112  0.3530 -0.0077
                                            0.7047  0.0146 -0.1774 -0.0120 -0.0143
                                            0.0018  0.0075  0.0089  0.0122
                ( 51.01%)  -0.7142* C   6 s( 35.11%)p 1.85( 64.83%)d 0.00(  0.05%)
                                           -0.0001 -0.5925 -0.0057 -0.3853 -0.0195
                                           -0.6883  0.0059  0.1601 -0.0110 -0.0146
                                            0.0026  0.0090  0.0107  0.0113
   192. (0.01305) BD*( 1) C   5 - C  10  
                ( 48.91%)   0.6994* C   5 s( 34.12%)p 1.93( 65.83%)d 0.00(  0.05%)
                                            0.0001 -0.5841 -0.0107  0.4122 -0.0054
                                           -0.6069 -0.0179  0.3460  0.0042  0.0125
                                           -0.0100  0.0136  0.0037  0.0066
                ( 51.09%)  -0.7148* C  10 s( 34.65%)p 1.88( 65.30%)d 0.00(  0.06%)
                                           -0.0001 -0.5886 -0.0067 -0.4291 -0.0179
                                            0.5743 -0.0111 -0.3723 -0.0031  0.0131
                                           -0.0100  0.0150  0.0060  0.0060
   193. (0.00815) BD*( 1) C   6 - C   7  
                ( 49.46%)   0.7033* C   6 s( 35.77%)p 1.79( 64.18%)d 0.00(  0.04%)
                                           -0.0000 -0.5980 -0.0131  0.7669  0.0052
                                            0.1295  0.0390  0.1875 -0.0133 -0.0021
                                           -0.0100  0.0002 -0.0161  0.0087
                ( 50.54%)  -0.7109* C   7 s( 35.48%)p 1.82( 64.47%)d 0.00(  0.05%)
                                           -0.0001 -0.5956 -0.0079 -0.7703 -0.0086
                                           -0.0940  0.0360 -0.2022 -0.0176 -0.0078
                                           -0.0076 -0.0008 -0.0154  0.0101
   194. (0.05626) BD*( 2) C   6 - C   7  
                ( 48.75%)   0.6982* C   6 s(  0.00%)p 1.00( 99.94%)d 0.00(  0.06%)
                                           -0.0000 -0.0011 -0.0035  0.2776 -0.0042
                                           -0.3614  0.0022 -0.8897  0.0073  0.0095
                                            0.0143 -0.0049 -0.0019  0.0152
                ( 51.25%)  -0.7159* C   7 s(  0.00%)p 1.00( 99.94%)d 0.00(  0.06%)
                                            0.0000  0.0017 -0.0008  0.2765 -0.0029
                                           -0.3614  0.0034 -0.8900  0.0089 -0.0029
                                           -0.0178 -0.0140  0.0112  0.0002
   195. (0.00733) BD*( 1) C   6 - H  15  
                ( 37.30%)   0.6107* C   6 s( 29.01%)p 2.45( 70.96%)d 0.00(  0.03%)
                                            0.0003 -0.5385  0.0143 -0.4299  0.0159
                                            0.6145  0.0027 -0.3832  0.0024  0.0104
                                           -0.0075  0.0100  0.0027  0.0044
                ( 62.70%)  -0.7918* H  15 s( 99.90%)p 0.00(  0.10%)
                                           -0.9995  0.0023  0.0144 -0.0239  0.0150
   196. (0.00803) BD*( 1) C   7 - C   8  
                ( 49.69%)   0.7049* C   7 s( 34.96%)p 1.86( 64.98%)d 0.00(  0.05%)
                                           -0.0000 -0.5912 -0.0102  0.4312  0.0388
                                           -0.5731  0.0152  0.3656  0.0059  0.0131
                                           -0.0089  0.0144  0.0071  0.0058
                ( 50.31%)  -0.7093* C   8 s( 35.18%)p 1.84( 64.76%)d 0.00(  0.06%)
                                           -0.0000 -0.5931 -0.0109 -0.3904  0.0268
                                            0.5993  0.0294 -0.3667 -0.0034  0.0140
                                           -0.0115  0.0139  0.0028  0.0069
   197. (0.00655) BD*( 1) C   7 - H  16  
                ( 36.93%)   0.6077* C   7 s( 29.46%)p 2.39( 70.51%)d 0.00(  0.03%)
                                           -0.0003  0.5426 -0.0138 -0.3773  0.0053
                                           -0.7283  0.0095  0.1796 -0.0021  0.0111
                                           -0.0018 -0.0057 -0.0070 -0.0079
                ( 63.07%)  -0.7942* H  16 s( 99.90%)p 0.00(  0.10%)
                                            0.9995 -0.0022  0.0144  0.0280 -0.0071
   198. (0.00819) BD*( 1) C   8 - C   9  
                ( 50.29%)   0.7092* C   8 s( 35.37%)p 1.83( 64.58%)d 0.00(  0.06%)
                                            0.0000  0.5946  0.0101  0.3381 -0.0290
                                            0.7096  0.0209 -0.1625 -0.0175  0.0167
                                           -0.0015 -0.0074 -0.0081 -0.0123
                ( 49.71%)  -0.7051* C   9 s( 35.00%)p 1.86( 64.95%)d 0.00(  0.05%)
                                            0.0000  0.5915  0.0101 -0.3832 -0.0398
                                           -0.6892  0.0040  0.1610 -0.0139  0.0136
                                           -0.0029 -0.0089 -0.0120 -0.0103
   199. (0.00656) BD*( 1) C   8 - H  17  
                ( 37.47%)   0.6122* C   8 s( 29.33%)p 2.41( 70.63%)d 0.00(  0.03%)
                                           -0.0003  0.5415 -0.0115 -0.8057  0.0108
                                           -0.1171  0.0020 -0.2082  0.0027  0.0044
                                            0.0077 -0.0007  0.0130 -0.0089
                ( 62.53%)  -0.7907* H  17 s( 99.89%)p 0.00(  0.11%)
                                            0.9995 -0.0011  0.0317  0.0043  0.0078
   200. (0.00828) BD*( 1) C   9 - C  10  
                ( 50.45%)   0.7103* C   9 s( 35.42%)p 1.82( 64.53%)d 0.00(  0.05%)
                                            0.0001  0.5951  0.0074  0.7687  0.0059
                                            0.1281  0.0382  0.1908 -0.0137  0.0020
                                            0.0101 -0.0002  0.0166 -0.0088
                ( 49.55%)  -0.7039* C  10 s( 35.81%)p 1.79( 64.15%)d 0.00(  0.04%)
                                            0.0000  0.5982  0.0139 -0.7698 -0.0079
                                           -0.0898  0.0371 -0.1976 -0.0175  0.0079
                                            0.0073  0.0006  0.0152 -0.0101
   201. (0.06019) BD*( 2) C   9 - C  10  
                ( 46.31%)   0.6805* C   9 s(  0.00%)p 1.00( 99.94%)d 0.00(  0.06%)
                                            0.0000  0.0034 -0.0000  0.2783 -0.0031
                                           -0.3597  0.0042 -0.8902  0.0093 -0.0097
                                           -0.0135  0.0067  0.0010 -0.0159
                ( 53.69%)  -0.7327* C  10 s(  0.01%)p 1.00( 99.93%)d 0.00(  0.06%)
                                           -0.0000  0.0077  0.0000  0.2766 -0.0019
                                           -0.3621  0.0034 -0.8897  0.0064  0.0032
                                            0.0184  0.0132 -0.0109  0.0005
   202. (0.00664) BD*( 1) C   9 - H  18  
                ( 36.82%)   0.6068* C   9 s( 29.49%)p 2.39( 70.49%)d 0.00(  0.03%)
                                            0.0003 -0.5428  0.0143  0.4278 -0.0057
                                           -0.6143  0.0076  0.3799 -0.0049  0.0098
                                           -0.0070  0.0094  0.0033  0.0040
                ( 63.18%)  -0.7948* H  18 s( 99.90%)p 0.00(  0.10%)
                                           -0.9995  0.0025 -0.0162  0.0237 -0.0144
   203. (0.00781) BD*( 1) C  10 - H  19  
                ( 36.82%)   0.6068* C  10 s( 29.45%)p 2.39( 70.52%)d 0.00(  0.03%)
                                            0.0004 -0.5425  0.0145 -0.3811  0.0141
                                           -0.7279  0.0015  0.1731  0.0041 -0.0120
                                            0.0017  0.0052  0.0063  0.0089
                ( 63.18%)  -0.7949* H  19 s( 99.89%)p 0.00(  0.11%)
                                           -0.9995  0.0036  0.0144  0.0283 -0.0064


 NHO Directionality and "Bond Bending" (deviations from line of nuclear centers)

         [Thresholds for printing:  angular deviation  >  1.0 degree]
                                    hybrid p-character > 25.0%
                                    orbital occupancy  >  0.10e

                                Line of Centers        Hybrid 1              Hybrid 2
                                ---------------  -------------------   ------------------
                NBO               Theta   Phi    Theta   Phi    Dev    Theta   Phi    Dev
 ========================================================================================
     1. BD (   1) O   1 - C   2    99.1  256.1    99.8  253.0   3.2     79.4   76.7   1.6
     2. BD (   1) O   1 - H  11    36.4  147.9    36.9  139.0   5.3      --     --    --
     3. BD (   1) C   2 - C   3   140.7  329.5   138.0  332.7   3.5     33.8  144.7   6.2
     4. BD (   1) C   2 - C   5   102.3  187.5   100.2  185.2   3.1      --     --    --
     5. BD (   1) C   2 - H  12    37.6  292.1    32.2  297.9   6.3      --     --    --
     6. BD (   1) C   3 -Br   4    78.7  359.8     --     --    --     103.1  180.7   2.0
     7. BD (   1) C   3 - H  13   142.1  102.5   143.4   99.0   2.4      --     --    --
     8. BD (   1) C   3 - H  14   104.0  255.4   105.2  257.6   2.4      --     --    --
     9. BD*(   1)Br   4 - C   8    91.7  180.7   136.8  286.8  99.7    153.2  309.5  75.2
    10. BD (   1) C   5 - C   6    78.0  242.2    76.6  244.4   2.5    100.6   59.3   3.1
    11. BD (   1) C   5 - C  10   116.9  125.4   115.2  123.1   2.7     62.4  308.4   2.8
    12. BD (   1) C   6 - C   7   104.1  188.2   102.4  192.3   4.3     74.3    4.3   4.2
    13. BD (   2) C   6 - C   7   104.1  188.2    27.1  127.3  90.1    152.9  307.4  90.1
    15. BD (   1) C   7 - C   8   116.9  125.1   117.0  130.1   4.5     63.0  300.0   4.5
    17. BD (   1) C   8 - C   9   102.0   62.5   102.8   67.1   4.5     79.7  238.3   4.4
    19. BD (   1) C   9 - C  10    76.0    8.1    77.4   12.1   4.1    105.4  183.9   4.4
    20. BD (   2) C   9 - C  10    76.0    8.1   153.0  307.7  89.8    152.9  307.4  90.1
    22. BD (   1) C  10 - H  19   101.4   62.1   102.3   63.2   1.4      --     --    --
    46. LP (   1) O   1             --     --    123.1   47.4   --       --     --    --
    47. LP (   2) O   1             --     --     56.3  338.4   --       --     --    --
    49. LP (   2)Br   4             --     --     50.0  259.8   --       --     --    --
    50. LP*(   1) C   5             --     --     24.8  125.7   --       --     --    --
   190. BD (   1)Br   4 - C   8    91.7  180.7   136.8  286.8  99.7    153.2  309.5  75.2


 Second Order Perturbation Theory Analysis of Fock Matrix in NBO Basis

     Threshold for printing:   0.25 kcal/mol
                                                                              E(2)  E(j)-E(i) F(i,j)
         Donor NBO (i)                     Acceptor NBO (j)                 kcal/mol   a.u.    a.u. 
 ===================================================================================================

 within unit  1
   1. BD (   1) O   1 - C   2        / 50. LP*(   1) C   5                    0.32    0.74    0.023
   1. BD (   1) O   1 - C   2        /189. BD*(   1) C   3 - H  14            0.67    1.31    0.037
   1. BD (   1) O   1 - C   2        /191. BD*(   1) C   5 - C   6            0.81    1.40    0.043
   2. BD (   1) O   1 - H  11        / 60. RY*(   1) C   2                    0.53    1.56    0.036
   2. BD (   1) O   1 - H  11        / 63. RY*(   4) C   2                    0.38    2.03    0.035
   2. BD (   1) O   1 - H  11        /184. BD*(   1) C   2 - C   3            1.78    1.07    0.055
   3. BD (   1) C   2 - C   3        / 50. LP*(   1) C   5                    2.50    0.54    0.055
   3. BD (   1) C   2 - C   3        / 52. RY*(   2) O   1                    0.52    2.04    0.042
   3. BD (   1) C   2 - C   3        / 93. RY*(   2) C   5                    0.35    1.51    0.030
   3. BD (   1) C   2 - C   3        / 94. RY*(   3) C   5                    0.35    1.52    0.030
   3. BD (   1) C   2 - C   3        /183. BD*(   1) O   1 - H  11            0.93    1.08    0.041
   3. BD (   1) C   2 - C   3        /185. BD*(   1) C   2 - C   5            0.77    1.02    0.036
   3. BD (   1) C   2 - C   3        /186. BD*(   1) C   2 - H  12            0.56    1.08    0.032
   3. BD (   1) C   2 - C   3        /191. BD*(   1) C   5 - C   6            0.26    1.19    0.023
   3. BD (   1) C   2 - C   3        /192. BD*(   1) C   5 - C  10            0.33    1.19    0.025
   4. BD (   1) C   2 - C   5        / 51. RY*(   1) O   1                    0.35    1.78    0.032
   4. BD (   1) C   2 - C   5        / 71. RY*(   3) C   3                    0.34    1.38    0.027
   4. BD (   1) C   2 - C   5        /101. RY*(   1) C   6                    0.76    1.79    0.047
   4. BD (   1) C   2 - C   5        /137. RY*(   1) C  10                    0.80    1.73    0.047
   4. BD (   1) C   2 - C   5        /184. BD*(   1) C   2 - C   3            0.84    1.00    0.037
   4. BD (   1) C   2 - C   5        /186. BD*(   1) C   2 - H  12            0.34    1.08    0.024
   4. BD (   1) C   2 - C   5        /187. BD*(   1) C   3 -Br   4            1.99    0.72    0.048
   4. BD (   1) C   2 - C   5        /191. BD*(   1) C   5 - C   6            1.27    1.19    0.049
   4. BD (   1) C   2 - C   5        /192. BD*(   1) C   5 - C  10            1.28    1.19    0.049
   4. BD (   1) C   2 - C   5        /193. BD*(   1) C   6 - C   7            1.20    1.20    0.048
   4. BD (   1) C   2 - C   5        /200. BD*(   1) C   9 - C  10            1.25    1.20    0.049
   5. BD (   1) C   2 - H  12        / 50. LP*(   1) C   5                    1.79    0.40    0.040
   5. BD (   1) C   2 - H  12        / 51. RY*(   1) O   1                    0.26    1.65    0.027
   5. BD (   1) C   2 - H  12        / 69. RY*(   1) C   3                    0.31    1.26    0.025
   5. BD (   1) C   2 - H  12        /188. BD*(   1) C   3 - H  13            1.38    0.97    0.047
   5. BD (   1) C   2 - H  12        /192. BD*(   1) C   5 - C  10            1.60    1.05    0.052
   6. BD (   1) C   3 -Br   4        /185. BD*(   1) C   2 - C   5            1.26    0.97    0.044
   7. BD (   1) C   3 - H  13        /182. BD*(   1) O   1 - C   2            0.49    0.81    0.025
   7. BD (   1) C   3 - H  13        /186. BD*(   1) C   2 - H  12            1.45    0.95    0.047
   8. BD (   1) C   3 - H  14        / 60. RY*(   1) C   2                    0.30    1.37    0.026
   8. BD (   1) C   3 - H  14        / 78. RY*(   1)Br   4                    0.27    1.20    0.023
   8. BD (   1) C   3 - H  14        /182. BD*(   1) O   1 - C   2            1.94    0.81    0.050
   9. BD*(   1)Br   4 - C   8        /113. RY*(   4) C   7                    0.25    0.96    0.022
   9. BD*(   1)Br   4 - C   8        /122. RY*(   4) C   8                    0.33    0.88    0.024
   9. BD*(   1)Br   4 - C   8        /184. BD*(   1) C   2 - C   3            1.24    0.59    0.037
   9. BD*(   1)Br   4 - C   8        /185. BD*(   1) C   2 - C   5            0.26    0.62    0.017
   9. BD*(   1)Br   4 - C   8        /189. BD*(   1) C   3 - H  14            0.65    0.70    0.030
   9. BD*(   1)Br   4 - C   8        /190. BD (   1)Br   4 - C   8           12.47    0.12    0.050
   9. BD*(   1)Br   4 - C   8        /194. BD*(   2) C   6 - C   7            2.99    0.27    0.038
   9. BD*(   1)Br   4 - C   8        /201. BD*(   2) C   9 - C  10            2.92    0.27    0.038
  10. BD (   1) C   5 - C   6        / 60. RY*(   1) C   2                    0.48    1.56    0.035
  10. BD (   1) C   5 - C   6        /110. RY*(   1) C   7                    0.57    1.88    0.042
  10. BD (   1) C   5 - C   6        /111. RY*(   2) C   7                    0.65    1.37    0.038
  10. BD (   1) C   5 - C   6        /137. RY*(   1) C  10                    0.44    1.80    0.036
  10. BD (   1) C   5 - C   6        /182. BD*(   1) O   1 - C   2            0.59    1.00    0.031
  10. BD (   1) C   5 - C   6        /185. BD*(   1) C   2 - C   5            1.16    1.09    0.045
  10. BD (   1) C   5 - C   6        /192. BD*(   1) C   5 - C  10            1.91    1.25    0.062
  10. BD (   1) C   5 - C   6        /193. BD*(   1) C   6 - C   7            1.45    1.27    0.054
  10. BD (   1) C   5 - C   6        /195. BD*(   1) C   6 - H  15            0.63    1.17    0.034
  10. BD (   1) C   5 - C   6        /197. BD*(   1) C   7 - H  16            1.04    1.19    0.044
  10. BD (   1) C   5 - C   6        /203. BD*(   1) C  10 - H  19            1.15    1.18    0.047
  11. BD (   1) C   5 - C  10        / 60. RY*(   1) C   2                    0.79    1.55    0.045
  11. BD (   1) C   5 - C  10        /101. RY*(   1) C   6                    0.37    1.85    0.033
  11. BD (   1) C   5 - C  10        /128. RY*(   1) C   9                    0.58    1.88    0.042
  11. BD (   1) C   5 - C  10        /129. RY*(   2) C   9                    0.65    1.37    0.038
  11. BD (   1) C   5 - C  10        /185. BD*(   1) C   2 - C   5            1.17    1.09    0.045
  11. BD (   1) C   5 - C  10        /186. BD*(   1) C   2 - H  12            0.32    1.14    0.024
  11. BD (   1) C   5 - C  10        /191. BD*(   1) C   5 - C   6            1.91    1.25    0.062
  11. BD (   1) C   5 - C  10        /195. BD*(   1) C   6 - H  15            1.20    1.17    0.047
  11. BD (   1) C   5 - C  10        /200. BD*(   1) C   9 - C  10            1.41    1.27    0.054
  11. BD (   1) C   5 - C  10        /202. BD*(   1) C   9 - H  18            1.06    1.19    0.045
  11. BD (   1) C   5 - C  10        /203. BD*(   1) C  10 - H  19            0.61    1.18    0.034
  12. BD (   1) C   6 - C   7        / 92. RY*(   1) C   5                    0.30    1.74    0.029
  12. BD (   1) C   6 - C   7        / 93. RY*(   2) C   5                    0.60    1.57    0.039
  12. BD (   1) C   6 - C   7        / 94. RY*(   3) C   5                    0.32    1.58    0.029
  12. BD (   1) C   6 - C   7        /119. RY*(   1) C   8                    0.45    1.90    0.037
  12. BD (   1) C   6 - C   7        /120. RY*(   2) C   8                    0.58    1.36    0.036
  12. BD (   1) C   6 - C   7        /185. BD*(   1) C   2 - C   5            1.81    1.08    0.056
  12. BD (   1) C   6 - C   7        /191. BD*(   1) C   5 - C   6            1.66    1.25    0.058
  12. BD (   1) C   6 - C   7        /195. BD*(   1) C   6 - H  15            0.72    1.16    0.037
  12. BD (   1) C   6 - C   7        /196. BD*(   1) C   7 - C   8            1.19    1.26    0.049
  12. BD (   1) C   6 - C   7        /197. BD*(   1) C   7 - H  16            0.64    1.18    0.035
  12. BD (   1) C   6 - C   7        /199. BD*(   1) C   8 - H  17            1.12    1.18    0.046
  13. BD (   2) C   6 - C   7        /  9. BD*(   1)Br   4 - C   8            7.17    0.03    0.031
  13. BD (   2) C   6 - C   7        / 50. LP*(   1) C   5                   28.92    0.16    0.093
  13. BD (   2) C   6 - C   7        /104. RY*(   4) C   6                    0.26    1.02    0.022
  13. BD (   2) C   6 - C   7        /122. RY*(   4) C   8                    0.82    0.91    0.037
  13. BD (   2) C   6 - C   7        /190. BD (   1)Br   4 - C   8           27.22    0.15    0.083
  14. BD (   1) C   6 - H  15        / 92. RY*(   1) C   5                    0.45    1.56    0.034
  14. BD (   1) C   6 - H  15        /110. RY*(   1) C   7                    0.36    1.69    0.031
  14. BD (   1) C   6 - H  15        /191. BD*(   1) C   5 - C   6            0.47    1.07    0.028
  14. BD (   1) C   6 - H  15        /192. BD*(   1) C   5 - C  10            2.22    1.06    0.061
  14. BD (   1) C   6 - H  15        /193. BD*(   1) C   6 - C   7            0.51    1.08    0.030
  14. BD (   1) C   6 - H  15        /196. BD*(   1) C   7 - C   8            1.81    1.07    0.056
  15. BD (   1) C   7 - C   8        /101. RY*(   1) C   6                    0.31    1.85    0.030
  15. BD (   1) C   7 - C   8        /102. RY*(   2) C   6                    0.75    1.43    0.042
  15. BD (   1) C   7 - C   8        /128. RY*(   1) C   9                    0.44    1.87    0.036
  15. BD (   1) C   7 - C   8        /129. RY*(   2) C   9                    0.72    1.37    0.040
  15. BD (   1) C   7 - C   8        /193. BD*(   1) C   6 - C   7            1.25    1.26    0.050
  15. BD (   1) C   7 - C   8        /195. BD*(   1) C   6 - H  15            1.26    1.16    0.048
  15. BD (   1) C   7 - C   8        /197. BD*(   1) C   7 - H  16            0.58    1.18    0.033
  15. BD (   1) C   7 - C   8        /198. BD*(   1) C   8 - C   9            1.12    1.26    0.047
  15. BD (   1) C   7 - C   8        /199. BD*(   1) C   8 - H  17            0.53    1.18    0.032
  15. BD (   1) C   7 - C   8        /202. BD*(   1) C   9 - H  18            1.23    1.18    0.048
  16. BD (   1) C   7 - H  16        /101. RY*(   1) C   6                    0.29    1.66    0.028
  16. BD (   1) C   7 - H  16        /119. RY*(   1) C   8                    0.32    1.71    0.030
  16. BD (   1) C   7 - H  16        /191. BD*(   1) C   5 - C   6            2.06    1.06    0.059
  16. BD (   1) C   7 - H  16        /193. BD*(   1) C   6 - C   7            0.47    1.07    0.028
  16. BD (   1) C   7 - H  16        /196. BD*(   1) C   7 - C   8            0.34    1.07    0.024
  16. BD (   1) C   7 - H  16        /198. BD*(   1) C   8 - C   9            1.81    1.07    0.056
  17. BD (   1) C   8 - C   9        /110. RY*(   1) C   7                    0.43    1.87    0.036
  17. BD (   1) C   8 - C   9        /111. RY*(   2) C   7                    0.71    1.36    0.040
  17. BD (   1) C   8 - C   9        /138. RY*(   2) C  10                    0.92    1.47    0.047
  17. BD (   1) C   8 - C   9        /196. BD*(   1) C   7 - C   8            1.12    1.26    0.047
  17. BD (   1) C   8 - C   9        /197. BD*(   1) C   7 - H  16            1.23    1.18    0.048
  17. BD (   1) C   8 - C   9        /199. BD*(   1) C   8 - H  17            0.55    1.18    0.032
  17. BD (   1) C   8 - C   9        /200. BD*(   1) C   9 - C  10            1.26    1.26    0.050
  17. BD (   1) C   8 - C   9        /202. BD*(   1) C   9 - H  18            0.60    1.18    0.034
  17. BD (   1) C   8 - C   9        /203. BD*(   1) C  10 - H  19            1.23    1.17    0.048
  18. BD (   1) C   8 - H  17        /110. RY*(   1) C   7                    0.34    1.69    0.030
  18. BD (   1) C   8 - H  17        /128. RY*(   1) C   9                    0.35    1.69    0.031
  18. BD (   1) C   8 - H  17        /193. BD*(   1) C   6 - C   7            1.95    1.08    0.058
  18. BD (   1) C   8 - H  17        /196. BD*(   1) C   7 - C   8            0.33    1.08    0.024
  18. BD (   1) C   8 - H  17        /198. BD*(   1) C   8 - C   9            0.35    1.08    0.025
  18. BD (   1) C   8 - H  17        /200. BD*(   1) C   9 - C  10            1.98    1.08    0.058
  19. BD (   1) C   9 - C  10        / 92. RY*(   1) C   5                    0.75    1.74    0.046
  19. BD (   1) C   9 - C  10        / 94. RY*(   3) C   5                    0.41    1.58    0.032
  19. BD (   1) C   9 - C  10        /119. RY*(   1) C   8                    0.43    1.90    0.036
  19. BD (   1) C   9 - C  10        /120. RY*(   2) C   8                    0.59    1.36    0.036
  19. BD (   1) C   9 - C  10        /185. BD*(   1) C   2 - C   5            1.80    1.08    0.056
  19. BD (   1) C   9 - C  10        /192. BD*(   1) C   5 - C  10            1.63    1.25    0.057
  19. BD (   1) C   9 - C  10        /198. BD*(   1) C   8 - C   9            1.21    1.26    0.049
  19. BD (   1) C   9 - C  10        /199. BD*(   1) C   8 - H  17            1.11    1.17    0.046
  19. BD (   1) C   9 - C  10        /202. BD*(   1) C   9 - H  18            0.64    1.18    0.035
  19. BD (   1) C   9 - C  10        /203. BD*(   1) C  10 - H  19            0.75    1.17    0.037
  20. BD (   2) C   9 - C  10        /  9. BD*(   1)Br   4 - C   8            8.84    0.03    0.033
  20. BD (   2) C   9 - C  10        / 50. LP*(   1) C   5                   25.69    0.16    0.087
  20. BD (   2) C   9 - C  10        /122. RY*(   4) C   8                    0.90    0.90    0.039
  20. BD (   2) C   9 - C  10        /190. BD (   1)Br   4 - C   8           32.90    0.15    0.090
  21. BD (   1) C   9 - H  18        /119. RY*(   1) C   8                    0.32    1.71    0.030
  21. BD (   1) C   9 - H  18        /137. RY*(   1) C  10                    0.27    1.60    0.026
  21. BD (   1) C   9 - H  18        /192. BD*(   1) C   5 - C  10            2.05    1.06    0.059
  21. BD (   1) C   9 - H  18        /196. BD*(   1) C   7 - C   8            1.84    1.07    0.056
  21. BD (   1) C   9 - H  18        /198. BD*(   1) C   8 - C   9            0.36    1.07    0.025
  21. BD (   1) C   9 - H  18        /200. BD*(   1) C   9 - C  10            0.47    1.07    0.028
  22. BD (   1) C  10 - H  19        / 92. RY*(   1) C   5                    0.32    1.56    0.028
  22. BD (   1) C  10 - H  19        /128. RY*(   1) C   9                    0.35    1.69    0.031
  22. BD (   1) C  10 - H  19        /191. BD*(   1) C   5 - C   6            2.29    1.06    0.062
  22. BD (   1) C  10 - H  19        /192. BD*(   1) C   5 - C  10            0.49    1.06    0.029
  22. BD (   1) C  10 - H  19        /198. BD*(   1) C   8 - C   9            1.82    1.07    0.056
  22. BD (   1) C  10 - H  19        /200. BD*(   1) C   9 - C  10            0.54    1.08    0.031
  23. CR (   1) O   1                / 60. RY*(   1) C   2                    0.83   19.81    0.162
  23. CR (   1) O   1                / 63. RY*(   4) C   2                    0.43   20.29    0.118
  24. CR (   1) C   2                / 69. RY*(   1) C   3                    0.63   10.90    0.104
  24. CR (   1) C   2                /150. RY*(   1) H  12                    0.35   10.52    0.077
  24. CR (   1) C   2                /182. BD*(   1) O   1 - C   2            0.43   10.45    0.086
  24. CR (   1) C   2                /191. BD*(   1) C   5 - C   6            0.37   10.70    0.079
  24. CR (   1) C   2                /192. BD*(   1) C   5 - C  10            0.38   10.70    0.081
  25. CR (   1) C   3                / 62. RY*(   3) C   2                    0.28   11.49    0.072
  25. CR (   1) C   3                /154. RY*(   1) H  13                    0.46   10.50    0.088
  25. CR (   1) C   3                /158. RY*(   1) H  14                    0.45   10.51    0.087
  25. CR (   1) C   3                /187. BD*(   1) C   3 -Br   4            0.65   10.21    0.103
  40. CR (   1) C   5                / 61. RY*(   2) C   2                    0.53   10.94    0.096
  40. CR (   1) C   5                /102. RY*(   2) C   6                    0.89   10.83    0.124
  40. CR (   1) C   5                /138. RY*(   2) C  10                    0.88   10.88    0.124
  40. CR (   1) C   5                /193. BD*(   1) C   6 - C   7            0.41   10.67    0.084
  40. CR (   1) C   5                /195. BD*(   1) C   6 - H  15            0.29   10.57    0.070
  40. CR (   1) C   5                /200. BD*(   1) C   9 - C  10            0.41   10.67    0.083
  40. CR (   1) C   5                /203. BD*(   1) C  10 - H  19            0.27   10.58    0.068
  41. CR (   1) C   6                / 92. RY*(   1) C   5                    0.57   11.13    0.101
  41. CR (   1) C   6                / 94. RY*(   3) C   5                    0.30   10.96    0.073
  41. CR (   1) C   6                /111. RY*(   2) C   7                    0.75   10.75    0.113
  41. CR (   1) C   6                /112. RY*(   3) C   7                    0.25   10.76    0.066
  41. CR (   1) C   6                /162. RY*(   1) H  15                    0.38   10.46    0.080
  41. CR (   1) C   6                /185. BD*(   1) C   2 - C   5            0.53   10.47    0.095
  41. CR (   1) C   6                /192. BD*(   1) C   5 - C  10            0.54   10.63    0.096
  41. CR (   1) C   6                /196. BD*(   1) C   7 - C   8            0.44   10.64    0.087
  41. CR (   1) C   6                /197. BD*(   1) C   7 - H  16            0.28   10.56    0.069
  42. CR (   1) C   7                /102. RY*(   2) C   6                    0.31   10.81    0.073
  42. CR (   1) C   7                /103. RY*(   3) C   6                    0.49   10.72    0.092
  42. CR (   1) C   7                /120. RY*(   2) C   8                    0.70   10.75    0.109
  42. CR (   1) C   7                /121. RY*(   3) C   8                    0.25   10.77    0.066
  42. CR (   1) C   7                /166. RY*(   1) H  16                    0.40   10.45    0.082
  42. CR (   1) C   7                /191. BD*(   1) C   5 - C   6            0.53   10.64    0.095
  42. CR (   1) C   7                /195. BD*(   1) C   6 - H  15            0.33   10.55    0.074
  42. CR (   1) C   7                /198. BD*(   1) C   8 - C   9            0.41   10.65    0.084
  42. CR (   1) C   7                /199. BD*(   1) C   8 - H  17            0.27   10.56    0.068
  43. CR (   1) C   8                /111. RY*(   2) C   7                    0.71   10.76    0.110
  43. CR (   1) C   8                /112. RY*(   3) C   7                    0.28   10.78    0.069
  43. CR (   1) C   8                /129. RY*(   2) C   9                    0.72   10.76    0.111
  43. CR (   1) C   8                /130. RY*(   3) C   9                    0.28   10.78    0.069
  43. CR (   1) C   8                /170. RY*(   1) H  17                    0.40   10.46    0.082
  43. CR (   1) C   8                /193. BD*(   1) C   6 - C   7            0.44   10.66    0.087
  43. CR (   1) C   8                /197. BD*(   1) C   7 - H  16            0.29   10.58    0.070
  43. CR (   1) C   8                /200. BD*(   1) C   9 - C  10            0.45   10.66    0.088
  43. CR (   1) C   8                /202. BD*(   1) C   9 - H  18            0.29   10.58    0.070
  44. CR (   1) C   9                /120. RY*(   2) C   8                    0.69   10.75    0.108
  44. CR (   1) C   9                /121. RY*(   3) C   8                    0.25   10.76    0.066
  44. CR (   1) C   9                /137. RY*(   1) C  10                    0.25   11.18    0.067
  44. CR (   1) C   9                /139. RY*(   3) C  10                    0.46   10.71    0.089
  44. CR (   1) C   9                /174. RY*(   1) H  18                    0.40   10.45    0.082
  44. CR (   1) C   9                /192. BD*(   1) C   5 - C  10            0.52   10.63    0.094
  44. CR (   1) C   9                /196. BD*(   1) C   7 - C   8            0.42   10.64    0.085
  44. CR (   1) C   9                /199. BD*(   1) C   8 - H  17            0.28   10.56    0.068
  44. CR (   1) C   9                /203. BD*(   1) C  10 - H  19            0.33   10.56    0.075
  45. CR (   1) C  10                / 93. RY*(   2) C   5                    0.35   10.95    0.078
  45. CR (   1) C  10                / 94. RY*(   3) C   5                    0.63   10.96    0.105
  45. CR (   1) C  10                /129. RY*(   2) C   9                    0.75   10.75    0.114
  45. CR (   1) C  10                /178. RY*(   1) H  19                    0.42   10.47    0.084
  45. CR (   1) C  10                /185. BD*(   1) C   2 - C   5            0.51   10.47    0.093
  45. CR (   1) C  10                /191. BD*(   1) C   5 - C   6            0.54   10.63    0.096
  45. CR (   1) C  10                /198. BD*(   1) C   8 - C   9            0.45   10.64    0.088
  45. CR (   1) C  10                /202. BD*(   1) C   9 - H  18            0.28   10.57    0.069
  46. LP (   1) O   1                / 60. RY*(   1) C   2                    0.95    1.43    0.047
  46. LP (   1) O   1                /148. RY*(   3) H  11                    0.38    1.78    0.033
  46. LP (   1) O   1                /184. BD*(   1) C   2 - C   3            0.44    0.94    0.026
  46. LP (   1) O   1                /185. BD*(   1) C   2 - C   5            0.63    0.96    0.031
  46. LP (   1) O   1                /186. BD*(   1) C   2 - H  12            0.77    1.02    0.035
  46. LP (   1) O   1                /189. BD*(   1) C   3 - H  14            0.28    1.04    0.022
  47. LP (   2) O   1                / 50. LP*(   1) C   5                    0.79    0.19    0.017
  47. LP (   2) O   1                / 64. RY*(   5) C   2                    0.48    1.89    0.040
  47. LP (   2) O   1                /146. RY*(   1) H  11                    0.87    1.85    0.053
  47. LP (   2) O   1                /182. BD*(   1) O   1 - C   2            0.28    0.59    0.017
  47. LP (   2) O   1                /185. BD*(   1) C   2 - C   5            3.71    0.68    0.066
  47. LP (   2) O   1                /186. BD*(   1) C   2 - H  12            2.83    0.74    0.060
  48. LP (   1)Br   4                / 71. RY*(   3) C   3                    0.28    1.68    0.027
  49. LP (   2)Br   4                / 70. RY*(   2) C   3                    0.26    1.02    0.021
  49. LP (   2)Br   4                /188. BD*(   1) C   3 - H  13            1.54    0.73    0.042
  49. LP (   2)Br   4                /189. BD*(   1) C   3 - H  14            0.64    0.73    0.027
  50. LP*(   1) C   5                / 93. RY*(   2) C   5                    0.40    0.97    0.044
  50. LP*(   1) C   5                / 94. RY*(   3) C   5                    0.42    0.99    0.045
  50. LP*(   1) C   5                /104. RY*(   4) C   6                    1.05    0.86    0.067
  50. LP*(   1) C   5                /140. RY*(   4) C  10                    0.90    0.81    0.060
  50. LP*(   1) C   5                /182. BD*(   1) O   1 - C   2            0.74    0.40    0.038
  50. LP*(   1) C   5                /184. BD*(   1) C   2 - C   3            1.89    0.46    0.064
  50. LP*(   1) C   5                /186. BD*(   1) C   2 - H  12            0.49    0.55    0.036
  50. LP*(   1) C   5                /187. BD*(   1) C   3 -Br   4            0.84    0.18    0.027
  50. LP*(   1) C   5                /194. BD*(   2) C   6 - C   7           17.20    0.14    0.100
  50. LP*(   1) C   5                /201. BD*(   2) C   9 - C  10           18.66    0.14    0.104
 190. BD (   1)Br   4 - C   8        /113. RY*(   4) C   7                    0.49    0.84    0.058
 190. BD (   1)Br   4 - C   8        /122. RY*(   4) C   8                    0.66    0.75    0.064
 190. BD (   1)Br   4 - C   8        /131. RY*(   4) C   9                    0.39    0.75    0.049
 190. BD (   1)Br   4 - C   8        /194. BD*(   2) C   6 - C   7            9.75    0.14    0.094
 190. BD (   1)Br   4 - C   8        /201. BD*(   2) C   9 - C  10            9.12    0.14    0.090
 194. BD*(   2) C   6 - C   7        /113. RY*(   4) C   7                    0.29    0.70    0.076
 201. BD*(   2) C   9 - C  10        /131. RY*(   4) C   9                    0.48    0.60    0.087


 Natural Bond Orbitals (Summary):

                                                            Principal Delocalizations
           NBO                        Occupancy    Energy   (geminal,vicinal,remote)
 ====================================================================================
 Molecular unit  1  (C8H9OBr)
     1. BD (   1) O   1 - C   2          0.99338    -1.01743  191(v),189(v),50(v)
     2. BD (   1) O   1 - H  11          0.99325    -0.87737  184(v),60(v),63(v)
     3. BD (   1) C   2 - C   3          0.96092    -0.81159  50(v),183(v),9(v),185(g)
                                                    186(g),52(v),93(v),94(v)
                                                    192(v),191(v)
     4. BD (   1) C   2 - C   5          0.98153    -0.81042  187(v),192(g),191(g),200(v)
                                                    193(v),184(g),137(v),101(v)
                                                    51(v),71(v),186(g)
     5. BD (   1) C   2 - H  12          0.96039    -0.67464  50(v),192(v),188(v),69(v)
                                                    51(v)
     6. BD (   1) C   3 -Br   4          0.99119    -0.75597  185(v),9(g)
     7. BD (   1) C   3 - H  13          0.99089    -0.68397  186(v),182(v)
     8. BD (   1) C   3 - H  14          0.98945    -0.68799  182(v),9(v),60(v),78(v)
     9. BD*(   1)Br   4 - C   8          0.81786    -0.40472  190(g),194(v),201(v),184(v)
                                                    189(v),122(g),113(v),185(r)
    10. BD (   1) C   5 - C   6          0.98654    -0.87581  192(g),193(g),185(g),203(v)
                                                    197(v),111(v),195(g),182(v)
                                                    110(v),60(v),137(v)
    11. BD (   1) C   5 - C  10          0.98612    -0.87402  191(g),200(g),195(v),185(g)
                                                    202(v),60(v),129(v),203(g)
                                                    128(v),101(v),186(v)
    12. BD (   1) C   6 - C   7          0.98910    -0.86795  185(v),191(g),196(g),199(v)
                                                    195(g),197(g),93(v),120(v)
                                                    119(v),94(v),92(v)
    13. BD (   2) C   6 - C   7          0.84368    -0.43409  50(v),190(v),9(v),122(v)
                                                    104(g)
    14. BD (   1) C   6 - H  15          0.98948    -0.68603  192(v),196(v),193(g),191(g)
                                                    92(v),110(v)
    15. BD (   1) C   7 - C   8          0.99013    -0.86986  195(v),193(g),202(v),198(g)
                                                    102(v),129(v),197(g),199(g)
                                                    128(v),101(v)
    16. BD (   1) C   7 - H  16          0.98965    -0.68036  191(v),198(v),193(g),196(g)
                                                    119(v),101(v)
    17. BD (   1) C   8 - C   9          0.99016    -0.86882  200(g),203(v),197(v),196(g)
                                                    138(v),111(v),202(g),199(g)
                                                    110(v)
    18. BD (   1) C   8 - H  17          0.98984    -0.68667  200(v),193(v),198(g),128(v)
                                                    110(v),196(g)
    19. BD (   1) C   9 - C  10          0.98911    -0.86639  185(v),192(g),198(g),199(v)
                                                    92(v),203(g),202(g),120(v)
                                                    119(v),94(v)
    20. BD (   2) C   9 - C  10          0.83502    -0.43159  190(v),50(v),9(v),122(v)
    21. BD (   1) C   9 - H  18          0.98956    -0.67700  192(v),196(v),200(g),198(g)
                                                    119(v),137(v)
    22. BD (   1) C  10 - H  19          0.98902    -0.68363  191(v),198(v),200(g),192(g)
                                                    128(v),92(v)
    23. CR (   1) O   1                  0.99987   -19.13253  60(v),63(v)
    24. CR (   1) C   2                  0.99941   -10.32120  69(v),182(g),192(v),191(v)
                                                    150(v)
    25. CR (   1) C   3                  0.99949   -10.30071  187(g),154(v),158(v),62(v)
    26. CR (   1)Br   4                  1.00000  -401.48915   
    27. CR (   2)Br   4                  1.00000  -141.16739   
    28. CR (   3)Br   4                  0.99993   -11.43086  9(g)
    29. CR (   4)Br   4                  1.00000   -56.32422   
    30. CR (   5)Br   4                  0.99993    -6.82226   
    31. CR (   6)Br   4                  1.00000   -56.32076   
    32. CR (   7)Br   4                  0.99993    -6.81228  9(g)
    33. CR (   8)Br   4                  1.00000   -56.32104   
    34. CR (   9)Br   4                  0.99993    -6.81325  9(g)
    35. CR (  10)Br   4                  0.99998    -2.79623   
    36. CR (  11)Br   4                  0.99997    -2.79708   
    37. CR (  12)Br   4                  1.00000    -2.78745   
    38. CR (  13)Br   4                  0.99993    -2.79616   
    39. CR (  14)Br   4                  0.99998    -2.79093   
    40. CR (   1) C   5                  0.99940   -10.27271  102(v),138(v),61(v),193(v)
                                                    200(v),195(v),203(v)
    41. CR (   1) C   6                  0.99944   -10.25284  111(v),92(v),192(v),185(v)
                                                    196(v),162(v),94(v),197(v)
                                                    112(v)
    42. CR (   1) C   7                  0.99948   -10.25587  120(v),191(v),103(v),198(v)
                                                    166(v),195(v),102(v),199(v)
                                                    121(v)
    43. CR (   1) C   8                  0.99947   -10.26673  129(v),111(v),200(v),193(v)
                                                    170(v),202(v),197(v),130(v)
                                                    112(v)
    44. CR (   1) C   9                  0.99949   -10.25202  120(v),192(v),139(v),196(v)
                                                    174(v),203(v),199(v),137(v)
                                                    121(v)
    45. CR (   1) C  10                  0.99944   -10.25280  129(v),94(v),191(v),185(v)
                                                    198(v),178(v),93(v),202(v)
    46. LP (   1) O   1                  0.98933    -0.75028  60(v),186(v),185(v),184(v)
                                                    148(v),189(r)
    47. LP (   2) O   1                  0.89624    -0.46572  185(v),186(v),50(r),146(v)
                                                    9(r),64(v),182(g)
    48. LP (   1)Br   4                  0.99855    -1.11246  9(g),71(v)
    49. LP (   2)Br   4                  0.99124    -0.43870  188(v),189(v),70(v)
    50. LP*(   1) C   5                  0.31892    -0.27545  201(v),194(v),190(r),184(v)
                                                    104(v),140(v),187(r),182(v)
                                                    186(v),94(g),93(g)
    51. RY*(   1) O   1                  0.00091     0.97287   
    52. RY*(   2) O   1                  0.00086     1.22690   
    53. RY*(   3) O   1                  0.00013     1.35196   
    54. RY*(   4) O   1                  0.00003     1.12597   
    55. RY*(   5) O   1                  0.00001     2.74626   
    56. RY*(   6) O   1                  0.00000     2.87622   
    57. RY*(   7) O   1                  0.00001     2.58042   
    58. RY*(   8) O   1                  0.00000     2.53519   
    59. RY*(   9) O   1                  0.00000     2.70170   
    60. RY*(   1) C   2                  0.00413     0.67953   
    61. RY*(   2) C   2                  0.00242     0.66907   
    62. RY*(   3) C   2                  0.00141     1.19035   
    63. RY*(   4) C   2                  0.00078     1.15377   
    64. RY*(   5) C   2                  0.00062     1.42095   
    65. RY*(   6) C   2                  0.00045     1.26086   
    66. RY*(   7) C   2                  0.00016     1.91369   
    67. RY*(   8) C   2                  0.00012     1.88952   
    68. RY*(   9) C   2                  0.00004     2.02586   
    69. RY*(   1) C   3                  0.00229     0.58280   
    70. RY*(   2) C   3                  0.00196     0.58412   
    71. RY*(   3) C   3                  0.00119     0.56615   
    72. RY*(   4) C   3                  0.00043     0.67173   
    73. RY*(   5) C   3                  0.00020     2.04911   
    74. RY*(   6) C   3                  0.00016     1.87383   
    75. RY*(   7) C   3                  0.00006     1.74700   
    76. RY*(   8) C   3                  0.00003     1.87417   
    77. RY*(   9) C   3                  0.00000     1.96639   
    78. RY*(   1)Br   4                  0.00096     0.51180   
    79. RY*(   2)Br   4                  0.00086     0.45312   
    80. RY*(   3)Br   4                  0.00045     0.41485   
    81. RY*(   4)Br   4                  0.00009     0.85749   
    82. RY*(   5)Br   4                  0.00001     0.41711   
    83. RY*(   6)Br   4                  0.00000     3.34593   
    84. RY*(   7)Br   4                  0.00001     0.60526   
    85. RY*(   8)Br   4                  0.00000     3.35453   
    86. RY*(   9)Br   4                  0.00001     0.50145   
    87. RY*(  10)Br   4                  0.00000     3.22097   
    88. RY*(  11)Br   4                  0.00001     0.61374   
    89. RY*(  12)Br   4                  0.00000     3.45725   
    90. RY*(  13)Br   4                  0.00001     0.49003   
    91. RY*(  14)Br   4                  0.00000     3.28642   
    92. RY*(   1) C   5                  0.00279     0.87465   
    93. RY*(   2) C   5                  0.00204     0.69747   
    94. RY*(   3) C   5                  0.00151     0.71152   
    95. RY*(   4) C   5                  0.00073     0.63894   
    96. RY*(   5) C   5                  0.00034     1.72529   
    97. RY*(   6) C   5                  0.00016     2.18209   
    98. RY*(   7) C   5                  0.00014     1.66019   
    99. RY*(   8) C   5                  0.00009     1.99308   
   100. RY*(   9) C   5                  0.00001     1.99072   
   101. RY*(   1) C   6                  0.00300     0.97584   
   102. RY*(   2) C   6                  0.00131     0.55852   
   103. RY*(   3) C   6                  0.00054     0.46603   
   104. RY*(   4) C   6                  0.00040     0.58775   
   105. RY*(   5) C   6                  0.00010     1.60351   
   106. RY*(   6) C   6                  0.00006     2.16487   
   107. RY*(   7) C   6                  0.00003     2.18954   
   108. RY*(   8) C   6                  0.00001     1.88862   
   109. RY*(   9) C   6                  0.00001     1.83097   
   110. RY*(   1) C   7                  0.00276     1.00287   
   111. RY*(   2) C   7                  0.00138     0.49402   
   112. RY*(   3) C   7                  0.00043     0.50931   
   113. RY*(   4) C   7                  0.00025     0.55837   
   114. RY*(   5) C   7                  0.00013     1.66098   
   115. RY*(   6) C   7                  0.00007     2.20504   
   116. RY*(   7) C   7                  0.00003     2.06148   
   117. RY*(   8) C   7                  0.00000     1.68450   
   118. RY*(   9) C   7                  0.00000     2.00310   
   119. RY*(   1) C   8                  0.00250     1.03090   
   120. RY*(   2) C   8                  0.00119     0.49428   
   121. RY*(   3) C   8                  0.00051     0.51178   
   122. RY*(   4) C   8                  0.00035     0.47265   
   123. RY*(   5) C   8                  0.00030     1.74668   
   124. RY*(   6) C   8                  0.00008     2.19513   
   125. RY*(   7) C   8                  0.00002     2.02460   
   126. RY*(   8) C   8                  0.00000     1.74659   
   127. RY*(   9) C   8                  0.00000     1.93193   
   128. RY*(   1) C   9                  0.00276     1.00286   
   129. RY*(   2) C   9                  0.00139     0.49706   
   130. RY*(   3) C   9                  0.00044     0.51720   
   131. RY*(   4) C   9                  0.00027     0.46388   
   132. RY*(   5) C   9                  0.00011     1.75004   
   133. RY*(   6) C   9                  0.00007     2.20258   
   134. RY*(   7) C   9                  0.00003     2.06668   
   135. RY*(   8) C   9                  0.00000     1.91048   
   136. RY*(   9) C   9                  0.00000     1.79224   
   137. RY*(   1) C  10                  0.00332     0.92323   
   138. RY*(   2) C  10                  0.00170     0.60587   
   139. RY*(   3) C  10                  0.00053     0.45305   
   140. RY*(   4) C  10                  0.00040     0.53406   
   141. RY*(   5) C  10                  0.00015     1.68868   
   142. RY*(   6) C  10                  0.00007     2.15107   
   143. RY*(   7) C  10                  0.00004     2.18876   
   144. RY*(   8) C  10                  0.00001     1.87040   
   145. RY*(   9) C  10                  0.00001     1.88041   
   146. RY*(   1) H  11                  0.00075     1.38396   
   147. RY*(   2) H  11                  0.00055     1.10633   
   148. RY*(   3) H  11                  0.00050     1.02482   
   149. RY*(   4) H  11                  0.00001     2.13511   
   150. RY*(   1) H  12                  0.00173     0.20285   
   151. RY*(   2) H  12                  0.00008     1.67818   
   152. RY*(   3) H  12                  0.00005     1.74604   
   153. RY*(   4) H  12                  0.00002     2.11162   
   154. RY*(   1) H  13                  0.00126     0.20272   
   155. RY*(   2) H  13                  0.00006     1.73914   
   156. RY*(   3) H  13                  0.00005     1.78841   
   157. RY*(   4) H  13                  0.00001     1.95958   
   158. RY*(   1) H  14                  0.00070     0.21178   
   159. RY*(   2) H  14                  0.00007     1.62254   
   160. RY*(   3) H  14                  0.00005     1.83032   
   161. RY*(   4) H  14                  0.00001     1.94660   
   162. RY*(   1) H  15                  0.00078     0.20713   
   163. RY*(   2) H  15                  0.00007     1.49023   
   164. RY*(   3) H  15                  0.00003     2.03107   
   165. RY*(   4) H  15                  0.00004     1.97812   
   166. RY*(   1) H  16                  0.00071     0.19730   
   167. RY*(   2) H  16                  0.00006     1.48814   
   168. RY*(   3) H  16                  0.00003     2.13580   
   169. RY*(   4) H  16                  0.00004     1.86281   
   170. RY*(   1) H  17                  0.00074     0.19254   
   171. RY*(   2) H  17                  0.00004     2.13026   
   172. RY*(   3) H  17                  0.00004     1.76738   
   173. RY*(   4) H  17                  0.00003     1.56806   
   174. RY*(   1) H  18                  0.00070     0.20058   
   175. RY*(   2) H  18                  0.00006     1.49164   
   176. RY*(   3) H  18                  0.00003     2.04586   
   177. RY*(   4) H  18                  0.00004     1.96020   
   178. RY*(   1) H  19                  0.00148     0.21417   
   179. RY*(   2) H  19                  0.00006     1.55027   
   180. RY*(   3) H  19                  0.00005     1.83793   
   181. RY*(   4) H  19                  0.00003     2.13945   
   182. BD*(   1) O   1 - C   2          0.01241     0.12390   
   183. BD*(   1) O   1 - H  11          0.00276     0.27020   
   184. BD*(   1) C   2 - C   3          0.01957     0.18773   
   185. BD*(   1) C   2 - C   5          0.02468     0.21318   
   186. BD*(   1) C   2 - H  12          0.01575     0.27019   
   187. BD*(   1) C   3 -Br   4          0.01269    -0.09262   
   188. BD*(   1) C   3 - H  13          0.00806     0.29130   
   189. BD*(   1) C   3 - H  14          0.00610     0.29186   
   190. BD (   1)Br   4 - C   8          0.19660    -0.28220  194(v),201(v),9(g),50(r)
                                                    122(g),113(v),131(v)
   191. BD*(   1) C   5 - C   6          0.01240     0.38056   
   192. BD*(   1) C   5 - C  10          0.01305     0.37871   
   193. BD*(   1) C   6 - C   7          0.00815     0.39243   
   194. BD*(   2) C   6 - C   7          0.05626    -0.13898   
   195. BD*(   1) C   6 - H  15          0.00733     0.29395   
   196. BD*(   1) C   7 - C   8          0.00803     0.38856   
   197. BD*(   1) C   7 - H  16          0.00655     0.31088   
   198. BD*(   1) C   8 - C   9          0.00819     0.39056   
   199. BD*(   1) C   8 - H  17          0.00656     0.30763   
   200. BD*(   1) C   9 - C  10          0.00828     0.39454   
   201. BD*(   2) C   9 - C  10          0.06019    -0.13823   
   202. BD*(   1) C   9 - H  18          0.00664     0.31353   
   203. BD*(   1) C  10 - H  19          0.00781     0.30482   
       -------------------------------
              Total Lewis   47.48544  ( 96.9091%)
        Valence non-Lewis    1.44823  (  2.9556%)
        Rydberg non-Lewis    0.06633  (  0.1354%)
       -------------------------------
            Total unit  1   49.00000  (100.0000%)
           Charge unit  1    1.00000
 Unable to Open any file for archive entry.
 1\1\GINC-COMPUTE-1-13\SP\UB3LYP\def2SVP\C8H9Br1O1(1+,2)\ZAHRT2\08-Jan-
 2021\0\\# b3lyp/def2svp geom=NewRedundant pop=NBO\\30\\1,2\O,0,1.99517
 56869,-1.5823378488,-0.1154960302\C,0,1.5473287838,-0.2720404434,-0.37
 7427183\C,0,2.2253011919,0.6530821919,0.6247509608\Br,0,4.1735365055,0
 .7234075451,0.3897362017\C,0,0.0379329327,-0.1294689171,-0.2366103357\
 C,0,-0.6546246684,0.8541537084,-0.9555863111\C,0,-2.0319220367,1.01525
 3847,-0.7909356842\C,0,-2.7318113882,0.1906630753,0.0954630898\C,0,-2.
 0475680414,-0.7942786077,0.8133523141\C,0,-0.669201474,-0.9527469499,0
 .6497394426\H,0,1.6085839731,-2.1690805732,-0.7783866348\H,0,1.8397964
 692,0.0560475829,-1.3941331474\H,0,2.0440027497,0.3014723834,1.6483932
 581\H,0,1.8620335288,1.6808959581,0.515335418\H,0,-0.1103888306,1.4956
 885064,-1.6551101524\H,0,-2.5622960147,1.7824232923,-1.3602572559\H,0,
 -3.8100320734,0.3133172332,0.2225789754\H,0,-2.5905174785,-1.443162702
 6,1.5050254233\H,0,-0.1253298157,-1.7232892814,1.1995676508\\Version=E
 S64L-G16RevC.01\State=2-A\HF=-2958.7589799\S2=0.756232\S2-1=0.\S2A=0.7
 50021\RMSD=9.852e-09\Dipole=-2.8802421,-0.0956123,-0.5277193\Quadrupol
 e=16.402593,-7.2337719,-9.1688211,1.6863782,0.3960213,-0.9349923\PG=C0
 1 [X(C8H9Br1O1)]\\@
 The archive entry for this job was punched.


 THIS CURIOUS WORLD WHICH WE INHABIT IS MORE WONDERFUL THAN IT IS CONVENIENT;
 MORE BEAUTIFUL THAN IT IS USEFUL;
 IT IS MORE TO BE ADMIRED THAN IT IS TO BE USED.

                                                                 -- THOREAU
 File lengths (MBytes):  RWF=     44 Int=      0 D2E=      0 Chk=      4 Scr=      1
 Normal termination of Gaussian 16
