# Supplementary material for: Machine-Learning-Guided Discovery of Electrochemical Reactions
Source: J Am Chem Soc. 2022 Dec 2;144(49):22599–610. doi: 10.1021/jacs.2c08997 (PMC9756344; doi:10.1021/jacs.2c08997)
Supplement: Supplementary file 3 — ja2c08997_si_003.zip [file ja2c08997_si_003.zip › Oxidation Site Selectivity/Ologs_notimes/42.log]

 Entering Gaussian System, Link 0=g16
 Input=42.com
 Output=42.log
 Initial command:
  
 Copyright (c) 1988-2019, Gaussian, Inc.  All Rights Reserved.
  
 This is part of the Gaussian(R) 16 program.  It is based on
 the Gaussian(R) 09 system (copyright 2009, Gaussian, Inc.),
 the Gaussian(R) 03 system (copyright 2003, Gaussian, Inc.),
 the Gaussian(R) 98 system (copyright 1998, Gaussian, Inc.),
 the Gaussian(R) 94 system (copyright 1995, Gaussian, Inc.),
 the Gaussian 92(TM) system (copyright 1992, Gaussian, Inc.),
 the Gaussian 90(TM) system (copyright 1990, Gaussian, Inc.),
 the Gaussian 88(TM) system (copyright 1988, Gaussian, Inc.),
 the Gaussian 86(TM) system (copyright 1986, Carnegie Mellon
 University), and the Gaussian 82(TM) system (copyright 1983,
 Carnegie Mellon University). Gaussian is a federally registered
 trademark of Gaussian, Inc.
  
 This software contains proprietary and confidential information,
 including trade secrets, belonging to Gaussian, Inc.
  
 This software is provided under written license and may be
 used, copied, transmitted, or stored only in accord with that
 written license.
  
 The following legend is applicable only to US Government
 contracts under FAR:
  
                    RESTRICTED RIGHTS LEGEND
  
 Use, reproduction and disclosure by the US Government is
 subject to restrictions as set forth in subparagraphs (a)
 and (c) of the Commercial Computer Software - Restricted
 Rights clause in FAR 52.227-19.
  
 Gaussian, Inc.
 340 Quinnipiac St., Bldg. 40, Wallingford CT 06492
  
  
 ---------------------------------------------------------------
 Warning -- This program may not be used in any manner that
 competes with the business of Gaussian, Inc. or will provide
 assistance to any competitor of Gaussian, Inc.  The licensee
 of this program is prohibited from giving any competitor of
 Gaussian, Inc. access to this program.  By using this program,
 the user acknowledges that Gaussian, Inc. is engaged in the
 business of creating and licensing software in the field of
 computational chemistry and represents and warrants to the
 licensee that it is not a competitor of Gaussian, Inc. and that
 it will not use this program in any manner prohibited above.
 ---------------------------------------------------------------
  

 Cite this work as:
 Gaussian 16, Revision C.01,
 M. J. Frisch, G. W. Trucks, H. B. Schlegel, G. E. Scuseria, 
 M. A. Robb, J. R. Cheeseman, G. Scalmani, V. Barone, 
 G. A. Petersson, H. Nakatsuji, X. Li, M. Caricato, A. V. Marenich, 
 J. Bloino, B. G. Janesko, R. Gomperts, B. Mennucci, H. P. Hratchian, 
 J. V. Ortiz, A. F. Izmaylov, J. L. Sonnenberg, D. Williams-Young, 
 F. Ding, F. Lipparini, F. Egidi, J. Goings, B. Peng, A. Petrone, 
 T. Henderson, D. Ranasinghe, V. G. Zakrzewski, J. Gao, N. Rega, 
 G. Zheng, W. Liang, M. Hada, M. Ehara, K. Toyota, R. Fukuda, 
 J. Hasegawa, M. Ishida, T. Nakajima, Y. Honda, O. Kitao, H. Nakai, 
 T. Vreven, K. Throssell, J. A. Montgomery, Jr., J. E. Peralta, 
 F. Ogliaro, M. J. Bearpark, J. J. Heyd, E. N. Brothers, K. N. Kudin, 
 V. N. Staroverov, T. A. Keith, R. Kobayashi, J. Normand, 
 K. Raghavachari, A. P. Rendell, J. C. Burant, S. S. Iyengar, 
 J. Tomasi, M. Cossi, J. M. Millam, M. Klene, C. Adamo, R. Cammi, 
 J. W. Ochterski, R. L. Martin, K. Morokuma, O. Farkas, 
 J. B. Foresman, and D. J. Fox, Gaussian, Inc., Wallingford CT, 2019.
 
 ******************************************
 Gaussian 16:  ES64L-G16RevC.01  3-Jul-2019
                 8-Jan-2021 
 ******************************************
 %nprocshared=16
 Will use up to   16 processors via shared memory.
 %mem=7GB
 -----------------------------------------
 # b3lyp/def2svp geom=NewRedundant pop=NBO
 -----------------------------------------
 1/29=4000,38=1,172=1/1;
 2/12=2,17=6,18=5,40=1/2;
 3/5=43,7=101,11=2,25=1,30=1,74=-5/1,2,3;
 4//1;
 5/5=2,38=5/2;
 6/7=2,8=2,9=2,10=2,28=1,40=1/1,7;
 99/5=1,9=1/99;
 --
 42
 --
 Symbolic Z-matrix:
 Charge =  1 Multiplicity = 2
 O                     1.99283   0.70342  -1.43714 
 C                     1.53134   0.52284  -0.11719 
 C                     2.27438  -0.67436   0.46506 
 Cl                    4.04163  -0.36476   0.63298 
 C                     0.03303   0.26647  -0.04872 
 C                    -0.69598   0.60312   1.09997 
 C                    -2.06188   0.3243    1.18068 
 C                    -2.71437  -0.29397   0.10941 
 C                    -1.99408  -0.62968  -1.0403 
 C                    -0.6269   -0.35249  -1.11859 
 H                     1.56217   1.48873  -1.79906 
 H                     1.77142   1.40092   0.51429 
 H                     2.14932  -1.54431  -0.19412 
 H                     1.88641  -0.91569   1.46238 
 H                    -0.18942   1.09379   1.93648 
 H                    -2.62079   0.59557   2.07959 
 H                    -3.78383  -0.50936   0.16981 
 H                    -2.49977  -1.11052  -1.88134 
 H                    -0.05552  -0.60401  -2.0142 
 
                          Input orientation:                          
 ---------------------------------------------------------------------
 Center     Atomic      Atomic             Coordinates (Angstroms)
 Number     Number       Type             X           Y           Z
 ---------------------------------------------------------------------
      1          8           0        1.992826    0.703425   -1.437140
      2          6           0        1.531337    0.522842   -0.117185
      3          6           0        2.274378   -0.674360    0.465059
      4         17           0        4.041627   -0.364760    0.632983
      5          6           0        0.033028    0.266465   -0.048716
      6          6           0       -0.695978    0.603118    1.099971
      7          6           0       -2.061877    0.324296    1.180683
      8          6           0       -2.714368   -0.293967    0.109412
      9          6           0       -1.994078   -0.629683   -1.040300
     10          6           0       -0.626901   -0.352493   -1.118594
     11          1           0        1.562169    1.488733   -1.799056
     12          1           0        1.771425    1.400918    0.514290
     13          1           0        2.149324   -1.544306   -0.194120
     14          1           0        1.886408   -0.915688    1.462376
     15          1           0       -0.189415    1.093787    1.936480
     16          1           0       -2.620793    0.595568    2.079590
     17          1           0       -3.783825   -0.509362    0.169807
     18          1           0       -2.499768   -1.110523   -1.881343
     19          1           0       -0.055519   -0.604009   -2.014196
 ---------------------------------------------------------------------
                    Distance matrix (angstroms):
                    1          2          3          4          5
     1  O    0.000000
     2  C    1.409915   0.000000
     3  C    2.365570   1.524602   0.000000
     4  Cl   3.102259   2.766251   1.802004   0.000000
     5  C    2.441201   1.521627   2.484506   4.114855   0.000000
     6  C    3.698197   2.539458   3.295161   4.857960   1.401523
     7  C    4.841214   3.825582   4.506944   6.166648   2.429690
     8  C    5.054135   4.329496   5.015852   6.776622   2.808429
     9  C    4.222566   3.822173   4.526348   6.268955   2.428061
    10  C    2.842429   2.535157   3.320990   4.986314   1.401162
    11  H    0.966001   1.939739   3.211297   3.936745   2.626005
    12  H    2.084128   1.107890   2.135922   2.878459   2.150809
    13  H    2.573302   2.158918   1.098618   2.378284   2.789040
    14  H    3.322656   2.165747   1.096997   2.374107   2.667565
    15  H    4.036814   2.739435   3.370712   4.661350   2.162161
    16  H    5.802112   4.698010   5.308684   6.884965   3.417712
    17  H    6.117420   5.422063   6.067638   7.840482   3.901030
    18  H    4.865298   4.693607   5.337444   7.047542   3.416091
    19  H    2.497618   2.717822   3.402951   4.883790   2.151436
                    6          7          8          9         10
     6  C    0.000000
     7  C    1.396401   0.000000
     8  C    2.420716   1.398433   0.000000
     9  C    2.790273   2.418148   1.397627   0.000000
    10  C    2.416608   2.793541   2.422589   1.397189   0.000000
    11  H    3.779934   4.834095   5.010892   4.208359   2.940267
    12  H    2.658493   4.037004   4.812369   4.551824   3.390092
    13  H    3.792341   4.807908   5.031002   4.326701   3.159509
    14  H    3.017752   4.147996   4.835720   4.626377   3.646274
    15  H    1.094125   2.160893   3.411660   3.884376   3.408312
    16  H    2.159773   1.092707   2.163707   3.409945   3.886232
    17  H    3.411395   2.163784   1.092604   2.163800   3.413320
    18  H    3.883099   3.409759   2.162389   1.092832   2.159636
    19  H    3.400791   3.885161   3.416916   2.169595   1.091715
                   11         12         13         14         15
    11  H    0.000000
    12  H    2.324450   0.000000
    13  H    3.481364   3.052703   0.000000
    14  H    4.064888   2.505744   1.791163   0.000000
    15  H    4.144666   2.441689   4.119307   2.927764   0.000000
    16  H    5.773977   4.731842   5.701126   4.793715   2.486021
    17  H    6.037256   5.884611   6.033723   5.829870   4.314048
    18  H    4.823093   5.503588   4.964771   5.518782   4.977196
    19  H    2.653821   3.708193   3.009679   3.994343   4.302124
                   16         17         18         19
    16  H    0.000000
    17  H    2.494150   0.000000
    18  H    4.314439   2.493475   0.000000
    19  H    4.977820   4.321932   2.499712   0.000000
 Stoichiometry    C8H9ClO(1+,2)
 Framework group  C1[X(C8H9ClO)]
 Deg. of freedom    51
 Full point group                 C1      NOp   1
 Largest Abelian subgroup         C1      NOp   1
 Largest concise Abelian subgroup C1      NOp   1
                         Standard orientation:                         
 ---------------------------------------------------------------------
 Center     Atomic      Atomic             Coordinates (Angstroms)
 Number     Number       Type             X           Y           Z
 ---------------------------------------------------------------------
      1          8           0        1.209184    1.497398    0.813511
      2          6           0        0.814957    0.165993    0.568955
      3          6           0        1.604228   -0.328028   -0.638275
      4         17           0        3.372376   -0.424836   -0.304358
      5          6           0       -0.674022    0.037402    0.283030
      6          6           0       -1.351929   -1.158138    0.557606
      7          6           0       -2.707721   -1.291675    0.251119
      8          6           0       -3.401298   -0.227003   -0.332867
      9          6           0       -2.732160    0.969105   -0.606620
     10          6           0       -1.374950    1.100359   -0.301844
     11          1           0        0.749096    1.804186    1.605570
     12          1           0        1.071276   -0.490631    1.423686
     13          1           0        1.461326    0.361368   -1.481646
     14          1           0        1.268799   -1.331342   -0.928535
     15          1           0       -0.813405   -1.989974    1.021448
     16          1           0       -3.226789   -2.227033    0.474012
     17          1           0       -4.463023   -0.328889   -0.569807
     18          1           0       -3.270187    1.805084   -1.060437
     19          1           0       -0.843587    2.032161   -0.504918
 ---------------------------------------------------------------------
 Rotational constants (GHZ):           2.9062392           0.5497341           0.5042339
 Standard basis: def2SVP (5D, 7F)
 There are   199 symmetry adapted cartesian basis functions of A   symmetry.
 There are   189 symmetry adapted basis functions of A   symmetry.
   189 basis functions,   325 primitive gaussians,   199 cartesian basis functions
    41 alpha electrons       40 beta electrons
       nuclear repulsion energy       566.8234087174 Hartrees.
 NAtoms=   19 NActive=   19 NUniq=   19 SFac= 1.00D+00 NAtFMM=   60 NAOKFM=F Big=F
 Integral buffers will be    131072 words long.
 Raffenetti 2 integral format.
 Two-electron integral symmetry is turned on.
 One-electron integrals computed using PRISM.
   1 Symmetry operations used in ECPInt.
 ECPInt:  NShTT=    4005 NPrTT=   14873 LenC2=    3894 LenP2D=   11141.
 LDataN:  DoStor=T MaxTD1= 4 Len=   56
 NBasis=   189 RedAO= T EigKep=  2.94D-04  NBF=   189
 NBsUse=   189 1.00D-06 EigRej= -1.00D+00 NBFU=   189
 ExpMin= 1.22D-01 ExpMax= 1.04D+04 ExpMxC= 1.57D+03 IAcc=3 IRadAn=         5 AccDes= 0.00D+00
 Harris functional with IExCor=  402 and IRadAn=       5 diagonalized for initial guess.
 HarFok:  IExCor=  402 AccDes= 0.00D+00 IRadAn=         5 IDoV= 1 UseB2=F ITyADJ=14
 ICtDFT=  3500011 ScaDFX=  1.000000  1.000000  1.000000  1.000000
 FoFCou: FMM=F IPFlag=           0 FMFlag=      100000 FMFlg1=           0
         NFxFlg=           0 DoJE=T BraDBF=F KetDBF=T FulRan=T
         wScrn=  0.000000 ICntrl=       500 IOpCl=  0 I1Cent=   200000004 NGrid=           0
         NMat0=    1 NMatS0=      1 NMatT0=    0 NMatD0=    1 NMtDS0=    0 NMtDT0=    0
 Petite list used in FoFCou.
 Initial guess <Sx>= 0.0000 <Sy>= 0.0000 <Sz>= 0.5000 <S**2>= 0.7500 S= 0.5000
 Requested convergence on RMS density matrix=1.00D-08 within 128 cycles.
 Requested convergence on MAX density matrix=1.00D-06.
 Requested convergence on             energy=1.00D-06.
 No special actions if energy rises.
 Integral accuracy reduced to 1.0D-05 until final iterations.
 EnCoef did     5 forward-backward iterations
 EnCoef did     2 forward-backward iterations
 EnCoef did     3 forward-backward iterations
 Restarting incremental Fock formation.
 Initial convergence to 1.0D-05 achieved.  Increase integral accuracy.
 SCF Done:  E(UB3LYP) =  -844.951573026     A.U. after   40 cycles
            NFock= 40  Conv=0.77D-08     -V/T= 2.0058
 <Sx>= 0.0000 <Sy>= 0.0000 <Sz>= 0.5000 <S**2>= 0.7572 S= 0.5036
 <L.S>= 0.000000000000E+00
 Annihilation of the first spin contaminant:
 S**2 before annihilation     0.7572,   after     0.7500

 **********************************************************************

            Population analysis using the SCF Density.

 **********************************************************************

 Orbital symmetries:
 Alpha Orbitals:
       Occupied  (A) (A) (A) (A) (A) (A) (A) (A) (A) (A) (A) (A)
                 (A) (A) (A) (A) (A) (A) (A) (A) (A) (A) (A) (A)
                 (A) (A) (A) (A) (A) (A) (A) (A) (A) (A) (A) (A)
                 (A) (A) (A) (A) (A)
       Virtual   (A) (A) (A) (A) (A) (A) (A) (A) (A) (A) (A) (A)
                 (A) (A) (A) (A) (A) (A) (A) (A) (A) (A) (A) (A)
                 (A) (A) (A) (A) (A) (A) (A) (A) (A) (A) (A) (A)
                 (A) (A) (A) (A) (A) (A) (A) (A) (A) (A) (A) (A)
                 (A) (A) (A) (A) (A) (A) (A) (A) (A) (A) (A) (A)
                 (A) (A) (A) (A) (A) (A) (A) (A) (A) (A) (A) (A)
                 (A) (A) (A) (A) (A) (A) (A) (A) (A) (A) (A) (A)
                 (A) (A) (A) (A) (A) (A) (A) (A) (A) (A) (A) (A)
                 (A) (A) (A) (A) (A) (A) (A) (A) (A) (A) (A) (A)
                 (A) (A) (A) (A) (A) (A) (A) (A) (A) (A) (A) (A)
                 (A) (A) (A) (A) (A) (A) (A) (A) (A) (A) (A) (A)
                 (A) (A) (A) (A) (A) (A) (A) (A) (A) (A) (A) (A)
                 (A) (A) (A) (A)
 Beta  Orbitals:
       Occupied  (A) (A) (A) (A) (A) (A) (A) (A) (A) (A) (A) (A)
                 (A) (A) (A) (A) (A) (A) (A) (A) (A) (A) (A) (A)
                 (A) (A) (A) (A) (A) (A) (A) (A) (A) (A) (A) (A)
                 (A) (A) (A) (A)
       Virtual   (A) (A) (A) (A) (A) (A) (A) (A) (A) (A) (A) (A)
                 (A) (A) (A) (A) (A) (A) (A) (A) (A) (A) (A) (A)
                 (A) (A) (A) (A) (A) (A) (A) (A) (A) (A) (A) (A)
                 (A) (A) (A) (A) (A) (A) (A) (A) (A) (A) (A) (A)
                 (A) (A) (A) (A) (A) (A) (A) (A) (A) (A) (A) (A)
                 (A) (A) (A) (A) (A) (A) (A) (A) (A) (A) (A) (A)
                 (A) (A) (A) (A) (A) (A) (A) (A) (A) (A) (A) (A)
                 (A) (A) (A) (A) (A) (A) (A) (A) (A) (A) (A) (A)
                 (A) (A) (A) (A) (A) (A) (A) (A) (A) (A) (A) (A)
                 (A) (A) (A) (A) (A) (A) (A) (A) (A) (A) (A) (A)
                 (A) (A) (A) (A) (A) (A) (A) (A) (A) (A) (A) (A)
                 (A) (A) (A) (A) (A) (A) (A) (A) (A) (A) (A) (A)
                 (A) (A) (A) (A) (A)
 The electronic state is 2-A.
 Alpha  occ. eigenvalues -- -101.65097 -19.33049 -10.44121 -10.42381 -10.41377
 Alpha  occ. eigenvalues --  -10.40867 -10.39684 -10.39660 -10.39400 -10.39088
 Alpha  occ. eigenvalues --   -9.60490  -7.37386  -7.36596  -7.36240  -1.21114
 Alpha  occ. eigenvalues --   -1.06435  -1.01257  -0.97108  -0.94040  -0.89622
 Alpha  occ. eigenvalues --   -0.80842  -0.80518  -0.76781  -0.72601  -0.70494
 Alpha  occ. eigenvalues --   -0.66593  -0.64800  -0.63114  -0.62184  -0.61505
 Alpha  occ. eigenvalues --   -0.59284  -0.57812  -0.56707  -0.55193  -0.54412
 Alpha  occ. eigenvalues --   -0.52489  -0.48536  -0.46892  -0.45726  -0.45145
 Alpha  occ. eigenvalues --   -0.44213
 Alpha virt. eigenvalues --   -0.22754  -0.21048  -0.11795  -0.09965  -0.09158
 Alpha virt. eigenvalues --   -0.07196  -0.06830  -0.04881  -0.03812  -0.03317
 Alpha virt. eigenvalues --   -0.02212  -0.00441   0.00483   0.03505   0.03868
 Alpha virt. eigenvalues --    0.05407   0.10098   0.10819   0.11267   0.13347
 Alpha virt. eigenvalues --    0.16205   0.22216   0.23436   0.24740   0.25378
 Alpha virt. eigenvalues --    0.26515   0.27123   0.28749   0.29670   0.30478
 Alpha virt. eigenvalues --    0.31394   0.33800   0.35792   0.36477   0.37642
 Alpha virt. eigenvalues --    0.39632   0.40185   0.42165   0.43545   0.45098
 Alpha virt. eigenvalues --    0.46031   0.47377   0.48267   0.48997   0.49366
 Alpha virt. eigenvalues --    0.50109   0.50862   0.51655   0.53324   0.54554
 Alpha virt. eigenvalues --    0.54881   0.55846   0.56428   0.60017   0.61964
 Alpha virt. eigenvalues --    0.62663   0.64275   0.65133   0.65918   0.67084
 Alpha virt. eigenvalues --    0.71458   0.73569   0.75554   0.77571   0.83800
 Alpha virt. eigenvalues --    0.86256   0.86928   0.89200   0.94815   0.99432
 Alpha virt. eigenvalues --    0.99785   1.03200   1.03586   1.05255   1.07954
 Alpha virt. eigenvalues --    1.08526   1.10380   1.10489   1.13840   1.18991
 Alpha virt. eigenvalues --    1.23198   1.27561   1.31433   1.33279   1.39515
 Alpha virt. eigenvalues --    1.43022   1.46937   1.49782   1.49852   1.52647
 Alpha virt. eigenvalues --    1.53591   1.54028   1.54904   1.56278   1.58195
 Alpha virt. eigenvalues --    1.58917   1.60492   1.62894   1.63916   1.68070
 Alpha virt. eigenvalues --    1.68485   1.70566   1.74333   1.75210   1.76902
 Alpha virt. eigenvalues --    1.78494   1.79125   1.79610   1.86068   1.87498
 Alpha virt. eigenvalues --    1.90423   1.92911   1.94386   1.94986   1.96377
 Alpha virt. eigenvalues --    2.00922   2.04645   2.07482   2.09752   2.10456
 Alpha virt. eigenvalues --    2.12330   2.14578   2.16595   2.18224   2.25251
 Alpha virt. eigenvalues --    2.30824   2.36047   2.39069   2.41758   2.43036
 Alpha virt. eigenvalues --    2.43684   2.53178   2.53539   2.59461   2.64578
 Alpha virt. eigenvalues --    2.65927   2.66711   2.68528   2.74909   2.78606
 Alpha virt. eigenvalues --    2.82108   2.89579   2.92716   2.96104   3.01776
 Alpha virt. eigenvalues --    3.21132   3.41918   3.58595
  Beta  occ. eigenvalues -- -101.64995 -19.32775 -10.44091 -10.41978 -10.40902
  Beta  occ. eigenvalues --  -10.40792 -10.39619 -10.39548 -10.39385 -10.39118
  Beta  occ. eigenvalues --   -9.60396  -7.37310  -7.36297  -7.36182  -1.20551
  Beta  occ. eigenvalues --   -1.05668  -1.00766  -0.96086  -0.93839  -0.88902
  Beta  occ. eigenvalues --   -0.80403  -0.80037  -0.76440  -0.72406  -0.70140
  Beta  occ. eigenvalues --   -0.66276  -0.64442  -0.62792  -0.61497  -0.61341
  Beta  occ. eigenvalues --   -0.59079  -0.56969  -0.55420  -0.54825  -0.54092
  Beta  occ. eigenvalues --   -0.52030  -0.46420  -0.45310  -0.44112  -0.43752
  Beta virt. eigenvalues --   -0.39568  -0.20329  -0.20026  -0.11530  -0.09688
  Beta virt. eigenvalues --   -0.09055  -0.07039  -0.06160  -0.04451  -0.03572
  Beta virt. eigenvalues --   -0.03185  -0.01976  -0.00245   0.00677   0.03920
  Beta virt. eigenvalues --    0.04122   0.06023   0.10263   0.11172   0.11626
  Beta virt. eigenvalues --    0.13597   0.16593   0.22697   0.23451   0.24949
  Beta virt. eigenvalues --    0.25795   0.26748   0.27751   0.29237   0.30108
  Beta virt. eigenvalues --    0.30940   0.31834   0.34405   0.35953   0.36718
  Beta virt. eigenvalues --    0.38058   0.39939   0.40861   0.42693   0.43988
  Beta virt. eigenvalues --    0.45521   0.46214   0.47774   0.48675   0.49101
  Beta virt. eigenvalues --    0.49576   0.50271   0.51321   0.52059   0.53595
  Beta virt. eigenvalues --    0.54839   0.55165   0.56098   0.56699   0.60241
  Beta virt. eigenvalues --    0.62306   0.63047   0.64619   0.65698   0.66440
  Beta virt. eigenvalues --    0.67767   0.71752   0.73736   0.75893   0.77981
  Beta virt. eigenvalues --    0.84020   0.86669   0.87061   0.89557   0.95408
  Beta virt. eigenvalues --    0.99701   1.00333   1.03667   1.04667   1.05390
  Beta virt. eigenvalues --    1.08207   1.08920   1.10650   1.11224   1.14080
  Beta virt. eigenvalues --    1.19179   1.23455   1.27823   1.31618   1.33517
  Beta virt. eigenvalues --    1.39923   1.43314   1.47091   1.49953   1.50052
  Beta virt. eigenvalues --    1.53227   1.54281   1.54704   1.55454   1.56439
  Beta virt. eigenvalues --    1.58672   1.59053   1.60889   1.63019   1.64291
  Beta virt. eigenvalues --    1.68479   1.68811   1.70885   1.74742   1.75649
  Beta virt. eigenvalues --    1.77190   1.78871   1.79361   1.79724   1.86416
  Beta virt. eigenvalues --    1.87830   1.90585   1.93241   1.94596   1.95095
  Beta virt. eigenvalues --    1.97311   2.01210   2.04871   2.08765   2.10206
  Beta virt. eigenvalues --    2.10901   2.13080   2.14932   2.16848   2.18479
  Beta virt. eigenvalues --    2.25700   2.31306   2.36697   2.39858   2.42007
  Beta virt. eigenvalues --    2.43755   2.44249   2.53246   2.53591   2.59723
  Beta virt. eigenvalues --    2.64863   2.66114   2.66990   2.68968   2.75285
  Beta virt. eigenvalues --    2.79201   2.82398   2.89796   2.92915   2.96478
  Beta virt. eigenvalues --    3.02001   3.21512   3.42087   3.58789
          Condensed to atoms (all electrons):
               1          2          3          4          5          6
     1  O    7.662037   0.337711  -0.065011   0.004825  -0.056380   0.005450
     2  C    0.337711   4.822181   0.272943  -0.057565   0.282627  -0.072447
     3  C   -0.065011   0.272943   4.742123   0.286774  -0.030345   0.003845
     4  Cl   0.004825  -0.057565   0.286774  16.809197   0.006357   0.000037
     5  C   -0.056380   0.282627  -0.030345   0.006357   5.697128   0.134301
     6  C    0.005450  -0.072447   0.003845   0.000037   0.134301   5.176147
     7  C   -0.000164   0.009411  -0.000674   0.000001   0.119517   0.279389
     8  C   -0.000012  -0.001047   0.000092   0.000000  -0.165745   0.110955
     9  C    0.001207   0.010520  -0.000279   0.000001   0.102802  -0.135811
    10  C    0.004078  -0.073587  -0.013451  -0.000089   0.136091   0.051417
    11  H    0.326354  -0.033674   0.009476   0.000163   0.006423   0.001143
    12  H   -0.026267   0.360735  -0.015527   0.001782  -0.041404  -0.007446
    13  H   -0.000317  -0.004158   0.374540  -0.027220  -0.011728  -0.001520
    14  H    0.003615  -0.018091   0.381466  -0.025560   0.002732   0.002578
    15  H    0.000099  -0.009782   0.000085  -0.000097  -0.078873   0.452500
    16  H    0.000001  -0.000166   0.000000  -0.000000   0.014691  -0.059670
    17  H    0.000000   0.000030   0.000001   0.000000  -0.001550   0.012381
    18  H   -0.000009  -0.000186   0.000002  -0.000000   0.014930  -0.001833
    19  H    0.020269  -0.017251  -0.000761  -0.000049  -0.082290   0.013551
               7          8          9         10         11         12
     1  O   -0.000164  -0.000012   0.001207   0.004078   0.326354  -0.026267
     2  C    0.009411  -0.001047   0.010520  -0.073587  -0.033674   0.360735
     3  C   -0.000674   0.000092  -0.000279  -0.013451   0.009476  -0.015527
     4  Cl   0.000001   0.000000   0.000001  -0.000089   0.000163   0.001782
     5  C    0.119517  -0.165745   0.102802   0.136091   0.006423  -0.041404
     6  C    0.279389   0.110955  -0.135811   0.051417   0.001143  -0.007446
     7  C    5.043793   0.187088   0.095873  -0.130324  -0.000080   0.000626
     8  C    0.187088   5.125961   0.189952   0.113051   0.000007  -0.000028
     9  C    0.095873   0.189952   5.070196   0.264192  -0.000218  -0.000213
    10  C   -0.130324   0.113051   0.264192   5.183182  -0.002029   0.012352
    11  H   -0.000080   0.000007  -0.000218  -0.002029   0.499925  -0.007412
    12  H    0.000626  -0.000028  -0.000213   0.012352  -0.007412   0.647747
    13  H    0.000110  -0.000004  -0.000194   0.005992  -0.000379   0.008514
    14  H   -0.000278  -0.000006   0.000088  -0.001087  -0.000364  -0.006032
    15  H   -0.052984   0.012616  -0.001549   0.012656   0.000044   0.005286
    16  H    0.448954  -0.067037   0.012741  -0.001943  -0.000000   0.000005
    17  H   -0.061605   0.446174  -0.061033   0.012203  -0.000000  -0.000001
    18  H    0.012735  -0.066839   0.451298  -0.062253   0.000010   0.000002
    19  H   -0.001815   0.012465  -0.049970   0.450483   0.000022   0.001108
              13         14         15         16         17         18
     1  O   -0.000317   0.003615   0.000099   0.000001   0.000000  -0.000009
     2  C   -0.004158  -0.018091  -0.009782  -0.000166   0.000030  -0.000186
     3  C    0.374540   0.381466   0.000085   0.000000   0.000001   0.000002
     4  Cl  -0.027220  -0.025560  -0.000097  -0.000000   0.000000  -0.000000
     5  C   -0.011728   0.002732  -0.078873   0.014691  -0.001550   0.014930
     6  C   -0.001520   0.002578   0.452500  -0.059670   0.012381  -0.001833
     7  C    0.000110  -0.000278  -0.052984   0.448954  -0.061605   0.012735
     8  C   -0.000004  -0.000006   0.012616  -0.067037   0.446174  -0.066839
     9  C   -0.000194   0.000088  -0.001549   0.012741  -0.061033   0.451298
    10  C    0.005992  -0.001087   0.012656  -0.001943   0.012203  -0.062253
    11  H   -0.000379  -0.000364   0.000044  -0.000000  -0.000000   0.000010
    12  H    0.008514  -0.006032   0.005286   0.000005  -0.000001   0.000002
    13  H    0.578043  -0.017762  -0.000014   0.000001  -0.000000  -0.000000
    14  H   -0.017762   0.592579   0.001344   0.000001  -0.000001   0.000002
    15  H   -0.000014   0.001344   0.624617  -0.010854  -0.000170   0.000019
    16  H    0.000001   0.000001  -0.010854   0.610658  -0.010114  -0.000179
    17  H   -0.000000  -0.000001  -0.000170  -0.010114   0.599209  -0.010241
    18  H   -0.000000   0.000002   0.000019  -0.000179  -0.010241   0.610243
    19  H    0.001719   0.000019  -0.000101   0.000018  -0.000147  -0.010323
              19
     1  O    0.020269
     2  C   -0.017251
     3  C   -0.000761
     4  Cl  -0.000049
     5  C   -0.082290
     6  C    0.013551
     7  C   -0.001815
     8  C    0.012465
     9  C   -0.049970
    10  C    0.450483
    11  H    0.000022
    12  H    0.001108
    13  H    0.001719
    14  H    0.000019
    15  H   -0.000101
    16  H    0.000018
    17  H   -0.000147
    18  H   -0.010323
    19  H    0.612943
          Atomic-Atomic Spin Densities.
               1          2          3          4          5          6
     1  O    0.113175  -0.008284  -0.000859  -0.001858  -0.004124   0.000016
     2  C   -0.008284  -0.008339   0.037070  -0.004006  -0.018027  -0.003589
     3  C   -0.000859   0.037070   0.010702  -0.009654  -0.004001  -0.001071
     4  Cl  -0.001858  -0.004006  -0.009654   0.154507  -0.000092   0.000029
     5  C   -0.004124  -0.018027  -0.004001  -0.000092   0.298242   0.023834
     6  C    0.000016  -0.003589  -0.001071   0.000029   0.023834   0.042144
     7  C    0.000005   0.000319   0.000009  -0.000000  -0.002544  -0.023255
     8  C    0.000002   0.000084   0.000015  -0.000000  -0.010916  -0.003183
     9  C    0.000090   0.000078  -0.000058   0.000000  -0.001856  -0.002629
    10  C    0.000655  -0.005475  -0.000834   0.000039   0.022278   0.003125
    11  H   -0.001084   0.000655   0.000169  -0.000252   0.001980   0.000003
    12  H   -0.000889   0.002681  -0.006468   0.004119  -0.006820   0.000070
    13  H    0.000942  -0.004408  -0.002180   0.000185   0.002348   0.000307
    14  H    0.000039  -0.000673  -0.001523  -0.000003   0.001088   0.000441
    15  H    0.000008  -0.000076  -0.000095   0.000008  -0.000547   0.001466
    16  H   -0.000000  -0.000000  -0.000000   0.000000   0.000111   0.000115
    17  H   -0.000000   0.000001   0.000000   0.000000  -0.000014  -0.000205
    18  H    0.000001  -0.000000   0.000000   0.000000   0.000118  -0.000069
    19  H    0.000237  -0.000396  -0.000273   0.000018  -0.000524  -0.000061
               7          8          9         10         11         12
     1  O    0.000005   0.000002   0.000090   0.000655  -0.001084  -0.000889
     2  C    0.000319   0.000084   0.000078  -0.005475   0.000655   0.002681
     3  C    0.000009   0.000015  -0.000058  -0.000834   0.000169  -0.006468
     4  Cl  -0.000000  -0.000000   0.000000   0.000039  -0.000252   0.004119
     5  C   -0.002544  -0.010916  -0.001856   0.022278   0.001980  -0.006820
     6  C   -0.023255  -0.003183  -0.002629   0.003125   0.000003   0.000070
     7  C    0.011723   0.015493   0.001714  -0.003335  -0.000008   0.000079
     8  C    0.015493   0.340411   0.010864  -0.003095  -0.000009   0.000007
     9  C    0.001714   0.010864  -0.021290  -0.022198  -0.000071   0.000048
    10  C   -0.003335  -0.003095  -0.022198   0.076685   0.000343   0.000437
    11  H   -0.000008  -0.000009  -0.000071   0.000343  -0.000753  -0.001288
    12  H    0.000079   0.000007   0.000048   0.000437  -0.001288   0.044757
    13  H   -0.000021  -0.000028  -0.000014   0.000989  -0.000109   0.000710
    14  H   -0.000048  -0.000019  -0.000003   0.000176  -0.000013   0.000653
    15  H    0.000177   0.000074  -0.000080   0.000072  -0.000007   0.000133
    16  H    0.001156  -0.000978   0.000079  -0.000066  -0.000000   0.000001
    17  H   -0.000690   0.003662  -0.000575  -0.000197  -0.000000  -0.000000
    18  H    0.000113  -0.000894   0.001015  -0.000057  -0.000000   0.000000
    19  H   -0.000046   0.000029   0.000084   0.002332  -0.000203   0.000102
              13         14         15         16         17         18
     1  O    0.000942   0.000039   0.000008  -0.000000  -0.000000   0.000001
     2  C   -0.004408  -0.000673  -0.000076  -0.000000   0.000001  -0.000000
     3  C   -0.002180  -0.001523  -0.000095  -0.000000   0.000000   0.000000
     4  Cl   0.000185  -0.000003   0.000008   0.000000   0.000000   0.000000
     5  C    0.002348   0.001088  -0.000547   0.000111  -0.000014   0.000118
     6  C    0.000307   0.000441   0.001466   0.000115  -0.000205  -0.000069
     7  C   -0.000021  -0.000048   0.000177   0.001156  -0.000690   0.000113
     8  C   -0.000028  -0.000019   0.000074  -0.000978   0.003662  -0.000894
     9  C   -0.000014  -0.000003  -0.000080   0.000079  -0.000575   0.001015
    10  C    0.000989   0.000176   0.000072  -0.000066  -0.000197  -0.000057
    11  H   -0.000109  -0.000013  -0.000007  -0.000000  -0.000000  -0.000000
    12  H    0.000710   0.000653   0.000133   0.000001  -0.000000   0.000000
    13  H    0.006479   0.001030   0.000006   0.000000   0.000000   0.000000
    14  H    0.001030  -0.000307   0.000027  -0.000000   0.000000   0.000000
    15  H    0.000006   0.000027  -0.003970   0.000115   0.000005  -0.000001
    16  H    0.000000  -0.000000   0.000115  -0.001911   0.000160   0.000001
    17  H    0.000000   0.000000   0.000005   0.000160  -0.016707   0.000157
    18  H    0.000000   0.000000  -0.000001   0.000001   0.000157  -0.000296
    19  H    0.000169   0.000012   0.000003  -0.000001   0.000005   0.000146
              19
     1  O    0.000237
     2  C   -0.000396
     3  C   -0.000273
     4  Cl   0.000018
     5  C   -0.000524
     6  C   -0.000061
     7  C   -0.000046
     8  C    0.000029
     9  C    0.000084
    10  C    0.002332
    11  H   -0.000203
    12  H    0.000102
    13  H    0.000169
    14  H    0.000012
    15  H    0.000003
    16  H   -0.000001
    17  H    0.000005
    18  H    0.000146
    19  H   -0.005667
 Mulliken charges and spin densities:
               1          2
     1  O   -0.217485   0.098072
     2  C    0.191799  -0.012386
     3  C    0.054699   0.020950
     4  Cl   0.001443   0.143041
     5  C   -0.049283   0.300533
     6  C    0.035033   0.037487
     7  C    0.050425   0.000839
     8  C    0.102357   0.351519
     9  C    0.050396  -0.034801
    10  C    0.039067   0.071874
    11  H    0.200589  -0.000647
    12  H    0.066174   0.038331
    13  H    0.094378   0.006406
    14  H    0.084757   0.000878
    15  H    0.045159  -0.002682
    16  H    0.062893  -0.001217
    17  H    0.074865  -0.014398
    18  H    0.062622   0.000234
    19  H    0.050111  -0.004033
 Sum of Mulliken charges =   1.00000   1.00000
 Mulliken charges and spin densities with hydrogens summed into heavy atoms:
               1          2
     1  O   -0.016896   0.097425
     2  C    0.257973   0.025945
     3  C    0.233835   0.028233
     4  Cl   0.001443   0.143041
     5  C   -0.049283   0.300533
     6  C    0.080192   0.034805
     7  C    0.113318  -0.000379
     8  C    0.177223   0.337121
     9  C    0.113018  -0.034566
    10  C    0.089178   0.067841
 Electronic spatial extent (au):  <R**2>=           2102.7361
 Charge=              1.0000 electrons
 Dipole moment (field-independent basis, Debye):
    X=             -6.2940    Y=             -0.6262    Z=              0.7142  Tot=              6.3653
 Quadrupole moment (field-independent basis, Debye-Ang):
   XX=            -34.9829   YY=            -53.4123   ZZ=            -57.3488
   XY=             -0.1467   XZ=              2.6003   YZ=             -0.5267
 Traceless Quadrupole moment (field-independent basis, Debye-Ang):
   XX=             13.5985   YY=             -4.8310   ZZ=             -8.7675
   XY=             -0.1467   XZ=              2.6003   YZ=             -0.5267
 Octapole moment (field-independent basis, Debye-Ang**2):
  XXX=            -68.1024  YYY=              4.1334  ZZZ=              9.0640  XYY=            -11.2713
  XXY=            -11.2877  XXZ=            -14.3801  XZZ=             11.9283  YZZ=              8.3931
  YYZ=              6.6226  XYZ=              7.9931
 Hexadecapole moment (field-independent basis, Debye-Ang**3):
 XXXX=          -1651.9400 YYYY=           -341.1073 ZZZZ=           -167.9547 XXXY=             17.6070
 XXXZ=             51.0344 YYYX=              8.5180 YYYZ=              3.0055 ZZZX=              5.9542
 ZZZY=             17.2330 XXYY=           -374.0099 XXZZ=           -377.4512 YYZZ=            -75.6111
 XXYZ=            -17.3862 YYXZ=              3.6251 ZZXY=              0.6744
 N-N= 5.668234087174D+02 E-N=-3.106686376372D+03  KE= 8.400602882070D+02
                          Isotropic Fermi Contact Couplings
        Atom                 a.u.       MegaHertz       Gauss      10(-4) cm-1
     1  O(17)              0.03945     -23.91284      -8.53270      -7.97647
     2  C(13)             -0.00831      -9.34169      -3.33335      -3.11605
     3  C(13)              0.02408      27.06889       9.65885       9.02921
     4  Cl(35)             0.01866       8.18290       2.91986       2.72952
     5  C(13)              0.04143      46.57972      16.62080      15.53732
     6  C(13)             -0.00058      -0.64767      -0.23111      -0.21604
     7  C(13)             -0.00803      -9.02981      -3.22206      -3.01202
     8  C(13)              0.05190      58.34384      20.81853      19.46141
     9  C(13)             -0.01369     -15.38898      -5.49117      -5.13321
    10  C(13)              0.00484       5.43654       1.93989       1.81343
    11  H(1)              -0.00087      -3.87312      -1.38202      -1.29193
    12  H(1)               0.01638      73.19724      26.11859      24.41597
    13  H(1)               0.00152       6.79486       2.42458       2.26652
    14  H(1)              -0.00022      -0.98782      -0.35248      -0.32950
    15  H(1)              -0.00095      -4.26062      -1.52029      -1.42119
    16  H(1)              -0.00044      -1.95162      -0.69639      -0.65099
    17  H(1)              -0.00460     -20.53967      -7.32906      -6.85130
    18  H(1)               0.00003       0.14693       0.05243       0.04901
    19  H(1)              -0.00124      -5.53247      -1.97412      -1.84543
 --------------------------------------------------------
       Center         ----  Spin Dipole Couplings  ----
                      3XX-RR        3YY-RR        3ZZ-RR
 --------------------------------------------------------
     1   Atom        0.187509     -0.191149      0.003640
     2   Atom       -0.022013     -0.034337      0.056350
     3   Atom       -0.003535     -0.026373      0.029908
     4   Atom       -0.278059     -0.142601      0.420660
     5   Atom       -0.154575     -0.104401      0.258976
     6   Atom       -0.028865     -0.020520      0.049384
     7   Atom       -0.010986     -0.008127      0.019113
     8   Atom       -0.144714     -0.125380      0.270093
     9   Atom        0.002518      0.006527     -0.009044
    10   Atom       -0.044658     -0.012552      0.057210
    11   Atom        0.000426     -0.008802      0.008376
    12   Atom        0.001298      0.000164     -0.001462
    13   Atom        0.000897     -0.003336      0.002439
    14   Atom        0.001670      0.001266     -0.002935
    15   Atom       -0.004891      0.007926     -0.003035
    16   Atom       -0.004561      0.007768     -0.003207
    17   Atom        0.025314     -0.020692     -0.004622
    18   Atom       -0.003073      0.005514     -0.002441
    19   Atom       -0.004847      0.008254     -0.003407
 --------------------------------------------------------
                        XY            XZ            YZ
 --------------------------------------------------------
     1   Atom       -0.080197      0.292628     -0.053758
     2   Atom        0.003383     -0.020809      0.001870
     3   Atom       -0.013007     -0.040683      0.021664
     4   Atom       -0.227223     -0.388995      0.506275
     5   Atom       -0.018192     -0.049877      0.154247
     6   Atom       -0.003541     -0.021286      0.024661
     7   Atom       -0.007255     -0.010196      0.010048
     8   Atom       -0.045116     -0.123888      0.164557
     9   Atom        0.003048      0.000646     -0.000730
    10   Atom       -0.018526     -0.026273      0.059424
    11   Atom       -0.003439     -0.007411      0.010546
    12   Atom       -0.003844      0.004885     -0.006651
    13   Atom       -0.000900     -0.002082     -0.002514
    14   Atom       -0.001222     -0.001652      0.004410
    15   Atom       -0.002843      0.000549     -0.005158
    16   Atom        0.001611     -0.000686     -0.003996
    17   Atom        0.002538      0.006653      0.006813
    18   Atom       -0.000314      0.000743     -0.004391
    19   Atom        0.003519     -0.002484     -0.006214
 --------------------------------------------------------


 ---------------------------------------------------------------------------------
              Anisotropic Spin Dipole Couplings in Principal Axis System
 ---------------------------------------------------------------------------------

       Atom             a.u.   MegaHertz   Gauss  10(-4) cm-1        Axes

              Baa    -0.2135    15.449     5.512     5.153 -0.5750 -0.4930  0.6529
     1 O(17)  Bbb    -0.2041    14.768     5.270     4.926 -0.1855  0.8559  0.4828
              Bcc     0.4176   -30.216   -10.782   -10.079  0.7968 -0.1565  0.5836
 
              Baa    -0.0359    -4.823    -1.721    -1.609 -0.3788  0.9196 -0.1040
     2 C(13)  Bbb    -0.0256    -3.435    -1.226    -1.146  0.8935  0.3926  0.2179
              Bcc     0.0615     8.259     2.947     2.755 -0.2413  0.0104  0.9704
 
              Baa    -0.0339    -4.546    -1.622    -1.517 -0.1652  0.8970 -0.4100
     3 C(13)  Bbb    -0.0303    -4.069    -1.452    -1.357  0.8296  0.3512  0.4340
              Bcc     0.0642     8.616     3.074     2.874 -0.5333  0.2685  0.8022
 
              Baa    -0.4517   -23.639    -8.435    -7.885  0.9279  0.0889  0.3621
     4 Cl(35) Bbb    -0.4402   -23.038    -8.220    -7.685  0.0996  0.8767 -0.4706
              Bcc     0.8918    46.677    16.655    15.570 -0.3594  0.4727  0.8046
 
              Baa    -0.1611   -21.614    -7.712    -7.210 -0.1975  0.9124 -0.3585
     5 C(13)  Bbb    -0.1605   -21.534    -7.684    -7.183  0.9740  0.2240  0.0334
              Bcc     0.3215    43.148    15.396    14.393 -0.1108  0.3426  0.9329
 
              Baa    -0.0352    -4.720    -1.684    -1.575  0.8929 -0.3190  0.3178
     6 C(13)  Bbb    -0.0270    -3.630    -1.295    -1.211  0.3880  0.9032 -0.1834
              Bcc     0.0622     8.350     2.979     2.785 -0.2286  0.2870  0.9303
 
              Baa    -0.0170    -2.288    -0.816    -0.763  0.8093  0.5836  0.0660
     7 C(13)  Bbb    -0.0092    -1.240    -0.442    -0.414 -0.5002  0.7438 -0.4435
              Bcc     0.0263     3.528     1.259     1.177 -0.3079  0.3259  0.8939
 
              Baa    -0.1849   -24.813    -8.854    -8.277  0.0453  0.9433 -0.3288
     8 C(13)  Bbb    -0.1789   -24.005    -8.566    -8.007  0.9669  0.0413  0.2517
              Bcc     0.3638    48.818    17.419    16.284 -0.2510  0.3294  0.9102
 
              Baa    -0.0091    -1.226    -0.437    -0.409 -0.0710  0.0602  0.9957
     9 C(13)  Bbb     0.0010     0.128     0.046     0.043  0.8785 -0.4689  0.0910
              Bcc     0.0082     1.097     0.392     0.366  0.4724  0.8812 -0.0196
 
              Baa    -0.0531    -7.131    -2.545    -2.379  0.8905  0.4538 -0.0323
    10 C(13)  Bbb    -0.0453    -6.073    -2.167    -2.026 -0.3991  0.7451 -0.5344
              Bcc     0.0984    13.204     4.712     4.404 -0.2184  0.4888  0.8446
 
              Baa    -0.0138    -7.371    -2.630    -2.459 -0.0063  0.9024 -0.4309
    11 H(1)   Bbb    -0.0035    -1.878    -0.670    -0.627  0.9004  0.1926  0.3901
              Bcc     0.0173     9.249     3.300     3.085 -0.4350  0.3855  0.8137
 
              Baa    -0.0076    -4.029    -1.438    -1.344 -0.1784  0.5900  0.7875
    12 H(1)   Bbb    -0.0027    -1.445    -0.516    -0.482  0.8046  0.5481 -0.2284
              Bcc     0.0103     5.474     1.953     1.826 -0.5664  0.5929 -0.5725
 
              Baa    -0.0047    -2.530    -0.903    -0.844  0.2835  0.8765  0.3890
    13 H(1)   Bbb     0.0005     0.262     0.093     0.087  0.8366 -0.4243  0.3465
              Bcc     0.0043     2.268     0.809     0.757 -0.4688 -0.2272  0.8536
 
              Baa    -0.0058    -3.093    -1.104    -1.032  0.1044 -0.5137  0.8516
    14 H(1)   Bbb     0.0007     0.358     0.128     0.119  0.8656  0.4686  0.1766
              Bcc     0.0051     2.735     0.976     0.912 -0.4898  0.7187  0.4935
 
              Baa    -0.0058    -3.097    -1.105    -1.033  0.7943  0.3508  0.4960
    15 H(1)   Bbb    -0.0047    -2.505    -0.894    -0.836 -0.5796  0.1930  0.7917
              Bcc     0.0105     5.602     1.999     1.868 -0.1820  0.9163 -0.3566
 
              Baa    -0.0048    -2.587    -0.923    -0.863  0.9062  0.0181  0.4224
    16 H(1)   Bbb    -0.0044    -2.369    -0.845    -0.790 -0.4039  0.3323  0.8523
              Bcc     0.0093     4.956     1.768     1.653  0.1250  0.9430 -0.3084
 
              Baa    -0.0232   -12.374    -4.415    -4.128 -0.0020  0.9390 -0.3438
    17 H(1)   Bbb    -0.0039    -2.060    -0.735    -0.687 -0.2371  0.3336  0.9124
              Bcc     0.0271    14.434     5.150     4.815  0.9715  0.0833  0.2220
 
              Baa    -0.0046    -2.450    -0.874    -0.817 -0.3470  0.3647  0.8641
    18 H(1)   Bbb    -0.0029    -1.548    -0.552    -0.516  0.9362  0.1894  0.2960
              Bcc     0.0075     3.999     1.427     1.334 -0.0557  0.9117 -0.4071
 
              Baa    -0.0069    -3.661    -1.306    -1.221  0.6474  0.1559  0.7460
    19 H(1)   Bbb    -0.0051    -2.742    -0.979    -0.915  0.7222 -0.4381 -0.5352
              Bcc     0.0120     6.404     2.285     2.136  0.2433  0.8853 -0.3962
 

 ---------------------------------------------------------------------------------

 ******************************Gaussian NBO Version 3.1******************************
             N A T U R A L   A T O M I C   O R B I T A L   A N D
          N A T U R A L   B O N D   O R B I T A L   A N A L Y S I S
 ******************************Gaussian NBO Version 3.1******************************
       /RESON  / : Allow strongly delocalized NBO set

 Analyzing the SCF density

 Job title: 42                                                              

 Storage needed:    108454 in NPA,    143830 in NBO ( 939522101 available)
 GSVD:  LWork=       23247 too small for GESVD, short by        1008 words or        1008 for optimal perf.


 NATURAL POPULATIONS:  Natural atomic orbital occupancies 
                                                          
   NAO  Atom  No  lang   Type(AO)    Occupancy
 --------------------------------------------
     1    O    1  S      Cor( 1S)     1.99974
     2    O    1  S      Val( 2S)     1.67390
     3    O    1  S      Ryd( 3S)     0.00132
     4    O    1  px     Val( 2p)     1.79101
     5    O    1  px     Ryd( 3p)     0.00194
     6    O    1  py     Val( 2p)     1.52648
     7    O    1  py     Ryd( 3p)     0.00143
     8    O    1  pz     Val( 2p)     1.66010
     9    O    1  pz     Ryd( 3p)     0.00242
    10    O    1  dxy    Ryd( 3d)     0.00092
    11    O    1  dxz    Ryd( 3d)     0.00103
    12    O    1  dyz    Ryd( 3d)     0.00070
    13    O    1  dx2y2  Ryd( 3d)     0.00104
    14    O    1  dz2    Ryd( 3d)     0.00080

    15    C    2  S      Cor( 1S)     1.99882
    16    C    2  S      Val( 2S)     0.92434
    17    C    2  S      Ryd( 3S)     0.00285
    18    C    2  px     Val( 2p)     1.01712
    19    C    2  px     Ryd( 3p)     0.00549
    20    C    2  py     Val( 2p)     0.82141
    21    C    2  py     Ryd( 3p)     0.00766
    22    C    2  pz     Val( 2p)     1.12409
    23    C    2  pz     Ryd( 3p)     0.00282
    24    C    2  dxy    Ryd( 3d)     0.00163
    25    C    2  dxz    Ryd( 3d)     0.00080
    26    C    2  dyz    Ryd( 3d)     0.00193
    27    C    2  dx2y2  Ryd( 3d)     0.00203
    28    C    2  dz2    Ryd( 3d)     0.00117

    29    C    3  S      Cor( 1S)     1.99898
    30    C    3  S      Val( 2S)     1.10172
    31    C    3  S      Ryd( 3S)     0.00183
    32    C    3  px     Val( 2p)     0.89351
    33    C    3  px     Ryd( 3p)     0.00425
    34    C    3  py     Val( 2p)     1.25612
    35    C    3  py     Ryd( 3p)     0.00410
    36    C    3  pz     Val( 2p)     1.12496
    37    C    3  pz     Ryd( 3p)     0.00311
    38    C    3  dxy    Ryd( 3d)     0.00082
    39    C    3  dxz    Ryd( 3d)     0.00109
    40    C    3  dyz    Ryd( 3d)     0.00064
    41    C    3  dx2y2  Ryd( 3d)     0.00204
    42    C    3  dz2    Ryd( 3d)     0.00106

    43   Cl    4  S      Cor( 1S)     2.00000
    44   Cl    4  S      Cor( 2S)     1.99981
    45   Cl    4  S      Val( 3S)     1.85589
    46   Cl    4  S      Ryd( 4S)     0.00191
    47   Cl    4  px     Cor( 2p)     1.99992
    48   Cl    4  px     Val( 3p)     1.26285
    49   Cl    4  px     Ryd( 4p)     0.00127
    50   Cl    4  py     Cor( 2p)     1.99998
    51   Cl    4  py     Val( 3p)     1.94461
    52   Cl    4  py     Ryd( 4p)     0.00074
    53   Cl    4  pz     Cor( 2p)     1.99996
    54   Cl    4  pz     Val( 3p)     1.84713
    55   Cl    4  pz     Ryd( 4p)     0.00072
    56   Cl    4  dxy    Ryd( 3d)     0.00189
    57   Cl    4  dxz    Ryd( 3d)     0.00216
    58   Cl    4  dyz    Ryd( 3d)     0.00014
    59   Cl    4  dx2y2  Ryd( 3d)     0.00436
    60   Cl    4  dz2    Ryd( 3d)     0.00142

    61    C    5  S      Cor( 1S)     1.99881
    62    C    5  S      Val( 2S)     0.89567
    63    C    5  S      Ryd( 3S)     0.00284
    64    C    5  px     Val( 2p)     1.07858
    65    C    5  px     Ryd( 3p)     0.00537
    66    C    5  py     Val( 2p)     1.07112
    67    C    5  py     Ryd( 3p)     0.00422
    68    C    5  pz     Val( 2p)     0.86644
    69    C    5  pz     Ryd( 3p)     0.00321
    70    C    5  dxy    Ryd( 3d)     0.00079
    71    C    5  dxz    Ryd( 3d)     0.00071
    72    C    5  dyz    Ryd( 3d)     0.00067
    73    C    5  dx2y2  Ryd( 3d)     0.00092
    74    C    5  dz2    Ryd( 3d)     0.00056

    75    C    6  S      Cor( 1S)     1.99888
    76    C    6  S      Val( 2S)     0.95298
    77    C    6  S      Ryd( 3S)     0.00166
    78    C    6  px     Val( 2p)     1.10206
    79    C    6  px     Ryd( 3p)     0.00448
    80    C    6  py     Val( 2p)     1.12624
    81    C    6  py     Ryd( 3p)     0.00492
    82    C    6  pz     Val( 2p)     0.98483
    83    C    6  pz     Ryd( 3p)     0.00182
    84    C    6  dxy    Ryd( 3d)     0.00075
    85    C    6  dxz    Ryd( 3d)     0.00051
    86    C    6  dyz    Ryd( 3d)     0.00044
    87    C    6  dx2y2  Ryd( 3d)     0.00063
    88    C    6  dz2    Ryd( 3d)     0.00043

    89    C    7  S      Cor( 1S)     1.99897
    90    C    7  S      Val( 2S)     0.96793
    91    C    7  S      Ryd( 3S)     0.00123
    92    C    7  px     Val( 2p)     1.08457
    93    C    7  px     Ryd( 3p)     0.00454
    94    C    7  py     Val( 2p)     1.15512
    95    C    7  py     Ryd( 3p)     0.00565
    96    C    7  pz     Val( 2p)     0.94729
    97    C    7  pz     Ryd( 3p)     0.00137
    98    C    7  dxy    Ryd( 3d)     0.00074
    99    C    7  dxz    Ryd( 3d)     0.00051
   100    C    7  dyz    Ryd( 3d)     0.00052
   101    C    7  dx2y2  Ryd( 3d)     0.00069
   102    C    7  dz2    Ryd( 3d)     0.00041

   103    C    8  S      Cor( 1S)     1.99894
   104    C    8  S      Val( 2S)     0.97966
   105    C    8  S      Ryd( 3S)     0.00134
   106    C    8  px     Val( 2p)     1.18284
   107    C    8  px     Ryd( 3p)     0.00575
   108    C    8  py     Val( 2p)     1.02697
   109    C    8  py     Ryd( 3p)     0.00323
   110    C    8  pz     Val( 2p)     0.83541
   111    C    8  pz     Ryd( 3p)     0.00111
   112    C    8  dxy    Ryd( 3d)     0.00078
   113    C    8  dxz    Ryd( 3d)     0.00052
   114    C    8  dyz    Ryd( 3d)     0.00060
   115    C    8  dx2y2  Ryd( 3d)     0.00079
   116    C    8  dz2    Ryd( 3d)     0.00050

   117    C    9  S      Cor( 1S)     1.99897
   118    C    9  S      Val( 2S)     0.96696
   119    C    9  S      Ryd( 3S)     0.00126
   120    C    9  px     Val( 2p)     1.08811
   121    C    9  px     Ryd( 3p)     0.00462
   122    C    9  py     Val( 2p)     1.13286
   123    C    9  py     Ryd( 3p)     0.00530
   124    C    9  pz     Val( 2p)     0.98072
   125    C    9  pz     Ryd( 3p)     0.00173
   126    C    9  dxy    Ryd( 3d)     0.00073
   127    C    9  dxz    Ryd( 3d)     0.00048
   128    C    9  dyz    Ryd( 3d)     0.00047
   129    C    9  dx2y2  Ryd( 3d)     0.00069
   130    C    9  dz2    Ryd( 3d)     0.00045

   131    C   10  S      Cor( 1S)     1.99888
   132    C   10  S      Val( 2S)     0.95664
   133    C   10  S      Ryd( 3S)     0.00175
   134    C   10  px     Val( 2p)     1.09960
   135    C   10  px     Ryd( 3p)     0.00564
   136    C   10  py     Val( 2p)     1.15207
   137    C   10  py     Ryd( 3p)     0.00540
   138    C   10  pz     Val( 2p)     0.94566
   139    C   10  pz     Ryd( 3p)     0.00148
   140    C   10  dxy    Ryd( 3d)     0.00078
   141    C   10  dxz    Ryd( 3d)     0.00051
   142    C   10  dyz    Ryd( 3d)     0.00047
   143    C   10  dx2y2  Ryd( 3d)     0.00064
   144    C   10  dz2    Ryd( 3d)     0.00041

   145    H   11  S      Val( 1S)     0.50945
   146    H   11  S      Ryd( 2S)     0.00107
   147    H   11  px     Ryd( 2p)     0.00149
   148    H   11  py     Ryd( 2p)     0.00140
   149    H   11  pz     Ryd( 2p)     0.00200

   150    H   12  S      Val( 1S)     0.73430
   151    H   12  S      Ryd( 2S)     0.00398
   152    H   12  px     Ryd( 2p)     0.00025
   153    H   12  py     Ryd( 2p)     0.00024
   154    H   12  pz     Ryd( 2p)     0.00061

   155    H   13  S      Val( 1S)     0.73467
   156    H   13  S      Ryd( 2S)     0.00224
   157    H   13  px     Ryd( 2p)     0.00007
   158    H   13  py     Ryd( 2p)     0.00039
   159    H   13  pz     Ryd( 2p)     0.00053

   160    H   14  S      Val( 1S)     0.74326
   161    H   14  S      Ryd( 2S)     0.00127
   162    H   14  px     Ryd( 2p)     0.00009
   163    H   14  py     Ryd( 2p)     0.00071
   164    H   14  pz     Ryd( 2p)     0.00022

   165    H   15  S      Val( 1S)     0.74187
   166    H   15  S      Ryd( 2S)     0.00153
   167    H   15  px     Ryd( 2p)     0.00024
   168    H   15  py     Ryd( 2p)     0.00056
   169    H   15  pz     Ryd( 2p)     0.00027

   170    H   16  S      Val( 1S)     0.73446
   171    H   16  S      Ryd( 2S)     0.00139
   172    H   16  px     Ryd( 2p)     0.00025
   173    H   16  py     Ryd( 2p)     0.00066
   174    H   16  pz     Ryd( 2p)     0.00014

   175    H   17  S      Val( 1S)     0.73979
   176    H   17  S      Ryd( 2S)     0.00147
   177    H   17  px     Ryd( 2p)     0.00086
   178    H   17  py     Ryd( 2p)     0.00008
   179    H   17  pz     Ryd( 2p)     0.00012

   180    H   18  S      Val( 1S)     0.73415
   181    H   18  S      Ryd( 2S)     0.00138
   182    H   18  px     Ryd( 2p)     0.00027
   183    H   18  py     Ryd( 2p)     0.00055
   184    H   18  pz     Ryd( 2p)     0.00024

   185    H   19  S      Val( 1S)     0.73176
   186    H   19  S      Ryd( 2S)     0.00291
   187    H   19  px     Ryd( 2p)     0.00028
   188    H   19  py     Ryd( 2p)     0.00066
   189    H   19  pz     Ryd( 2p)     0.00015

 WARNING:  1 low occupancy (<1.9990e) core orbital  found on  C    2
           1 low occupancy (<1.9990e) core orbital  found on  C    3
           1 low occupancy (<1.9990e) core orbital  found on  C    5
           1 low occupancy (<1.9990e) core orbital  found on  C    6
           1 low occupancy (<1.9990e) core orbital  found on  C    7
           1 low occupancy (<1.9990e) core orbital  found on  C    8
           1 low occupancy (<1.9990e) core orbital  found on  C    9
           1 low occupancy (<1.9990e) core orbital  found on  C   10


 Summary of Natural Population Analysis:                  
                                                          
                                       Natural Population 
                Natural  -----------------------------------------------
    Atom  No    Charge         Core      Valence    Rydberg      Total
 -----------------------------------------------------------------------
      O    1   -0.66284      1.99974     6.65149    0.01161     8.66284
      C    2    0.08786      1.99882     3.88695    0.02637     5.91214
      C    3   -0.39422      1.99898     4.37631    0.01893     6.39422
     Cl    4    0.07523      9.99967     6.91049    0.01461    16.92477
      C    5    0.07009      1.99881     3.91181    0.01929     5.92991
      C    6   -0.18064      1.99888     4.16612    0.01563     6.18064
      C    7   -0.16952      1.99897     4.15490    0.01565     6.16952
      C    8   -0.03841      1.99894     4.02487    0.01460     6.03841
      C    9   -0.18334      1.99897     4.16864    0.01573     6.18334
      C   10   -0.16995      1.99888     4.15397    0.01709     6.16995
      H   11    0.48460      0.00000     0.50945    0.00595     0.51540
      H   12    0.26062      0.00000     0.73430    0.00508     0.73938
      H   13    0.26210      0.00000     0.73467    0.00323     0.73790
      H   14    0.25445      0.00000     0.74326    0.00229     0.74555
      H   15    0.25554      0.00000     0.74187    0.00260     0.74446
      H   16    0.26309      0.00000     0.73446    0.00245     0.73691
      H   17    0.25769      0.00000     0.73979    0.00253     0.74231
      H   18    0.26342      0.00000     0.73415    0.00244     0.73658
      H   19    0.26424      0.00000     0.73176    0.00400     0.73576
 =======================================================================
   * Total *    1.00000     27.99067    52.80925    0.20008    81.00000

                                 Natural Population      
 --------------------------------------------------------
   Core                      27.99067 ( 99.9667% of  28)
   Valence                   52.80925 ( 99.6401% of  53)
   Natural Minimal Basis     80.79992 ( 99.7530% of  81)
   Natural Rydberg Basis      0.20008 (  0.2470% of  81)
 --------------------------------------------------------

    Atom  No          Natural Electron Configuration
 ----------------------------------------------------------------------------
      O    1      [core]2S( 1.67)2p( 4.98)3p( 0.01)
      C    2      [core]2S( 0.92)2p( 2.96)3p( 0.02)3d( 0.01)
      C    3      [core]2S( 1.10)2p( 3.27)3p( 0.01)3d( 0.01)
     Cl    4      [core]3S( 1.86)3p( 5.05)3d( 0.01)
      C    5      [core]2S( 0.90)2p( 3.02)3p( 0.01)
      C    6      [core]2S( 0.95)2p( 3.21)3p( 0.01)
      C    7      [core]2S( 0.97)2p( 3.19)3p( 0.01)
      C    8      [core]2S( 0.98)2p( 3.05)3p( 0.01)
      C    9      [core]2S( 0.97)2p( 3.20)3p( 0.01)
      C   10      [core]2S( 0.96)2p( 3.20)3p( 0.01)
      H   11            1S( 0.51)
      H   12            1S( 0.73)
      H   13            1S( 0.73)
      H   14            1S( 0.74)
      H   15            1S( 0.74)
      H   16            1S( 0.73)
      H   17            1S( 0.74)
      H   18            1S( 0.73)
      H   19            1S( 0.73)


 ***************************************************
 *******         Alpha spin orbitals         *******
 ***************************************************


 NATURAL POPULATIONS:  Natural atomic orbital occupancies 
                                                          
   NAO  Atom  No  lang   Type(AO)    Occupancy      Energy
 ----------------------------------------------------------
     1    O    1  S      Cor( 1S)     0.99987     -19.13957
     2    O    1  S      Val( 2S)     0.83815      -1.04964
     3    O    1  S      Ryd( 3S)     0.00070       1.19602
     4    O    1  px     Val( 2p)     0.92425      -0.48814
     5    O    1  px     Ryd( 3p)     0.00089       0.95765
     6    O    1  py     Val( 2p)     0.76512      -0.47848
     7    O    1  py     Ryd( 3p)     0.00071       0.94249
     8    O    1  pz     Val( 2p)     0.84759      -0.47406
     9    O    1  pz     Ryd( 3p)     0.00122       1.03677
    10    O    1  dxy    Ryd( 3d)     0.00047       2.69979
    11    O    1  dxz    Ryd( 3d)     0.00052       2.89230
    12    O    1  dyz    Ryd( 3d)     0.00034       2.76154
    13    O    1  dx2y2  Ryd( 3d)     0.00052       2.76383
    14    O    1  dz2    Ryd( 3d)     0.00042       2.80350

    15    C    2  S      Cor( 1S)     0.99941     -10.32600
    16    C    2  S      Val( 2S)     0.46091      -0.38952
    17    C    2  S      Ryd( 3S)     0.00145       0.62888
    18    C    2  px     Val( 2p)     0.50578      -0.27730
    19    C    2  px     Ryd( 3p)     0.00267       0.40840
    20    C    2  py     Val( 2p)     0.40873      -0.26458
    21    C    2  py     Ryd( 3p)     0.00387       0.59965
    22    C    2  pz     Val( 2p)     0.57331      -0.29874
    23    C    2  pz     Ryd( 3p)     0.00141       0.49839
    24    C    2  dxy    Ryd( 3d)     0.00080       1.94244
    25    C    2  dxz    Ryd( 3d)     0.00045       1.93314
    26    C    2  dyz    Ryd( 3d)     0.00100       2.08954
    27    C    2  dx2y2  Ryd( 3d)     0.00104       2.08643
    28    C    2  dz2    Ryd( 3d)     0.00059       1.99371

    29    C    3  S      Cor( 1S)     0.99949     -10.30411
    30    C    3  S      Val( 2S)     0.55163      -0.46805
    31    C    3  S      Ryd( 3S)     0.00089       0.67247
    32    C    3  px     Val( 2p)     0.44743      -0.32777
    33    C    3  px     Ryd( 3p)     0.00212       0.43456
    34    C    3  py     Val( 2p)     0.62871      -0.28165
    35    C    3  py     Ryd( 3p)     0.00203       0.49630
    36    C    3  pz     Val( 2p)     0.57011      -0.28354
    37    C    3  pz     Ryd( 3p)     0.00155       0.37298
    38    C    3  dxy    Ryd( 3d)     0.00042       1.90400
    39    C    3  dxz    Ryd( 3d)     0.00059       1.87623
    40    C    3  dyz    Ryd( 3d)     0.00033       2.16209
    41    C    3  dx2y2  Ryd( 3d)     0.00101       2.01605
    42    C    3  dz2    Ryd( 3d)     0.00053       1.97902

    43   Cl    4  S      Cor( 1S)     1.00000    -101.04599
    44   Cl    4  S      Cor( 2S)     0.99991      -9.91880
    45   Cl    4  S      Val( 3S)     0.92840      -1.12522
    46   Cl    4  S      Ryd( 4S)     0.00094       0.51382
    47   Cl    4  px     Cor( 2p)     0.99996      -7.36875
    48   Cl    4  px     Val( 3p)     0.63966      -0.41414
    49   Cl    4  px     Ryd( 4p)     0.00064       0.86577
    50   Cl    4  py     Cor( 2p)     0.99999      -7.35986
    51   Cl    4  py     Val( 3p)     0.98795      -0.45265
    52   Cl    4  py     Ryd( 4p)     0.00036       0.80178
    53   Cl    4  pz     Cor( 2p)     0.99999      -7.36203
    54   Cl    4  pz     Val( 3p)     0.97105      -0.45570
    55   Cl    4  pz     Ryd( 4p)     0.00035       0.80513
    56   Cl    4  dxy    Ryd( 3d)     0.00094       0.78324
    57   Cl    4  dxz    Ryd( 3d)     0.00106       0.76121
    58   Cl    4  dyz    Ryd( 3d)     0.00008       0.66477
    59   Cl    4  dx2y2  Ryd( 3d)     0.00218       0.87800
    60   Cl    4  dz2    Ryd( 3d)     0.00070       0.74035

    61    C    5  S      Cor( 1S)     0.99941     -10.28817
    62    C    5  S      Val( 2S)     0.45236      -0.35210
    63    C    5  S      Ryd( 3S)     0.00141       0.43523
    64    C    5  px     Val( 2p)     0.54344      -0.28052
    65    C    5  px     Ryd( 3p)     0.00274       0.87287
    66    C    5  py     Val( 2p)     0.55051      -0.27903
    67    C    5  py     Ryd( 3p)     0.00206       0.67403
    68    C    5  pz     Val( 2p)     0.54110      -0.32718
    69    C    5  pz     Ryd( 3p)     0.00179       0.50647
    70    C    5  dxy    Ryd( 3d)     0.00041       2.16189
    71    C    5  dxz    Ryd( 3d)     0.00042       1.80847
    72    C    5  dyz    Ryd( 3d)     0.00033       1.86823
    73    C    5  dx2y2  Ryd( 3d)     0.00047       2.11297
    74    C    5  dz2    Ryd( 3d)     0.00026       1.85560

    75    C    6  S      Cor( 1S)     0.99944     -10.26460
    76    C    6  S      Val( 2S)     0.47684      -0.34502
    77    C    6  S      Ryd( 3S)     0.00084       0.39825
    78    C    6  px     Val( 2p)     0.55258      -0.25162
    79    C    6  px     Ryd( 3p)     0.00228       0.60621
    80    C    6  py     Val( 2p)     0.56422      -0.25832
    81    C    6  py     Ryd( 3p)     0.00248       0.66472
    82    C    6  pz     Val( 2p)     0.51353      -0.30058
    83    C    6  pz     Ryd( 3p)     0.00098       0.46346
    84    C    6  dxy    Ryd( 3d)     0.00037       2.21152
    85    C    6  dxz    Ryd( 3d)     0.00026       1.85392
    86    C    6  dyz    Ryd( 3d)     0.00026       1.90955
    87    C    6  dx2y2  Ryd( 3d)     0.00032       2.17030
    88    C    6  dz2    Ryd( 3d)     0.00020       1.89826

    89    C    7  S      Cor( 1S)     0.99949     -10.26607
    90    C    7  S      Val( 2S)     0.48352      -0.34889
    91    C    7  S      Ryd( 3S)     0.00062       0.39428
    92    C    7  px     Val( 2p)     0.54261      -0.23967
    93    C    7  px     Ryd( 3p)     0.00229       0.53998
    94    C    7  py     Val( 2p)     0.57761      -0.25798
    95    C    7  py     Ryd( 3p)     0.00285       0.73236
    96    C    7  pz     Val( 2p)     0.48315      -0.28873
    97    C    7  pz     Ryd( 3p)     0.00071       0.40693
    98    C    7  dxy    Ryd( 3d)     0.00038       2.19864
    99    C    7  dxz    Ryd( 3d)     0.00026       1.87209
   100    C    7  dyz    Ryd( 3d)     0.00027       1.88358
   101    C    7  dx2y2  Ryd( 3d)     0.00034       2.16631
   102    C    7  dz2    Ryd( 3d)     0.00025       1.90347

   103    C    8  S      Cor( 1S)     0.99947     -10.28348
   104    C    8  S      Val( 2S)     0.49563      -0.37524
   105    C    8  S      Ryd( 3S)     0.00067       0.38232
   106    C    8  px     Val( 2p)     0.60278      -0.26652
   107    C    8  px     Ryd( 3p)     0.00290       0.81240
   108    C    8  py     Val( 2p)     0.53116      -0.24767
   109    C    8  py     Ryd( 3p)     0.00161       0.45055
   110    C    8  pz     Val( 2p)     0.53679      -0.31591
   111    C    8  pz     Ryd( 3p)     0.00064       0.39674
   112    C    8  dxy    Ryd( 3d)     0.00040       2.13559
   113    C    8  dxz    Ryd( 3d)     0.00027       1.81896
   114    C    8  dyz    Ryd( 3d)     0.00029       1.88438
   115    C    8  dx2y2  Ryd( 3d)     0.00040       2.20130
   116    C    8  dz2    Ryd( 3d)     0.00022       1.87536

   117    C    9  S      Cor( 1S)     0.99949     -10.26321
   118    C    9  S      Val( 2S)     0.48243      -0.34510
   119    C    9  S      Ryd( 3S)     0.00064       0.40006
   120    C    9  px     Val( 2p)     0.54309      -0.23780
   121    C    9  px     Ryd( 3p)     0.00233       0.54999
   122    C    9  py     Val( 2p)     0.56473      -0.25238
   123    C    9  py     Ryd( 3p)     0.00268       0.67983
   124    C    9  pz     Val( 2p)     0.48887      -0.28809
   125    C    9  pz     Ryd( 3p)     0.00088       0.45745
   126    C    9  dxy    Ryd( 3d)     0.00036       2.21653
   127    C    9  dxz    Ryd( 3d)     0.00027       1.86136
   128    C    9  dyz    Ryd( 3d)     0.00028       1.89870
   129    C    9  dx2y2  Ryd( 3d)     0.00036       2.16054
   130    C    9  dz2    Ryd( 3d)     0.00022       1.90244

   131    C   10  S      Cor( 1S)     0.99944     -10.26368
   132    C   10  S      Val( 2S)     0.47925      -0.34560
   133    C   10  S      Ryd( 3S)     0.00089       0.39285
   134    C   10  px     Val( 2p)     0.55260      -0.24917
   135    C   10  px     Ryd( 3p)     0.00287       0.62175
   136    C   10  py     Val( 2p)     0.58301      -0.26302
   137    C   10  py     Ryd( 3p)     0.00272       0.71905
   138    C   10  pz     Val( 2p)     0.50105      -0.29749
   139    C   10  pz     Ryd( 3p)     0.00078       0.40741
   140    C   10  dxy    Ryd( 3d)     0.00040       2.20628
   141    C   10  dxz    Ryd( 3d)     0.00024       1.86406
   142    C   10  dyz    Ryd( 3d)     0.00025       1.89073
   143    C   10  dx2y2  Ryd( 3d)     0.00032       2.18353
   144    C   10  dz2    Ryd( 3d)     0.00024       1.91026

   145    H   11  S      Val( 1S)     0.25404      -0.05561
   146    H   11  S      Ryd( 2S)     0.00056       0.26990
   147    H   11  px     Ryd( 2p)     0.00076       1.67930
   148    H   11  py     Ryd( 2p)     0.00070       1.67949
   149    H   11  pz     Ryd( 2p)     0.00099       2.03514

   150    H   12  S      Val( 1S)     0.38258      -0.10763
   151    H   12  S      Ryd( 2S)     0.00215       0.19560
   152    H   12  px     Ryd( 2p)     0.00012       1.69886
   153    H   12  py     Ryd( 2p)     0.00013       1.87106
   154    H   12  pz     Ryd( 2p)     0.00031       1.94833

   155    H   13  S      Val( 1S)     0.36925      -0.07734
   156    H   13  S      Ryd( 2S)     0.00116       0.20184
   157    H   13  px     Ryd( 2p)     0.00004       1.66118
   158    H   13  py     Ryd( 2p)     0.00020       1.86802
   159    H   13  pz     Ryd( 2p)     0.00026       1.98252

   160    H   14  S      Val( 1S)     0.37159      -0.08325
   161    H   14  S      Ryd( 2S)     0.00064       0.20594
   162    H   14  px     Ryd( 2p)     0.00005       1.67717
   163    H   14  py     Ryd( 2p)     0.00035       2.11771
   164    H   14  pz     Ryd( 2p)     0.00011       1.63055

   165    H   15  S      Val( 1S)     0.37006      -0.09247
   166    H   15  S      Ryd( 2S)     0.00076       0.18113
   167    H   15  px     Ryd( 2p)     0.00012       1.89973
   168    H   15  py     Ryd( 2p)     0.00028       1.99440
   169    H   15  pz     Ryd( 2p)     0.00014       1.61093

   170    H   16  S      Val( 1S)     0.36687      -0.07686
   171    H   16  S      Ryd( 2S)     0.00069       0.17140
   172    H   16  px     Ryd( 2p)     0.00013       1.87590
   173    H   16  py     Ryd( 2p)     0.00033       2.06219
   174    H   16  pz     Ryd( 2p)     0.00007       1.55390

   175    H   17  S      Val( 1S)     0.36561      -0.08616
   176    H   17  S      Ryd( 2S)     0.00073       0.16672
   177    H   17  px     Ryd( 2p)     0.00041       2.16007
   178    H   17  py     Ryd( 2p)     0.00004       1.75841
   179    H   17  pz     Ryd( 2p)     0.00007       1.54500

   180    H   18  S      Val( 1S)     0.36715      -0.07448
   181    H   18  S      Ryd( 2S)     0.00069       0.17337
   182    H   18  px     Ryd( 2p)     0.00013       1.88585
   183    H   18  py     Ryd( 2p)     0.00027       2.00664
   184    H   18  pz     Ryd( 2p)     0.00012       1.60808

   185    H   19  S      Val( 1S)     0.36460      -0.08097
   186    H   19  S      Ryd( 2S)     0.00143       0.18944
   187    H   19  px     Ryd( 2p)     0.00014       1.91053
   188    H   19  py     Ryd( 2p)     0.00033       2.06639
   189    H   19  pz     Ryd( 2p)     0.00008       1.55709


 Summary of Natural Population Analysis:                  
                                                          
                                       Natural Population 
                Natural  -----------------------------------------------
    Atom  No    Charge         Core      Valence    Rydberg      Total
 -----------------------------------------------------------------------
      O    1   -0.38076      0.99987     3.37511    0.00578     4.38076
      C    2    0.03859      0.99941     1.94873    0.01327     2.96141
      C    3   -0.20685      0.99949     2.19788    0.00948     3.20685
     Cl    4   -0.03417      4.99986     3.52706    0.00725     8.53417
      C    5   -0.09670      0.99941     2.08741    0.00988     3.09670
      C    6   -0.11461      0.99944     2.10716    0.00800     3.11461
      C    7   -0.09435      0.99949     2.08690    0.00797     3.09435
      C    8   -0.17322      0.99947     2.16635    0.00740     3.17322
      C    9   -0.08662      0.99949     2.07912    0.00801     3.08662
      C   10   -0.12406      0.99944     2.11591    0.00871     3.12406
      H   11    0.24295      0.00000     0.25404    0.00301     0.25705
      H   12    0.11471      0.00000     0.38258    0.00271     0.38529
      H   13    0.12909      0.00000     0.36925    0.00166     0.37091
      H   14    0.12726      0.00000     0.37159    0.00115     0.37274
      H   15    0.12865      0.00000     0.37006    0.00129     0.37135
      H   16    0.13192      0.00000     0.36687    0.00122     0.36808
      H   17    0.13313      0.00000     0.36561    0.00126     0.36687
      H   18    0.13163      0.00000     0.36715    0.00121     0.36837
      H   19    0.13342      0.00000     0.36460    0.00198     0.36658
 =======================================================================
   * Total *   -0.00000     13.99537    26.90337    0.10125    41.00000

                                 Natural Population      
 --------------------------------------------------------
   Core                      13.99537 ( 99.9670% of  14)
   Valence                   26.90337 ( 99.6421% of  27)
   Natural Minimal Basis     40.89875 ( 99.7530% of  41)
   Natural Rydberg Basis      0.10125 (  0.2470% of  41)
 --------------------------------------------------------

    Atom  No          Natural Electron Configuration
 ----------------------------------------------------------------------------
      O    1      [core]2S( 0.84)2p( 2.54)
      C    2      [core]2S( 0.46)2p( 1.49)3p( 0.01)
      C    3      [core]2S( 0.55)2p( 1.65)3p( 0.01)
     Cl    4      [core]3S( 0.93)3p( 2.60)
      C    5      [core]2S( 0.45)2p( 1.64)3p( 0.01)
      C    6      [core]2S( 0.48)2p( 1.63)3p( 0.01)
      C    7      [core]2S( 0.48)2p( 1.60)3p( 0.01)
      C    8      [core]2S( 0.50)2p( 1.67)3p( 0.01)
      C    9      [core]2S( 0.48)2p( 1.60)3p( 0.01)
      C   10      [core]2S( 0.48)2p( 1.64)3p( 0.01)
      H   11            1S( 0.25)
      H   12            1S( 0.38)
      H   13            1S( 0.37)
      H   14            1S( 0.37)
      H   15            1S( 0.37)
      H   16            1S( 0.37)
      H   17            1S( 0.37)
      H   18            1S( 0.37)
      H   19            1S( 0.36)


 NATURAL BOND ORBITAL ANALYSIS, alpha spin orbitals:

                       Occupancies       Lewis Structure    Low   High
           Occ.    -------------------  -----------------   occ   occ
  Cycle   Thresh.   Lewis   Non-Lewis     CR  BD  3C  LP    (L)   (NL)   Dev
 =============================================================================
   1(1)    0.90    39.30935   1.69065     14  19   0   8     3      3    0.03
   2(2)    0.90    39.30935   1.69065     14  19   0   8     3      3    0.03
   3(1)    0.80    39.91179   1.08821     14  21   0   6     1      3    0.03
   4(2)    0.80    39.90407   1.09593     14  21   0   6     1      3    0.03
   5(3)    0.80    40.22754   0.77246     14  22   0   5     0      3    0.03
 -----------------------------------------------------------------------------

 Structure accepted: No low occupancy Lewis orbitals

 --------------------------------------------------------
   Core                     13.99539 ( 99.967% of  14)
   Valence Lewis            26.23215 ( 97.156% of  27)
  ==================       ============================
   Total Lewis              40.22754 ( 98.116% of  41)
  -----------------------------------------------------
   Valence non-Lewis         0.70298 (  1.715% of  41)
   Rydberg non-Lewis         0.06949 (  0.169% of  41)
  ==================       ============================
   Total non-Lewis           0.77246 (  1.884% of  41)
 --------------------------------------------------------


       (Occupancy)   Bond orbital/ Coefficients/ Hybrids
 ---------------------------------------------------------------------------------
     1. (0.99599) BD ( 1) O   1 - C   2  
                ( 67.07%)   0.8190* O   1 s( 32.39%)p 2.08( 67.54%)d 0.00(  0.07%)
                                           -0.0001  0.5691  0.0007 -0.2345  0.0041
                                           -0.7792 -0.0003 -0.1145 -0.0022  0.0190
                                           -0.0024 -0.0003 -0.0145 -0.0122
                ( 32.93%)   0.5738* C   2 s( 20.30%)p 3.91( 79.42%)d 0.01(  0.27%)
                                           -0.0001  0.4495  0.0316  0.2266  0.0239
                                            0.8407  0.0230  0.1865  0.0157  0.0207
                                            0.0037  0.0166 -0.0383 -0.0237
     2. (0.99364) BD ( 1) O   1 - H  11  
                ( 74.54%)   0.8634* O   1 s( 20.05%)p 3.98( 79.86%)d 0.00(  0.09%)
                                            0.0002  0.4475  0.0159 -0.3936 -0.0023
                                            0.3380  0.0290  0.7267  0.0225 -0.0027
                                           -0.0236  0.0020  0.0099  0.0139
                ( 25.46%)   0.5046* H  11 s( 99.56%)p 0.00(  0.44%)
                                            0.9978 -0.0031  0.0255 -0.0293 -0.0542
     3. (0.98696) BD ( 1) C   2 - C   3  
                ( 50.65%)   0.7117* C   2 s( 27.75%)p 2.60( 72.19%)d 0.00(  0.06%)
                                            0.0001  0.5267  0.0100  0.4597  0.0169
                                           -0.2583  0.0056 -0.6659  0.0074 -0.0059
                                           -0.0164  0.0095  0.0038  0.0126
                ( 49.35%)   0.7025* C   3 s( 30.79%)p 2.25( 69.15%)d 0.00(  0.06%)
                                            0.0005  0.5548  0.0077 -0.3870  0.0077
                                            0.2698  0.0027  0.6847  0.0112 -0.0065
                                           -0.0155  0.0117  0.0030  0.0127
     4. (0.98402) BD ( 1) C   2 - C   5  
                ( 48.06%)   0.6933* C   2 s( 28.55%)p 2.50( 71.40%)d 0.00(  0.06%)
                                           -0.0003 -0.5343  0.0019  0.8325 -0.0016
                                            0.0298  0.0003  0.1406 -0.0185 -0.0020
                                           -0.0083 -0.0016 -0.0203  0.0081
                ( 51.94%)   0.7207* C   5 s( 31.46%)p 2.18( 68.51%)d 0.00(  0.03%)
                                           -0.0001 -0.5607  0.0144 -0.8063  0.0306
                                           -0.0779 -0.0023 -0.1668 -0.0109 -0.0033
                                           -0.0063 -0.0010 -0.0143  0.0078
     5. (0.98647) BD ( 1) C   2 - H  12  
                ( 62.28%)   0.7892* C   2 s( 23.37%)p 3.28( 76.59%)d 0.00(  0.05%)
                                           -0.0003  0.4830 -0.0177  0.2071  0.0095
                                           -0.4708  0.0232  0.7076 -0.0035 -0.0065
                                            0.0043 -0.0184 -0.0052  0.0077
                ( 37.72%)   0.6142* H  12 s( 99.90%)p 0.00(  0.10%)
                                            0.9995 -0.0051 -0.0097  0.0168 -0.0256
     6. (0.99487) BD ( 1) C   3 -Cl   4  
                ( 44.16%)   0.6645* C   3 s( 17.75%)p 4.62( 82.00%)d 0.01(  0.25%)
                                            0.0000  0.4212  0.0079  0.8867  0.0026
                                           -0.0434 -0.0057  0.1778 -0.0154 -0.0042
                                            0.0187  0.0002  0.0414 -0.0210
                ( 55.84%)   0.7473*Cl   4 s( 15.94%)p 5.24( 83.54%)d 0.03(  0.52%)
                                           -0.0000  0.0001  0.3977 -0.0351  0.0001
                                           -0.8942 -0.0298 -0.0000  0.0492  0.0014
                                            0.0000 -0.1802 -0.0072 -0.0067  0.0208
                                           -0.0001  0.0605 -0.0319
     7. (0.99222) BD ( 1) C   3 - H  13  
                ( 63.36%)   0.7960* C   3 s( 25.68%)p 2.89( 74.28%)d 0.00(  0.04%)
                                            0.0001 -0.5067  0.0039  0.0803 -0.0110
                                           -0.5385  0.0116  0.6678  0.0115  0.0029
                                           -0.0031  0.0168  0.0078 -0.0058
                ( 36.64%)   0.6053* H  13 s( 99.90%)p 0.00(  0.10%)
                                           -0.9995  0.0040 -0.0013  0.0185 -0.0247
     8. (0.99167) BD ( 1) C   3 - H  14  
                ( 62.98%)   0.7936* C   3 s( 25.73%)p 2.88( 74.23%)d 0.00(  0.04%)
                                            0.0000 -0.5072  0.0043  0.2340 -0.0125
                                            0.7967  0.0003  0.2289  0.0177 -0.0101
                                           -0.0014 -0.0058  0.0137  0.0094
                ( 37.02%)   0.6085* H  14 s( 99.91%)p 0.00(  0.09%)
                                           -0.9995  0.0024 -0.0062 -0.0281 -0.0111
     9. (0.98711) BD ( 1) C   5 - C   6  
                ( 51.41%)   0.7170* C   5 s( 34.55%)p 1.89( 65.41%)d 0.00(  0.04%)
                                           -0.0001  0.5878  0.0069 -0.3746  0.0090
                                           -0.6977 -0.0145  0.1628  0.0114  0.0150
                                           -0.0035 -0.0046 -0.0085 -0.0084
                ( 48.59%)   0.6970* C   6 s( 34.85%)p 1.87( 65.10%)d 0.00(  0.05%)
                                            0.0001  0.5903  0.0057  0.4080  0.0197
                                            0.6784 -0.0075 -0.1543  0.0104  0.0153
                                           -0.0036 -0.0076 -0.0101 -0.0101
    10. (0.84184) BD ( 2) C   5 - C   6  
                ( 53.57%)   0.7319* C   5 s(  0.01%)p99.99( 99.94%)d 3.92(  0.05%)
                                           -0.0000  0.0101  0.0050 -0.2283  0.0048
                                            0.3436 -0.0022  0.9106  0.0001 -0.0031
                                           -0.0174 -0.0107  0.0084  0.0004
                ( 46.43%)   0.6814* C   6 s(  0.00%)p 1.00( 99.93%)d 0.00(  0.07%)
                                           -0.0000  0.0029  0.0029 -0.2369  0.0007
                                            0.3461  0.0033  0.9074  0.0088 -0.0053
                                            0.0027  0.0189 -0.0085 -0.0143
    11. (0.98680) BD ( 1) C   5 - C  10  
                ( 51.40%)   0.7169* C   5 s( 33.97%)p 1.94( 65.99%)d 0.00(  0.04%)
                                           -0.0001  0.5828  0.0063 -0.3945  0.0076
                                            0.6229  0.0170 -0.3404 -0.0034 -0.0136
                                            0.0083 -0.0102 -0.0053 -0.0035
                ( 48.60%)   0.6971* C  10 s( 34.42%)p 1.90( 65.53%)d 0.00(  0.05%)
                                            0.0001  0.5866  0.0059  0.4186  0.0185
                                           -0.6043  0.0108  0.3383  0.0022 -0.0141
                                            0.0078 -0.0125 -0.0077 -0.0058
    12. (0.98928) BD ( 1) C   6 - C   7  
                ( 50.57%)   0.7111* C   6 s( 35.83%)p 1.79( 64.13%)d 0.00(  0.04%)
                                           -0.0000  0.5984  0.0127 -0.7761 -0.0060
                                           -0.0928 -0.0392 -0.1692  0.0125  0.0003
                                            0.0091 -0.0005  0.0163 -0.0087
                ( 49.43%)   0.7031* C   7 s( 35.52%)p 1.81( 64.43%)d 0.00(  0.04%)
                                            0.0000  0.5959  0.0079  0.7786  0.0076
                                            0.0612 -0.0370  0.1810  0.0164  0.0067
                                            0.0067  0.0005  0.0159 -0.0103
    13. (0.98935) BD ( 1) C   6 - H  15  
                ( 63.01%)   0.7938* C   6 s( 29.23%)p 2.42( 70.74%)d 0.00(  0.03%)
                                            0.0004 -0.5404  0.0149 -0.4167  0.0165
                                            0.6404  0.0021 -0.3514  0.0022  0.0106
                                           -0.0065  0.0093  0.0033  0.0046
                ( 36.99%)   0.6082* H  15 s( 99.90%)p 0.00(  0.10%)
                                           -0.9995  0.0029  0.0140 -0.0251  0.0138
    14. (0.99060) BD ( 1) C   7 - C   8  
                ( 49.75%)   0.7053* C   7 s( 34.67%)p 1.88( 65.27%)d 0.00(  0.05%)
                                            0.0000  0.5888  0.0099 -0.4189 -0.0400
                                            0.5998 -0.0145 -0.3400 -0.0050 -0.0136
                                            0.0073 -0.0130 -0.0082 -0.0055
                ( 50.25%)   0.7089* C   8 s( 35.23%)p 1.84( 64.72%)d 0.00(  0.05%)
                                            0.0000  0.5935  0.0061  0.3783 -0.0289
                                           -0.6261 -0.0277  0.3325  0.0028 -0.0156
                                            0.0079 -0.0105 -0.0043 -0.0040
    15. (0.83576) BD ( 2) C   7 - C   8  
                ( 45.24%)   0.6726* C   7 s(  0.00%)p 1.00( 99.92%)d 0.00(  0.08%)
                                            0.0000  0.0009  0.0002 -0.2387  0.0002
                                            0.3465 -0.0003  0.9068 -0.0006 -0.0064
                                            0.0016  0.0202 -0.0088 -0.0159
                ( 54.76%)   0.7400* C   8 s(  0.00%)p 1.00( 99.94%)d 0.00(  0.06%)
                                            0.0000  0.0008  0.0006 -0.2357  0.0018
                                            0.3414 -0.0031  0.9095 -0.0075  0.0092
                                            0.0179 -0.0038 -0.0026  0.0132
    16. (0.98959) BD ( 1) C   7 - H  16  
                ( 63.30%)   0.7956* C   7 s( 29.71%)p 2.36( 70.26%)d 0.00(  0.03%)
                                            0.0003 -0.5449  0.0143  0.3994 -0.0063
                                            0.7174 -0.0091 -0.1685  0.0019 -0.0115
                                            0.0021  0.0051  0.0061  0.0079
                ( 36.70%)   0.6058* H  16 s( 99.90%)p 0.00(  0.10%)
                                           -0.9995  0.0026 -0.0152 -0.0278  0.0067
    17. (0.99064) BD ( 1) C   8 - C   9  
                ( 50.33%)   0.7095* C   8 s( 35.41%)p 1.82( 64.55%)d 0.00(  0.04%)
                                            0.0000  0.5950  0.0057  0.3640 -0.0295
                                            0.6953  0.0219 -0.1672 -0.0161  0.0166
                                           -0.0043 -0.0045 -0.0074 -0.0085
                ( 49.67%)   0.7047* C   9 s( 34.71%)p 1.88( 65.24%)d 0.00(  0.05%)
                                            0.0000  0.5891  0.0106 -0.4043 -0.0403
                                           -0.6819  0.0065  0.1484 -0.0131  0.0144
                                           -0.0033 -0.0075 -0.0114 -0.0101
    18. (0.98996) BD ( 1) C   8 - H  17  
                ( 63.44%)   0.7965* C   8 s( 29.28%)p 2.41( 70.69%)d 0.00(  0.02%)
                                            0.0003 -0.5409  0.0148  0.8169 -0.0110
                                            0.0785 -0.0013  0.1827 -0.0023 -0.0025
                                           -0.0054 -0.0013 -0.0131  0.0060
                ( 36.56%)   0.6047* H  17 s( 99.89%)p 0.00(  0.11%)
                                           -0.9995  0.0045 -0.0315 -0.0029 -0.0071
    19. (0.98930) BD ( 1) C   9 - C  10  
                ( 49.38%)   0.7027* C   9 s( 35.47%)p 1.82( 64.49%)d 0.00(  0.05%)
                                            0.0000  0.5955  0.0078  0.7777  0.0068
                                            0.0912  0.0385  0.1734 -0.0128  0.0002
                                            0.0094 -0.0008  0.0167 -0.0095
                ( 50.62%)   0.7115* C  10 s( 35.83%)p 1.79( 64.13%)d 0.00(  0.04%)
                                            0.0000  0.5984  0.0130 -0.7779 -0.0067
                                           -0.0565  0.0380 -0.1768 -0.0163  0.0065
                                            0.0062  0.0010  0.0157 -0.0097
    20. (0.80969) BD ( 2) C   9 - C  10  
                ( 47.67%)   0.6904* C   9 s(  0.00%)p 1.00( 99.94%)d 0.00(  0.06%)
                                           -0.0000 -0.0016  0.0002 -0.2413  0.0005
                                            0.3395 -0.0002  0.9088 -0.0019  0.0095
                                            0.0141 -0.0089  0.0002  0.0155
                ( 52.33%)   0.7234* C  10 s(  0.00%)p 1.00( 99.95%)d 0.00(  0.05%)
                                            0.0000 -0.0041  0.0002 -0.2347  0.0018
                                            0.3425 -0.0014  0.9094 -0.0023 -0.0013
                                           -0.0145 -0.0140  0.0092  0.0037
    21. (0.98958) BD ( 1) C   9 - H  18  
                ( 63.28%)   0.7955* C   9 s( 29.73%)p 2.36( 70.25%)d 0.00(  0.03%)
                                           -0.0003  0.5450 -0.0143 -0.4143  0.0064
                                            0.6399 -0.0078 -0.3481  0.0045 -0.0101
                                            0.0062 -0.0091 -0.0038 -0.0050
                ( 36.72%)   0.6060* H  18 s( 99.90%)p 0.00(  0.10%)
                                            0.9995 -0.0024  0.0156 -0.0248  0.0135
    22. (0.98913) BD ( 1) C  10 - H  19  
                ( 63.59%)   0.7974* C  10 s( 29.67%)p 2.37( 70.30%)d 0.00(  0.03%)
                                           -0.0004  0.5445 -0.0156  0.4038 -0.0146
                                            0.7163 -0.0009 -0.1631 -0.0039  0.0122
                                           -0.0018 -0.0039 -0.0057 -0.0081
                ( 36.41%)   0.6034* H  19 s( 99.89%)p 0.00(  0.11%)
                                            0.9995 -0.0048 -0.0155 -0.0277  0.0066
    23. (0.99987) CR ( 1) O   1           s(100.00%)p 0.00(  0.00%)
                                            1.0000 -0.0001 -0.0000  0.0000  0.0000
                                           -0.0001 -0.0000 -0.0001 -0.0000  0.0000
                                            0.0000 -0.0000 -0.0000 -0.0000
    24. (0.99941) CR ( 1) C   2           s(100.00%)p 0.00(  0.00%)
                                            1.0000 -0.0000 -0.0000  0.0003  0.0000
                                           -0.0000  0.0000  0.0003 -0.0000 -0.0000
                                           -0.0000 -0.0000 -0.0000  0.0000
    25. (0.99949) CR ( 1) C   3           s(100.00%)p 0.00(  0.00%)
                                            1.0000 -0.0002 -0.0000  0.0002 -0.0000
                                           -0.0001 -0.0000 -0.0004 -0.0000  0.0000
                                            0.0000 -0.0000 -0.0000 -0.0000
    26. (1.00000) CR ( 1)Cl   4           s(100.00%)
                                            1.0000 -0.0000  0.0000 -0.0000 -0.0000
                                            0.0000 -0.0000 -0.0000 -0.0000  0.0000
                                           -0.0000 -0.0000  0.0000  0.0000  0.0000
                                            0.0000 -0.0000  0.0000
    27. (0.99991) CR ( 2)Cl   4           s(100.00%)p 0.00(  0.00%)
                                           -0.0000  1.0000  0.0001  0.0000 -0.0000
                                            0.0002  0.0000 -0.0000 -0.0001  0.0000
                                           -0.0000 -0.0000  0.0000  0.0000 -0.0000
                                            0.0000 -0.0000  0.0000
    28. (0.99996) CR ( 3)Cl   4           s(  0.00%)p 1.00(100.00%)
                                           -0.0000 -0.0000  0.0001  0.0000  1.0000
                                            0.0001  0.0000 -0.0000 -0.0000  0.0000
                                           -0.0000 -0.0000  0.0000  0.0000 -0.0000
                                            0.0000 -0.0000  0.0000
    29. (0.99999) CR ( 4)Cl   4           s(  0.00%)p 1.00(100.00%)
                                           -0.0000 -0.0000 -0.0000 -0.0000 -0.0000
                                           -0.0000 -0.0000  1.0000 -0.0001  0.0000
                                            0.0000  0.0000 -0.0000  0.0000  0.0000
                                            0.0000  0.0000 -0.0000
    30. (0.99999) CR ( 5)Cl   4           s(  0.00%)p 1.00(100.00%)
                                           -0.0000 -0.0000  0.0000 -0.0000 -0.0000
                                            0.0000  0.0000  0.0000 -0.0000 -0.0000
                                            1.0000 -0.0001  0.0000  0.0000  0.0000
                                            0.0000 -0.0000  0.0000
    31. (0.99941) CR ( 1) C   5           s(100.00%)p 0.00(  0.00%)
                                            1.0000  0.0000  0.0000 -0.0002  0.0000
                                            0.0000  0.0000 -0.0000 -0.0000 -0.0000
                                           -0.0000 -0.0000 -0.0000  0.0000
    32. (0.99944) CR ( 1) C   6           s(100.00%)p 0.00(  0.00%)
                                            1.0000  0.0001 -0.0000  0.0001 -0.0000
                                           -0.0003 -0.0000  0.0002 -0.0000 -0.0000
                                            0.0000 -0.0000 -0.0000 -0.0000
    33. (0.99949) CR ( 1) C   7           s(100.00%)p 0.00(  0.00%)
                                            1.0000  0.0001 -0.0000 -0.0001  0.0000
                                           -0.0002  0.0000  0.0000 -0.0000  0.0000
                                           -0.0000 -0.0000 -0.0000 -0.0000
    34. (0.99948) CR ( 1) C   8           s(100.00%)p 0.00(  0.00%)
                                            1.0000  0.0001 -0.0000 -0.0002  0.0000
                                           -0.0000  0.0000 -0.0001  0.0000  0.0000
                                            0.0000  0.0000  0.0000 -0.0000
    35. (0.99949) CR ( 1) C   9           s(100.00%)p 0.00(  0.00%)
                                            1.0000  0.0001 -0.0000 -0.0001  0.0000
                                            0.0002 -0.0000 -0.0001  0.0000 -0.0000
                                            0.0000 -0.0000 -0.0000  0.0000
    36. (0.99945) CR ( 1) C  10           s(100.00%)p 0.00(  0.00%)
                                            1.0000  0.0001 -0.0000  0.0001 -0.0000
                                            0.0003 -0.0000 -0.0001 -0.0000  0.0000
                                           -0.0000  0.0000 -0.0000 -0.0000
    37. (0.98948) LP ( 1) O   1           s( 47.50%)p 1.10( 52.46%)d 0.00(  0.04%)
                                            0.0000  0.6892 -0.0075  0.4275 -0.0033
                                            0.4322  0.0001 -0.3937  0.0065 -0.0122
                                            0.0099  0.0125 -0.0026  0.0024
    38. (0.97564) LP ( 2) O   1           s(  0.05%)p99.99( 99.89%)d 1.27(  0.06%)
                                            0.0000  0.0196  0.0088  0.7787 -0.0106
                                           -0.3008  0.0032  0.5495 -0.0085 -0.0056
                                           -0.0000 -0.0110 -0.0167  0.0126
    39. (0.99800) LP ( 1)Cl   4           s( 83.24%)p 0.20( 16.75%)d 0.00(  0.02%)
                                            0.0000 -0.0002  0.9123  0.0085 -0.0001
                                            0.3780  0.0071  0.0000  0.0570 -0.0007
                                           -0.0000  0.1458  0.0008 -0.0019 -0.0063
                                            0.0027 -0.0077  0.0065
    40. (0.98976) LP ( 2)Cl   4           s(  0.28%)p99.99( 99.69%)d 0.11(  0.03%)
                                            0.0000 -0.0000  0.0531  0.0025 -0.0000
                                           -0.0806  0.0018 -0.0001 -0.9624  0.0090
                                            0.0000  0.2531 -0.0032  0.0168 -0.0047
                                            0.0015  0.0016 -0.0005
    41. (0.98483) LP ( 3)Cl   4           s(  0.63%)p99.99( 99.33%)d 0.06(  0.04%)
                                           -0.0000 -0.0001  0.0793 -0.0041 -0.0001
                                            0.2102 -0.0024 -0.0000 -0.2602  0.0013
                                           -0.0001 -0.9388  0.0070  0.0047  0.0168
                                            0.0011 -0.0044  0.0054
    42. (0.00102) RY*( 1) O   1           s( 29.70%)p 2.13( 63.34%)d 0.23(  6.96%)
                                           -0.0000  0.0063  0.5449 -0.0055  0.3202
                                            0.0070  0.0081 -0.0018 -0.7285 -0.1011
                                           -0.0100  0.2223 -0.0169  0.0980
    43. (0.00087) RY*( 2) O   1           s(  0.07%)p99.99( 94.15%)d77.72(  5.78%)
                                           -0.0000 -0.0019  0.0272  0.0076  0.8541
                                           -0.0021 -0.2226  0.0042  0.4029 -0.1689
                                           -0.0629 -0.0615 -0.1467  0.0055
    44. (0.00015) RY*( 3) O   1           s( 60.24%)p 0.55( 32.98%)d 0.11(  6.79%)
                                            0.0000 -0.0004  0.7761  0.0002 -0.2878
                                            0.0026 -0.3410 -0.0131  0.3612  0.0717
                                            0.0409 -0.2434 -0.0223 -0.0358
    45. (0.00003) RY*( 4) O   1           s(  7.59%)p 9.98( 75.75%)d 2.20( 16.66%)
    46. (0.00000) RY*( 5) O   1           s(  0.61%)p16.41( 10.01%)d99.99( 89.38%)
    47. (0.00000) RY*( 6) O   1           s(  0.08%)p 7.03(  0.56%)d99.99( 99.36%)
    48. (0.00000) RY*( 7) O   1           s(  0.75%)p14.39( 10.81%)d99.99( 88.43%)
    49. (0.00001) RY*( 8) O   1           s(  0.25%)p34.53(  8.79%)d99.99( 90.95%)
    50. (0.00000) RY*( 9) O   1           s(  0.72%)p 5.39(  3.86%)d99.99( 95.43%)
    51. (0.00410) RY*( 1) C   2           s(  0.20%)p99.99( 96.54%)d16.54(  3.26%)
                                           -0.0000 -0.0228  0.0381 -0.0201  0.3615
                                           -0.0012  0.8521 -0.0167 -0.3287 -0.1576
                                            0.0075 -0.0618 -0.0102  0.0619
    52. (0.00226) RY*( 2) C   2           s(  2.38%)p37.03( 88.32%)d 3.90(  9.29%)
                                            0.0000 -0.0219  0.1529 -0.0124  0.8567
                                           -0.0202 -0.2943  0.0109  0.2490 -0.1835
                                           -0.1109  0.1520 -0.1430 -0.0583
    53. (0.00136) RY*( 3) C   2           s( 41.68%)p 0.26( 10.75%)d 1.14( 47.57%)
                                            0.0000  0.0021  0.6456 -0.0009 -0.0462
                                           -0.0190 -0.0718  0.0198 -0.3155  0.1273
                                            0.1634  0.5777  0.2912  0.1193
    54. (0.00084) RY*( 4) C   2           s( 15.00%)p 2.93( 43.89%)d 2.74( 41.11%)
                                            0.0000 -0.0228  0.3866  0.0077  0.0164
                                           -0.0246  0.2915  0.0031  0.5942  0.4381
                                           -0.0659 -0.2416  0.2930 -0.2657
    55. (0.00063) RY*( 5) C   2           s( 22.46%)p 0.60( 13.57%)d 2.85( 63.96%)
                                           -0.0000 -0.0000  0.4740 -0.0101 -0.3295
                                           -0.0058  0.0594  0.0079  0.1530 -0.6422
                                           -0.3994 -0.0760 -0.2371 -0.0752
    56. (0.00046) RY*( 6) C   2           s(  2.85%)p12.69( 36.19%)d21.37( 60.96%)
                                            0.0000  0.0162  0.1681  0.0059  0.1475
                                            0.0235 -0.2907  0.0030 -0.5050 -0.0120
                                           -0.2444 -0.5925  0.4162 -0.1594
    57. (0.00029) RY*( 7) C   2           s(  6.97%)p 0.79(  5.50%)d12.55( 87.53%)
                                           -0.0000 -0.0030  0.2641 -0.0077 -0.0092
                                           -0.0397 -0.0528 -0.0197 -0.2239  0.1613
                                            0.4521 -0.1840 -0.5952 -0.5067
    58. (0.00014) RY*( 8) C   2           s(  6.88%)p 0.07(  0.49%)d13.47( 92.63%)
                                           -0.0000 -0.0016  0.2623 -0.0200  0.0346
                                           -0.0035 -0.0477 -0.0019 -0.0316  0.3673
                                           -0.1623 -0.2890 -0.4113  0.7158
    59. (0.00005) RY*( 9) C   2           s(  1.61%)p 3.18(  5.13%)d57.84( 93.26%)
    60. (0.00248) RY*( 1) C   3           s( 11.57%)p 6.67( 77.15%)d 0.97( 11.27%)
                                            0.0000  0.0173  0.3398  0.0006 -0.6099
                                           -0.0049  0.5050 -0.0218  0.3795 -0.1848
                                           -0.2139  0.0430  0.0821 -0.1556
    61. (0.00209) RY*( 2) C   3           s(  0.00%)p 1.00( 91.74%)d 0.09(  8.26%)
                                           -0.0000  0.0053  0.0019 -0.0068 -0.5586
                                           -0.0054 -0.7718  0.0009  0.0979  0.1970
                                           -0.1593 -0.0480  0.1215 -0.0359
    62. (0.00127) RY*( 3) C   3           s(  5.36%)p15.90( 85.19%)d 1.77(  9.45%)
                                            0.0000  0.0019  0.2314  0.0182  0.4904
                                           -0.0094 -0.1791 -0.0144  0.7608  0.1332
                                           -0.2587  0.0673 -0.0063  0.0729
    63. (0.00069) RY*( 4) C   3           s( 69.36%)p 0.23( 15.63%)d 0.22( 15.01%)
                                            0.0000 -0.0149  0.8327 -0.0271  0.1760
                                            0.0043 -0.1311 -0.0026 -0.3277  0.0568
                                            0.1509 -0.0234  0.2501 -0.2471
    64. (0.00024) RY*( 5) C   3           s(  2.11%)p 1.74(  3.68%)d44.56( 94.21%)
                                            0.0000 -0.0008  0.1454  0.0049  0.0237
                                           -0.0209 -0.1882  0.0038  0.0180 -0.7281
                                           -0.0290 -0.4947 -0.0369  0.4063
    65. (0.00019) RY*( 6) C   3           s(  9.55%)p 0.45(  4.32%)d 9.02( 86.13%)
                                           -0.0000  0.0104  0.3088  0.0267 -0.1936
                                           -0.0001  0.0464  0.0104  0.0524  0.3511
                                            0.3513 -0.0383 -0.6261  0.4702
    66. (0.00006) RY*( 7) C   3           s(  1.61%)p10.12( 16.32%)d50.91( 82.07%)
    67. (0.00003) RY*( 8) C   3           s(  0.09%)p47.77(  4.36%)d99.99( 95.55%)
    68. (0.00000) RY*( 9) C   3           s(  0.40%)p 4.95(  1.96%)d99.99( 97.65%)
    69. (0.00093) RY*( 1)Cl   4           s(  0.10%)p99.99( 27.78%)d99.99( 72.12%)
                                           -0.0000 -0.0000 -0.0002  0.0324 -0.0000
                                           -0.0029  0.0763  0.0000 -0.0090  0.4943
                                            0.0000  0.0018 -0.1660 -0.7723  0.2121
                                           -0.2321 -0.0941  0.1300
    70. (0.00088) RY*( 2)Cl   4           s(  7.51%)p 4.96( 37.26%)d 7.35( 55.23%)
                                           -0.0000 -0.0000  0.0045  0.2740 -0.0000
                                           -0.0176  0.2627  0.0000  0.0042 -0.2201
                                            0.0000  0.0042 -0.5048  0.2362  0.6630
                                            0.0014 -0.1533  0.1828
    71. (0.00024) RY*( 3)Cl   4           s( 47.42%)p 0.36( 17.29%)d 0.74( 35.28%)
                                           -0.0000  0.0000  0.0125  0.6885 -0.0000
                                           -0.0604  0.3937 -0.0000  0.0004 -0.1039
                                            0.0000 -0.0235  0.0542 -0.1521 -0.4527
                                            0.1833 -0.3019  0.0049
    72. (0.00007) RY*( 4)Cl   4           s( 10.61%)p 0.20(  2.12%)d 8.23( 87.27%)
    73. (0.00000) RY*( 5)Cl   4           s( 26.29%)p 2.74( 72.14%)d 0.06(  1.57%)
    74. (0.00001) RY*( 6)Cl   4           s(  2.24%)p30.87( 69.27%)d12.70( 28.49%)
    75. (0.00001) RY*( 7)Cl   4           s(  3.81%)p 1.24(  4.73%)d23.98( 91.45%)
    76. (0.00001) RY*( 8)Cl   4           s(  0.61%)p99.99( 64.79%)d56.34( 34.60%)
    77. (0.00001) RY*( 9)Cl   4           s(  1.30%)p 4.07(  5.30%)d71.71( 93.39%)
    78. (0.00280) RY*( 1) C   5           s( 17.26%)p 4.43( 76.40%)d 0.37(  6.35%)
                                            0.0000 -0.0046  0.4154 -0.0227 -0.8240
                                            0.0013 -0.2666 -0.0038 -0.1160 -0.0019
                                            0.1204  0.0495  0.2142 -0.0251
    79. (0.00215) RY*( 2) C   5           s(  8.73%)p 9.98( 87.16%)d 0.47(  4.11%)
                                           -0.0000  0.0122  0.2952  0.0238  0.3868
                                            0.0049 -0.5337 -0.0050 -0.6607 -0.0582
                                           -0.1887 -0.0212  0.0018 -0.0400
    80. (0.00171) RY*( 3) C   5           s(  1.21%)p78.14( 94.80%)d 3.29(  3.99%)
                                            0.0000  0.0040  0.1101  0.0002 -0.1014
                                           -0.0194  0.7657  0.0066 -0.5925  0.0718
                                           -0.1394  0.0522  0.0871 -0.0709
    81. (0.00075) RY*( 4) C   5           s( 68.11%)p 0.29( 20.07%)d 0.17( 11.82%)
                                           -0.0000 -0.0028  0.8253  0.0252  0.2435
                                           -0.0007  0.2159  0.0026  0.3068  0.0317
                                            0.0940 -0.2159 -0.2140  0.1263
    82. (0.00050) RY*( 5) C   5           s(  1.64%)p 0.26(  0.43%)d59.79( 97.94%)
                                           -0.0000 -0.0010  0.1280  0.0011  0.0298
                                            0.0053  0.0136  0.0111  0.0551 -0.1898
                                            0.1206  0.7018 -0.3813 -0.5394
    83. (0.00017) RY*( 6) C   5           s(  0.10%)p19.51(  2.00%)d99.99( 97.90%)
                                            0.0000 -0.0019  0.0319 -0.0011 -0.0394
                                            0.0232 -0.0935 -0.0105  0.0950  0.8952
                                           -0.3597  0.1242 -0.1137 -0.1407
    84. (0.00011) RY*( 7) C   5           s(  1.38%)p 6.25(  8.62%)d65.23( 90.00%)
                                            0.0000 -0.0016  0.1175  0.0008  0.0110
                                           -0.0046  0.0342 -0.0177  0.2908 -0.3210
                                           -0.7342 -0.0350  0.3949 -0.3174
    85. (0.00009) RY*( 8) C   5           s(  1.44%)p 7.00( 10.06%)d61.59( 88.50%)
    86. (0.00002) RY*( 9) C   5           s(  0.14%)p 4.38(  0.62%)d99.99( 99.24%)
    87. (0.00306) RY*( 1) C   6           s(  0.16%)p99.99( 94.11%)d35.93(  5.73%)
                                            0.0000 -0.0220  0.0334  0.0175  0.6494
                                           -0.0230 -0.6143  0.0113  0.3756  0.1924
                                           -0.0484  0.0945  0.0922 -0.0230
    88. (0.00134) RY*( 2) C   6           s(  9.32%)p 9.52( 88.79%)d 0.20(  1.88%)
                                            0.0000  0.0194  0.3047 -0.0147  0.6825
                                           -0.0177  0.6274  0.0009 -0.1674 -0.0630
                                            0.0574 -0.0016  0.1059 -0.0184
    89. (0.00068) RY*( 3) C   6           s(  2.98%)p24.74( 73.67%)d 7.84( 23.35%)
                                            0.0000 -0.0020  0.1725  0.0023  0.0820
                                            0.0068 -0.3783  0.0163 -0.7659 -0.0204
                                           -0.3157 -0.3122  0.1740  0.0755
    90. (0.00053) RY*( 4) C   6           s( 85.77%)p 0.12( 10.04%)d 0.05(  4.19%)
                                            0.0000 -0.0088  0.9261  0.0186 -0.2629
                                           -0.0105 -0.1066  0.0022  0.1395  0.1296
                                            0.0786  0.0734 -0.0926 -0.0705
    91. (0.00023) RY*( 5) C   6           s(  0.39%)p54.28( 21.35%)d99.99( 78.26%)
                                            0.0000 -0.0010  0.0627 -0.0010 -0.0949
                                           -0.0006  0.1701  0.0044  0.4189 -0.1606
                                           -0.7094 -0.3378  0.3453 -0.1420
    92. (0.00006) RY*( 6) C   6           s(  0.69%)p 4.85(  3.35%)d99.99( 95.96%)
    93. (0.00003) RY*( 7) C   6           s(  0.56%)p 6.68(  3.76%)d99.99( 95.67%)
    94. (0.00001) RY*( 8) C   6           s(  0.02%)p99.99(  2.70%)d99.99( 97.28%)
    95. (0.00001) RY*( 9) C   6           s(  0.19%)p12.28(  2.33%)d99.99( 97.48%)
    96. (0.00282) RY*( 1) C   7           s(  0.18%)p99.99( 93.02%)d36.83(  6.80%)
                                           -0.0000  0.0289  0.0318  0.0180  0.4322
                                            0.0299  0.8354 -0.0067 -0.2104  0.1963
                                           -0.0929 -0.0237 -0.1355 -0.0432
    97. (0.00140) RY*( 2) C   7           s(  0.00%)p 1.00( 98.75%)d 0.01(  1.25%)
                                           -0.0000  0.0020  0.0037 -0.0300  0.8498
                                            0.0171 -0.3541 -0.0146  0.3722 -0.0392
                                           -0.0112 -0.0422 -0.0943  0.0120
    98. (0.00044) RY*( 3) C   7           s( 91.99%)p 0.00(  0.16%)d 0.09(  7.84%)
                                            0.0000 -0.0038  0.9591 -0.0096  0.0214
                                           -0.0177  0.0118  0.0065 -0.0246 -0.0818
                                            0.2183 -0.0739  0.1328  0.0313
    99. (0.00041) RY*( 4) C   7           s(  1.45%)p28.00( 40.67%)d39.84( 57.87%)
                                            0.0000 -0.0005  0.1205  0.0024 -0.1555
                                           -0.0073  0.2288 -0.0125  0.5745 -0.3033
                                           -0.4083  0.2829 -0.0025 -0.4899
   100. (0.00030) RY*( 5) C   7           s(  0.51%)p99.99( 53.14%)d91.33( 46.35%)
                                            0.0000 -0.0004  0.0712  0.0004  0.1833
                                           -0.0032 -0.2551 -0.0050 -0.6578 -0.2571
                                           -0.5176  0.0138  0.1353 -0.3331
   101. (0.00007) RY*( 6) C   7           s(  0.03%)p37.38(  1.23%)d99.99( 98.73%)
   102. (0.00003) RY*( 7) C   7           s(  5.86%)p 0.94(  5.48%)d15.13( 88.66%)
   103. (0.00000) RY*( 8) C   7           s(  0.03%)p99.99(  3.17%)d99.99( 96.80%)
   104. (0.00000) RY*( 9) C   7           s(  0.03%)p99.99(  4.48%)d99.99( 95.50%)
   105. (0.00249) RY*( 1) C   8           s(  0.30%)p99.99( 90.82%)d29.70(  8.88%)
                                           -0.0000  0.0280  0.0470  0.0343  0.9251
                                            0.0031  0.0927  0.0077  0.2065  0.0349
                                            0.0764  0.0845  0.2690 -0.0473
   106. (0.00116) RY*( 2) C   8           s(  0.00%)p 1.00( 98.40%)d 0.02(  1.60%)
                                            0.0000  0.0002  0.0007 -0.0005  0.0140
                                            0.0318 -0.9261 -0.0124  0.3534  0.1156
                                           -0.0440  0.0185 -0.0114 -0.0152
   107. (0.00054) RY*( 3) C   8           s( 92.67%)p 0.00(  0.14%)d 0.08(  7.19%)
                                           -0.0000 -0.0000  0.9626 -0.0192  0.0202
                                           -0.0017  0.0095 -0.0051  0.0220 -0.0052
                                           -0.0105 -0.1596 -0.2098 -0.0481
   108. (0.00040) RY*( 4) C   8           s(  0.06%)p87.92(  5.22%)d99.99( 94.72%)
                                           -0.0000  0.0001  0.0244 -0.0027  0.0551
                                            0.0036 -0.0821  0.0082 -0.2059 -0.2418
                                            0.0211  0.6911 -0.2987 -0.5669
   109. (0.00028) RY*( 5) C   8           s(  0.02%)p99.99( 86.42%)d99.99( 13.57%)
                                            0.0000 -0.0003  0.0128  0.0006  0.2198
                                           -0.0013 -0.3187 -0.0035 -0.8452 -0.0361
                                           -0.2486 -0.2209  0.1508  0.0323
   110. (0.00008) RY*( 6) C   8           s(  0.00%)p 1.00(  1.66%)d59.16( 98.34%)
   111. (0.00002) RY*( 7) C   8           s(  6.98%)p 0.89(  6.25%)d12.43( 86.77%)
   112. (0.00000) RY*( 8) C   8           s(  0.02%)p99.99(  7.17%)d99.99( 92.82%)
   113. (0.00000) RY*( 9) C   8           s(  0.04%)p99.99(  4.02%)d99.99( 95.94%)
   114. (0.00282) RY*( 1) C   9           s(  0.15%)p99.99( 93.09%)d44.89(  6.76%)
                                           -0.0000  0.0290  0.0258  0.0185  0.4516
                                           -0.0262 -0.7534  0.0152  0.3976 -0.2130
                                            0.0609 -0.1011 -0.0899  0.0150
   115. (0.00141) RY*( 2) C   9           s(  0.00%)p 1.00( 98.79%)d 0.01(  1.21%)
                                           -0.0000  0.0022  0.0033 -0.0295  0.8389
                                           -0.0232  0.5303  0.0004  0.0378  0.0225
                                           -0.0273 -0.0280 -0.1001  0.0036
   116. (0.00046) RY*( 3) C   9           s( 91.29%)p 0.03(  2.49%)d 0.07(  6.22%)
                                            0.0000 -0.0039  0.9555 -0.0082 -0.0228
                                            0.0167  0.0281 -0.0098  0.1521  0.2145
                                            0.0697  0.0497  0.0585 -0.0737
   117. (0.00035) RY*( 4) C   9           s(  1.48%)p57.56( 85.34%)d 8.89( 13.17%)
                                            0.0000 -0.0008  0.1218 -0.0018  0.2321
                                            0.0025 -0.3107 -0.0000 -0.8384 -0.0061
                                            0.1312  0.2693 -0.1309 -0.1577
   118. (0.00033) RY*( 5) C   9           s(  1.48%)p 4.62(  6.81%)d62.14( 91.71%)
                                            0.0000 -0.0006  0.1215 -0.0036  0.0731
                                            0.0046 -0.0834  0.0064 -0.2362 -0.1390
                                           -0.7386 -0.4509  0.3790 -0.0721
   119. (0.00007) RY*( 6) C   9           s(  0.01%)p 1.00(  1.22%)d81.13( 98.78%)
   120. (0.00003) RY*( 7) C   9           s(  5.63%)p 0.96(  5.40%)d15.81( 88.97%)
   121. (0.00000) RY*( 8) C   9           s(  0.03%)p99.99(  3.12%)d99.99( 96.85%)
   122. (0.00000) RY*( 9) C   9           s(  0.03%)p99.99(  3.82%)d99.99( 96.15%)
   123. (0.00339) RY*( 1) C  10           s(  1.22%)p77.05( 94.25%)d 3.70(  4.53%)
                                            0.0000 -0.0163  0.1094  0.0131  0.7846
                                            0.0261  0.5679 -0.0076 -0.0599 -0.1436
                                            0.0747  0.0183  0.1334  0.0306
   124. (0.00175) RY*( 2) C  10           s(  8.40%)p10.62( 89.23%)d 0.28(  2.37%)
                                            0.0000  0.0232  0.2889 -0.0200  0.5325
                                            0.0067 -0.7230 -0.0092  0.2923  0.1419
                                           -0.0330  0.0210  0.0210 -0.0401
   125. (0.00060) RY*( 3) C  10           s(  9.42%)p 8.22( 77.37%)d 1.40( 13.21%)
                                            0.0000 -0.0044  0.3068  0.0086  0.0407
                                            0.0010 -0.2012  0.0002 -0.8553 -0.1563
                                           -0.1625  0.1441 -0.0628 -0.2379
   126. (0.00050) RY*( 4) C  10           s( 78.17%)p 0.18( 14.20%)d 0.10(  7.63%)
                                            0.0000 -0.0077  0.8841  0.0161 -0.2768
                                            0.0132  0.1926  0.0005  0.1669 -0.0222
                                            0.1992 -0.1512  0.0123  0.1144
   127. (0.00027) RY*( 5) C  10           s(  1.06%)p13.10( 13.86%)d80.43( 85.08%)
                                            0.0000 -0.0003  0.1029  0.0027 -0.0818
                                            0.0005  0.1108 -0.0072  0.3458 -0.3783
                                           -0.6564  0.1005  0.1399 -0.4972
   128. (0.00007) RY*( 6) C  10           s(  0.73%)p 4.16(  3.02%)d99.99( 96.26%)
   129. (0.00004) RY*( 7) C  10           s(  0.73%)p 4.87(  3.57%)d99.99( 95.70%)
   130. (0.00001) RY*( 8) C  10           s(  0.27%)p10.28(  2.78%)d99.99( 96.95%)
   131. (0.00001) RY*( 9) C  10           s(  0.08%)p22.63(  1.82%)d99.99( 98.10%)
   132. (0.00077) RY*( 1) H  11           s(  0.15%)p99.99( 99.85%)
                                            0.0016  0.0381 -0.7783  0.3433 -0.5243
   133. (0.00060) RY*( 2) H  11           s( 71.34%)p 0.40( 28.66%)
                                            0.0156  0.8445  0.2078  0.4880  0.0725
   134. (0.00051) RY*( 3) H  11           s( 25.09%)p 2.98( 74.91%)
                                            0.0038  0.5009 -0.4382 -0.7132  0.2201
   135. (0.00001) RY*( 4) H  11           s(  3.86%)p24.91( 96.14%)
   136. (0.00218) RY*( 1) H  12           s( 99.85%)p 0.00(  0.15%)
                                            0.0054  0.9993 -0.0313 -0.0183  0.0116
   137. (0.00009) RY*( 2) H  12           s(  0.09%)p99.99( 99.91%)
   138. (0.00005) RY*( 3) H  12           s(  0.04%)p99.99( 99.96%)
   139. (0.00002) RY*( 4) H  12           s(  0.12%)p99.99( 99.88%)
   140. (0.00117) RY*( 1) H  13           s( 99.76%)p 0.00(  0.24%)
                                            0.0049  0.9988 -0.0138 -0.0132 -0.0455
   141. (0.00007) RY*( 2) H  13           s(  0.08%)p99.99( 99.92%)
   142. (0.00005) RY*( 3) H  13           s(  0.04%)p99.99( 99.96%)
   143. (0.00001) RY*( 4) H  13           s(  0.22%)p99.99( 99.78%)
   144. (0.00064) RY*( 1) H  14           s( 99.70%)p 0.00(  0.30%)
                                            0.0038  0.9985 -0.0386 -0.0392 -0.0035
   145. (0.00008) RY*( 2) H  14           s(  0.04%)p99.99( 99.96%)
   146. (0.00005) RY*( 3) H  14           s(  0.04%)p99.99( 99.96%)
   147. (0.00002) RY*( 4) H  14           s(  0.32%)p99.99( 99.68%)
   148. (0.00077) RY*( 1) H  15           s( 99.58%)p 0.00(  0.42%)
                                            0.0047  0.9979  0.0511 -0.0383  0.0117
   149. (0.00007) RY*( 2) H  15           s(  0.02%)p99.99( 99.98%)
   150. (0.00003) RY*( 3) H  15           s(  0.19%)p99.99( 99.81%)
   151. (0.00004) RY*( 4) H  15           s(  0.31%)p99.99( 99.69%)
   152. (0.00069) RY*( 1) H  16           s( 99.65%)p 0.00(  0.35%)
                                            0.0045  0.9982 -0.0280 -0.0511  0.0107
   153. (0.00006) RY*( 2) H  16           s(  0.00%)p 1.00(100.00%)
   154. (0.00003) RY*( 3) H  16           s(  0.38%)p99.99( 99.62%)
   155. (0.00004) RY*( 4) H  16           s(  0.08%)p99.99( 99.92%)
   156. (0.00073) RY*( 1) H  17           s( 99.84%)p 0.00(  0.16%)
                                            0.0058  0.9992 -0.0381 -0.0038 -0.0096
   157. (0.00006) RY*( 2) H  17           s(  0.00%)p 1.00(100.00%)
   158. (0.00003) RY*( 3) H  17           s(  0.00%)p 1.00(100.00%)
   159. (0.00003) RY*( 4) H  17           s(  0.26%)p99.99( 99.74%)
   160. (0.00069) RY*( 1) H  18           s( 99.61%)p 0.00(  0.39%)
                                            0.0044  0.9981 -0.0340  0.0459 -0.0247
   161. (0.00006) RY*( 2) H  18           s(  0.00%)p 1.00(100.00%)
   162. (0.00003) RY*( 3) H  18           s(  0.30%)p99.99( 99.70%)
   163. (0.00004) RY*( 4) H  18           s(  0.19%)p99.99( 99.81%)
   164. (0.00145) RY*( 1) H  19           s( 99.54%)p 0.00(  0.46%)
                                            0.0062  0.9977  0.0584  0.0220  0.0258
   165. (0.00006) RY*( 2) H  19           s(  0.08%)p99.99( 99.92%)
   166. (0.00005) RY*( 3) H  19           s(  0.37%)p99.99( 99.63%)
   167. (0.00003) RY*( 4) H  19           s(  0.11%)p99.99( 99.89%)
   168. (0.01292) BD*( 1) O   1 - C   2  
                ( 32.93%)   0.5738* O   1 s( 32.39%)p 2.08( 67.54%)d 0.00(  0.07%)
                                            0.0001 -0.5691 -0.0007  0.2345 -0.0041
                                            0.7792  0.0003  0.1145  0.0022 -0.0190
                                            0.0024  0.0003  0.0145  0.0122
                ( 67.07%)  -0.8190* C   2 s( 20.30%)p 3.91( 79.42%)d 0.01(  0.27%)
                                            0.0001 -0.4495 -0.0316 -0.2266 -0.0239
                                           -0.8407 -0.0230 -0.1865 -0.0157 -0.0207
                                           -0.0037 -0.0166  0.0383  0.0237
   169. (0.00289) BD*( 1) O   1 - H  11  
                ( 25.46%)   0.5046* O   1 s( 20.05%)p 3.98( 79.86%)d 0.00(  0.09%)
                                           -0.0002 -0.4475 -0.0159  0.3936  0.0023
                                           -0.3380 -0.0290 -0.7267 -0.0225  0.0027
                                            0.0236 -0.0020 -0.0099 -0.0139
                ( 74.54%)  -0.8634* H  11 s( 99.56%)p 0.00(  0.44%)
                                           -0.9978  0.0031 -0.0255  0.0293  0.0542
   170. (0.01838) BD*( 1) C   2 - C   3  
                ( 49.35%)   0.7025* C   2 s( 27.75%)p 2.60( 72.19%)d 0.00(  0.06%)
                                           -0.0001 -0.5267 -0.0100 -0.4597 -0.0169
                                            0.2583 -0.0056  0.6659 -0.0074  0.0059
                                            0.0164 -0.0095 -0.0038 -0.0126
                ( 50.65%)  -0.7117* C   3 s( 30.79%)p 2.25( 69.15%)d 0.00(  0.06%)
                                           -0.0005 -0.5548 -0.0077  0.3870 -0.0077
                                           -0.2698 -0.0027 -0.6847 -0.0112  0.0065
                                            0.0155 -0.0117 -0.0030 -0.0127
   171. (0.02389) BD*( 1) C   2 - C   5  
                ( 51.94%)   0.7207* C   2 s( 28.55%)p 2.50( 71.40%)d 0.00(  0.06%)
                                           -0.0003 -0.5343  0.0019  0.8325 -0.0016
                                            0.0298  0.0003  0.1406 -0.0185 -0.0020
                                           -0.0083 -0.0016 -0.0203  0.0081
                ( 48.06%)  -0.6933* C   5 s( 31.46%)p 2.18( 68.51%)d 0.00(  0.03%)
                                           -0.0001 -0.5607  0.0144 -0.8063  0.0306
                                           -0.0779 -0.0023 -0.1668 -0.0109 -0.0033
                                           -0.0063 -0.0010 -0.0143  0.0078
   172. (0.01746) BD*( 1) C   2 - H  12  
                ( 37.72%)   0.6142* C   2 s( 23.37%)p 3.28( 76.59%)d 0.00(  0.05%)
                                            0.0003 -0.4830  0.0177 -0.2071 -0.0095
                                            0.4708 -0.0232 -0.7076  0.0035  0.0065
                                           -0.0043  0.0184  0.0052 -0.0077
                ( 62.28%)  -0.7892* H  12 s( 99.90%)p 0.00(  0.10%)
                                           -0.9995  0.0051  0.0097 -0.0168  0.0256
   173. (0.00905) BD*( 1) C   3 -Cl   4  
                ( 55.84%)   0.7473* C   3 s( 17.75%)p 4.62( 82.00%)d 0.01(  0.25%)
                                            0.0000  0.4212  0.0079  0.8867  0.0026
                                           -0.0434 -0.0057  0.1778 -0.0154 -0.0042
                                            0.0187  0.0002  0.0414 -0.0210
                ( 44.16%)  -0.6645*Cl   4 s( 15.94%)p 5.24( 83.54%)d 0.03(  0.52%)
                                           -0.0000  0.0001  0.3977 -0.0351  0.0001
                                           -0.8942 -0.0298 -0.0000  0.0492  0.0014
                                            0.0000 -0.1802 -0.0072 -0.0067  0.0208
                                           -0.0001  0.0605 -0.0319
   174. (0.00958) BD*( 1) C   3 - H  13  
                ( 36.64%)   0.6053* C   3 s( 25.68%)p 2.89( 74.28%)d 0.00(  0.04%)
                                           -0.0001  0.5067 -0.0039 -0.0803  0.0110
                                            0.5385 -0.0116 -0.6678 -0.0115 -0.0029
                                            0.0031 -0.0168 -0.0078  0.0058
                ( 63.36%)  -0.7960* H  13 s( 99.90%)p 0.00(  0.10%)
                                            0.9995 -0.0040  0.0013 -0.0185  0.0247
   175. (0.00765) BD*( 1) C   3 - H  14  
                ( 37.02%)   0.6085* C   3 s( 25.73%)p 2.88( 74.23%)d 0.00(  0.04%)
                                           -0.0000  0.5072 -0.0043 -0.2340  0.0125
                                           -0.7967 -0.0003 -0.2289 -0.0177  0.0101
                                            0.0014  0.0058 -0.0137 -0.0094
                ( 62.98%)  -0.7936* H  14 s( 99.91%)p 0.00(  0.09%)
                                            0.9995 -0.0024  0.0062  0.0281  0.0111
   176. (0.01205) BD*( 1) C   5 - C   6  
                ( 48.59%)   0.6970* C   5 s( 34.55%)p 1.89( 65.41%)d 0.00(  0.04%)
                                            0.0001 -0.5878 -0.0069  0.3746 -0.0090
                                            0.6977  0.0145 -0.1628 -0.0114 -0.0150
                                            0.0035  0.0046  0.0085  0.0084
                ( 51.41%)  -0.7170* C   6 s( 34.85%)p 1.87( 65.10%)d 0.00(  0.05%)
                                           -0.0001 -0.5903 -0.0057 -0.4080 -0.0197
                                           -0.6784  0.0075  0.1543 -0.0104 -0.0153
                                            0.0036  0.0076  0.0101  0.0101
   177. (0.19096) BD*( 2) C   5 - C   6  
                ( 46.43%)   0.6814* C   5 s(  0.01%)p99.99( 99.94%)d 3.92(  0.05%)
                                            0.0000 -0.0101 -0.0050  0.2283 -0.0048
                                           -0.3436  0.0022 -0.9106 -0.0001  0.0031
                                            0.0174  0.0107 -0.0084 -0.0004
                ( 53.57%)  -0.7319* C   6 s(  0.00%)p 1.00( 99.93%)d 0.00(  0.07%)
                                            0.0000 -0.0029 -0.0029  0.2369 -0.0007
                                           -0.3461 -0.0033 -0.9074 -0.0088  0.0053
                                           -0.0027 -0.0189  0.0085  0.0143
   178. (0.01281) BD*( 1) C   5 - C  10  
                ( 48.60%)   0.6971* C   5 s( 33.97%)p 1.94( 65.99%)d 0.00(  0.04%)
                                            0.0001 -0.5828 -0.0063  0.3945 -0.0076
                                           -0.6229 -0.0170  0.3404  0.0034  0.0136
                                           -0.0083  0.0102  0.0053  0.0035
                ( 51.40%)  -0.7169* C  10 s( 34.42%)p 1.90( 65.53%)d 0.00(  0.05%)
                                           -0.0001 -0.5866 -0.0059 -0.4186 -0.0185
                                            0.6043 -0.0108 -0.3383 -0.0022  0.0141
                                           -0.0078  0.0125  0.0077  0.0058
   179. (0.00805) BD*( 1) C   6 - C   7  
                ( 49.43%)   0.7031* C   6 s( 35.83%)p 1.79( 64.13%)d 0.00(  0.04%)
                                            0.0000 -0.5984 -0.0127  0.7761  0.0060
                                            0.0928  0.0392  0.1692 -0.0125 -0.0003
                                           -0.0091  0.0005 -0.0163  0.0087
                ( 50.57%)  -0.7111* C   7 s( 35.52%)p 1.81( 64.43%)d 0.00(  0.04%)
                                           -0.0000 -0.5959 -0.0079 -0.7786 -0.0076
                                           -0.0612  0.0370 -0.1810 -0.0164 -0.0067
                                           -0.0067 -0.0005 -0.0159  0.0103
   180. (0.00716) BD*( 1) C   6 - H  15  
                ( 36.99%)   0.6082* C   6 s( 29.23%)p 2.42( 70.74%)d 0.00(  0.03%)
                                           -0.0004  0.5404 -0.0149  0.4167 -0.0165
                                           -0.6404 -0.0021  0.3514 -0.0022 -0.0106
                                            0.0065 -0.0093 -0.0033 -0.0046
                ( 63.01%)  -0.7938* H  15 s( 99.90%)p 0.00(  0.10%)
                                            0.9995 -0.0029 -0.0140  0.0251 -0.0138
   181. (0.00781) BD*( 1) C   7 - C   8  
                ( 50.25%)   0.7089* C   7 s( 34.67%)p 1.88( 65.27%)d 0.00(  0.05%)
                                            0.0000  0.5888  0.0099 -0.4189 -0.0400
                                            0.5998 -0.0145 -0.3400 -0.0050 -0.0136
                                            0.0073 -0.0130 -0.0082 -0.0055
                ( 49.75%)  -0.7053* C   8 s( 35.23%)p 1.84( 64.72%)d 0.00(  0.05%)
                                            0.0000  0.5935  0.0061  0.3783 -0.0289
                                           -0.6261 -0.0277  0.3325  0.0028 -0.0156
                                            0.0079 -0.0105 -0.0043 -0.0040
   182. (0.16928) BD*( 2) C   7 - C   8  
                ( 54.76%)   0.7400* C   7 s(  0.00%)p 1.00( 99.92%)d 0.00(  0.08%)
                                            0.0000  0.0009  0.0002 -0.2387  0.0002
                                            0.3465 -0.0003  0.9068 -0.0006 -0.0064
                                            0.0016  0.0202 -0.0088 -0.0159
                ( 45.24%)  -0.6726* C   8 s(  0.00%)p 1.00( 99.94%)d 0.00(  0.06%)
                                            0.0000  0.0008  0.0006 -0.2357  0.0018
                                            0.3414 -0.0031  0.9095 -0.0075  0.0092
                                            0.0179 -0.0038 -0.0026  0.0132
   183. (0.00645) BD*( 1) C   7 - H  16  
                ( 36.70%)   0.6058* C   7 s( 29.71%)p 2.36( 70.26%)d 0.00(  0.03%)
                                           -0.0003  0.5449 -0.0143 -0.3994  0.0063
                                           -0.7174  0.0091  0.1685 -0.0019  0.0115
                                           -0.0021 -0.0051 -0.0061 -0.0079
                ( 63.30%)  -0.7956* H  16 s( 99.90%)p 0.00(  0.10%)
                                            0.9995 -0.0026  0.0152  0.0278 -0.0067
   184. (0.00790) BD*( 1) C   8 - C   9  
                ( 49.67%)   0.7047* C   8 s( 35.41%)p 1.82( 64.55%)d 0.00(  0.04%)
                                           -0.0000 -0.5950 -0.0057 -0.3640  0.0295
                                           -0.6953 -0.0219  0.1672  0.0161 -0.0166
                                            0.0043  0.0045  0.0074  0.0085
                ( 50.33%)  -0.7095* C   9 s( 34.71%)p 1.88( 65.24%)d 0.00(  0.05%)
                                           -0.0000 -0.5891 -0.0106  0.4043  0.0403
                                            0.6819 -0.0065 -0.1484  0.0131 -0.0144
                                            0.0033  0.0075  0.0114  0.0101
   185. (0.00636) BD*( 1) C   8 - H  17  
                ( 36.56%)   0.6047* C   8 s( 29.28%)p 2.41( 70.69%)d 0.00(  0.02%)
                                           -0.0003  0.5409 -0.0148 -0.8169  0.0110
                                           -0.0785  0.0013 -0.1827  0.0023  0.0025
                                            0.0054  0.0013  0.0131 -0.0060
                ( 63.44%)  -0.7965* H  17 s( 99.89%)p 0.00(  0.11%)
                                            0.9995 -0.0045  0.0315  0.0029  0.0071
   186. (0.00821) BD*( 1) C   9 - C  10  
                ( 50.62%)   0.7115* C   9 s( 35.47%)p 1.82( 64.49%)d 0.00(  0.05%)
                                            0.0000  0.5955  0.0078  0.7777  0.0068
                                            0.0912  0.0385  0.1734 -0.0128  0.0002
                                            0.0094 -0.0008  0.0167 -0.0095
                ( 49.38%)  -0.7027* C  10 s( 35.83%)p 1.79( 64.13%)d 0.00(  0.04%)
                                            0.0000  0.5984  0.0130 -0.7779 -0.0067
                                           -0.0565  0.0380 -0.1768 -0.0163  0.0065
                                            0.0062  0.0010  0.0157 -0.0097
   187. (0.14992) BD*( 2) C   9 - C  10  
                ( 52.33%)   0.7234* C   9 s(  0.00%)p 1.00( 99.94%)d 0.00(  0.06%)
                                           -0.0000 -0.0016  0.0002 -0.2413  0.0005
                                            0.3395 -0.0002  0.9088 -0.0019  0.0095
                                            0.0141 -0.0089  0.0002  0.0155
                ( 47.67%)  -0.6904* C  10 s(  0.00%)p 1.00( 99.95%)d 0.00(  0.05%)
                                            0.0000 -0.0041  0.0002 -0.2347  0.0018
                                            0.3425 -0.0014  0.9094 -0.0023 -0.0013
                                           -0.0145 -0.0140  0.0092  0.0037
   188. (0.00656) BD*( 1) C   9 - H  18  
                ( 36.72%)   0.6060* C   9 s( 29.73%)p 2.36( 70.25%)d 0.00(  0.03%)
                                            0.0003 -0.5450  0.0143  0.4143 -0.0064
                                           -0.6399  0.0078  0.3481 -0.0045  0.0101
                                           -0.0062  0.0091  0.0038  0.0050
                ( 63.28%)  -0.7955* H  18 s( 99.90%)p 0.00(  0.10%)
                                           -0.9995  0.0024 -0.0156  0.0248 -0.0135
   189. (0.00763) BD*( 1) C  10 - H  19  
                ( 36.41%)   0.6034* C  10 s( 29.67%)p 2.37( 70.30%)d 0.00(  0.03%)
                                            0.0004 -0.5445  0.0156 -0.4038  0.0146
                                           -0.7163  0.0009  0.1631  0.0039 -0.0122
                                            0.0018  0.0039  0.0057  0.0081
                ( 63.59%)  -0.7974* H  19 s( 99.89%)p 0.00(  0.11%)
                                           -0.9995  0.0048  0.0155  0.0277 -0.0066


 NHO Directionality and "Bond Bending" (deviations from line of nuclear centers)

         [Thresholds for printing:  angular deviation  >  1.0 degree]
                                    hybrid p-character > 25.0%
                                    orbital occupancy  >  0.10e

                                Line of Centers        Hybrid 1              Hybrid 2
                                ---------------  -------------------   ------------------
                NBO               Theta   Phi    Theta   Phi    Dev    Theta   Phi    Dev
 ========================================================================================
     1. BD (   1) O   1 - C   2   100.0  253.5    98.2  253.5   1.8     77.3   73.8   2.7
     2. BD (   1) O   1 - H  11    34.9  146.3    35.8  137.2   5.4      --     --    --
     3. BD (   1) C   2 - C   3   142.4  328.0   140.7  332.1   3.1     33.9  144.3   4.3
     4. BD (   1) C   2 - C   5   100.8  184.9    98.4  182.1   3.8     77.2    5.9   2.2
     5. BD (   1) C   2 - H  12    39.5  291.3    35.2  295.8   5.1      --     --    --
     7. BD (   1) C   3 - H  13   140.1  101.7   142.0   97.5   3.2      --     --    --
     8. BD (   1) C   3 - H  14   105.3  251.5   106.6  254.5   3.1      --     --    --
     9. BD (   1) C   5 - C   6    78.7  240.4    77.7  242.8   2.5    100.3   57.5   3.1
    10. BD (   2) C   5 - C   6    78.7  240.4    24.1  123.2  90.3     24.7  124.1  89.8
    11. BD (   1) C   5 - C  10   114.7  123.4   114.7  121.2   2.0     65.2  306.4   2.7
    12. BD (   1) C   6 - C   7   102.7  185.6   101.2  189.6   4.2     75.9    1.8   4.0
    14. BD (   1) C   7 - C   8   114.7  123.1   114.9  128.1   4.6     65.7  298.1   4.5
    15. BD (   2) C   7 - C   8   114.7  123.1    24.9  124.6  89.8     24.5  124.7  89.8
    17. BD (   1) C   8 - C   9   101.3   60.8   103.0   65.0   4.5     80.5  236.6   4.4
    19. BD (   1) C   9 - C  10    77.4    5.5    78.6    9.4   4.0    103.8  181.3   4.2
    20. BD (   2) C   9 - C  10    77.4    5.5   155.4  305.4  89.8    155.5  304.3  89.8
    22. BD (   1) C  10 - H  19   100.7   60.3   101.6   61.4   1.4      --     --    --
    37. LP (   1) O   1             --     --    122.6   45.5   --       --     --    --
    38. LP (   2) O   1             --     --     56.7  338.8   --       --     --    --
    40. LP (   2)Cl   4             --     --     75.4  265.3   --       --     --    --
    41. LP (   3)Cl   4             --     --    160.4  308.8   --       --     --    --
   177. BD*(   2) C   5 - C   6    78.7  240.4    24.1  123.2  90.3     24.7  124.1  89.8
   182. BD*(   2) C   7 - C   8   114.7  123.1    24.9  124.6  89.8     24.5  124.7  89.8
   187. BD*(   2) C   9 - C  10    77.4    5.5   155.4  305.4  89.8    155.5  304.3  89.8


 Second Order Perturbation Theory Analysis of Fock Matrix in NBO Basis

     Threshold for printing:   0.25 kcal/mol
                                                                              E(2)  E(j)-E(i) F(i,j)
         Donor NBO (i)                     Acceptor NBO (j)                 kcal/mol   a.u.    a.u. 
 ===================================================================================================

 within unit  1
   1. BD (   1) O   1 - C   2        /175. BD*(   1) C   3 - H  14            0.65    1.32    0.037
   1. BD (   1) O   1 - C   2        /176. BD*(   1) C   5 - C   6            0.76    1.39    0.041
   2. BD (   1) O   1 - H  11        / 51. RY*(   1) C   2                    0.54    1.55    0.037
   2. BD (   1) O   1 - H  11        / 54. RY*(   4) C   2                    0.36    1.93    0.033
   2. BD (   1) O   1 - H  11        /170. BD*(   1) C   2 - C   3            1.70    1.07    0.054
   3. BD (   1) C   2 - C   3        / 42. RY*(   1) O   1                    0.54    2.02    0.042
   3. BD (   1) C   2 - C   3        / 70. RY*(   2)Cl   4                    0.27    1.49    0.026
   3. BD (   1) C   2 - C   3        / 79. RY*(   2) C   5                    0.88    1.40    0.045
   3. BD (   1) C   2 - C   3        /169. BD*(   1) O   1 - H  11            0.96    1.08    0.041
   3. BD (   1) C   2 - C   3        /171. BD*(   1) C   2 - C   5            0.77    1.02    0.036
   3. BD (   1) C   2 - C   3        /172. BD*(   1) C   2 - H  12            0.43    1.08    0.027
   3. BD (   1) C   2 - C   3        /176. BD*(   1) C   5 - C   6            0.28    1.18    0.023
   3. BD (   1) C   2 - C   3        /177. BD*(   2) C   5 - C   6            1.19    0.64    0.038
   3. BD (   1) C   2 - C   3        /178. BD*(   1) C   5 - C  10            0.31    1.18    0.024
   4. BD (   1) C   2 - C   5        / 43. RY*(   2) O   1                    0.36    1.80    0.032
   4. BD (   1) C   2 - C   5        / 87. RY*(   1) C   6                    0.77    1.79    0.047
   4. BD (   1) C   2 - C   5        /123. RY*(   1) C  10                    0.80    1.73    0.047
   4. BD (   1) C   2 - C   5        /170. BD*(   1) C   2 - C   3            0.70    1.01    0.034
   4. BD (   1) C   2 - C   5        /172. BD*(   1) C   2 - H  12            0.25    1.08    0.021
   4. BD (   1) C   2 - C   5        /173. BD*(   1) C   3 -Cl   4            1.57    0.78    0.044
   4. BD (   1) C   2 - C   5        /176. BD*(   1) C   5 - C   6            1.17    1.18    0.047
   4. BD (   1) C   2 - C   5        /178. BD*(   1) C   5 - C  10            1.18    1.18    0.047
   4. BD (   1) C   2 - C   5        /179. BD*(   1) C   6 - C   7            1.23    1.20    0.049
   4. BD (   1) C   2 - C   5        /186. BD*(   1) C   9 - C  10            1.30    1.21    0.050
   5. BD (   1) C   2 - H  12        / 60. RY*(   1) C   3                    0.31    1.28    0.025
   5. BD (   1) C   2 - H  12        /174. BD*(   1) C   3 - H  13            1.42    0.98    0.047
   5. BD (   1) C   2 - H  12        /177. BD*(   2) C   5 - C   6            0.44    0.51    0.021
   5. BD (   1) C   2 - H  12        /178. BD*(   1) C   5 - C  10            1.70    1.05    0.053
   6. BD (   1) C   3 -Cl   4        /171. BD*(   1) C   2 - C   5            1.24    1.02    0.045
   7. BD (   1) C   3 - H  13        / 69. RY*(   1)Cl   4                    0.32    1.38    0.027
   7. BD (   1) C   3 - H  13        /168. BD*(   1) O   1 - C   2            0.46    0.80    0.024
   7. BD (   1) C   3 - H  13        /172. BD*(   1) C   2 - H  12            1.48    0.94    0.047
   8. BD (   1) C   3 - H  14        / 51. RY*(   1) C   2                    0.27    1.36    0.024
   8. BD (   1) C   3 - H  14        / 69. RY*(   1)Cl   4                    0.32    1.38    0.027
   8. BD (   1) C   3 - H  14        /168. BD*(   1) O   1 - C   2            2.06    0.80    0.051
   9. BD (   1) C   5 - C   6        / 51. RY*(   1) C   2                    0.51    1.57    0.036
   9. BD (   1) C   5 - C   6        / 96. RY*(   1) C   7                    0.58    1.89    0.042
   9. BD (   1) C   5 - C   6        / 97. RY*(   2) C   7                    0.66    1.38    0.038
   9. BD (   1) C   5 - C   6        /123. RY*(   1) C  10                    0.47    1.81    0.037
   9. BD (   1) C   5 - C   6        /168. BD*(   1) O   1 - C   2            0.64    1.01    0.032
   9. BD (   1) C   5 - C   6        /171. BD*(   1) C   2 - C   5            1.06    1.10    0.043
   9. BD (   1) C   5 - C   6        /178. BD*(   1) C   5 - C  10            1.69    1.26    0.058
   9. BD (   1) C   5 - C   6        /179. BD*(   1) C   6 - C   7            1.36    1.28    0.053
   9. BD (   1) C   5 - C   6        /180. BD*(   1) C   6 - H  15            0.58    1.18    0.033
   9. BD (   1) C   5 - C   6        /183. BD*(   1) C   7 - H  16            1.01    1.20    0.044
   9. BD (   1) C   5 - C   6        /189. BD*(   1) C  10 - H  19            1.17    1.19    0.047
  10. BD (   2) C   5 - C   6        /100. RY*(   5) C   7                    0.79    1.46    0.047
  10. BD (   2) C   5 - C   6        /125. RY*(   3) C  10                    1.07    1.02    0.046
  10. BD (   2) C   5 - C   6        /168. BD*(   1) O   1 - C   2            0.78    0.58    0.029
  10. BD (   2) C   5 - C   6        /170. BD*(   1) C   2 - C   3            1.48    0.65    0.042
  10. BD (   2) C   5 - C   6        /172. BD*(   1) C   2 - H  12            0.29    0.73    0.020
  10. BD (   2) C   5 - C   6        /173. BD*(   1) C   3 -Cl   4            0.46    0.43    0.019
  10. BD (   2) C   5 - C   6        /182. BD*(   2) C   7 - C   8           10.05    0.30    0.069
  10. BD (   2) C   5 - C   6        /187. BD*(   2) C   9 - C  10            9.69    0.31    0.069
  11. BD (   1) C   5 - C  10        / 51. RY*(   1) C   2                    0.85    1.57    0.046
  11. BD (   1) C   5 - C  10        / 87. RY*(   1) C   6                    0.39    1.86    0.034
  11. BD (   1) C   5 - C  10        /114. RY*(   1) C   9                    0.59    1.88    0.042
  11. BD (   1) C   5 - C  10        /115. RY*(   2) C   9                    0.67    1.38    0.039
  11. BD (   1) C   5 - C  10        /171. BD*(   1) C   2 - C   5            1.07    1.10    0.043
  11. BD (   1) C   5 - C  10        /172. BD*(   1) C   2 - H  12            0.35    1.15    0.026
  11. BD (   1) C   5 - C  10        /176. BD*(   1) C   5 - C   6            1.69    1.26    0.058
  11. BD (   1) C   5 - C  10        /180. BD*(   1) C   6 - H  15            1.21    1.18    0.048
  11. BD (   1) C   5 - C  10        /186. BD*(   1) C   9 - C  10            1.33    1.28    0.052
  11. BD (   1) C   5 - C  10        /188. BD*(   1) C   9 - H  18            1.03    1.20    0.045
  11. BD (   1) C   5 - C  10        /189. BD*(   1) C  10 - H  19            0.57    1.19    0.033
  12. BD (   1) C   6 - C   7        / 78. RY*(   1) C   5                    0.34    1.76    0.031
  12. BD (   1) C   6 - C   7        / 80. RY*(   3) C   5                    0.72    1.64    0.044
  12. BD (   1) C   6 - C   7        /105. RY*(   1) C   8                    0.44    1.90    0.037
  12. BD (   1) C   6 - C   7        /106. RY*(   2) C   8                    0.57    1.36    0.035
  12. BD (   1) C   6 - C   7        /171. BD*(   1) C   2 - C   5            1.80    1.08    0.056
  12. BD (   1) C   6 - C   7        /176. BD*(   1) C   5 - C   6            1.57    1.24    0.056
  12. BD (   1) C   6 - C   7        /180. BD*(   1) C   6 - H  15            0.70    1.16    0.036
  12. BD (   1) C   6 - C   7        /181. BD*(   1) C   7 - C   8            1.13    1.25    0.048
  12. BD (   1) C   6 - C   7        /183. BD*(   1) C   7 - H  16            0.64    1.18    0.035
  12. BD (   1) C   6 - C   7        /185. BD*(   1) C   8 - H  17            1.11    1.17    0.046
  13. BD (   1) C   6 - H  15        / 78. RY*(   1) C   5                    0.46    1.58    0.034
  13. BD (   1) C   6 - H  15        / 96. RY*(   1) C   7                    0.36    1.69    0.031
  13. BD (   1) C   6 - H  15        /176. BD*(   1) C   5 - C   6            0.42    1.06    0.027
  13. BD (   1) C   6 - H  15        /178. BD*(   1) C   5 - C  10            2.26    1.06    0.062
  13. BD (   1) C   6 - H  15        /179. BD*(   1) C   6 - C   7            0.51    1.08    0.030
  13. BD (   1) C   6 - H  15        /181. BD*(   1) C   7 - C   8            1.86    1.07    0.056
  14. BD (   1) C   7 - C   8        / 87. RY*(   1) C   6                    0.32    1.86    0.031
  14. BD (   1) C   7 - C   8        / 88. RY*(   2) C   6                    0.75    1.43    0.041
  14. BD (   1) C   7 - C   8        /114. RY*(   1) C   9                    0.45    1.88    0.037
  14. BD (   1) C   7 - C   8        /115. RY*(   2) C   9                    0.73    1.37    0.040
  14. BD (   1) C   7 - C   8        /179. BD*(   1) C   6 - C   7            1.19    1.27    0.049
  14. BD (   1) C   7 - C   8        /180. BD*(   1) C   6 - H  15            1.21    1.18    0.048
  14. BD (   1) C   7 - C   8        /183. BD*(   1) C   7 - H  16            0.55    1.19    0.032
  14. BD (   1) C   7 - C   8        /184. BD*(   1) C   8 - C   9            0.97    1.26    0.044
  14. BD (   1) C   7 - C   8        /185. BD*(   1) C   8 - H  17            0.45    1.18    0.029
  14. BD (   1) C   7 - C   8        /188. BD*(   1) C   9 - H  18            1.25    1.19    0.049
  15. BD (   2) C   7 - C   8        / 91. RY*(   5) C   6                    0.49    1.90    0.042
  15. BD (   2) C   7 - C   8        /100. RY*(   5) C   7                    0.25    1.46    0.027
  15. BD (   2) C   7 - C   8        /117. RY*(   4) C   9                    1.13    1.00    0.046
  15. BD (   2) C   7 - C   8        /177. BD*(   2) C   5 - C   6            9.61    0.28    0.067
  15. BD (   2) C   7 - C   8        /187. BD*(   2) C   9 - C  10           11.68    0.30    0.075
  16. BD (   1) C   7 - H  16        / 87. RY*(   1) C   6                    0.29    1.66    0.028
  16. BD (   1) C   7 - H  16        /105. RY*(   1) C   8                    0.31    1.71    0.029
  16. BD (   1) C   7 - H  16        /176. BD*(   1) C   5 - C   6            2.09    1.05    0.059
  16. BD (   1) C   7 - H  16        /179. BD*(   1) C   6 - C   7            0.48    1.07    0.029
  16. BD (   1) C   7 - H  16        /181. BD*(   1) C   7 - C   8            0.30    1.06    0.023
  16. BD (   1) C   7 - H  16        /184. BD*(   1) C   8 - C   9            1.83    1.06    0.056
  17. BD (   1) C   8 - C   9        / 96. RY*(   1) C   7                    0.44    1.88    0.037
  17. BD (   1) C   8 - C   9        / 97. RY*(   2) C   7                    0.72    1.37    0.040
  17. BD (   1) C   8 - C   9        /124. RY*(   2) C  10                    0.93    1.48    0.047
  17. BD (   1) C   8 - C   9        /181. BD*(   1) C   7 - C   8            0.97    1.26    0.044
  17. BD (   1) C   8 - C   9        /183. BD*(   1) C   7 - H  16            1.25    1.19    0.049
  17. BD (   1) C   8 - C   9        /185. BD*(   1) C   8 - H  17            0.46    1.18    0.030
  17. BD (   1) C   8 - C   9        /186. BD*(   1) C   9 - C  10            1.20    1.27    0.049
  17. BD (   1) C   8 - C   9        /188. BD*(   1) C   9 - H  18            0.57    1.19    0.033
  17. BD (   1) C   8 - C   9        /189. BD*(   1) C  10 - H  19            1.19    1.18    0.047
  18. BD (   1) C   8 - H  17        / 96. RY*(   1) C   7                    0.36    1.69    0.031
  18. BD (   1) C   8 - H  17        /114. RY*(   1) C   9                    0.36    1.69    0.031
  18. BD (   1) C   8 - H  17        /179. BD*(   1) C   6 - C   7            2.00    1.08    0.059
  18. BD (   1) C   8 - H  17        /181. BD*(   1) C   7 - C   8            0.25    1.07    0.021
  18. BD (   1) C   8 - H  17        /184. BD*(   1) C   8 - C   9            0.27    1.07    0.022
  18. BD (   1) C   8 - H  17        /186. BD*(   1) C   9 - C  10            2.01    1.09    0.059
  19. BD (   1) C   9 - C  10        / 78. RY*(   1) C   5                    0.77    1.76    0.047
  19. BD (   1) C   9 - C  10        / 80. RY*(   3) C   5                    0.32    1.64    0.029
  19. BD (   1) C   9 - C  10        /105. RY*(   1) C   8                    0.44    1.90    0.037
  19. BD (   1) C   9 - C  10        /106. RY*(   2) C   8                    0.57    1.36    0.035
  19. BD (   1) C   9 - C  10        /171. BD*(   1) C   2 - C   5            1.78    1.08    0.056
  19. BD (   1) C   9 - C  10        /178. BD*(   1) C   5 - C  10            1.53    1.24    0.055
  19. BD (   1) C   9 - C  10        /184. BD*(   1) C   8 - C   9            1.16    1.25    0.048
  19. BD (   1) C   9 - C  10        /185. BD*(   1) C   8 - H  17            1.10    1.17    0.045
  19. BD (   1) C   9 - C  10        /188. BD*(   1) C   9 - H  18            0.64    1.18    0.035
  19. BD (   1) C   9 - C  10        /189. BD*(   1) C  10 - H  19            0.73    1.17    0.037
  20. BD (   2) C   9 - C  10        / 82. RY*(   5) C   5                    0.27    2.12    0.034
  20. BD (   2) C   9 - C  10        /109. RY*(   5) C   8                    0.92    0.96    0.042
  20. BD (   2) C   9 - C  10        /117. RY*(   4) C   9                    0.26    0.98    0.022
  20. BD (   2) C   9 - C  10        /125. RY*(   3) C  10                    0.29    1.00    0.024
  20. BD (   2) C   9 - C  10        /177. BD*(   2) C   5 - C   6           11.81    0.27    0.071
  20. BD (   2) C   9 - C  10        /182. BD*(   2) C   7 - C   8            9.19    0.28    0.064
  21. BD (   1) C   9 - H  18        /105. RY*(   1) C   8                    0.31    1.71    0.029
  21. BD (   1) C   9 - H  18        /123. RY*(   1) C  10                    0.27    1.60    0.026
  21. BD (   1) C   9 - H  18        /178. BD*(   1) C   5 - C  10            2.08    1.05    0.059
  21. BD (   1) C   9 - H  18        /181. BD*(   1) C   7 - C   8            1.85    1.06    0.056
  21. BD (   1) C   9 - H  18        /184. BD*(   1) C   8 - C   9            0.32    1.06    0.023
  21. BD (   1) C   9 - H  18        /186. BD*(   1) C   9 - C  10            0.48    1.07    0.029
  22. BD (   1) C  10 - H  19        / 78. RY*(   1) C   5                    0.33    1.58    0.029
  22. BD (   1) C  10 - H  19        /114. RY*(   1) C   9                    0.36    1.68    0.031
  22. BD (   1) C  10 - H  19        /176. BD*(   1) C   5 - C   6            2.32    1.06    0.063
  22. BD (   1) C  10 - H  19        /178. BD*(   1) C   5 - C  10            0.44    1.05    0.027
  22. BD (   1) C  10 - H  19        /184. BD*(   1) C   8 - C   9            1.86    1.07    0.056
  22. BD (   1) C  10 - H  19        /186. BD*(   1) C   9 - C  10            0.54    1.08    0.030
  23. CR (   1) O   1                / 51. RY*(   1) C   2                    0.82   19.81    0.161
  23. CR (   1) O   1                / 54. RY*(   4) C   2                    0.40   20.18    0.114
  24. CR (   1) C   2                / 60. RY*(   1) C   3                    0.69   10.92    0.109
  24. CR (   1) C   2                /136. RY*(   1) H  12                    0.36   10.52    0.078
  24. CR (   1) C   2                /168. BD*(   1) O   1 - C   2            0.45   10.44    0.087
  24. CR (   1) C   2                /176. BD*(   1) C   5 - C   6            0.37   10.69    0.080
  24. CR (   1) C   2                /178. BD*(   1) C   5 - C  10            0.39   10.69    0.082
  25. CR (   1) C   3                / 56. RY*(   6) C   2                    0.26   11.68    0.070
  25. CR (   1) C   3                /140. RY*(   1) H  13                    0.44   10.51    0.086
  25. CR (   1) C   3                /144. RY*(   1) H  14                    0.42   10.52    0.084
  25. CR (   1) C   3                /173. BD*(   1) C   3 -Cl   4            0.71   10.26    0.108
  27. CR (   2)Cl   4                / 62. RY*(   3) C   3                    0.29   10.49    0.070
  31. CR (   1) C   5                / 52. RY*(   2) C   2                    0.53   10.91    0.097
  31. CR (   1) C   5                / 88. RY*(   2) C   6                    0.90   10.83    0.125
  31. CR (   1) C   5                /124. RY*(   2) C  10                    0.89   10.88    0.124
  31. CR (   1) C   5                /179. BD*(   1) C   6 - C   7            0.40   10.67    0.083
  31. CR (   1) C   5                /180. BD*(   1) C   6 - H  15            0.28   10.57    0.069
  31. CR (   1) C   5                /186. BD*(   1) C   9 - C  10            0.40   10.67    0.083
  31. CR (   1) C   5                /189. BD*(   1) C  10 - H  19            0.27   10.58    0.067
  32. CR (   1) C   6                / 78. RY*(   1) C   5                    0.53   11.15    0.097
  32. CR (   1) C   6                / 80. RY*(   3) C   5                    0.50   11.02    0.094
  32. CR (   1) C   6                / 97. RY*(   2) C   7                    0.74   10.75    0.112
  32. CR (   1) C   6                / 98. RY*(   3) C   7                    0.25   10.79    0.066
  32. CR (   1) C   6                /148. RY*(   1) H  15                    0.39   10.46    0.081
  32. CR (   1) C   6                /171. BD*(   1) C   2 - C   5            0.52   10.47    0.094
  32. CR (   1) C   6                /178. BD*(   1) C   5 - C  10            0.53   10.62    0.095
  32. CR (   1) C   6                /181. BD*(   1) C   7 - C   8            0.45   10.63    0.088
  32. CR (   1) C   6                /183. BD*(   1) C   7 - H  16            0.28   10.57    0.069
  33. CR (   1) C   7                / 88. RY*(   2) C   6                    0.28   10.81    0.070
  33. CR (   1) C   7                / 90. RY*(   4) C   6                    0.48   10.73    0.091
  33. CR (   1) C   7                /106. RY*(   2) C   8                    0.68   10.75    0.108
  33. CR (   1) C   7                /152. RY*(   1) H  16                    0.41   10.46    0.082
  33. CR (   1) C   7                /176. BD*(   1) C   5 - C   6            0.53   10.63    0.095
  33. CR (   1) C   7                /180. BD*(   1) C   6 - H  15            0.32   10.55    0.074
  33. CR (   1) C   7                /184. BD*(   1) C   8 - C   9            0.41   10.64    0.084
  33. CR (   1) C   7                /185. BD*(   1) C   8 - H  17            0.27   10.56    0.067
  34. CR (   1) C   8                / 97. RY*(   2) C   7                    0.73   10.77    0.112
  34. CR (   1) C   8                /115. RY*(   2) C   9                    0.74   10.77    0.113
  34. CR (   1) C   8                /116. RY*(   3) C   9                    0.26   10.79    0.067
  34. CR (   1) C   8                /156. RY*(   1) H  17                    0.41   10.46    0.083
  34. CR (   1) C   8                /179. BD*(   1) C   6 - C   7            0.43   10.67    0.086
  34. CR (   1) C   8                /183. BD*(   1) C   7 - H  16            0.28   10.59    0.069
  34. CR (   1) C   8                /186. BD*(   1) C   9 - C  10            0.44   10.67    0.087
  34. CR (   1) C   8                /188. BD*(   1) C   9 - H  18            0.28   10.59    0.070
  35. CR (   1) C   9                /106. RY*(   2) C   8                    0.68   10.75    0.108
  35. CR (   1) C   9                /123. RY*(   1) C  10                    0.26   11.17    0.068
  35. CR (   1) C   9                /126. RY*(   4) C  10                    0.42   10.78    0.085
  35. CR (   1) C   9                /160. RY*(   1) H  18                    0.41   10.46    0.082
  35. CR (   1) C   9                /178. BD*(   1) C   5 - C  10            0.52   10.62    0.095
  35. CR (   1) C   9                /181. BD*(   1) C   7 - C   8            0.41   10.63    0.084
  35. CR (   1) C   9                /185. BD*(   1) C   8 - H  17            0.27   10.56    0.068
  35. CR (   1) C   9                /189. BD*(   1) C  10 - H  19            0.33   10.56    0.074
  36. CR (   1) C  10                / 80. RY*(   3) C   5                    0.87   11.02    0.123
  36. CR (   1) C  10                /115. RY*(   2) C   9                    0.74   10.75    0.112
  36. CR (   1) C  10                /164. RY*(   1) H  19                    0.43   10.47    0.085
  36. CR (   1) C  10                /171. BD*(   1) C   2 - C   5            0.49   10.47    0.092
  36. CR (   1) C  10                /176. BD*(   1) C   5 - C   6            0.53   10.63    0.096
  36. CR (   1) C  10                /184. BD*(   1) C   8 - C   9            0.45   10.64    0.088
  36. CR (   1) C  10                /188. BD*(   1) C   9 - H  18            0.28   10.57    0.069
  37. LP (   1) O   1                / 51. RY*(   1) C   2                    0.93    1.43    0.046
  37. LP (   1) O   1                /134. RY*(   3) H  11                    0.46    2.09    0.039
  37. LP (   1) O   1                /170. BD*(   1) C   2 - C   3            0.48    0.95    0.027
  37. LP (   1) O   1                /171. BD*(   1) C   2 - C   5            0.66    0.96    0.032
  37. LP (   1) O   1                /172. BD*(   1) C   2 - H  12            0.81    1.02    0.036
  37. LP (   1) O   1                /175. BD*(   1) C   3 - H  14            0.27    1.05    0.021
  38. LP (   2) O   1                / 53. RY*(   3) C   2                    0.30    1.76    0.030
  38. LP (   2) O   1                / 55. RY*(   5) C   2                    0.56    1.89    0.042
  38. LP (   2) O   1                /132. RY*(   1) H  11                    1.01    1.98    0.057
  38. LP (   2) O   1                /171. BD*(   1) C   2 - C   5            3.78    0.69    0.065
  38. LP (   2) O   1                /172. BD*(   1) C   2 - H  12            3.11    0.75    0.061
  39. LP (   1)Cl   4                / 62. RY*(   3) C   3                    0.41    1.62    0.032
  39. LP (   1)Cl   4                / 63. RY*(   4) C   3                    0.27    1.86    0.028
  40. LP (   2)Cl   4                / 61. RY*(   2) C   3                    0.27    1.03    0.021
  40. LP (   2)Cl   4                /174. BD*(   1) C   3 - H  13            1.54    0.74    0.043
  40. LP (   2)Cl   4                /175. BD*(   1) C   3 - H  14            1.65    0.74    0.044
  41. LP (   3)Cl   4                /170. BD*(   1) C   2 - C   3            2.20    0.65    0.048
  41. LP (   3)Cl   4                /171. BD*(   1) C   2 - C   5            0.41    0.67    0.021
  41. LP (   3)Cl   4                /174. BD*(   1) C   3 - H  13            0.59    0.75    0.027
  41. LP (   3)Cl   4                /175. BD*(   1) C   3 - H  14            0.33    0.75    0.020
 177. BD*(   2) C   5 - C   6        / 79. RY*(   2) C   5                    0.28    0.76    0.042
 177. BD*(   2) C   5 - C   6        / 89. RY*(   3) C   6                    1.57    0.86    0.106
 177. BD*(   2) C   5 - C   6        /100. RY*(   5) C   7                    0.32    1.17    0.056
 177. BD*(   2) C   5 - C   6        /125. RY*(   3) C  10                    0.34    0.73    0.046
 177. BD*(   2) C   5 - C   6        /168. BD*(   1) O   1 - C   2            0.32    0.29    0.027
 177. BD*(   2) C   5 - C   6        /170. BD*(   1) C   2 - C   3            0.77    0.36    0.046
 177. BD*(   2) C   5 - C   6        /172. BD*(   1) C   2 - H  12            0.27    0.44    0.030
 177. BD*(   2) C   5 - C   6        /173. BD*(   1) C   3 -Cl   4            0.33    0.14    0.019
 177. BD*(   2) C   5 - C   6        /187. BD*(   2) C   9 - C  10           80.79    0.02    0.080
 182. BD*(   2) C   7 - C   8        / 99. RY*(   4) C   7                    0.86    1.32    0.103
 182. BD*(   2) C   7 - C   8        /108. RY*(   4) C   8                    0.34    1.81    0.076
 182. BD*(   2) C   7 - C   8        /109. RY*(   5) C   8                    0.71    0.69    0.068
 182. BD*(   2) C   7 - C   8        /117. RY*(   4) C   9                    0.28    0.71    0.043
 182. BD*(   2) C   7 - C   8        /187. BD*(   2) C   9 - C  10          128.13    0.01    0.081
 187. BD*(   2) C   9 - C  10        /109. RY*(   5) C   8                    0.30    0.68    0.046
 187. BD*(   2) C   9 - C  10        /117. RY*(   4) C   9                    0.77    0.70    0.075
 187. BD*(   2) C   9 - C  10        /118. RY*(   5) C   9                    0.29    1.79    0.074
 187. BD*(   2) C   9 - C  10        /125. RY*(   3) C  10                    0.41    0.72    0.056
 187. BD*(   2) C   9 - C  10        /127. RY*(   5) C  10                    0.41    1.69    0.086


 Natural Bond Orbitals (Summary):

                                                            Principal Delocalizations
           NBO                        Occupancy    Energy   (geminal,vicinal,remote)
 ====================================================================================
 Molecular unit  1  (C8H9OCl)
     1. BD (   1) O   1 - C   2          0.99599    -1.02559  176(v),175(v)
     2. BD (   1) O   1 - H  11          0.99364    -0.88200  170(v),51(v),54(v)
     3. BD (   1) C   2 - C   3          0.98696    -0.81882  177(v),169(v),79(v),171(g)
                                                    42(v),172(g),178(v),176(v)
                                                    70(v)
     4. BD (   1) C   2 - C   5          0.98402    -0.82278  173(v),186(v),179(v),178(g)
                                                    176(g),123(v),87(v),170(g)
                                                    43(v),172(g)
     5. BD (   1) C   2 - H  12          0.98647    -0.68629  178(v),174(v),177(v),60(v)
     6. BD (   1) C   3 -Cl   4          0.99487    -0.81368  171(v)
     7. BD (   1) C   3 - H  13          0.99222    -0.68051  172(v),168(v),69(v)
     8. BD (   1) C   3 - H  14          0.99167    -0.68519  168(v),69(v),51(v)
     9. BD (   1) C   5 - C   6          0.98711    -0.89547  178(g),179(g),189(v),171(g)
                                                    183(v),97(v),168(v),96(v)
                                                    180(g),51(v),123(v)
    10. BD (   2) C   5 - C   6          0.84184    -0.46718  182(v),187(v),170(v),125(v)
                                                    100(v),168(v),173(r),172(v)
    11. BD (   1) C   5 - C  10          0.98680    -0.89426  176(g),186(g),180(v),171(g)
                                                    188(v),51(v),115(v),114(v)
                                                    189(g),87(v),172(v)
    12. BD (   1) C   6 - C   7          0.98928    -0.87823  171(v),176(g),181(g),185(v)
                                                    80(v),180(g),183(g),106(v)
                                                    105(v),78(v)
    13. BD (   1) C   6 - H  15          0.98935    -0.69620  178(v),181(v),179(g),78(v)
                                                    176(g),96(v)
    14. BD (   1) C   7 - C   8          0.99060    -0.88987  188(v),180(v),179(g),184(g)
                                                    88(v),115(v),183(g),114(v)
                                                    185(g),87(v)
    15. BD (   2) C   7 - C   8          0.83576    -0.45991  187(v),177(v),117(v),91(v)
                                                    100(g)
    16. BD (   1) C   7 - H  16          0.98959    -0.68987  176(v),184(v),179(g),105(v)
                                                    181(g),87(v)
    17. BD (   1) C   8 - C   9          0.99064    -0.88853  183(v),186(g),189(v),181(g)
                                                    124(v),97(v),188(g),185(g)
                                                    96(v)
    18. BD (   1) C   8 - H  17          0.98996    -0.70296  186(v),179(v),114(v),96(v)
                                                    184(g)
    19. BD (   1) C   9 - C  10          0.98930    -0.87672  171(v),178(g),184(g),185(v)
                                                    78(v),189(g),188(g),106(v)
                                                    105(v),80(v)
    20. BD (   2) C   9 - C  10          0.80969    -0.44487  177(v),182(v),109(v),125(g)
                                                    82(v),117(g)
    21. BD (   1) C   9 - H  18          0.98958    -0.68701  178(v),181(v),186(g),184(g)
                                                    105(v),123(v)
    22. BD (   1) C  10 - H  19          0.98913    -0.69394  176(v),184(v),186(g),178(g)
                                                    114(v),78(v)
    23. CR (   1) O   1                  0.99987   -19.13982  51(v),54(v)
    24. CR (   1) C   2                  0.99941   -10.32597  60(v),168(g),178(v),176(v)
                                                    136(v)
    25. CR (   1) C   3                  0.99949   -10.30379  173(g),140(v),144(v),56(v)
    26. CR (   1)Cl   4                  1.00000  -101.04599   
    27. CR (   2)Cl   4                  0.99991    -9.91921  62(v)
    28. CR (   3)Cl   4                  0.99996    -7.36872   
    29. CR (   4)Cl   4                  0.99999    -7.35988   
    30. CR (   5)Cl   4                  0.99999    -7.36205   
    31. CR (   1) C   5                  0.99941   -10.28820  88(v),124(v),52(v),186(v)
                                                    179(v),180(v),189(v)
    32. CR (   1) C   6                  0.99944   -10.26482  97(v),178(v),171(v),78(v)
                                                    80(v),181(v),148(v),183(v)
                                                    98(v)
    33. CR (   1) C   7                  0.99949   -10.26623  106(v),176(v),90(v),184(v)
                                                    152(v),180(v),88(v),185(v)
    34. CR (   1) C   8                  0.99948   -10.28371  115(v),97(v),186(v),179(v)
                                                    156(v),188(v),183(v),116(v)
    35. CR (   1) C   9                  0.99949   -10.26338  106(v),178(v),126(v),181(v)
                                                    160(v),189(v),185(v),123(v)
    36. CR (   1) C  10                  0.99945   -10.26392  80(v),115(v),176(v),171(v)
                                                    184(v),164(v),188(v)
    37. LP (   1) O   1                  0.98948    -0.76116  51(v),172(v),171(v),170(v)
                                                    134(v),175(r)
    38. LP (   2) O   1                  0.97564    -0.49015  171(v),172(v),132(v),55(v)
                                                    53(v)
    39. LP (   1)Cl   4                  0.99800    -1.04927  62(v),63(v)
    40. LP (   2)Cl   4                  0.98976    -0.45382  175(v),174(v),61(v)
    41. LP (   3)Cl   4                  0.98483    -0.46385  170(v),174(v),171(r),175(v)
    42. RY*(   1) O   1                  0.00102     1.20285   
    43. RY*(   2) O   1                  0.00087     0.97627   
    44. RY*(   3) O   1                  0.00015     1.37342   
    45. RY*(   4) O   1                  0.00003     1.17797   
    46. RY*(   5) O   1                  0.00000     2.52402   
    47. RY*(   6) O   1                  0.00000     2.86853   
    48. RY*(   7) O   1                  0.00000     2.56569   
    49. RY*(   8) O   1                  0.00001     2.65121   
    50. RY*(   9) O   1                  0.00000     2.71126   
    51. RY*(   1) C   2                  0.00410     0.67108   
    52. RY*(   2) C   2                  0.00226     0.62232   
    53. RY*(   3) C   2                  0.00136     1.26870   
    54. RY*(   4) C   2                  0.00084     1.04404   
    55. RY*(   5) C   2                  0.00063     1.40412   
    56. RY*(   6) C   2                  0.00046     1.37591   
    57. RY*(   7) C   2                  0.00029     1.91177   
    58. RY*(   8) C   2                  0.00014     1.88895   
    59. RY*(   9) C   2                  0.00005     1.96872   
    60. RY*(   1) C   3                  0.00248     0.59613   
    61. RY*(   2) C   3                  0.00209     0.58100   
    62. RY*(   3) C   3                  0.00127     0.56675   
    63. RY*(   4) C   3                  0.00069     0.80585   
    64. RY*(   5) C   3                  0.00024     2.08768   
    65. RY*(   6) C   3                  0.00019     1.75696   
    66. RY*(   7) C   3                  0.00006     1.65072   
    67. RY*(   8) C   3                  0.00003     1.89068   
    68. RY*(   9) C   3                  0.00000     1.95882   
    69. RY*(   1)Cl   4                  0.00093     0.69605   
    70. RY*(   2)Cl   4                  0.00088     0.66878   
    71. RY*(   3)Cl   4                  0.00024     0.62792   
    72. RY*(   4)Cl   4                  0.00007     1.03353   
    73. RY*(   5)Cl   4                  0.00000     0.67760   
    74. RY*(   6)Cl   4                  0.00001     0.88398   
    75. RY*(   7)Cl   4                  0.00001     0.68745   
    76. RY*(   8)Cl   4                  0.00001     0.84773   
    77. RY*(   9)Cl   4                  0.00001     0.67656   
    78. RY*(   1) C   5                  0.00280     0.88674   
    79. RY*(   2) C   5                  0.00215     0.58130   
    80. RY*(   3) C   5                  0.00171     0.75894   
    81. RY*(   4) C   5                  0.00075     0.66719   
    82. RY*(   5) C   5                  0.00050     1.67411   
    83. RY*(   6) C   5                  0.00017     2.18668   
    84. RY*(   7) C   5                  0.00011     1.61344   
    85. RY*(   8) C   5                  0.00009     1.96105   
    86. RY*(   9) C   5                  0.00002     1.95961   
    87. RY*(   1) C   6                  0.00306     0.96613   
    88. RY*(   2) C   6                  0.00134     0.53905   
    89. RY*(   3) C   6                  0.00068     0.68841   
    90. RY*(   4) C   6                  0.00053     0.46864   
    91. RY*(   5) C   6                  0.00023     1.43982   
    92. RY*(   6) C   6                  0.00006     2.15770   
    93. RY*(   7) C   6                  0.00003     2.17414   
    94. RY*(   8) C   6                  0.00001     1.88655   
    95. RY*(   9) C   6                  0.00001     1.83935   
    96. RY*(   1) C   7                  0.00282     0.98953   
    97. RY*(   2) C   7                  0.00140     0.48195   
    98. RY*(   3) C   7                  0.00044     0.52342   
    99. RY*(   4) C   7                  0.00041     1.15129   
   100. RY*(   5) C   7                  0.00030     0.99601   
   101. RY*(   6) C   7                  0.00007     2.19757   
   102. RY*(   7) C   7                  0.00003     2.05782   
   103. RY*(   8) C   7                  0.00000     1.89427   
   104. RY*(   9) C   7                  0.00000     1.78870   
   105. RY*(   1) C   8                  0.00249     1.02439   
   106. RY*(   2) C   8                  0.00116     0.48485   
   107. RY*(   3) C   8                  0.00054     0.50810   
   108. RY*(   4) C   8                  0.00040     1.63917   
   109. RY*(   5) C   8                  0.00028     0.51980   
   110. RY*(   6) C   8                  0.00008     2.17725   
   111. RY*(   7) C   8                  0.00002     1.98663   
   112. RY*(   8) C   8                  0.00000     1.68263   
   113. RY*(   9) C   8                  0.00000     1.91998   
   114. RY*(   1) C   9                  0.00282     0.99035   
   115. RY*(   2) C   9                  0.00141     0.48480   
   116. RY*(   3) C   9                  0.00046     0.50520   
   117. RY*(   4) C   9                  0.00035     0.53732   
   118. RY*(   5) C   9                  0.00033     1.62785   
   119. RY*(   6) C   9                  0.00007     2.20027   
   120. RY*(   7) C   9                  0.00003     2.06901   
   121. RY*(   8) C   9                  0.00000     1.87642   
   122. RY*(   9) C   9                  0.00000     1.81880   
   123. RY*(   1) C  10                  0.00339     0.90972   
   124. RY*(   2) C  10                  0.00175     0.58909   
   125. RY*(   3) C  10                  0.00060     0.55701   
   126. RY*(   4) C  10                  0.00050     0.51424   
   127. RY*(   5) C  10                  0.00027     1.53353   
   128. RY*(   6) C  10                  0.00007     2.17014   
   129. RY*(   7) C  10                  0.00004     2.17653   
   130. RY*(   8) C  10                  0.00001     1.75960   
   131. RY*(   9) C  10                  0.00001     1.97139   
   132. RY*(   1) H  11                  0.00077     1.48802   
   133. RY*(   2) H  11                  0.00060     0.67213   
   134. RY*(   3) H  11                  0.00051     1.32764   
   135. RY*(   4) H  11                  0.00001     2.14657   
   136. RY*(   1) H  12                  0.00218     0.19849   
   137. RY*(   2) H  12                  0.00009     1.67467   
   138. RY*(   3) H  12                  0.00005     1.74992   
   139. RY*(   4) H  12                  0.00002     2.08096   
   140. RY*(   1) H  13                  0.00117     0.21018   
   141. RY*(   2) H  13                  0.00007     1.70351   
   142. RY*(   3) H  13                  0.00005     1.81648   
   143. RY*(   4) H  13                  0.00001     1.97423   
   144. RY*(   1) H  14                  0.00064     0.22039   
   145. RY*(   2) H  14                  0.00008     1.59884   
   146. RY*(   3) H  14                  0.00005     1.79066   
   147. RY*(   4) H  14                  0.00002     2.01294   
   148. RY*(   1) H  15                  0.00077     0.19996   
   149. RY*(   2) H  15                  0.00007     1.48060   
   150. RY*(   3) H  15                  0.00003     2.04749   
   151. RY*(   4) H  15                  0.00004     1.94874   
   152. RY*(   1) H  16                  0.00069     0.18958   
   153. RY*(   2) H  16                  0.00006     1.47980   
   154. RY*(   3) H  16                  0.00003     2.11995   
   155. RY*(   4) H  16                  0.00004     1.86448   
   156. RY*(   1) H  17                  0.00073     0.17601   
   157. RY*(   2) H  17                  0.00006     1.46982   
   158. RY*(   3) H  17                  0.00003     1.79678   
   159. RY*(   4) H  17                  0.00003     2.17742   
   160. RY*(   1) H  18                  0.00069     0.19294   
   161. RY*(   2) H  18                  0.00006     1.48262   
   162. RY*(   3) H  18                  0.00003     2.05242   
   163. RY*(   4) H  18                  0.00004     1.93645   
   164. RY*(   1) H  19                  0.00145     0.20343   
   165. RY*(   2) H  19                  0.00006     1.49936   
   166. RY*(   3) H  19                  0.00005     1.88845   
   167. RY*(   4) H  19                  0.00003     2.12192   
   168. BD*(   1) O   1 - C   2          0.01292     0.11646   
   169. BD*(   1) O   1 - H  11          0.00289     0.26470   
   170. BD*(   1) C   2 - C   3          0.01838     0.18745   
   171. BD*(   1) C   2 - C   5          0.02389     0.20184   
   172. BD*(   1) C   2 - H  12          0.01746     0.25909   
   173. BD*(   1) C   3 -Cl   4          0.00905    -0.03883   
   174. BD*(   1) C   3 - H  13          0.00958     0.28970   
   175. BD*(   1) C   3 - H  14          0.00765     0.29085   
   176. BD*(   1) C   5 - C   6          0.01205     0.36172   
   177. BD*(   2) C   5 - C   6          0.19096    -0.17625  182(v),187(v),89(g),170(v)
                                                    125(v),100(v),173(r),168(v)
                                                    79(g)
   178. BD*(   1) C   5 - C  10          0.01281     0.35964   
   179. BD*(   1) C   6 - C   7          0.00805     0.38140   
   180. BD*(   1) C   6 - H  15          0.00716     0.28563   
   181. BD*(   1) C   7 - C   8          0.00781     0.36904   
   182. BD*(   2) C   7 - C   8          0.16928    -0.16961  177(v),187(v),99(g),109(g)
                                                    108(g),117(v)
   183. BD*(   1) C   7 - H  16          0.00645     0.30273   
   184. BD*(   1) C   8 - C   9          0.00790     0.37189   
   185. BD*(   1) C   8 - H  17          0.00636     0.29323   
   186. BD*(   1) C   9 - C  10          0.00821     0.38311   
   187. BD*(   2) C   9 - C  10          0.14992    -0.15933  182(v),177(v),117(g),125(g)
                                                    127(g),109(v),118(g)
   188. BD*(   1) C   9 - H  18          0.00656     0.30502   
   189. BD*(   1) C  10 - H  19          0.00763     0.29613   
       -------------------------------
              Total Lewis   40.22754  ( 98.1159%)
        Valence non-Lewis    0.70298  (  1.7146%)
        Rydberg non-Lewis    0.06949  (  0.1695%)
       -------------------------------
            Total unit  1   41.00000  (100.0000%)
           Charge unit  1    0.00000


 ***************************************************
 *******         Beta  spin orbitals         *******
 ***************************************************


 NATURAL POPULATIONS:  Natural atomic orbital occupancies 
                                                          
   NAO  Atom  No  lang   Type(AO)    Occupancy      Energy
 ----------------------------------------------------------
     1    O    1  S      Cor( 1S)     0.99987     -19.13709
     2    O    1  S      Val( 2S)     0.83575      -1.04045
     3    O    1  S      Ryd( 3S)     0.00062       1.19869
     4    O    1  px     Val( 2p)     0.86676      -0.47170
     5    O    1  px     Ryd( 3p)     0.00105       0.96343
     6    O    1  py     Val( 2p)     0.76136      -0.47468
     7    O    1  py     Ryd( 3p)     0.00072       0.94421
     8    O    1  pz     Val( 2p)     0.81251      -0.46313
     9    O    1  pz     Ryd( 3p)     0.00120       1.04077
    10    O    1  dxy    Ryd( 3d)     0.00045       2.70566
    11    O    1  dxz    Ryd( 3d)     0.00052       2.90007
    12    O    1  dyz    Ryd( 3d)     0.00036       2.76544
    13    O    1  dx2y2  Ryd( 3d)     0.00052       2.76955
    14    O    1  dz2    Ryd( 3d)     0.00039       2.80965

    15    C    2  S      Cor( 1S)     0.99941     -10.32571
    16    C    2  S      Val( 2S)     0.46343      -0.38816
    17    C    2  S      Ryd( 3S)     0.00141       0.63026
    18    C    2  px     Val( 2p)     0.51134      -0.27770
    19    C    2  px     Ryd( 3p)     0.00282       0.40939
    20    C    2  py     Val( 2p)     0.41268      -0.26519
    21    C    2  py     Ryd( 3p)     0.00379       0.60085
    22    C    2  pz     Val( 2p)     0.55078      -0.29214
    23    C    2  pz     Ryd( 3p)     0.00140       0.50103
    24    C    2  dxy    Ryd( 3d)     0.00082       1.94196
    25    C    2  dxz    Ryd( 3d)     0.00036       1.93541
    26    C    2  dyz    Ryd( 3d)     0.00093       2.09153
    27    C    2  dx2y2  Ryd( 3d)     0.00098       2.08640
    28    C    2  dz2    Ryd( 3d)     0.00058       1.99682

    29    C    3  S      Cor( 1S)     0.99948     -10.30341
    30    C    3  S      Val( 2S)     0.55009      -0.46539
    31    C    3  S      Ryd( 3S)     0.00094       0.67276
    32    C    3  px     Val( 2p)     0.44608      -0.32593
    33    C    3  px     Ryd( 3p)     0.00213       0.43535
    34    C    3  py     Val( 2p)     0.62741      -0.28028
    35    C    3  py     Ryd( 3p)     0.00206       0.49679
    36    C    3  pz     Val( 2p)     0.55485      -0.27862
    37    C    3  pz     Ryd( 3p)     0.00156       0.37437
    38    C    3  dxy    Ryd( 3d)     0.00040       1.90517
    39    C    3  dxz    Ryd( 3d)     0.00050       1.87875
    40    C    3  dyz    Ryd( 3d)     0.00031       2.16447
    41    C    3  dx2y2  Ryd( 3d)     0.00103       2.01724
    42    C    3  dz2    Ryd( 3d)     0.00053       1.98172

    43   Cl    4  S      Cor( 1S)     1.00000    -101.04502
    44   Cl    4  S      Cor( 2S)     0.99991      -9.91783
    45   Cl    4  S      Val( 3S)     0.92749      -1.11761
    46   Cl    4  S      Ryd( 4S)     0.00098       0.51643
    47   Cl    4  px     Cor( 2p)     0.99996      -7.36787
    48   Cl    4  px     Val( 3p)     0.62320      -0.40909
    49   Cl    4  px     Ryd( 4p)     0.00063       0.86794
    50   Cl    4  py     Cor( 2p)     0.99998      -7.35870
    51   Cl    4  py     Val( 3p)     0.95666      -0.44569
    52   Cl    4  py     Ryd( 4p)     0.00038       0.80457
    53   Cl    4  pz     Cor( 2p)     0.99996      -7.35974
    54   Cl    4  pz     Val( 3p)     0.87609      -0.43971
    55   Cl    4  pz     Ryd( 4p)     0.00037       0.81069
    56   Cl    4  dxy    Ryd( 3d)     0.00095       0.78687
    57   Cl    4  dxz    Ryd( 3d)     0.00109       0.76772
    58   Cl    4  dyz    Ryd( 3d)     0.00007       0.67213
    59   Cl    4  dx2y2  Ryd( 3d)     0.00219       0.88159
    60   Cl    4  dz2    Ryd( 3d)     0.00071       0.74829

    61    C    5  S      Cor( 1S)     0.99940     -10.28453
    62    C    5  S      Val( 2S)     0.44331      -0.33076
    63    C    5  S      Ryd( 3S)     0.00143       0.44568
    64    C    5  px     Val( 2p)     0.53515      -0.27271
    65    C    5  px     Ryd( 3p)     0.00263       0.87686
    66    C    5  py     Val( 2p)     0.52061      -0.26606
    67    C    5  py     Ryd( 3p)     0.00216       0.67912
    68    C    5  pz     Val( 2p)     0.32533      -0.27886
    69    C    5  pz     Ryd( 3p)     0.00142       0.52072
    70    C    5  dxy    Ryd( 3d)     0.00038       2.16774
    71    C    5  dxz    Ryd( 3d)     0.00029       1.82616
    72    C    5  dyz    Ryd( 3d)     0.00033       1.88832
    73    C    5  dx2y2  Ryd( 3d)     0.00045       2.11853
    74    C    5  dz2    Ryd( 3d)     0.00030       1.87943

    75    C    6  S      Cor( 1S)     0.99944     -10.26399
    76    C    6  S      Val( 2S)     0.47614      -0.34078
    77    C    6  S      Ryd( 3S)     0.00082       0.39983
    78    C    6  px     Val( 2p)     0.54948      -0.24980
    79    C    6  px     Ryd( 3p)     0.00220       0.60693
    80    C    6  py     Val( 2p)     0.56203      -0.25639
    81    C    6  py     Ryd( 3p)     0.00244       0.66572
    82    C    6  pz     Val( 2p)     0.47130      -0.29071
    83    C    6  pz     Ryd( 3p)     0.00084       0.46639
    84    C    6  dxy    Ryd( 3d)     0.00038       2.21266
    85    C    6  dxz    Ryd( 3d)     0.00025       1.85800
    86    C    6  dyz    Ryd( 3d)     0.00017       1.91408
    87    C    6  dx2y2  Ryd( 3d)     0.00031       2.17156
    88    C    6  dz2    Ryd( 3d)     0.00023       1.90285

    89    C    7  S      Cor( 1S)     0.99948     -10.26592
    90    C    7  S      Val( 2S)     0.48440      -0.34715
    91    C    7  S      Ryd( 3S)     0.00061       0.39513
    92    C    7  px     Val( 2p)     0.54196      -0.23888
    93    C    7  px     Ryd( 3p)     0.00225       0.54052
    94    C    7  py     Val( 2p)     0.57751      -0.25729
    95    C    7  py     Ryd( 3p)     0.00280       0.73329
    96    C    7  pz     Val( 2p)     0.46414      -0.28421
    97    C    7  pz     Ryd( 3p)     0.00066       0.40859
    98    C    7  dxy    Ryd( 3d)     0.00036       2.19963
    99    C    7  dxz    Ryd( 3d)     0.00025       1.87386
   100    C    7  dyz    Ryd( 3d)     0.00024       1.88548
   101    C    7  dx2y2  Ryd( 3d)     0.00035       2.16666
   102    C    7  dz2    Ryd( 3d)     0.00016       1.90613

   103    C    8  S      Cor( 1S)     0.99947     -10.27920
   104    C    8  S      Val( 2S)     0.48403      -0.34982
   105    C    8  S      Ryd( 3S)     0.00066       0.39315
   106    C    8  px     Val( 2p)     0.58006      -0.25416
   107    C    8  px     Ryd( 3p)     0.00284       0.81636
   108    C    8  py     Val( 2p)     0.49580      -0.23275
   109    C    8  py     Ryd( 3p)     0.00162       0.45439
   110    C    8  pz     Val( 2p)     0.29862      -0.26239
   111    C    8  pz     Ryd( 3p)     0.00047       0.41122
   112    C    8  dxy    Ryd( 3d)     0.00038       2.14324
   113    C    8  dxz    Ryd( 3d)     0.00025       1.84060
   114    C    8  dyz    Ryd( 3d)     0.00031       1.90675
   115    C    8  dx2y2  Ryd( 3d)     0.00039       2.20908
   116    C    8  dz2    Ryd( 3d)     0.00028       1.90214

   117    C    9  S      Cor( 1S)     0.99949     -10.26347
   118    C    9  S      Val( 2S)     0.48452      -0.34568
   119    C    9  S      Ryd( 3S)     0.00062       0.39992
   120    C    9  px     Val( 2p)     0.54502      -0.23824
   121    C    9  px     Ryd( 3p)     0.00228       0.55026
   122    C    9  py     Val( 2p)     0.56813      -0.25292
   123    C    9  py     Ryd( 3p)     0.00262       0.68043
   124    C    9  pz     Val( 2p)     0.49185      -0.28850
   125    C    9  pz     Ryd( 3p)     0.00085       0.45775
   126    C    9  dxy    Ryd( 3d)     0.00037       2.21643
   127    C    9  dxz    Ryd( 3d)     0.00022       1.86154
   128    C    9  dyz    Ryd( 3d)     0.00019       1.89897
   129    C    9  dx2y2  Ryd( 3d)     0.00033       2.16066
   130    C    9  dz2    Ryd( 3d)     0.00023       1.90194

   131    C   10  S      Cor( 1S)     0.99944     -10.26266
   132    C   10  S      Val( 2S)     0.47740      -0.33901
   133    C   10  S      Ryd( 3S)     0.00087       0.39531
   134    C   10  px     Val( 2p)     0.54700      -0.24627
   135    C   10  px     Ryd( 3p)     0.00277       0.62275
   136    C   10  py     Val( 2p)     0.56906      -0.25774
   137    C   10  py     Ryd( 3p)     0.00267       0.72075
   138    C   10  pz     Val( 2p)     0.44461      -0.28451
   139    C   10  pz     Ryd( 3p)     0.00070       0.41131
   140    C   10  dxy    Ryd( 3d)     0.00038       2.20911
   141    C   10  dxz    Ryd( 3d)     0.00027       1.86908
   142    C   10  dyz    Ryd( 3d)     0.00023       1.89687
   143    C   10  dx2y2  Ryd( 3d)     0.00032       2.18590
   144    C   10  dz2    Ryd( 3d)     0.00017       1.91734

   145    H   11  S      Val( 1S)     0.25541      -0.05591
   146    H   11  S      Ryd( 2S)     0.00051       0.26979
   147    H   11  px     Ryd( 2p)     0.00073       1.67971
   148    H   11  py     Ryd( 2p)     0.00070       1.67935
   149    H   11  pz     Ryd( 2p)     0.00101       2.03532

   150    H   12  S      Val( 1S)     0.35172      -0.09498
   151    H   12  S      Ryd( 2S)     0.00183       0.19744
   152    H   12  px     Ryd( 2p)     0.00012       1.70470
   153    H   12  py     Ryd( 2p)     0.00011       1.87721
   154    H   12  pz     Ryd( 2p)     0.00030       1.95431

   155    H   13  S      Val( 1S)     0.36541      -0.07586
   156    H   13  S      Ryd( 2S)     0.00108       0.20195
   157    H   13  px     Ryd( 2p)     0.00004       1.66195
   158    H   13  py     Ryd( 2p)     0.00019       1.86887
   159    H   13  pz     Ryd( 2p)     0.00027       1.98322

   160    H   14  S      Val( 1S)     0.37167      -0.08323
   161    H   14  S      Ryd( 2S)     0.00063       0.20584
   162    H   14  px     Ryd( 2p)     0.00005       1.67721
   163    H   14  py     Ryd( 2p)     0.00036       2.11780
   164    H   14  pz     Ryd( 2p)     0.00011       1.63062

   165    H   15  S      Val( 1S)     0.37181      -0.09307
   166    H   15  S      Ryd( 2S)     0.00077       0.18106
   167    H   15  px     Ryd( 2p)     0.00012       1.89958
   168    H   15  py     Ryd( 2p)     0.00028       1.99441
   169    H   15  pz     Ryd( 2p)     0.00013       1.61103

   170    H   16  S      Val( 1S)     0.36759      -0.07716
   171    H   16  S      Ryd( 2S)     0.00070       0.17138
   172    H   16  px     Ryd( 2p)     0.00013       1.87580
   173    H   16  py     Ryd( 2p)     0.00033       2.06224
   174    H   16  pz     Ryd( 2p)     0.00007       1.55396

   175    H   17  S      Val( 1S)     0.37417      -0.08876
   176    H   17  S      Ryd( 2S)     0.00074       0.16636
   177    H   17  px     Ryd( 2p)     0.00044       2.16011
   178    H   17  py     Ryd( 2p)     0.00004       1.75778
   179    H   17  pz     Ryd( 2p)     0.00005       1.54599

   180    H   18  S      Val( 1S)     0.36699      -0.07451
   181    H   18  S      Ryd( 2S)     0.00070       0.17339
   182    H   18  px     Ryd( 2p)     0.00013       1.88582
   183    H   18  py     Ryd( 2p)     0.00028       2.00669
   184    H   18  pz     Ryd( 2p)     0.00012       1.60810

   185    H   19  S      Val( 1S)     0.36716      -0.08175
   186    H   19  S      Ryd( 2S)     0.00147       0.18943
   187    H   19  px     Ryd( 2p)     0.00014       1.91042
   188    H   19  py     Ryd( 2p)     0.00034       2.06634
   189    H   19  pz     Ryd( 2p)     0.00008       1.55732


 Summary of Natural Population Analysis:                  
                                                          
                                       Natural Population 
                Natural  -----------------------------------------------
    Atom  No    Charge         Core      Valence    Rydberg      Total
 -----------------------------------------------------------------------
      O    1   -0.28207      0.99987     3.27638    0.00583     4.28207
      C    2    0.04927      0.99941     1.93823    0.01309     2.95073
      C    3   -0.18736      0.99948     2.17843    0.00945     3.18736
     Cl    4    0.10940      4.99981     3.38343    0.00736     8.39060
      C    5    0.16679      0.99940     1.82440    0.00941     2.83321
      C    6   -0.06603      0.99944     2.05895    0.00764     3.06603
      C    7   -0.07517      0.99948     2.06801    0.00768     3.07517
      C    8    0.13481      0.99947     1.85852    0.00720     2.86519
      C    9   -0.09672      0.99949     2.08952    0.00771     3.09672
      C   10   -0.04588      0.99944     2.03807    0.00838     3.04588
      H   11    0.24164      0.00000     0.25541    0.00294     0.25836
      H   12    0.14591      0.00000     0.35172    0.00237     0.35409
      H   13    0.13301      0.00000     0.36541    0.00157     0.36699
      H   14    0.12719      0.00000     0.37167    0.00114     0.37281
      H   15    0.12689      0.00000     0.37181    0.00130     0.37311
      H   16    0.13118      0.00000     0.36759    0.00123     0.36882
      H   17    0.12456      0.00000     0.37417    0.00127     0.37544
      H   18    0.13178      0.00000     0.36699    0.00122     0.36822
      H   19    0.13081      0.00000     0.36716    0.00202     0.36919
 =======================================================================
   * Total *    1.00000     13.99529    25.90588    0.09883    40.00000

                                 Natural Population      
 --------------------------------------------------------
   Core                      13.99529 ( 99.9664% of  14)
   Valence                   25.90588 ( 99.6380% of  26)
   Natural Minimal Basis     39.90117 ( 99.7529% of  40)
   Natural Rydberg Basis      0.09883 (  0.2471% of  40)
 --------------------------------------------------------

    Atom  No          Natural Electron Configuration
 ----------------------------------------------------------------------------
      O    1      [core]2S( 0.84)2p( 2.44)
      C    2      [core]2S( 0.46)2p( 1.47)3p( 0.01)
      C    3      [core]2S( 0.55)2p( 1.63)3p( 0.01)
     Cl    4      [core]3S( 0.93)3p( 2.46)3d( 0.01)
      C    5      [core]2S( 0.44)2p( 1.38)3p( 0.01)
      C    6      [core]2S( 0.48)2p( 1.58)3p( 0.01)
      C    7      [core]2S( 0.48)2p( 1.58)3p( 0.01)
      C    8      [core]2S( 0.48)2p( 1.37)
      C    9      [core]2S( 0.48)2p( 1.60)3p( 0.01)
      C   10      [core]2S( 0.48)2p( 1.56)3p( 0.01)
      H   11            1S( 0.26)
      H   12            1S( 0.35)
      H   13            1S( 0.37)
      H   14            1S( 0.37)
      H   15            1S( 0.37)
      H   16            1S( 0.37)
      H   17            1S( 0.37)
      H   18            1S( 0.37)
      H   19            1S( 0.37)


 NATURAL BOND ORBITAL ANALYSIS, beta spin orbitals:

                       Occupancies       Lewis Structure    Low   High
           Occ.    -------------------  -----------------   occ   occ
  Cycle   Thresh.   Lewis   Non-Lewis     CR  BD  3C  LP    (L)   (NL)   Dev
 =============================================================================
   1(1)    0.90    38.14378   1.85622     14  21   0   5     4      0    0.03
   2(2)    0.90    38.29038   1.70962     14  21   0   5     4      0    0.03
   3(3)    0.90    38.41176   1.58824     14  21   0   5     2      0    0.03
   4(4)    0.90    38.29038   1.70962     14  21   0   5     4      0    0.03
   5(5)    0.90    38.41176   1.58824     14  21   0   5     2      0    0.03
   6(6)    0.90    38.29038   1.70962     14  21   0   5     4      0    0.03
   7(7)    0.90    38.41176   1.58824     14  21   0   5     2      0    0.03
   8(8)    0.90    38.29038   1.70962     14  21   0   5     4      0    0.03
   9(9)    0.90    38.41176   1.58824     14  21   0   5     2      0    0.03
  10(1)    0.80    39.11276   0.88724     14  21   0   5     0      0    0.04
 -----------------------------------------------------------------------------

 Structure accepted: No low occupancy Lewis orbitals

 --------------------------------------------------------
   Core                     13.99530 ( 99.966% of  14)
   Valence Lewis            25.11746 ( 96.606% of  26)
  ==================       ============================
   Total Lewis              39.11276 ( 97.782% of  40)
  -----------------------------------------------------
   Valence non-Lewis         0.82108 (  2.053% of  40)
   Rydberg non-Lewis         0.06616 (  0.165% of  40)
  ==================       ============================
   Total non-Lewis           0.88724 (  2.218% of  40)
 --------------------------------------------------------


       (Occupancy)   Bond orbital/ Coefficients/ Hybrids
 ---------------------------------------------------------------------------------
     1. (0.99332) BD ( 1) O   1 - C   2  
                ( 66.69%)   0.8167* O   1 s( 32.28%)p 2.10( 67.64%)d 0.00(  0.08%)
                                           -0.0001  0.5682  0.0004 -0.2808  0.0058
                                           -0.7575 -0.0004 -0.1539 -0.0019  0.0194
                                           -0.0032  0.0009 -0.0141 -0.0129
                ( 33.31%)   0.5771* C   2 s( 20.37%)p 3.90( 79.36%)d 0.01(  0.27%)
                                           -0.0002  0.4502  0.0313  0.2213  0.0259
                                            0.8466  0.0223  0.1625  0.0170  0.0193
                                            0.0021  0.0162 -0.0388 -0.0242
     2. (0.99287) BD ( 1) O   1 - H  11  
                ( 74.37%)   0.8624* O   1 s( 20.37%)p 3.91( 79.54%)d 0.00(  0.09%)
                                            0.0002  0.4510  0.0157 -0.3832 -0.0024
                                            0.3309  0.0289  0.7333  0.0224 -0.0025
                                           -0.0242  0.0018  0.0090  0.0140
                ( 25.63%)   0.5063* H  11 s( 99.55%)p 0.00(  0.45%)
                                            0.9978 -0.0030  0.0250 -0.0294 -0.0545
     3. (0.95402) BD ( 1) C   2 - C   3  
                ( 51.20%)   0.7155* C   2 s( 27.36%)p 2.65( 72.61%)d 0.00(  0.04%)
                                            0.0003  0.5230  0.0072  0.4652  0.0139
                                           -0.2740  0.0080 -0.6590  0.0101 -0.0064
                                           -0.0121  0.0073  0.0011  0.0114
                ( 48.80%)   0.6986* C   3 s( 29.92%)p 2.34( 70.04%)d 0.00(  0.04%)
                                            0.0010  0.5470  0.0073 -0.3962  0.0128
                                            0.2662 -0.0010  0.6872  0.0058 -0.0043
                                           -0.0121  0.0096  0.0028  0.0130
     4. (0.98251) BD ( 1) C   2 - C   5  
                ( 48.68%)   0.6977* C   2 s( 28.69%)p 2.48( 71.25%)d 0.00(  0.06%)
                                           -0.0004 -0.5356  0.0040  0.8305 -0.0013
                                            0.0396  0.0003  0.1448 -0.0178 -0.0020
                                           -0.0092 -0.0012 -0.0205  0.0085
                ( 51.32%)   0.7164* C   5 s( 31.39%)p 2.18( 68.57%)d 0.00(  0.04%)
                                           -0.0002 -0.5602  0.0113 -0.8118  0.0309
                                           -0.0688 -0.0022 -0.1442 -0.0108 -0.0035
                                           -0.0070  0.0016 -0.0151  0.0110
     5. (0.94998) BD ( 1) C   2 - H  12  
                ( 63.95%)   0.7997* C   2 s( 23.53%)p 3.25( 76.43%)d 0.00(  0.04%)
                                           -0.0007  0.4848 -0.0169  0.2085  0.0113
                                           -0.4502  0.0228  0.7194 -0.0049 -0.0056
                                            0.0019 -0.0164 -0.0037  0.0067
                ( 36.05%)   0.6004* H  12 s( 99.90%)p 0.00(  0.10%)
                                            0.9994 -0.0112 -0.0101  0.0161 -0.0261
     6. (0.99013) BD ( 1) C   3 -Cl   4  
                ( 44.67%)   0.6684* C   3 s( 17.80%)p 4.60( 81.94%)d 0.01(  0.25%)
                                           -0.0002  0.4219  0.0064  0.8840  0.0026
                                           -0.0399 -0.0059  0.1899 -0.0161 -0.0042
                                            0.0189  0.0007  0.0414 -0.0210
                ( 55.33%)   0.7438*Cl   4 s( 15.61%)p 5.37( 83.86%)d 0.03(  0.53%)
                                            0.0000  0.0001  0.3935 -0.0355  0.0002
                                           -0.9040 -0.0298 -0.0002  0.0827  0.0007
                                           -0.0003 -0.1166 -0.0081 -0.0073  0.0194
                                           -0.0008  0.0613 -0.0334
     7. (0.98770) BD ( 1) C   3 - H  13  
                ( 63.55%)   0.7972* C   3 s( 26.29%)p 2.80( 73.67%)d 0.00(  0.04%)
                                            0.0003 -0.5127  0.0043  0.0779 -0.0101
                                           -0.5402  0.0114  0.6621  0.0103  0.0031
                                           -0.0026  0.0167  0.0078 -0.0058
                ( 36.45%)   0.6038* H  13 s( 99.90%)p 0.00(  0.10%)
                                           -0.9995  0.0055 -0.0013  0.0182 -0.0253
     8. (0.99091) BD ( 1) C   3 - H  14  
                ( 62.95%)   0.7934* C   3 s( 25.91%)p 2.86( 74.05%)d 0.00(  0.04%)
                                            0.0001 -0.5090  0.0044  0.2297 -0.0120
                                            0.7969 -0.0001  0.2286  0.0173 -0.0097
                                           -0.0014 -0.0062  0.0138  0.0097
                ( 37.05%)   0.6087* H  14 s( 99.90%)p 0.00(  0.10%)
                                           -0.9995  0.0024 -0.0064 -0.0281 -0.0114
     9. (0.98672) BD ( 1) C   5 - C   6  
                ( 50.98%)   0.7140* C   5 s( 34.52%)p 1.90( 65.43%)d 0.00(  0.05%)
                                           -0.0001  0.5874  0.0119 -0.3759  0.0079
                                           -0.6960 -0.0154  0.1678  0.0114  0.0151
                                           -0.0021 -0.0072 -0.0080 -0.0128
                ( 49.02%)   0.7001* C   6 s( 35.04%)p 1.85( 64.91%)d 0.00(  0.06%)
                                            0.0001  0.5919  0.0062  0.4068  0.0197
                                            0.6782 -0.0068 -0.1518  0.0102  0.0154
                                           -0.0027 -0.0086 -0.0101 -0.0118
    10. (0.98625) BD ( 1) C   5 - C  10  
                ( 51.05%)   0.7145* C   5 s( 34.05%)p 1.94( 65.90%)d 0.00(  0.05%)
                                           -0.0001  0.5834  0.0113 -0.4003  0.0066
                                            0.6331  0.0178 -0.3124 -0.0040 -0.0131
                                            0.0089 -0.0132 -0.0046 -0.0080
                ( 48.95%)   0.6997* C  10 s( 34.59%)p 1.89( 65.36%)d 0.00(  0.06%)
                                            0.0001  0.5881  0.0070  0.4155  0.0187
                                           -0.6001  0.0103  0.3469  0.0029 -0.0133
                                            0.0090 -0.0147 -0.0073 -0.0071
    11. (0.98926) BD ( 1) C   6 - C   7  
                ( 50.49%)   0.7106* C   6 s( 35.75%)p 1.80( 64.21%)d 0.00(  0.04%)
                                            0.0000  0.5978  0.0130 -0.7760 -0.0060
                                           -0.0949 -0.0392 -0.1709  0.0125  0.0004
                                            0.0092 -0.0008  0.0165 -0.0092
                ( 49.51%)   0.7036* C   7 s( 35.46%)p 1.82( 64.50%)d 0.00(  0.05%)
                                            0.0000  0.5954  0.0077  0.7788  0.0075
                                            0.0599 -0.0370  0.1821  0.0163  0.0066
                                            0.0067  0.0005  0.0162 -0.0104
    12. (0.84602) BD ( 2) C   6 - C   7  
                ( 49.81%)   0.7058* C   6 s(  0.00%)p 1.00( 99.94%)d 0.00(  0.06%)
                                           -0.0000  0.0014  0.0030 -0.2408  0.0036
                                            0.3461 -0.0021  0.9064 -0.0073 -0.0094
                                           -0.0159  0.0063  0.0012 -0.0146
                ( 50.19%)   0.7085* C   7 s(  0.00%)p 1.00( 99.94%)d 0.00(  0.06%)
                                           -0.0000 -0.0010  0.0006 -0.2380  0.0027
                                            0.3457 -0.0035  0.9072 -0.0098  0.0033
                                            0.0183  0.0139 -0.0101 -0.0009
    13. (0.98944) BD ( 1) C   6 - H  15  
                ( 62.84%)   0.7927* C   6 s( 29.11%)p 2.43( 70.86%)d 0.00(  0.03%)
                                           -0.0003  0.5394 -0.0142  0.4159 -0.0161
                                           -0.6403 -0.0019  0.3542 -0.0023 -0.0105
                                            0.0068 -0.0096 -0.0034 -0.0052
                ( 37.16%)   0.6095* H  15 s( 99.90%)p 0.00(  0.10%)
                                            0.9995 -0.0022 -0.0140  0.0251 -0.0139
    14. (0.99027) BD ( 1) C   7 - C   8  
                ( 50.34%)   0.7095* C   7 s( 34.88%)p 1.87( 65.07%)d 0.00(  0.05%)
                                            0.0000  0.5905  0.0104 -0.4187 -0.0397
                                            0.5997 -0.0136 -0.3377 -0.0052 -0.0133
                                            0.0079 -0.0139 -0.0084 -0.0068
                ( 49.66%)   0.7047* C   8 s( 35.19%)p 1.84( 64.75%)d 0.00(  0.06%)
                                            0.0000  0.5931  0.0110  0.3785 -0.0279
                                           -0.6251 -0.0281  0.3345  0.0033 -0.0145
                                            0.0104 -0.0136 -0.0038 -0.0084
    15. (0.98963) BD ( 1) C   7 - H  16  
                ( 63.23%)   0.7952* C   7 s( 29.57%)p 2.38( 70.40%)d 0.00(  0.03%)
                                            0.0003 -0.5436  0.0139  0.3995 -0.0059
                                            0.7180 -0.0093 -0.1694  0.0020 -0.0114
                                            0.0019  0.0053  0.0062  0.0080
                ( 36.77%)   0.6064* H  16 s( 99.90%)p 0.00(  0.10%)
                                           -0.9995  0.0023 -0.0152 -0.0278  0.0068
    16. (0.99032) BD ( 1) C   8 - C   9  
                ( 49.69%)   0.7049* C   8 s( 35.32%)p 1.83( 64.62%)d 0.00(  0.06%)
                                            0.0000  0.5942  0.0105  0.3623 -0.0287
                                            0.6989  0.0225 -0.1580 -0.0159  0.0173
                                           -0.0016 -0.0073 -0.0071 -0.0130
                ( 50.31%)   0.7093* C   9 s( 34.91%)p 1.86( 65.04%)d 0.00(  0.05%)
                                            0.0000  0.5907  0.0105 -0.4052 -0.0401
                                           -0.6789  0.0058  0.1532 -0.0127  0.0145
                                           -0.0031 -0.0085 -0.0114 -0.0107
    17. (0.98985) BD ( 1) C   8 - H  17  
                ( 62.57%)   0.7910* C   8 s( 29.38%)p 2.40( 70.58%)d 0.00(  0.03%)
                                            0.0003 -0.5419  0.0112  0.8155 -0.0114
                                            0.0794 -0.0013  0.1853 -0.0025 -0.0031
                                           -0.0071  0.0011 -0.0134  0.0094
                ( 37.43%)   0.6118* H  17 s( 99.89%)p 0.00(  0.11%)
                                           -0.9994  0.0010 -0.0322 -0.0030 -0.0071
    18. (0.98927) BD ( 1) C   9 - C  10  
                ( 49.57%)   0.7041* C   9 s( 35.43%)p 1.82( 64.52%)d 0.00(  0.05%)
                                            0.0001  0.5952  0.0071  0.7777  0.0067
                                            0.0930  0.0384  0.1732 -0.0130  0.0002
                                            0.0092 -0.0006  0.0169 -0.0093
                ( 50.43%)   0.7101* C  10 s( 35.74%)p 1.80( 64.21%)d 0.00(  0.04%)
                                            0.0000  0.5977  0.0137 -0.7780 -0.0068
                                           -0.0560  0.0381 -0.1788 -0.0162  0.0066
                                            0.0065  0.0003  0.0160 -0.0104
    19. (0.83933) BD ( 2) C   9 - C  10  
                ( 53.02%)   0.7282* C   9 s(  0.00%)p 1.00( 99.94%)d 0.00(  0.06%)
                                           -0.0000 -0.0032 -0.0000 -0.2407  0.0028
                                            0.3453 -0.0042  0.9067 -0.0099  0.0094
                                            0.0148 -0.0081 -0.0002  0.0152
                ( 46.98%)   0.6854* C  10 s(  0.01%)p 1.00( 99.93%)d 0.00(  0.07%)
                                            0.0000 -0.0082 -0.0003 -0.2395  0.0018
                                            0.3495 -0.0034  0.9054 -0.0067 -0.0037
                                           -0.0193 -0.0130  0.0100  0.0001
    20. (0.98953) BD ( 1) C   9 - H  18  
                ( 63.30%)   0.7956* C   9 s( 29.56%)p 2.38( 70.41%)d 0.00(  0.03%)
                                           -0.0003  0.5435 -0.0142 -0.4137  0.0059
                                            0.6398 -0.0080 -0.3515  0.0047 -0.0099
                                            0.0063 -0.0090 -0.0040 -0.0048
                ( 36.70%)   0.6058* H  18 s( 99.90%)p 0.00(  0.10%)
                                            0.9995 -0.0025  0.0156 -0.0249  0.0133
    21. (0.98897) BD ( 1) C  10 - H  19  
                ( 63.33%)   0.7958* C  10 s( 29.58%)p 2.38( 70.39%)d 0.00(  0.03%)
                                           -0.0004  0.5436 -0.0146  0.4039 -0.0144
                                            0.7165 -0.0012 -0.1649 -0.0038  0.0122
                                           -0.0017 -0.0048 -0.0055 -0.0090
                ( 36.67%)   0.6055* H  19 s( 99.89%)p 0.00(  0.11%)
                                            0.9995 -0.0037 -0.0153 -0.0281  0.0061
    22. (0.99987) CR ( 1) O   1           s(100.00%)p 0.00(  0.00%)
                                            1.0000 -0.0001 -0.0000 -0.0000  0.0000
                                           -0.0001 -0.0000 -0.0002 -0.0000  0.0000
                                            0.0000  0.0000 -0.0000 -0.0000
    23. (0.99941) CR ( 1) C   2           s(100.00%)p 0.00(  0.00%)
                                            1.0000  0.0001 -0.0000  0.0004  0.0000
                                           -0.0001  0.0000  0.0007 -0.0000  0.0000
                                            0.0000 -0.0000 -0.0000  0.0000
    24. (0.99949) CR ( 1) C   3           s(100.00%)p 0.00(  0.00%)
                                            1.0000 -0.0003 -0.0000  0.0005 -0.0000
                                           -0.0002 -0.0000 -0.0008 -0.0000  0.0000
                                            0.0000 -0.0000  0.0000 -0.0000
    25. (1.00000) CR ( 1)Cl   4           s(100.00%)
                                            1.0000 -0.0000  0.0000 -0.0000 -0.0000
                                            0.0000 -0.0000  0.0000 -0.0000  0.0000
                                            0.0000 -0.0000  0.0000  0.0000  0.0000
                                            0.0000 -0.0000  0.0000
    26. (0.99991) CR ( 2)Cl   4           s(100.00%)p 0.00(  0.00%)
                                           -0.0000  1.0000  0.0001  0.0000 -0.0000
                                            0.0002  0.0000  0.0000 -0.0001  0.0000
                                            0.0000 -0.0000  0.0000  0.0000 -0.0000
                                           -0.0000 -0.0000  0.0000
    27. (0.99996) CR ( 3)Cl   4           s(  0.00%)p 1.00(100.00%)
                                           -0.0000 -0.0000  0.0001  0.0000  1.0000
                                            0.0003  0.0000  0.0000 -0.0003  0.0000
                                            0.0000 -0.0005  0.0000  0.0000  0.0000
                                            0.0000 -0.0000  0.0000
    28. (0.99998) CR ( 4)Cl   4           s(  0.00%)p 1.00(100.00%)
                                            0.0000  0.0000 -0.0000 -0.0000  0.0000
                                           -0.0003 -0.0000  1.0000  0.0003 -0.0000
                                           -0.0000  0.0006 -0.0000 -0.0000 -0.0000
                                           -0.0000  0.0000 -0.0000
    29. (0.99996) CR ( 5)Cl   4           s(  0.00%)p 1.00(100.00%)
                                            0.0000  0.0000  0.0000 -0.0000  0.0000
                                           -0.0004 -0.0000 -0.0000  0.0006 -0.0000
                                            1.0000  0.0009 -0.0000 -0.0000 -0.0000
                                           -0.0000  0.0000 -0.0000
    30. (0.99940) CR ( 1) C   5           s(100.00%)p 0.00(  0.00%)
                                            1.0000  0.0000  0.0000 -0.0002  0.0000
                                            0.0000  0.0000 -0.0001 -0.0000 -0.0000
                                           -0.0000 -0.0000 -0.0000  0.0000
    31. (0.99944) CR ( 1) C   6           s(100.00%)p 0.00(  0.00%)
                                            1.0000  0.0001 -0.0000  0.0001 -0.0000
                                           -0.0003  0.0000  0.0001 -0.0000 -0.0000
                                            0.0000 -0.0000 -0.0000 -0.0000
    32. (0.99949) CR ( 1) C   7           s(100.00%)p 0.00(  0.00%)
                                            1.0000  0.0001 -0.0000 -0.0001  0.0000
                                           -0.0002  0.0000  0.0001 -0.0000  0.0000
                                           -0.0000 -0.0000 -0.0000 -0.0000
    33. (0.99947) CR ( 1) C   8           s(100.00%)p 0.00(  0.00%)
                                            1.0000  0.0001 -0.0000 -0.0003  0.0000
                                           -0.0000  0.0000 -0.0001  0.0000  0.0000
                                            0.0000  0.0000  0.0000 -0.0000
    34. (0.99949) CR ( 1) C   9           s(100.00%)p 0.00(  0.00%)
                                            1.0000  0.0001 -0.0000 -0.0001  0.0000
                                            0.0002 -0.0000 -0.0001  0.0000 -0.0000
                                            0.0000 -0.0000 -0.0000 -0.0000
    35. (0.99944) CR ( 1) C  10           s(100.00%)p 0.00(  0.00%)
                                            1.0000  0.0001 -0.0000  0.0001 -0.0000
                                            0.0003 -0.0000 -0.0001 -0.0000  0.0000
                                           -0.0000 -0.0000 -0.0000 -0.0000
    36. (0.98944) LP ( 1) O   1           s( 47.25%)p 1.12( 52.71%)d 0.00(  0.04%)
                                            0.0000  0.6874 -0.0077  0.4549 -0.0045
                                            0.4229 -0.0006 -0.3757  0.0068 -0.0119
                                            0.0086  0.0124 -0.0038  0.0027
    37. (0.88499) LP ( 2) O   1           s(  0.08%)p99.99( 99.86%)d 0.82(  0.06%)
                                            0.0001  0.0266  0.0069  0.7525 -0.0162
                                           -0.3695  0.0042  0.5436 -0.0109 -0.0041
                                           -0.0001 -0.0128 -0.0177  0.0112
    38. (0.99800) LP ( 1)Cl   4           s( 83.30%)p 0.20( 16.69%)d 0.00(  0.01%)
                                            0.0000 -0.0002  0.9126  0.0085 -0.0001
                                            0.3832  0.0062  0.0000  0.0482 -0.0008
                                           -0.0000  0.1331  0.0004 -0.0003 -0.0036
                                           -0.0007 -0.0076  0.0042
    39. (0.98942) LP ( 2)Cl   4           s(  0.12%)p99.99( 99.85%)d 0.27(  0.03%)
                                            0.0000 -0.0000  0.0338  0.0033 -0.0000
                                           -0.1240  0.0023 -0.0001 -0.8856  0.0091
                                            0.0000  0.4457 -0.0048  0.0154 -0.0080
                                            0.0012  0.0024 -0.0019
    40. (0.84928) LP ( 3)Cl   4           s(  1.06%)p93.12( 98.89%)d 0.05(  0.05%)
                                           -0.0000 -0.0001  0.1030 -0.0040 -0.0007
                                            0.1167 -0.0032  0.0007 -0.4539  0.0051
                                            0.0011 -0.8770  0.0081  0.0094  0.0200
                                            0.0003 -0.0015  0.0052
    41. (0.29118) LP*( 1) C   5           s(  0.00%)p 1.00( 99.99%)d 0.00(  0.00%)
                                            0.0000  0.0027  0.0060 -0.1945 -0.0093
                                            0.3305 -0.0078  0.9233  0.0178 -0.0016
                                           -0.0038 -0.0022  0.0031 -0.0027
    42. (0.24732) LP*( 1) C   8           s(  0.00%)p 1.00( 99.92%)d 0.00(  0.07%)
                                           -0.0000  0.0047  0.0004  0.2425 -0.0006
                                           -0.3355  0.0003 -0.9099 -0.0001 -0.0079
                                           -0.0228 -0.0058  0.0075 -0.0089
    43. (0.00091) RY*( 1) O   1           s(  7.47%)p11.49( 85.76%)d 0.91(  6.77%)
                                           -0.0000  0.0013  0.2732  0.0092  0.9067
                                            0.0004 -0.1879  0.0065 -0.0030 -0.1965
                                           -0.0572  0.0577 -0.1393  0.0558
    44. (0.00090) RY*( 2) O   1           s( 20.09%)p 3.68( 73.95%)d 0.30(  5.96%)
                                            0.0000  0.0069  0.4481 -0.0095 -0.1274
                                            0.0083  0.1189 -0.0041 -0.8420 -0.0154
                                            0.0226  0.2206  0.0465  0.0898
    45. (0.00015) RY*( 3) O   1           s( 62.73%)p 0.50( 31.17%)d 0.10(  6.10%)
                                            0.0000 -0.0002  0.7920  0.0007 -0.2745
                                            0.0016 -0.3368 -0.0128  0.3504  0.0611
                                            0.0379 -0.2334 -0.0002 -0.0370
    46. (0.00003) RY*( 4) O   1           s(  7.10%)p10.61( 75.32%)d 2.48( 17.58%)
    47. (0.00000) RY*( 5) O   1           s(  0.74%)p13.55(  9.98%)d99.99( 89.28%)
    48. (0.00000) RY*( 6) O   1           s(  0.06%)p 8.69(  0.52%)d99.99( 99.42%)
    49. (0.00001) RY*( 7) O   1           s(  0.71%)p14.34( 10.19%)d99.99( 89.10%)
    50. (0.00001) RY*( 8) O   1           s(  0.46%)p20.65(  9.47%)d99.99( 90.07%)
    51. (0.00000) RY*( 9) O   1           s(  0.67%)p 5.76(  3.88%)d99.99( 95.45%)
    52. (0.00405) RY*( 1) C   2           s(  0.23%)p99.99( 96.08%)d15.90(  3.69%)
                                            0.0000 -0.0251  0.0411 -0.0208  0.4236
                                           -0.0027  0.8351 -0.0162 -0.2884 -0.1728
                                           -0.0101 -0.0568 -0.0134  0.0592
    53. (0.00246) RY*( 2) C   2           s(  0.07%)p99.99( 88.47%)d99.99( 11.46%)
                                           -0.0000  0.0205 -0.0165  0.0110 -0.8091
                                            0.0184  0.3332 -0.0052 -0.3442  0.2059
                                            0.1369 -0.0286  0.2149  0.0807
    54. (0.00136) RY*( 3) C   2           s( 44.27%)p 0.26( 11.30%)d 1.00( 44.43%)
                                            0.0000  0.0005  0.6654 -0.0039  0.1206
                                           -0.0235 -0.1423  0.0162 -0.2781  0.0374
                                            0.1813  0.6081  0.1774  0.0939
    55. (0.00078) RY*( 4) C   2           s(  6.48%)p 5.55( 35.97%)d 8.88( 57.55%)
                                            0.0000 -0.0235  0.2535  0.0081  0.1153
                                           -0.0280  0.2578  0.0006  0.5283  0.6420
                                            0.1756 -0.1274  0.2479 -0.2339
    56. (0.00061) RY*( 5) C   2           s( 38.47%)p 0.11(  4.11%)d 1.49( 57.42%)
                                           -0.0000  0.0008  0.6202 -0.0044 -0.1960
                                           -0.0075  0.0011  0.0053  0.0505 -0.3479
                                           -0.4161 -0.4377  0.0403 -0.2946
    57. (0.00046) RY*( 6) C   2           s(  0.96%)p51.21( 49.05%)d52.19( 49.99%)
                                            0.0000 -0.0157  0.0966 -0.0117 -0.3119
                                           -0.0252  0.3034  0.0035  0.5481 -0.2587
                                            0.0298  0.4174 -0.5013  0.0812
    58. (0.00017) RY*( 7) C   2           s(  0.02%)p99.99( 10.36%)d99.99( 89.62%)
                                           -0.0000 -0.0017  0.0154 -0.0056 -0.0035
                                           -0.0353 -0.0388 -0.0163 -0.3170  0.1289
                                            0.3346 -0.0156 -0.5351 -0.6936
    59. (0.00013) RY*( 8) C   2           s(  7.13%)p 0.42(  2.99%)d12.61( 89.88%)
                                           -0.0000  0.0003  0.2670 -0.0228  0.0357
                                           -0.0135 -0.0646 -0.0063 -0.1539  0.4321
                                           -0.1281 -0.2927 -0.5637  0.5407
    60. (0.00003) RY*( 9) C   2           s(  2.42%)p 0.84(  2.03%)d39.54( 95.55%)
    61. (0.00253) RY*( 1) C   3           s( 16.26%)p 4.50( 73.20%)d 0.65( 10.55%)
                                            0.0000  0.0206  0.4027 -0.0020 -0.5343
                                           -0.0031  0.5258 -0.0157  0.4120 -0.1783
                                           -0.1960  0.0257  0.1008 -0.1564
    62. (0.00211) RY*( 2) C   3           s(  0.03%)p99.99( 91.59%)d99.99(  8.38%)
                                           -0.0000  0.0067  0.0154 -0.0065 -0.5842
                                           -0.0059 -0.7455  0.0006  0.1367  0.1906
                                           -0.1719 -0.0421  0.1203 -0.0410
    63. (0.00135) RY*( 3) C   3           s(  8.05%)p10.52( 84.74%)d 0.89(  7.20%)
                                            0.0000  0.0000  0.2838  0.0156  0.5548
                                           -0.0090 -0.2177 -0.0118  0.7012  0.1469
                                           -0.2096  0.0433  0.0181  0.0657
    64. (0.00060) RY*( 4) C   3           s( 59.33%)p 0.40( 23.73%)d 0.29( 16.94%)
                                           -0.0000 -0.0174  0.7701 -0.0270  0.1612
                                            0.0053 -0.1599 -0.0043 -0.4301  0.0284
                                            0.1453  0.0082  0.2472 -0.2938
    65. (0.00024) RY*( 5) C   3           s(  2.73%)p 1.41(  3.85%)d34.22( 93.42%)
                                            0.0000 -0.0009  0.1652  0.0055  0.0171
                                           -0.0208 -0.1943  0.0043 -0.0006 -0.7134
                                           -0.0067 -0.4981 -0.0530  0.4174
    66. (0.00019) RY*( 6) C   3           s( 12.50%)p 0.27(  3.43%)d 6.73( 84.07%)
                                            0.0000  0.0091  0.3534  0.0281 -0.1788
                                            0.0013  0.0378  0.0096  0.0001  0.3574
                                            0.3047  0.0206 -0.6514  0.4421
    67. (0.00006) RY*( 7) C   3           s(  0.97%)p14.79( 14.41%)d86.84( 84.61%)
    68. (0.00003) RY*( 8) C   3           s(  0.01%)p 1.00(  3.25%)d29.79( 96.75%)
    69. (0.00000) RY*( 9) C   3           s(  0.19%)p10.85(  2.11%)d99.99( 97.70%)
    70. (0.00093) RY*( 1)Cl   4           s(  0.10%)p99.99( 27.72%)d99.99( 72.18%)
                                            0.0000  0.0000  0.0001  0.0323  0.0000
                                           -0.0029  0.0711 -0.0000 -0.0085  0.5002
                                           -0.0000  0.0019 -0.1479 -0.7808  0.1888
                                           -0.2305 -0.0885  0.1242
    71. (0.00084) RY*( 2)Cl   4           s(  8.92%)p 4.35( 38.75%)d 5.87( 52.33%)
                                           -0.0000 -0.0000  0.0029  0.2986 -0.0000
                                           -0.0188  0.2674  0.0000  0.0046 -0.2147
                                            0.0000  0.0055 -0.5192  0.1960  0.6590
                                            0.0156 -0.1483  0.1685
    72. (0.00029) RY*( 3)Cl   4           s( 50.88%)p 0.35( 17.79%)d 0.62( 31.32%)
                                            0.0000 -0.0000  0.0141  0.7132 -0.0000
                                           -0.0571  0.3932  0.0000  0.0006 -0.0982
                                            0.0000 -0.0220  0.0996 -0.1529 -0.4460
                                            0.1801 -0.2412 -0.0186
    73. (0.00007) RY*( 4)Cl   4           s(  8.31%)p 0.60(  4.98%)d10.44( 86.71%)
    74. (0.00000) RY*( 5)Cl   4           s( 25.82%)p 2.84( 73.35%)d 0.03(  0.83%)
    75. (0.00000) RY*( 6)Cl   4           s(  2.06%)p33.26( 68.59%)d14.23( 29.35%)
    76. (0.00000) RY*( 7)Cl   4           s(  2.43%)p 1.40(  3.39%)d38.80( 94.18%)
    77. (0.00001) RY*( 8)Cl   4           s(  0.23%)p99.99( 60.02%)d99.99( 39.75%)
    78. (0.00000) RY*( 9)Cl   4           s(  1.16%)p 5.26(  6.12%)d79.71( 92.71%)
    79. (0.00279) RY*( 1) C   5           s( 19.46%)p 3.85( 74.88%)d 0.29(  5.66%)
                                            0.0000 -0.0070  0.4410 -0.0162 -0.7545
                                           -0.0008 -0.3366 -0.0118 -0.2566 -0.0084
                                            0.0853  0.0544  0.2132 -0.0299
    80. (0.00200) RY*( 2) C   5           s(  2.57%)p37.09( 95.20%)d 0.87(  2.23%)
                                           -0.0000  0.0079  0.1600  0.0217  0.4873
                                            0.0179 -0.8221 -0.0014 -0.1946 -0.0697
                                           -0.0809 -0.0431 -0.0943  0.0136
    81. (0.00135) RY*( 3) C   5           s( 13.17%)p 6.19( 81.52%)d 0.40(  5.30%)
                                           -0.0000  0.0071  0.3629  0.0163  0.2579
                                           -0.0067  0.4184  0.0233 -0.7568  0.0593
                                           -0.2146  0.0137 -0.0086 -0.0567
    82. (0.00069) RY*( 4) C   5           s( 61.25%)p 0.44( 27.05%)d 0.19( 11.69%)
                                           -0.0000 -0.0106  0.7826  0.0228  0.1639
                                           -0.0015  0.1618 -0.0043  0.4658 -0.0144
                                            0.1594 -0.1626 -0.2290  0.1114
    83. (0.00034) RY*( 5) C   5           s(  0.40%)p 0.54(  0.22%)d99.99( 99.38%)
                                           -0.0000 -0.0017  0.0634  0.0021  0.0022
                                            0.0021  0.0030 -0.0000  0.0462 -0.1744
                                            0.1095  0.7167 -0.3729 -0.5465
    84. (0.00016) RY*( 6) C   5           s(  0.19%)p15.15(  2.91%)d99.99( 96.90%)
                                            0.0000 -0.0031  0.0437 -0.0010 -0.0455
                                            0.0226 -0.0890 -0.0120  0.1359  0.9020
                                           -0.3413  0.1069 -0.1029 -0.1298
    85. (0.00015) RY*( 7) C   5           s(  1.46%)p 5.14(  7.50%)d62.34( 91.04%)
                                           -0.0000 -0.0038  0.1208 -0.0005 -0.0008
                                           -0.0020  0.0166 -0.0112  0.2732 -0.3296
                                           -0.7525 -0.0540  0.3578 -0.3233
    86. (0.00009) RY*( 8) C   5           s(  1.43%)p 7.13( 10.18%)d61.90( 88.39%)
    87. (0.00001) RY*( 9) C   5           s(  0.11%)p 5.90(  0.64%)d99.99( 99.25%)
    88. (0.00300) RY*( 1) C   6           s(  0.22%)p99.99( 93.76%)d26.74(  6.01%)
                                            0.0000 -0.0219  0.0420  0.0180  0.6424
                                           -0.0223 -0.6235  0.0118  0.3678  0.1918
                                           -0.0706  0.0836  0.1039 -0.0243
    89. (0.00131) RY*( 2) C   6           s(  8.09%)p11.05( 89.39%)d 0.31(  2.53%)
                                            0.0000  0.0185  0.2838 -0.0149  0.6862
                                           -0.0184  0.6328 -0.0013 -0.1484 -0.0776
                                            0.0136 -0.0245  0.1337 -0.0242
    90. (0.00055) RY*( 3) C   6           s( 83.66%)p 0.16( 13.76%)d 0.03(  2.57%)
                                            0.0000 -0.0088  0.9146  0.0184 -0.1987
                                           -0.0086 -0.2344  0.0031 -0.2069  0.0936
                                           -0.0929 -0.0854  0.0027 -0.0320
    91. (0.00039) RY*( 4) C   6           s(  6.58%)p11.92( 78.35%)d 2.29( 15.07%)
                                            0.0000 -0.0027  0.2564  0.0001 -0.1878
                                           -0.0032  0.3146  0.0088  0.8057  0.0641
                                            0.2022  0.2646 -0.1342 -0.1332
    92. (0.00008) RY*( 5) C   6           s(  0.10%)p83.02(  8.47%)d99.99( 91.43%)
    93. (0.00007) RY*( 6) C   6           s(  0.64%)p 5.92(  3.78%)d99.99( 95.59%)
    94. (0.00003) RY*( 7) C   6           s(  0.60%)p 7.04(  4.23%)d99.99( 95.17%)
    95. (0.00000) RY*( 8) C   6           s(  0.03%)p99.99(  5.26%)d99.99( 94.72%)
    96. (0.00001) RY*( 9) C   6           s(  0.18%)p17.30(  3.10%)d99.99( 96.72%)
    97. (0.00276) RY*( 1) C   7           s(  0.13%)p99.99( 92.78%)d56.48(  7.09%)
                                           -0.0000  0.0283  0.0213  0.0190  0.4214
                                            0.0292  0.8395 -0.0065 -0.2106  0.2008
                                           -0.0944 -0.0241 -0.1379 -0.0454
    98. (0.00138) RY*( 2) C   7           s(  0.02%)p99.99( 98.61%)d63.17(  1.37%)
                                            0.0000  0.0027  0.0145 -0.0300  0.8543
                                            0.0170 -0.3447 -0.0142  0.3688 -0.0443
                                           -0.0136 -0.0460 -0.0970  0.0063
    99. (0.00043) RY*( 3) C   7           s( 93.78%)p 0.00(  0.18%)d 0.06(  6.03%)
                                            0.0000 -0.0042  0.9684 -0.0078  0.0105
                                           -0.0187  0.0344  0.0046 -0.0103 -0.1442
                                            0.1204 -0.0406  0.1377 -0.0665
   100. (0.00025) RY*( 4) C   7           s(  0.00%)p 1.00( 83.81%)d 0.19( 16.19%)
                                            0.0000  0.0001  0.0017  0.0013  0.2290
                                           -0.0021 -0.3206 -0.0059 -0.8263  0.1131
                                            0.0583 -0.2687  0.0990  0.2524
   101. (0.00009) RY*( 5) C   7           s(  0.01%)p 1.00(  8.13%)d11.30( 91.86%)
   102. (0.00007) RY*( 6) C   7           s(  0.02%)p88.10(  1.41%)d99.99( 98.57%)
   103. (0.00003) RY*( 7) C   7           s(  6.08%)p 0.88(  5.33%)d14.56( 88.59%)
   104. (0.00000) RY*( 8) C   7           s(  0.03%)p99.99(  5.66%)d99.99( 94.31%)
   105. (0.00000) RY*( 9) C   7           s(  0.03%)p99.99(  4.18%)d99.99( 95.79%)
   106. (0.00249) RY*( 1) C   8           s(  0.22%)p99.99( 91.03%)d39.29(  8.74%)
                                           -0.0000  0.0261  0.0393  0.0341  0.9262
                                            0.0031  0.0918  0.0074  0.2068  0.0343
                                            0.0743  0.0852  0.2674 -0.0446
   107. (0.00118) RY*( 2) C   8           s(  0.00%)p 1.00( 98.46%)d 0.02(  1.54%)
                                            0.0000 -0.0001  0.0015  0.0005 -0.0134
                                           -0.0326  0.9270  0.0125 -0.3519 -0.1129
                                            0.0433 -0.0197  0.0113  0.0154
   108. (0.00051) RY*( 3) C   8           s( 93.31%)p 0.00(  0.19%)d 0.07(  6.50%)
                                            0.0000 -0.0077  0.9660 -0.0198  0.0260
                                           -0.0013  0.0086 -0.0044  0.0264 -0.0097
                                           -0.0155 -0.1404 -0.2084 -0.0388
   109. (0.00030) RY*( 4) C   8           s(  0.02%)p45.24(  0.84%)d99.99( 99.14%)
                                            0.0000 -0.0003  0.0136 -0.0001  0.0235
                                           -0.0003 -0.0332 -0.0009 -0.0819 -0.2332
                                            0.0548  0.7170 -0.3167 -0.5653
   110. (0.00013) RY*( 5) C   8           s(  0.04%)p99.99( 91.07%)d99.99(  8.90%)
                                            0.0000  0.0001  0.0189 -0.0022  0.2277
                                            0.0030 -0.3276  0.0068 -0.8669 -0.0817
                                           -0.2399 -0.1161  0.0993 -0.0377
   111. (0.00008) RY*( 6) C   8           s(  0.00%)p 1.00(  1.62%)d60.74( 98.38%)
   112. (0.00002) RY*( 7) C   8           s(  6.44%)p 1.09(  7.05%)d13.42( 86.51%)
   113. (0.00000) RY*( 8) C   8           s(  0.02%)p99.99(  6.96%)d99.99( 93.02%)
   114. (0.00000) RY*( 9) C   8           s(  0.05%)p53.62(  2.90%)d99.99( 97.05%)
   115. (0.00276) RY*( 1) C   9           s(  0.11%)p99.99( 92.80%)d67.16(  7.09%)
                                           -0.0000  0.0285  0.0157  0.0194  0.4416
                                           -0.0257 -0.7538  0.0145  0.4044 -0.2163
                                            0.0696 -0.1007 -0.0946  0.0153
   116. (0.00139) RY*( 2) C   9           s(  0.01%)p 1.00( 98.66%)d 0.01(  1.34%)
                                            0.0000  0.0028  0.0090 -0.0296  0.8440
                                           -0.0227  0.5211  0.0011  0.0355  0.0234
                                           -0.0369 -0.0364 -0.1006 -0.0006
   117. (0.00044) RY*( 3) C   9           s( 93.35%)p 0.00(  0.32%)d 0.07(  6.33%)
                                            0.0000 -0.0035  0.9662 -0.0076  0.0231
                                            0.0174 -0.0456 -0.0081 -0.0105  0.1826
                                           -0.0668 -0.0182  0.1129 -0.1116
   118. (0.00026) RY*( 4) C   9           s(  0.03%)p99.99( 90.12%)d99.99(  9.85%)
                                            0.0000 -0.0002  0.0172 -0.0016 -0.2336
                                            0.0023  0.3229  0.0050  0.8615  0.0692
                                           -0.0136 -0.2254  0.1205  0.1680
   119. (0.00009) RY*( 5) C   9           s(  0.29%)p 9.17(  2.62%)d99.99( 97.09%)
   120. (0.00007) RY*( 6) C   9           s(  0.02%)p71.74(  1.67%)d99.99( 98.30%)
   121. (0.00003) RY*( 7) C   9           s(  6.23%)p 0.85(  5.29%)d14.21( 88.48%)
   122. (0.00000) RY*( 8) C   9           s(  0.03%)p99.99(  4.31%)d99.99( 95.66%)
   123. (0.00000) RY*( 9) C   9           s(  0.04%)p99.99(  4.31%)d99.99( 95.65%)
   124. (0.00332) RY*( 1) C  10           s(  1.20%)p78.00( 93.80%)d 4.15(  4.99%)
                                            0.0000 -0.0165  0.1084  0.0136  0.7732
                                            0.0259  0.5795 -0.0073 -0.0585 -0.1671
                                            0.0397  0.0256  0.1406  0.0042
   125. (0.00171) RY*( 2) C  10           s(  7.20%)p12.47( 89.81%)d 0.41(  2.99%)
                                           -0.0000  0.0220  0.2674 -0.0206  0.5409
                                            0.0066 -0.7079 -0.0103  0.3222  0.1162
                                           -0.0887  0.0324  0.0338 -0.0794
   126. (0.00053) RY*( 3) C  10           s( 74.04%)p 0.32( 23.89%)d 0.03(  2.07%)
                                            0.0000 -0.0090  0.8604  0.0174 -0.1584
                                            0.0093 -0.0221 -0.0014 -0.4614 -0.1105
                                            0.0329 -0.0056 -0.0354 -0.0786
   127. (0.00040) RY*( 4) C  10           s( 15.79%)p 4.66( 73.55%)d 0.67( 10.66%)
                                            0.0000 -0.0034  0.3974  0.0034 -0.2254
                                            0.0112  0.2894  0.0037  0.7751  0.0288
                                            0.1618 -0.2018  0.0805  0.1798
   128. (0.00012) RY*( 5) C  10           s(  0.01%)p 1.00(  4.86%)d19.58( 95.13%)
                                            0.0000  0.0015  0.0090 -0.0036 -0.0842
                                           -0.0016  0.0595 -0.0156  0.1942 -0.5403
                                           -0.7099 -0.0793 -0.1240 -0.3659
   129. (0.00006) RY*( 6) C  10           s(  0.94%)p 4.98(  4.70%)d99.98( 94.36%)
   130. (0.00004) RY*( 7) C  10           s(  0.53%)p 6.87(  3.64%)d99.99( 95.83%)
   131. (0.00001) RY*( 8) C  10           s(  0.31%)p11.66(  3.63%)d99.99( 96.06%)
   132. (0.00001) RY*( 9) C  10           s(  0.07%)p33.48(  2.21%)d99.99( 97.72%)
   133. (0.00077) RY*( 1) H  11           s( 13.17%)p 6.59( 86.83%)
                                            0.0064  0.3629 -0.6975  0.4221 -0.4512
   134. (0.00055) RY*( 2) H  11           s( 12.51%)p 7.00( 87.49%)
                                            0.0100  0.3535  0.5920  0.7228  0.0455
   135. (0.00049) RY*( 3) H  11           s( 70.43%)p 0.42( 29.57%)
                                            0.0119  0.8391 -0.0422 -0.3991  0.3669
   136. (0.00001) RY*( 4) H  11           s(  4.34%)p22.05( 95.66%)
   137. (0.00186) RY*( 1) H  12           s( 99.61%)p 0.00(  0.39%)
                                            0.0113  0.9980 -0.0567 -0.0240  0.0122
   138. (0.00008) RY*( 2) H  12           s(  0.27%)p99.99( 99.73%)
   139. (0.00005) RY*( 3) H  12           s(  0.09%)p99.99( 99.91%)
   140. (0.00002) RY*( 4) H  12           s(  0.14%)p99.99( 99.86%)
   141. (0.00109) RY*( 1) H  13           s( 99.86%)p 0.00(  0.14%)
                                            0.0063  0.9993 -0.0134 -0.0022 -0.0344
   142. (0.00007) RY*( 2) H  13           s(  0.02%)p99.99( 99.98%)
   143. (0.00005) RY*( 3) H  13           s(  0.04%)p99.99( 99.96%)
   144. (0.00001) RY*( 4) H  13           s(  0.17%)p99.99( 99.83%)
   145. (0.00064) RY*( 1) H  14           s( 99.67%)p 0.00(  0.33%)
                                            0.0038  0.9984 -0.0379 -0.0428  0.0008
   146. (0.00007) RY*( 2) H  14           s(  0.08%)p99.99( 99.92%)
   147. (0.00005) RY*( 3) H  14           s(  0.05%)p99.99( 99.95%)
   148. (0.00001) RY*( 4) H  14           s(  0.29%)p99.99( 99.71%)
   149. (0.00078) RY*( 1) H  15           s( 99.59%)p 0.00(  0.41%)
                                            0.0040  0.9980  0.0438 -0.0280  0.0371
   150. (0.00006) RY*( 2) H  15           s(  0.01%)p 1.00( 99.99%)
   151. (0.00003) RY*( 3) H  15           s(  0.18%)p99.99( 99.82%)
   152. (0.00004) RY*( 4) H  15           s(  0.32%)p99.99( 99.68%)
   153. (0.00070) RY*( 1) H  16           s( 99.65%)p 0.00(  0.35%)
                                            0.0042  0.9983 -0.0290 -0.0505  0.0081
   154. (0.00005) RY*( 2) H  16           s(  0.00%)p 1.00(100.00%)
   155. (0.00003) RY*( 3) H  16           s(  0.36%)p99.99( 99.64%)
   156. (0.00004) RY*( 4) H  16           s(  0.09%)p99.99( 99.91%)
   157. (0.00074) RY*( 1) H  17           s( 99.68%)p 0.00(  0.32%)
                                            0.0029  0.9984 -0.0540 -0.0061 -0.0146
   158. (0.00004) RY*( 2) H  17           s(  0.40%)p99.99( 99.60%)
   159. (0.00004) RY*( 3) H  17           s(  0.00%)p 1.00(100.00%)
   160. (0.00003) RY*( 4) H  17           s(  0.03%)p99.99( 99.97%)
   161. (0.00070) RY*( 1) H  18           s( 99.64%)p 0.00(  0.36%)
                                            0.0044  0.9982 -0.0327  0.0419 -0.0278
   162. (0.00006) RY*( 2) H  18           s(  0.00%)p 1.00(100.00%)
   163. (0.00003) RY*( 3) H  18           s(  0.28%)p99.99( 99.72%)
   164. (0.00004) RY*( 4) H  18           s(  0.18%)p99.99( 99.82%)
   165. (0.00149) RY*( 1) H  19           s( 99.27%)p 0.01(  0.73%)
                                            0.0051  0.9963  0.0512  0.0357  0.0581
   166. (0.00006) RY*( 2) H  19           s(  0.57%)p99.99( 99.43%)
   167. (0.00005) RY*( 3) H  19           s(  0.13%)p99.99( 99.87%)
   168. (0.00003) RY*( 4) H  19           s(  0.13%)p99.99( 99.87%)
   169. (0.01252) BD*( 1) O   1 - C   2  
                ( 33.31%)   0.5771* O   1 s( 32.28%)p 2.10( 67.64%)d 0.00(  0.08%)
                                            0.0001 -0.5682 -0.0004  0.2808 -0.0058
                                            0.7575  0.0004  0.1539  0.0019 -0.0194
                                            0.0032 -0.0009  0.0141  0.0129
                ( 66.69%)  -0.8167* C   2 s( 20.37%)p 3.90( 79.36%)d 0.01(  0.27%)
                                            0.0002 -0.4502 -0.0313 -0.2213 -0.0259
                                           -0.8466 -0.0223 -0.1625 -0.0170 -0.0193
                                           -0.0021 -0.0162  0.0388  0.0242
   170. (0.00277) BD*( 1) O   1 - H  11  
                ( 25.63%)   0.5063* O   1 s( 20.37%)p 3.91( 79.54%)d 0.00(  0.09%)
                                           -0.0002 -0.4510 -0.0157  0.3832  0.0024
                                           -0.3309 -0.0289 -0.7333 -0.0224  0.0025
                                            0.0242 -0.0018 -0.0090 -0.0140
                ( 74.37%)  -0.8624* H  11 s( 99.55%)p 0.00(  0.45%)
                                           -0.9978  0.0030 -0.0250  0.0294  0.0545
   171. (0.02002) BD*( 1) C   2 - C   3  
                ( 48.80%)   0.6986* C   2 s( 27.36%)p 2.65( 72.61%)d 0.00(  0.04%)
                                           -0.0003 -0.5230 -0.0072 -0.4652 -0.0139
                                            0.2740 -0.0080  0.6590 -0.0101  0.0064
                                            0.0121 -0.0073 -0.0011 -0.0114
                ( 51.20%)  -0.7155* C   3 s( 29.92%)p 2.34( 70.04%)d 0.00(  0.04%)
                                           -0.0010 -0.5470 -0.0073  0.3962 -0.0128
                                           -0.2662  0.0010 -0.6872 -0.0058  0.0043
                                            0.0121 -0.0096 -0.0028 -0.0130
   172. (0.02465) BD*( 1) C   2 - C   5  
                ( 51.32%)   0.7164* C   2 s( 28.69%)p 2.48( 71.25%)d 0.00(  0.06%)
                                           -0.0004 -0.5356  0.0040  0.8305 -0.0013
                                            0.0396  0.0003  0.1448 -0.0178 -0.0020
                                           -0.0092 -0.0012 -0.0205  0.0085
                ( 48.68%)  -0.6977* C   5 s( 31.39%)p 2.18( 68.57%)d 0.00(  0.04%)
                                           -0.0002 -0.5602  0.0113 -0.8118  0.0309
                                           -0.0688 -0.0022 -0.1442 -0.0108 -0.0035
                                           -0.0070  0.0016 -0.0151  0.0110
   173. (0.01499) BD*( 1) C   2 - H  12  
                ( 36.05%)   0.6004* C   2 s( 23.53%)p 3.25( 76.43%)d 0.00(  0.04%)
                                            0.0007 -0.4848  0.0169 -0.2085 -0.0113
                                            0.4502 -0.0228 -0.7194  0.0049  0.0056
                                           -0.0019  0.0164  0.0037 -0.0067
                ( 63.95%)  -0.7997* H  12 s( 99.90%)p 0.00(  0.10%)
                                           -0.9994  0.0112  0.0101 -0.0161  0.0261
   174. (0.00922) BD*( 1) C   3 -Cl   4  
                ( 55.33%)   0.7438* C   3 s( 17.80%)p 4.60( 81.94%)d 0.01(  0.25%)
                                           -0.0002  0.4219  0.0064  0.8840  0.0026
                                           -0.0399 -0.0059  0.1899 -0.0161 -0.0042
                                            0.0189  0.0007  0.0414 -0.0210
                ( 44.67%)  -0.6684*Cl   4 s( 15.61%)p 5.37( 83.86%)d 0.03(  0.53%)
                                            0.0000  0.0001  0.3935 -0.0355  0.0002
                                           -0.9040 -0.0298 -0.0002  0.0827  0.0007
                                           -0.0003 -0.1166 -0.0081 -0.0073  0.0194
                                           -0.0008  0.0613 -0.0334
   175. (0.00900) BD*( 1) C   3 - H  13  
                ( 36.45%)   0.6038* C   3 s( 26.29%)p 2.80( 73.67%)d 0.00(  0.04%)
                                           -0.0003  0.5127 -0.0043 -0.0779  0.0101
                                            0.5402 -0.0114 -0.6621 -0.0103 -0.0031
                                            0.0026 -0.0167 -0.0078  0.0058
                ( 63.55%)  -0.7972* H  13 s( 99.90%)p 0.00(  0.10%)
                                            0.9995 -0.0055  0.0013 -0.0182  0.0253
   176. (0.00773) BD*( 1) C   3 - H  14  
                ( 37.05%)   0.6087* C   3 s( 25.91%)p 2.86( 74.05%)d 0.00(  0.04%)
                                           -0.0001  0.5090 -0.0044 -0.2297  0.0120
                                           -0.7969  0.0001 -0.2286 -0.0173  0.0097
                                            0.0014  0.0062 -0.0138 -0.0097
                ( 62.95%)  -0.7934* H  14 s( 99.90%)p 0.00(  0.10%)
                                            0.9995 -0.0024  0.0064  0.0281  0.0114
   177. (0.01233) BD*( 1) C   5 - C   6  
                ( 49.02%)   0.7001* C   5 s( 34.52%)p 1.90( 65.43%)d 0.00(  0.05%)
                                            0.0001 -0.5874 -0.0119  0.3759 -0.0079
                                            0.6960  0.0154 -0.1678 -0.0114 -0.0151
                                            0.0021  0.0072  0.0080  0.0128
                ( 50.98%)  -0.7140* C   6 s( 35.04%)p 1.85( 64.91%)d 0.00(  0.06%)
                                           -0.0001 -0.5919 -0.0062 -0.4068 -0.0197
                                           -0.6782  0.0068  0.1518 -0.0102 -0.0154
                                            0.0027  0.0086  0.0101  0.0118
   178. (0.01297) BD*( 1) C   5 - C  10  
                ( 48.95%)   0.6997* C   5 s( 34.05%)p 1.94( 65.90%)d 0.00(  0.05%)
                                            0.0001 -0.5834 -0.0113  0.4003 -0.0066
                                           -0.6331 -0.0178  0.3124  0.0040  0.0131
                                           -0.0089  0.0132  0.0046  0.0080
                ( 51.05%)  -0.7145* C  10 s( 34.59%)p 1.89( 65.36%)d 0.00(  0.06%)
                                           -0.0001 -0.5881 -0.0070 -0.4155 -0.0187
                                            0.6001 -0.0103 -0.3469 -0.0029  0.0133
                                           -0.0090  0.0147  0.0073  0.0071
   179. (0.00813) BD*( 1) C   6 - C   7  
                ( 49.51%)   0.7036* C   6 s( 35.75%)p 1.80( 64.21%)d 0.00(  0.04%)
                                           -0.0000 -0.5978 -0.0130  0.7760  0.0060
                                            0.0949  0.0392  0.1709 -0.0125 -0.0004
                                           -0.0092  0.0008 -0.0165  0.0092
                ( 50.49%)  -0.7106* C   7 s( 35.46%)p 1.82( 64.50%)d 0.00(  0.05%)
                                           -0.0000 -0.5954 -0.0077 -0.7788 -0.0075
                                           -0.0599  0.0370 -0.1821 -0.0163 -0.0066
                                           -0.0067 -0.0005 -0.0162  0.0104
   180. (0.04329) BD*( 2) C   6 - C   7  
                ( 50.19%)   0.7085* C   6 s(  0.00%)p 1.00( 99.94%)d 0.00(  0.06%)
                                           -0.0000  0.0014  0.0030 -0.2408  0.0036
                                            0.3461 -0.0021  0.9064 -0.0073 -0.0094
                                           -0.0159  0.0063  0.0012 -0.0146
                ( 49.81%)  -0.7058* C   7 s(  0.00%)p 1.00( 99.94%)d 0.00(  0.06%)
                                           -0.0000 -0.0010  0.0006 -0.2380  0.0027
                                            0.3457 -0.0035  0.9072 -0.0098  0.0033
                                            0.0183  0.0139 -0.0101 -0.0009
   181. (0.00728) BD*( 1) C   6 - H  15  
                ( 37.16%)   0.6095* C   6 s( 29.11%)p 2.43( 70.86%)d 0.00(  0.03%)
                                            0.0003 -0.5394  0.0142 -0.4159  0.0161
                                            0.6403  0.0019 -0.3542  0.0023  0.0105
                                           -0.0068  0.0096  0.0034  0.0052
                ( 62.84%)  -0.7927* H  15 s( 99.90%)p 0.00(  0.10%)
                                           -0.9995  0.0022  0.0140 -0.0251  0.0139
   182. (0.00799) BD*( 1) C   7 - C   8  
                ( 49.66%)   0.7047* C   7 s( 34.88%)p 1.87( 65.07%)d 0.00(  0.05%)
                                           -0.0000 -0.5905 -0.0104  0.4187  0.0397
                                           -0.5997  0.0136  0.3377  0.0052  0.0133
                                           -0.0079  0.0139  0.0084  0.0068
                ( 50.34%)  -0.7095* C   8 s( 35.19%)p 1.84( 64.75%)d 0.00(  0.06%)
                                           -0.0000 -0.5931 -0.0110 -0.3785  0.0279
                                            0.6251  0.0281 -0.3345 -0.0033  0.0145
                                           -0.0104  0.0136  0.0038  0.0084
   183. (0.00653) BD*( 1) C   7 - H  16  
                ( 36.77%)   0.6064* C   7 s( 29.57%)p 2.38( 70.40%)d 0.00(  0.03%)
                                           -0.0003  0.5436 -0.0139 -0.3995  0.0059
                                           -0.7180  0.0093  0.1694 -0.0020  0.0114
                                           -0.0019 -0.0053 -0.0062 -0.0080
                ( 63.23%)  -0.7952* H  16 s( 99.90%)p 0.00(  0.10%)
                                            0.9995 -0.0023  0.0152  0.0278 -0.0068
   184. (0.00808) BD*( 1) C   8 - C   9  
                ( 50.31%)   0.7093* C   8 s( 35.32%)p 1.83( 64.62%)d 0.00(  0.06%)
                                            0.0000  0.5942  0.0105  0.3623 -0.0287
                                            0.6989  0.0225 -0.1580 -0.0159  0.0173
                                           -0.0016 -0.0073 -0.0071 -0.0130
                ( 49.69%)  -0.7049* C   9 s( 34.91%)p 1.86( 65.04%)d 0.00(  0.05%)
                                            0.0000  0.5907  0.0105 -0.4052 -0.0401
                                           -0.6789  0.0058  0.1532 -0.0127  0.0145
                                           -0.0031 -0.0085 -0.0114 -0.0107
   185. (0.00653) BD*( 1) C   8 - H  17  
                ( 37.43%)   0.6118* C   8 s( 29.38%)p 2.40( 70.58%)d 0.00(  0.03%)
                                           -0.0003  0.5419 -0.0112 -0.8155  0.0114
                                           -0.0794  0.0013 -0.1853  0.0025  0.0031
                                            0.0071 -0.0011  0.0134 -0.0094
                ( 62.57%)  -0.7910* H  17 s( 99.89%)p 0.00(  0.11%)
                                            0.9994 -0.0010  0.0322  0.0030  0.0071
   186. (0.00828) BD*( 1) C   9 - C  10  
                ( 50.43%)   0.7101* C   9 s( 35.43%)p 1.82( 64.52%)d 0.00(  0.05%)
                                            0.0001  0.5952  0.0071  0.7777  0.0067
                                            0.0930  0.0384  0.1732 -0.0130  0.0002
                                            0.0092 -0.0006  0.0169 -0.0093
                ( 49.57%)  -0.7041* C  10 s( 35.74%)p 1.80( 64.21%)d 0.00(  0.04%)
                                            0.0000  0.5977  0.0137 -0.7780 -0.0068
                                           -0.0560  0.0381 -0.1788 -0.0162  0.0066
                                            0.0065  0.0003  0.0160 -0.0104
   187. (0.04585) BD*( 2) C   9 - C  10  
                ( 46.98%)   0.6854* C   9 s(  0.00%)p 1.00( 99.94%)d 0.00(  0.06%)
                                            0.0000  0.0032  0.0000  0.2407 -0.0028
                                           -0.3453  0.0042 -0.9067  0.0099 -0.0094
                                           -0.0148  0.0081  0.0002 -0.0152
                ( 53.02%)  -0.7282* C  10 s(  0.01%)p 1.00( 99.93%)d 0.00(  0.07%)
                                           -0.0000  0.0082  0.0003  0.2395 -0.0018
                                           -0.3495  0.0034 -0.9054  0.0067  0.0037
                                            0.0193  0.0130 -0.0100 -0.0001
   188. (0.00661) BD*( 1) C   9 - H  18  
                ( 36.70%)   0.6058* C   9 s( 29.56%)p 2.38( 70.41%)d 0.00(  0.03%)
                                            0.0003 -0.5435  0.0142  0.4137 -0.0059
                                           -0.6398  0.0080  0.3515 -0.0047  0.0099
                                           -0.0063  0.0090  0.0040  0.0048
                ( 63.30%)  -0.7956* H  18 s( 99.90%)p 0.00(  0.10%)
                                           -0.9995  0.0025 -0.0156  0.0249 -0.0133
   189. (0.00781) BD*( 1) C  10 - H  19  
                ( 36.67%)   0.6055* C  10 s( 29.58%)p 2.38( 70.39%)d 0.00(  0.03%)
                                            0.0004 -0.5436  0.0146 -0.4039  0.0144
                                           -0.7165  0.0012  0.1649  0.0038 -0.0122
                                            0.0017  0.0048  0.0055  0.0090
                ( 63.33%)  -0.7958* H  19 s( 99.89%)p 0.00(  0.11%)
                                           -0.9995  0.0037  0.0153  0.0281 -0.0061


 NHO Directionality and "Bond Bending" (deviations from line of nuclear centers)

         [Thresholds for printing:  angular deviation  >  1.0 degree]
                                    hybrid p-character > 25.0%
                                    orbital occupancy  >  0.10e

                                Line of Centers        Hybrid 1              Hybrid 2
                                ---------------  -------------------   ------------------
                NBO               Theta   Phi    Theta   Phi    Dev    Theta   Phi    Dev
 ========================================================================================
     1. BD (   1) O   1 - C   2   100.0  253.5   100.9  250.1   3.5     78.8   74.1   1.4
     2. BD (   1) O   1 - H  11    34.9  146.3    34.9  137.0   5.3      --     --    --
     3. BD (   1) C   2 - C   3   142.4  328.0   139.8  331.0   3.2     33.9  145.3   4.0
     4. BD (   1) C   2 - C   5   100.8  184.9    98.7  182.8   3.0      --     --    --
     5. BD (   1) C   2 - H  12    39.5  291.3    33.9  297.2   6.6      --     --    --
     6. BD (   1) C   3 -Cl   4    79.3  356.9     --     --    --      97.6  174.9   3.6
     7. BD (   1) C   3 - H  13   140.1  101.7   141.6   97.3   3.1      --     --    --
     8. BD (   1) C   3 - H  14   105.3  251.5   106.6  254.7   3.3      --     --    --
     9. BD (   1) C   5 - C   6    78.7  240.4    77.4  242.6   2.5    100.1   57.6   3.1
    10. BD (   1) C   5 - C  10   114.7  123.4   112.6  121.2   2.9     64.5  306.4   2.8
    11. BD (   1) C   6 - C   7   102.7  185.6   101.3  189.7   4.2     75.8    1.7   4.1
    12. BD (   2) C   6 - C   7   102.7  185.6    24.9  124.6  90.0    155.2  304.5  90.1
    14. BD (   1) C   7 - C   8   114.7  123.1   114.7  128.0   4.5     65.5  298.2   4.4
    16. BD (   1) C   8 - C   9   101.3   60.8   102.3   65.2   4.4     80.1  236.5   4.4
    18. BD (   1) C   9 - C  10    77.4    5.5    78.6    9.5   4.1    104.0  181.3   4.3
    19. BD (   2) C   9 - C  10    77.4    5.5   155.1  304.9  89.8    155.0  304.5  90.1
    21. BD (   1) C  10 - H  19   100.7   60.3   101.7   61.4   1.5      --     --    --
    36. LP (   1) O   1             --     --    120.9   43.2   --       --     --    --
    37. LP (   2) O   1             --     --     57.1  333.6   --       --     --    --
    39. LP (   2)Cl   4             --     --     63.5  262.1   --       --     --    --
    40. LP (   3)Cl   4             --     --    152.0  284.1   --       --     --    --
    41. LP*(   1) C   5             --     --     22.1  122.3   --       --     --    --
    42. LP*(   1) C   8             --     --    155.6  305.8   --       --     --    --


 Second Order Perturbation Theory Analysis of Fock Matrix in NBO Basis

     Threshold for printing:   0.25 kcal/mol
                                                                              E(2)  E(j)-E(i) F(i,j)
         Donor NBO (i)                     Acceptor NBO (j)                 kcal/mol   a.u.    a.u. 
 ===================================================================================================

 within unit  1
   1. BD (   1) O   1 - C   2        / 41. LP*(   1) C   5                    0.34    0.74    0.024
   1. BD (   1) O   1 - C   2        / 62. RY*(   2) C   3                    0.25    1.60    0.026
   1. BD (   1) O   1 - C   2        /171. BD*(   1) C   2 - C   3            0.26    1.21    0.022
   1. BD (   1) O   1 - C   2        /176. BD*(   1) C   3 - H  14            0.66    1.31    0.037
   1. BD (   1) O   1 - C   2        /177. BD*(   1) C   5 - C   6            0.83    1.39    0.043
   2. BD (   1) O   1 - H  11        / 52. RY*(   1) C   2                    0.54    1.54    0.037
   2. BD (   1) O   1 - H  11        / 55. RY*(   4) C   2                    0.33    2.21    0.034
   2. BD (   1) O   1 - H  11        /171. BD*(   1) C   2 - C   3            1.75    1.07    0.055
   3. BD (   1) C   2 - C   3        / 41. LP*(   1) C   5                    2.80    0.53    0.056
   3. BD (   1) C   2 - C   3        / 43. RY*(   1) O   1                    0.26    1.88    0.028
   3. BD (   1) C   2 - C   3        / 44. RY*(   2) O   1                    0.30    1.92    0.031
   3. BD (   1) C   2 - C   3        / 71. RY*(   2)Cl   4                    0.27    1.48    0.026
   3. BD (   1) C   2 - C   3        / 81. RY*(   3) C   5                    0.44    1.50    0.033
   3. BD (   1) C   2 - C   3        /170. BD*(   1) O   1 - H  11            0.92    1.07    0.041
   3. BD (   1) C   2 - C   3        /172. BD*(   1) C   2 - C   5            0.71    1.01    0.034
   3. BD (   1) C   2 - C   3        /173. BD*(   1) C   2 - H  12            0.66    1.07    0.034
   3. BD (   1) C   2 - C   3        /177. BD*(   1) C   5 - C   6            0.26    1.18    0.022
   3. BD (   1) C   2 - C   3        /178. BD*(   1) C   5 - C  10            0.34    1.18    0.026
   4. BD (   1) C   2 - C   5        / 43. RY*(   1) O   1                    0.27    1.90    0.029
   4. BD (   1) C   2 - C   5        / 88. RY*(   1) C   6                    0.76    1.79    0.047
   4. BD (   1) C   2 - C   5        /124. RY*(   1) C  10                    0.79    1.74    0.047
   4. BD (   1) C   2 - C   5        /171. BD*(   1) C   2 - C   3            0.84    1.01    0.037
   4. BD (   1) C   2 - C   5        /173. BD*(   1) C   2 - H  12            0.35    1.09    0.025
   4. BD (   1) C   2 - C   5        /174. BD*(   1) C   3 -Cl   4            1.52    0.78    0.044
   4. BD (   1) C   2 - C   5        /177. BD*(   1) C   5 - C   6            1.26    1.19    0.049
   4. BD (   1) C   2 - C   5        /178. BD*(   1) C   5 - C  10            1.29    1.19    0.049
   4. BD (   1) C   2 - C   5        /179. BD*(   1) C   6 - C   7            1.21    1.20    0.048
   4. BD (   1) C   2 - C   5        /186. BD*(   1) C   9 - C  10            1.27    1.20    0.050
   5. BD (   1) C   2 - H  12        / 41. LP*(   1) C   5                    2.17    0.40    0.042
   5. BD (   1) C   2 - H  12        / 61. RY*(   1) C   3                    0.28    1.28    0.024
   5. BD (   1) C   2 - H  12        /174. BD*(   1) C   3 -Cl   4            0.30    0.64    0.018
   5. BD (   1) C   2 - H  12        /175. BD*(   1) C   3 - H  13            1.34    0.97    0.046
   5. BD (   1) C   2 - H  12        /178. BD*(   1) C   5 - C  10            1.57    1.05    0.052
   6. BD (   1) C   3 -Cl   4        /172. BD*(   1) C   2 - C   5            1.29    1.02    0.046
   7. BD (   1) C   3 - H  13        / 70. RY*(   1)Cl   4                    0.31    1.38    0.026
   7. BD (   1) C   3 - H  13        /169. BD*(   1) O   1 - C   2            0.54    0.80    0.026
   7. BD (   1) C   3 - H  13        /173. BD*(   1) C   2 - H  12            1.46    0.95    0.047
   8. BD (   1) C   3 - H  14        / 52. RY*(   1) C   2                    0.27    1.34    0.024
   8. BD (   1) C   3 - H  14        / 70. RY*(   1)Cl   4                    0.33    1.38    0.027
   8. BD (   1) C   3 - H  14        /169. BD*(   1) O   1 - C   2            1.95    0.80    0.050
   9. BD (   1) C   5 - C   6        / 52. RY*(   1) C   2                    0.46    1.54    0.034
   9. BD (   1) C   5 - C   6        / 97. RY*(   1) C   7                    0.57    1.88    0.042
   9. BD (   1) C   5 - C   6        / 98. RY*(   2) C   7                    0.65    1.37    0.038
   9. BD (   1) C   5 - C   6        /124. RY*(   1) C  10                    0.45    1.81    0.036
   9. BD (   1) C   5 - C   6        /169. BD*(   1) O   1 - C   2            0.59    1.01    0.031
   9. BD (   1) C   5 - C   6        /172. BD*(   1) C   2 - C   5            1.15    1.09    0.045
   9. BD (   1) C   5 - C   6        /178. BD*(   1) C   5 - C  10            1.85    1.26    0.061
   9. BD (   1) C   5 - C   6        /179. BD*(   1) C   6 - C   7            1.41    1.27    0.053
   9. BD (   1) C   5 - C   6        /181. BD*(   1) C   6 - H  15            0.62    1.17    0.034
   9. BD (   1) C   5 - C   6        /183. BD*(   1) C   7 - H  16            1.03    1.19    0.044
   9. BD (   1) C   5 - C   6        /189. BD*(   1) C  10 - H  19            1.15    1.18    0.047
  10. BD (   1) C   5 - C  10        / 52. RY*(   1) C   2                    0.80    1.54    0.045
  10. BD (   1) C   5 - C  10        / 88. RY*(   1) C   6                    0.37    1.86    0.033
  10. BD (   1) C   5 - C  10        /115. RY*(   1) C   9                    0.58    1.88    0.042
  10. BD (   1) C   5 - C  10        /116. RY*(   2) C   9                    0.65    1.37    0.038
  10. BD (   1) C   5 - C  10        /172. BD*(   1) C   2 - C   5            1.16    1.09    0.045
  10. BD (   1) C   5 - C  10        /173. BD*(   1) C   2 - H  12            0.32    1.15    0.024
  10. BD (   1) C   5 - C  10        /177. BD*(   1) C   5 - C   6            1.84    1.25    0.061
  10. BD (   1) C   5 - C  10        /181. BD*(   1) C   6 - H  15            1.20    1.17    0.047
  10. BD (   1) C   5 - C  10        /186. BD*(   1) C   9 - C  10            1.38    1.27    0.053
  10. BD (   1) C   5 - C  10        /188. BD*(   1) C   9 - H  18            1.05    1.19    0.045
  10. BD (   1) C   5 - C  10        /189. BD*(   1) C  10 - H  19            0.61    1.18    0.034
  11. BD (   1) C   6 - C   7        / 79. RY*(   1) C   5                    0.30    1.74    0.029
  11. BD (   1) C   6 - C   7        / 80. RY*(   2) C   5                    0.73    1.59    0.043
  11. BD (   1) C   6 - C   7        /106. RY*(   1) C   8                    0.44    1.90    0.037
  11. BD (   1) C   6 - C   7        /107. RY*(   2) C   8                    0.58    1.36    0.036
  11. BD (   1) C   6 - C   7        /172. BD*(   1) C   2 - C   5            1.78    1.09    0.056
  11. BD (   1) C   6 - C   7        /177. BD*(   1) C   5 - C   6            1.61    1.25    0.057
  11. BD (   1) C   6 - C   7        /181. BD*(   1) C   6 - H  15            0.71    1.16    0.036
  11. BD (   1) C   6 - C   7        /182. BD*(   1) C   7 - C   8            1.16    1.26    0.048
  11. BD (   1) C   6 - C   7        /183. BD*(   1) C   7 - H  16            0.64    1.18    0.035
  11. BD (   1) C   6 - C   7        /185. BD*(   1) C   8 - H  17            1.11    1.18    0.046
  12. BD (   2) C   6 - C   7        / 41. LP*(   1) C   5                   27.68    0.16    0.091
  12. BD (   2) C   6 - C   7        / 42. LP*(   1) C   8                   26.88    0.18    0.091
  12. BD (   2) C   6 - C   7        /109. RY*(   4) C   8                    0.27    2.17    0.033
  12. BD (   2) C   6 - C   7        /110. RY*(   5) C   8                    0.62    0.92    0.033
  13. BD (   1) C   6 - H  15        / 79. RY*(   1) C   5                    0.45    1.56    0.034
  13. BD (   1) C   6 - H  15        / 97. RY*(   1) C   7                    0.36    1.69    0.031
  13. BD (   1) C   6 - H  15        /177. BD*(   1) C   5 - C   6            0.46    1.07    0.028
  13. BD (   1) C   6 - H  15        /178. BD*(   1) C   5 - C  10            2.21    1.06    0.061
  13. BD (   1) C   6 - H  15        /179. BD*(   1) C   6 - C   7            0.51    1.08    0.030
  13. BD (   1) C   6 - H  15        /182. BD*(   1) C   7 - C   8            1.83    1.07    0.056
  14. BD (   1) C   7 - C   8        / 88. RY*(   1) C   6                    0.31    1.85    0.030
  14. BD (   1) C   7 - C   8        / 89. RY*(   2) C   6                    0.74    1.43    0.041
  14. BD (   1) C   7 - C   8        /115. RY*(   1) C   9                    0.44    1.88    0.037
  14. BD (   1) C   7 - C   8        /116. RY*(   2) C   9                    0.71    1.37    0.040
  14. BD (   1) C   7 - C   8        /179. BD*(   1) C   6 - C   7            1.22    1.26    0.050
  14. BD (   1) C   7 - C   8        /181. BD*(   1) C   6 - H  15            1.24    1.17    0.048
  14. BD (   1) C   7 - C   8        /183. BD*(   1) C   7 - H  16            0.58    1.18    0.033
  14. BD (   1) C   7 - C   8        /184. BD*(   1) C   8 - C   9            1.09    1.26    0.047
  14. BD (   1) C   7 - C   8        /185. BD*(   1) C   8 - H  17            0.52    1.18    0.031
  14. BD (   1) C   7 - C   8        /188. BD*(   1) C   9 - H  18            1.22    1.19    0.048
  15. BD (   1) C   7 - H  16        / 88. RY*(   1) C   6                    0.29    1.66    0.028
  15. BD (   1) C   7 - H  16        /106. RY*(   1) C   8                    0.32    1.71    0.030
  15. BD (   1) C   7 - H  16        /177. BD*(   1) C   5 - C   6            2.06    1.06    0.059
  15. BD (   1) C   7 - H  16        /179. BD*(   1) C   6 - C   7            0.47    1.07    0.028
  15. BD (   1) C   7 - H  16        /182. BD*(   1) C   7 - C   8            0.33    1.07    0.024
  15. BD (   1) C   7 - H  16        /184. BD*(   1) C   8 - C   9            1.81    1.07    0.056
  16. BD (   1) C   8 - C   9        / 97. RY*(   1) C   7                    0.43    1.87    0.036
  16. BD (   1) C   8 - C   9        / 98. RY*(   2) C   7                    0.71    1.37    0.040
  16. BD (   1) C   8 - C   9        /125. RY*(   2) C  10                    0.92    1.48    0.047
  16. BD (   1) C   8 - C   9        /182. BD*(   1) C   7 - C   8            1.08    1.26    0.047
  16. BD (   1) C   8 - C   9        /183. BD*(   1) C   7 - H  16            1.22    1.18    0.048
  16. BD (   1) C   8 - C   9        /185. BD*(   1) C   8 - H  17            0.53    1.18    0.032
  16. BD (   1) C   8 - C   9        /186. BD*(   1) C   9 - C  10            1.23    1.26    0.050
  16. BD (   1) C   8 - C   9        /188. BD*(   1) C   9 - H  18            0.59    1.19    0.033
  16. BD (   1) C   8 - C   9        /189. BD*(   1) C  10 - H  19            1.22    1.18    0.048
  17. BD (   1) C   8 - H  17        / 97. RY*(   1) C   7                    0.34    1.69    0.030
  17. BD (   1) C   8 - H  17        /115. RY*(   1) C   9                    0.34    1.69    0.031
  17. BD (   1) C   8 - H  17        /179. BD*(   1) C   6 - C   7            1.96    1.08    0.058
  17. BD (   1) C   8 - H  17        /182. BD*(   1) C   7 - C   8            0.32    1.08    0.024
  17. BD (   1) C   8 - H  17        /184. BD*(   1) C   8 - C   9            0.34    1.08    0.024
  17. BD (   1) C   8 - H  17        /186. BD*(   1) C   9 - C  10            1.98    1.08    0.058
  18. BD (   1) C   9 - C  10        / 79. RY*(   1) C   5                    0.74    1.74    0.046
  18. BD (   1) C   9 - C  10        / 81. RY*(   3) C   5                    0.41    1.57    0.032
  18. BD (   1) C   9 - C  10        /106. RY*(   1) C   8                    0.44    1.90    0.037
  18. BD (   1) C   9 - C  10        /107. RY*(   2) C   8                    0.58    1.36    0.036
  18. BD (   1) C   9 - C  10        /172. BD*(   1) C   2 - C   5            1.76    1.08    0.056
  18. BD (   1) C   9 - C  10        /178. BD*(   1) C   5 - C  10            1.59    1.25    0.056
  18. BD (   1) C   9 - C  10        /184. BD*(   1) C   8 - C   9            1.17    1.26    0.049
  18. BD (   1) C   9 - C  10        /185. BD*(   1) C   8 - H  17            1.11    1.17    0.046
  18. BD (   1) C   9 - C  10        /188. BD*(   1) C   9 - H  18            0.64    1.18    0.035
  18. BD (   1) C   9 - C  10        /189. BD*(   1) C  10 - H  19            0.74    1.17    0.037
  19. BD (   2) C   9 - C  10        / 41. LP*(   1) C   5                   26.16    0.16    0.088
  19. BD (   2) C   9 - C  10        / 42. LP*(   1) C   8                   30.05    0.17    0.096
  19. BD (   2) C   9 - C  10        /110. RY*(   5) C   8                    0.90    0.91    0.040
  20. BD (   1) C   9 - H  18        /106. RY*(   1) C   8                    0.32    1.71    0.030
  20. BD (   1) C   9 - H  18        /124. RY*(   1) C  10                    0.27    1.61    0.026
  20. BD (   1) C   9 - H  18        /178. BD*(   1) C   5 - C  10            2.05    1.06    0.059
  20. BD (   1) C   9 - H  18        /182. BD*(   1) C   7 - C   8            1.83    1.06    0.056
  20. BD (   1) C   9 - H  18        /184. BD*(   1) C   8 - C   9            0.35    1.07    0.024
  20. BD (   1) C   9 - H  18        /186. BD*(   1) C   9 - C  10            0.47    1.07    0.028
  21. BD (   1) C  10 - H  19        / 79. RY*(   1) C   5                    0.31    1.56    0.028
  21. BD (   1) C  10 - H  19        /115. RY*(   1) C   9                    0.35    1.69    0.031
  21. BD (   1) C  10 - H  19        /177. BD*(   1) C   5 - C   6            2.29    1.06    0.062
  21. BD (   1) C  10 - H  19        /178. BD*(   1) C   5 - C  10            0.49    1.06    0.029
  21. BD (   1) C  10 - H  19        /184. BD*(   1) C   8 - C   9            1.82    1.07    0.056
  21. BD (   1) C  10 - H  19        /186. BD*(   1) C   9 - C  10            0.55    1.08    0.031
  22. CR (   1) O   1                / 52. RY*(   1) C   2                    0.86   19.80    0.165
  22. CR (   1) O   1                / 55. RY*(   4) C   2                    0.35   20.46    0.107
  23. CR (   1) C   2                / 61. RY*(   1) C   3                    0.67   10.93    0.108
  23. CR (   1) C   2                /137. RY*(   1) H  12                    0.37   10.53    0.079
  23. CR (   1) C   2                /169. BD*(   1) O   1 - C   2            0.43   10.44    0.085
  23. CR (   1) C   2                /177. BD*(   1) C   5 - C   6            0.37   10.70    0.080
  23. CR (   1) C   2                /178. BD*(   1) C   5 - C  10            0.39   10.69    0.082
  24. CR (   1) C   3                / 54. RY*(   3) C   2                    0.29   11.54    0.073
  24. CR (   1) C   3                / 57. RY*(   6) C   2                    0.26   11.53    0.070
  24. CR (   1) C   3                /141. RY*(   1) H  13                    0.45   10.51    0.086
  24. CR (   1) C   3                /145. RY*(   1) H  14                    0.42   10.52    0.084
  24. CR (   1) C   3                /174. BD*(   1) C   3 -Cl   4            0.67   10.27    0.105
  26. CR (   2)Cl   4                / 63. RY*(   3) C   3                    0.38   10.46    0.080
  30. CR (   1) C   5                / 53. RY*(   2) C   2                    0.56   10.94    0.099
  30. CR (   1) C   5                / 89. RY*(   2) C   6                    0.89   10.83    0.124
  30. CR (   1) C   5                /125. RY*(   2) C  10                    0.89   10.88    0.124
  30. CR (   1) C   5                /179. BD*(   1) C   6 - C   7            0.40   10.67    0.083
  30. CR (   1) C   5                /181. BD*(   1) C   6 - H  15            0.28   10.57    0.069
  30. CR (   1) C   5                /186. BD*(   1) C   9 - C  10            0.40   10.67    0.083
  30. CR (   1) C   5                /189. BD*(   1) C  10 - H  19            0.27   10.58    0.068
  31. CR (   1) C   6                / 79. RY*(   1) C   5                    0.56   11.13    0.100
  31. CR (   1) C   6                / 80. RY*(   2) C   5                    0.31   10.98    0.074
  31. CR (   1) C   6                / 98. RY*(   2) C   7                    0.75   10.75    0.113
  31. CR (   1) C   6                / 99. RY*(   3) C   7                    0.25   10.77    0.066
  31. CR (   1) C   6                /149. RY*(   1) H  15                    0.39   10.46    0.081
  31. CR (   1) C   6                /172. BD*(   1) C   2 - C   5            0.52   10.47    0.094
  31. CR (   1) C   6                /178. BD*(   1) C   5 - C  10            0.53   10.63    0.095
  31. CR (   1) C   6                /182. BD*(   1) C   7 - C   8            0.44   10.64    0.087
  31. CR (   1) C   6                /183. BD*(   1) C   7 - H  16            0.28   10.57    0.069
  32. CR (   1) C   7                / 89. RY*(   2) C   6                    0.30   10.82    0.072
  32. CR (   1) C   7                / 90. RY*(   3) C   6                    0.50   10.72    0.093
  32. CR (   1) C   7                /107. RY*(   2) C   8                    0.69   10.75    0.108
  32. CR (   1) C   7                /108. RY*(   3) C   8                    0.26   10.77    0.067
  32. CR (   1) C   7                /153. RY*(   1) H  16                    0.41   10.46    0.082
  32. CR (   1) C   7                /177. BD*(   1) C   5 - C   6            0.52   10.64    0.095
  32. CR (   1) C   7                /181. BD*(   1) C   6 - H  15            0.32   10.55    0.074
  32. CR (   1) C   7                /184. BD*(   1) C   8 - C   9            0.41   10.65    0.084
  32. CR (   1) C   7                /185. BD*(   1) C   8 - H  17            0.27   10.56    0.067
  33. CR (   1) C   8                / 98. RY*(   2) C   7                    0.72   10.76    0.111
  33. CR (   1) C   8                / 99. RY*(   3) C   7                    0.27   10.78    0.069
  33. CR (   1) C   8                /116. RY*(   2) C   9                    0.73   10.77    0.112
  33. CR (   1) C   8                /117. RY*(   3) C   9                    0.28   10.79    0.069
  33. CR (   1) C   8                /157. RY*(   1) H  17                    0.41   10.46    0.082
  33. CR (   1) C   8                /179. BD*(   1) C   6 - C   7            0.44   10.66    0.087
  33. CR (   1) C   8                /183. BD*(   1) C   7 - H  16            0.29   10.58    0.070
  33. CR (   1) C   8                /186. BD*(   1) C   9 - C  10            0.44   10.66    0.087
  33. CR (   1) C   8                /188. BD*(   1) C   9 - H  18            0.29   10.58    0.070
  34. CR (   1) C   9                /107. RY*(   2) C   8                    0.68   10.75    0.108
  34. CR (   1) C   9                /108. RY*(   3) C   8                    0.25   10.77    0.066
  34. CR (   1) C   9                /126. RY*(   3) C  10                    0.46   10.71    0.089
  34. CR (   1) C   9                /161. RY*(   1) H  18                    0.41   10.46    0.082
  34. CR (   1) C   9                /178. BD*(   1) C   5 - C  10            0.52   10.63    0.094
  34. CR (   1) C   9                /182. BD*(   1) C   7 - C   8            0.41   10.64    0.084
  34. CR (   1) C   9                /185. BD*(   1) C   8 - H  17            0.27   10.56    0.068
  34. CR (   1) C   9                /189. BD*(   1) C  10 - H  19            0.33   10.56    0.074
  35. CR (   1) C  10                / 80. RY*(   2) C   5                    0.51   10.98    0.094
  35. CR (   1) C  10                / 81. RY*(   3) C   5                    0.49   10.95    0.092
  35. CR (   1) C  10                /116. RY*(   2) C   9                    0.74   10.75    0.113
  35. CR (   1) C  10                /165. RY*(   1) H  19                    0.42   10.47    0.084
  35. CR (   1) C  10                /172. BD*(   1) C   2 - C   5            0.50   10.47    0.092
  35. CR (   1) C  10                /177. BD*(   1) C   5 - C   6            0.54   10.63    0.096
  35. CR (   1) C  10                /184. BD*(   1) C   8 - C   9            0.45   10.64    0.088
  35. CR (   1) C  10                /188. BD*(   1) C   9 - H  18            0.28   10.57    0.069
  36. LP (   1) O   1                / 52. RY*(   1) C   2                    1.02    1.41    0.048
  36. LP (   1) O   1                /134. RY*(   2) H  11                    0.36    2.17    0.035
  36. LP (   1) O   1                /171. BD*(   1) C   2 - C   3            0.44    0.94    0.026
  36. LP (   1) O   1                /172. BD*(   1) C   2 - C   5            0.78    0.96    0.035
  36. LP (   1) O   1                /173. BD*(   1) C   2 - H  12            0.64    1.02    0.032
  36. LP (   1) O   1                /176. BD*(   1) C   3 - H  14            0.28    1.05    0.022
  37. LP (   2) O   1                / 41. LP*(   1) C   5                    0.90    0.19    0.018
  37. LP (   2) O   1                / 56. RY*(   5) C   2                    0.46    1.74    0.038
  37. LP (   2) O   1                /133. RY*(   1) H  11                    0.85    1.81    0.053
  37. LP (   2) O   1                /169. BD*(   1) O   1 - C   2            0.33    0.59    0.018
  37. LP (   2) O   1                /172. BD*(   1) C   2 - C   5            3.56    0.67    0.065
  37. LP (   2) O   1                /173. BD*(   1) C   2 - H  12            2.93    0.73    0.062
  38. LP (   1)Cl   4                / 63. RY*(   3) C   3                    0.54    1.58    0.037
  39. LP (   2)Cl   4                / 62. RY*(   2) C   3                    0.31    1.03    0.023
  39. LP (   2)Cl   4                /175. BD*(   1) C   3 - H  13            1.90    0.74    0.047
  39. LP (   2)Cl   4                /176. BD*(   1) C   3 - H  14            1.30    0.74    0.039
  40. LP (   3)Cl   4                /171. BD*(   1) C   2 - C   3            2.17    0.63    0.050
  40. LP (   3)Cl   4                /172. BD*(   1) C   2 - C   5            0.34    0.65    0.020
  40. LP (   3)Cl   4                /174. BD*(   1) C   3 -Cl   4            0.40    0.41    0.017
  40. LP (   3)Cl   4                /176. BD*(   1) C   3 - H  14            0.64    0.74    0.030
  41. LP*(   1) C   5                / 42. LP*(   1) C   8                    2.67    0.01    0.011
  41. LP*(   1) C   5                / 81. RY*(   3) C   5                    0.57    0.97    0.055
  41. LP*(   1) C   5                / 91. RY*(   4) C   6                    0.97    0.86    0.067
  41. LP*(   1) C   5                /127. RY*(   4) C  10                    0.81    0.80    0.060
  41. LP*(   1) C   5                /169. BD*(   1) O   1 - C   2            0.66    0.40    0.037
  41. LP*(   1) C   5                /171. BD*(   1) C   2 - C   3            1.69    0.47    0.064
  41. LP*(   1) C   5                /173. BD*(   1) C   2 - H  12            0.46    0.55    0.036
  41. LP*(   1) C   5                /174. BD*(   1) C   3 -Cl   4            0.58    0.24    0.027
  41. LP*(   1) C   5                /180. BD*(   2) C   6 - C   7           15.80    0.13    0.100
  41. LP*(   1) C   5                /187. BD*(   2) C   9 - C  10           16.57    0.13    0.102
  42. LP*(   1) C   8                /100. RY*(   4) C   7                    0.78    0.84    0.065
  42. LP*(   1) C   8                /110. RY*(   5) C   8                    1.73    0.74    0.091
  42. LP*(   1) C   8                /118. RY*(   4) C   9                    0.72    0.75    0.059
  42. LP*(   1) C   8                /180. BD*(   2) C   6 - C   7           15.38    0.12    0.100
  42. LP*(   1) C   8                /187. BD*(   2) C   9 - C  10           14.88    0.12    0.098
 187. BD*(   2) C   9 - C  10        /118. RY*(   4) C   9                    0.30    0.64    0.081


 Natural Bond Orbitals (Summary):

                                                            Principal Delocalizations
           NBO                        Occupancy    Energy   (geminal,vicinal,remote)
 ====================================================================================
 Molecular unit  1  (C8H9OCl)
     1. BD (   1) O   1 - C   2          0.99332    -1.02112  177(v),176(v),41(v),171(g)
                                                    62(v)
     2. BD (   1) O   1 - H  11          0.99287    -0.88084  171(v),52(v),55(v)
     3. BD (   1) C   2 - C   3          0.95402    -0.80660  41(v),170(v),172(g),173(g)
                                                    81(v),178(v),44(v),71(v)
                                                    43(v),177(v)
     4. BD (   1) C   2 - C   5          0.98251    -0.81896  174(v),178(g),186(v),177(g)
                                                    179(v),171(g),124(v),88(v)
                                                    173(g),43(v)
     5. BD (   1) C   2 - H  12          0.94998    -0.67742  41(v),178(v),175(v),174(v)
                                                    61(v)
     6. BD (   1) C   3 -Cl   4          0.99013    -0.80908  172(v)
     7. BD (   1) C   3 - H  13          0.98770    -0.68038  173(v),169(v),70(v)
     8. BD (   1) C   3 - H  14          0.99091    -0.68516  169(v),70(v),52(v)
     9. BD (   1) C   5 - C   6          0.98672    -0.88657  178(g),179(g),172(g),189(v)
                                                    183(v),98(v),181(g),169(v)
                                                    97(v),52(v),124(v)
    10. BD (   1) C   5 - C  10          0.98625    -0.88438  177(g),186(g),181(v),172(g)
                                                    188(v),52(v),116(v),189(g)
                                                    115(v),88(v),173(v)
    11. BD (   1) C   6 - C   7          0.98926    -0.87834  172(v),177(g),182(g),185(v)
                                                    80(v),181(g),183(g),107(v)
                                                    106(v),79(v)
    12. BD (   2) C   6 - C   7          0.84602    -0.44403  41(v),42(v),110(v),109(v)
    13. BD (   1) C   6 - H  15          0.98944    -0.69512  178(v),182(v),179(g),177(g)
                                                    79(v),97(v)
    14. BD (   1) C   7 - C   8          0.99027    -0.88075  181(v),188(v),179(g),184(g)
                                                    89(v),116(v),183(g),185(g)
                                                    115(v),88(v)
    15. BD (   1) C   7 - H  16          0.98963    -0.68930  177(v),184(v),179(g),182(g)
                                                    106(v),88(v)
    16. BD (   1) C   8 - C   9          0.99032    -0.88035  186(g),183(v),189(v),182(g)
                                                    125(v),98(v),188(g),185(g)
                                                    97(v)
    17. BD (   1) C   8 - H  17          0.98985    -0.69737  186(v),179(v),115(v),97(v)
                                                    184(g),182(g)
    18. BD (   1) C   9 - C  10          0.98927    -0.87676  172(v),178(g),184(g),185(v)
                                                    79(v),189(g),188(g),107(v)
                                                    106(v),81(v)
    19. BD (   2) C   9 - C  10          0.83933    -0.44195  42(v),41(v),110(v)
    20. BD (   1) C   9 - H  18          0.98953    -0.68691  178(v),182(v),186(g),184(g)
                                                    106(v),124(v)
    21. BD (   1) C  10 - H  19          0.98897    -0.69225  177(v),184(v),186(g),178(g)
                                                    115(v),79(v)
    22. CR (   1) O   1                  0.99987   -19.13734  52(v),55(v)
    23. CR (   1) C   2                  0.99941   -10.32582  61(v),169(g),178(v),137(v)
                                                    177(v)
    24. CR (   1) C   3                  0.99949   -10.30304  174(g),141(v),145(v),54(v)
                                                    57(v)
    25. CR (   1)Cl   4                  1.00000  -101.04503   
    26. CR (   2)Cl   4                  0.99991    -9.91825  63(v)
    27. CR (   3)Cl   4                  0.99996    -7.36778   
    28. CR (   4)Cl   4                  0.99998    -7.35862   
    29. CR (   5)Cl   4                  0.99996    -7.35946   
    30. CR (   1) C   5                  0.99940   -10.28453  89(v),125(v),53(v),186(v)
                                                    179(v),181(v),189(v)
    31. CR (   1) C   6                  0.99944   -10.26420  98(v),79(v),178(v),172(v)
                                                    182(v),149(v),80(v),183(v)
                                                    99(v)
    32. CR (   1) C   7                  0.99949   -10.26609  107(v),177(v),90(v),184(v)
                                                    153(v),181(v),89(v),185(v)
                                                    108(v)
    33. CR (   1) C   8                  0.99947   -10.27942  116(v),98(v),186(v),179(v)
                                                    157(v),188(v),183(v),117(v)
                                                    99(v)
    34. CR (   1) C   9                  0.99949   -10.26363  107(v),178(v),126(v),182(v)
                                                    161(v),189(v),185(v),108(v)
    35. CR (   1) C  10                  0.99944   -10.26289  116(v),177(v),172(v),80(v)
                                                    81(v),184(v),165(v),188(v)
    36. LP (   1) O   1                  0.98944    -0.75445  52(v),172(v),173(v),171(v)
                                                    134(v),176(r)
    37. LP (   2) O   1                  0.88499    -0.46655  172(v),173(v),41(r),133(v)
                                                    56(v),169(g)
    38. LP (   1)Cl   4                  0.99800    -1.04322  63(v)
    39. LP (   2)Cl   4                  0.98942    -0.45013  175(v),176(v),62(v)
    40. LP (   3)Cl   4                  0.84928    -0.44432  171(v),176(v),174(g),172(r)
    41. LP*(   1) C   5                  0.29118    -0.28092  187(v),180(v),171(v),42(r)
                                                    91(v),127(v),169(v),81(g)
                                                    174(r),173(v)
    42. LP*(   1) C   8                  0.24732    -0.26695  180(v),187(v),110(g),41(r)
                                                    100(v),118(v)
    43. RY*(   1) O   1                  0.00091     1.07613   
    44. RY*(   2) O   1                  0.00090     1.11127   
    45. RY*(   3) O   1                  0.00015     1.37112   
    46. RY*(   4) O   1                  0.00003     1.19749   
    47. RY*(   5) O   1                  0.00000     2.52500   
    48. RY*(   6) O   1                  0.00000     2.87779   
    49. RY*(   7) O   1                  0.00001     2.58012   
    50. RY*(   8) O   1                  0.00001     2.63874   
    51. RY*(   9) O   1                  0.00000     2.71731   
    52. RY*(   1) C   2                  0.00405     0.65812   
    53. RY*(   2) C   2                  0.00246     0.65227   
    54. RY*(   3) C   2                  0.00136     1.23577   
    55. RY*(   4) C   2                  0.00078     1.32605   
    56. RY*(   5) C   2                  0.00061     1.27163   
    57. RY*(   6) C   2                  0.00046     1.22745   
    58. RY*(   7) C   2                  0.00017     1.90466   
    59. RY*(   8) C   2                  0.00013     1.87540   
    60. RY*(   9) C   2                  0.00003     2.01990   
    61. RY*(   1) C   3                  0.00253     0.60085   
    62. RY*(   2) C   3                  0.00211     0.58116   
    63. RY*(   3) C   3                  0.00135     0.54027   
    64. RY*(   4) C   3                  0.00060     0.81172   
    65. RY*(   5) C   3                  0.00024     2.07756   
    66. RY*(   6) C   3                  0.00019     1.73890   
    67. RY*(   7) C   3                  0.00006     1.69938   
    68. RY*(   8) C   3                  0.00003     1.89308   
    69. RY*(   9) C   3                  0.00000     1.96696   
    70. RY*(   1)Cl   4                  0.00093     0.69775   
    71. RY*(   2)Cl   4                  0.00084     0.67700   
    72. RY*(   3)Cl   4                  0.00029     0.63528   
    73. RY*(   4)Cl   4                  0.00007     1.06207   
    74. RY*(   5)Cl   4                  0.00000     0.67509   
    75. RY*(   6)Cl   4                  0.00000     0.88476   
    76. RY*(   7)Cl   4                  0.00000     0.67828   
    77. RY*(   8)Cl   4                  0.00001     0.85255   
    78. RY*(   9)Cl   4                  0.00000     0.67875   
    79. RY*(   1) C   5                  0.00279     0.86410   
    80. RY*(   2) C   5                  0.00200     0.71422   
    81. RY*(   3) C   5                  0.00135     0.68899   
    82. RY*(   4) C   5                  0.00069     0.64728   
    83. RY*(   5) C   5                  0.00034     1.71182   
    84. RY*(   6) C   5                  0.00016     2.17092   
    85. RY*(   7) C   5                  0.00015     1.63736   
    86. RY*(   8) C   5                  0.00009     1.97267   
    87. RY*(   9) C   5                  0.00001     1.98393   
    88. RY*(   1) C   6                  0.00300     0.97072   
    89. RY*(   2) C   6                  0.00131     0.54960   
    90. RY*(   3) C   6                  0.00055     0.45204   
    91. RY*(   4) C   6                  0.00039     0.57812   
    92. RY*(   5) C   6                  0.00008     1.62632   
    93. RY*(   6) C   6                  0.00007     2.13912   
    94. RY*(   7) C   6                  0.00003     2.17852   
    95. RY*(   8) C   6                  0.00000     1.83114   
    96. RY*(   9) C   6                  0.00001     1.85781   
    97. RY*(   1) C   7                  0.00276     0.99375   
    98. RY*(   2) C   7                  0.00138     0.48516   
    99. RY*(   3) C   7                  0.00043     0.50125   
   100. RY*(   4) C   7                  0.00025     0.57236   
   101. RY*(   5) C   7                  0.00009     1.63228   
   102. RY*(   6) C   7                  0.00007     2.19175   
   103. RY*(   7) C   7                  0.00003     2.05084   
   104. RY*(   8) C   7                  0.00000     1.77089   
   105. RY*(   9) C   7                  0.00000     1.89513   
   106. RY*(   1) C   8                  0.00249     1.02458   
   107. RY*(   2) C   8                  0.00118     0.48546   
   108. RY*(   3) C   8                  0.00051     0.50811   
   109. RY*(   4) C   8                  0.00030     1.72448   
   110. RY*(   5) C   8                  0.00013     0.47290   
   111. RY*(   6) C   8                  0.00008     2.18245   
   112. RY*(   7) C   8                  0.00002     2.01009   
   113. RY*(   8) C   8                  0.00000     1.70675   
   114. RY*(   9) C   8                  0.00000     1.94307   
   115. RY*(   1) C   9                  0.00276     0.99502   
   116. RY*(   2) C   9                  0.00139     0.48799   
   117. RY*(   3) C   9                  0.00044     0.50954   
   118. RY*(   4) C   9                  0.00026     0.48796   
   119. RY*(   5) C   9                  0.00009     1.75046   
   120. RY*(   6) C   9                  0.00007     2.15091   
   121. RY*(   7) C   9                  0.00003     2.04950   
   122. RY*(   8) C   9                  0.00000     1.86555   
   123. RY*(   9) C   9                  0.00000     1.81537   
   124. RY*(   1) C  10                  0.00332     0.92027   
   125. RY*(   2) C  10                  0.00171     0.59633   
   126. RY*(   3) C  10                  0.00053     0.44508   
   127. RY*(   4) C  10                  0.00040     0.52142   
   128. RY*(   5) C  10                  0.00012     1.74319   
   129. RY*(   6) C  10                  0.00006     2.08729   
   130. RY*(   7) C  10                  0.00004     2.17307   
   131. RY*(   8) C  10                  0.00001     1.75920   
   132. RY*(   9) C  10                  0.00001     1.96741   
   133. RY*(   1) H  11                  0.00077     1.34801   
   134. RY*(   2) H  11                  0.00055     1.41327   
   135. RY*(   3) H  11                  0.00049     0.73968   
   136. RY*(   4) H  11                  0.00001     2.13373   
   137. RY*(   1) H  12                  0.00186     0.20130   
   138. RY*(   2) H  12                  0.00008     1.67464   
   139. RY*(   3) H  12                  0.00005     1.75343   
   140. RY*(   4) H  12                  0.00002     2.09199   
   141. RY*(   1) H  13                  0.00109     0.20758   
   142. RY*(   2) H  13                  0.00007     1.69708   
   143. RY*(   3) H  13                  0.00005     1.82856   
   144. RY*(   4) H  13                  0.00001     1.97291   
   145. RY*(   1) H  14                  0.00064     0.22107   
   146. RY*(   2) H  14                  0.00007     1.59658   
   147. RY*(   3) H  14                  0.00005     1.82547   
   148. RY*(   4) H  14                  0.00001     1.97976   
   149. RY*(   1) H  15                  0.00078     0.19977   
   150. RY*(   2) H  15                  0.00006     1.48325   
   151. RY*(   3) H  15                  0.00003     2.03934   
   152. RY*(   4) H  15                  0.00004     1.95454   
   153. RY*(   1) H  16                  0.00070     0.18942   
   154. RY*(   2) H  16                  0.00005     1.48054   
   155. RY*(   3) H  16                  0.00003     2.11569   
   156. RY*(   4) H  16                  0.00004     1.86824   
   157. RY*(   1) H  17                  0.00074     0.18344   
   158. RY*(   2) H  17                  0.00004     2.13562   
   159. RY*(   3) H  17                  0.00004     1.75752   
   160. RY*(   4) H  17                  0.00003     1.54446   
   161. RY*(   1) H  18                  0.00070     0.19189   
   162. RY*(   2) H  18                  0.00006     1.48327   
   163. RY*(   3) H  18                  0.00003     2.05755   
   164. RY*(   4) H  18                  0.00004     1.93176   
   165. RY*(   1) H  19                  0.00149     0.20807   
   166. RY*(   2) H  19                  0.00006     1.55655   
   167. RY*(   3) H  19                  0.00005     1.82220   
   168. RY*(   4) H  19                  0.00003     2.12679   
   169. BD*(   1) O   1 - C   2          0.01252     0.11891   
   170. BD*(   1) O   1 - H  11          0.00277     0.26655   
   171. BD*(   1) C   2 - C   3          0.02002     0.18715   
   172. BD*(   1) C   2 - C   5          0.02465     0.20739   
   173. BD*(   1) C   2 - H  12          0.01499     0.26667   
   174. BD*(   1) C   3 -Cl   4          0.00922    -0.03730   
   175. BD*(   1) C   3 - H  13          0.00900     0.29178   
   176. BD*(   1) C   3 - H  14          0.00773     0.29155   
   177. BD*(   1) C   5 - C   6          0.01233     0.37025   
   178. BD*(   1) C   5 - C  10          0.01297     0.36880   
   179. BD*(   1) C   6 - C   7          0.00813     0.38228   
   180. BD*(   2) C   6 - C   7          0.04329    -0.14783   
   181. BD*(   1) C   6 - H  15          0.00728     0.28632   
   182. BD*(   1) C   7 - C   8          0.00799     0.37790   
   183. BD*(   1) C   7 - H  16          0.00653     0.30293   
   184. BD*(   1) C   8 - C   9          0.00808     0.37984   
   185. BD*(   1) C   8 - H  17          0.00653     0.29814   
   186. BD*(   1) C   9 - C  10          0.00828     0.38405   
   187. BD*(   2) C   9 - C  10          0.04585    -0.14707   
   188. BD*(   1) C   9 - H  18          0.00661     0.30479   
   189. BD*(   1) C  10 - H  19          0.00781     0.29722   
       -------------------------------
              Total Lewis   39.11276  ( 97.7819%)
        Valence non-Lewis    0.82108  (  2.0527%)
        Rydberg non-Lewis    0.06616  (  0.1654%)
       -------------------------------
            Total unit  1   40.00000  (100.0000%)
           Charge unit  1    1.00000
 Unable to Open any file for archive entry.
 1\1\GINC-COMPUTE-1-6\SP\UB3LYP\def2SVP\C8H9Cl1O1(1+,2)\ZAHRT2\08-Jan-2
 021\0\\# b3lyp/def2svp geom=NewRedundant pop=NBO\\42\\1,2\O,0,1.992826
 01,0.7034249685,-1.4371395406\C,0,1.5313372754,0.5228419084,-0.1171851
 872\C,0,2.2743783623,-0.6743598254,0.4650590313\Cl,0,4.0416274348,-0.3
 647603565,0.6329826129\C,0,0.0330280256,0.2664654026,-0.0487157197\C,0
 ,-0.6959784374,0.603118396,1.0999709449\C,0,-2.0618773746,0.3242956152
 ,1.1806831093\C,0,-2.7143678291,-0.2939668201,0.1094118225\C,0,-1.9940
 780825,-0.6296829743,-1.0403004319\C,0,-0.6269011746,-0.3524925324,-1.
 1185935634\H,0,1.5621689253,1.488732766,-1.7990563009\H,0,1.7714245893
 ,1.400917861,0.5142897134\H,0,2.1493244324,-1.544306041,-0.1941197312\
 H,0,1.8864079477,-0.9156879823,1.46237638\H,0,-0.1894150632,1.09378665
 95,1.9364796342\H,0,-2.6207931463,0.5955677611,2.0795895908\H,0,-3.783
 825495,-0.5093624025,0.1698067113\H,0,-2.4997675665,-1.1105231524,-1.8
 813434403\H,0,-0.0555188335,-0.6040092515,-2.0141956354\\Version=ES64L
 -G16RevC.01\State=2-A\HF=-844.951573\S2=0.757228\S2-1=0.\S2A=0.750026\
 RMSD=7.698e-09\Dipole=-2.4797281,0.3307159,0.1142792\Quadrupole=10.132
 0529,-6.5366189,-3.595434,1.6442892,0.6997408,0.595968\PG=C01 [X(C8H9C
 l1O1)]\\@
 The archive entry for this job was punched.


 Until you make peace with who you are,
 you'll never be content with what you have.
                           -- Doris Mortman
 File lengths (MBytes):  RWF=     39 Int=      0 D2E=      0 Chk=      4 Scr=      1
 Normal termination of Gaussian 16
