# Supplementary material for: Machine-Learning-Guided Discovery of Electrochemical Reactions
Source: J Am Chem Soc. 2022 Dec 2;144(49):22599–610. doi: 10.1021/jacs.2c08997 (PMC9756344; doi:10.1021/jacs.2c08997)
Supplement: Supplementary file 3 — ja2c08997_si_003.zip [file ja2c08997_si_003.zip › Oxidation Site Selectivity/Ologs_notimes/45.log]

 Entering Gaussian System, Link 0=g16
 Input=45.com
 Output=45.log
 Initial command:
  
 Copyright (c) 1988-2019, Gaussian, Inc.  All Rights Reserved.
  
 This is part of the Gaussian(R) 16 program.  It is based on
 the Gaussian(R) 09 system (copyright 2009, Gaussian, Inc.),
 the Gaussian(R) 03 system (copyright 2003, Gaussian, Inc.),
 the Gaussian(R) 98 system (copyright 1998, Gaussian, Inc.),
 the Gaussian(R) 94 system (copyright 1995, Gaussian, Inc.),
 the Gaussian 92(TM) system (copyright 1992, Gaussian, Inc.),
 the Gaussian 90(TM) system (copyright 1990, Gaussian, Inc.),
 the Gaussian 88(TM) system (copyright 1988, Gaussian, Inc.),
 the Gaussian 86(TM) system (copyright 1986, Carnegie Mellon
 University), and the Gaussian 82(TM) system (copyright 1983,
 Carnegie Mellon University). Gaussian is a federally registered
 trademark of Gaussian, Inc.
  
 This software contains proprietary and confidential information,
 including trade secrets, belonging to Gaussian, Inc.
  
 This software is provided under written license and may be
 used, copied, transmitted, or stored only in accord with that
 written license.
  
 The following legend is applicable only to US Government
 contracts under FAR:
  
                    RESTRICTED RIGHTS LEGEND
  
 Use, reproduction and disclosure by the US Government is
 subject to restrictions as set forth in subparagraphs (a)
 and (c) of the Commercial Computer Software - Restricted
 Rights clause in FAR 52.227-19.
  
 Gaussian, Inc.
 340 Quinnipiac St., Bldg. 40, Wallingford CT 06492
  
  
 ---------------------------------------------------------------
 Warning -- This program may not be used in any manner that
 competes with the business of Gaussian, Inc. or will provide
 assistance to any competitor of Gaussian, Inc.  The licensee
 of this program is prohibited from giving any competitor of
 Gaussian, Inc. access to this program.  By using this program,
 the user acknowledges that Gaussian, Inc. is engaged in the
 business of creating and licensing software in the field of
 computational chemistry and represents and warrants to the
 licensee that it is not a competitor of Gaussian, Inc. and that
 it will not use this program in any manner prohibited above.
 ---------------------------------------------------------------
  

 Cite this work as:
 Gaussian 16, Revision C.01,
 M. J. Frisch, G. W. Trucks, H. B. Schlegel, G. E. Scuseria, 
 M. A. Robb, J. R. Cheeseman, G. Scalmani, V. Barone, 
 G. A. Petersson, H. Nakatsuji, X. Li, M. Caricato, A. V. Marenich, 
 J. Bloino, B. G. Janesko, R. Gomperts, B. Mennucci, H. P. Hratchian, 
 J. V. Ortiz, A. F. Izmaylov, J. L. Sonnenberg, D. Williams-Young, 
 F. Ding, F. Lipparini, F. Egidi, J. Goings, B. Peng, A. Petrone, 
 T. Henderson, D. Ranasinghe, V. G. Zakrzewski, J. Gao, N. Rega, 
 G. Zheng, W. Liang, M. Hada, M. Ehara, K. Toyota, R. Fukuda, 
 J. Hasegawa, M. Ishida, T. Nakajima, Y. Honda, O. Kitao, H. Nakai, 
 T. Vreven, K. Throssell, J. A. Montgomery, Jr., J. E. Peralta, 
 F. Ogliaro, M. J. Bearpark, J. J. Heyd, E. N. Brothers, K. N. Kudin, 
 V. N. Staroverov, T. A. Keith, R. Kobayashi, J. Normand, 
 K. Raghavachari, A. P. Rendell, J. C. Burant, S. S. Iyengar, 
 J. Tomasi, M. Cossi, J. M. Millam, M. Klene, C. Adamo, R. Cammi, 
 J. W. Ochterski, R. L. Martin, K. Morokuma, O. Farkas, 
 J. B. Foresman, and D. J. Fox, Gaussian, Inc., Wallingford CT, 2019.
 
 ******************************************
 Gaussian 16:  ES64L-G16RevC.01  3-Jul-2019
                 8-Jan-2021 
 ******************************************
 %nprocshared=16
 Will use up to   16 processors via shared memory.
 %mem=7GB
 -----------------------------------------
 # b3lyp/def2svp geom=NewRedundant pop=NBO
 -----------------------------------------
 1/29=4000,38=1,172=1/1;
 2/12=2,17=6,18=5,40=1/2;
 3/5=43,7=101,11=2,25=1,30=1,74=-5/1,2,3;
 4//1;
 5/5=2,38=5/2;
 6/7=2,8=2,9=2,10=2,28=1,40=1/1,7;
 99/5=1,9=1/99;
 --
 45
 --
 Symbolic Z-matrix:
 Charge =  1 Multiplicity = 2
 C                     2.72375   1.3436    0.65021 
 C                     1.55104   0.80011  -0.16534 
 C                     0.81156  -0.30234   0.59103 
 C                    -0.44321  -0.93747  -0.06613 
 C                    -1.18375  -1.73968   1.02011 
 C                    -0.03459  -1.91396  -1.18412 
 C                    -1.37583   0.12784  -0.68287 
 C                    -1.95516   1.16559   0.26663 
 O                    -2.69183   2.0923   -0.51038 
 O                     2.00708   0.27834  -1.40784 
 H                     2.38445   1.7732    1.60616 
 H                     3.25082   2.13884   0.0964 
 H                     3.44617   0.53976   0.86327 
 H                     0.84543   1.63417  -0.3506 
 H                     0.52495   0.12458   1.56686 
 H                     1.53258  -1.10825   0.81447 
 H                    -0.53794  -2.53903   1.4185 
 H                    -2.0894   -2.21462   0.60919 
 H                    -1.48773  -1.10925   1.87047 
 H                     0.50293  -1.39373  -1.98583 
 H                     0.62906  -2.70048  -0.78937 
 H                    -0.92521  -2.40588  -1.60841 
 H                    -2.2213   -0.38039  -1.17669 
 H                    -0.83972   0.6635   -1.4828 
 H                    -1.14328   1.67273   0.82665 
 H                    -2.60132   0.67357   1.01988 
 H                    -3.11309   2.72261   0.08615 
 H                     2.43351   0.99436  -1.8956 
 
                          Input orientation:                          
 ---------------------------------------------------------------------
 Center     Atomic      Atomic             Coordinates (Angstroms)
 Number     Number       Type             X           Y           Z
 ---------------------------------------------------------------------
      1          6           0        2.723752    1.343598    0.650208
      2          6           0        1.551042    0.800105   -0.165336
      3          6           0        0.811564   -0.302339    0.591034
      4          6           0       -0.443206   -0.937470   -0.066132
      5          6           0       -1.183754   -1.739681    1.020111
      6          6           0       -0.034585   -1.913962   -1.184117
      7          6           0       -1.375826    0.127836   -0.682871
      8          6           0       -1.955165    1.165594    0.266628
      9          8           0       -2.691831    2.092298   -0.510383
     10          8           0        2.007084    0.278337   -1.407837
     11          1           0        2.384452    1.773202    1.606157
     12          1           0        3.250818    2.138843    0.096401
     13          1           0        3.446174    0.539757    0.863267
     14          1           0        0.845426    1.634165   -0.350598
     15          1           0        0.524953    0.124582    1.566863
     16          1           0        1.532579   -1.108253    0.814465
     17          1           0       -0.537937   -2.539034    1.418504
     18          1           0       -2.089403   -2.214616    0.609194
     19          1           0       -1.487727   -1.109251    1.870468
     20          1           0        0.502935   -1.393731   -1.985831
     21          1           0        0.629059   -2.700483   -0.789369
     22          1           0       -0.925205   -2.405875   -1.608409
     23          1           0       -2.221299   -0.380388   -1.176694
     24          1           0       -0.839716    0.663497   -1.482804
     25          1           0       -1.143277    1.672734    0.826651
     26          1           0       -2.601320    0.673569    1.019880
     27          1           0       -3.113090    2.722613    0.086150
     28          1           0        2.433506    0.994355   -1.895600
 ---------------------------------------------------------------------
                    Distance matrix (angstroms):
                    1          2          3          4          5
     1  C    0.000000
     2  C    1.528315   0.000000
     3  C    2.523702   1.527844   0.000000
     4  C    3.968128   2.646892   1.552323   0.000000
     5  C    4.991197   3.915981   2.496268   1.540091   0.000000
     6  C    4.645952   3.304283   2.542530   1.539609   2.491904
     7  C    4.479030   3.047350   2.567597   1.544352   2.534691
     8  C    4.697987   3.551572   3.148786   2.611442   3.098942
     9  O    5.588924   4.448684   4.384197   3.799101   4.393265
    10  O    2.425685   1.422683   2.400404   3.046683   4.488739
    11  H    1.101600   2.186247   2.795053   4.259102   5.041418
    12  H    1.103139   2.179442   3.486258   4.809984   5.963357
    13  H    1.101566   2.171941   2.779281   4.263010   5.163010
    14  H    2.148058   1.108094   2.153571   2.890468   4.168844
    15  H    2.676000   2.123606   1.103018   2.175307   2.587295
    16  H    2.730833   2.145270   1.104211   2.169873   2.796330
    17  H    5.128716   4.245260   2.740194   2.185892   1.102162
    18  H    5.985736   4.789706   3.474585   2.190235   1.102096
    19  H    5.024147   4.126046   2.752234   2.207023   1.101339
    20  H    4.401557   3.037376   2.815427   2.188287   3.464144
    21  H    4.776475   3.673362   2.773070   2.186558   2.735626
    22  H    5.698666   4.300299   3.504110   2.183381   2.723928
    23  H    5.546461   4.080069   3.511298   2.169170   2.783905
    24  H    4.208395   2.733150   2.821413   2.174230   3.486863
    25  H    3.885020   3.000812   2.788876   2.846107   3.418134
    26  H    5.379776   4.320053   3.575483   2.903846   2.798798
    27  H    6.024000   5.051080   4.980778   4.532955   4.950423
    28  H    2.585992   1.951997   3.239671   3.918466   5.390816
                    6          7          8          9         10
     6  C    0.000000
     7  C    2.493814   0.000000
     8  C    3.908574   1.521224   0.000000
     9  O    4.854378   2.370809   1.416052   0.000000
    10  O    3.004103   3.462990   4.392092   5.116218   0.000000
    11  H    5.218481   4.699634   4.582117   5.509103   3.385438
    12  H    5.372042   5.104630   5.298911   5.973729   2.696497
    13  H    4.725272   5.080541   5.470110   6.478611   2.701339
    14  H    3.749450   2.704328   2.905828   3.570379   2.074963
    15  H    3.469385   2.945212   2.987525   4.305178   3.327040
    16  H    2.664489   3.496963   4.199389   5.463003   2.662032
    17  H    2.723548   3.497145   4.130329   5.459771   4.733171
    18  H    2.743835   2.768701   3.400176   4.490644   5.202349
    19  H    3.477020   2.839444   2.822361   4.167521   4.988625
    20  H    1.096501   2.746382   4.203091   4.953371   2.322144
    21  H    1.102209   3.468471   4.768637   5.837542   3.339884
    22  H    1.102364   2.734844   4.163169   4.955824   3.980395
    23  H    2.670883   1.103167   2.131681   2.603757   4.285623
    24  H    2.716752   1.101925   2.134675   2.533260   2.873715
    25  H    4.258728   2.172428   1.109044   2.088471   4.106343
    26  H    4.259230   2.167723   1.107698   2.088705   5.223735
    27  H    5.708642   3.215952   1.948761   0.964680   5.867083
    28  H    3.880205   4.090547   4.895404   5.421567   0.965625
                   11         12         13         14         15
    11  H    0.000000
    12  H    1.778664   0.000000
    13  H    1.789002   1.784187   0.000000
    14  H    2.493356   2.498083   3.071658   0.000000
    15  H    2.485403   3.694570   3.033306   2.461342   0.000000
    16  H    3.107289   3.743207   2.525898   3.057844   1.761050
    17  H    5.212576   6.163210   5.065607   4.739093   2.871688
    18  H    6.075525   6.908946   6.188193   4.934323   3.636459
    19  H    4.834477   6.012590   5.298779   4.231202   2.380210
    20  H    5.145090   4.936157   4.529723   3.458243   3.863599
    21  H    5.369712   5.574701   4.600706   4.362168   3.680171
    22  H    6.225107   6.403126   5.821931   4.586845   4.311441
    23  H    5.796132   6.157221   6.093304   3.761072   3.914588
    24  H    4.600912   4.626339   4.887557   2.250287   3.384261
    25  H    3.614221   4.478683   4.727371   2.311351   2.393257
    26  H    5.139147   6.103062   6.051001   3.831581   3.220894
    27  H    5.782281   6.390635   6.956487   4.128598   4.709314
    28  H    3.587661   2.438427   2.973803   2.306162   4.048177
                   16         17         18         19         20
    16  H    0.000000
    17  H    2.588249   0.000000
    18  H    3.792747   1.779684   0.000000
    19  H    3.199593   1.775007   1.781757   0.000000
    20  H    2.997220   3.739603   3.758753   4.349104   0.000000
    21  H    2.433892   2.502528   3.095493   3.753336   1.776240
    22  H    3.687119   3.054490   2.511912   3.755030   1.790661
    23  H    4.311160   3.772069   2.563432   3.217850   3.017121
    24  H    3.747577   4.331842   3.771168   3.847984   2.507576
    25  H    3.859306   4.296011   4.006736   2.991260   4.474738
    26  H    4.506241   3.838914   2.961813   2.267605   4.790034
    27  H    6.065330   6.007621   5.069294   4.528661   5.857733
    28  H    3.546419   5.683098   6.085080   5.829622   3.072166
                   21         22         23         24         25
    21  H    0.000000
    22  H    1.781392   0.000000
    23  H    3.695592   2.443120   0.000000
    24  H    3.735574   3.073130   1.758457   0.000000
    25  H    4.987757   4.755221   3.064446   2.538561   0.000000
    26  H    5.009287   4.381808   2.465802   3.060519   1.778076
    27  H    6.646818   5.827501   3.466797   3.445259   2.351755
    28  H    4.258122   4.788004   4.906522   3.315698   4.545792
                   26         27         28
    26  H    0.000000
    27  H    2.309187   0.000000
    28  H    5.826869   6.138317   0.000000
 Stoichiometry    C8H18O2(1+,2)
 Framework group  C1[X(C8H18O2)]
 Deg. of freedom    78
 Full point group                 C1      NOp   1
 Largest Abelian subgroup         C1      NOp   1
 Largest concise Abelian subgroup C1      NOp   1
                         Standard orientation:                         
 ---------------------------------------------------------------------
 Center     Atomic      Atomic             Coordinates (Angstroms)
 Number     Number       Type             X           Y           Z
 ---------------------------------------------------------------------
      1          6           0       -2.745602   -1.265739    0.837849
      2          6           0       -1.598583   -0.699088    0.001786
      3          6           0       -0.848405    0.396567    0.757485
      4          6           0        0.384020    1.052863    0.079170
      5          6           0        1.146110    1.842827    1.159473
      6          6           0       -0.060883    2.044543   -1.011256
      7          6           0        1.308648    0.005700   -0.579265
      8          6           0        1.920335   -1.043018    0.337333
      9          8           0        2.643869   -1.950526   -0.473919
     10          8           0       -2.090575   -0.160357   -1.219581
     11          1           0       -2.378419   -1.708483    1.777357
     12          1           0       -3.280600   -2.055898    0.284367
     13          1           0       -3.468499   -0.471520    1.082969
     14          1           0       -0.891534   -1.524123   -0.215632
     15          1           0       -0.533401   -0.044259    1.718262
     16          1           0       -1.569645    1.192697    1.012972
     17          1           0        0.504608    2.630084    1.587797
     18          1           0        2.037140    2.331974    0.733541
     19          1           0        1.476811    1.200768    1.990945
     20          1           0       -0.614863    1.533413   -1.807601
     21          1           0       -0.720200    2.818886   -0.586334
     22          1           0        0.814646    2.550766   -1.449882
     23          1           0        2.137126    0.529025   -1.085954
     24          1           0        0.756244   -0.520875   -1.374128
     25          1           0        1.127131   -1.566091    0.909348
     26          1           0        2.581878   -0.558388    1.081973
     27          1           0        3.085261   -2.587261    0.100841
     28          1           0       -2.523876   -0.871584   -1.708292
 ---------------------------------------------------------------------
 Rotational constants (GHZ):           1.3896834           0.8869278           0.7000666
 Standard basis: def2SVP (5D, 7F)
 There are   240 symmetry adapted cartesian basis functions of A   symmetry.
 There are   230 symmetry adapted basis functions of A   symmetry.
   230 basis functions,   376 primitive gaussians,   240 cartesian basis functions
    41 alpha electrons       40 beta electrons
       nuclear repulsion energy       602.0311427689 Hartrees.
 NAtoms=   28 NActive=   28 NUniq=   28 SFac= 1.00D+00 NAtFMM=   60 NAOKFM=F Big=F
 Integral buffers will be    131072 words long.
 Raffenetti 2 integral format.
 Two-electron integral symmetry is turned on.
 One-electron integrals computed using PRISM.
   1 Symmetry operations used in ECPInt.
 ECPInt:  NShTT=    6555 NPrTT=   22339 LenC2=    6463 LenP2D=   17446.
 LDataN:  DoStor=T MaxTD1= 4 Len=   56
 NBasis=   230 RedAO= T EigKep=  1.01D-03  NBF=   230
 NBsUse=   230 1.00D-06 EigRej= -1.00D+00 NBFU=   230
 ExpMin= 1.22D-01 ExpMax= 2.27D+03 ExpMxC= 3.41D+02 IAcc=3 IRadAn=         5 AccDes= 0.00D+00
 Harris functional with IExCor=  402 and IRadAn=       5 diagonalized for initial guess.
 HarFok:  IExCor=  402 AccDes= 0.00D+00 IRadAn=         5 IDoV= 1 UseB2=F ITyADJ=14
 ICtDFT=  3500011 ScaDFX=  1.000000  1.000000  1.000000  1.000000
 FoFCou: FMM=F IPFlag=           0 FMFlag=      100000 FMFlg1=           0
         NFxFlg=           0 DoJE=T BraDBF=F KetDBF=T FulRan=T
         wScrn=  0.000000 ICntrl=       500 IOpCl=  0 I1Cent=   200000004 NGrid=           0
         NMat0=    1 NMatS0=      1 NMatT0=    0 NMatD0=    1 NMtDS0=    0 NMtDT0=    0
 Petite list used in FoFCou.
 Initial guess <Sx>= 0.0000 <Sy>= 0.0000 <Sz>= 0.5000 <S**2>= 0.7500 S= 0.5000
 Requested convergence on RMS density matrix=1.00D-08 within 128 cycles.
 Requested convergence on MAX density matrix=1.00D-06.
 Requested convergence on             energy=1.00D-06.
 No special actions if energy rises.
 Integral accuracy reduced to 1.0D-05 until final iterations.
 Initial convergence to 1.0D-05 achieved.  Increase integral accuracy.
 SCF Done:  E(UB3LYP) =  -465.449957305     A.U. after   24 cycles
            NFock= 24  Conv=0.42D-08     -V/T= 2.0109
 <Sx>= 0.0000 <Sy>= 0.0000 <Sz>= 0.5000 <S**2>= 0.7529 S= 0.5014
 <L.S>= 0.000000000000E+00
 Annihilation of the first spin contaminant:
 S**2 before annihilation     0.7529,   after     0.7500

 **********************************************************************

            Population analysis using the SCF Density.

 **********************************************************************

 Orbital symmetries:
 Alpha Orbitals:
       Occupied  (A) (A) (A) (A) (A) (A) (A) (A) (A) (A) (A) (A)
                 (A) (A) (A) (A) (A) (A) (A) (A) (A) (A) (A) (A)
                 (A) (A) (A) (A) (A) (A) (A) (A) (A) (A) (A) (A)
                 (A) (A) (A) (A) (A)
       Virtual   (A) (A) (A) (A) (A) (A) (A) (A) (A) (A) (A) (A)
                 (A) (A) (A) (A) (A) (A) (A) (A) (A) (A) (A) (A)
                 (A) (A) (A) (A) (A) (A) (A) (A) (A) (A) (A) (A)
                 (A) (A) (A) (A) (A) (A) (A) (A) (A) (A) (A) (A)
                 (A) (A) (A) (A) (A) (A) (A) (A) (A) (A) (A) (A)
                 (A) (A) (A) (A) (A) (A) (A) (A) (A) (A) (A) (A)
                 (A) (A) (A) (A) (A) (A) (A) (A) (A) (A) (A) (A)
                 (A) (A) (A) (A) (A) (A) (A) (A) (A) (A) (A) (A)
                 (A) (A) (A) (A) (A) (A) (A) (A) (A) (A) (A) (A)
                 (A) (A) (A) (A) (A) (A) (A) (A) (A) (A) (A) (A)
                 (A) (A) (A) (A) (A) (A) (A) (A) (A) (A) (A) (A)
                 (A) (A) (A) (A) (A) (A) (A) (A) (A) (A) (A) (A)
                 (A) (A) (A) (A) (A) (A) (A) (A) (A) (A) (A) (A)
                 (A) (A) (A) (A) (A) (A) (A) (A) (A) (A) (A) (A)
                 (A) (A) (A) (A) (A) (A) (A) (A) (A) (A) (A) (A)
                 (A) (A) (A) (A) (A) (A) (A) (A) (A)
 Beta  Orbitals:
       Occupied  (A) (A) (A) (A) (A) (A) (A) (A) (A) (A) (A) (A)
                 (A) (A) (A) (A) (A) (A) (A) (A) (A) (A) (A) (A)
                 (A) (A) (A) (A) (A) (A) (A) (A) (A) (A) (A) (A)
                 (A) (A) (A) (A)
       Virtual   (A) (A) (A) (A) (A) (A) (A) (A) (A) (A) (A) (A)
                 (A) (A) (A) (A) (A) (A) (A) (A) (A) (A) (A) (A)
                 (A) (A) (A) (A) (A) (A) (A) (A) (A) (A) (A) (A)
                 (A) (A) (A) (A) (A) (A) (A) (A) (A) (A) (A) (A)
                 (A) (A) (A) (A) (A) (A) (A) (A) (A) (A) (A) (A)
                 (A) (A) (A) (A) (A) (A) (A) (A) (A) (A) (A) (A)
                 (A) (A) (A) (A) (A) (A) (A) (A) (A) (A) (A) (A)
                 (A) (A) (A) (A) (A) (A) (A) (A) (A) (A) (A) (A)
                 (A) (A) (A) (A) (A) (A) (A) (A) (A) (A) (A) (A)
                 (A) (A) (A) (A) (A) (A) (A) (A) (A) (A) (A) (A)
                 (A) (A) (A) (A) (A) (A) (A) (A) (A) (A) (A) (A)
                 (A) (A) (A) (A) (A) (A) (A) (A) (A) (A) (A) (A)
                 (A) (A) (A) (A) (A) (A) (A) (A) (A) (A) (A) (A)
                 (A) (A) (A) (A) (A) (A) (A) (A) (A) (A) (A) (A)
                 (A) (A) (A) (A) (A) (A) (A) (A) (A) (A) (A) (A)
                 (A) (A) (A) (A) (A) (A) (A) (A) (A) (A)
 The electronic state is 2-A.
 Alpha  occ. eigenvalues --  -19.37314 -19.35951 -10.42643 -10.41852 -10.35303
 Alpha  occ. eigenvalues --  -10.35226 -10.34511 -10.33945 -10.31559 -10.30605
 Alpha  occ. eigenvalues --   -1.23577  -1.22317  -0.98451  -0.93692  -0.89581
 Alpha  occ. eigenvalues --   -0.84052  -0.81590  -0.78294  -0.77350  -0.72241
 Alpha  occ. eigenvalues --   -0.71371  -0.68025  -0.65925  -0.63789  -0.61960
 Alpha  occ. eigenvalues --   -0.59982  -0.58211  -0.58138  -0.56568  -0.55198
 Alpha  occ. eigenvalues --   -0.54308  -0.53723  -0.53168  -0.51685  -0.50544
 Alpha  occ. eigenvalues --   -0.50367  -0.49305  -0.48741  -0.47103  -0.46706
 Alpha  occ. eigenvalues --   -0.46215
 Alpha virt. eigenvalues --   -0.12146  -0.10963  -0.08579  -0.06969  -0.06227
 Alpha virt. eigenvalues --   -0.05110  -0.04331  -0.02886  -0.01450  -0.00985
 Alpha virt. eigenvalues --   -0.00592   0.00398   0.00933   0.01357   0.02487
 Alpha virt. eigenvalues --    0.03311   0.04047   0.04638   0.05184   0.06283
 Alpha virt. eigenvalues --    0.07260   0.08130   0.08861   0.09421   0.09837
 Alpha virt. eigenvalues --    0.11900   0.13064   0.24221   0.26004   0.27210
 Alpha virt. eigenvalues --    0.28001   0.28749   0.30386   0.31105   0.33144
 Alpha virt. eigenvalues --    0.33742   0.37399   0.38345   0.39196   0.40125
 Alpha virt. eigenvalues --    0.42417   0.42842   0.43509   0.45306   0.46709
 Alpha virt. eigenvalues --    0.47398   0.48624   0.49384   0.50061   0.50441
 Alpha virt. eigenvalues --    0.50883   0.51861   0.52407   0.53028   0.53396
 Alpha virt. eigenvalues --    0.53874   0.55150   0.55713   0.56394   0.56668
 Alpha virt. eigenvalues --    0.58070   0.58485   0.58738   0.59352   0.60383
 Alpha virt. eigenvalues --    0.60762   0.63644   0.67542   0.71487   0.74763
 Alpha virt. eigenvalues --    0.76567   0.77540   0.81606   0.83801   0.85227
 Alpha virt. eigenvalues --    0.88330   0.89511   0.92233   0.95313   0.96478
 Alpha virt. eigenvalues --    0.98012   1.00552   1.04982   1.05980   1.09510
 Alpha virt. eigenvalues --    1.10044   1.14865   1.16428   1.19952   1.20614
 Alpha virt. eigenvalues --    1.22459   1.24257   1.27076   1.28082   1.31794
 Alpha virt. eigenvalues --    1.36561   1.37453   1.37883   1.40371   1.41866
 Alpha virt. eigenvalues --    1.43590   1.45655   1.47913   1.50891   1.53361
 Alpha virt. eigenvalues --    1.55593   1.57667   1.58225   1.58669   1.60403
 Alpha virt. eigenvalues --    1.61441   1.62604   1.62892   1.64216   1.64930
 Alpha virt. eigenvalues --    1.65889   1.66752   1.67830   1.68196   1.69066
 Alpha virt. eigenvalues --    1.70773   1.70908   1.71318   1.73264   1.75301
 Alpha virt. eigenvalues --    1.77612   1.78159   1.78669   1.80231   1.81963
 Alpha virt. eigenvalues --    1.83471   1.84088   1.84504   1.87799   1.88818
 Alpha virt. eigenvalues --    1.90465   1.97664   1.98295   2.01304   2.02634
 Alpha virt. eigenvalues --    2.03943   2.05708   2.09089   2.10344   2.11398
 Alpha virt. eigenvalues --    2.14814   2.15881   2.22223   2.23702   2.25253
 Alpha virt. eigenvalues --    2.26744   2.28260   2.30780   2.30877   2.32741
 Alpha virt. eigenvalues --    2.35006   2.37865   2.40787   2.44623   2.47380
 Alpha virt. eigenvalues --    2.48321   2.51337   2.51959   2.54235   2.63229
 Alpha virt. eigenvalues --    2.64821   2.66741   2.66828   2.70052   2.72629
 Alpha virt. eigenvalues --    2.73293   2.74816   2.76594   2.77541   2.79126
 Alpha virt. eigenvalues --    2.81549   2.82753   2.83364   2.85997   2.88206
 Alpha virt. eigenvalues --    2.90961   2.93283   2.95232   2.98756   3.01582
 Alpha virt. eigenvalues --    3.14223   3.16739   3.56622   3.57233
  Beta  occ. eigenvalues --  -19.36433 -19.35179 -10.42584 -10.41810 -10.35174
  Beta  occ. eigenvalues --  -10.35136 -10.34469 -10.33942 -10.31525 -10.30582
  Beta  occ. eigenvalues --   -1.21752  -1.20699  -0.98146  -0.93094  -0.89121
  Beta  occ. eigenvalues --   -0.83691  -0.81423  -0.77869  -0.76889  -0.71582
  Beta  occ. eigenvalues --   -0.70630  -0.67603  -0.64584  -0.62177  -0.61394
  Beta  occ. eigenvalues --   -0.59553  -0.57913  -0.57392  -0.55653  -0.54924
  Beta  occ. eigenvalues --   -0.53909  -0.52861  -0.52374  -0.50599  -0.50203
  Beta  occ. eigenvalues --   -0.50130  -0.47093  -0.46656  -0.46105  -0.43860
  Beta virt. eigenvalues --   -0.40824  -0.11946  -0.10722  -0.08373  -0.06753
  Beta virt. eigenvalues --   -0.06071  -0.04943  -0.04158  -0.02754  -0.01248
  Beta virt. eigenvalues --   -0.00835  -0.00422   0.00492   0.01044   0.01527
  Beta virt. eigenvalues --    0.02742   0.03416   0.04221   0.04856   0.05372
  Beta virt. eigenvalues --    0.06391   0.07493   0.08341   0.09028   0.09577
  Beta virt. eigenvalues --    0.10031   0.12048   0.13154   0.24369   0.26254
  Beta virt. eigenvalues --    0.27398   0.28220   0.28963   0.30646   0.31420
  Beta virt. eigenvalues --    0.33345   0.34065   0.37644   0.38750   0.39430
  Beta virt. eigenvalues --    0.40590   0.42707   0.43024   0.43722   0.45552
  Beta virt. eigenvalues --    0.47072   0.47711   0.48765   0.49607   0.50297
  Beta virt. eigenvalues --    0.50649   0.51047   0.52106   0.52586   0.53248
  Beta virt. eigenvalues --    0.53560   0.54190   0.55270   0.55875   0.56573
  Beta virt. eigenvalues --    0.56870   0.58169   0.58612   0.58895   0.59452
  Beta virt. eigenvalues --    0.60504   0.61002   0.63771   0.67763   0.71973
  Beta virt. eigenvalues --    0.75308   0.77094   0.78252   0.81844   0.84205
  Beta virt. eigenvalues --    0.85792   0.89210   0.90303   0.92574   0.95924
  Beta virt. eigenvalues --    0.97239   0.98242   1.00874   1.05277   1.06261
  Beta virt. eigenvalues --    1.09720   1.10285   1.15149   1.16740   1.20360
  Beta virt. eigenvalues --    1.20972   1.22660   1.24518   1.27392   1.28638
  Beta virt. eigenvalues --    1.32288   1.36935   1.37685   1.38095   1.40530
  Beta virt. eigenvalues --    1.42051   1.43782   1.45847   1.48218   1.51122
  Beta virt. eigenvalues --    1.54075   1.55867   1.57944   1.58525   1.58901
  Beta virt. eigenvalues --    1.60640   1.61590   1.62781   1.63115   1.64528
  Beta virt. eigenvalues --    1.65082   1.66197   1.66983   1.68052   1.68620
  Beta virt. eigenvalues --    1.69376   1.70953   1.71050   1.71494   1.73466
  Beta virt. eigenvalues --    1.75502   1.77852   1.78393   1.78974   1.80569
  Beta virt. eigenvalues --    1.82155   1.83664   1.84326   1.84816   1.88072
  Beta virt. eigenvalues --    1.89114   1.90760   1.97997   1.98598   2.01836
  Beta virt. eigenvalues --    2.03028   2.04167   2.06055   2.09501   2.10559
  Beta virt. eigenvalues --    2.11623   2.15022   2.16135   2.22423   2.24085
  Beta virt. eigenvalues --    2.25555   2.27029   2.28540   2.30993   2.31113
  Beta virt. eigenvalues --    2.32894   2.35234   2.38193   2.41154   2.44846
  Beta virt. eigenvalues --    2.47552   2.48562   2.51603   2.52486   2.54618
  Beta virt. eigenvalues --    2.63837   2.65101   2.67557   2.67852   2.70841
  Beta virt. eigenvalues --    2.72946   2.73896   2.75982   2.76901   2.78248
  Beta virt. eigenvalues --    2.79771   2.82129   2.83339   2.84198   2.86551
  Beta virt. eigenvalues --    2.88898   2.91535   2.93617   2.96074   2.99343
  Beta virt. eigenvalues --    3.01931   3.15328   3.17960   3.57172   3.57837
          Condensed to atoms (all electrons):
               1          2          3          4          5          6
     1  C    4.519242   0.413764  -0.050190   0.008606  -0.000235  -0.000260
     2  C    0.413764   4.721990   0.285331  -0.021460   0.007937  -0.010275
     3  C   -0.050190   0.285331   5.030751   0.234563  -0.055113  -0.042675
     4  C    0.008606  -0.021460   0.234563   5.227225   0.403274   0.391576
     5  C   -0.000235   0.007937  -0.055113   0.403274   4.550483  -0.046395
     6  C   -0.000260  -0.010275  -0.042675   0.391576  -0.046395   4.540389
     7  C   -0.000113  -0.001559  -0.041447   0.236960  -0.055039  -0.046401
     8  C   -0.000080  -0.003531  -0.009424  -0.015432  -0.007990   0.008264
     9  O    0.000008  -0.000044  -0.000138   0.004668  -0.000033  -0.000111
    10  O   -0.026041   0.287808  -0.066674   0.003067  -0.000025  -0.003801
    11  H    0.376225  -0.008516  -0.004813   0.000413  -0.000046   0.000015
    12  H    0.379468  -0.015798   0.009062  -0.000434   0.000012   0.000004
    13  H    0.387781  -0.008460  -0.014723  -0.000099  -0.000049   0.000009
    14  H   -0.027717   0.349725  -0.021402  -0.023743  -0.000261  -0.000135
    15  H   -0.001897  -0.018189   0.354272  -0.013073  -0.005793   0.008349
    16  H   -0.007450  -0.009951   0.358452  -0.018664  -0.006252  -0.007919
    17  H   -0.000016   0.000393  -0.005073  -0.017934   0.382898  -0.006318
    18  H    0.000009  -0.000482   0.008538  -0.025938   0.390804  -0.005574
    19  H   -0.000028   0.000734  -0.011696  -0.013416   0.377209   0.007661
    20  H    0.000198  -0.000607  -0.008996  -0.013525   0.007199   0.375678
    21  H   -0.000023  -0.001250  -0.007166  -0.018111  -0.006009   0.385503
    22  H    0.000010   0.000172   0.007908  -0.020463  -0.006200   0.383539
    23  H   -0.000019  -0.000211   0.010604  -0.010674  -0.007138  -0.006197
    24  H    0.000809   0.011473  -0.028127   0.011144   0.007764  -0.007156
    25  H   -0.001595  -0.001570   0.014878  -0.009302  -0.002088   0.000120
    26  H    0.000039   0.000278  -0.003017   0.001247   0.007048  -0.000031
    27  H    0.000000  -0.000007   0.000026  -0.000616   0.000031   0.000017
    28  H   -0.002212  -0.018018   0.009317  -0.000066   0.000026   0.000115
               7          8          9         10         11         12
     1  C   -0.000113  -0.000080   0.000008  -0.026041   0.376225   0.379468
     2  C   -0.001559  -0.003531  -0.000044   0.287808  -0.008516  -0.015798
     3  C   -0.041447  -0.009424  -0.000138  -0.066674  -0.004813   0.009062
     4  C    0.236960  -0.015432   0.004668   0.003067   0.000413  -0.000434
     5  C   -0.055039  -0.007990  -0.000033  -0.000025  -0.000046   0.000012
     6  C   -0.046401   0.008264  -0.000111  -0.003801   0.000015   0.000004
     7  C    5.003199   0.326128  -0.070486  -0.006286  -0.000074   0.000018
     8  C    0.326128   4.548568   0.330040   0.000165   0.000037   0.000006
     9  O   -0.070486   0.330040   7.600486   0.000002  -0.000004  -0.000000
    10  O   -0.006286   0.000165   0.000002   7.627445   0.003852  -0.002936
    11  H   -0.000074   0.000037  -0.000004   0.003852   0.601521  -0.015740
    12  H    0.000018   0.000006  -0.000000  -0.002936  -0.015740   0.619578
    13  H    0.000055  -0.000011  -0.000000  -0.001042  -0.015496  -0.022452
    14  H    0.017419  -0.000743  -0.000842  -0.026049  -0.004318  -0.008723
    15  H   -0.012724   0.004276  -0.000032   0.004129   0.004390   0.000046
    16  H    0.009642  -0.000237  -0.000000  -0.001595  -0.001184  -0.000149
    17  H    0.008631   0.000125   0.000000  -0.000010  -0.000001   0.000000
    18  H   -0.000644  -0.003098  -0.000035   0.000001   0.000001  -0.000000
    19  H   -0.013704   0.005576  -0.000041  -0.000002  -0.000011   0.000000
    20  H   -0.007804   0.000365  -0.000006   0.018562  -0.000024  -0.000007
    21  H    0.007872  -0.000473   0.000001  -0.000072   0.000000   0.000001
    22  H   -0.006659   0.000437  -0.000009   0.000164  -0.000000  -0.000001
    23  H    0.359714  -0.017195   0.003524  -0.000170   0.000004  -0.000001
    24  H    0.336864  -0.025658   0.006409   0.007641  -0.000083   0.000005
    25  H   -0.027173   0.353307  -0.020443  -0.000158   0.000595   0.000024
    26  H   -0.024794   0.367297  -0.017845   0.000003  -0.000016  -0.000001
    27  H    0.007525  -0.011266   0.314112   0.000000  -0.000000   0.000000
    28  H    0.000043  -0.000009  -0.000001   0.314711  -0.000097   0.005523
              13         14         15         16         17         18
     1  C    0.387781  -0.027717  -0.001897  -0.007450  -0.000016   0.000009
     2  C   -0.008460   0.349725  -0.018189  -0.009951   0.000393  -0.000482
     3  C   -0.014723  -0.021402   0.354272   0.358452  -0.005073   0.008538
     4  C   -0.000099  -0.023743  -0.013073  -0.018664  -0.017934  -0.025938
     5  C   -0.000049  -0.000261  -0.005793  -0.006252   0.382898   0.390804
     6  C    0.000009  -0.000135   0.008349  -0.007919  -0.006318  -0.005574
     7  C    0.000055   0.017419  -0.012724   0.009642   0.008631  -0.000644
     8  C   -0.000011  -0.000743   0.004276  -0.000237   0.000125  -0.003098
     9  O   -0.000000  -0.000842  -0.000032  -0.000000   0.000000  -0.000035
    10  O   -0.001042  -0.026049   0.004129  -0.001595  -0.000010   0.000001
    11  H   -0.015496  -0.004318   0.004390  -0.001184  -0.000001   0.000001
    12  H   -0.022452  -0.008723   0.000046  -0.000149   0.000000  -0.000000
    13  H    0.589734   0.007851  -0.001172   0.007295   0.000000   0.000000
    14  H    0.007851   0.691793  -0.007429   0.008589  -0.000019   0.000008
    15  H   -0.001172  -0.007429   0.670301  -0.016282  -0.001543   0.000125
    16  H    0.007295   0.008589  -0.016282   0.638100   0.004167  -0.000099
    17  H    0.000000  -0.000019  -0.001543   0.004167   0.626644  -0.017733
    18  H    0.000000   0.000008   0.000125  -0.000099  -0.017733   0.630152
    19  H    0.000004   0.000020   0.007017  -0.000774  -0.017807  -0.026111
    20  H   -0.000000  -0.000237  -0.000004  -0.001128   0.000098   0.000183
    21  H   -0.000018  -0.000003   0.000132   0.005547   0.004511  -0.000902
    22  H    0.000003   0.000092  -0.000431   0.000344  -0.000929   0.003869
    23  H    0.000002   0.000193  -0.000209  -0.000215   0.000075   0.003297
    24  H   -0.000050  -0.008658   0.000286  -0.000347  -0.000392   0.000115
    25  H    0.000048   0.011138   0.003114  -0.000027   0.000001   0.000084
    26  H   -0.000001  -0.000450   0.000052  -0.000046  -0.000516   0.001803
    27  H   -0.000000  -0.000025   0.000011  -0.000001  -0.000001   0.000000
    28  H   -0.001399  -0.006292  -0.000448  -0.000248   0.000000  -0.000001
              19         20         21         22         23         24
     1  C   -0.000028   0.000198  -0.000023   0.000010  -0.000019   0.000809
     2  C    0.000734  -0.000607  -0.001250   0.000172  -0.000211   0.011473
     3  C   -0.011696  -0.008996  -0.007166   0.007908   0.010604  -0.028127
     4  C   -0.013416  -0.013525  -0.018111  -0.020463  -0.010674   0.011144
     5  C    0.377209   0.007199  -0.006009  -0.006200  -0.007138   0.007764
     6  C    0.007661   0.375678   0.385503   0.383539  -0.006197  -0.007156
     7  C   -0.013704  -0.007804   0.007872  -0.006659   0.359714   0.336864
     8  C    0.005576   0.000365  -0.000473   0.000437  -0.017195  -0.025658
     9  O   -0.000041  -0.000006   0.000001  -0.000009   0.003524   0.006409
    10  O   -0.000002   0.018562  -0.000072   0.000164  -0.000170   0.007641
    11  H   -0.000011  -0.000024   0.000000  -0.000000   0.000004  -0.000083
    12  H    0.000000  -0.000007   0.000001  -0.000001  -0.000001   0.000005
    13  H    0.000004  -0.000000  -0.000018   0.000003   0.000002  -0.000050
    14  H    0.000020  -0.000237  -0.000003   0.000092   0.000193  -0.008658
    15  H    0.007017  -0.000004   0.000132  -0.000431  -0.000209   0.000286
    16  H   -0.000774  -0.001128   0.005547   0.000344  -0.000215  -0.000347
    17  H   -0.017807   0.000098   0.004511  -0.000929   0.000075  -0.000392
    18  H   -0.026111   0.000183  -0.000902   0.003869   0.003297   0.000115
    19  H    0.662174  -0.000528   0.000138   0.000174  -0.000723  -0.000022
    20  H   -0.000528   0.629908  -0.020398  -0.016588  -0.000789   0.005586
    21  H    0.000138  -0.020398   0.637533  -0.020308   0.000099   0.000091
    22  H    0.000174  -0.016588  -0.020308   0.632831   0.003714  -0.000922
    23  H   -0.000723  -0.000789   0.000099   0.003714   0.625324  -0.020005
    24  H   -0.000022   0.005586   0.000091  -0.000922  -0.020005   0.672199
    25  H   -0.000659  -0.000007   0.000010  -0.000055   0.008797  -0.011130
    26  H    0.005462  -0.000021   0.000010   0.000043  -0.009390   0.009073
    27  H    0.000020   0.000000  -0.000000   0.000000  -0.000254  -0.000215
    28  H   -0.000000   0.000027  -0.000006  -0.000026   0.000003   0.000187
              25         26         27         28
     1  C   -0.001595   0.000039   0.000000  -0.002212
     2  C   -0.001570   0.000278  -0.000007  -0.018018
     3  C    0.014878  -0.003017   0.000026   0.009317
     4  C   -0.009302   0.001247  -0.000616  -0.000066
     5  C   -0.002088   0.007048   0.000031   0.000026
     6  C    0.000120  -0.000031   0.000017   0.000115
     7  C   -0.027173  -0.024794   0.007525   0.000043
     8  C    0.353307   0.367297  -0.011266  -0.000009
     9  O   -0.020443  -0.017845   0.314112  -0.000001
    10  O   -0.000158   0.000003   0.000000   0.314711
    11  H    0.000595  -0.000016  -0.000000  -0.000097
    12  H    0.000024  -0.000001   0.000000   0.005523
    13  H    0.000048  -0.000001  -0.000000  -0.001399
    14  H    0.011138  -0.000450  -0.000025  -0.006292
    15  H    0.003114   0.000052   0.000011  -0.000448
    16  H   -0.000027  -0.000046  -0.000001  -0.000248
    17  H    0.000001  -0.000516  -0.000001   0.000000
    18  H    0.000084   0.001803   0.000000  -0.000001
    19  H   -0.000659   0.005462   0.000020  -0.000000
    20  H   -0.000007  -0.000021   0.000000   0.000027
    21  H    0.000010   0.000010  -0.000000  -0.000006
    22  H   -0.000055   0.000043   0.000000  -0.000026
    23  H    0.008797  -0.009390  -0.000254   0.000003
    24  H   -0.011130   0.009073  -0.000215   0.000187
    25  H    0.660913  -0.029913  -0.003801   0.000013
    26  H   -0.029913   0.615930  -0.004685  -0.000000
    27  H   -0.003801  -0.004685   0.485447   0.000000
    28  H    0.000013  -0.000000   0.000000   0.484116
          Atomic-Atomic Spin Densities.
               1          2          3          4          5          6
     1  C    0.070137   0.024729  -0.001089   0.000308  -0.000109  -0.000079
     2  C    0.024729   0.011299  -0.000035  -0.005911   0.000508   0.000995
     3  C   -0.001089  -0.000035   0.008164   0.026713  -0.003724  -0.002949
     4  C    0.000308  -0.005911   0.026713   0.010892  -0.003710  -0.001629
     5  C   -0.000109   0.000508  -0.003724  -0.003710   0.023747  -0.000776
     6  C   -0.000079   0.000995  -0.002949  -0.001629  -0.000776   0.009100
     7  C   -0.000125   0.003024  -0.007131  -0.000150   0.004474   0.000550
     8  C    0.000046  -0.000456   0.001222  -0.000354   0.000089  -0.000027
     9  O   -0.000006   0.000061  -0.000017  -0.000176  -0.000033   0.000002
    10  O   -0.006206  -0.029335   0.003066   0.001347  -0.000087  -0.001351
    11  H   -0.000148  -0.000952   0.000418   0.000003   0.000025   0.000002
    12  H   -0.001211   0.000350  -0.000052  -0.000009   0.000001   0.000002
    13  H   -0.002148  -0.001260   0.000388  -0.000036   0.000016   0.000015
    14  H   -0.007961   0.013449  -0.004700  -0.001469   0.000362   0.000256
    15  H   -0.000363   0.000469   0.000284   0.000006   0.000208  -0.000026
    16  H   -0.001439   0.000325  -0.001669  -0.001521   0.001492   0.000342
    17  H   -0.000006   0.000013  -0.000206  -0.000286   0.001170  -0.000109
    18  H    0.000002  -0.000019   0.000200   0.000910  -0.001376   0.000356
    19  H    0.000007  -0.000026   0.000291   0.001411  -0.000275  -0.000006
    20  H   -0.000062  -0.000101   0.000669  -0.002089   0.000088   0.007212
    21  H    0.000007  -0.000022   0.000228   0.000172  -0.000270   0.000284
    22  H    0.000004  -0.000059   0.000306   0.000513  -0.001205   0.000797
    23  H    0.000021  -0.000234   0.000503   0.002818  -0.002269  -0.000712
    24  H   -0.000284   0.000082   0.001029  -0.005519   0.000340   0.001489
    25  H    0.000983  -0.001556   0.000820   0.004437  -0.001026  -0.000107
    26  H   -0.000030   0.000155  -0.000465  -0.001852   0.001620   0.000022
    27  H    0.000000   0.000000  -0.000000   0.000015  -0.000001  -0.000000
    28  H   -0.000249   0.000281  -0.000123  -0.000058   0.000002   0.000031
               7          8          9         10         11         12
     1  C   -0.000125   0.000046  -0.000006  -0.006206  -0.000148  -0.001211
     2  C    0.003024  -0.000456   0.000061  -0.029335  -0.000952   0.000350
     3  C   -0.007131   0.001222  -0.000017   0.003066   0.000418  -0.000052
     4  C   -0.000150  -0.000354  -0.000176   0.001347   0.000003  -0.000009
     5  C    0.004474   0.000089  -0.000033  -0.000087   0.000025   0.000001
     6  C    0.000550  -0.000027   0.000002  -0.001351   0.000002   0.000002
     7  C   -0.007401   0.003097   0.001478  -0.000111   0.000008   0.000004
     8  C    0.003097  -0.006083  -0.021147   0.000022  -0.000012  -0.000001
     9  O    0.001478  -0.021147   0.316702  -0.000002   0.000003   0.000000
    10  O   -0.000111   0.000022  -0.000002   0.364594   0.000099   0.000534
    11  H    0.000008  -0.000012   0.000003   0.000099   0.001790   0.000829
    12  H    0.000004  -0.000001   0.000000   0.000534   0.000829  -0.003311
    13  H    0.000009  -0.000001   0.000000   0.001473   0.001404   0.000731
    14  H    0.001542  -0.001201   0.000934  -0.005006   0.001064   0.000542
    15  H    0.000177  -0.000107   0.000008  -0.000035   0.000102  -0.000003
    16  H    0.000330  -0.000030   0.000001   0.000618   0.000248   0.000034
    17  H    0.000094  -0.000003  -0.000000  -0.000001   0.000002   0.000000
    18  H   -0.000956  -0.000011   0.000024   0.000003  -0.000000  -0.000000
    19  H   -0.000530   0.000006   0.000018   0.000001  -0.000004  -0.000000
    20  H    0.000959  -0.000023   0.000000  -0.003048   0.000006   0.000001
    21  H   -0.000082   0.000002  -0.000000   0.000027  -0.000000  -0.000000
    22  H   -0.000874   0.000016   0.000004   0.000088  -0.000000  -0.000000
    23  H   -0.004322  -0.000961   0.001797   0.000196  -0.000003  -0.000000
    24  H    0.009096  -0.001194   0.000181  -0.002898   0.000047   0.000005
    25  H   -0.006130   0.018993  -0.005347   0.000214  -0.000481  -0.000024
    26  H    0.003866   0.010543  -0.004945  -0.000010   0.000016   0.000000
    27  H   -0.000077   0.000451   0.000985   0.000000  -0.000000  -0.000000
    28  H    0.000012  -0.000001   0.000000   0.001097   0.000020  -0.000002
              13         14         15         16         17         18
     1  C   -0.002148  -0.007961  -0.000363  -0.001439  -0.000006   0.000002
     2  C   -0.001260   0.013449   0.000469   0.000325   0.000013  -0.000019
     3  C    0.000388  -0.004700   0.000284  -0.001669  -0.000206   0.000200
     4  C   -0.000036  -0.001469   0.000006  -0.001521  -0.000286   0.000910
     5  C    0.000016   0.000362   0.000208   0.001492   0.001170  -0.001376
     6  C    0.000015   0.000256  -0.000026   0.000342  -0.000109   0.000356
     7  C    0.000009   0.001542   0.000177   0.000330   0.000094  -0.000956
     8  C   -0.000001  -0.001201  -0.000107  -0.000030  -0.000003  -0.000011
     9  O    0.000000   0.000934   0.000008   0.000001  -0.000000   0.000024
    10  O    0.001473  -0.005006  -0.000035   0.000618  -0.000001   0.000003
    11  H    0.001404   0.001064   0.000102   0.000248   0.000002  -0.000000
    12  H    0.000731   0.000542  -0.000003   0.000034   0.000000  -0.000000
    13  H    0.000749   0.000445   0.000063   0.000475   0.000002  -0.000000
    14  H    0.000445   0.051628   0.000275   0.000570   0.000008  -0.000014
    15  H    0.000063   0.000275  -0.001322   0.000294   0.000018  -0.000002
    16  H    0.000475   0.000570   0.000294   0.005644   0.000215  -0.000067
    17  H    0.000002   0.000008   0.000018   0.000215  -0.000088  -0.000398
    18  H   -0.000000  -0.000014  -0.000002  -0.000067  -0.000398   0.004787
    19  H   -0.000001  -0.000026  -0.000057  -0.000099  -0.000254   0.000454
    20  H    0.000010   0.000239  -0.000012   0.000210   0.000005  -0.000009
    21  H   -0.000003  -0.000010  -0.000002  -0.000187  -0.000051   0.000046
    22  H   -0.000001  -0.000031   0.000001  -0.000089  -0.000079   0.000451
    23  H   -0.000001  -0.000511  -0.000026  -0.000080  -0.000038   0.001080
    24  H    0.000014   0.003957   0.000046   0.000151  -0.000000  -0.000066
    25  H   -0.000040  -0.007491  -0.000657  -0.000260  -0.000012   0.000124
    26  H    0.000001   0.000478   0.000147   0.000058   0.000033  -0.000764
    27  H   -0.000000   0.000000  -0.000000   0.000000   0.000000   0.000000
    28  H    0.000088   0.000459   0.000009   0.000024   0.000000  -0.000000
              19         20         21         22         23         24
     1  C    0.000007  -0.000062   0.000007   0.000004   0.000021  -0.000284
     2  C   -0.000026  -0.000101  -0.000022  -0.000059  -0.000234   0.000082
     3  C    0.000291   0.000669   0.000228   0.000306   0.000503   0.001029
     4  C    0.001411  -0.002089   0.000172   0.000513   0.002818  -0.005519
     5  C   -0.000275   0.000088  -0.000270  -0.001205  -0.002269   0.000340
     6  C   -0.000006   0.007212   0.000284   0.000797  -0.000712   0.001489
     7  C   -0.000530   0.000959  -0.000082  -0.000874  -0.004322   0.009096
     8  C    0.000006  -0.000023   0.000002   0.000016  -0.000961  -0.001194
     9  O    0.000018   0.000000  -0.000000   0.000004   0.001797   0.000181
    10  O    0.000001  -0.003048   0.000027   0.000088   0.000196  -0.002898
    11  H   -0.000004   0.000006  -0.000000  -0.000000  -0.000003   0.000047
    12  H   -0.000000   0.000001  -0.000000  -0.000000  -0.000000   0.000005
    13  H   -0.000001   0.000010  -0.000003  -0.000001  -0.000001   0.000014
    14  H   -0.000026   0.000239  -0.000010  -0.000031  -0.000511   0.003957
    15  H   -0.000057  -0.000012  -0.000002   0.000001  -0.000026   0.000046
    16  H   -0.000099   0.000210  -0.000187  -0.000089  -0.000080   0.000151
    17  H   -0.000254   0.000005  -0.000051  -0.000079  -0.000038  -0.000000
    18  H    0.000454  -0.000009   0.000046   0.000451   0.001080  -0.000066
    19  H    0.000917   0.000005   0.000000   0.000017   0.000225  -0.000040
    20  H    0.000005   0.004672  -0.000019  -0.000579  -0.000185  -0.000189
    21  H    0.000000  -0.000019  -0.000420   0.000196   0.000042  -0.000023
    22  H    0.000017  -0.000579   0.000196   0.008327   0.001477  -0.000276
    23  H    0.000225  -0.000185   0.000042   0.001477   0.028209  -0.002458
    24  H   -0.000040  -0.000189  -0.000023  -0.000276  -0.002458   0.004520
    25  H    0.000457  -0.000003   0.000004   0.000029   0.001234  -0.000428
    26  H   -0.001368   0.000005  -0.000003  -0.000059  -0.003182   0.000349
    27  H    0.000000  -0.000000   0.000000   0.000000   0.000010   0.000004
    28  H   -0.000000   0.000041  -0.000001  -0.000001  -0.000003   0.000022
              25         26         27         28
     1  C    0.000983  -0.000030   0.000000  -0.000249
     2  C   -0.001556   0.000155   0.000000   0.000281
     3  C    0.000820  -0.000465  -0.000000  -0.000123
     4  C    0.004437  -0.001852   0.000015  -0.000058
     5  C   -0.001026   0.001620  -0.000001   0.000002
     6  C   -0.000107   0.000022  -0.000000   0.000031
     7  C   -0.006130   0.003866  -0.000077   0.000012
     8  C    0.018993   0.010543   0.000451  -0.000001
     9  O   -0.005347  -0.004945   0.000985   0.000000
    10  O    0.000214  -0.000010   0.000000   0.001097
    11  H   -0.000481   0.000016  -0.000000   0.000020
    12  H   -0.000024   0.000000  -0.000000  -0.000002
    13  H   -0.000040   0.000001  -0.000000   0.000088
    14  H   -0.007491   0.000478   0.000000   0.000459
    15  H   -0.000657   0.000147  -0.000000   0.000009
    16  H   -0.000260   0.000058   0.000000   0.000024
    17  H   -0.000012   0.000033   0.000000   0.000000
    18  H    0.000124  -0.000764   0.000000  -0.000000
    19  H    0.000457  -0.001368   0.000000  -0.000000
    20  H   -0.000003   0.000005  -0.000000   0.000041
    21  H    0.000004  -0.000003   0.000000  -0.000001
    22  H    0.000029  -0.000059   0.000000  -0.000001
    23  H    0.001234  -0.003182   0.000010  -0.000003
    24  H   -0.000428   0.000349   0.000004   0.000022
    25  H    0.064873  -0.009079   0.000062  -0.000009
    26  H   -0.009079   0.059166  -0.000002   0.000000
    27  H    0.000062  -0.000002  -0.008968  -0.000000
    28  H   -0.000009   0.000000  -0.000000  -0.009679
 Mulliken charges and spin densities:
               1          2
     1  C    0.031716   0.074728
     2  C    0.040324   0.015775
     3  C    0.046972   0.022141
     4  C   -0.299792   0.024775
     5  C    0.063980   0.019284
     6  C    0.082006   0.013687
     7  C    0.000838   0.000832
     8  C    0.150555   0.002873
     9  O   -0.149181   0.290527
    10  O   -0.132690   0.325290
    11  H    0.063369   0.004485
    12  H    0.052492  -0.001580
    13  H    0.072191   0.002393
    14  H    0.050216   0.047790
    15  H    0.022724  -0.000505
    16  H    0.040431   0.005593
    17  H    0.040749   0.000028
    18  H    0.041627   0.004756
    19  H    0.019331   0.001123
    20  H    0.032865   0.007807
    21  H    0.033290  -0.000084
    22  H    0.039290   0.008973
    23  H    0.057837   0.022627
    24  H    0.033118   0.007959
    25  H    0.054877   0.059581
    26  H    0.082439   0.054701
    27  H    0.213681  -0.007520
    28  H    0.214744  -0.008038
 Sum of Mulliken charges =   1.00000   1.00000
 Mulliken charges and spin densities with hydrogens summed into heavy atoms:
               1          2
     1  C    0.219768   0.080026
     2  C    0.090540   0.063565
     3  C    0.110127   0.027228
     4  C   -0.299792   0.024775
     5  C    0.165688   0.025191
     6  C    0.187450   0.030383
     7  C    0.091794   0.031418
     8  C    0.287871   0.117155
     9  O    0.064500   0.283007
    10  O    0.082054   0.317252
 Electronic spatial extent (au):  <R**2>=           1848.2416
 Charge=              1.0000 electrons
 Dipole moment (field-independent basis, Debye):
    X=             -0.1839    Y=             -4.1834    Z=              1.2250  Tot=              4.3630
 Quadrupole moment (field-independent basis, Debye-Ang):
   XX=            -34.8869   YY=            -46.8820   ZZ=            -56.5407
   XY=             -0.6055   XZ=              5.8088   YZ=             -1.1314
 Traceless Quadrupole moment (field-independent basis, Debye-Ang):
   XX=             11.2163   YY=             -0.7788   ZZ=            -10.4375
   XY=             -0.6055   XZ=              5.8088   YZ=             -1.1314
 Octapole moment (field-independent basis, Debye-Ang**2):
  XXX=              3.9924  YYY=            -30.7973  ZZZ=            -10.8168  XYY=             18.0424
  XXY=            -47.9508  XXZ=              3.4794  XZZ=            -10.3983  YZZ=             -8.4644
  YYZ=              3.1540  XYZ=            -13.6870
 Hexadecapole moment (field-independent basis, Debye-Ang**3):
 XXXX=           -964.6185 YYYY=           -662.0068 ZZZZ=           -340.9433 XXXY=            -62.0587
 XXXZ=             54.3316 YYYX=            -81.4208 YYYZ=             -5.8470 ZZZX=             26.3521
 ZZZY=              7.7504 XXYY=           -213.4077 XXZZ=           -226.8404 YYZZ=           -175.7642
 XXYZ=             -7.5971 YYXZ=             19.7050 ZZXY=             12.4092
 N-N= 6.020311427689D+02 E-N=-2.272219488093D+03  KE= 4.604513393374D+02
                          Isotropic Fermi Contact Couplings
        Atom                 a.u.       MegaHertz       Gauss      10(-4) cm-1
     1  C(13)              0.04661      52.40283      18.69863      17.47970
     2  C(13)             -0.01607     -18.06365      -6.44556      -6.02539
     3  C(13)              0.00186       2.08760       0.74491       0.69635
     4  C(13)              0.00080       0.90441       0.32272       0.30168
     5  C(13)              0.00372       4.18427       1.49305       1.39572
     6  C(13)             -0.00026      -0.29348      -0.10472      -0.09789
     7  C(13)             -0.00541      -6.08118      -2.16992      -2.02846
     8  C(13)             -0.01738     -19.53651      -6.97111      -6.51668
     9  O(17)              0.10509     -63.70617     -22.73195     -21.25009
    10  O(17)              0.12526     -75.93422     -27.09522     -25.32893
    11  H(1)               0.00144       6.43997       2.29794       2.14814
    12  H(1)              -0.00087      -3.90117      -1.39204      -1.30129
    13  H(1)               0.00008       0.33754       0.12044       0.11259
    14  H(1)               0.02292     102.44177      36.55377      34.17090
    15  H(1)               0.00009       0.40715       0.14528       0.13581
    16  H(1)               0.00176       7.86422       2.80615       2.62322
    17  H(1)               0.00016       0.69354       0.24747       0.23134
    18  H(1)               0.00179       7.97977       2.84738       2.66176
    19  H(1)               0.00100       4.46689       1.59390       1.49000
    20  H(1)               0.00592      26.46978       9.44507       8.82937
    21  H(1)               0.00011       0.48380       0.17263       0.16138
    22  H(1)               0.00372      16.60824       5.92623       5.53991
    23  H(1)               0.00825      36.87418      13.15762      12.29990
    24  H(1)               0.00391      17.45661       6.22895       5.82290
    25  H(1)               0.03064     136.95338      48.86837      45.68273
    26  H(1)               0.02601     116.25583      41.48297      38.77877
    27  H(1)              -0.00396     -17.69689      -6.31469      -5.90305
    28  H(1)              -0.00429     -19.18960      -6.84733      -6.40096
 --------------------------------------------------------
       Center         ----  Spin Dipole Couplings  ----
                      3XX-RR        3YY-RR        3ZZ-RR
 --------------------------------------------------------
     1   Atom        0.026466     -0.037618      0.011152
     2   Atom        0.075407     -0.059183     -0.016224
     3   Atom        0.019204     -0.015162     -0.004042
     4   Atom        0.034783     -0.005005     -0.029778
     5   Atom        0.010802     -0.012431      0.001629
     6   Atom       -0.000917      0.010017     -0.009100
     7   Atom        0.012384     -0.001797     -0.010587
     8   Atom        0.044018      0.003476     -0.047494
     9   Atom        0.554136      0.027624     -0.581760
    10   Atom        0.814385     -0.627444     -0.186941
    11   Atom       -0.000951     -0.004725      0.005676
    12   Atom        0.000049      0.002347     -0.002396
    13   Atom        0.002359     -0.000528     -0.001831
    14   Atom       -0.001324      0.011147     -0.009823
    15   Atom        0.000391     -0.003436      0.003045
    16   Atom       -0.001839      0.002650     -0.000811
    17   Atom       -0.001554      0.001822     -0.000268
    18   Atom       -0.000164      0.000600     -0.000436
    19   Atom       -0.002309      0.001784      0.000525
    20   Atom       -0.000957      0.000994     -0.000037
    21   Atom        0.000003      0.002685     -0.002687
    22   Atom        0.000927     -0.000102     -0.000824
    23   Atom       -0.000057      0.002784     -0.002727
    24   Atom        0.004219     -0.003183     -0.001036
    25   Atom        0.003819     -0.005755      0.001936
    26   Atom       -0.003550     -0.005410      0.008960
    27   Atom       -0.003063      0.010565     -0.007503
    28   Atom       -0.004207      0.011924     -0.007718
 --------------------------------------------------------
                        XY            XZ            YZ
 --------------------------------------------------------
     1   Atom        0.048473     -0.081029     -0.044422
     2   Atom       -0.004126     -0.057336     -0.006395
     3   Atom        0.020556     -0.024415     -0.009906
     4   Atom        0.036637     -0.001765     -0.001813
     5   Atom        0.007573      0.023124      0.008447
     6   Atom        0.018170      0.010123      0.010741
     7   Atom        0.005309     -0.003385     -0.003920
     8   Atom        0.058152     -0.002542      0.009488
     9   Atom        0.816331      0.053117      0.041081
    10   Atom       -0.218387     -0.814217      0.123091
    11   Atom       -0.000999      0.002338     -0.006947
    12   Atom        0.008849     -0.000287      0.001174
    13   Atom       -0.005123     -0.006992      0.000066
    14   Atom       -0.012597      0.001147      0.000316
    15   Atom       -0.000719      0.002281      0.000071
    16   Atom       -0.001510     -0.000083      0.003923
    17   Atom       -0.000599     -0.000136      0.003710
    18   Atom        0.002175     -0.000972     -0.000385
    19   Atom       -0.000267      0.000904      0.000023
    20   Atom        0.005319      0.002527     -0.000257
    21   Atom       -0.000595     -0.000403      0.000854
    22   Atom        0.001519     -0.002461     -0.001860
    23   Atom        0.000407     -0.001860     -0.003816
    24   Atom       -0.003035      0.001445     -0.001121
    25   Atom        0.004848     -0.013342     -0.007672
    26   Atom        0.002259      0.010568      0.009213
    27   Atom       -0.017909      0.025118     -0.034866
    28   Atom        0.029291      0.013137      0.041341
 --------------------------------------------------------


 ---------------------------------------------------------------------------------
              Anisotropic Spin Dipole Couplings in Principal Axis System
 ---------------------------------------------------------------------------------

       Atom             a.u.   MegaHertz   Gauss  10(-4) cm-1        Axes

              Baa    -0.0640    -8.586    -3.064    -2.864 -0.1699  0.9176  0.3593
     1 C(13)  Bbb    -0.0625    -8.393    -2.995    -2.800  0.7072 -0.1404  0.6929
              Bcc     0.1265    16.980     6.059     5.664  0.6863  0.3718 -0.6251
 
              Baa    -0.0623    -8.357    -2.982    -2.787  0.1688  0.9256  0.3387
     2 C(13)  Bbb    -0.0407    -5.464    -1.950    -1.822  0.3990 -0.3783  0.8353
              Bcc     0.1030    13.820     4.931     4.610  0.9013 -0.0058 -0.4332
 
              Baa    -0.0250    -3.355    -1.197    -1.119 -0.4896  0.8561 -0.1657
     3 C(13)  Bbb    -0.0184    -2.471    -0.882    -0.824  0.3554  0.3695  0.8586
              Bcc     0.0434     5.825     2.079     1.943  0.7962  0.3615 -0.4851
 
              Baa    -0.0300    -4.023    -1.436    -1.342 -0.0794  0.1876  0.9790
     4 C(13)  Bbb    -0.0267    -3.578    -1.277    -1.194 -0.5058  0.8387 -0.2017
              Bcc     0.0566     7.602     2.712     2.536  0.8590  0.5113 -0.0283
 
              Baa    -0.0183    -2.453    -0.875    -0.818 -0.4723 -0.4677  0.7471
     5 C(13)  Bbb    -0.0143    -1.920    -0.685    -0.641 -0.4718  0.8501  0.2339
              Bcc     0.0326     4.373     1.560     1.459  0.7445  0.2420  0.6222
 
              Baa    -0.0162    -2.172    -0.775    -0.724  0.6941 -0.1976 -0.6922
     6 C(13)  Bbb    -0.0130    -1.740    -0.621    -0.580 -0.4419  0.6421 -0.6264
              Bcc     0.0292     3.912     1.396     1.305  0.5682  0.7407  0.3584
 
              Baa    -0.0122    -1.631    -0.582    -0.544  0.0595  0.3264  0.9433
     7 C(13)  Bbb    -0.0028    -0.373    -0.133    -0.125 -0.3725  0.8840 -0.2824
              Bcc     0.0149     2.005     0.715     0.669  0.9261  0.3346 -0.1742
 
              Baa    -0.0531    -7.129    -2.544    -2.378  0.2815 -0.4327  0.8565
     8 C(13)  Bbb    -0.0323    -4.334    -1.546    -1.446 -0.5084  0.6897  0.5156
              Bcc     0.0854    11.462     4.090     3.823  0.8138  0.5805  0.0259
 
              Baa    -0.5846    42.299    15.093    14.110  0.0329 -0.1105  0.9933
     9 O(17)  Bbb    -0.5666    41.001    14.630    13.677 -0.5886  0.8011  0.1086
              Bcc     1.1512   -83.301   -29.724   -27.786  0.8077  0.5883  0.0387
 
              Baa    -0.6601    47.761    17.042    15.931  0.0886  0.9905 -0.1052
    10 O(17)  Bbb    -0.6421    46.459    16.578    15.497  0.4929  0.0481  0.8688
              Bcc     1.3021   -94.221   -33.620   -31.429  0.8656 -0.1288 -0.4839
 
              Baa    -0.0082    -4.378    -1.562    -1.460 -0.0222  0.8925  0.4504
    11 H(1)   Bbb    -0.0015    -0.826    -0.295    -0.276  0.9728  0.1233 -0.1962
              Bcc     0.0098     5.205     1.857     1.736  0.2307 -0.4338  0.8710
 
              Baa    -0.0079    -4.217    -1.505    -1.407  0.7347 -0.6546  0.1779
    12 H(1)   Bbb    -0.0023    -1.203    -0.429    -0.401 -0.1700  0.0762  0.9825
              Bcc     0.0102     5.420     1.934     1.808  0.6567  0.7521  0.0553
 
              Baa    -0.0084    -4.466    -1.594    -1.490  0.6269  0.4039  0.6662
    13 H(1)   Bbb    -0.0010    -0.549    -0.196    -0.183  0.0728  0.8210 -0.5663
              Bcc     0.0094     5.015     1.789     1.673  0.7757 -0.4035 -0.4853
 
              Baa    -0.0107    -5.697    -2.033    -1.900 -0.5122 -0.3073  0.8020
    14 H(1)   Bbb    -0.0083    -4.426    -1.579    -1.476  0.6775  0.4293  0.5972
              Bcc     0.0190    10.122     3.612     3.376 -0.5278  0.8493 -0.0117
 
              Baa    -0.0036    -1.925    -0.687    -0.642  0.2244  0.9706 -0.0873
    15 H(1)   Bbb    -0.0008    -0.405    -0.145    -0.135  0.8351 -0.2376 -0.4962
              Bcc     0.0044     2.331     0.832     0.777  0.5023 -0.0385  0.8638
 
              Baa    -0.0037    -1.978    -0.706    -0.660 -0.4097 -0.5475  0.7297
    16 H(1)   Bbb    -0.0017    -0.927    -0.331    -0.309  0.8946 -0.0846  0.4388
              Bcc     0.0054     2.905     1.037     0.969 -0.1785  0.8325  0.5244
 
              Baa    -0.0031    -1.664    -0.594    -0.555 -0.1637 -0.6049  0.7793
    17 H(1)   Bbb    -0.0016    -0.833    -0.297    -0.278  0.9824 -0.0283  0.1845
              Bcc     0.0047     2.498     0.891     0.833 -0.0895  0.7958  0.5989
 
              Baa    -0.0022    -1.148    -0.410    -0.383  0.7669 -0.5630  0.3082
    18 H(1)   Bbb    -0.0005    -0.293    -0.104    -0.098 -0.0593  0.4161  0.9074
              Bcc     0.0027     1.441     0.514     0.481  0.6391  0.7141 -0.2857
 
              Baa    -0.0026    -1.381    -0.493    -0.461  0.9585  0.0599 -0.2789
    19 H(1)   Bbb     0.0008     0.420     0.150     0.140  0.2760  0.0514  0.9598
              Bcc     0.0018     0.962     0.343     0.321 -0.0719  0.9969 -0.0327
 
              Baa    -0.0061    -3.275    -1.169    -1.092  0.7496 -0.5712 -0.3345
    20 H(1)   Bbb     0.0003     0.182     0.065     0.061  0.0940 -0.4084  0.9079
              Bcc     0.0058     3.093     1.104     1.032  0.6552  0.7120  0.2525
 
              Baa    -0.0029    -1.523    -0.543    -0.508  0.1097 -0.1399  0.9841
    21 H(1)   Bbb    -0.0001    -0.057    -0.020    -0.019  0.9703  0.2300 -0.0755
              Bcc     0.0030     1.580     0.564     0.527 -0.2158  0.9631  0.1610
 
              Baa    -0.0028    -1.495    -0.533    -0.499  0.4143  0.3466  0.8416
    22 H(1)   Bbb    -0.0012    -0.635    -0.226    -0.212 -0.6054  0.7954 -0.0296
              Bcc     0.0040     2.130     0.760     0.710  0.6796  0.4972 -0.5393
 
              Baa    -0.0051    -2.731    -0.975    -0.911  0.2866  0.4046  0.8684
    23 H(1)   Bbb     0.0001     0.044     0.016     0.015  0.9273 -0.3451 -0.1452
              Bcc     0.0050     2.687     0.959     0.896  0.2409  0.8469 -0.4741
 
              Baa    -0.0044    -2.334    -0.833    -0.779  0.2995  0.9360  0.1847
    24 H(1)   Bbb    -0.0014    -0.734    -0.262    -0.245 -0.2959 -0.0929  0.9507
              Bcc     0.0058     3.069     1.095     1.024  0.9071 -0.3394  0.2491
 
              Baa    -0.0120    -6.407    -2.286    -2.137  0.4398  0.5397  0.7178
    25 H(1)   Bbb    -0.0073    -3.914    -1.397    -1.306 -0.5955  0.7736 -0.2168
              Bcc     0.0193    10.321     3.683     3.443  0.6723  0.3321 -0.6616
 
              Baa    -0.0117    -6.245    -2.228    -2.083  0.5521  0.6191 -0.5584
    26 H(1)   Bbb    -0.0068    -3.626    -1.294    -1.210  0.7125 -0.6982 -0.0696
              Bcc     0.0185     9.871     3.522     3.293  0.4330  0.3594  0.8266
 
              Baa    -0.0379   -20.218    -7.214    -6.744 -0.3540  0.4565  0.8163
    27 H(1)   Bbb    -0.0154    -8.212    -2.930    -2.739  0.8088  0.5877  0.0221
              Bcc     0.0533    28.430    10.144     9.483 -0.4696  0.6680 -0.5772
 
              Baa    -0.0426   -22.753    -8.119    -7.590  0.2749 -0.6700  0.6896
    28 H(1)   Bbb    -0.0172    -9.187    -3.278    -3.064  0.8548 -0.1581 -0.4943
              Bcc     0.0599    31.940    11.397    10.654  0.4401  0.7254  0.5293
 

 ---------------------------------------------------------------------------------

 ******************************Gaussian NBO Version 3.1******************************
             N A T U R A L   A T O M I C   O R B I T A L   A N D
          N A T U R A L   B O N D   O R B I T A L   A N A L Y S I S
 ******************************Gaussian NBO Version 3.1******************************
       /RESON  / : Allow strongly delocalized NBO set

 Analyzing the SCF density

 Job title: 45                                                              

 Storage needed:    161310 in NPA,    213088 in NBO ( 939519896 available)
 GSVD:  LWork=       30436 too small for GESVD, short by       13556 words or       13556 for optimal perf.


 NATURAL POPULATIONS:  Natural atomic orbital occupancies 
                                                          
   NAO  Atom  No  lang   Type(AO)    Occupancy
 --------------------------------------------
     1    C    1  S      Cor( 1S)     1.99916
     2    C    1  S      Val( 2S)     1.10774
     3    C    1  S      Ryd( 3S)     0.00067
     4    C    1  px     Val( 2p)     1.11591
     5    C    1  px     Ryd( 3p)     0.00159
     6    C    1  py     Val( 2p)     1.21992
     7    C    1  py     Ryd( 3p)     0.00262
     8    C    1  pz     Val( 2p)     1.17837
     9    C    1  pz     Ryd( 3p)     0.00289
    10    C    1  dxy    Ryd( 3d)     0.00077
    11    C    1  dxz    Ryd( 3d)     0.00064
    12    C    1  dyz    Ryd( 3d)     0.00053
    13    C    1  dx2y2  Ryd( 3d)     0.00024
    14    C    1  dz2    Ryd( 3d)     0.00029

    15    C    2  S      Cor( 1S)     1.99889
    16    C    2  S      Val( 2S)     0.93567
    17    C    2  S      Ryd( 3S)     0.00225
    18    C    2  px     Val( 2p)     1.03370
    19    C    2  px     Ryd( 3p)     0.00283
    20    C    2  py     Val( 2p)     1.09049
    21    C    2  py     Ryd( 3p)     0.00323
    22    C    2  pz     Val( 2p)     0.79782
    23    C    2  pz     Ryd( 3p)     0.00427
    24    C    2  dxy    Ryd( 3d)     0.00130
    25    C    2  dxz    Ryd( 3d)     0.00165
    26    C    2  dyz    Ryd( 3d)     0.00156
    27    C    2  dx2y2  Ryd( 3d)     0.00080
    28    C    2  dz2    Ryd( 3d)     0.00201

    29    C    3  S      Cor( 1S)     1.99903
    30    C    3  S      Val( 2S)     1.00510
    31    C    3  S      Ryd( 3S)     0.00357
    32    C    3  px     Val( 2p)     1.12072
    33    C    3  px     Ryd( 3p)     0.00430
    34    C    3  py     Val( 2p)     1.15012
    35    C    3  py     Ryd( 3p)     0.00460
    36    C    3  pz     Val( 2p)     1.15876
    37    C    3  pz     Ryd( 3p)     0.00486
    38    C    3  dxy    Ryd( 3d)     0.00090
    39    C    3  dxz    Ryd( 3d)     0.00057
    40    C    3  dyz    Ryd( 3d)     0.00075
    41    C    3  dx2y2  Ryd( 3d)     0.00035
    42    C    3  dz2    Ryd( 3d)     0.00043

    43    C    4  S      Cor( 1S)     1.99888
    44    C    4  S      Val( 2S)     0.87844
    45    C    4  S      Ryd( 3S)     0.00056
    46    C    4  px     Val( 2p)     1.02916
    47    C    4  px     Ryd( 3p)     0.00245
    48    C    4  py     Val( 2p)     1.05760
    49    C    4  py     Ryd( 3p)     0.00347
    50    C    4  pz     Val( 2p)     1.07855
    51    C    4  pz     Ryd( 3p)     0.00553
    52    C    4  dxy    Ryd( 3d)     0.00106
    53    C    4  dxz    Ryd( 3d)     0.00097
    54    C    4  dyz    Ryd( 3d)     0.00109
    55    C    4  dx2y2  Ryd( 3d)     0.00068
    56    C    4  dz2    Ryd( 3d)     0.00071

    57    C    5  S      Cor( 1S)     1.99917
    58    C    5  S      Val( 2S)     1.07711
    59    C    5  S      Ryd( 3S)     0.00140
    60    C    5  px     Val( 2p)     1.19402
    61    C    5  px     Ryd( 3p)     0.00329
    62    C    5  py     Val( 2p)     1.19473
    63    C    5  py     Ryd( 3p)     0.00339
    64    C    5  pz     Val( 2p)     1.14738
    65    C    5  pz     Ryd( 3p)     0.00325
    66    C    5  dxy    Ryd( 3d)     0.00068
    67    C    5  dxz    Ryd( 3d)     0.00056
    68    C    5  dyz    Ryd( 3d)     0.00075
    69    C    5  dx2y2  Ryd( 3d)     0.00021
    70    C    5  dz2    Ryd( 3d)     0.00029

    71    C    6  S      Cor( 1S)     1.99916
    72    C    6  S      Val( 2S)     1.07725
    73    C    6  S      Ryd( 3S)     0.00143
    74    C    6  px     Val( 2p)     1.22185
    75    C    6  px     Ryd( 3p)     0.00361
    76    C    6  py     Val( 2p)     1.15645
    77    C    6  py     Ryd( 3p)     0.00324
    78    C    6  pz     Val( 2p)     1.15314
    79    C    6  pz     Ryd( 3p)     0.00332
    80    C    6  dxy    Ryd( 3d)     0.00070
    81    C    6  dxz    Ryd( 3d)     0.00058
    82    C    6  dyz    Ryd( 3d)     0.00071
    83    C    6  dx2y2  Ryd( 3d)     0.00019
    84    C    6  dz2    Ryd( 3d)     0.00027

    85    C    7  S      Cor( 1S)     1.99905
    86    C    7  S      Val( 2S)     1.01093
    87    C    7  S      Ryd( 3S)     0.00291
    88    C    7  px     Val( 2p)     1.17489
    89    C    7  px     Ryd( 3p)     0.00531
    90    C    7  py     Val( 2p)     1.11195
    91    C    7  py     Ryd( 3p)     0.00481
    92    C    7  pz     Val( 2p)     1.15038
    93    C    7  pz     Ryd( 3p)     0.00361
    94    C    7  dxy    Ryd( 3d)     0.00072
    95    C    7  dxz    Ryd( 3d)     0.00077
    96    C    7  dyz    Ryd( 3d)     0.00088
    97    C    7  dx2y2  Ryd( 3d)     0.00039
    98    C    7  dz2    Ryd( 3d)     0.00019

    99    C    8  S      Cor( 1S)     1.99903
   100    C    8  S      Val( 2S)     1.00798
   101    C    8  S      Ryd( 3S)     0.00260
   102    C    8  px     Val( 2p)     1.04337
   103    C    8  px     Ryd( 3p)     0.00223
   104    C    8  py     Val( 2p)     0.94982
   105    C    8  py     Ryd( 3p)     0.00230
   106    C    8  pz     Val( 2p)     1.03575
   107    C    8  pz     Ryd( 3p)     0.00269
   108    C    8  dxy    Ryd( 3d)     0.00154
   109    C    8  dxz    Ryd( 3d)     0.00149
   110    C    8  dyz    Ryd( 3d)     0.00160
   111    C    8  dx2y2  Ryd( 3d)     0.00117
   112    C    8  dz2    Ryd( 3d)     0.00086

   113    O    9  S      Cor( 1S)     1.99975
   114    O    9  S      Val( 2S)     1.68799
   115    O    9  S      Ryd( 3S)     0.00116
   116    O    9  px     Val( 2p)     1.59203
   117    O    9  px     Ryd( 3p)     0.00196
   118    O    9  py     Val( 2p)     1.52456
   119    O    9  py     Ryd( 3p)     0.00200
   120    O    9  pz     Val( 2p)     1.71671
   121    O    9  pz     Ryd( 3p)     0.00083
   122    O    9  dxy    Ryd( 3d)     0.00034
   123    O    9  dxz    Ryd( 3d)     0.00125
   124    O    9  dyz    Ryd( 3d)     0.00144
   125    O    9  dx2y2  Ryd( 3d)     0.00011
   126    O    9  dz2    Ryd( 3d)     0.00126

   127    O   10  S      Cor( 1S)     1.99974
   128    O   10  S      Val( 2S)     1.68375
   129    O   10  S      Ryd( 3S)     0.00152
   130    O   10  px     Val( 2p)     1.60281
   131    O   10  px     Ryd( 3p)     0.00209
   132    O   10  py     Val( 2p)     1.72548
   133    O   10  py     Ryd( 3p)     0.00108
   134    O   10  pz     Val( 2p)     1.50202
   135    O   10  pz     Ryd( 3p)     0.00228
   136    O   10  dxy    Ryd( 3d)     0.00111
   137    O   10  dxz    Ryd( 3d)     0.00036
   138    O   10  dyz    Ryd( 3d)     0.00131
   139    O   10  dx2y2  Ryd( 3d)     0.00094
   140    O   10  dz2    Ryd( 3d)     0.00056

   141    H   11  S      Val( 1S)     0.74410
   142    H   11  S      Ryd( 2S)     0.00106
   143    H   11  px     Ryd( 2p)     0.00016
   144    H   11  py     Ryd( 2p)     0.00029
   145    H   11  pz     Ryd( 2p)     0.00061

   146    H   12  S      Val( 1S)     0.75940
   147    H   12  S      Ryd( 2S)     0.00151
   148    H   12  px     Ryd( 2p)     0.00033
   149    H   12  py     Ryd( 2p)     0.00049
   150    H   12  pz     Ryd( 2p)     0.00024

   151    H   13  S      Val( 1S)     0.74853
   152    H   13  S      Ryd( 2S)     0.00191
   153    H   13  px     Ryd( 2p)     0.00043
   154    H   13  py     Ryd( 2p)     0.00041
   155    H   13  pz     Ryd( 2p)     0.00017

   156    H   14  S      Val( 1S)     0.75954
   157    H   14  S      Ryd( 2S)     0.00339
   158    H   14  px     Ryd( 2p)     0.00045
   159    H   14  py     Ryd( 2p)     0.00052
   160    H   14  pz     Ryd( 2p)     0.00013

   161    H   15  S      Val( 1S)     0.75657
   162    H   15  S      Ryd( 2S)     0.00175
   163    H   15  px     Ryd( 2p)     0.00018
   164    H   15  py     Ryd( 2p)     0.00022
   165    H   15  pz     Ryd( 2p)     0.00064

   166    H   16  S      Val( 1S)     0.73815
   167    H   16  S      Ryd( 2S)     0.00266
   168    H   16  px     Ryd( 2p)     0.00035
   169    H   16  py     Ryd( 2p)     0.00045
   170    H   16  pz     Ryd( 2p)     0.00019

   171    H   17  S      Val( 1S)     0.75573
   172    H   17  S      Ryd( 2S)     0.00124
   173    H   17  px     Ryd( 2p)     0.00029
   174    H   17  py     Ryd( 2p)     0.00049
   175    H   17  pz     Ryd( 2p)     0.00025

   176    H   18  S      Val( 1S)     0.75747
   177    H   18  S      Ryd( 2S)     0.00121
   178    H   18  px     Ryd( 2p)     0.00052
   179    H   18  py     Ryd( 2p)     0.00030
   180    H   18  pz     Ryd( 2p)     0.00019

   181    H   19  S      Val( 1S)     0.78288
   182    H   19  S      Ryd( 2S)     0.00129
   183    H   19  px     Ryd( 2p)     0.00025
   184    H   19  py     Ryd( 2p)     0.00027
   185    H   19  pz     Ryd( 2p)     0.00052

   186    H   20  S      Val( 1S)     0.75756
   187    H   20  S      Ryd( 2S)     0.00137
   188    H   20  px     Ryd( 2p)     0.00037
   189    H   20  py     Ryd( 2p)     0.00024
   190    H   20  pz     Ryd( 2p)     0.00047

   191    H   21  S      Val( 1S)     0.76420
   192    H   21  S      Ryd( 2S)     0.00118
   193    H   21  px     Ryd( 2p)     0.00037
   194    H   21  py     Ryd( 2p)     0.00046
   195    H   21  pz     Ryd( 2p)     0.00018

   196    H   22  S      Val( 1S)     0.75903
   197    H   22  S      Ryd( 2S)     0.00119
   198    H   22  px     Ryd( 2p)     0.00045
   199    H   22  py     Ryd( 2p)     0.00031
   200    H   22  pz     Ryd( 2p)     0.00026

   201    H   23  S      Val( 1S)     0.72732
   202    H   23  S      Ryd( 2S)     0.00252
   203    H   23  px     Ryd( 2p)     0.00046
   204    H   23  py     Ryd( 2p)     0.00025
   205    H   23  pz     Ryd( 2p)     0.00030

   206    H   24  S      Val( 1S)     0.75707
   207    H   24  S      Ryd( 2S)     0.00365
   208    H   24  px     Ryd( 2p)     0.00025
   209    H   24  py     Ryd( 2p)     0.00025
   210    H   24  pz     Ryd( 2p)     0.00052

   211    H   25  S      Val( 1S)     0.77011
   212    H   25  S      Ryd( 2S)     0.00234
   213    H   25  px     Ryd( 2p)     0.00050
   214    H   25  py     Ryd( 2p)     0.00030
   215    H   25  pz     Ryd( 2p)     0.00039

   216    H   26  S      Val( 1S)     0.74879
   217    H   26  S      Ryd( 2S)     0.00172
   218    H   26  px     Ryd( 2p)     0.00040
   219    H   26  py     Ryd( 2p)     0.00033
   220    H   26  pz     Ryd( 2p)     0.00044

   221    H   27  S      Val( 1S)     0.50630
   222    H   27  S      Ryd( 2S)     0.00111
   223    H   27  px     Ryd( 2p)     0.00158
   224    H   27  py     Ryd( 2p)     0.00183
   225    H   27  pz     Ryd( 2p)     0.00139

   226    H   28  S      Val( 1S)     0.50375
   227    H   28  S      Ryd( 2S)     0.00125
   228    H   28  px     Ryd( 2p)     0.00155
   229    H   28  py     Ryd( 2p)     0.00161
   230    H   28  pz     Ryd( 2p)     0.00153

 WARNING:  1 low occupancy (<1.9990e) core orbital  found on  C    2
           1 low occupancy (<1.9990e) core orbital  found on  C    4


 Summary of Natural Population Analysis:                  
                                                          
                                       Natural Population 
                Natural  -----------------------------------------------
    Atom  No    Charge         Core      Valence    Rydberg      Total
 -----------------------------------------------------------------------
      C    1   -0.63134      1.99916     4.62194    0.01024     6.63134
      C    2    0.12352      1.99889     3.85768    0.01991     5.87648
      C    3   -0.45406      1.99903     4.43470    0.02033     6.45406
      C    4   -0.05915      1.99888     4.04375    0.01652     6.05915
      C    5   -0.62622      1.99917     4.61323    0.01382     6.62622
      C    6   -0.62190      1.99916     4.60870    0.01404     6.62190
      C    7   -0.46679      1.99905     4.44815    0.01959     6.46679
      C    8   -0.05243      1.99903     4.03692    0.01648     6.05243
      O    9   -0.53139      1.99975     6.52129    0.01035     8.53139
      O   10   -0.52505      1.99974     6.51406    0.01125     8.52505
      H   11    0.25377      0.00000     0.74410    0.00213     0.74623
      H   12    0.23803      0.00000     0.75940    0.00257     0.76197
      H   13    0.24853      0.00000     0.74853    0.00293     0.75147
      H   14    0.23598      0.00000     0.75954    0.00449     0.76402
      H   15    0.24066      0.00000     0.75657    0.00278     0.75934
      H   16    0.25820      0.00000     0.73815    0.00365     0.74180
      H   17    0.24200      0.00000     0.75573    0.00226     0.75800
      H   18    0.24030      0.00000     0.75747    0.00223     0.75970
      H   19    0.21479      0.00000     0.78288    0.00233     0.78521
      H   20    0.23999      0.00000     0.75756    0.00245     0.76001
      H   21    0.23360      0.00000     0.76420    0.00219     0.76640
      H   22    0.23875      0.00000     0.75903    0.00222     0.76125
      H   23    0.26915      0.00000     0.72732    0.00354     0.73085
      H   24    0.23826      0.00000     0.75707    0.00467     0.76174
      H   25    0.22636      0.00000     0.77011    0.00353     0.77364
      H   26    0.24833      0.00000     0.74879    0.00288     0.75167
      H   27    0.48779      0.00000     0.50630    0.00591     0.51221
      H   28    0.49030      0.00000     0.50375    0.00595     0.50970
 =======================================================================
   * Total *    1.00000     19.99185    60.79691    0.21125    81.00000

                                 Natural Population      
 --------------------------------------------------------
   Core                      19.99185 ( 99.9592% of  20)
   Valence                   60.79691 ( 99.6671% of  61)
   Natural Minimal Basis     80.78875 ( 99.7392% of  81)
   Natural Rydberg Basis      0.21125 (  0.2608% of  81)
 --------------------------------------------------------

    Atom  No          Natural Electron Configuration
 ----------------------------------------------------------------------------
      C    1      [core]2S( 1.11)2p( 3.51)3p( 0.01)
      C    2      [core]2S( 0.94)2p( 2.92)3p( 0.01)3d( 0.01)
      C    3      [core]2S( 1.01)2p( 3.43)3p( 0.01)
      C    4      [core]2S( 0.88)2p( 3.17)3p( 0.01)
      C    5      [core]2S( 1.08)2p( 3.54)3p( 0.01)
      C    6      [core]2S( 1.08)2p( 3.53)3p( 0.01)
      C    7      [core]2S( 1.01)2p( 3.44)3p( 0.01)
      C    8      [core]2S( 1.01)2p( 3.03)3p( 0.01)3d( 0.01)
      O    9      [core]2S( 1.69)2p( 4.83)
      O   10      [core]2S( 1.68)2p( 4.83)3p( 0.01)
      H   11            1S( 0.74)
      H   12            1S( 0.76)
      H   13            1S( 0.75)
      H   14            1S( 0.76)
      H   15            1S( 0.76)
      H   16            1S( 0.74)
      H   17            1S( 0.76)
      H   18            1S( 0.76)
      H   19            1S( 0.78)
      H   20            1S( 0.76)
      H   21            1S( 0.76)
      H   22            1S( 0.76)
      H   23            1S( 0.73)
      H   24            1S( 0.76)
      H   25            1S( 0.77)
      H   26            1S( 0.75)
      H   27            1S( 0.51)
      H   28            1S( 0.50)


 ***************************************************
 *******         Alpha spin orbitals         *******
 ***************************************************


 NATURAL POPULATIONS:  Natural atomic orbital occupancies 
                                                          
   NAO  Atom  No  lang   Type(AO)    Occupancy      Energy
 ----------------------------------------------------------
     1    C    1  S      Cor( 1S)     0.99960     -10.23606
     2    C    1  S      Val( 2S)     0.55579      -0.41152
     3    C    1  S      Ryd( 3S)     0.00034       0.70523
     4    C    1  px     Val( 2p)     0.57507      -0.24312
     5    C    1  px     Ryd( 3p)     0.00079       0.40785
     6    C    1  py     Val( 2p)     0.61454      -0.24571
     7    C    1  py     Ryd( 3p)     0.00132       0.46804
     8    C    1  pz     Val( 2p)     0.60095      -0.24907
     9    C    1  pz     Ryd( 3p)     0.00156       0.42161
    10    C    1  dxy    Ryd( 3d)     0.00040       2.24843
    11    C    1  dxz    Ryd( 3d)     0.00035       2.11433
    12    C    1  dyz    Ryd( 3d)     0.00027       2.16117
    13    C    1  dx2y2  Ryd( 3d)     0.00012       1.94328
    14    C    1  dz2    Ryd( 3d)     0.00014       2.04813

    15    C    2  S      Cor( 1S)     0.99944     -10.31281
    16    C    2  S      Val( 2S)     0.46650      -0.38366
    17    C    2  S      Ryd( 3S)     0.00113       0.65163
    18    C    2  px     Val( 2p)     0.53399      -0.27384
    19    C    2  px     Ryd( 3p)     0.00137       0.60688
    20    C    2  py     Val( 2p)     0.54259      -0.26375
    21    C    2  py     Ryd( 3p)     0.00161       0.51118
    22    C    2  pz     Val( 2p)     0.39995      -0.25653
    23    C    2  pz     Ryd( 3p)     0.00199       0.46580
    24    C    2  dxy    Ryd( 3d)     0.00075       2.19448
    25    C    2  dxz    Ryd( 3d)     0.00089       2.05400
    26    C    2  dyz    Ryd( 3d)     0.00079       2.02878
    27    C    2  dx2y2  Ryd( 3d)     0.00040       1.88332
    28    C    2  dz2    Ryd( 3d)     0.00100       1.96089

    29    C    3  S      Cor( 1S)     0.99952     -10.21480
    30    C    3  S      Val( 2S)     0.50254      -0.36291
    31    C    3  S      Ryd( 3S)     0.00176       0.77004
    32    C    3  px     Val( 2p)     0.56898      -0.23957
    33    C    3  px     Ryd( 3p)     0.00229       0.61241
    34    C    3  py     Val( 2p)     0.57588      -0.24146
    35    C    3  py     Ryd( 3p)     0.00229       0.64209
    36    C    3  pz     Val( 2p)     0.58277      -0.24063
    37    C    3  pz     Ryd( 3p)     0.00242       0.55588
    38    C    3  dxy    Ryd( 3d)     0.00046       2.25343
    39    C    3  dxz    Ryd( 3d)     0.00030       2.06244
    40    C    3  dyz    Ryd( 3d)     0.00038       2.13394
    41    C    3  dx2y2  Ryd( 3d)     0.00019       1.93262
    42    C    3  dz2    Ryd( 3d)     0.00021       2.11532

    43    C    4  S      Cor( 1S)     0.99944     -10.22130
    44    C    4  S      Val( 2S)     0.43931      -0.31583
    45    C    4  S      Ryd( 3S)     0.00029       0.85841
    46    C    4  px     Val( 2p)     0.52463      -0.23591
    47    C    4  px     Ryd( 3p)     0.00124       0.63584
    48    C    4  py     Val( 2p)     0.53256      -0.23874
    49    C    4  py     Ryd( 3p)     0.00177       0.67091
    50    C    4  pz     Val( 2p)     0.53876      -0.23900
    51    C    4  pz     Ryd( 3p)     0.00281       0.67021
    52    C    4  dxy    Ryd( 3d)     0.00054       2.13055
    53    C    4  dxz    Ryd( 3d)     0.00050       2.09910
    54    C    4  dyz    Ryd( 3d)     0.00056       2.17896
    55    C    4  dx2y2  Ryd( 3d)     0.00035       1.89533
    56    C    4  dz2    Ryd( 3d)     0.00036       1.88644

    57    C    5  S      Cor( 1S)     0.99959     -10.19196
    58    C    5  S      Val( 2S)     0.53867      -0.36026
    59    C    5  S      Ryd( 3S)     0.00072       0.76442
    60    C    5  px     Val( 2p)     0.60272      -0.21201
    61    C    5  px     Ryd( 3p)     0.00165       0.52063
    62    C    5  py     Val( 2p)     0.59783      -0.21076
    63    C    5  py     Ryd( 3p)     0.00170       0.51165
    64    C    5  pz     Val( 2p)     0.57649      -0.20564
    65    C    5  pz     Ryd( 3p)     0.00164       0.48661
    66    C    5  dxy    Ryd( 3d)     0.00034       2.26524
    67    C    5  dxz    Ryd( 3d)     0.00028       2.17579
    68    C    5  dyz    Ryd( 3d)     0.00039       2.26302
    69    C    5  dx2y2  Ryd( 3d)     0.00010       2.01095
    70    C    5  dz2    Ryd( 3d)     0.00015       2.04275

    71    C    6  S      Cor( 1S)     0.99958     -10.18188
    72    C    6  S      Val( 2S)     0.53858      -0.35192
    73    C    6  S      Ryd( 3S)     0.00072       0.78491
    74    C    6  px     Val( 2p)     0.61419      -0.20403
    75    C    6  px     Ryd( 3p)     0.00186       0.54729
    76    C    6  py     Val( 2p)     0.58267      -0.19938
    77    C    6  py     Ryd( 3p)     0.00162       0.49695
    78    C    6  pz     Val( 2p)     0.57747      -0.19774
    79    C    6  pz     Ryd( 3p)     0.00167       0.48569
    80    C    6  dxy    Ryd( 3d)     0.00035       2.29121
    81    C    6  dxz    Ryd( 3d)     0.00031       2.22962
    82    C    6  dyz    Ryd( 3d)     0.00036       2.23521
    83    C    6  dx2y2  Ryd( 3d)     0.00009       2.01040
    84    C    6  dz2    Ryd( 3d)     0.00014       2.03928

    85    C    7  S      Cor( 1S)     0.99952     -10.21119
    86    C    7  S      Val( 2S)     0.50503      -0.36115
    87    C    7  S      Ryd( 3S)     0.00146       0.77237
    88    C    7  px     Val( 2p)     0.59130      -0.23721
    89    C    7  px     Ryd( 3p)     0.00270       0.63943
    90    C    7  py     Val( 2p)     0.55696      -0.23464
    91    C    7  py     Ryd( 3p)     0.00244       0.59024
    92    C    7  pz     Val( 2p)     0.57454      -0.23340
    93    C    7  pz     Ryd( 3p)     0.00180       0.52123
    94    C    7  dxy    Ryd( 3d)     0.00036       2.21183
    95    C    7  dxz    Ryd( 3d)     0.00041       2.21454
    96    C    7  dyz    Ryd( 3d)     0.00045       2.21848
    97    C    7  dx2y2  Ryd( 3d)     0.00019       1.94266
    98    C    7  dz2    Ryd( 3d)     0.00010       1.93903

    99    C    8  S      Cor( 1S)     0.99951     -10.31111
   100    C    8  S      Val( 2S)     0.50237      -0.40445
   101    C    8  S      Ryd( 3S)     0.00126       0.62600
   102    C    8  px     Val( 2p)     0.53417      -0.26579
   103    C    8  px     Ryd( 3p)     0.00104       0.50320
   104    C    8  py     Val( 2p)     0.48103      -0.25933
   105    C    8  py     Ryd( 3p)     0.00110       0.44680
   106    C    8  pz     Val( 2p)     0.51432      -0.25422
   107    C    8  pz     Ryd( 3p)     0.00134       0.38759
   108    C    8  dxy    Ryd( 3d)     0.00077       2.11350
   109    C    8  dxz    Ryd( 3d)     0.00084       2.20611
   110    C    8  dyz    Ryd( 3d)     0.00085       2.16674
   111    C    8  dx2y2  Ryd( 3d)     0.00059       1.87367
   112    C    8  dz2    Ryd( 3d)     0.00042       1.86478

   113    O    9  S      Cor( 1S)     0.99988     -19.17526
   114    O    9  S      Val( 2S)     0.84683      -1.08130
   115    O    9  S      Ryd( 3S)     0.00057       1.23513
   116    O    9  px     Val( 2p)     0.88813      -0.50874
   117    O    9  px     Ryd( 3p)     0.00091       0.91753
   118    O    9  py     Val( 2p)     0.81299      -0.49517
   119    O    9  py     Ryd( 3p)     0.00098       0.96790
   120    O    9  pz     Val( 2p)     0.85975      -0.50554
   121    O    9  pz     Ryd( 3p)     0.00038       0.93539
   122    O    9  dxy    Ryd( 3d)     0.00013       2.84800
   123    O    9  dxz    Ryd( 3d)     0.00066       2.75106
   124    O    9  dyz    Ryd( 3d)     0.00074       2.93999
   125    O    9  dx2y2  Ryd( 3d)     0.00005       2.60165
   126    O    9  dz2    Ryd( 3d)     0.00065       2.61516

   127    O   10  S      Cor( 1S)     0.99987     -19.17912
   128    O   10  S      Val( 2S)     0.84526      -1.09826
   129    O   10  S      Ryd( 3S)     0.00075       1.24466
   130    O   10  px     Val( 2p)     0.91889      -0.52665
   131    O   10  px     Ryd( 3p)     0.00100       0.93455
   132    O   10  py     Val( 2p)     0.86688      -0.51553
   133    O   10  py     Ryd( 3p)     0.00051       1.01739
   134    O   10  pz     Val( 2p)     0.79044      -0.51197
   135    O   10  pz     Ryd( 3p)     0.00112       0.95248
   136    O   10  dxy    Ryd( 3d)     0.00060       2.74861
   137    O   10  dxz    Ryd( 3d)     0.00014       2.74859
   138    O   10  dyz    Ryd( 3d)     0.00068       2.87324
   139    O   10  dx2y2  Ryd( 3d)     0.00049       2.64187
   140    O   10  dz2    Ryd( 3d)     0.00027       2.70744

   141    H   11  S      Val( 1S)     0.37313      -0.07575
   142    H   11  S      Ryd( 2S)     0.00047       0.22552
   143    H   11  px     Ryd( 2p)     0.00009       1.64850
   144    H   11  py     Ryd( 2p)     0.00014       1.74766
   145    H   11  pz     Ryd( 2p)     0.00030       2.06090

   146    H   12  S      Val( 1S)     0.37893      -0.07906
   147    H   12  S      Ryd( 2S)     0.00075       0.21656
   148    H   12  px     Ryd( 2p)     0.00016       1.76436
   149    H   12  py     Ryd( 2p)     0.00024       1.94543
   150    H   12  pz     Ryd( 2p)     0.00012       1.75759

   151    H   13  S      Val( 1S)     0.37485      -0.06794
   152    H   13  S      Ryd( 2S)     0.00095       0.23052
   153    H   13  px     Ryd( 2p)     0.00021       1.90052
   154    H   13  py     Ryd( 2p)     0.00021       1.93191
   155    H   13  pz     Ryd( 2p)     0.00009       1.66797

   156    H   14  S      Val( 1S)     0.39841      -0.11737
   157    H   14  S      Ryd( 2S)     0.00179       0.26861
   158    H   14  px     Ryd( 2p)     0.00022       1.87879
   159    H   14  py     Ryd( 2p)     0.00030       1.98810
   160    H   14  pz     Ryd( 2p)     0.00006       1.67733

   161    H   15  S      Val( 1S)     0.37803      -0.07861
   162    H   15  S      Ryd( 2S)     0.00085       0.28486
   163    H   15  px     Ryd( 2p)     0.00009       1.76981
   164    H   15  py     Ryd( 2p)     0.00011       1.79539
   165    H   15  pz     Ryd( 2p)     0.00032       2.10550

   166    H   16  S      Val( 1S)     0.37103      -0.06191
   167    H   16  S      Ryd( 2S)     0.00133       0.26567
   168    H   16  px     Ryd( 2p)     0.00017       1.97146
   169    H   16  py     Ryd( 2p)     0.00023       2.00642
   170    H   16  pz     Ryd( 2p)     0.00009       1.76111

   171    H   17  S      Val( 1S)     0.37793      -0.04360
   172    H   17  S      Ryd( 2S)     0.00062       0.26058
   173    H   17  px     Ryd( 2p)     0.00014       1.85284
   174    H   17  py     Ryd( 2p)     0.00025       1.97998
   175    H   17  pz     Ryd( 2p)     0.00012       1.77018

   176    H   18  S      Val( 1S)     0.38039      -0.04745
   177    H   18  S      Ryd( 2S)     0.00061       0.25832
   178    H   18  px     Ryd( 2p)     0.00026       2.06304
   179    H   18  py     Ryd( 2p)     0.00015       1.79681
   180    H   18  pz     Ryd( 2p)     0.00010       1.73671

   181    H   19  S      Val( 1S)     0.39177      -0.06375
   182    H   19  S      Ryd( 2S)     0.00064       0.28640
   183    H   19  px     Ryd( 2p)     0.00012       1.73436
   184    H   19  py     Ryd( 2p)     0.00014       1.84286
   185    H   19  pz     Ryd( 2p)     0.00026       2.01291

   186    H   20  S      Val( 1S)     0.38216      -0.03993
   187    H   20  S      Ryd( 2S)     0.00064       0.29385
   188    H   20  px     Ryd( 2p)     0.00019       1.84877
   189    H   20  py     Ryd( 2p)     0.00013       1.78468
   190    H   20  pz     Ryd( 2p)     0.00024       2.01220

   191    H   21  S      Val( 1S)     0.38206      -0.04204
   192    H   21  S      Ryd( 2S)     0.00059       0.26990
   193    H   21  px     Ryd( 2p)     0.00019       1.90670
   194    H   21  py     Ryd( 2p)     0.00023       1.97894
   195    H   21  pz     Ryd( 2p)     0.00009       1.74172

   196    H   22  S      Val( 1S)     0.38306      -0.04392
   197    H   22  S      Ryd( 2S)     0.00061       0.26840
   198    H   22  px     Ryd( 2p)     0.00023       2.02983
   199    H   22  py     Ryd( 2p)     0.00016       1.80838
   200    H   22  pz     Ryd( 2p)     0.00013       1.77961

   201    H   23  S      Val( 1S)     0.37181      -0.05729
   202    H   23  S      Ryd( 2S)     0.00139       0.25013
   203    H   23  px     Ryd( 2p)     0.00023       2.02301
   204    H   23  py     Ryd( 2p)     0.00013       1.85422
   205    H   23  pz     Ryd( 2p)     0.00016       1.81713

   206    H   24  S      Val( 1S)     0.38191      -0.07202
   207    H   24  S      Ryd( 2S)     0.00165       0.28175
   208    H   24  px     Ryd( 2p)     0.00012       1.85254
   209    H   24  py     Ryd( 2p)     0.00013       1.85388
   210    H   24  pz     Ryd( 2p)     0.00027       1.97680

   211    H   25  S      Val( 1S)     0.40731      -0.13660
   212    H   25  S      Ryd( 2S)     0.00108       0.25379
   213    H   25  px     Ryd( 2p)     0.00026       1.88169
   214    H   25  py     Ryd( 2p)     0.00016       1.76879
   215    H   25  pz     Ryd( 2p)     0.00022       1.77597

   216    H   26  S      Val( 1S)     0.39476      -0.11345
   217    H   26  S      Ryd( 2S)     0.00089       0.23188
   218    H   26  px     Ryd( 2p)     0.00021       1.84691
   219    H   26  py     Ryd( 2p)     0.00016       1.70796
   220    H   26  pz     Ryd( 2p)     0.00025       1.89432

   221    H   27  S      Val( 1S)     0.24977      -0.05977
   222    H   27  S      Ryd( 2S)     0.00054       0.25020
   223    H   27  px     Ryd( 2p)     0.00083       1.66154
   224    H   27  py     Ryd( 2p)     0.00093       1.85985
   225    H   27  pz     Ryd( 2p)     0.00068       1.82222

   226    H   28  S      Val( 1S)     0.24820      -0.06945
   227    H   28  S      Ryd( 2S)     0.00061       0.25964
   228    H   28  px     Ryd( 2p)     0.00082       1.64214
   229    H   28  py     Ryd( 2p)     0.00080       1.95225
   230    H   28  pz     Ryd( 2p)     0.00079       1.78034


 Summary of Natural Population Analysis:                  
                                                          
                                       Natural Population 
                Natural  -----------------------------------------------
    Atom  No    Charge         Core      Valence    Rydberg      Total
 -----------------------------------------------------------------------
      C    1   -0.35124      0.99960     2.34634    0.00530     3.35124
      C    2    0.04761      0.99944     1.94303    0.00992     2.95239
      C    3   -0.23997      0.99952     2.23016    0.01029     3.23997
      C    4   -0.04311      0.99944     2.03526    0.00841     3.04311
      C    5   -0.32226      0.99959     2.31572    0.00696     3.32226
      C    6   -0.31961      0.99958     2.31291    0.00712     3.31961
      C    7   -0.23728      0.99952     2.22784    0.00991     3.23728
      C    8   -0.03964      0.99951     2.03190    0.00822     3.03964
      O    9   -0.41265      0.99988     3.40770    0.00507     4.41265
      O   10   -0.42690      0.99987     3.42147    0.00556     4.42690
      H   11    0.12587      0.00000     0.37313    0.00101     0.37413
      H   12    0.11979      0.00000     0.37893    0.00128     0.38021
      H   13    0.12369      0.00000     0.37485    0.00146     0.37631
      H   14    0.09922      0.00000     0.39841    0.00237     0.40078
      H   15    0.12060      0.00000     0.37803    0.00137     0.37940
      H   16    0.12715      0.00000     0.37103    0.00182     0.37285
      H   17    0.12093      0.00000     0.37793    0.00114     0.37907
      H   18    0.11849      0.00000     0.38039    0.00112     0.38151
      H   19    0.10707      0.00000     0.39177    0.00116     0.39293
      H   20    0.11665      0.00000     0.38216    0.00119     0.38335
      H   21    0.11685      0.00000     0.38206    0.00110     0.38315
      H   22    0.11582      0.00000     0.38306    0.00112     0.38418
      H   23    0.12628      0.00000     0.37181    0.00191     0.37372
      H   24    0.11593      0.00000     0.38191    0.00217     0.38407
      H   25    0.09097      0.00000     0.40731    0.00172     0.40903
      H   26    0.10373      0.00000     0.39476    0.00150     0.39627
      H   27    0.24724      0.00000     0.24977    0.00299     0.25276
      H   28    0.24877      0.00000     0.24820    0.00302     0.25123
 =======================================================================
   * Total *    0.00000      9.99594    30.89785    0.10621    41.00000

                                 Natural Population      
 --------------------------------------------------------
   Core                       9.99594 ( 99.9594% of  10)
   Valence                   30.89785 ( 99.6705% of  31)
   Natural Minimal Basis     40.89379 ( 99.7409% of  41)
   Natural Rydberg Basis      0.10621 (  0.2591% of  41)
 --------------------------------------------------------

    Atom  No          Natural Electron Configuration
 ----------------------------------------------------------------------------
      C    1      [core]2S( 0.56)2p( 1.79)
      C    2      [core]2S( 0.47)2p( 1.48)
      C    3      [core]2S( 0.50)2p( 1.73)3p( 0.01)
      C    4      [core]2S( 0.44)2p( 1.60)3p( 0.01)
      C    5      [core]2S( 0.54)2p( 1.78)
      C    6      [core]2S( 0.54)2p( 1.77)3p( 0.01)
      C    7      [core]2S( 0.51)2p( 1.72)3p( 0.01)
      C    8      [core]2S( 0.50)2p( 1.53)
      O    9      [core]2S( 0.85)2p( 2.56)
      O   10      [core]2S( 0.85)2p( 2.58)
      H   11            1S( 0.37)
      H   12            1S( 0.38)
      H   13            1S( 0.37)
      H   14            1S( 0.40)
      H   15            1S( 0.38)
      H   16            1S( 0.37)
      H   17            1S( 0.38)
      H   18            1S( 0.38)
      H   19            1S( 0.39)
      H   20            1S( 0.38)
      H   21            1S( 0.38)
      H   22            1S( 0.38)
      H   23            1S( 0.37)
      H   24            1S( 0.38)
      H   25            1S( 0.41)
      H   26            1S( 0.39)
      H   27            1S( 0.25)
      H   28            1S( 0.25)


 NATURAL BOND ORBITAL ANALYSIS, alpha spin orbitals:

                       Occupancies       Lewis Structure    Low   High
           Occ.    -------------------  -----------------   occ   occ
  Cycle   Thresh.   Lewis   Non-Lewis     CR  BD  3C  LP    (L)   (NL)   Dev
 =============================================================================
   1(1)    0.90    40.70202   0.29798     10  27   0   4     0      0    0.01
 -----------------------------------------------------------------------------

 Structure accepted: No low occupancy Lewis orbitals

 --------------------------------------------------------
   Core                      9.99594 ( 99.959% of  10)
   Valence Lewis            30.70607 ( 99.052% of  31)
  ==================       ============================
   Total Lewis              40.70202 ( 99.273% of  41)
  -----------------------------------------------------
   Valence non-Lewis         0.22362 (  0.545% of  41)
   Rydberg non-Lewis         0.07437 (  0.181% of  41)
  ==================       ============================
   Total non-Lewis           0.29798 (  0.727% of  41)
 --------------------------------------------------------


       (Occupancy)   Bond orbital/ Coefficients/ Hybrids
 ---------------------------------------------------------------------------------
     1. (0.99300) BD ( 1) C   1 - C   2  
                ( 48.86%)   0.6990* C   1 s( 29.11%)p 2.43( 70.83%)d 0.00(  0.07%)
                                            0.0004  0.5394  0.0081  0.6326  0.0040
                                            0.3076 -0.0045 -0.4616 -0.0200  0.0120
                                           -0.0185 -0.0092  0.0091  0.0002
                ( 51.14%)   0.7151* C   2 s( 28.90%)p 2.46( 71.04%)d 0.00(  0.06%)
                                            0.0002  0.5375  0.0075 -0.6524  0.0009
                                           -0.3075 -0.0103  0.4360 -0.0062  0.0129
                                           -0.0174 -0.0071  0.0105 -0.0036
     2. (0.99039) BD ( 1) C   1 - H  11  
                ( 62.45%)   0.7903* C   1 s( 24.01%)p 3.16( 75.95%)d 0.00(  0.04%)
                                           -0.0001  0.4900 -0.0016  0.2937 -0.0189
                                           -0.3469 -0.0075  0.7433  0.0042 -0.0052
                                            0.0118 -0.0106  0.0009  0.0095
                ( 37.55%)   0.6127* H  11 s( 99.91%)p 0.00(  0.09%)
                                            0.9996 -0.0011 -0.0066  0.0127 -0.0262
     3. (0.99267) BD ( 1) C   1 - H  12  
                ( 61.96%)   0.7872* C   1 s( 23.18%)p 3.31( 76.78%)d 0.00(  0.04%)
                                            0.0000 -0.4815 -0.0006  0.4271  0.0085
                                            0.6251 -0.0005  0.4406 -0.0203 -0.0104
                                           -0.0084 -0.0138  0.0058 -0.0008
                ( 38.04%)   0.6167* H  12 s( 99.91%)p 0.00(  0.09%)
                                           -0.9996  0.0013 -0.0166 -0.0219 -0.0109
     4. (0.99346) BD ( 1) C   1 - H  13  
                ( 62.48%)   0.7904* C   1 s( 23.66%)p 3.23( 76.30%)d 0.00(  0.04%)
                                            0.0000 -0.4864  0.0041  0.5743  0.0119
                                           -0.6272  0.0155 -0.1986 -0.0077  0.0161
                                            0.0036 -0.0043  0.0041  0.0084
                ( 37.52%)   0.6126* H  13 s( 99.91%)p 0.00(  0.09%)
                                           -0.9996  0.0020 -0.0210  0.0196  0.0075
     5. (0.98784) BD ( 1) C   2 - C   3  
                ( 50.89%)   0.7134* C   2 s( 29.48%)p 2.39( 70.48%)d 0.00(  0.04%)
                                            0.0001  0.5429 -0.0005  0.4108 -0.0134
                                            0.6229 -0.0068  0.3846 -0.0010  0.0130
                                            0.0066  0.0120 -0.0054 -0.0051
                ( 49.11%)   0.7008* C   3 s( 27.18%)p 2.68( 72.76%)d 0.00(  0.05%)
                                            0.0003  0.5212  0.0154 -0.4015 -0.0094
                                           -0.6023 -0.0049 -0.4512 -0.0016  0.0130
                                            0.0101  0.0145 -0.0054 -0.0023
     6. (0.99659) BD ( 1) C   2 - O  10  
                ( 30.28%)   0.5503* C   2 s( 18.67%)p 4.34( 81.02%)d 0.02(  0.31%)
                                           -0.0001  0.4309  0.0320 -0.3158 -0.0048
                                            0.3154  0.0166 -0.7806 -0.0368 -0.0122
                                            0.0299 -0.0283  0.0017  0.0361
                ( 69.72%)   0.8350* O  10 s( 33.92%)p 1.95( 66.02%)d 0.00(  0.06%)
                                           -0.0001  0.5824 -0.0016  0.2878  0.0014
                                           -0.3259  0.0048  0.6864 -0.0030 -0.0059
                                            0.0083 -0.0195 -0.0069  0.0084
     7. (0.98908) BD ( 1) C   2 - H  14  
                ( 60.74%)   0.7794* C   2 s( 23.02%)p 3.34( 76.92%)d 0.00(  0.06%)
                                           -0.0002  0.4794 -0.0193  0.5513 -0.0119
                                           -0.6454 -0.0020 -0.2206 -0.0032 -0.0190
                                           -0.0068  0.0086 -0.0032 -0.0110
                ( 39.26%)   0.6266* H  14 s( 99.90%)p 0.00(  0.10%)
                                            0.9995 -0.0054 -0.0190  0.0243  0.0050
     8. (0.98349) BD ( 1) C   3 - C   4  
                ( 50.31%)   0.7093* C   3 s( 29.61%)p 2.38( 70.34%)d 0.00(  0.04%)
                                            0.0004  0.5442 -0.0024  0.6618 -0.0095
                                            0.3273  0.0032 -0.3975  0.0144  0.0105
                                           -0.0138 -0.0062  0.0094 -0.0028
                ( 49.69%)   0.7049* C   4 s( 24.74%)p 3.04( 75.20%)d 0.00(  0.06%)
                                            0.0001  0.4974  0.0003 -0.6899 -0.0040
                                           -0.3857  0.0098  0.3565  0.0101  0.0151
                                           -0.0133 -0.0078  0.0080 -0.0059
     9. (0.98502) BD ( 1) C   3 - H  15  
                ( 61.94%)   0.7870* C   3 s( 21.24%)p 3.71( 78.72%)d 0.00(  0.04%)
                                           -0.0003  0.4609 -0.0040  0.2586 -0.0122
                                           -0.3522  0.0161  0.7718  0.0107 -0.0047
                                            0.0083 -0.0146 -0.0034  0.0115
                ( 38.06%)   0.6169* H  15 s( 99.91%)p 0.00(  0.09%)
                                            0.9996 -0.0021 -0.0074  0.0079 -0.0272
    10. (0.98796) BD ( 1) C   3 - H  16  
                ( 62.90%)   0.7931* C   3 s( 21.93%)p 3.56( 78.03%)d 0.00(  0.04%)
                                           -0.0002  0.4683 -0.0008 -0.5772  0.0066
                                            0.6365 -0.0041  0.2044  0.0157 -0.0171
                                           -0.0052  0.0055  0.0004 -0.0077
                ( 37.10%)   0.6091* H  16 s( 99.91%)p 0.00(  0.09%)
                                            0.9995 -0.0038  0.0181 -0.0223 -0.0079
    11. (0.98484) BD ( 1) C   4 - C   5  
                ( 52.02%)   0.7212* C   4 s( 25.00%)p 3.00( 74.96%)d 0.00(  0.05%)
                                            0.0001  0.5000  0.0018  0.4341  0.0011
                                            0.4329  0.0052  0.6113 -0.0034  0.0093
                                            0.0135  0.0134  0.0005  0.0062
                ( 47.98%)   0.6927* C   5 s( 30.05%)p 2.33( 69.90%)d 0.00(  0.05%)
                                            0.0006  0.5482 -0.0058 -0.4087  0.0003
                                           -0.4395  0.0037 -0.5820 -0.0006  0.0095
                                            0.0124  0.0138 -0.0007  0.0045
    12. (0.98394) BD ( 1) C   4 - C   6  
                ( 52.58%)   0.7251* C   4 s( 25.40%)p 2.94( 74.56%)d 0.00(  0.04%)
                                            0.0001  0.5040  0.0013 -0.2606  0.0018
                                            0.5476  0.0036 -0.6147  0.0034 -0.0067
                                            0.0077 -0.0163 -0.0054  0.0059
                ( 47.42%)   0.6887* C   6 s( 29.53%)p 2.39( 70.43%)d 0.00(  0.04%)
                                            0.0006  0.5434 -0.0045  0.2384 -0.0001
                                           -0.5438  0.0036  0.5930 -0.0000 -0.0065
                                            0.0071 -0.0167 -0.0065  0.0047
    13. (0.98205) BD ( 1) C   4 - C   7  
                ( 49.96%)   0.7068* C   4 s( 24.85%)p 3.02( 75.10%)d 0.00(  0.05%)
                                            0.0001  0.4985 -0.0026  0.5165  0.0043
                                           -0.6027  0.0090 -0.3475 -0.0117 -0.0161
                                           -0.0087  0.0106 -0.0032 -0.0068
                ( 50.04%)   0.7074* C   7 s( 29.68%)p 2.37( 70.28%)d 0.00(  0.04%)
                                            0.0004  0.5447 -0.0070 -0.5004  0.0085
                                            0.5516  0.0020  0.3847 -0.0128 -0.0125
                                           -0.0103  0.0101 -0.0003 -0.0018
    14. (0.99344) BD ( 1) C   5 - H  17  
                ( 62.12%)   0.7882* C   5 s( 23.44%)p 3.26( 76.52%)d 0.00(  0.04%)
                                            0.0000 -0.4842 -0.0037  0.5084 -0.0193
                                           -0.6242 -0.0055 -0.3414 -0.0120  0.0147
                                            0.0083 -0.0088  0.0019  0.0055
                ( 37.88%)   0.6155* H  17 s( 99.92%)p 0.00(  0.08%)
                                           -0.9996  0.0011 -0.0144  0.0222  0.0121
    15. (0.99371) BD ( 1) C   5 - H  18  
                ( 61.86%)   0.7865* C   5 s( 23.28%)p 3.29( 76.68%)d 0.00(  0.04%)
                                           -0.0001  0.4825  0.0026  0.7094  0.0025
                                            0.3871  0.0113 -0.3363  0.0206  0.0117
                                           -0.0116 -0.0062  0.0084 -0.0054
                ( 38.14%)   0.6176* H  18 s( 99.92%)p 0.00(  0.08%)
                                            0.9996 -0.0008 -0.0232 -0.0147  0.0094
    16. (0.99405) BD ( 1) C   5 - H  19  
                ( 60.76%)   0.7795* C   5 s( 23.12%)p 3.32( 76.84%)d 0.00(  0.04%)
                                            0.0001 -0.4808 -0.0013 -0.2653 -0.0094
                                            0.5163 -0.0215 -0.6563 -0.0142  0.0068
                                           -0.0075  0.0166  0.0050 -0.0063
                ( 39.24%)   0.6264* H  19 s( 99.92%)p 0.00(  0.08%)
                                           -0.9996  0.0013  0.0090 -0.0128  0.0232
    17. (0.99382) BD ( 1) C   6 - H  20  
                ( 61.76%)   0.7859* C   6 s( 23.90%)p 3.18( 76.05%)d 0.00(  0.04%)
                                            0.0000 -0.4889 -0.0028  0.4349  0.0048
                                            0.4007 -0.0213  0.6405  0.0115 -0.0091
                                           -0.0124 -0.0132 -0.0003 -0.0051
                ( 38.24%)   0.6184* H  20 s( 99.91%)p 0.00(  0.09%)
                                           -0.9996  0.0029 -0.0162 -0.0112 -0.0221
    18. (0.99354) BD ( 1) C   6 - H  21  
                ( 61.68%)   0.7854* C   6 s( 23.12%)p 3.32( 76.84%)d 0.00(  0.04%)
                                            0.0001 -0.4808 -0.0019  0.5229 -0.0009
                                           -0.6176 -0.0091 -0.3362  0.0221  0.0140
                                            0.0086 -0.0102  0.0018  0.0053
                ( 38.32%)   0.6190* H  21 s( 99.92%)p 0.00(  0.08%)
                                           -0.9996  0.0009 -0.0172  0.0214  0.0087
    19. (0.99354) BD ( 1) C   6 - H  22  
                ( 61.61%)   0.7849* C   6 s( 23.34%)p 3.28( 76.62%)d 0.00(  0.04%)
                                           -0.0001  0.4831  0.0017  0.6927 -0.0153
                                            0.4019  0.0127 -0.3525 -0.0128  0.0127
                                           -0.0112 -0.0054  0.0082 -0.0058
                ( 38.39%)   0.6196* H  22 s( 99.92%)p 0.00(  0.08%)
                                            0.9996 -0.0007 -0.0211 -0.0150  0.0130
    20. (0.99219) BD ( 1) C   7 - C   8  
                ( 49.41%)   0.7030* C   7 s( 26.42%)p 2.78( 73.52%)d 0.00(  0.05%)
                                            0.0002  0.5137  0.0188  0.3306  0.0205
                                           -0.5813 -0.0183  0.5360 -0.0072 -0.0106
                                            0.0094 -0.0168 -0.0066  0.0006
                ( 50.59%)   0.7112* C   8 s( 30.55%)p 2.27( 69.41%)d 0.00(  0.04%)
                                            0.0002  0.5527 -0.0008 -0.3344  0.0159
                                            0.5695 -0.0159 -0.5073 -0.0045 -0.0082
                                            0.0091 -0.0147 -0.0043  0.0019
    21. (0.98744) BD ( 1) C   7 - H  23  
                ( 62.77%)   0.7923* C   7 s( 22.09%)p 3.52( 77.87%)d 0.00(  0.04%)
                                           -0.0002  0.4700  0.0010  0.6626 -0.0094
                                            0.4191 -0.0125 -0.4045 -0.0124  0.0122
                                           -0.0121 -0.0067  0.0083 -0.0046
                ( 37.23%)   0.6101* H  23 s( 99.91%)p 0.00(  0.09%)
                                            0.9995 -0.0016 -0.0213 -0.0146  0.0159
    22. (0.98753) BD ( 1) C   7 - H  24  
                ( 61.77%)   0.7860* C   7 s( 21.74%)p 3.60( 78.22%)d 0.00(  0.04%)
                                            0.0002 -0.4662  0.0054  0.4473 -0.0211
                                            0.4256 -0.0091  0.6326  0.0145 -0.0099
                                           -0.0125 -0.0133  0.0011 -0.0035
                ( 38.23%)   0.6183* H  24 s( 99.91%)p 0.00(  0.09%)
                                           -0.9996  0.0046 -0.0120 -0.0112 -0.0241
    23. (0.99760) BD ( 1) C   8 - O   9  
                ( 31.26%)   0.5591* C   8 s( 20.46%)p 3.87( 79.24%)d 0.01(  0.30%)
                                            0.0001  0.4500  0.0453  0.4649  0.0206
                                           -0.5892 -0.0263 -0.4768 -0.0235 -0.0328
                                           -0.0264  0.0342 -0.0083 -0.0049
                ( 68.74%)   0.8291* O   9 s( 32.12%)p 2.11( 67.81%)d 0.00(  0.07%)
                                           -0.0001  0.5667  0.0011 -0.4127 -0.0001
                                            0.5123  0.0001  0.4954 -0.0032 -0.0091
                                           -0.0139  0.0160 -0.0014  0.0110
    24. (0.99413) BD ( 1) C   8 - H  25  
                ( 59.83%)   0.7735* C   8 s( 24.36%)p 3.10( 75.58%)d 0.00(  0.06%)
                                            0.0000 -0.4935  0.0100  0.6055 -0.0126
                                            0.4509  0.0052 -0.4308 -0.0084 -0.0159
                                            0.0136  0.0119 -0.0055  0.0031
                ( 40.17%)   0.6338* H  25 s( 99.90%)p 0.00(  0.10%)
                                           -0.9995  0.0076 -0.0215 -0.0140  0.0178
    25. (0.99363) BD ( 1) C   8 - H  26  
                ( 61.02%)   0.7811* C   8 s( 24.69%)p 3.05( 75.25%)d 0.00(  0.06%)
                                           -0.0000  0.4968 -0.0094  0.5507 -0.0017
                                            0.3502 -0.0095  0.5715  0.0012  0.0113
                                            0.0177  0.0095  0.0043  0.0041
                ( 38.98%)   0.6243* H  26 s( 99.90%)p 0.00(  0.10%)
                                            0.9995 -0.0044 -0.0181 -0.0145 -0.0219
    26. (0.99491) BD ( 1) O   9 - H  27  
                ( 74.97%)   0.8659* O   9 s( 19.99%)p 4.00( 79.93%)d 0.00(  0.08%)
                                            0.0001  0.4467  0.0188  0.4290  0.0209
                                           -0.6161 -0.0273  0.4841 -0.0011 -0.0068
                                            0.0141 -0.0215 -0.0034  0.0114
                ( 25.03%)   0.5003* H  27 s( 99.53%)p 0.00(  0.47%)
                                            0.9976 -0.0043 -0.0350  0.0484 -0.0335
    27. (0.99487) BD ( 1) O  10 - H  28  
                ( 75.21%)   0.8672* O  10 s( 19.92%)p 4.02( 80.00%)d 0.00(  0.08%)
                                            0.0002  0.4459  0.0185 -0.4148 -0.0167
                                           -0.6164 -0.0055 -0.4966 -0.0320  0.0163
                                            0.0037  0.0148 -0.0145 -0.0111
                ( 24.79%)   0.4979* H  28 s( 99.53%)p 0.00(  0.47%)
                                            0.9976 -0.0054  0.0325  0.0450  0.0402
    28. (0.99960) CR ( 1) C   1           s(100.00%)p 0.00(  0.00%)
                                            1.0000 -0.0002 -0.0000 -0.0003 -0.0000
                                           -0.0001  0.0000  0.0002  0.0000 -0.0000
                                            0.0000  0.0000 -0.0000  0.0000
    29. (0.99944) CR ( 1) C   2           s(100.00%)p 0.00(  0.00%)
                                            1.0000 -0.0001 -0.0000  0.0002 -0.0000
                                           -0.0001  0.0000 -0.0002 -0.0000 -0.0000
                                            0.0000  0.0000 -0.0000  0.0000
    30. (0.99952) CR ( 1) C   3           s(100.00%)p 0.00(  0.00%)
                                            1.0000 -0.0002 -0.0000 -0.0002  0.0000
                                            0.0001  0.0000  0.0005  0.0000 -0.0000
                                            0.0000 -0.0000 -0.0000  0.0000
    31. (0.99944) CR ( 1) C   4           s(100.00%)
                                            1.0000 -0.0002 -0.0000 -0.0000 -0.0000
                                            0.0000 -0.0000 -0.0000  0.0000  0.0000
                                            0.0000 -0.0000  0.0000  0.0000
    32. (0.99959) CR ( 1) C   5           s(100.00%)p 0.00(  0.00%)
                                            1.0000 -0.0002  0.0000  0.0003  0.0000
                                            0.0003  0.0000  0.0004  0.0000 -0.0000
                                           -0.0000 -0.0000  0.0000 -0.0000
    33. (0.99958) CR ( 1) C   6           s(100.00%)p 0.00(  0.00%)
                                            1.0000 -0.0002  0.0000 -0.0002 -0.0000
                                            0.0004  0.0000 -0.0004 -0.0000  0.0000
                                           -0.0000  0.0000  0.0000 -0.0000
    34. (0.99952) CR ( 1) C   7           s(100.00%)p 0.00(  0.00%)
                                            1.0000 -0.0002 -0.0000  0.0001 -0.0000
                                           -0.0001  0.0000 -0.0004  0.0000  0.0000
                                            0.0000  0.0000  0.0000  0.0000
    35. (0.99951) CR ( 1) C   8           s(100.00%)p 0.00(  0.00%)
                                            1.0000 -0.0001 -0.0000  0.0000 -0.0000
                                           -0.0001  0.0000  0.0001  0.0000  0.0000
                                            0.0000 -0.0000  0.0000  0.0000
    36. (0.99988) CR ( 1) O   9           s(100.00%)p 0.00(  0.00%)
                                            1.0000 -0.0001 -0.0000 -0.0001 -0.0000
                                            0.0001  0.0000 -0.0000 -0.0000  0.0000
                                           -0.0000  0.0000  0.0000 -0.0000
    37. (0.99987) CR ( 1) O  10           s(100.00%)p 0.00(  0.00%)
                                            1.0000 -0.0001 -0.0000  0.0001  0.0000
                                            0.0000  0.0000  0.0002  0.0000 -0.0000
                                           -0.0000 -0.0000  0.0000  0.0000
    38. (0.99210) LP ( 1) O   9           s( 47.79%)p 1.09( 52.16%)d 0.00(  0.04%)
                                            0.0000  0.6913 -0.0086  0.0238  0.0024
                                           -0.0485 -0.0023 -0.7202  0.0058 -0.0009
                                            0.0020 -0.0012 -0.0003 -0.0207
    39. (0.98444) LP ( 2) O   9           s(  0.10%)p99.99( 99.84%)d 0.54(  0.05%)
                                           -0.0000  0.0317 -0.0003  0.8025 -0.0070
                                            0.5951 -0.0058  0.0169 -0.0005 -0.0014
                                            0.0187  0.0139 -0.0004  0.0011
    40. (0.99082) LP ( 1) O  10           s( 45.82%)p 1.18( 54.14%)d 0.00(  0.04%)
                                            0.0001  0.6769 -0.0064 -0.0477 -0.0021
                                            0.7000 -0.0060 -0.2215 -0.0008  0.0009
                                            0.0001  0.0101  0.0163  0.0077
    41. (0.98400) LP ( 2) O  10           s(  0.34%)p99.99( 99.61%)d 0.15(  0.05%)
                                            0.0000  0.0581  0.0034  0.8613 -0.0072
                                           -0.1498 -0.0009 -0.4814  0.0053 -0.0186
                                            0.0056  0.0100 -0.0045 -0.0045
    42. (0.00178) RY*( 1) C   1           s(  3.65%)p24.75( 90.37%)d 1.64(  5.98%)
                                           -0.0000  0.0106  0.1908  0.0099  0.2937
                                            0.0169  0.6571  0.0087  0.6207  0.1782
                                            0.1154 -0.0054 -0.0587 -0.1061
    43. (0.00099) RY*( 2) C   1           s(  3.62%)p24.53( 88.76%)d 2.11(  7.62%)
                                           -0.0000  0.0047  0.1902 -0.0178 -0.3565
                                            0.0016  0.6210  0.0031 -0.6120  0.1569
                                            0.0786 -0.1263 -0.1593  0.0640
    44. (0.00031) RY*( 3) C   1           s( 48.63%)p 0.99( 48.18%)d 0.07(  3.19%)
                                           -0.0000  0.0089  0.6973 -0.0160  0.6017
                                           -0.0117 -0.1147  0.0142 -0.3255 -0.0921
                                           -0.0816  0.0937  0.0891  0.0064
    45. (0.00012) RY*( 4) C   1           s( 40.73%)p 1.27( 51.71%)d 0.19(  7.56%)
                                            0.0000 -0.0151  0.6380  0.0131 -0.6051
                                            0.0080 -0.1852 -0.0134  0.3409 -0.2151
                                            0.1106  0.0364 -0.0602  0.1103
    46. (0.00005) RY*( 5) C   1           s(  0.39%)p13.69(  5.35%)d99.99( 94.26%)
    47. (0.00001) RY*( 6) C   1           s(  0.18%)p17.03(  3.14%)d99.99( 96.67%)
    48. (0.00001) RY*( 7) C   1           s(  1.55%)p 2.23(  3.46%)d61.20( 94.98%)
    49. (0.00000) RY*( 8) C   1           s(  0.02%)p99.99(  2.62%)d99.99( 97.36%)
    50. (0.00001) RY*( 9) C   1           s(  1.26%)p 5.19(  6.55%)d73.01( 92.19%)
    51. (0.00267) RY*( 1) C   2           s( 11.41%)p 7.58( 86.46%)d 0.19(  2.13%)
                                           -0.0000 -0.0108  0.3376  0.0241  0.3395
                                           -0.0168  0.5598  0.0357 -0.6586  0.0279
                                            0.0965  0.0102  0.1052  0.0078
    52. (0.00134) RY*( 2) C   2           s(  7.29%)p 9.76( 71.14%)d 2.96( 21.57%)
                                            0.0000  0.0084  0.2698  0.0235  0.7140
                                           -0.0081 -0.4180 -0.0075  0.1619  0.3407
                                           -0.0575 -0.1448  0.0206  0.2737
    53. (0.00096) RY*( 3) C   2           s(  5.80%)p 8.96( 52.01%)d 7.27( 42.19%)
                                           -0.0000  0.0132  0.2406 -0.0065  0.0011
                                           -0.0045  0.4517 -0.0148  0.5619  0.2114
                                            0.0216  0.5612  0.2054  0.1399
    54. (0.00071) RY*( 4) C   2           s(  0.26%)p38.11(  9.85%)d99.99( 89.89%)
                                           -0.0000  0.0032  0.0507 -0.0099  0.1792
                                           -0.0011 -0.2542 -0.0059  0.0404 -0.1262
                                            0.6537  0.1846  0.3263 -0.5614
    55. (0.00066) RY*( 5) C   2           s(  4.43%)p 6.74( 29.85%)d14.84( 65.72%)
                                           -0.0000 -0.0183  0.2096  0.0133 -0.3865
                                           -0.0243 -0.2981  0.0320 -0.2419 -0.0108
                                            0.4130  0.1504  0.1881  0.6546
    56. (0.00041) RY*( 6) C   2           s( 21.03%)p 1.02( 21.53%)d 2.73( 57.44%)
                                            0.0000 -0.0098  0.4585  0.0049 -0.3860
                                           -0.0086 -0.1990 -0.0220 -0.1616  0.6049
                                           -0.1417  0.0669 -0.1823 -0.3882
    57. (0.00020) RY*( 7) C   2           s(  5.83%)p 2.81( 16.37%)d13.34( 77.80%)
                                           -0.0000  0.0008  0.2414  0.0065 -0.0523
                                           -0.0211  0.2613  0.0282  0.3023 -0.0120
                                            0.5222 -0.4412 -0.5548  0.0514
    58. (0.00014) RY*( 8) C   2           s(  2.08%)p 4.62(  9.63%)d42.36( 88.28%)
                                            0.0000 -0.0040  0.1443  0.0224 -0.2017
                                           -0.0019  0.1444  0.0081  0.1850  0.0961
                                           -0.0778 -0.6365  0.6793 -0.0306
    59. (0.00006) RY*( 9) C   2           s( 41.80%)p 0.09(  3.70%)d 1.30( 54.49%)
    60. (0.00334) RY*( 1) C   3           s(  2.58%)p36.48( 94.30%)d 1.20(  3.11%)
                                            0.0000  0.0009  0.1608 -0.0102 -0.5445
                                            0.0192  0.5629 -0.0040 -0.5737  0.0559
                                            0.0471 -0.1195 -0.0335  0.1019
    61. (0.00201) RY*( 2) C   3           s( 42.62%)p 1.23( 52.49%)d 0.11(  4.89%)
                                            0.0000 -0.0182  0.6526 -0.0019 -0.5067
                                            0.0052 -0.1949  0.0080  0.4796  0.1453
                                           -0.0007 -0.0876  0.0812 -0.1163
    62. (0.00177) RY*( 3) C   3           s( 10.76%)p 7.76( 83.52%)d 0.53(  5.72%)
                                            0.0000 -0.0051  0.3279  0.0011  0.4825
                                            0.0011  0.7056 -0.0052  0.3232  0.1140
                                            0.1615  0.0827 -0.0690 -0.0809
    63. (0.00124) RY*( 4) C   3           s( 43.28%)p 1.24( 53.46%)d 0.08(  3.26%)
                                           -0.0000  0.0141  0.6578  0.0158  0.4104
                                            0.0041 -0.3066  0.0109 -0.5214 -0.1523
                                           -0.0388  0.0377  0.0358  0.0718
    64. (0.00012) RY*( 5) C   3           s(  0.43%)p 3.44(  1.49%)d99.99( 98.08%)
                                           -0.0000 -0.0016  0.0657 -0.0007 -0.0019
                                           -0.0038  0.0218 -0.0110  0.1193 -0.2536
                                           -0.3998 -0.2815 -0.8060  0.1669
    65. (0.00004) RY*( 6) C   3           s(  0.11%)p38.87(  4.13%)d99.99( 95.76%)
    66. (0.00004) RY*( 7) C   3           s(  0.14%)p52.07(  7.19%)d99.99( 92.67%)
    67. (0.00002) RY*( 8) C   3           s(  0.04%)p73.34(  2.62%)d99.99( 97.34%)
    68. (0.00001) RY*( 9) C   3           s(  0.07%)p13.00(  0.95%)d99.99( 98.97%)
    69. (0.00284) RY*( 1) C   4           s(  0.09%)p99.99( 98.24%)d18.68(  1.67%)
                                           -0.0000  0.0020  0.0298 -0.0155 -0.1856
                                            0.0021 -0.1845  0.0003 -0.9558  0.0604
                                            0.0512  0.1000  0.0147 -0.0146
    70. (0.00177) RY*( 2) C   4           s(  1.43%)p64.05( 91.85%)d 4.68(  6.71%)
                                           -0.0000  0.0131  0.1190  0.0030 -0.1224
                                           -0.0107 -0.9272  0.0008  0.2093  0.0388
                                            0.1982 -0.0810 -0.1385 -0.0247
    71. (0.00124) RY*( 3) C   4           s(  0.13%)p99.99( 94.66%)d39.37(  5.21%)
                                            0.0000 -0.0006  0.0364  0.0036 -0.9427
                                            0.0011  0.1574 -0.0079  0.1815  0.0553
                                            0.0226  0.2203  0.0031  0.0053
    72. (0.00037) RY*( 4) C   4           s( 36.55%)p 0.01(  0.23%)d 1.73( 63.22%)
                                            0.0000 -0.0012  0.6046  0.0063  0.0093
                                            0.0112  0.0447 -0.0012  0.0077  0.0276
                                           -0.1661 -0.0728  0.1698 -0.7548
    73. (0.00032) RY*( 5) C   4           s(  0.30%)p 0.11(  0.03%)d99.99( 99.66%)
                                           -0.0000  0.0005  0.0550 -0.0057 -0.0055
                                           -0.0078  0.0029  0.0021  0.0144 -0.4146
                                            0.5500 -0.0107  0.7191  0.0708
    74. (0.00030) RY*( 6) C   4           s(  0.38%)p 1.47(  0.56%)d99.99( 99.06%)
                                            0.0000 -0.0005  0.0616  0.0227 -0.0692
                                           -0.0062  0.0090 -0.0124  0.0052  0.7095
                                           -0.0635 -0.5009  0.4222  0.2324
    75. (0.00019) RY*( 7) C   4           s( 53.64%)p 0.01(  0.69%)d 0.85( 45.67%)
                                           -0.0000 -0.0010  0.7324 -0.0013 -0.0101
                                           -0.0068  0.0735  0.0070 -0.0358 -0.2505
                                           -0.1143 -0.1239 -0.1718  0.5797
    76. (0.00016) RY*( 8) C   4           s(  7.26%)p 0.91(  6.62%)d11.86( 86.12%)
                                            0.0000 -0.0026  0.2694 -0.0099  0.2037
                                           -0.0121  0.1466 -0.0158  0.0520  0.4931
                                            0.5815  0.4978 -0.1768  0.0296
    77. (0.00014) RY*( 9) C   4           s(  0.23%)p31.94(  7.30%)d99.99( 92.47%)
                                            0.0000  0.0030  0.0477 -0.0053  0.1235
                                            0.0124 -0.2289 -0.0116  0.0713  0.0954
                                           -0.5214  0.6441  0.4422  0.1827
    78. (0.00205) RY*( 1) C   5           s(  0.72%)p99.99( 93.33%)d 8.27(  5.95%)
                                            0.0000  0.0001  0.0848  0.0103  0.5171
                                            0.0055  0.3871 -0.0087 -0.7183 -0.1505
                                            0.0376 -0.0009 -0.0364  0.1846
    79. (0.00180) RY*( 2) C   5           s(  0.05%)p99.99( 93.42%)d99.99(  6.53%)
                                           -0.0000  0.0036  0.0220  0.0126  0.6387
                                           -0.0128 -0.7221 -0.0002  0.0681 -0.0321
                                           -0.1369  0.1575 -0.1367 -0.0449
    80. (0.00090) RY*( 3) C   5           s( 70.92%)p 0.40( 28.61%)d 0.01(  0.48%)
                                           -0.0000  0.0175  0.8419  0.0012 -0.3219
                                           -0.0009 -0.3033  0.0043 -0.3007 -0.0005
                                           -0.0093 -0.0615  0.0269 -0.0123
    81. (0.00010) RY*( 4) C   5           s( 27.16%)p 2.61( 70.87%)d 0.07(  1.97%)
                                           -0.0000 -0.0285  0.5204 -0.0118  0.4033
                                           -0.0108  0.4441 -0.0179  0.5901 -0.0585
                                           -0.0981 -0.0634 -0.0337 -0.0384
    82. (0.00001) RY*( 5) C   5           s(  0.20%)p12.82(  2.61%)d99.99( 97.19%)
    83. (0.00001) RY*( 6) C   5           s(  0.35%)p 7.93(  2.76%)d99.99( 96.90%)
    84. (0.00001) RY*( 7) C   5           s(  0.68%)p 3.88(  2.65%)d99.99( 96.66%)
    85. (0.00001) RY*( 8) C   5           s(  0.00%)p 1.00(  2.11%)d46.36( 97.89%)
    86. (0.00000) RY*( 9) C   5           s(  0.03%)p99.99(  3.70%)d99.99( 96.28%)
    87. (0.00212) RY*( 1) C   6           s(  1.02%)p91.99( 93.70%)d 5.18(  5.28%)
                                            0.0000  0.0006  0.1009 -0.0093 -0.4834
                                            0.0100  0.4594  0.0105  0.7014  0.1473
                                            0.0096 -0.0206  0.0555  0.1658
    88. (0.00193) RY*( 2) C   6           s(  0.01%)p 1.00( 94.34%)d 0.06(  5.65%)
                                           -0.0000  0.0014  0.0089 -0.0117 -0.7814
                                           -0.0076 -0.5503 -0.0004 -0.1724  0.0762
                                           -0.1730 -0.0929 -0.0848 -0.0707
    89. (0.00093) RY*( 3) C   6           s( 70.13%)p 0.42( 29.37%)d 0.01(  0.50%)
                                           -0.0000  0.0173  0.8372  0.0009  0.2146
                                            0.0018 -0.4006 -0.0038  0.2953 -0.0100
                                            0.0099  0.0632  0.0243 -0.0151
    90. (0.00010) RY*( 4) C   6           s( 27.65%)p 2.56( 70.72%)d 0.06(  1.63%)
    91. (0.00001) RY*( 5) C   6           s(  0.14%)p21.74(  3.07%)d99.99( 96.79%)
    92. (0.00001) RY*( 6) C   6           s(  0.06%)p53.43(  3.44%)d99.99( 96.50%)
    93. (0.00001) RY*( 7) C   6           s(  0.91%)p 1.25(  1.14%)d99.99( 97.95%)
    94. (0.00001) RY*( 8) C   6           s(  0.17%)p 5.95(  1.01%)d99.99( 98.82%)
    95. (0.00001) RY*( 9) C   6           s(  0.02%)p99.99(  3.28%)d99.99( 96.71%)
    96. (0.00260) RY*( 1) C   7           s(  0.08%)p99.99( 94.58%)d66.18(  5.34%)
                                            0.0000 -0.0037  0.0282  0.0250  0.7119
                                            0.0169  0.6310  0.0025  0.1995 -0.0109
                                            0.1635  0.1325 -0.0726  0.0614
    97. (0.00203) RY*( 2) C   7           s(  1.93%)p49.75( 96.02%)d 1.06(  2.05%)
                                           -0.0000  0.0169  0.1379  0.0026 -0.6262
                                           -0.0106  0.7437  0.0082 -0.1220  0.0034
                                            0.0727 -0.1213 -0.0212 -0.0027
    98. (0.00165) RY*( 3) C   7           s( 20.25%)p 3.54( 71.64%)d 0.40(  8.11%)
                                            0.0000 -0.0264  0.4492 -0.0019  0.2407
                                            0.0113 -0.0376 -0.0069 -0.8105 -0.1760
                                            0.0971 -0.0832 -0.0672 -0.1710
    99. (0.00117) RY*( 4) C   7           s( 76.83%)p 0.29( 22.12%)d 0.01(  1.05%)
                                           -0.0000  0.0072  0.8765 -0.0142 -0.0586
                                            0.0091 -0.1208 -0.0107  0.4503  0.0462
                                           -0.0430  0.0807 -0.0047  0.0028
   100. (0.00014) RY*( 5) C   7           s(  0.03%)p 3.29(  0.10%)d99.99( 99.87%)
                                           -0.0000  0.0005  0.0175  0.0023 -0.0249
                                            0.0011 -0.0146  0.0011  0.0126 -0.2839
                                            0.3889  0.1185  0.8648  0.0697
   101. (0.00005) RY*( 6) C   7           s(  0.00%)p 1.00(  3.99%)d24.04( 96.00%)
   102. (0.00003) RY*( 7) C   7           s(  0.82%)p 7.66(  6.28%)d99.99( 92.90%)
   103. (0.00002) RY*( 8) C   7           s(  0.08%)p58.39(  4.89%)d99.99( 95.03%)
   104. (0.00001) RY*( 9) C   7           s(  0.04%)p11.60(  0.49%)d99.99( 99.47%)
   105. (0.00146) RY*( 1) C   8           s(  1.88%)p50.53( 94.87%)d 1.73(  3.26%)
                                           -0.0000  0.0277  0.1342  0.0056 -0.4557
                                           -0.0058  0.4846 -0.0164  0.7112 -0.1002
                                            0.0029  0.0640 -0.0417 -0.1291
   106. (0.00131) RY*( 2) C   8           s( 34.91%)p 0.83( 28.92%)d 1.04( 36.17%)
                                            0.0000 -0.0015  0.5908 -0.0190 -0.1253
                                            0.0155  0.2288  0.0317 -0.4686 -0.3068
                                            0.1631 -0.1335 -0.1358 -0.4525
   107. (0.00073) RY*( 3) C   8           s(  0.11%)p99.99( 56.97%)d99.99( 42.92%)
                                            0.0000 -0.0034  0.0327  0.0214  0.6324
                                            0.0144  0.3861  0.0049  0.1414  0.0285
                                           -0.5163 -0.3596 -0.0106 -0.1799
   108. (0.00073) RY*( 4) C   8           s(  0.34%)p26.57(  9.14%)d99.99( 90.51%)
                                            0.0000 -0.0011  0.0586  0.0037 -0.2272
                                            0.0062 -0.1993  0.0022  0.0050 -0.2744
                                           -0.2589 -0.2566  0.8335 -0.0478
   109. (0.00031) RY*( 5) C   8           s(  0.28%)p99.99( 52.24%)d99.99( 47.47%)
                                            0.0000 -0.0243  0.0475 -0.0158  0.2768
                                            0.0187 -0.5522  0.0260  0.3736 -0.4408
                                           -0.0325  0.2737 -0.1575 -0.4238
   110. (0.00022) RY*( 6) C   8           s( 23.27%)p 0.05(  1.16%)d 3.25( 75.57%)
                                            0.0000 -0.0109  0.4823 -0.0302 -0.0150
                                            0.0400  0.0096  0.0253 -0.0900  0.0538
                                           -0.5344  0.6017  0.0201  0.3237
   111. (0.00010) RY*( 7) C   8           s( 38.27%)p 0.58( 22.37%)d 1.03( 39.37%)
                                            0.0000 -0.0106  0.6185  0.0049  0.1500
                                           -0.0050 -0.3132  0.0035  0.3209  0.2667
                                            0.2606 -0.3976 -0.0153  0.3103
   112. (0.00002) RY*( 8) C   8           s(  0.45%)p74.08( 33.41%)d99.99( 66.14%)
   113. (0.00000) RY*( 9) C   8           s(  0.42%)p 3.43(  1.45%)d99.99( 98.13%)
   114. (0.00080) RY*( 1) O   9           s(  7.07%)p11.81( 83.47%)d 1.34(  9.46%)
                                           -0.0000  0.0030  0.2658 -0.0019 -0.7821
                                           -0.0032 -0.2668 -0.0007 -0.3897 -0.1405
                                           -0.0762 -0.1685  0.1451 -0.1401
   115. (0.00077) RY*( 2) O   9           s( 19.12%)p 3.64( 69.62%)d 0.59( 11.27%)
                                           -0.0000  0.0037  0.4372  0.0021  0.2091
                                            0.0012  0.6244 -0.0010 -0.5124 -0.1353
                                            0.1640 -0.0422 -0.1760 -0.1862
   116. (0.00006) RY*( 3) O   9           s( 59.82%)p 0.48( 28.57%)d 0.19( 11.60%)
   117. (0.00002) RY*( 4) O   9           s( 11.97%)p 6.48( 77.51%)d 0.88( 10.53%)
   118. (0.00000) RY*( 5) O   9           s(  0.99%)p 9.08(  8.94%)d91.43( 90.07%)
   119. (0.00001) RY*( 6) O   9           s(  0.27%)p32.88(  8.96%)d99.99( 90.77%)
   120. (0.00001) RY*( 7) O   9           s(  0.34%)p24.53(  8.37%)d99.99( 91.29%)
   121. (0.00000) RY*( 8) O   9           s(  0.16%)p34.30(  5.65%)d99.99( 94.19%)
   122. (0.00000) RY*( 9) O   9           s(  0.26%)p34.94(  9.16%)d99.99( 90.57%)
   123. (0.00102) RY*( 1) O  10           s(  5.41%)p16.30( 88.15%)d 1.19(  6.45%)
                                            0.0000  0.0017  0.2325 -0.0040 -0.7527
                                           -0.0002  0.2071  0.0039  0.5215  0.1284
                                           -0.1355  0.0147 -0.0250  0.1696
   124. (0.00080) RY*( 2) O  10           s( 36.05%)p 1.51( 54.44%)d 0.26(  9.50%)
                                           -0.0000  0.0036  0.6004  0.0002  0.4278
                                            0.0021  0.5888 -0.0000  0.1215  0.0797
                                            0.1671  0.2140  0.1098  0.0538
   125. (0.00024) RY*( 3) O  10           s( 44.49%)p 1.04( 46.45%)d 0.20(  9.05%)
                                            0.0000  0.0015  0.6670 -0.0013  0.0963
                                            0.0068 -0.6530  0.0059  0.1696 -0.1644
                                           -0.1004 -0.1593 -0.0483 -0.1604
   126. (0.00004) RY*( 4) O  10           s( 10.09%)p 6.24( 62.92%)d 2.68( 26.99%)
   127. (0.00001) RY*( 5) O  10           s(  0.34%)p34.43( 11.56%)d99.99( 88.10%)
   128. (0.00001) RY*( 6) O  10           s(  1.33%)p10.78( 14.32%)d63.50( 84.35%)
   129. (0.00001) RY*( 7) O  10           s(  0.02%)p99.99(  7.54%)d99.99( 92.45%)
   130. (0.00000) RY*( 8) O  10           s(  0.01%)p 1.00(  2.07%)d47.20( 97.92%)
   131. (0.00000) RY*( 9) O  10           s(  2.28%)p 5.61( 12.78%)d37.34( 84.95%)
   132. (0.00048) RY*( 1) H  11           s( 97.67%)p 0.02(  2.33%)
                                            0.0055  0.9883  0.0112 -0.0457  0.1452
   133. (0.00010) RY*( 2) H  11           s(  0.05%)p99.99( 99.95%)
   134. (0.00007) RY*( 3) H  11           s(  0.02%)p99.99( 99.98%)
   135. (0.00002) RY*( 4) H  11           s(  2.36%)p41.44( 97.64%)
   136. (0.00076) RY*( 1) H  12           s( 98.60%)p 0.01(  1.40%)
                                            0.0047  0.9929 -0.0661 -0.0968 -0.0174
   137. (0.00010) RY*( 2) H  12           s(  0.03%)p99.99( 99.97%)
   138. (0.00007) RY*( 3) H  12           s(  0.00%)p 1.00(100.00%)
   139. (0.00002) RY*( 4) H  12           s(  1.46%)p67.41( 98.54%)
   140. (0.00096) RY*( 1) H  13           s( 99.06%)p 0.01(  0.94%)
                                            0.0043  0.9953 -0.0620  0.0217  0.0715
   141. (0.00008) RY*( 2) H  13           s(  0.03%)p99.99( 99.97%)
   142. (0.00006) RY*( 3) H  13           s(  0.08%)p99.99( 99.92%)
   143. (0.00002) RY*( 4) H  13           s(  0.92%)p99.99( 99.08%)
   144. (0.00181) RY*( 1) H  14           s( 99.87%)p 0.00(  0.13%)
                                            0.0058  0.9993 -0.0040 -0.0132 -0.0339
   145. (0.00011) RY*( 2) H  14           s(  0.00%)p 1.00(100.00%)
                                            0.0007  0.0053  0.7714  0.6123 -0.1735
   146. (0.00005) RY*( 3) H  14           s(  0.15%)p99.99( 99.85%)
   147. (0.00002) RY*( 4) H  14           s(  0.08%)p99.99( 99.92%)
   148. (0.00086) RY*( 1) H  15           s( 99.35%)p 0.01(  0.65%)
                                            0.0044  0.9967  0.0092 -0.0351  0.0718
   149. (0.00010) RY*( 2) H  15           s(  0.01%)p 1.00( 99.99%)
                                           -0.0009  0.0081 -0.5281  0.7798  0.3361
   150. (0.00006) RY*( 3) H  15           s(  0.01%)p 1.00( 99.99%)
   151. (0.00002) RY*( 4) H  15           s(  0.72%)p99.99( 99.28%)
   152. (0.00134) RY*( 1) H  16           s( 99.56%)p 0.00(  0.44%)
                                            0.0054  0.9978 -0.0273  0.0295  0.0524
   153. (0.00009) RY*( 2) H  16           s(  0.07%)p99.99( 99.93%)
   154. (0.00005) RY*( 3) H  16           s(  0.00%)p 1.00(100.00%)
   155. (0.00002) RY*( 4) H  16           s(  0.45%)p99.99( 99.55%)
   156. (0.00063) RY*( 1) H  17           s( 98.70%)p 0.01(  1.30%)
                                            0.0044  0.9935 -0.0674  0.0729  0.0556
   157. (0.00010) RY*( 2) H  17           s(  0.02%)p99.99( 99.98%)
   158. (0.00006) RY*( 3) H  17           s(  0.06%)p99.99( 99.94%)
   159. (0.00002) RY*( 4) H  17           s(  1.30%)p76.14( 98.70%)
   160. (0.00062) RY*( 1) H  18           s( 98.44%)p 0.02(  1.56%)
                                            0.0044  0.9922  0.1062  0.0476 -0.0449
   161. (0.00009) RY*( 2) H  18           s(  0.02%)p99.99( 99.98%)
   162. (0.00006) RY*( 3) H  18           s(  0.08%)p99.99( 99.92%)
   163. (0.00002) RY*( 4) H  18           s(  1.54%)p63.76( 98.46%)
   164. (0.00065) RY*( 1) H  19           s( 98.56%)p 0.01(  1.44%)
                                            0.0045  0.9928  0.0293 -0.0854  0.0792
   165. (0.00011) RY*( 2) H  19           s(  0.01%)p99.99( 99.99%)
                                           -0.0000  0.0105 -0.8400  0.2704  0.4702
   166. (0.00007) RY*( 3) H  19           s(  0.26%)p99.99( 99.74%)
   167. (0.00002) RY*( 4) H  19           s(  1.25%)p79.27( 98.75%)
   168. (0.00065) RY*( 1) H  20           s( 98.09%)p 0.02(  1.91%)
                                            0.0067  0.9904 -0.0778 -0.0874 -0.0739
   169. (0.00011) RY*( 2) H  20           s(  0.08%)p99.99( 99.92%)
                                           -0.0029  0.0283  0.8741 -0.0496 -0.4824
   170. (0.00007) RY*( 3) H  20           s(  0.52%)p99.99( 99.48%)
   171. (0.00003) RY*( 4) H  20           s(  1.40%)p70.38( 98.60%)
   172. (0.00060) RY*( 1) H  21           s( 98.12%)p 0.02(  1.88%)
                                            0.0049  0.9905 -0.0716  0.1081  0.0446
   173. (0.00010) RY*( 2) H  21           s(  0.01%)p99.99( 99.99%)
   174. (0.00006) RY*( 3) H  21           s(  0.05%)p99.99( 99.95%)
   175. (0.00002) RY*( 4) H  21           s(  1.90%)p51.62( 98.10%)
   176. (0.00062) RY*( 1) H  22           s( 98.35%)p 0.02(  1.65%)
                                            0.0044  0.9917  0.0979  0.0515 -0.0655
   177. (0.00010) RY*( 2) H  22           s(  0.03%)p99.99( 99.97%)
   178. (0.00006) RY*( 3) H  22           s(  0.05%)p99.99( 99.95%)
   179. (0.00002) RY*( 4) H  22           s(  1.66%)p59.40( 98.34%)
   180. (0.00140) RY*( 1) H  23           s( 99.69%)p 0.00(  0.31%)
                                            0.0030  0.9984  0.0144  0.0434 -0.0319
   181. (0.00009) RY*( 2) H  23           s(  0.01%)p 1.00( 99.99%)
   182. (0.00005) RY*( 3) H  23           s(  0.06%)p99.99( 99.94%)
   183. (0.00002) RY*( 4) H  23           s(  0.34%)p99.99( 99.66%)
   184. (0.00166) RY*( 1) H  24           s( 99.68%)p 0.00(  0.32%)
                                            0.0056  0.9984 -0.0526  0.0091 -0.0200
   185. (0.00010) RY*( 2) H  24           s(  0.01%)p99.99( 99.99%)
                                           -0.0013  0.0116  0.5337  0.6653 -0.5219
   186. (0.00006) RY*( 3) H  24           s(  0.18%)p99.99( 99.82%)
   187. (0.00002) RY*( 4) H  24           s(  0.22%)p99.99( 99.78%)
   188. (0.00109) RY*( 1) H  25           s( 99.59%)p 0.00(  0.41%)
                                            0.0090  0.9979 -0.0001 -0.0479  0.0422
   189. (0.00014) RY*( 2) H  25           s(  0.09%)p99.99( 99.91%)
                                            0.0019  0.0298 -0.6702 -0.0312 -0.7409
   190. (0.00007) RY*( 3) H  25           s(  0.22%)p99.99( 99.78%)
   191. (0.00002) RY*( 4) H  25           s(  0.20%)p99.99( 99.80%)
   192. (0.00090) RY*( 1) H  26           s( 99.04%)p 0.01(  0.96%)
                                            0.0056  0.9952  0.0367 -0.0615  0.0670
   193. (0.00011) RY*( 2) H  26           s(  0.53%)p99.99( 99.47%)
                                            0.0031  0.0726  0.3405  0.7038 -0.6193
   194. (0.00006) RY*( 3) H  26           s(  0.35%)p99.99( 99.65%)
   195. (0.00002) RY*( 4) H  26           s(  0.19%)p99.99( 99.81%)
   196. (0.00073) RY*( 1) H  27           s(  3.64%)p26.46( 96.36%)
                                            0.0026  0.1908 -0.7254 -0.6491 -0.1266
   197. (0.00067) RY*( 2) H  27           s( 49.04%)p 1.04( 50.96%)
                                            0.0129  0.7002  0.4630 -0.2141 -0.4994
   198. (0.00042) RY*( 3) H  27           s( 44.25%)p 1.26( 55.75%)
                                            0.0098  0.6652 -0.1513  0.2292  0.6943
   199. (0.00001) RY*( 4) H  27           s(  3.54%)p27.28( 96.46%)
   200. (0.00072) RY*( 1) H  28           s( 13.57%)p 6.37( 86.43%)
                                            0.0078  0.3683 -0.8551  0.2786  0.2356
   201. (0.00069) RY*( 2) H  28           s( 58.98%)p 0.70( 41.02%)
                                            0.0135  0.7679  0.2203  0.1526 -0.5817
   202. (0.00046) RY*( 3) H  28           s( 24.67%)p 3.05( 75.33%)
                                            0.0066  0.4967  0.1436 -0.6683  0.5348
   203. (0.00001) RY*( 4) H  28           s(  3.25%)p29.78( 96.75%)
   204. (0.01056) BD*( 1) C   1 - C   2  
                ( 51.14%)   0.7151* C   1 s( 29.11%)p 2.43( 70.83%)d 0.00(  0.07%)
                                            0.0004  0.5394  0.0081  0.6326  0.0040
                                            0.3076 -0.0045 -0.4616 -0.0200  0.0120
                                           -0.0185 -0.0092  0.0091  0.0002
                ( 48.86%)  -0.6990* C   2 s( 28.90%)p 2.46( 71.04%)d 0.00(  0.06%)
                                            0.0002  0.5375  0.0075 -0.6524  0.0009
                                           -0.3075 -0.0103  0.4360 -0.0062  0.0129
                                           -0.0174 -0.0071  0.0105 -0.0036
   205. (0.00259) BD*( 1) C   1 - H  11  
                ( 37.55%)   0.6127* C   1 s( 24.01%)p 3.16( 75.95%)d 0.00(  0.04%)
                                            0.0001 -0.4900  0.0016 -0.2937  0.0189
                                            0.3469  0.0075 -0.7433 -0.0042  0.0052
                                           -0.0118  0.0106 -0.0009 -0.0095
                ( 62.45%)  -0.7903* H  11 s( 99.91%)p 0.00(  0.09%)
                                           -0.9996  0.0011  0.0066 -0.0127  0.0262
   206. (0.00274) BD*( 1) C   1 - H  12  
                ( 38.04%)   0.6167* C   1 s( 23.18%)p 3.31( 76.78%)d 0.00(  0.04%)
                                           -0.0000  0.4815  0.0006 -0.4271 -0.0085
                                           -0.6251  0.0005 -0.4406  0.0203  0.0104
                                            0.0084  0.0138 -0.0058  0.0008
                ( 61.96%)  -0.7872* H  12 s( 99.91%)p 0.00(  0.09%)
                                            0.9996 -0.0013  0.0166  0.0219  0.0109
   207. (0.00384) BD*( 1) C   1 - H  13  
                ( 37.52%)   0.6126* C   1 s( 23.66%)p 3.23( 76.30%)d 0.00(  0.04%)
                                           -0.0000  0.4864 -0.0041 -0.5743 -0.0119
                                            0.6272 -0.0155  0.1986  0.0077 -0.0161
                                           -0.0036  0.0043 -0.0041 -0.0084
                ( 62.48%)  -0.7904* H  13 s( 99.91%)p 0.00(  0.09%)
                                            0.9996 -0.0020  0.0210 -0.0196 -0.0075
   208. (0.01344) BD*( 1) C   2 - C   3  
                ( 49.11%)   0.7008* C   2 s( 29.48%)p 2.39( 70.48%)d 0.00(  0.04%)
                                           -0.0001 -0.5429  0.0005 -0.4108  0.0134
                                           -0.6229  0.0068 -0.3846  0.0010 -0.0130
                                           -0.0066 -0.0120  0.0054  0.0051
                ( 50.89%)  -0.7134* C   3 s( 27.18%)p 2.68( 72.76%)d 0.00(  0.05%)
                                           -0.0003 -0.5212 -0.0154  0.4015  0.0094
                                            0.6023  0.0049  0.4512  0.0016 -0.0130
                                           -0.0101 -0.0145  0.0054  0.0023
   209. (0.02032) BD*( 1) C   2 - O  10  
                ( 69.72%)   0.8350* C   2 s( 18.67%)p 4.34( 81.02%)d 0.02(  0.31%)
                                           -0.0001  0.4309  0.0320 -0.3158 -0.0048
                                            0.3154  0.0166 -0.7806 -0.0368 -0.0122
                                            0.0299 -0.0283  0.0017  0.0361
                ( 30.28%)  -0.5503* O  10 s( 33.92%)p 1.95( 66.02%)d 0.00(  0.06%)
                                           -0.0001  0.5824 -0.0016  0.2878  0.0014
                                           -0.3259  0.0048  0.6864 -0.0030 -0.0059
                                            0.0083 -0.0195 -0.0069  0.0084
   210. (0.01730) BD*( 1) C   2 - H  14  
                ( 39.26%)   0.6266* C   2 s( 23.02%)p 3.34( 76.92%)d 0.00(  0.06%)
                                            0.0002 -0.4794  0.0193 -0.5513  0.0119
                                            0.6454  0.0020  0.2206  0.0032  0.0190
                                            0.0068 -0.0086  0.0032  0.0110
                ( 60.74%)  -0.7794* H  14 s( 99.90%)p 0.00(  0.10%)
                                           -0.9995  0.0054  0.0190 -0.0243 -0.0050
   211. (0.01732) BD*( 1) C   3 - C   4  
                ( 49.69%)   0.7049* C   3 s( 29.61%)p 2.38( 70.34%)d 0.00(  0.04%)
                                           -0.0004 -0.5442  0.0024 -0.6618  0.0095
                                           -0.3273 -0.0032  0.3975 -0.0144 -0.0105
                                            0.0138  0.0062 -0.0094  0.0028
                ( 50.31%)  -0.7093* C   4 s( 24.74%)p 3.04( 75.20%)d 0.00(  0.06%)
                                           -0.0001 -0.4974 -0.0003  0.6899  0.0040
                                            0.3857 -0.0098 -0.3565 -0.0101 -0.0151
                                            0.0133  0.0078 -0.0080  0.0059
   212. (0.00564) BD*( 1) C   3 - H  15  
                ( 38.06%)   0.6169* C   3 s( 21.24%)p 3.71( 78.72%)d 0.00(  0.04%)
                                            0.0003 -0.4609  0.0040 -0.2586  0.0122
                                            0.3522 -0.0161 -0.7718 -0.0107  0.0047
                                           -0.0083  0.0146  0.0034 -0.0115
                ( 61.94%)  -0.7870* H  15 s( 99.91%)p 0.00(  0.09%)
                                           -0.9996  0.0021  0.0074 -0.0079  0.0272
   213. (0.00760) BD*( 1) C   3 - H  16  
                ( 37.10%)   0.6091* C   3 s( 21.93%)p 3.56( 78.03%)d 0.00(  0.04%)
                                            0.0002 -0.4683  0.0008  0.5772 -0.0066
                                           -0.6365  0.0041 -0.2044 -0.0157  0.0171
                                            0.0052 -0.0055 -0.0004  0.0077
                ( 62.90%)  -0.7931* H  16 s( 99.91%)p 0.00(  0.09%)
                                           -0.9995  0.0038 -0.0181  0.0223  0.0079
   214. (0.01132) BD*( 1) C   4 - C   5  
                ( 47.98%)   0.6927* C   4 s( 25.00%)p 3.00( 74.96%)d 0.00(  0.05%)
                                           -0.0001 -0.5000 -0.0018 -0.4341 -0.0011
                                           -0.4329 -0.0052 -0.6113  0.0034 -0.0093
                                           -0.0135 -0.0134 -0.0005 -0.0062
                ( 52.02%)  -0.7212* C   5 s( 30.05%)p 2.33( 69.90%)d 0.00(  0.05%)
                                           -0.0006 -0.5482  0.0058  0.4087 -0.0003
                                            0.4395 -0.0037  0.5820  0.0006 -0.0095
                                           -0.0124 -0.0138  0.0007 -0.0045
   215. (0.01088) BD*( 1) C   4 - C   6  
                ( 47.42%)   0.6887* C   4 s( 25.40%)p 2.94( 74.56%)d 0.00(  0.04%)
                                           -0.0001 -0.5040 -0.0013  0.2606 -0.0018
                                           -0.5476 -0.0036  0.6147 -0.0034  0.0067
                                           -0.0077  0.0163  0.0054 -0.0059
                ( 52.58%)  -0.7251* C   6 s( 29.53%)p 2.39( 70.43%)d 0.00(  0.04%)
                                           -0.0006 -0.5434  0.0045 -0.2384  0.0001
                                            0.5438 -0.0036 -0.5930  0.0000  0.0065
                                           -0.0071  0.0167  0.0065 -0.0047
   216. (0.01616) BD*( 1) C   4 - C   7  
                ( 50.04%)   0.7074* C   4 s( 24.85%)p 3.02( 75.10%)d 0.00(  0.05%)
                                            0.0001  0.4985 -0.0026  0.5165  0.0043
                                           -0.6027  0.0090 -0.3475 -0.0117 -0.0161
                                           -0.0087  0.0106 -0.0032 -0.0068
                ( 49.96%)  -0.7068* C   7 s( 29.68%)p 2.37( 70.28%)d 0.00(  0.04%)
                                            0.0004  0.5447 -0.0070 -0.5004  0.0085
                                            0.5516  0.0020  0.3847 -0.0128 -0.0125
                                           -0.0103  0.0101 -0.0003 -0.0018
   217. (0.00314) BD*( 1) C   5 - H  17  
                ( 37.88%)   0.6155* C   5 s( 23.44%)p 3.26( 76.52%)d 0.00(  0.04%)
                                           -0.0000  0.4842  0.0037 -0.5084  0.0193
                                            0.6242  0.0055  0.3414  0.0120 -0.0147
                                           -0.0083  0.0088 -0.0019 -0.0055
                ( 62.12%)  -0.7882* H  17 s( 99.92%)p 0.00(  0.08%)
                                            0.9996 -0.0011  0.0144 -0.0222 -0.0121
   218. (0.00277) BD*( 1) C   5 - H  18  
                ( 38.14%)   0.6176* C   5 s( 23.28%)p 3.29( 76.68%)d 0.00(  0.04%)
                                            0.0001 -0.4825 -0.0026 -0.7094 -0.0025
                                           -0.3871 -0.0113  0.3363 -0.0206 -0.0117
                                            0.0116  0.0062 -0.0084  0.0054
                ( 61.86%)  -0.7865* H  18 s( 99.92%)p 0.00(  0.08%)
                                           -0.9996  0.0008  0.0232  0.0147 -0.0094
   219. (0.00332) BD*( 1) C   5 - H  19  
                ( 39.24%)   0.6264* C   5 s( 23.12%)p 3.32( 76.84%)d 0.00(  0.04%)
                                           -0.0001  0.4808  0.0013  0.2653  0.0094
                                           -0.5163  0.0215  0.6563  0.0142 -0.0068
                                            0.0075 -0.0166 -0.0050  0.0063
                ( 60.76%)  -0.7795* H  19 s( 99.92%)p 0.00(  0.08%)
                                            0.9996 -0.0013 -0.0090  0.0128 -0.0232
   220. (0.00399) BD*( 1) C   6 - H  20  
                ( 38.24%)   0.6184* C   6 s( 23.90%)p 3.18( 76.05%)d 0.00(  0.04%)
                                           -0.0000  0.4889  0.0028 -0.4349 -0.0048
                                           -0.4007  0.0213 -0.6405 -0.0115  0.0091
                                            0.0124  0.0132  0.0003  0.0051
                ( 61.76%)  -0.7859* H  20 s( 99.91%)p 0.00(  0.09%)
                                            0.9996 -0.0029  0.0162  0.0112  0.0221
   221. (0.00270) BD*( 1) C   6 - H  21  
                ( 38.32%)   0.6190* C   6 s( 23.12%)p 3.32( 76.84%)d 0.00(  0.04%)
                                           -0.0001  0.4808  0.0019 -0.5229  0.0009
                                            0.6176  0.0091  0.3362 -0.0221 -0.0140
                                           -0.0086  0.0102 -0.0018 -0.0053
                ( 61.68%)  -0.7854* H  21 s( 99.92%)p 0.00(  0.08%)
                                            0.9996 -0.0009  0.0172 -0.0214 -0.0087
   222. (0.00323) BD*( 1) C   6 - H  22  
                ( 38.39%)   0.6196* C   6 s( 23.34%)p 3.28( 76.62%)d 0.00(  0.04%)
                                            0.0001 -0.4831 -0.0017 -0.6927  0.0153
                                           -0.4019 -0.0127  0.3525  0.0128 -0.0127
                                            0.0112  0.0054 -0.0082  0.0058
                ( 61.61%)  -0.7849* H  22 s( 99.92%)p 0.00(  0.08%)
                                           -0.9996  0.0007  0.0211  0.0150 -0.0130
   223. (0.00944) BD*( 1) C   7 - C   8  
                ( 50.59%)   0.7112* C   7 s( 26.42%)p 2.78( 73.52%)d 0.00(  0.05%)
                                            0.0002  0.5137  0.0188  0.3306  0.0205
                                           -0.5813 -0.0183  0.5360 -0.0072 -0.0106
                                            0.0094 -0.0168 -0.0066  0.0006
                ( 49.41%)  -0.7030* C   8 s( 30.55%)p 2.27( 69.41%)d 0.00(  0.04%)
                                            0.0002  0.5527 -0.0008 -0.3344  0.0159
                                            0.5695 -0.0159 -0.5073 -0.0045 -0.0082
                                            0.0091 -0.0147 -0.0043  0.0019
   224. (0.00725) BD*( 1) C   7 - H  23  
                ( 37.23%)   0.6101* C   7 s( 22.09%)p 3.52( 77.87%)d 0.00(  0.04%)
                                            0.0002 -0.4700 -0.0010 -0.6626  0.0094
                                           -0.4191  0.0125  0.4045  0.0124 -0.0122
                                            0.0121  0.0067 -0.0083  0.0046
                ( 62.77%)  -0.7923* H  23 s( 99.91%)p 0.00(  0.09%)
                                           -0.9995  0.0016  0.0213  0.0146 -0.0159
   225. (0.00769) BD*( 1) C   7 - H  24  
                ( 38.23%)   0.6183* C   7 s( 21.74%)p 3.60( 78.22%)d 0.00(  0.04%)
                                           -0.0002  0.4662 -0.0054 -0.4473  0.0211
                                           -0.4256  0.0091 -0.6326 -0.0145  0.0099
                                            0.0125  0.0133 -0.0011  0.0035
                ( 61.77%)  -0.7860* H  24 s( 99.91%)p 0.00(  0.09%)
                                            0.9996 -0.0046  0.0120  0.0112  0.0241
   226. (0.00742) BD*( 1) C   8 - O   9  
                ( 68.74%)   0.8291* C   8 s( 20.46%)p 3.87( 79.24%)d 0.01(  0.30%)
                                            0.0001  0.4500  0.0453  0.4649  0.0206
                                           -0.5892 -0.0263 -0.4768 -0.0235 -0.0328
                                           -0.0264  0.0342 -0.0083 -0.0049
                ( 31.26%)  -0.5591* O   9 s( 32.12%)p 2.11( 67.81%)d 0.00(  0.07%)
                                           -0.0001  0.5667  0.0011 -0.4127 -0.0001
                                            0.5123  0.0001  0.4954 -0.0032 -0.0091
                                           -0.0139  0.0160 -0.0014  0.0110
   227. (0.01395) BD*( 1) C   8 - H  25  
                ( 40.17%)   0.6338* C   8 s( 24.36%)p 3.10( 75.58%)d 0.00(  0.06%)
                                           -0.0000  0.4935 -0.0100 -0.6055  0.0126
                                           -0.4509 -0.0052  0.4308  0.0084  0.0159
                                           -0.0136 -0.0119  0.0055 -0.0031
                ( 59.83%)  -0.7735* H  25 s( 99.90%)p 0.00(  0.10%)
                                            0.9995 -0.0076  0.0215  0.0140 -0.0178
   228. (0.01285) BD*( 1) C   8 - H  26  
                ( 38.98%)   0.6243* C   8 s( 24.69%)p 3.05( 75.25%)d 0.00(  0.06%)
                                            0.0000 -0.4968  0.0094 -0.5507  0.0017
                                           -0.3502  0.0095 -0.5715 -0.0012 -0.0113
                                           -0.0177 -0.0095 -0.0043 -0.0041
                ( 61.02%)  -0.7811* H  26 s( 99.90%)p 0.00(  0.10%)
                                           -0.9995  0.0044  0.0181  0.0145  0.0219
   229. (0.00257) BD*( 1) O   9 - H  27  
                ( 25.03%)   0.5003* O   9 s( 19.99%)p 4.00( 79.93%)d 0.00(  0.08%)
                                           -0.0001 -0.4467 -0.0188 -0.4290 -0.0209
                                            0.6161  0.0273 -0.4841  0.0011  0.0068
                                           -0.0141  0.0215  0.0034 -0.0114
                ( 74.97%)  -0.8659* H  27 s( 99.53%)p 0.00(  0.47%)
                                           -0.9976  0.0043  0.0350 -0.0484  0.0335
   230. (0.00357) BD*( 1) O  10 - H  28  
                ( 24.79%)   0.4979* O  10 s( 19.92%)p 4.02( 80.00%)d 0.00(  0.08%)
                                           -0.0002 -0.4459 -0.0185  0.4148  0.0167
                                            0.6164  0.0055  0.4966  0.0320 -0.0163
                                           -0.0037 -0.0148  0.0145  0.0111
                ( 75.21%)  -0.8672* H  28 s( 99.53%)p 0.00(  0.47%)
                                           -0.9976  0.0054 -0.0325 -0.0450 -0.0402


 NHO Directionality and "Bond Bending" (deviations from line of nuclear centers)

         [Thresholds for printing:  angular deviation  >  1.0 degree]
                                    hybrid p-character > 25.0%
                                    orbital occupancy  >  0.10e

                                Line of Centers        Hybrid 1              Hybrid 2
                                ---------------  -------------------   ------------------
                NBO               Theta   Phi    Theta   Phi    Dev    Theta   Phi    Dev
 ========================================================================================
     1. BD (   1) C   1 - C   2   123.2   26.3   124.3   25.5   1.4     59.3  206.0   2.5
     2. BD (   1) C   1 - H  11    31.5  309.7    31.0  307.8   1.1      --     --    --
     3. BD (   1) C   1 - H  12   120.1  235.9   118.9  235.1   1.4      --     --    --
     4. BD (   1) C   1 - H  13    77.1  132.3    76.3  133.8   1.6      --     --    --
     5. BD (   1) C   2 - C   3    60.4   55.6    62.4   57.2   2.5    121.7  235.9   2.1
     6. BD (   1) C   2 - O  10   149.1  132.4   150.5  134.0   1.6     32.3  312.0   1.5
     7. BD (   1) C   2 - H  14   101.3  310.6   104.9  309.8   3.6      --     --    --
     8. BD (   1) C   3 - C   4   115.9   28.0   117.7   26.9   2.0     65.1  208.4   1.1
     9. BD (   1) C   3 - H  15    29.4  305.5    28.0  306.2   1.4      --     --    --
    10. BD (   1) C   3 - H  16    76.6  132.2    75.5  132.1   1.1      --     --    --
    13. BD (   1) C   4 - C   7   115.2  311.4     --     --    --      63.3  131.6   1.4
    14. BD (   1) C   5 - H  17    67.1  129.2    66.1  127.8   1.6      --     --    --
    15. BD (   1) C   5 - H  18   112.7   28.8   111.2   29.2   1.6      --     --    --
    16. BD (   1) C   5 - H  19    41.0  297.3    40.2  299.0   1.4      --     --    --
    17. BD (   1) C   6 - H  20   136.6  222.7   138.3  220.8   2.2      --     --    --
    18. BD (   1) C   6 - H  21    67.3  130.4    68.9  129.8   1.7      --     --    --
    19. BD (   1) C   6 - H  22   113.4   30.0   114.7   31.5   1.8      --     --    --
    20. BD (   1) C   7 - C   8    52.9  300.3     --     --    --     128.7  119.9   1.7
    21. BD (   1) C   7 - H  23   117.3   32.3   118.4   31.9   1.2      --     --    --
    22. BD (   1) C   7 - H  24   136.2  223.6   137.4  224.3   1.3      --     --    --
    23. BD (   1) C   8 - O   9   125.0  308.6   122.5  308.3   2.4     53.2  128.9   1.9
    24. BD (   1) C   8 - H  25    59.0  213.4    59.6  217.6   3.6      --     --    --
    25. BD (   1) C   8 - H  26    47.8   36.2    48.4   31.8   3.3      --     --    --
    26. BD (   1) O   9 - H  27    53.4  304.7    58.4  305.0   5.0      --     --    --
    27. BD (   1) O  10 - H  28   120.4  238.6   124.9  235.2   5.4      --     --    --
    38. LP (   1) O   9             --     --    175.4  297.2   --       --     --    --
    39. LP (   2) O   9             --     --     89.1   36.5   --       --     --    --
    40. LP (   1) O  10             --     --    107.7   94.1   --       --     --    --
    41. LP (   2) O  10             --     --    118.8  350.0   --       --     --    --


 Second Order Perturbation Theory Analysis of Fock Matrix in NBO Basis

     Threshold for printing:   0.25 kcal/mol
                                                                              E(2)  E(j)-E(i) F(i,j)
         Donor NBO (i)                     Acceptor NBO (j)                 kcal/mol   a.u.    a.u. 
 ===================================================================================================

 within unit  1
   1. BD (   1) C   1 - C   2        / 61. RY*(   2) C   3                    0.71    1.53    0.042
   1. BD (   1) C   1 - C   2        /123. RY*(   1) O  10                    0.44    1.76    0.035
   1. BD (   1) C   1 - C   2        /208. BD*(   1) C   2 - C   3            1.00    1.02    0.040
   1. BD (   1) C   1 - C   2        /210. BD*(   1) C   2 - H  14            0.35    1.05    0.024
   1. BD (   1) C   1 - C   2        /211. BD*(   1) C   3 - C   4            1.36    1.02    0.047
   2. BD (   1) C   1 - H  11        /209. BD*(   1) C   2 - O  10            2.70    0.74    0.057
   3. BD (   1) C   1 - H  12        /208. BD*(   1) C   2 - C   3            1.73    0.87    0.049
   3. BD (   1) C   1 - H  12        /209. BD*(   1) C   2 - O  10            0.33    0.74    0.020
   4. BD (   1) C   1 - H  13        /209. BD*(   1) C   2 - O  10            0.26    0.74    0.018
   4. BD (   1) C   1 - H  13        /210. BD*(   1) C   2 - H  14            1.59    0.90    0.048
   5. BD (   1) C   2 - C   3        / 42. RY*(   1) C   1                    0.70    1.40    0.040
   5. BD (   1) C   2 - C   3        / 69. RY*(   1) C   4                    0.73    1.50    0.042
   5. BD (   1) C   2 - C   3        /124. RY*(   2) O  10                    0.41    2.04    0.037
   5. BD (   1) C   2 - C   3        /204. BD*(   1) C   1 - C   2            0.69    0.99    0.033
   5. BD (   1) C   2 - C   3        /206. BD*(   1) C   1 - H  12            0.79    1.06    0.037
   5. BD (   1) C   2 - C   3        /210. BD*(   1) C   2 - H  14            0.38    1.03    0.025
   5. BD (   1) C   2 - C   3        /211. BD*(   1) C   3 - C   4            0.75    1.00    0.035
   5. BD (   1) C   2 - C   3        /213. BD*(   1) C   3 - H  16            0.31    1.07    0.023
   5. BD (   1) C   2 - C   3        /214. BD*(   1) C   4 - C   5            0.63    1.02    0.032
   5. BD (   1) C   2 - C   3        /230. BD*(   1) O  10 - H  28            0.90    1.02    0.039
   6. BD (   1) C   2 - O  10        /205. BD*(   1) C   1 - H  11            0.57    1.34    0.035
   6. BD (   1) C   2 - O  10        /212. BD*(   1) C   3 - H  15            0.63    1.33    0.037
   7. BD (   1) C   2 - H  14        / 43. RY*(   2) C   1                    0.35    1.26    0.026
   7. BD (   1) C   2 - H  14        / 60. RY*(   1) C   3                    0.29    1.49    0.026
   7. BD (   1) C   2 - H  14        /123. RY*(   1) O  10                    0.26    1.65    0.026
   7. BD (   1) C   2 - H  14        /207. BD*(   1) C   1 - H  13            1.40    0.98    0.047
   7. BD (   1) C   2 - H  14        /208. BD*(   1) C   2 - C   3            0.26    0.91    0.019
   7. BD (   1) C   2 - H  14        /213. BD*(   1) C   3 - H  16            1.49    0.98    0.048
   8. BD (   1) C   3 - C   4        / 78. RY*(   1) C   5                    0.58    1.40    0.036
   8. BD (   1) C   3 - C   4        / 88. RY*(   2) C   6                    0.43    1.40    0.031
   8. BD (   1) C   3 - C   4        / 96. RY*(   1) C   7                    0.36    1.57    0.030
   8. BD (   1) C   3 - C   4        /204. BD*(   1) C   1 - C   2            0.81    0.95    0.035
   8. BD (   1) C   3 - C   4        /208. BD*(   1) C   2 - C   3            0.60    0.96    0.030
   8. BD (   1) C   3 - C   4        /212. BD*(   1) C   3 - H  15            0.41    1.02    0.026
   8. BD (   1) C   3 - C   4        /213. BD*(   1) C   3 - H  16            0.39    1.03    0.025
   8. BD (   1) C   3 - C   4        /214. BD*(   1) C   4 - C   5            0.53    0.98    0.029
   8. BD (   1) C   3 - C   4        /215. BD*(   1) C   4 - C   6            0.70    0.98    0.033
   8. BD (   1) C   3 - C   4        /216. BD*(   1) C   4 - C   7            0.60    0.97    0.031
   8. BD (   1) C   3 - C   4        /218. BD*(   1) C   5 - H  18            0.81    1.06    0.037
   8. BD (   1) C   3 - C   4        /222. BD*(   1) C   6 - H  22            0.81    1.06    0.037
   8. BD (   1) C   3 - C   4        /224. BD*(   1) C   7 - H  23            0.83    1.04    0.037
   9. BD (   1) C   3 - H  15        / 71. RY*(   3) C   4                    0.48    1.36    0.033
   9. BD (   1) C   3 - H  15        /209. BD*(   1) C   2 - O  10            2.79    0.73    0.057
   9. BD (   1) C   3 - H  15        /211. BD*(   1) C   3 - C   4            0.30    0.86    0.020
   9. BD (   1) C   3 - H  15        /215. BD*(   1) C   4 - C   6            1.55    0.88    0.047
  10. BD (   1) C   3 - H  16        / 70. RY*(   2) C   4                    0.51    1.43    0.034
  10. BD (   1) C   3 - H  16        /209. BD*(   1) C   2 - O  10            0.25    0.72    0.017
  10. BD (   1) C   3 - H  16        /210. BD*(   1) C   2 - H  14            1.70    0.89    0.049
  10. BD (   1) C   3 - H  16        /211. BD*(   1) C   3 - C   4            0.39    0.85    0.023
  10. BD (   1) C   3 - H  16        /216. BD*(   1) C   4 - C   7            1.81    0.86    0.050
  11. BD (   1) C   4 - C   5        / 62. RY*(   3) C   3                    0.64    1.43    0.039
  11. BD (   1) C   4 - C   5        / 88. RY*(   2) C   6                    0.48    1.38    0.033
  11. BD (   1) C   4 - C   5        / 96. RY*(   1) C   7                    0.45    1.56    0.034
  11. BD (   1) C   4 - C   5        /208. BD*(   1) C   2 - C   3            1.55    0.95    0.049
  11. BD (   1) C   4 - C   5        /211. BD*(   1) C   3 - C   4            0.72    0.95    0.033
  11. BD (   1) C   4 - C   5        /215. BD*(   1) C   4 - C   6            0.78    0.97    0.035
  11. BD (   1) C   4 - C   5        /216. BD*(   1) C   4 - C   7            0.70    0.96    0.033
  11. BD (   1) C   4 - C   5        /217. BD*(   1) C   5 - H  17            0.26    1.05    0.021
  11. BD (   1) C   4 - C   5        /218. BD*(   1) C   5 - H  18            0.25    1.05    0.021
  11. BD (   1) C   4 - C   5        /219. BD*(   1) C   5 - H  19            0.27    1.04    0.021
  11. BD (   1) C   4 - C   5        /220. BD*(   1) C   6 - H  20            0.96    1.06    0.041
  11. BD (   1) C   4 - C   5        /225. BD*(   1) C   7 - H  24            0.99    1.02    0.040
  12. BD (   1) C   4 - C   6        / 60. RY*(   1) C   3                    0.73    1.52    0.042
  12. BD (   1) C   4 - C   6        / 78. RY*(   1) C   5                    0.30    1.39    0.026
  12. BD (   1) C   4 - C   6        / 79. RY*(   2) C   5                    0.34    1.39    0.028
  12. BD (   1) C   4 - C   6        / 97. RY*(   2) C   7                    0.33    1.30    0.026
  12. BD (   1) C   4 - C   6        / 98. RY*(   3) C   7                    0.51    1.43    0.034
  12. BD (   1) C   4 - C   6        /211. BD*(   1) C   3 - C   4            0.73    0.94    0.033
  12. BD (   1) C   4 - C   6        /212. BD*(   1) C   3 - H  15            0.90    1.01    0.038
  12. BD (   1) C   4 - C   6        /214. BD*(   1) C   4 - C   5            0.75    0.96    0.034
  12. BD (   1) C   4 - C   6        /216. BD*(   1) C   4 - C   7            0.80    0.95    0.035
  12. BD (   1) C   4 - C   6        /219. BD*(   1) C   5 - H  19            1.07    1.03    0.042
  12. BD (   1) C   4 - C   6        /220. BD*(   1) C   6 - H  20            0.27    1.06    0.021
  12. BD (   1) C   4 - C   6        /223. BD*(   1) C   7 - C   8            1.59    0.95    0.049
  13. BD (   1) C   4 - C   7        / 63. RY*(   4) C   3                    0.28    1.40    0.025
  13. BD (   1) C   4 - C   7        / 79. RY*(   2) C   5                    0.47    1.40    0.033
  13. BD (   1) C   4 - C   7        / 87. RY*(   1) C   6                    0.60    1.39    0.037
  13. BD (   1) C   4 - C   7        /105. RY*(   1) C   8                    0.48    1.25    0.031
  13. BD (   1) C   4 - C   7        /211. BD*(   1) C   3 - C   4            0.60    0.96    0.030
  13. BD (   1) C   4 - C   7        /213. BD*(   1) C   3 - H  16            0.79    1.03    0.036
  13. BD (   1) C   4 - C   7        /214. BD*(   1) C   4 - C   5            0.69    0.97    0.033
  13. BD (   1) C   4 - C   7        /215. BD*(   1) C   4 - C   6            0.56    0.98    0.030
  13. BD (   1) C   4 - C   7        /217. BD*(   1) C   5 - H  17            0.83    1.06    0.038
  13. BD (   1) C   4 - C   7        /221. BD*(   1) C   6 - H  21            0.80    1.06    0.037
  13. BD (   1) C   4 - C   7        /223. BD*(   1) C   7 - C   8            0.42    0.97    0.026
  13. BD (   1) C   4 - C   7        /224. BD*(   1) C   7 - H  23            0.43    1.04    0.027
  13. BD (   1) C   4 - C   7        /225. BD*(   1) C   7 - H  24            0.40    1.03    0.026
  13. BD (   1) C   4 - C   7        /226. BD*(   1) C   8 - O   9            0.93    0.84    0.036
  14. BD (   1) C   5 - H  17        / 69. RY*(   1) C   4                    0.28    1.34    0.024
  14. BD (   1) C   5 - H  17        /216. BD*(   1) C   4 - C   7            1.83    0.85    0.050
  15. BD (   1) C   5 - H  18        / 69. RY*(   1) C   4                    0.36    1.34    0.028
  15. BD (   1) C   5 - H  18        /211. BD*(   1) C   3 - C   4            1.68    0.84    0.048
  16. BD (   1) C   5 - H  19        /215. BD*(   1) C   4 - C   6            1.49    0.87    0.046
  17. BD (   1) C   6 - H  20        / 70. RY*(   2) C   4                    0.36    1.41    0.028
  17. BD (   1) C   6 - H  20        /214. BD*(   1) C   4 - C   5            1.58    0.85    0.047
  18. BD (   1) C   6 - H  21        /216. BD*(   1) C   4 - C   7            1.70    0.84    0.048
  19. BD (   1) C   6 - H  22        /211. BD*(   1) C   3 - C   4            1.86    0.83    0.050
  20. BD (   1) C   7 - C   8        / 69. RY*(   1) C   4                    0.71    1.50    0.041
  20. BD (   1) C   7 - C   8        /115. RY*(   2) O   9                    0.36    1.93    0.033
  20. BD (   1) C   7 - C   8        /215. BD*(   1) C   4 - C   6            0.80    1.02    0.036
  20. BD (   1) C   7 - C   8        /216. BD*(   1) C   4 - C   7            0.71    1.01    0.034
  20. BD (   1) C   7 - C   8        /224. BD*(   1) C   7 - H  23            0.26    1.08    0.021
  20. BD (   1) C   7 - C   8        /227. BD*(   1) C   8 - H  25            0.29    1.02    0.022
  20. BD (   1) C   7 - C   8        /228. BD*(   1) C   8 - H  26            0.32    1.04    0.023
  20. BD (   1) C   7 - C   8        /229. BD*(   1) O   9 - H  27            0.82    1.04    0.037
  21. BD (   1) C   7 - H  23        / 70. RY*(   2) C   4                    0.37    1.43    0.029
  21. BD (   1) C   7 - H  23        /211. BD*(   1) C   3 - C   4            1.93    0.85    0.051
  21. BD (   1) C   7 - H  23        /216. BD*(   1) C   4 - C   7            0.41    0.86    0.024
  21. BD (   1) C   7 - H  23        /226. BD*(   1) C   8 - O   9            0.28    0.73    0.018
  21. BD (   1) C   7 - H  23        /227. BD*(   1) C   8 - H  25            1.78    0.88    0.050
  22. BD (   1) C   7 - H  24        / 71. RY*(   3) C   4                    0.50    1.36    0.033
  22. BD (   1) C   7 - H  24        /214. BD*(   1) C   4 - C   5            1.76    0.87    0.050
  22. BD (   1) C   7 - H  24        /216. BD*(   1) C   4 - C   7            0.33    0.87    0.021
  22. BD (   1) C   7 - H  24        /226. BD*(   1) C   8 - O   9            0.46    0.74    0.023
  22. BD (   1) C   7 - H  24        /228. BD*(   1) C   8 - H  26            1.64    0.90    0.048
  23. BD (   1) C   8 - O   9        /197. RY*(   2) H  27                    0.26    1.95    0.028
  23. BD (   1) C   8 - O   9        /216. BD*(   1) C   4 - C   7            0.97    1.26    0.044
  24. BD (   1) C   8 - H  25        / 96. RY*(   1) C   7                    0.25    1.53    0.025
  24. BD (   1) C   8 - H  25        / 97. RY*(   2) C   7                    0.29    1.28    0.024
  24. BD (   1) C   8 - H  25        /224. BD*(   1) C   7 - H  23            1.40    1.00    0.047
  25. BD (   1) C   8 - H  26        / 96. RY*(   1) C   7                    0.34    1.52    0.029
  25. BD (   1) C   8 - H  26        /114. RY*(   1) O   9                    0.34    1.72    0.031
  25. BD (   1) C   8 - H  26        /223. BD*(   1) C   7 - C   8            0.30    0.92    0.021
  25. BD (   1) C   8 - H  26        /225. BD*(   1) C   7 - H  24            1.47    0.98    0.048
  26. BD (   1) O   9 - H  27        / 97. RY*(   2) C   7                    0.26    1.48    0.025
  26. BD (   1) O   9 - H  27        /105. RY*(   1) C   8                    0.40    1.42    0.030
  26. BD (   1) O   9 - H  27        /110. RY*(   6) C   8                    0.29    2.62    0.035
  26. BD (   1) O   9 - H  27        /223. BD*(   1) C   7 - C   8            1.36    1.14    0.050
  27. BD (   1) O  10 - H  28        / 51. RY*(   1) C   2                    0.45    1.47    0.033
  27. BD (   1) O  10 - H  28        / 53. RY*(   3) C   2                    0.28    1.98    0.030
  27. BD (   1) O  10 - H  28        / 60. RY*(   1) C   3                    0.28    1.72    0.028
  27. BD (   1) O  10 - H  28        /208. BD*(   1) C   2 - C   3            1.44    1.14    0.051
  28. CR (   1) C   1                / 51. RY*(   1) C   2                    0.41   10.80    0.084
  28. CR (   1) C   1                /132. RY*(   1) H  11                    0.39   10.54    0.081
  28. CR (   1) C   1                /136. RY*(   1) H  12                    0.35   10.50    0.076
  28. CR (   1) C   1                /140. RY*(   1) H  13                    0.37   10.50    0.079
  29. CR (   1) C   2                / 44. RY*(   3) C   1                    0.50   10.88    0.093
  29. CR (   1) C   2                / 62. RY*(   3) C   3                    0.33   11.02    0.076
  29. CR (   1) C   2                /144. RY*(   1) H  14                    0.39   10.58    0.081
  29. CR (   1) C   2                /208. BD*(   1) C   2 - C   3            0.25   10.54    0.066
  29. CR (   1) C   2                /209. BD*(   1) C   2 - O  10            0.64   10.41    0.104
  30. CR (   1) C   3                / 53. RY*(   3) C   2                    0.46   11.28    0.091
  30. CR (   1) C   3                / 70. RY*(   2) C   4                    0.28   11.01    0.071
  30. CR (   1) C   3                / 71. RY*(   3) C   4                    0.55   10.94    0.098
  30. CR (   1) C   3                /148. RY*(   1) H  15                    0.32   10.53    0.074
  30. CR (   1) C   3                /152. RY*(   1) H  16                    0.35   10.50    0.076
  31. CR (   1) C   4                / 62. RY*(   3) C   3                    0.27   10.93    0.068
  31. CR (   1) C   4                / 80. RY*(   3) C   5                    0.40   10.90    0.084
  31. CR (   1) C   4                / 89. RY*(   3) C   6                    0.41   10.92    0.085
  31. CR (   1) C   4                / 97. RY*(   2) C   7                    0.44   10.80    0.087
  32. CR (   1) C   5                / 69. RY*(   1) C   4                    0.57   10.92    0.100
  32. CR (   1) C   5                /156. RY*(   1) H  17                    0.35   10.50    0.076
  32. CR (   1) C   5                /160. RY*(   1) H  18                    0.35   10.51    0.076
  32. CR (   1) C   5                /164. RY*(   1) H  19                    0.33   10.53    0.075
  33. CR (   1) C   6                / 69. RY*(   1) C   4                    0.29   10.91    0.071
  33. CR (   1) C   6                / 70. RY*(   2) C   4                    0.37   10.98    0.080
  33. CR (   1) C   6                /168. RY*(   1) H  20                    0.42   10.54    0.084
  33. CR (   1) C   6                /172. RY*(   1) H  21                    0.34   10.52    0.076
  33. CR (   1) C   6                /176. RY*(   1) H  22                    0.35   10.51    0.076
  34. CR (   1) C   7                / 71. RY*(   3) C   4                    0.50   10.94    0.094
  34. CR (   1) C   7                /106. RY*(   2) C   8                    0.38   11.24    0.082
  34. CR (   1) C   7                /109. RY*(   5) C   8                    0.26   11.37    0.068
  34. CR (   1) C   7                /180. RY*(   1) H  23                    0.36   10.48    0.077
  34. CR (   1) C   7                /184. RY*(   1) H  24                    0.34   10.50    0.075
  35. CR (   1) C   8                / 97. RY*(   2) C   7                    0.46   10.89    0.089
  35. CR (   1) C   8                / 99. RY*(   4) C   7                    0.26   11.04    0.068
  35. CR (   1) C   8                /188. RY*(   1) H  25                    0.41   10.58    0.083
  35. CR (   1) C   8                /192. RY*(   1) H  26                    0.40   10.56    0.082
  35. CR (   1) C   8                /223. BD*(   1) C   7 - C   8            0.27   10.55    0.068
  35. CR (   1) C   8                /226. BD*(   1) C   8 - O   9            0.61   10.42    0.101
  36. CR (   1) O   9                /105. RY*(   1) C   8                    0.75   19.69    0.153
  37. CR (   1) O  10                / 51. RY*(   1) C   2                    0.92   19.74    0.170
  38. LP (   1) O   9                /105. RY*(   1) C   8                    0.38    1.30    0.028
  38. LP (   1) O   9                /106. RY*(   2) C   8                    0.55    1.82    0.040
  38. LP (   1) O   9                /198. RY*(   3) H  27                    0.37    1.86    0.033
  38. LP (   1) O   9                /216. BD*(   1) C   4 - C   7            0.28    1.02    0.022
  38. LP (   1) O   9                /223. BD*(   1) C   7 - C   8            0.36    1.02    0.024
  38. LP (   1) O   9                /227. BD*(   1) C   8 - H  25            0.45    1.04    0.027
  38. LP (   1) O   9                /228. BD*(   1) C   8 - H  26            0.77    1.05    0.036
  39. LP (   2) O   9                /108. RY*(   4) C   8                    0.61    2.26    0.047
  39. LP (   2) O   9                /196. RY*(   1) H  27                    0.97    1.94    0.055
  39. LP (   2) O   9                /227. BD*(   1) C   8 - H  25            3.23    0.77    0.063
  39. LP (   2) O   9                /228. BD*(   1) C   8 - H  26            2.51    0.79    0.056
  40. LP (   1) O  10                / 51. RY*(   1) C   2                    1.02    1.35    0.047
  40. LP (   1) O  10                / 55. RY*(   5) C   2                    0.30    2.33    0.034
  40. LP (   1) O  10                /202. RY*(   3) H  28                    0.40    2.12    0.037
  40. LP (   1) O  10                /204. BD*(   1) C   1 - C   2            0.42    1.01    0.026
  40. LP (   1) O  10                /208. BD*(   1) C   2 - C   3            0.37    1.02    0.025
  40. LP (   1) O  10                /210. BD*(   1) C   2 - H  14            0.90    1.05    0.039
  40. LP (   1) O  10                /220. BD*(   1) C   6 - H  20            0.41    1.13    0.027
  41. LP (   2) O  10                / 52. RY*(   2) C   2                    0.26    1.59    0.026
  41. LP (   2) O  10                / 54. RY*(   4) C   2                    0.48    2.28    0.042
  41. LP (   2) O  10                /200. RY*(   1) H  28                    0.78    1.86    0.049
  41. LP (   2) O  10                /201. RY*(   2) H  28                    0.32    1.34    0.026
  41. LP (   2) O  10                /204. BD*(   1) C   1 - C   2            2.82    0.76    0.059
  41. LP (   2) O  10                /205. BD*(   1) C   1 - H  11            0.36    0.84    0.022
  41. LP (   2) O  10                /210. BD*(   1) C   2 - H  14            2.40    0.80    0.055


 Natural Bond Orbitals (Summary):

                                                            Principal Delocalizations
           NBO                        Occupancy    Energy   (geminal,vicinal,remote)
 ====================================================================================
 Molecular unit  1  (C8H18O2)
     1. BD (   1) C   1 - C   2          0.99300    -0.79179  211(v),208(g),61(v),123(v)
                                                    210(g)
     2. BD (   1) C   1 - H  11          0.99039    -0.64862  209(v)
     3. BD (   1) C   1 - H  12          0.99267    -0.64647  208(v),209(v)
     4. BD (   1) C   1 - H  13          0.99346    -0.64340  210(v),209(v)
     5. BD (   1) C   2 - C   3          0.98784    -0.77383  230(v),206(v),211(g),69(v)
                                                    42(v),204(g),214(v),124(v)
                                                    210(g),213(g)
     6. BD (   1) C   2 - O  10          0.99659    -1.04197  212(v),205(v)
     7. BD (   1) C   2 - H  14          0.98908    -0.68348  213(v),207(v),43(v),60(v)
                                                    123(v),208(g)
     8. BD (   1) C   3 - C   4          0.98349    -0.73544  224(v),222(v),218(v),204(v)
                                                    215(g),208(g),216(g),78(v)
                                                    214(g),88(v),212(g),213(g)
                                                    96(v)
     9. BD (   1) C   3 - H  15          0.98502    -0.63331  209(v),215(v),71(v),211(g)
    10. BD (   1) C   3 - H  16          0.98796    -0.62791  216(v),210(v),70(v),211(g)
                                                    209(v)
    11. BD (   1) C   4 - C   5          0.98484    -0.72406  208(v),225(v),220(v),215(g)
                                                    211(g),216(g),62(v),88(v)
                                                    96(v),219(g),217(g)
    12. BD (   1) C   4 - C   6          0.98394    -0.71700  223(v),219(v),212(v),216(g)
                                                    214(g),60(v),211(g),98(v)
                                                    79(v),97(v),78(v),220(g)
    13. BD (   1) C   4 - C   7          0.98205    -0.73332  226(v),217(v),221(v),213(v)
                                                    214(g),87(v),211(g),215(g)
                                                    105(v),79(v),224(g),223(g)
                                                    225(g),63(v)
    14. BD (   1) C   5 - H  17          0.99344    -0.61124  216(v),69(v)
    15. BD (   1) C   5 - H  18          0.99371    -0.61346  211(v),69(v)
    16. BD (   1) C   5 - H  19          0.99405    -0.62029  215(v)
    17. BD (   1) C   6 - H  20          0.99382    -0.61273  214(v),70(v)
    18. BD (   1) C   6 - H  21          0.99354    -0.60420  216(v)
    19. BD (   1) C   6 - H  22          0.99354    -0.60663  211(v)
    20. BD (   1) C   7 - C   8          0.99219    -0.77380  229(v),215(v),216(g),69(v)
                                                    115(v),228(g),227(g),224(g)
    21. BD (   1) C   7 - H  23          0.98744    -0.62679  211(v),227(v),216(g),70(v)
                                                    226(v)
    22. BD (   1) C   7 - H  24          0.98753    -0.63140  214(v),228(v),71(v),226(v)
                                                    216(g)
    23. BD (   1) C   8 - O   9          0.99760    -1.02477  216(v),197(v)
    24. BD (   1) C   8 - H  25          0.99413    -0.69282  224(v),97(v),96(v)
    25. BD (   1) C   8 - H  26          0.99363    -0.68464  225(v),114(v),96(v),223(g)
    26. BD (   1) O   9 - H  27          0.99491    -0.90102  223(v),105(v),110(v),97(r)
    27. BD (   1) O  10 - H  28          0.99487    -0.91316  208(v),51(v),60(r),53(v)
    28. CR (   1) C   1                  0.99960   -10.23580  51(v),132(v),140(v),136(v)
    29. CR (   1) C   2                  0.99944   -10.31275  209(g),44(v),144(v),62(v)
                                                    208(g)
    30. CR (   1) C   3                  0.99952   -10.21457  71(v),53(v),152(v),148(v)
                                                    70(v)
    31. CR (   1) C   4                  0.99944   -10.22105  97(v),89(v),80(v),62(v)
    32. CR (   1) C   5                  0.99959   -10.19161  69(v),156(v),160(v),164(v)
    33. CR (   1) C   6                  0.99958   -10.18153  168(v),70(v),176(v),172(v)
                                                    69(v)
    34. CR (   1) C   7                  0.99952   -10.21095  71(v),106(v),180(v),184(v)
                                                    109(v)
    35. CR (   1) C   8                  0.99951   -10.31099  226(g),97(v),188(v),192(v)
                                                    223(g),99(v)
    36. CR (   1) O   9                  0.99988   -19.17546  105(v)
    37. CR (   1) O  10                  0.99987   -19.17943  51(v)
    38. LP (   1) O   9                  0.99210    -0.78671  228(v),106(v),227(v),105(v)
                                                    198(v),223(v),216(r)
    39. LP (   2) O   9                  0.98444    -0.52539  227(v),228(v),196(v),108(v)
    40. LP (   1) O  10                  0.99082    -0.79142  51(v),210(v),204(v),220(r)
                                                    202(v),208(v),55(v)
    41. LP (   2) O  10                  0.98400    -0.54163  204(v),210(v),200(v),54(v)
                                                    205(r),201(v),52(v)
    42. RY*(   1) C   1                  0.00178     0.62256   
    43. RY*(   2) C   1                  0.00099     0.57368   
    44. RY*(   3) C   1                  0.00031     0.57137   
    45. RY*(   4) C   1                  0.00012     0.62176   
    46. RY*(   5) C   1                  0.00005     2.05146   
    47. RY*(   6) C   1                  0.00001     2.02682   
    48. RY*(   7) C   1                  0.00001     1.90938   
    49. RY*(   8) C   1                  0.00000     2.02618   
    50. RY*(   9) C   1                  0.00001     2.09716   
    51. RY*(   1) C   2                  0.00267     0.56032   
    52. RY*(   2) C   2                  0.00134     1.04632   
    53. RY*(   3) C   2                  0.00096     1.06847   
    54. RY*(   4) C   2                  0.00071     1.74154   
    55. RY*(   5) C   2                  0.00066     1.54338   
    56. RY*(   6) C   2                  0.00041     1.38823   
    57. RY*(   7) C   2                  0.00020     1.66629   
    58. RY*(   8) C   2                  0.00014     1.83171   
    59. RY*(   9) C   2                  0.00006     1.48677   
    60. RY*(   1) C   3                  0.00334     0.80325   
    61. RY*(   2) C   3                  0.00201     0.73762   
    62. RY*(   3) C   3                  0.00177     0.70684   
    63. RY*(   4) C   3                  0.00124     0.66557   
    64. RY*(   5) C   3                  0.00012     1.92568   
    65. RY*(   6) C   3                  0.00004     2.05261   
    66. RY*(   7) C   3                  0.00004     1.99975   
    67. RY*(   8) C   3                  0.00002     2.14786   
    68. RY*(   9) C   3                  0.00001     2.02551   
    69. RY*(   1) C   4                  0.00284     0.73029   
    70. RY*(   2) C   4                  0.00177     0.79972   
    71. RY*(   3) C   4                  0.00124     0.72435   
    72. RY*(   4) C   4                  0.00037     1.56380   
    73. RY*(   5) C   4                  0.00032     1.87249   
    74. RY*(   6) C   4                  0.00030     2.12542   
    75. RY*(   7) C   4                  0.00019     1.34014   
    76. RY*(   8) C   4                  0.00016     1.92222   
    77. RY*(   9) C   4                  0.00014     1.93755   
    78. RY*(   1) C   5                  0.00205     0.66844   
    79. RY*(   2) C   5                  0.00180     0.67057   
    80. RY*(   3) C   5                  0.00090     0.68254   
    81. RY*(   4) C   5                  0.00010     0.51184   
    82. RY*(   5) C   5                  0.00001     2.20012   
    83. RY*(   6) C   5                  0.00001     2.12018   
    84. RY*(   7) C   5                  0.00001     2.19359   
    85. RY*(   8) C   5                  0.00001     1.98816   
    86. RY*(   9) C   5                  0.00000     1.99357   
    87. RY*(   1) C   6                  0.00212     0.65220   
    88. RY*(   2) C   6                  0.00193     0.66081   
    89. RY*(   3) C   6                  0.00093     0.70387   
    90. RY*(   4) C   6                  0.00010     0.51489   
    91. RY*(   5) C   6                  0.00001     2.22079   
    92. RY*(   6) C   6                  0.00001     2.16109   
    93. RY*(   7) C   6                  0.00001     2.19583   
    94. RY*(   8) C   6                  0.00001     2.00370   
    95. RY*(   9) C   6                  0.00001     1.99518   
    96. RY*(   1) C   7                  0.00260     0.83858   
    97. RY*(   2) C   7                  0.00203     0.58387   
    98. RY*(   3) C   7                  0.00165     0.71237   
    99. RY*(   4) C   7                  0.00117     0.72778   
   100. RY*(   5) C   7                  0.00014     1.92433   
   101. RY*(   6) C   7                  0.00005     2.03687   
   102. RY*(   7) C   7                  0.00003     1.99421   
   103. RY*(   8) C   7                  0.00002     2.17735   
   104. RY*(   9) C   7                  0.00001     2.04035   
   105. RY*(   1) C   8                  0.00146     0.51479   
   106. RY*(   2) C   8                  0.00131     1.02952   
   107. RY*(   3) C   8                  0.00073     1.33495   
   108. RY*(   4) C   8                  0.00073     1.73554   
   109. RY*(   5) C   8                  0.00031     1.15673   
   110. RY*(   6) C   8                  0.00022     1.71442   
   111. RY*(   7) C   8                  0.00010     1.12510   
   112. RY*(   8) C   8                  0.00002     1.55357   
   113. RY*(   9) C   8                  0.00000     1.99901   
   114. RY*(   1) O   9                  0.00080     1.03531   
   115. RY*(   2) O   9                  0.00077     1.15291   
   116. RY*(   3) O   9                  0.00006     1.52660   
   117. RY*(   4) O   9                  0.00002     1.05603   
   118. RY*(   5) O   9                  0.00000     2.63203   
   119. RY*(   6) O   9                  0.00001     2.61083   
   120. RY*(   7) O   9                  0.00001     2.75594   
   121. RY*(   8) O   9                  0.00000     2.51882   
   122. RY*(   9) O   9                  0.00000     2.52086   
   123. RY*(   1) O  10                  0.00102     0.96683   
   124. RY*(   2) O  10                  0.00080     1.27098   
   125. RY*(   3) O  10                  0.00024     1.42330   
   126. RY*(   4) O  10                  0.00004     1.34267   
   127. RY*(   5) O  10                  0.00001     2.54650   
   128. RY*(   6) O  10                  0.00001     2.46471   
   129. RY*(   7) O  10                  0.00001     2.70838   
   130. RY*(   8) O  10                  0.00000     2.63961   
   131. RY*(   9) O  10                  0.00000     2.50369   
   132. RY*(   1) H  11                  0.00048     0.30000   
   133. RY*(   2) H  11                  0.00010     1.65264   
   134. RY*(   3) H  11                  0.00007     1.64754   
   135. RY*(   4) H  11                  0.00002     2.07465   
   136. RY*(   1) H  12                  0.00076     0.26677   
   137. RY*(   2) H  12                  0.00010     1.64970   
   138. RY*(   3) H  12                  0.00007     1.65321   
   139. RY*(   4) H  12                  0.00002     2.10652   
   140. RY*(   1) H  13                  0.00096     0.26065   
   141. RY*(   2) H  13                  0.00008     1.64817   
   142. RY*(   3) H  13                  0.00006     1.72836   
   143. RY*(   4) H  13                  0.00002     2.08570   
   144. RY*(   1) H  14                  0.00181     0.27062   
   145. RY*(   2) H  14                  0.00011     1.70931   
   146. RY*(   3) H  14                  0.00005     1.77955   
   147. RY*(   4) H  14                  0.00002     2.04378   
   148. RY*(   1) H  15                  0.00086     0.31408   
   149. RY*(   2) H  15                  0.00010     1.72293   
   150. RY*(   3) H  15                  0.00006     1.72616   
   151. RY*(   4) H  15                  0.00002     2.18457   
   152. RY*(   1) H  16                  0.00134     0.28309   
   153. RY*(   2) H  16                  0.00009     1.78102   
   154. RY*(   3) H  16                  0.00005     1.75377   
   155. RY*(   4) H  16                  0.00002     2.17797   
   156. RY*(   1) H  17                  0.00063     0.31074   
   157. RY*(   2) H  17                  0.00010     1.69709   
   158. RY*(   3) H  17                  0.00006     1.68131   
   159. RY*(   4) H  17                  0.00002     2.16676   
   160. RY*(   1) H  18                  0.00062     0.31658   
   161. RY*(   2) H  18                  0.00009     1.69393   
   162. RY*(   3) H  18                  0.00006     1.67367   
   163. RY*(   4) H  18                  0.00002     2.16315   
   164. RY*(   1) H  19                  0.00065     0.34067   
   165. RY*(   2) H  19                  0.00011     1.69504   
   166. RY*(   3) H  19                  0.00007     1.67064   
   167. RY*(   4) H  19                  0.00002     2.16288   
   168. RY*(   1) H  20                  0.00065     0.36130   
   169. RY*(   2) H  20                  0.00011     1.70978   
   170. RY*(   3) H  20                  0.00007     1.70209   
   171. RY*(   4) H  20                  0.00003     2.15773   
   172. RY*(   1) H  21                  0.00060     0.33743   
   173. RY*(   2) H  21                  0.00010     1.70737   
   174. RY*(   3) H  21                  0.00006     1.68397   
   175. RY*(   4) H  21                  0.00002     2.16097   
   176. RY*(   1) H  22                  0.00062     0.32917   
   177. RY*(   2) H  22                  0.00010     1.70070   
   178. RY*(   3) H  22                  0.00006     1.68426   
   179. RY*(   4) H  22                  0.00002     2.16465   
   180. RY*(   1) H  23                  0.00140     0.26519   
   181. RY*(   2) H  23                  0.00009     1.73506   
   182. RY*(   3) H  23                  0.00005     1.73918   
   183. RY*(   4) H  23                  0.00002     2.19685   
   184. RY*(   1) H  24                  0.00166     0.29333   
   185. RY*(   2) H  24                  0.00010     1.73515   
   186. RY*(   3) H  24                  0.00006     1.72852   
   187. RY*(   4) H  24                  0.00002     2.19905   
   188. RY*(   1) H  25                  0.00109     0.26526   
   189. RY*(   2) H  25                  0.00014     1.59061   
   190. RY*(   3) H  25                  0.00007     1.71708   
   191. RY*(   4) H  25                  0.00002     2.09688   
   192. RY*(   1) H  26                  0.00090     0.25097   
   193. RY*(   2) H  26                  0.00011     1.59965   
   194. RY*(   3) H  26                  0.00006     1.69743   
   195. RY*(   4) H  26                  0.00002     2.12351   
   196. RY*(   1) H  27                  0.00073     1.41358   
   197. RY*(   2) H  27                  0.00067     0.92683   
   198. RY*(   3) H  27                  0.00042     1.07229   
   199. RY*(   4) H  27                  0.00001     2.14971   
   200. RY*(   1) H  28                  0.00072     1.32255   
   201. RY*(   2) H  28                  0.00069     0.79352   
   202. RY*(   3) H  28                  0.00046     1.32981   
   203. RY*(   4) H  28                  0.00001     2.15693   
   204. BD*(   1) C   1 - C   2          0.01056     0.21629   
   205. BD*(   1) C   1 - H  11          0.00259     0.29351   
   206. BD*(   1) C   1 - H  12          0.00274     0.29107   
   207. BD*(   1) C   1 - H  13          0.00384     0.29782   
   208. BD*(   1) C   2 - C   3          0.01344     0.22829   
   209. BD*(   1) C   2 - O  10          0.02032     0.09371   
   210. BD*(   1) C   2 - H  14          0.01730     0.26095   
   211. BD*(   1) C   3 - C   4          0.01732     0.22654   
   212. BD*(   1) C   3 - H  15          0.00564     0.28925   
   213. BD*(   1) C   3 - H  16          0.00760     0.29725   
   214. BD*(   1) C   4 - C   5          0.01132     0.24120   
   215. BD*(   1) C   4 - C   6          0.01088     0.24835   
   216. BD*(   1) C   4 - C   7          0.01616     0.23639   
   217. BD*(   1) C   5 - H  17          0.00314     0.32416   
   218. BD*(   1) C   5 - H  18          0.00277     0.32208   
   219. BD*(   1) C   5 - H  19          0.00332     0.31404   
   220. BD*(   1) C   6 - H  20          0.00399     0.33803   
   221. BD*(   1) C   6 - H  21          0.00270     0.32786   
   222. BD*(   1) C   6 - H  22          0.00323     0.32670   
   223. BD*(   1) C   7 - C   8          0.00944     0.23597   
   224. BD*(   1) C   7 - H  23          0.00725     0.30474   
   225. BD*(   1) C   7 - H  24          0.00769     0.29905   
   226. BD*(   1) C   8 - O   9          0.00742     0.10756   
   227. BD*(   1) C   8 - H  25          0.01395     0.24932   
   228. BD*(   1) C   8 - H  26          0.01285     0.26361   
   229. BD*(   1) O   9 - H  27          0.00257     0.26163   
   230. BD*(   1) O  10 - H  28          0.00357     0.24825   
       -------------------------------
              Total Lewis   40.70202  ( 99.2732%)
        Valence non-Lewis    0.22362  (  0.5454%)
        Rydberg non-Lewis    0.07437  (  0.1814%)
       -------------------------------
            Total unit  1   41.00000  (100.0000%)
           Charge unit  1    0.00000


 ***************************************************
 *******         Beta  spin orbitals         *******
 ***************************************************


 NATURAL POPULATIONS:  Natural atomic orbital occupancies 
                                                          
   NAO  Atom  No  lang   Type(AO)    Occupancy      Energy
 ----------------------------------------------------------
     1    C    1  S      Cor( 1S)     0.99956     -10.23452
     2    C    1  S      Val( 2S)     0.55195      -0.40454
     3    C    1  S      Ryd( 3S)     0.00033       0.70577
     4    C    1  px     Val( 2p)     0.54084      -0.23337
     5    C    1  px     Ryd( 3p)     0.00080       0.40994
     6    C    1  py     Val( 2p)     0.60539      -0.24109
     7    C    1  py     Ryd( 3p)     0.00130       0.46904
     8    C    1  pz     Val( 2p)     0.57742      -0.24104
     9    C    1  pz     Ryd( 3p)     0.00133       0.42337
    10    C    1  dxy    Ryd( 3d)     0.00037       2.25343
    11    C    1  dxz    Ryd( 3d)     0.00029       2.12044
    12    C    1  dyz    Ryd( 3d)     0.00026       2.16547
    13    C    1  dx2y2  Ryd( 3d)     0.00011       1.94797
    14    C    1  dz2    Ryd( 3d)     0.00015       2.05347

    15    C    2  S      Cor( 1S)     0.99945     -10.31227
    16    C    2  S      Val( 2S)     0.46917      -0.38104
    17    C    2  S      Ryd( 3S)     0.00112       0.65362
    18    C    2  px     Val( 2p)     0.49971      -0.26378
    19    C    2  px     Ryd( 3p)     0.00147       0.61091
    20    C    2  py     Val( 2p)     0.54790      -0.26416
    21    C    2  py     Ryd( 3p)     0.00162       0.51243
    22    C    2  pz     Val( 2p)     0.39787      -0.25493
    23    C    2  pz     Ryd( 3p)     0.00228       0.46731
    24    C    2  dxy    Ryd( 3d)     0.00056       2.19777
    25    C    2  dxz    Ryd( 3d)     0.00076       2.05818
    26    C    2  dyz    Ryd( 3d)     0.00077       2.02892
    27    C    2  dx2y2  Ryd( 3d)     0.00040       1.88624
    28    C    2  dz2    Ryd( 3d)     0.00100       1.96235

    29    C    3  S      Cor( 1S)     0.99951     -10.21442
    30    C    3  S      Val( 2S)     0.50257      -0.36104
    31    C    3  S      Ryd( 3S)     0.00181       0.77041
    32    C    3  px     Val( 2p)     0.55174      -0.23551
    33    C    3  px     Ryd( 3p)     0.00201       0.61342
    34    C    3  py     Val( 2p)     0.57424      -0.24041
    35    C    3  py     Ryd( 3p)     0.00232       0.64243
    36    C    3  pz     Val( 2p)     0.57600      -0.23851
    37    C    3  pz     Ryd( 3p)     0.00244       0.55650
    38    C    3  dxy    Ryd( 3d)     0.00044       2.25496
    39    C    3  dxz    Ryd( 3d)     0.00027       2.06445
    40    C    3  dyz    Ryd( 3d)     0.00036       2.13492
    41    C    3  dx2y2  Ryd( 3d)     0.00016       1.93431
    42    C    3  dz2    Ryd( 3d)     0.00022       2.11666

    43    C    4  S      Cor( 1S)     0.99944     -10.22083
    44    C    4  S      Val( 2S)     0.43913      -0.31354
    45    C    4  S      Ryd( 3S)     0.00027       0.85895
    46    C    4  px     Val( 2p)     0.50453      -0.23020
    47    C    4  px     Ryd( 3p)     0.00121       0.63703
    48    C    4  py     Val( 2p)     0.52505      -0.23627
    49    C    4  py     Ryd( 3p)     0.00170       0.67159
    50    C    4  pz     Val( 2p)     0.53979      -0.23850
    51    C    4  pz     Ryd( 3p)     0.00272       0.67054
    52    C    4  dxy    Ryd( 3d)     0.00052       2.13329
    53    C    4  dxz    Ryd( 3d)     0.00047       2.10108
    54    C    4  dyz    Ryd( 3d)     0.00053       2.17987
    55    C    4  dx2y2  Ryd( 3d)     0.00034       1.89795
    56    C    4  dz2    Ryd( 3d)     0.00035       1.88742

    57    C    5  S      Cor( 1S)     0.99958     -10.19165
    58    C    5  S      Val( 2S)     0.53843      -0.35871
    59    C    5  S      Ryd( 3S)     0.00068       0.76469
    60    C    5  px     Val( 2p)     0.59130      -0.20917
    61    C    5  px     Ryd( 3p)     0.00164       0.52123
    62    C    5  py     Val( 2p)     0.59690      -0.21011
    63    C    5  py     Ryd( 3p)     0.00169       0.51191
    64    C    5  pz     Val( 2p)     0.57089      -0.20364
    65    C    5  pz     Ryd( 3p)     0.00162       0.48708
    66    C    5  dxy    Ryd( 3d)     0.00034       2.26629
    67    C    5  dxz    Ryd( 3d)     0.00028       2.17739
    68    C    5  dyz    Ryd( 3d)     0.00037       2.26393
    69    C    5  dx2y2  Ryd( 3d)     0.00010       2.01206
    70    C    5  dz2    Ryd( 3d)     0.00014       2.04401

    71    C    6  S      Cor( 1S)     0.99958     -10.18167
    72    C    6  S      Val( 2S)     0.53867      -0.35079
    73    C    6  S      Ryd( 3S)     0.00071       0.78548
    74    C    6  px     Val( 2p)     0.60766      -0.20254
    75    C    6  px     Ryd( 3p)     0.00175       0.54786
    76    C    6  py     Val( 2p)     0.57379      -0.19718
    77    C    6  py     Ryd( 3p)     0.00162       0.49755
    78    C    6  pz     Val( 2p)     0.57567      -0.19704
    79    C    6  pz     Ryd( 3p)     0.00164       0.48610
    80    C    6  dxy    Ryd( 3d)     0.00035       2.29231
    81    C    6  dxz    Ryd( 3d)     0.00028       2.23027
    82    C    6  dyz    Ryd( 3d)     0.00035       2.23612
    83    C    6  dx2y2  Ryd( 3d)     0.00009       2.01154
    84    C    6  dz2    Ryd( 3d)     0.00013       2.03993

    85    C    7  S      Cor( 1S)     0.99952     -10.21117
    86    C    7  S      Val( 2S)     0.50590      -0.36090
    87    C    7  S      Ryd( 3S)     0.00145       0.77293
    88    C    7  px     Val( 2p)     0.58358      -0.23578
    89    C    7  px     Ryd( 3p)     0.00261       0.64047
    90    C    7  py     Val( 2p)     0.55499      -0.23437
    91    C    7  py     Ryd( 3p)     0.00236       0.59094
    92    C    7  pz     Val( 2p)     0.57584      -0.23359
    93    C    7  pz     Ryd( 3p)     0.00181       0.52155
    94    C    7  dxy    Ryd( 3d)     0.00036       2.21236
    95    C    7  dxz    Ryd( 3d)     0.00036       2.21499
    96    C    7  dyz    Ryd( 3d)     0.00043       2.21853
    97    C    7  dx2y2  Ryd( 3d)     0.00020       1.94309
    98    C    7  dz2    Ryd( 3d)     0.00010       1.93903

    99    C    8  S      Cor( 1S)     0.99952     -10.31072
   100    C    8  S      Val( 2S)     0.50560      -0.40241
   101    C    8  S      Ryd( 3S)     0.00134       0.62834
   102    C    8  px     Val( 2p)     0.50920      -0.25919
   103    C    8  px     Ryd( 3p)     0.00119       0.50634
   104    C    8  py     Val( 2p)     0.46879      -0.25580
   105    C    8  py     Ryd( 3p)     0.00120       0.44890
   106    C    8  pz     Val( 2p)     0.52142      -0.25502
   107    C    8  pz     Ryd( 3p)     0.00135       0.38894
   108    C    8  dxy    Ryd( 3d)     0.00077       2.11673
   109    C    8  dxz    Ryd( 3d)     0.00065       2.20824
   110    C    8  dyz    Ryd( 3d)     0.00075       2.16758
   111    C    8  dx2y2  Ryd( 3d)     0.00058       1.87655
   112    C    8  dz2    Ryd( 3d)     0.00043       1.86515

   113    O    9  S      Cor( 1S)     0.99987     -19.16826
   114    O    9  S      Val( 2S)     0.84115      -1.05492
   115    O    9  S      Ryd( 3S)     0.00060       1.24337
   116    O    9  px     Val( 2p)     0.70390      -0.45827
   117    O    9  px     Ryd( 3p)     0.00104       0.93506
   118    O    9  py     Val( 2p)     0.71157      -0.46334
   119    O    9  py     Ryd( 3p)     0.00103       0.97916
   120    O    9  pz     Val( 2p)     0.85696      -0.49635
   121    O    9  pz     Ryd( 3p)     0.00044       0.93988
   122    O    9  dxy    Ryd( 3d)     0.00021       2.87100
   123    O    9  dxz    Ryd( 3d)     0.00059       2.76794
   124    O    9  dyz    Ryd( 3d)     0.00070       2.95113
   125    O    9  dx2y2  Ryd( 3d)     0.00006       2.62532
   126    O    9  dz2    Ryd( 3d)     0.00061       2.62604

   127    O   10  S      Cor( 1S)     0.99987     -19.17115
   128    O   10  S      Val( 2S)     0.83849      -1.06836
   129    O   10  S      Ryd( 3S)     0.00077       1.25342
   130    O   10  px     Val( 2p)     0.68392      -0.46313
   131    O   10  px     Ryd( 3p)     0.00109       0.95619
   132    O   10  py     Val( 2p)     0.85860      -0.50385
   133    O   10  py     Ryd( 3p)     0.00057       1.02261
   134    O   10  pz     Val( 2p)     0.71158      -0.48404
   135    O   10  pz     Ryd( 3p)     0.00115       0.96252
   136    O   10  dxy    Ryd( 3d)     0.00051       2.76998
   137    O   10  dxz    Ryd( 3d)     0.00022       2.77434
   138    O   10  dyz    Ryd( 3d)     0.00063       2.88403
   139    O   10  dx2y2  Ryd( 3d)     0.00045       2.66337
   140    O   10  dz2    Ryd( 3d)     0.00029       2.72475

   141    H   11  S      Val( 1S)     0.37097      -0.07440
   142    H   11  S      Ryd( 2S)     0.00059       0.22575
   143    H   11  px     Ryd( 2p)     0.00008       1.64963
   144    H   11  py     Ryd( 2p)     0.00015       1.74830
   145    H   11  pz     Ryd( 2p)     0.00031       2.06164

   146    H   12  S      Val( 1S)     0.38047      -0.07941
   147    H   12  S      Ryd( 2S)     0.00076       0.21651
   148    H   12  px     Ryd( 2p)     0.00017       1.76432
   149    H   12  py     Ryd( 2p)     0.00025       1.94538
   150    H   12  pz     Ryd( 2p)     0.00012       1.75776

   151    H   13  S      Val( 1S)     0.37368      -0.06744
   152    H   13  S      Ryd( 2S)     0.00096       0.23057
   153    H   13  px     Ryd( 2p)     0.00022       1.90084
   154    H   13  py     Ryd( 2p)     0.00020       1.93259
   155    H   13  pz     Ryd( 2p)     0.00009       1.66825

   156    H   14  S      Val( 1S)     0.36113      -0.10100
   157    H   14  S      Ryd( 2S)     0.00160       0.27137
   158    H   14  px     Ryd( 2p)     0.00023       1.88611
   159    H   14  py     Ryd( 2p)     0.00022       1.99672
   160    H   14  pz     Ryd( 2p)     0.00007       1.68499

   161    H   15  S      Val( 1S)     0.37854      -0.07858
   162    H   15  S      Ryd( 2S)     0.00089       0.28494
   163    H   15  px     Ryd( 2p)     0.00009       1.77002
   164    H   15  py     Ryd( 2p)     0.00011       1.79542
   165    H   15  pz     Ryd( 2p)     0.00032       2.10557

   166    H   16  S      Val( 1S)     0.36712      -0.06040
   167    H   16  S      Ryd( 2S)     0.00134       0.26595
   168    H   16  px     Ryd( 2p)     0.00018       1.97215
   169    H   16  py     Ryd( 2p)     0.00022       2.00732
   170    H   16  pz     Ryd( 2p)     0.00010       1.76186

   171    H   17  S      Val( 1S)     0.37780      -0.04347
   172    H   17  S      Ryd( 2S)     0.00061       0.26060
   173    H   17  px     Ryd( 2p)     0.00015       1.85293
   174    H   17  py     Ryd( 2p)     0.00024       1.98012
   175    H   17  pz     Ryd( 2p)     0.00012       1.77032

   176    H   18  S      Val( 1S)     0.37707      -0.04599
   177    H   18  S      Ryd( 2S)     0.00060       0.25853
   178    H   18  px     Ryd( 2p)     0.00026       2.06373
   179    H   18  py     Ryd( 2p)     0.00015       1.79748
   180    H   18  pz     Ryd( 2p)     0.00009       1.73762

   181    H   19  S      Val( 1S)     0.39111      -0.06316
   182    H   19  S      Ryd( 2S)     0.00065       0.28654
   183    H   19  px     Ryd( 2p)     0.00012       1.73464
   184    H   19  py     Ryd( 2p)     0.00013       1.84333
   185    H   19  pz     Ryd( 2p)     0.00026       2.01322

   186    H   20  S      Val( 1S)     0.37540      -0.03615
   187    H   20  S      Ryd( 2S)     0.00074       0.29468
   188    H   20  px     Ryd( 2p)     0.00018       1.85076
   189    H   20  py     Ryd( 2p)     0.00012       1.78652
   190    H   20  pz     Ryd( 2p)     0.00023       2.01436

   191    H   21  S      Val( 1S)     0.38214      -0.04196
   192    H   21  S      Ryd( 2S)     0.00059       0.26991
   193    H   21  px     Ryd( 2p)     0.00018       1.90691
   194    H   21  py     Ryd( 2p)     0.00023       1.97901
   195    H   21  pz     Ryd( 2p)     0.00009       1.74175

   196    H   22  S      Val( 1S)     0.37598      -0.04097
   197    H   22  S      Ryd( 2S)     0.00058       0.26885
   198    H   22  px     Ryd( 2p)     0.00023       2.03133
   199    H   22  py     Ryd( 2p)     0.00016       1.80981
   200    H   22  pz     Ryd( 2p)     0.00013       1.78115

   201    H   23  S      Val( 1S)     0.35551      -0.05092
   202    H   23  S      Ryd( 2S)     0.00113       0.25116
   203    H   23  px     Ryd( 2p)     0.00023       2.02608
   204    H   23  py     Ryd( 2p)     0.00012       1.85737
   205    H   23  pz     Ryd( 2p)     0.00015       1.82011

   206    H   24  S      Val( 1S)     0.37516      -0.06902
   207    H   24  S      Ryd( 2S)     0.00200       0.28233
   208    H   24  px     Ryd( 2p)     0.00013       1.85396
   209    H   24  py     Ryd( 2p)     0.00013       1.85537
   210    H   24  pz     Ryd( 2p)     0.00025       1.97837

   211    H   25  S      Val( 1S)     0.36280      -0.11562
   212    H   25  S      Ryd( 2S)     0.00126       0.25752
   213    H   25  px     Ryd( 2p)     0.00024       1.89163
   214    H   25  py     Ryd( 2p)     0.00014       1.77932
   215    H   25  pz     Ryd( 2p)     0.00017       1.78659

   216    H   26  S      Val( 1S)     0.35403      -0.09469
   217    H   26  S      Ryd( 2S)     0.00083       0.23494
   218    H   26  px     Ryd( 2p)     0.00020       1.85593
   219    H   26  py     Ryd( 2p)     0.00017       1.71681
   220    H   26  pz     Ryd( 2p)     0.00018       1.90392

   221    H   27  S      Val( 1S)     0.25653      -0.06187
   222    H   27  S      Ryd( 2S)     0.00057       0.25017
   223    H   27  px     Ryd( 2p)     0.00075       1.66217
   224    H   27  py     Ryd( 2p)     0.00089       1.86004
   225    H   27  pz     Ryd( 2p)     0.00071       1.82148

   226    H   28  S      Val( 1S)     0.25555      -0.07166
   227    H   28  S      Ryd( 2S)     0.00064       0.25958
   228    H   28  px     Ryd( 2p)     0.00073       1.64298
   229    H   28  py     Ryd( 2p)     0.00082       1.95180
   230    H   28  pz     Ryd( 2p)     0.00074       1.78016


 Summary of Natural Population Analysis:                  
                                                          
                                       Natural Population 
                Natural  -----------------------------------------------
    Atom  No    Charge         Core      Valence    Rydberg      Total
 -----------------------------------------------------------------------
      C    1   -0.28010      0.99956     2.27560    0.00494     3.28010
      C    2    0.07592      0.99945     1.91464    0.00999     2.92408
      C    3   -0.21409      0.99951     2.20454    0.01004     3.21409
      C    4   -0.01605      0.99944     2.00849    0.00811     3.01605
      C    5   -0.30396      0.99958     2.29751    0.00686     3.30396
      C    6   -0.30229      0.99958     2.29579    0.00693     3.30229
      C    7   -0.22951      0.99952     2.22031    0.00968     3.22951
      C    8   -0.01279      0.99952     2.00501    0.00826     3.01279
      O    9   -0.11874      0.99987     3.11358    0.00528     4.11874
      O   10   -0.09815      0.99987     3.09259    0.00569     4.09815
      H   11    0.12791      0.00000     0.37097    0.00112     0.37209
      H   12    0.11824      0.00000     0.38047    0.00130     0.38176
      H   13    0.12484      0.00000     0.37368    0.00147     0.37516
      H   14    0.13676      0.00000     0.36113    0.00211     0.36324
      H   15    0.12006      0.00000     0.37854    0.00141     0.37994
      H   16    0.13105      0.00000     0.36712    0.00183     0.36895
      H   17    0.12107      0.00000     0.37780    0.00113     0.37893
      H   18    0.12181      0.00000     0.37707    0.00111     0.37819
      H   19    0.10772      0.00000     0.39111    0.00117     0.39228
      H   20    0.12334      0.00000     0.37540    0.00126     0.37666
      H   21    0.11676      0.00000     0.38214    0.00110     0.38324
      H   22    0.12293      0.00000     0.37598    0.00109     0.37707
      H   23    0.14286      0.00000     0.35551    0.00163     0.35714
      H   24    0.12234      0.00000     0.37516    0.00250     0.37766
      H   25    0.13539      0.00000     0.36280    0.00181     0.36461
      H   26    0.14459      0.00000     0.35403    0.00138     0.35541
      H   27    0.24055      0.00000     0.25653    0.00292     0.25945
      H   28    0.24153      0.00000     0.25555    0.00292     0.25847
 =======================================================================
   * Total *    1.00000      9.99591    29.89906    0.10503    40.00000

                                 Natural Population      
 --------------------------------------------------------
   Core                       9.99591 ( 99.9591% of  10)
   Valence                   29.89906 ( 99.6635% of  30)
   Natural Minimal Basis     39.89497 ( 99.7374% of  40)
   Natural Rydberg Basis      0.10503 (  0.2626% of  40)
 --------------------------------------------------------

    Atom  No          Natural Electron Configuration
 ----------------------------------------------------------------------------
      C    1      [core]2S( 0.55)2p( 1.72)
      C    2      [core]2S( 0.47)2p( 1.45)3p( 0.01)
      C    3      [core]2S( 0.50)2p( 1.70)3p( 0.01)
      C    4      [core]2S( 0.44)2p( 1.57)3p( 0.01)
      C    5      [core]2S( 0.54)2p( 1.76)
      C    6      [core]2S( 0.54)2p( 1.76)3p( 0.01)
      C    7      [core]2S( 0.51)2p( 1.71)3p( 0.01)
      C    8      [core]2S( 0.51)2p( 1.50)
      O    9      [core]2S( 0.84)2p( 2.27)
      O   10      [core]2S( 0.84)2p( 2.25)
      H   11            1S( 0.37)
      H   12            1S( 0.38)
      H   13            1S( 0.37)
      H   14            1S( 0.36)
      H   15            1S( 0.38)
      H   16            1S( 0.37)
      H   17            1S( 0.38)
      H   18            1S( 0.38)
      H   19            1S( 0.39)
      H   20            1S( 0.38)
      H   21            1S( 0.38)
      H   22            1S( 0.38)
      H   23            1S( 0.36)
      H   24            1S( 0.38)
      H   25            1S( 0.36)
      H   26            1S( 0.35)
      H   27            1S( 0.26)
      H   28            1S( 0.26)


 NATURAL BOND ORBITAL ANALYSIS, beta spin orbitals:

                       Occupancies       Lewis Structure    Low   High
           Occ.    -------------------  -----------------   occ   occ
  Cycle   Thresh.   Lewis   Non-Lewis     CR  BD  3C  LP    (L)   (NL)   Dev
 =============================================================================
   1(1)    0.90    39.30747   0.69253     10  28   0   2     0      0    0.02
 -----------------------------------------------------------------------------

 Structure accepted: No low occupancy Lewis orbitals

 --------------------------------------------------------
   Core                      9.99590 ( 99.959% of  10)
   Valence Lewis            29.31157 ( 97.705% of  30)
  ==================       ============================
   Total Lewis              39.30747 ( 98.269% of  40)
  -----------------------------------------------------
   Valence non-Lewis         0.61885 (  1.547% of  40)
   Rydberg non-Lewis         0.07368 (  0.184% of  40)
  ==================       ============================
   Total non-Lewis           0.69253 (  1.731% of  40)
 --------------------------------------------------------


       (Occupancy)   Bond orbital/ Coefficients/ Hybrids
 ---------------------------------------------------------------------------------
     1. (0.91987) BD ( 1) C   1 - C   2  
                ( 46.53%)   0.6821* C   1 s( 29.72%)p 2.36( 70.23%)d 0.00(  0.05%)
                                            0.0016  0.5451  0.0091  0.6362  0.0038
                                            0.2915 -0.0108 -0.4608 -0.0109  0.0085
                                           -0.0160 -0.0072  0.0087  0.0008
                ( 53.47%)   0.7312* C   2 s( 30.65%)p 2.26( 69.31%)d 0.00(  0.03%)
                                           -0.0001  0.5537  0.0032 -0.6390  0.0081
                                           -0.3254 -0.0078  0.4227 -0.0109  0.0075
                                           -0.0102 -0.0056  0.0094 -0.0065
     2. (0.98317) BD ( 1) C   1 - H  11  
                ( 62.43%)   0.7901* C   1 s( 23.39%)p 3.27( 76.58%)d 0.00(  0.04%)
                                           -0.0004  0.4836 -0.0026  0.2882 -0.0203
                                           -0.3492 -0.0067  0.7485  0.0024 -0.0053
                                            0.0124 -0.0106  0.0003  0.0097
                ( 37.57%)   0.6130* H  11 s( 99.91%)p 0.00(  0.09%)
                                            0.9995 -0.0006 -0.0052  0.0129 -0.0267
     3. (0.99020) BD ( 1) C   1 - H  12  
                ( 61.72%)   0.7856* C   1 s( 22.74%)p 3.40( 77.22%)d 0.00(  0.04%)
                                           -0.0002  0.4768  0.0000 -0.4344 -0.0091
                                           -0.6282  0.0011 -0.4340  0.0199  0.0106
                                            0.0093  0.0139 -0.0061 -0.0000
                ( 38.28%)   0.6187* H  12 s( 99.91%)p 0.00(  0.09%)
                                            0.9996 -0.0009  0.0171  0.0221  0.0105
     4. (0.98805) BD ( 1) C   1 - H  13  
                ( 62.39%)   0.7898* C   1 s( 24.10%)p 3.15( 75.86%)d 0.00(  0.04%)
                                           -0.0003  0.4909 -0.0048 -0.5679 -0.0127
                                            0.6305 -0.0158  0.1952  0.0063 -0.0164
                                           -0.0035  0.0048 -0.0038 -0.0086
                ( 37.61%)   0.6133* H  13 s( 99.91%)p 0.00(  0.09%)
                                            0.9995 -0.0026  0.0217 -0.0191 -0.0082
     5. (0.98451) BD ( 1) C   2 - C   3  
                ( 50.82%)   0.7129* C   2 s( 29.65%)p 2.37( 70.31%)d 0.00(  0.04%)
                                            0.0001  0.5445 -0.0004  0.4127 -0.0139
                                            0.6186 -0.0066  0.3871 -0.0008  0.0139
                                            0.0057  0.0116 -0.0064 -0.0046
                ( 49.18%)   0.7012* C   3 s( 27.39%)p 2.65( 72.56%)d 0.00(  0.05%)
                                            0.0002  0.5231  0.0155 -0.4004 -0.0114
                                           -0.5996 -0.0049 -0.4534 -0.0014  0.0134
                                            0.0102  0.0142 -0.0050 -0.0025
     6. (0.99648) BD ( 1) C   2 - O  10  
                ( 31.12%)   0.5579* C   2 s( 18.81%)p 4.30( 80.87%)d 0.02(  0.32%)
                                           -0.0001  0.4326  0.0313 -0.3045 -0.0059
                                            0.3143  0.0156 -0.7847 -0.0353 -0.0118
                                            0.0290 -0.0287  0.0012  0.0377
                ( 68.88%)   0.8299* O  10 s( 34.30%)p 1.91( 65.63%)d 0.00(  0.07%)
                                           -0.0001  0.5857 -0.0019  0.3123  0.0008
                                           -0.3272  0.0050  0.6721 -0.0039 -0.0057
                                            0.0113 -0.0197 -0.0094  0.0092
     7. (0.93515) BD ( 1) C   2 - H  14  
                ( 62.49%)   0.7905* C   2 s( 20.95%)p 3.77( 79.00%)d 0.00(  0.05%)
                                           -0.0003  0.4573 -0.0203  0.5715 -0.0150
                                           -0.6412  0.0000 -0.2280 -0.0006 -0.0150
                                           -0.0100  0.0078 -0.0052 -0.0078
                ( 37.51%)   0.6125* H  14 s( 99.91%)p 0.00(  0.09%)
                                            0.9995 -0.0091 -0.0205  0.0214  0.0054
     8. (0.94554) BD ( 1) C   3 - C   4  
                ( 50.23%)   0.7087* C   3 s( 30.08%)p 2.32( 69.89%)d 0.00(  0.03%)
                                            0.0007  0.5484 -0.0020  0.6617 -0.0062
                                            0.3307  0.0034 -0.3891  0.0167  0.0089
                                           -0.0123 -0.0045  0.0080 -0.0028
                ( 49.77%)   0.7055* C   4 s( 24.37%)p 3.10( 75.58%)d 0.00(  0.05%)
                                            0.0002  0.4937  0.0012 -0.6911 -0.0031
                                           -0.3836  0.0090  0.3618  0.0066  0.0137
                                           -0.0123 -0.0068  0.0070 -0.0046
     9. (0.98309) BD ( 1) C   3 - H  15  
                ( 61.83%)   0.7863* C   3 s( 21.01%)p 3.76( 78.94%)d 0.00(  0.05%)
                                           -0.0004  0.4584 -0.0041  0.2522 -0.0131
                                           -0.3544  0.0160  0.7744  0.0104 -0.0047
                                            0.0084 -0.0148 -0.0035  0.0116
                ( 38.17%)   0.6178* H  15 s( 99.91%)p 0.00(  0.09%)
                                            0.9996 -0.0014 -0.0068  0.0079 -0.0273
    10. (0.98082) BD ( 1) C   3 - H  16  
                ( 63.05%)   0.7940* C   3 s( 21.48%)p 3.65( 78.48%)d 0.00(  0.04%)
                                           -0.0003  0.4635 -0.0012 -0.5810  0.0050
                                            0.6360 -0.0045  0.2061  0.0156 -0.0169
                                           -0.0051  0.0052  0.0005 -0.0078
                ( 36.95%)   0.6079* H  16 s( 99.91%)p 0.00(  0.09%)
                                            0.9995 -0.0049  0.0186 -0.0218 -0.0084
    11. (0.96595) BD ( 1) C   4 - C   5  
                ( 52.28%)   0.7231* C   4 s( 24.67%)p 3.05( 75.29%)d 0.00(  0.04%)
                                           -0.0001  0.4967  0.0000  0.4365  0.0013
                                            0.4311  0.0058  0.6135 -0.0029  0.0089
                                            0.0130  0.0126  0.0009  0.0062
                ( 47.72%)   0.6908* C   5 s( 30.39%)p 2.29( 69.57%)d 0.00(  0.04%)
                                            0.0009  0.5512 -0.0045 -0.4073 -0.0005
                                           -0.4434  0.0023 -0.5772  0.0018  0.0098
                                            0.0119  0.0131 -0.0007  0.0037
    12. (0.98364) BD ( 1) C   4 - C   6  
                ( 52.51%)   0.7247* C   4 s( 25.81%)p 2.87( 74.15%)d 0.00(  0.04%)
                                            0.0001  0.5080  0.0012 -0.2611  0.0018
                                            0.5482  0.0037 -0.6105  0.0034 -0.0069
                                            0.0077 -0.0164 -0.0056  0.0061
                ( 47.49%)   0.6891* C   6 s( 29.64%)p 2.37( 70.32%)d 0.00(  0.04%)
                                            0.0006  0.5444 -0.0046  0.2386 -0.0003
                                           -0.5432  0.0036  0.5926 -0.0001 -0.0066
                                            0.0070 -0.0169 -0.0064  0.0047
    13. (0.98111) BD ( 1) C   4 - C   7  
                ( 49.94%)   0.7067* C   4 s( 25.13%)p 2.98( 74.82%)d 0.00(  0.05%)
                                            0.0001  0.5013 -0.0028  0.5126  0.0045
                                           -0.6048  0.0095 -0.3454 -0.0114 -0.0162
                                           -0.0089  0.0105 -0.0031 -0.0066
                ( 50.06%)   0.7076* C   7 s( 29.77%)p 2.36( 70.19%)d 0.00(  0.04%)
                                            0.0004  0.5456 -0.0071 -0.5009  0.0080
                                            0.5512  0.0014  0.3833 -0.0128 -0.0125
                                           -0.0106  0.0100 -0.0003 -0.0018
    14. (0.99287) BD ( 1) C   5 - H  17  
                ( 62.10%)   0.7881* C   5 s( 23.57%)p 3.24( 76.39%)d 0.00(  0.04%)
                                           -0.0000 -0.4854 -0.0039  0.5072 -0.0192
                                           -0.6240 -0.0052 -0.3418 -0.0120  0.0146
                                            0.0086 -0.0088  0.0022  0.0055
                ( 37.90%)   0.6156* H  17 s( 99.92%)p 0.00(  0.08%)
                                           -0.9996  0.0010 -0.0147  0.0221  0.0120
    15. (0.98744) BD ( 1) C   5 - H  18  
                ( 61.95%)   0.7871* C   5 s( 23.20%)p 3.31( 76.76%)d 0.00(  0.04%)
                                           -0.0002  0.4817  0.0016  0.7095  0.0026
                                            0.3866  0.0120 -0.3378  0.0206  0.0115
                                           -0.0118 -0.0061  0.0081 -0.0053
                ( 38.05%)   0.6168* H  18 s( 99.92%)p 0.00(  0.08%)
                                            0.9996 -0.0010 -0.0236 -0.0147  0.0088
    16. (0.99016) BD ( 1) C   5 - H  19  
                ( 60.68%)   0.7790* C   5 s( 22.73%)p 3.40( 77.22%)d 0.00(  0.04%)
                                            0.0002 -0.4768 -0.0005 -0.2696 -0.0095
                                            0.5136 -0.0223 -0.6595 -0.0139  0.0071
                                           -0.0072  0.0166  0.0052 -0.0064
                ( 39.32%)   0.6271* H  19 s( 99.92%)p 0.00(  0.08%)
                                           -0.9996  0.0003  0.0093 -0.0123  0.0233
    17. (0.97433) BD ( 1) C   6 - H  20  
                ( 61.72%)   0.7856* C   6 s( 23.68%)p 3.22( 76.28%)d 0.00(  0.04%)
                                           -0.0001 -0.4866 -0.0023  0.4372  0.0055
                                            0.4023 -0.0216  0.6397  0.0106 -0.0091
                                           -0.0116 -0.0126  0.0000 -0.0049
                ( 38.28%)   0.6187* H  20 s( 99.92%)p 0.00(  0.08%)
                                           -0.9996  0.0004 -0.0159 -0.0105 -0.0216
    18. (0.99249) BD ( 1) C   6 - H  21  
                ( 61.63%)   0.7851* C   6 s( 23.18%)p 3.31( 76.77%)d 0.00(  0.04%)
                                            0.0001 -0.4815 -0.0019  0.5223 -0.0012
                                           -0.6182 -0.0091 -0.3349  0.0221  0.0142
                                            0.0086 -0.0102  0.0017  0.0052
                ( 38.37%)   0.6194* H  21 s( 99.92%)p 0.00(  0.08%)
                                           -0.9996  0.0006 -0.0168  0.0217  0.0088
    19. (0.98249) BD ( 1) C   6 - H  22  
                ( 61.89%)   0.7867* C   6 s( 23.39%)p 3.27( 76.57%)d 0.00(  0.04%)
                                           -0.0001  0.4836  0.0015  0.6917 -0.0146
                                            0.4001  0.0128 -0.3559 -0.0123  0.0122
                                           -0.0109 -0.0052  0.0086 -0.0054
                ( 38.11%)   0.6173* H  22 s( 99.92%)p 0.00(  0.08%)
                                            0.9996 -0.0014 -0.0212 -0.0157  0.0122
    20. (0.99169) BD ( 1) C   7 - C   8  
                ( 49.50%)   0.7036* C   7 s( 26.50%)p 2.77( 73.45%)d 0.00(  0.05%)
                                            0.0002  0.5144  0.0187  0.3296  0.0203
                                           -0.5819 -0.0187  0.5352 -0.0072 -0.0106
                                            0.0093 -0.0170 -0.0067  0.0006
                ( 50.50%)   0.7106* C   8 s( 30.87%)p 2.24( 69.09%)d 0.00(  0.04%)
                                            0.0001  0.5556 -0.0008 -0.3370  0.0158
                                            0.5692 -0.0158 -0.5028 -0.0050 -0.0086
                                            0.0088 -0.0150 -0.0041  0.0025
    21. (0.96560) BD ( 1) C   7 - H  23  
                ( 63.57%)   0.7973* C   7 s( 22.00%)p 3.54( 77.96%)d 0.00(  0.04%)
                                           -0.0002  0.4691  0.0005  0.6637 -0.0090
                                            0.4194 -0.0114 -0.4034 -0.0125  0.0118
                                           -0.0108 -0.0059  0.0081 -0.0043
                ( 36.43%)   0.6036* H  23 s( 99.91%)p 0.00(  0.09%)
                                            0.9995 -0.0063 -0.0216 -0.0144  0.0155
    22. (0.97931) BD ( 1) C   7 - H  24  
                ( 62.14%)   0.7883* C   7 s( 21.66%)p 3.61( 78.30%)d 0.00(  0.04%)
                                            0.0002 -0.4654  0.0055  0.4459 -0.0204
                                            0.4249 -0.0081  0.6348  0.0138 -0.0099
                                           -0.0116 -0.0128  0.0011 -0.0036
                ( 37.86%)   0.6153* H  24 s( 99.92%)p 0.00(  0.08%)
                                           -0.9996  0.0047 -0.0125 -0.0120 -0.0233
    23. (0.99748) BD ( 1) C   8 - O   9  
                ( 32.02%)   0.5658* C   8 s( 20.40%)p 3.89( 79.29%)d 0.02(  0.31%)
                                            0.0001  0.4494  0.0449  0.4660  0.0206
                                           -0.5869 -0.0267 -0.4793 -0.0228 -0.0332
                                           -0.0269  0.0344 -0.0080 -0.0050
                ( 67.98%)   0.8245* O   9 s( 32.37%)p 2.09( 67.56%)d 0.00(  0.08%)
                                           -0.0001  0.5689  0.0009 -0.4084  0.0005
                                            0.5155 -0.0006  0.4930 -0.0037 -0.0119
                                           -0.0140  0.0161 -0.0023  0.0125
    24. (0.93068) BD ( 1) C   8 - H  25  
                ( 61.87%)   0.7866* C   8 s( 24.36%)p 3.10( 75.60%)d 0.00(  0.04%)
                                            0.0002 -0.4934  0.0126  0.6008 -0.0174
                                            0.4547  0.0010 -0.4335 -0.0075 -0.0154
                                            0.0093  0.0082 -0.0006  0.0022
                ( 38.13%)   0.6175* H  25 s( 99.91%)p 0.00(  0.09%)
                                           -0.9995  0.0052 -0.0220 -0.0130  0.0153
    25. (0.94123) BD ( 1) C   8 - H  26  
                ( 63.08%)   0.7942* C   8 s( 24.44%)p 3.09( 75.52%)d 0.00(  0.04%)
                                           -0.0001  0.4942 -0.0107  0.5534 -0.0062
                                            0.3498 -0.0117  0.5714 -0.0022  0.0093
                                            0.0138  0.0062  0.0080  0.0044
                ( 36.92%)   0.6076* H  26 s( 99.90%)p 0.00(  0.10%)
                                            0.9995 -0.0054 -0.0187 -0.0168 -0.0189
    26. (0.97639) BD ( 1) O   9 - O  10  
                ( 52.91%)   0.7274* O   9 s(  0.00%)p 1.00( 99.94%)d 0.00(  0.06%)
                                           -0.0000  0.0025  0.0004  0.8031 -0.0240
                                            0.5931 -0.0173  0.0424 -0.0022 -0.0010
                                            0.0188  0.0139 -0.0012  0.0019
                ( 47.09%)   0.6862* O  10 s(  0.09%)p99.99( 99.86%)d 0.59(  0.05%)
                                           -0.0001 -0.0294 -0.0043 -0.8603  0.0260
                                            0.1326 -0.0023  0.4897 -0.0183  0.0185
                                           -0.0060 -0.0099  0.0041  0.0051
    27. (0.99488) BD ( 1) O   9 - H  27  
                ( 74.29%)   0.8619* O   9 s( 20.26%)p 3.93( 79.64%)d 0.00(  0.09%)
                                            0.0001  0.4498  0.0189  0.4286  0.0205
                                           -0.6166 -0.0268  0.4811 -0.0012 -0.0088
                                            0.0139 -0.0215 -0.0041  0.0126
                ( 25.71%)   0.5070* H  27 s( 99.53%)p 0.00(  0.47%)
                                            0.9977 -0.0022 -0.0349  0.0482 -0.0335
    28. (0.99473) BD ( 1) O  10 - H  28  
                ( 74.46%)   0.8629* O  10 s( 20.29%)p 3.92( 79.62%)d 0.00(  0.09%)
                                            0.0002  0.4501  0.0187 -0.3985 -0.0165
                                           -0.6160 -0.0053 -0.5066 -0.0313  0.0165
                                            0.0059  0.0145 -0.0162 -0.0108
                ( 25.54%)   0.5054* H  28 s( 99.53%)p 0.00(  0.47%)
                                            0.9976 -0.0030  0.0345  0.0446  0.0388
    29. (0.99956) CR ( 1) C   1           s(100.00%)p 0.00(  0.00%)
                                            1.0000 -0.0004 -0.0000 -0.0012 -0.0000
                                           -0.0005  0.0000  0.0010  0.0000 -0.0000
                                            0.0000  0.0000 -0.0000 -0.0000
    30. (0.99945) CR ( 1) C   2           s(100.00%)p 0.00(  0.00%)
                                            1.0000  0.0002 -0.0000  0.0001 -0.0000
                                           -0.0002  0.0000 -0.0001 -0.0000 -0.0000
                                           -0.0000 -0.0000 -0.0000  0.0000
    31. (0.99951) CR ( 1) C   3           s(100.00%)p 0.00(  0.00%)
                                            1.0000 -0.0002 -0.0000 -0.0005  0.0000
                                           -0.0000  0.0000  0.0007 -0.0000 -0.0000
                                            0.0000 -0.0000 -0.0000  0.0000
    32. (0.99944) CR ( 1) C   4           s(100.00%)p 0.00(  0.00%)
                                            1.0000 -0.0001 -0.0000  0.0001  0.0000
                                            0.0001 -0.0000  0.0000 -0.0000 -0.0000
                                            0.0000  0.0000 -0.0000  0.0000
    33. (0.99958) CR ( 1) C   5           s(100.00%)p 0.00(  0.00%)
                                            1.0000 -0.0003  0.0000  0.0006  0.0000
                                            0.0004  0.0000  0.0006  0.0000 -0.0000
                                           -0.0000 -0.0000  0.0000 -0.0000
    34. (0.99958) CR ( 1) C   6           s(100.00%)p 0.00(  0.00%)
                                            1.0000 -0.0003  0.0000 -0.0001 -0.0000
                                            0.0005 -0.0000 -0.0003 -0.0000  0.0000
                                           -0.0000  0.0000  0.0000 -0.0000
    35. (0.99952) CR ( 1) C   7           s(100.00%)p 0.00(  0.00%)
                                            1.0000 -0.0002 -0.0000  0.0002 -0.0000
                                           -0.0001  0.0000 -0.0005  0.0000  0.0000
                                            0.0000  0.0000  0.0000  0.0000
    36. (0.99952) CR ( 1) C   8           s(100.00%)p 0.00(  0.00%)
                                            1.0000  0.0000 -0.0000 -0.0000 -0.0000
                                           -0.0001  0.0000  0.0003  0.0000  0.0000
                                            0.0000 -0.0000  0.0000  0.0000
    37. (0.99987) CR ( 1) O   9           s(100.00%)p 0.00(  0.00%)
                                            1.0000 -0.0001 -0.0000 -0.0001 -0.0000
                                            0.0001  0.0000 -0.0000 -0.0000  0.0000
                                           -0.0000  0.0000  0.0000 -0.0000
    38. (0.99987) CR ( 1) O  10           s(100.00%)p 0.00(  0.00%)
                                            1.0000 -0.0001 -0.0000  0.0000  0.0000
                                            0.0001  0.0000  0.0002  0.0000 -0.0000
                                           -0.0000 -0.0000  0.0000  0.0000
    39. (0.99183) LP ( 1) O   9           s( 47.36%)p 1.11( 52.60%)d 0.00(  0.04%)
                                            0.0000  0.6881 -0.0100  0.0543  0.0017
                                           -0.0247 -0.0023 -0.7228  0.0093 -0.0046
                                            0.0024 -0.0008 -0.0015 -0.0182
    40. (0.99039) LP ( 1) O  10           s( 45.31%)p 1.21( 54.66%)d 0.00(  0.03%)
                                            0.0001  0.6731 -0.0079 -0.0422 -0.0020
                                            0.7031 -0.0097 -0.2243  0.0007  0.0015
                                            0.0037  0.0095  0.0130  0.0083
    41. (0.00173) RY*( 1) C   1           s(  3.05%)p29.70( 90.64%)d 2.07(  6.31%)
                                           -0.0000  0.0115  0.1743  0.0086  0.2751
                                            0.0174  0.6800  0.0101  0.6065  0.1862
                                            0.1169 -0.0151 -0.0674 -0.0998
    42. (0.00093) RY*( 2) C   1           s(  6.40%)p13.57( 86.81%)d 1.06(  6.80%)
                                           -0.0000  0.0076  0.2528 -0.0119 -0.3596
                                            0.0047  0.5827 -0.0026 -0.6317  0.1411
                                            0.0842 -0.1123 -0.1548  0.0663
    43. (0.00029) RY*( 3) C   1           s( 44.09%)p 1.16( 51.31%)d 0.10(  4.60%)
                                            0.0000  0.0111  0.6639 -0.0147  0.6403
                                           -0.0121 -0.1219  0.0157 -0.2960 -0.0699
                                           -0.0927  0.1228  0.1237 -0.0459
    44. (0.00010) RY*( 4) C   1           s( 42.36%)p 1.23( 51.95%)d 0.13(  5.68%)
    45. (0.00006) RY*( 5) C   1           s(  1.63%)p 2.27(  3.70%)d58.17( 94.67%)
    46. (0.00001) RY*( 6) C   1           s(  0.09%)p33.61(  3.19%)d99.99( 96.71%)
    47. (0.00001) RY*( 7) C   1           s(  1.21%)p 5.67(  6.85%)d76.00( 91.94%)
    48. (0.00000) RY*( 8) C   1           s(  0.13%)p 3.58(  0.48%)d99.99( 99.38%)
    49. (0.00000) RY*( 9) C   1           s(  1.08%)p 4.78(  5.17%)d86.68( 93.74%)
    50. (0.00294) RY*( 1) C   2           s(  9.57%)p 9.09( 87.01%)d 0.36(  3.42%)
                                            0.0000 -0.0125  0.3091  0.0277  0.3454
                                           -0.0142  0.5198  0.0299 -0.6919 -0.0012
                                            0.1324  0.0078  0.1144 -0.0592
    51. (0.00124) RY*( 2) C   2           s(  6.92%)p11.65( 80.70%)d 1.79( 12.38%)
                                            0.0000  0.0087  0.2630  0.0228  0.7472
                                           -0.0088 -0.4691 -0.0071  0.1674  0.2495
                                            0.1365 -0.1328  0.0936  0.1285
    52. (0.00113) RY*( 3) C   2           s( 10.46%)p 4.83( 50.59%)d 3.72( 38.95%)
                                            0.0000  0.0112  0.3233 -0.0031  0.0197
                                           -0.0083  0.4925 -0.0049  0.5127  0.2555
                                           -0.0676  0.4580  0.1381  0.3013
    53. (0.00066) RY*( 4) C   2           s(  3.70%)p 6.70( 24.76%)d19.35( 71.54%)
                                            0.0000 -0.0186  0.1914  0.0168 -0.3301
                                           -0.0240 -0.2318  0.0405 -0.2871 -0.0143
                                            0.1671 -0.0654  0.0151  0.8263
    54. (0.00061) RY*( 5) C   2           s(  0.70%)p16.62( 11.61%)d99.99( 87.69%)
                                            0.0000 -0.0033  0.0835 -0.0070 -0.2125
                                           -0.0075 -0.2623 -0.0066 -0.0447 -0.0255
                                            0.6362  0.4570  0.4198 -0.2938
    55. (0.00037) RY*( 6) C   2           s( 25.75%)p 0.66( 16.87%)d 2.23( 57.38%)
                                            0.0000 -0.0078  0.5074  0.0018 -0.3442
                                           -0.0129 -0.1781 -0.0125 -0.1348  0.5874
                                           -0.1340 -0.0426 -0.3344 -0.3118
    56. (0.00016) RY*( 7) C   2           s(  0.92%)p17.58( 16.13%)d90.38( 82.95%)
                                            0.0000 -0.0001  0.0958  0.0036 -0.0267
                                           -0.0182  0.2753  0.0267  0.2894 -0.0923
                                            0.6796 -0.3843 -0.4594 -0.0180
    57. (0.00013) RY*( 8) C   2           s(  2.25%)p 4.08(  9.20%)d39.29( 88.54%)
                                            0.0000 -0.0026  0.1501  0.0182 -0.2175
                                           -0.0032  0.1335  0.0104  0.1627  0.1063
                                           -0.0457 -0.6390  0.6762 -0.0806
    58. (0.00006) RY*( 9) C   2           s( 39.66%)p 0.09(  3.63%)d 1.43( 56.71%)
    59. (0.00333) RY*( 1) C   3           s(  2.34%)p40.45( 94.73%)d 1.25(  2.93%)
                                            0.0000  0.0023  0.1530 -0.0072 -0.4919
                                            0.0203  0.5957 -0.0057 -0.5916  0.0478
                                            0.0544 -0.1071 -0.0396  0.1049
    60. (0.00193) RY*( 2) C   3           s( 64.13%)p 0.47( 30.22%)d 0.09(  5.65%)
                                            0.0000 -0.0176  0.8006  0.0001 -0.2217
                                            0.0064  0.0992  0.0068  0.4931  0.1725
                                            0.0648 -0.0480  0.0484 -0.1337
    61. (0.00165) RY*( 3) C   3           s(  2.01%)p46.21( 93.05%)d 2.45(  4.94%)
                                            0.0000  0.0017  0.1419  0.0049 -0.5347
                                            0.0042 -0.7537  0.0091 -0.2764 -0.0824
                                           -0.1469 -0.1020  0.0900  0.0503
    62. (0.00126) RY*( 4) C   3           s( 30.14%)p 2.24( 67.54%)d 0.08(  2.32%)
                                           -0.0000  0.0171  0.5488  0.0134  0.6216
                                            0.0019 -0.1339  0.0092 -0.5204 -0.1183
                                           -0.0024  0.0615  0.0257  0.0687
    63. (0.00012) RY*( 5) C   3           s(  0.72%)p 2.16(  1.56%)d99.99( 97.72%)
                                           -0.0000 -0.0015  0.0850 -0.0013  0.0134
                                           -0.0050  0.0334 -0.0115  0.1190 -0.2969
                                           -0.4122 -0.2831 -0.7771  0.1870
    64. (0.00005) RY*( 6) C   3           s(  0.29%)p21.71(  6.19%)d99.99( 93.53%)
    65. (0.00004) RY*( 7) C   3           s(  0.32%)p10.69(  3.38%)d99.99( 96.31%)
    66. (0.00002) RY*( 8) C   3           s(  0.01%)p99.99(  2.49%)d99.99( 97.50%)
    67. (0.00001) RY*( 9) C   3           s(  0.07%)p14.49(  0.99%)d99.99( 98.95%)
    68. (0.00275) RY*( 1) C   4           s(  0.02%)p99.99( 98.42%)d71.01(  1.56%)
                                           -0.0000  0.0002  0.0148 -0.0125 -0.1709
                                            0.0042 -0.1291 -0.0007 -0.9686  0.0657
                                            0.0339  0.0943  0.0281 -0.0215
    69. (0.00171) RY*( 2) C   4           s(  1.18%)p77.64( 91.96%)d 5.78(  6.85%)
                                           -0.0000  0.0137  0.1080  0.0031 -0.0804
                                           -0.0102 -0.9453  0.0013  0.1394  0.0484
                                            0.1952 -0.0979 -0.1305 -0.0380
    70. (0.00122) RY*( 3) C   4           s(  0.14%)p99.99( 95.04%)d35.62(  4.83%)
                                           -0.0000  0.0013  0.0368  0.0030 -0.9526
                                            0.0001  0.1005 -0.0071  0.1808  0.0614
                                            0.0323  0.2084 -0.0023 -0.0022
    71. (0.00037) RY*( 4) C   4           s( 39.03%)p 0.01(  0.28%)d 1.55( 60.69%)
                                            0.0000 -0.0001  0.6247  0.0064  0.0062
                                            0.0112  0.0507  0.0001  0.0076  0.0042
                                           -0.1829 -0.0920  0.1636 -0.7336
    72. (0.00032) RY*( 5) C   4           s(  0.39%)p 0.13(  0.05%)d99.99( 99.56%)
                                           -0.0000  0.0003  0.0623 -0.0027 -0.0153
                                           -0.0084  0.0021  0.0003  0.0134 -0.3205
                                            0.5356 -0.0729  0.7688  0.0983
    73. (0.00029) RY*( 6) C   4           s(  2.10%)p 0.24(  0.49%)d46.49( 97.41%)
                                            0.0000  0.0000  0.1448  0.0216 -0.0590
                                           -0.0067  0.0278 -0.0114  0.0063  0.7241
                                           -0.1441 -0.4994  0.3041  0.2953
    74. (0.00018) RY*( 7) C   4           s( 21.77%)p 0.08(  1.79%)d 3.51( 76.44%)
                                            0.0000 -0.0003  0.4666  0.0024 -0.1148
                                           -0.0001 -0.0106  0.0155 -0.0661 -0.5404
                                           -0.3313 -0.3299 -0.1271  0.4875
    75. (0.00015) RY*( 8) C   4           s(  7.72%)p 1.01(  7.79%)d10.94( 84.48%)
                                           -0.0000 -0.0040  0.2779 -0.0009  0.0018
                                           -0.0174  0.2752  0.0034 -0.0434  0.0944
                                            0.7097 -0.2791 -0.5044  0.0011
    76. (0.00015) RY*( 9) C   4           s( 27.67%)p 0.16(  4.34%)d 2.46( 68.00%)
                                           -0.0000 -0.0000  0.5260 -0.0104  0.1996
                                           -0.0028 -0.0134 -0.0137  0.0551  0.2470
                                            0.0690  0.6983  0.0362  0.3539
    77. (0.00201) RY*( 1) C   5           s(  1.53%)p60.43( 92.59%)d 3.84(  5.88%)
                                           -0.0000  0.0024  0.1238  0.0100  0.5649
                                            0.0032  0.3008 -0.0104 -0.7184 -0.1531
                                            0.0238  0.0077 -0.0465  0.1804
    78. (0.00181) RY*( 2) C   5           s(  0.02%)p99.99( 93.45%)d99.99(  6.53%)
                                           -0.0000  0.0033  0.0136  0.0125  0.5845
                                           -0.0132 -0.7572  0.0013  0.1382 -0.0163
                                           -0.1392  0.1562 -0.1316 -0.0632
    79. (0.00086) RY*( 3) C   5           s( 70.20%)p 0.42( 29.35%)d 0.01(  0.45%)
                                           -0.0000  0.0175  0.8377  0.0025 -0.3478
                                           -0.0007 -0.3148  0.0056 -0.2709  0.0062
                                           -0.0107 -0.0556  0.0259 -0.0241
    80. (0.00010) RY*( 4) C   5           s( 27.14%)p 2.61( 70.85%)d 0.07(  2.01%)
    81. (0.00001) RY*( 5) C   5           s(  0.21%)p12.70(  2.63%)d99.99( 97.16%)
    82. (0.00001) RY*( 6) C   5           s(  0.36%)p 7.67(  2.74%)d99.99( 96.91%)
    83. (0.00001) RY*( 7) C   5           s(  0.62%)p 4.24(  2.63%)d99.99( 96.75%)
    84. (0.00001) RY*( 8) C   5           s(  0.00%)p 1.00(  2.04%)d47.95( 97.96%)
    85. (0.00000) RY*( 9) C   5           s(  0.04%)p99.99(  3.78%)d99.99( 96.19%)
    86. (0.00213) RY*( 1) C   6           s(  0.90%)p99.99( 93.77%)d 5.94(  5.34%)
                                            0.0000  0.0000  0.0948 -0.0083 -0.4444
                                            0.0109  0.4888  0.0112  0.7078  0.1426
                                            0.0191 -0.0162  0.0593  0.1699
    87. (0.00181) RY*( 2) C   6           s(  0.05%)p99.99( 94.66%)d99.99(  5.29%)
                                           -0.0000  0.0023  0.0220 -0.0115 -0.7995
                                           -0.0060 -0.5401 -0.0001 -0.1248  0.0787
                                           -0.1683 -0.0926 -0.0808 -0.0573
    88. (0.00092) RY*( 3) C   6           s( 70.18%)p 0.42( 29.28%)d 0.01(  0.53%)
                                           -0.0000  0.0175  0.8376  0.0008  0.2253
                                            0.0015 -0.3885 -0.0040  0.3019 -0.0109
                                            0.0133  0.0651  0.0254 -0.0125
    89. (0.00010) RY*( 4) C   6           s( 27.55%)p 2.56( 70.65%)d 0.07(  1.80%)
    90. (0.00001) RY*( 5) C   6           s(  0.13%)p22.37(  2.98%)d99.99( 96.89%)
    91. (0.00001) RY*( 6) C   6           s(  0.03%)p96.93(  3.23%)d99.99( 96.74%)
    92. (0.00001) RY*( 7) C   6           s(  1.03%)p 1.15(  1.19%)d94.47( 97.77%)
    93. (0.00001) RY*( 8) C   6           s(  0.19%)p 5.26(  1.00%)d99.99( 98.81%)
    94. (0.00001) RY*( 9) C   6           s(  0.03%)p99.99(  3.31%)d99.99( 96.66%)
    95. (0.00242) RY*( 1) C   7           s(  0.06%)p99.99( 95.26%)d77.21(  4.68%)
                                            0.0000 -0.0022  0.0245  0.0225  0.7327
                                            0.0162  0.5806  0.0022  0.2791  0.0031
                                            0.1360  0.1341 -0.0747  0.0684
    96. (0.00206) RY*( 2) C   7           s(  1.03%)p94.26( 97.20%)d 1.71(  1.77%)
                                           -0.0000  0.0186  0.0998  0.0036 -0.5973
                                           -0.0110  0.7823  0.0090 -0.0561  0.0165
                                            0.0673 -0.1107 -0.0213  0.0122
    97. (0.00166) RY*( 3) C   7           s( 21.21%)p 3.32( 70.36%)d 0.40(  8.43%)
                                            0.0000 -0.0248  0.4599 -0.0007  0.2484
                                            0.0113  0.0570 -0.0066 -0.7991 -0.1743
                                            0.1074 -0.0886 -0.0777 -0.1688
    98. (0.00117) RY*( 4) C   7           s( 76.69%)p 0.29( 22.34%)d 0.01(  0.97%)
                                           -0.0000  0.0077  0.8757 -0.0144 -0.0935
                                            0.0088 -0.1373 -0.0108  0.4420  0.0420
                                           -0.0464  0.0762  0.0013 -0.0042
    99. (0.00014) RY*( 5) C   7           s(  0.03%)p 1.07(  0.03%)d99.99( 99.94%)
                                           -0.0000  0.0004  0.0173  0.0016 -0.0074
                                            0.0007  0.0023  0.0006  0.0160 -0.2991
                                            0.3693  0.0824  0.8736  0.0594
   100. (0.00005) RY*( 6) C   7           s(  0.01%)p 1.00(  3.72%)d25.86( 96.27%)
   101. (0.00003) RY*( 7) C   7           s(  0.92%)p 6.97(  6.43%)d99.99( 92.65%)
   102. (0.00001) RY*( 8) C   7           s(  0.06%)p69.78(  4.30%)d99.99( 95.64%)
   103. (0.00001) RY*( 9) C   7           s(  0.05%)p 8.56(  0.45%)d99.99( 99.49%)
   104. (0.00147) RY*( 1) C   8           s(  2.83%)p32.78( 92.61%)d 1.61(  4.56%)
                                            0.0000  0.0288  0.1656  0.0052 -0.4498
                                           -0.0037  0.5032 -0.0129  0.6858 -0.1246
                                           -0.0095  0.0476 -0.0361 -0.1626
   105. (0.00138) RY*( 2) C   8           s( 33.46%)p 0.97( 32.59%)d 1.01( 33.95%)
                                            0.0000 -0.0024  0.5784 -0.0183 -0.0844
                                            0.0143  0.2318  0.0311 -0.5134 -0.2763
                                            0.1772 -0.1368 -0.1620 -0.4323
   106. (0.00095) RY*( 3) C   8           s(  0.31%)p99.99( 53.82%)d99.99( 45.86%)
                                            0.0000  0.0000  0.0560 -0.0184 -0.5808
                                           -0.0072 -0.4406  0.0015 -0.0801 -0.2507
                                            0.0656 -0.0177  0.6254  0.0063
   107. (0.00049) RY*( 4) C   8           s(  0.75%)p31.89( 23.81%)d99.99( 75.44%)
                                           -0.0000 -0.0111  0.0857  0.0106  0.4409
                                            0.0176 -0.0248  0.0139  0.2062 -0.2297
                                           -0.5578 -0.3818  0.3701 -0.3281
   108. (0.00028) RY*( 5) C   8           s(  0.82%)p51.07( 41.80%)d70.10( 57.38%)
                                            0.0000 -0.0222  0.0877 -0.0221  0.1746
                                            0.0203 -0.5426  0.0277  0.3024 -0.3721
                                            0.0861  0.4685 -0.3315 -0.3140
   109. (0.00022) RY*( 6) C   8           s( 25.29%)p 0.08(  1.97%)d 2.88( 72.74%)
                                            0.0000 -0.0086  0.5028 -0.0282 -0.0160
                                            0.0374  0.0629  0.0238 -0.1130  0.1005
                                           -0.5451  0.5315  0.0784  0.3627
   110. (0.00010) RY*( 7) C   8           s( 35.87%)p 0.63( 22.56%)d 1.16( 41.57%)
                                           -0.0000 -0.0075  0.5988  0.0053  0.1488
                                           -0.0074 -0.3073  0.0042  0.3300  0.2708
                                            0.3070 -0.3942 -0.0275  0.3033
   111. (0.00001) RY*( 8) C   8           s(  0.37%)p74.91( 27.83%)d99.99( 71.80%)
   112. (0.00001) RY*( 9) C   8           s(  0.24%)p14.35(  3.49%)d99.99( 96.26%)
   113. (0.00081) RY*( 1) O   9           s( 13.75%)p 5.55( 76.35%)d 0.72(  9.90%)
                                           -0.0000  0.0052  0.3708 -0.0126 -0.7021
                                           -0.0108 -0.0953 -0.0032 -0.5111 -0.1677
                                           -0.0265 -0.1700  0.0939 -0.1803
   114. (0.00076) RY*( 2) O   9           s( 12.53%)p 6.15( 77.07%)d 0.83( 10.39%)
                                            0.0000  0.0036  0.3540  0.0136  0.4088
                                            0.0106  0.6700 -0.0017 -0.3929 -0.0948
                                            0.1745 -0.0034 -0.2066 -0.1476
   115. (0.00006) RY*( 3) O   9           s( 59.44%)p 0.48( 28.70%)d 0.20( 11.87%)
   116. (0.00002) RY*( 4) O   9           s( 11.91%)p 6.50( 77.37%)d 0.90( 10.73%)
   117. (0.00000) RY*( 5) O   9           s(  1.13%)p 8.13(  9.16%)d79.59( 89.71%)
   118. (0.00001) RY*( 6) O   9           s(  0.38%)p24.02(  9.03%)d99.99( 90.59%)
   119. (0.00001) RY*( 7) O   9           s(  0.48%)p17.28(  8.33%)d99.99( 91.18%)
   120. (0.00000) RY*( 8) O   9           s(  0.17%)p32.93(  5.62%)d99.99( 94.21%)
   121. (0.00000) RY*( 9) O   9           s(  0.23%)p38.03(  8.62%)d99.99( 91.15%)
   122. (0.00101) RY*( 1) O  10           s( 10.11%)p 8.28( 83.72%)d 0.61(  6.18%)
                                            0.0000  0.0027  0.3179 -0.0218 -0.6834
                                            0.0036  0.2866  0.0139  0.5360  0.1357
                                           -0.1155  0.0382 -0.0111  0.1686
   123. (0.00078) RY*( 2) O  10           s( 29.89%)p 2.00( 59.84%)d 0.34( 10.27%)
                                           -0.0000  0.0050  0.5467  0.0070  0.5249
                                            0.0030  0.5666 -0.0042  0.0425  0.0648
                                            0.1890  0.2192  0.1165  0.0346
   124. (0.00023) RY*( 3) O  10           s( 45.41%)p 1.01( 46.03%)d 0.19(  8.57%)
                                            0.0000  0.0014  0.6739 -0.0000  0.1150
                                            0.0049 -0.6454  0.0062  0.1745 -0.1676
                                           -0.0940 -0.1469 -0.0355 -0.1610
   125. (0.00004) RY*( 4) O  10           s( 10.60%)p 5.84( 61.95%)d 2.59( 27.44%)
   126. (0.00001) RY*( 5) O  10           s(  0.44%)p28.62( 12.65%)d99.99( 86.91%)
   127. (0.00001) RY*( 6) O  10           s(  1.27%)p11.03( 13.98%)d66.87( 84.76%)
   128. (0.00001) RY*( 7) O  10           s(  0.00%)p 1.00(  7.43%)d12.45( 92.56%)
   129. (0.00000) RY*( 8) O  10           s(  0.00%)p 1.00(  2.36%)d41.31( 97.63%)
   130. (0.00000) RY*( 9) O  10           s(  2.29%)p 5.37( 12.28%)d37.34( 85.43%)
   131. (0.00060) RY*( 1) H  11           s( 98.45%)p 0.02(  1.55%)
                                            0.0043  0.9922  0.0005 -0.0461  0.1155
   132. (0.00010) RY*( 2) H  11           s(  0.01%)p 1.00( 99.99%)
   133. (0.00006) RY*( 3) H  11           s(  0.01%)p 1.00( 99.99%)
   134. (0.00002) RY*( 4) H  11           s(  1.62%)p60.70( 98.38%)
   135. (0.00077) RY*( 1) H  12           s( 98.63%)p 0.01(  1.37%)
                                            0.0043  0.9931 -0.0589 -0.0976 -0.0266
   136. (0.00010) RY*( 2) H  12           s(  0.03%)p99.99( 99.97%)
   137. (0.00006) RY*( 3) H  12           s(  0.02%)p99.99( 99.98%)
   138. (0.00002) RY*( 4) H  12           s(  1.41%)p69.94( 98.59%)
   139. (0.00097) RY*( 1) H  13           s( 99.24%)p 0.01(  0.76%)
                                            0.0049  0.9962 -0.0546  0.0309  0.0605
   140. (0.00008) RY*( 2) H  13           s(  0.03%)p99.99( 99.97%)
   141. (0.00006) RY*( 3) H  13           s(  0.02%)p99.99( 99.98%)
   142. (0.00002) RY*( 4) H  13           s(  0.80%)p99.99( 99.20%)
   143. (0.00162) RY*( 1) H  14           s( 99.87%)p 0.00(  0.13%)
                                            0.0099  0.9993  0.0009 -0.0267 -0.0245
   144. (0.00011) RY*( 2) H  14           s(  0.01%)p99.99( 99.99%)
                                            0.0062  0.0085  0.8111  0.5440 -0.2146
   145. (0.00005) RY*( 3) H  14           s(  0.11%)p99.99( 99.89%)
   146. (0.00002) RY*( 4) H  14           s(  0.10%)p99.99( 99.90%)
   147. (0.00090) RY*( 1) H  15           s( 99.29%)p 0.01(  0.71%)
                                            0.0038  0.9964 -0.0039 -0.0318  0.0780
   148. (0.00010) RY*( 2) H  15           s(  0.00%)p 1.00(100.00%)
   149. (0.00006) RY*( 3) H  15           s(  0.02%)p99.99( 99.98%)
   150. (0.00002) RY*( 4) H  15           s(  0.78%)p99.99( 99.22%)
   151. (0.00135) RY*( 1) H  16           s( 99.60%)p 0.00(  0.40%)
                                            0.0064  0.9980 -0.0237  0.0300  0.0502
   152. (0.00008) RY*( 2) H  16           s(  0.07%)p99.99( 99.93%)
   153. (0.00005) RY*( 3) H  16           s(  0.00%)p 1.00(100.00%)
   154. (0.00002) RY*( 4) H  16           s(  0.42%)p99.99( 99.58%)
   155. (0.00062) RY*( 1) H  17           s( 98.61%)p 0.01(  1.39%)
                                            0.0044  0.9930 -0.0654  0.0768  0.0611
   156. (0.00010) RY*( 2) H  17           s(  0.02%)p99.99( 99.98%)
   157. (0.00006) RY*( 3) H  17           s(  0.05%)p99.99( 99.95%)
   158. (0.00002) RY*( 4) H  17           s(  1.40%)p70.32( 98.60%)
   159. (0.00061) RY*( 1) H  18           s( 98.40%)p 0.02(  1.60%)
                                            0.0046  0.9919  0.1050  0.0551 -0.0442
   160. (0.00009) RY*( 2) H  18           s(  0.01%)p 1.00( 99.99%)
   161. (0.00006) RY*( 3) H  18           s(  0.06%)p99.99( 99.94%)
   162. (0.00002) RY*( 4) H  18           s(  1.62%)p60.56( 98.38%)
   163. (0.00066) RY*( 1) H  19           s( 98.58%)p 0.01(  1.42%)
                                            0.0035  0.9928  0.0439 -0.0772  0.0797
   164. (0.00011) RY*( 2) H  19           s(  0.04%)p99.99( 99.96%)
                                            0.0000  0.0196 -0.8402  0.2633  0.4736
   165. (0.00007) RY*( 3) H  19           s(  0.16%)p99.99( 99.84%)
   166. (0.00002) RY*( 4) H  19           s(  1.31%)p75.56( 98.69%)
   167. (0.00076) RY*( 1) H  20           s( 97.55%)p 0.03(  2.45%)
                                            0.0043  0.9877 -0.0939 -0.1102 -0.0593
   168. (0.00010) RY*( 2) H  20           s(  0.24%)p99.99( 99.76%)
                                           -0.0027  0.0490  0.8653 -0.0309 -0.4980
   169. (0.00007) RY*( 3) H  20           s(  0.83%)p99.99( 99.17%)
   170. (0.00002) RY*( 4) H  20           s(  1.46%)p67.27( 98.54%)
   171. (0.00060) RY*( 1) H  21           s( 98.07%)p 0.02(  1.93%)
                                            0.0046  0.9903 -0.0653  0.1135  0.0466
   172. (0.00009) RY*( 2) H  21           s(  0.04%)p99.99( 99.96%)
   173. (0.00006) RY*( 3) H  21           s(  0.05%)p99.99( 99.95%)
   174. (0.00002) RY*( 4) H  21           s(  1.93%)p50.95( 98.07%)
   175. (0.00059) RY*( 1) H  22           s( 98.30%)p 0.02(  1.70%)
                                            0.0051  0.9915  0.1002  0.0428 -0.0715
   176. (0.00009) RY*( 2) H  22           s(  0.06%)p99.99( 99.94%)
   177. (0.00006) RY*( 3) H  22           s(  0.07%)p99.99( 99.93%)
   178. (0.00002) RY*( 4) H  22           s(  1.65%)p59.68( 98.35%)
   179. (0.00114) RY*( 1) H  23           s( 99.44%)p 0.01(  0.56%)
                                            0.0080  0.9972  0.0065  0.0563 -0.0485
   180. (0.00009) RY*( 2) H  23           s(  0.05%)p99.99( 99.95%)
   181. (0.00005) RY*( 3) H  23           s(  0.13%)p99.99( 99.87%)
   182. (0.00002) RY*( 4) H  23           s(  0.48%)p99.99( 99.52%)
   183. (0.00202) RY*( 1) H  24           s( 99.69%)p 0.00(  0.31%)
                                            0.0054  0.9985 -0.0537  0.0091 -0.0095
   184. (0.00010) RY*( 2) H  24           s(  0.05%)p99.99( 99.95%)
   185. (0.00005) RY*( 3) H  24           s(  0.18%)p99.99( 99.82%)
   186. (0.00002) RY*( 4) H  24           s(  0.16%)p99.99( 99.84%)
   187. (0.00129) RY*( 1) H  25           s( 99.78%)p 0.00(  0.22%)
                                            0.0066  0.9989 -0.0303 -0.0288  0.0223
   188. (0.00014) RY*( 2) H  25           s(  0.01%)p 1.00( 99.99%)
                                           -0.0047  0.0062  0.6928  0.0408  0.7200
   189. (0.00007) RY*( 3) H  25           s(  0.05%)p99.99( 99.95%)
   190. (0.00002) RY*( 4) H  25           s(  0.26%)p99.99( 99.74%)
   191. (0.00085) RY*( 1) H  26           s( 98.77%)p 0.01(  1.23%)
                                            0.0063  0.9938  0.0270 -0.0675  0.0839
   192. (0.00010) RY*( 2) H  26           s(  0.68%)p99.99( 99.32%)
                                            0.0097  0.0817  0.4567  0.6801 -0.5676
   193. (0.00007) RY*( 3) H  26           s(  0.34%)p99.99( 99.66%)
   194. (0.00002) RY*( 4) H  26           s(  0.32%)p99.99( 99.68%)
   195. (0.00071) RY*( 1) H  27           s( 56.20%)p 0.78( 43.80%)
                                            0.0118  0.7496  0.1975 -0.4043 -0.4853
   196. (0.00058) RY*( 2) H  27           s(  0.18%)p99.99( 99.82%)
                                            0.0015  0.0426  0.8362  0.5447 -0.0476
   197. (0.00044) RY*( 3) H  27           s( 39.91%)p 1.51( 60.09%)
                                            0.0098  0.6317 -0.1410  0.2304  0.7266
   198. (0.00001) RY*( 4) H  27           s(  4.17%)p22.97( 95.83%)
   199. (0.00073) RY*( 1) H  28           s( 72.60%)p 0.38( 27.40%)
                                            0.0129  0.8520 -0.0239  0.2061 -0.4806
   200. (0.00056) RY*( 2) H  28           s(  0.24%)p99.99( 99.76%)
                                           -0.0038  0.0486  0.8756 -0.4556 -0.1529
   201. (0.00045) RY*( 3) H  28           s( 23.76%)p 3.21( 76.24%)
                                            0.0093  0.4874 -0.2098 -0.5637  0.6330
   202. (0.00001) RY*( 4) H  28           s(  3.87%)p24.85( 96.13%)
   203. (0.00818) BD*( 1) C   1 - C   2  
                ( 53.47%)   0.7312* C   1 s( 29.72%)p 2.36( 70.23%)d 0.00(  0.05%)
                                            0.0016  0.5451  0.0091  0.6362  0.0038
                                            0.2915 -0.0108 -0.4608 -0.0109  0.0085
                                           -0.0160 -0.0072  0.0087  0.0008
                ( 46.53%)  -0.6821* C   2 s( 30.65%)p 2.26( 69.31%)d 0.00(  0.03%)
                                           -0.0001  0.5537  0.0032 -0.6390  0.0081
                                           -0.3254 -0.0078  0.4227 -0.0109  0.0075
                                           -0.0102 -0.0056  0.0094 -0.0065
   204. (0.00303) BD*( 1) C   1 - H  11  
                ( 37.57%)   0.6130* C   1 s( 23.39%)p 3.27( 76.58%)d 0.00(  0.04%)
                                            0.0004 -0.4836  0.0026 -0.2882  0.0203
                                            0.3492  0.0067 -0.7485 -0.0024  0.0053
                                           -0.0124  0.0106 -0.0003 -0.0097
                ( 62.43%)  -0.7901* H  11 s( 99.91%)p 0.00(  0.09%)
                                           -0.9995  0.0006  0.0052 -0.0129  0.0267
   205. (0.00291) BD*( 1) C   1 - H  12  
                ( 38.28%)   0.6187* C   1 s( 22.74%)p 3.40( 77.22%)d 0.00(  0.04%)
                                            0.0002 -0.4768 -0.0000  0.4344  0.0091
                                            0.6282 -0.0011  0.4340 -0.0199 -0.0106
                                           -0.0093 -0.0139  0.0061  0.0000
                ( 61.72%)  -0.7856* H  12 s( 99.91%)p 0.00(  0.09%)
                                           -0.9996  0.0009 -0.0171 -0.0221 -0.0105
   206. (0.00381) BD*( 1) C   1 - H  13  
                ( 37.61%)   0.6133* C   1 s( 24.10%)p 3.15( 75.86%)d 0.00(  0.04%)
                                            0.0003 -0.4909  0.0048  0.5679  0.0127
                                           -0.6305  0.0158 -0.1952 -0.0063  0.0164
                                            0.0035 -0.0048  0.0038  0.0086
                ( 62.39%)  -0.7898* H  13 s( 99.91%)p 0.00(  0.09%)
                                           -0.9995  0.0026 -0.0217  0.0191  0.0082
   207. (0.01351) BD*( 1) C   2 - C   3  
                ( 49.18%)   0.7012* C   2 s( 29.65%)p 2.37( 70.31%)d 0.00(  0.04%)
                                           -0.0001 -0.5445  0.0004 -0.4127  0.0139
                                           -0.6186  0.0066 -0.3871  0.0008 -0.0139
                                           -0.0057 -0.0116  0.0064  0.0046
                ( 50.82%)  -0.7129* C   3 s( 27.39%)p 2.65( 72.56%)d 0.00(  0.05%)
                                           -0.0002 -0.5231 -0.0155  0.4004  0.0114
                                            0.5996  0.0049  0.4534  0.0014 -0.0134
                                           -0.0102 -0.0142  0.0050  0.0025
   208. (0.01998) BD*( 1) C   2 - O  10  
                ( 68.88%)   0.8299* C   2 s( 18.81%)p 4.30( 80.87%)d 0.02(  0.32%)
                                           -0.0001  0.4326  0.0313 -0.3045 -0.0059
                                            0.3143  0.0156 -0.7847 -0.0353 -0.0118
                                            0.0290 -0.0287  0.0012  0.0377
                ( 31.12%)  -0.5579* O  10 s( 34.30%)p 1.91( 65.63%)d 0.00(  0.07%)
                                           -0.0001  0.5857 -0.0019  0.3123  0.0008
                                           -0.3272  0.0050  0.6721 -0.0039 -0.0057
                                            0.0113 -0.0197 -0.0094  0.0092
   209. (0.01707) BD*( 1) C   2 - H  14  
                ( 37.51%)   0.6125* C   2 s( 20.95%)p 3.77( 79.00%)d 0.00(  0.05%)
                                            0.0003 -0.4573  0.0203 -0.5715  0.0150
                                            0.6412 -0.0000  0.2280  0.0006  0.0150
                                            0.0100 -0.0078  0.0052  0.0078
                ( 62.49%)  -0.7905* H  14 s( 99.91%)p 0.00(  0.09%)
                                           -0.9995  0.0091  0.0205 -0.0214 -0.0054
   210. (0.01774) BD*( 1) C   3 - C   4  
                ( 49.77%)   0.7055* C   3 s( 30.08%)p 2.32( 69.89%)d 0.00(  0.03%)
                                           -0.0007 -0.5484  0.0020 -0.6617  0.0062
                                           -0.3307 -0.0034  0.3891 -0.0167 -0.0089
                                            0.0123  0.0045 -0.0080  0.0028
                ( 50.23%)  -0.7087* C   4 s( 24.37%)p 3.10( 75.58%)d 0.00(  0.05%)
                                           -0.0002 -0.4937 -0.0012  0.6911  0.0031
                                            0.3836 -0.0090 -0.3618 -0.0066 -0.0137
                                            0.0123  0.0068 -0.0070  0.0046
   211. (0.00586) BD*( 1) C   3 - H  15  
                ( 38.17%)   0.6178* C   3 s( 21.01%)p 3.76( 78.94%)d 0.00(  0.05%)
                                            0.0004 -0.4584  0.0041 -0.2522  0.0131
                                            0.3544 -0.0160 -0.7744 -0.0104  0.0047
                                           -0.0084  0.0148  0.0035 -0.0116
                ( 61.83%)  -0.7863* H  15 s( 99.91%)p 0.00(  0.09%)
                                           -0.9996  0.0014  0.0068 -0.0079  0.0273
   212. (0.00792) BD*( 1) C   3 - H  16  
                ( 36.95%)   0.6079* C   3 s( 21.48%)p 3.65( 78.48%)d 0.00(  0.04%)
                                            0.0003 -0.4635  0.0012  0.5810 -0.0050
                                           -0.6360  0.0045 -0.2061 -0.0156  0.0169
                                            0.0051 -0.0052 -0.0005  0.0078
                ( 63.05%)  -0.7940* H  16 s( 99.91%)p 0.00(  0.09%)
                                           -0.9995  0.0049 -0.0186  0.0218  0.0084
   213. (0.01131) BD*( 1) C   4 - C   5  
                ( 47.72%)   0.6908* C   4 s( 24.67%)p 3.05( 75.29%)d 0.00(  0.04%)
                                            0.0001 -0.4967 -0.0000 -0.4365 -0.0013
                                           -0.4311 -0.0058 -0.6135  0.0029 -0.0089
                                           -0.0130 -0.0126 -0.0009 -0.0062
                ( 52.28%)  -0.7231* C   5 s( 30.39%)p 2.29( 69.57%)d 0.00(  0.04%)
                                           -0.0009 -0.5512  0.0045  0.4073  0.0005
                                            0.4434 -0.0023  0.5772 -0.0018 -0.0098
                                           -0.0119 -0.0131  0.0007 -0.0037
   214. (0.01070) BD*( 1) C   4 - C   6  
                ( 47.49%)   0.6891* C   4 s( 25.81%)p 2.87( 74.15%)d 0.00(  0.04%)
                                           -0.0001 -0.5080 -0.0012  0.2611 -0.0018
                                           -0.5482 -0.0037  0.6105 -0.0034  0.0069
                                           -0.0077  0.0164  0.0056 -0.0061
                ( 52.51%)  -0.7247* C   6 s( 29.64%)p 2.37( 70.32%)d 0.00(  0.04%)
                                           -0.0006 -0.5444  0.0046 -0.2386  0.0003
                                            0.5432 -0.0036 -0.5926  0.0001  0.0066
                                           -0.0070  0.0169  0.0064 -0.0047
   215. (0.01604) BD*( 1) C   4 - C   7  
                ( 50.06%)   0.7076* C   4 s( 25.13%)p 2.98( 74.82%)d 0.00(  0.05%)
                                            0.0001  0.5013 -0.0028  0.5126  0.0045
                                           -0.6048  0.0095 -0.3454 -0.0114 -0.0162
                                           -0.0089  0.0105 -0.0031 -0.0066
                ( 49.94%)  -0.7067* C   7 s( 29.77%)p 2.36( 70.19%)d 0.00(  0.04%)
                                            0.0004  0.5456 -0.0071 -0.5009  0.0080
                                            0.5512  0.0014  0.3833 -0.0128 -0.0125
                                           -0.0106  0.0100 -0.0003 -0.0018
   216. (0.00302) BD*( 1) C   5 - H  17  
                ( 37.90%)   0.6156* C   5 s( 23.57%)p 3.24( 76.39%)d 0.00(  0.04%)
                                            0.0000  0.4854  0.0039 -0.5072  0.0192
                                            0.6240  0.0052  0.3418  0.0120 -0.0146
                                           -0.0086  0.0088 -0.0022 -0.0055
                ( 62.10%)  -0.7881* H  17 s( 99.92%)p 0.00(  0.08%)
                                            0.9996 -0.0010  0.0147 -0.0221 -0.0120
   217. (0.00276) BD*( 1) C   5 - H  18  
                ( 38.05%)   0.6168* C   5 s( 23.20%)p 3.31( 76.76%)d 0.00(  0.04%)
                                            0.0002 -0.4817 -0.0016 -0.7095 -0.0026
                                           -0.3866 -0.0120  0.3378 -0.0206 -0.0115
                                            0.0118  0.0061 -0.0081  0.0053
                ( 61.95%)  -0.7871* H  18 s( 99.92%)p 0.00(  0.08%)
                                           -0.9996  0.0010  0.0236  0.0147 -0.0088
   218. (0.00341) BD*( 1) C   5 - H  19  
                ( 39.32%)   0.6271* C   5 s( 22.73%)p 3.40( 77.22%)d 0.00(  0.04%)
                                           -0.0002  0.4768  0.0005  0.2696  0.0095
                                           -0.5136  0.0223  0.6595  0.0139 -0.0071
                                            0.0072 -0.0166 -0.0052  0.0064
                ( 60.68%)  -0.7790* H  19 s( 99.92%)p 0.00(  0.08%)
                                            0.9996 -0.0003 -0.0093  0.0123 -0.0233
   219. (0.00440) BD*( 1) C   6 - H  20  
                ( 38.28%)   0.6187* C   6 s( 23.68%)p 3.22( 76.28%)d 0.00(  0.04%)
                                            0.0001  0.4866  0.0023 -0.4372 -0.0055
                                           -0.4023  0.0216 -0.6397 -0.0106  0.0091
                                            0.0116  0.0126 -0.0000  0.0049
                ( 61.72%)  -0.7856* H  20 s( 99.92%)p 0.00(  0.08%)
                                            0.9996 -0.0004  0.0159  0.0105  0.0216
   220. (0.00271) BD*( 1) C   6 - H  21  
                ( 38.37%)   0.6194* C   6 s( 23.18%)p 3.31( 76.77%)d 0.00(  0.04%)
                                           -0.0001  0.4815  0.0019 -0.5223  0.0012
                                            0.6182  0.0091  0.3349 -0.0221 -0.0142
                                           -0.0086  0.0102 -0.0017 -0.0052
                ( 61.63%)  -0.7851* H  21 s( 99.92%)p 0.00(  0.08%)
                                            0.9996 -0.0006  0.0168 -0.0217 -0.0088
   221. (0.00305) BD*( 1) C   6 - H  22  
                ( 38.11%)   0.6173* C   6 s( 23.39%)p 3.27( 76.57%)d 0.00(  0.04%)
                                            0.0001 -0.4836 -0.0015 -0.6917  0.0146
                                           -0.4001 -0.0128  0.3559  0.0123 -0.0122
                                            0.0109  0.0052 -0.0086  0.0054
                ( 61.89%)  -0.7867* H  22 s( 99.92%)p 0.00(  0.08%)
                                           -0.9996  0.0014  0.0212  0.0157 -0.0122
   222. (0.00952) BD*( 1) C   7 - C   8  
                ( 50.50%)   0.7106* C   7 s( 26.50%)p 2.77( 73.45%)d 0.00(  0.05%)
                                            0.0002  0.5144  0.0187  0.3296  0.0203
                                           -0.5819 -0.0187  0.5352 -0.0072 -0.0106
                                            0.0093 -0.0170 -0.0067  0.0006
                ( 49.50%)  -0.7036* C   8 s( 30.87%)p 2.24( 69.09%)d 0.00(  0.04%)
                                            0.0001  0.5556 -0.0008 -0.3370  0.0158
                                            0.5692 -0.0158 -0.5028 -0.0050 -0.0086
                                            0.0088 -0.0150 -0.0041  0.0025
   223. (0.00635) BD*( 1) C   7 - H  23  
                ( 36.43%)   0.6036* C   7 s( 22.00%)p 3.54( 77.96%)d 0.00(  0.04%)
                                            0.0002 -0.4691 -0.0005 -0.6637  0.0090
                                           -0.4194  0.0114  0.4034  0.0125 -0.0118
                                            0.0108  0.0059 -0.0081  0.0043
                ( 63.57%)  -0.7973* H  23 s( 99.91%)p 0.00(  0.09%)
                                           -0.9995  0.0063  0.0216  0.0144 -0.0155
   224. (0.00758) BD*( 1) C   7 - H  24  
                ( 37.86%)   0.6153* C   7 s( 21.66%)p 3.61( 78.30%)d 0.00(  0.04%)
                                           -0.0002  0.4654 -0.0055 -0.4459  0.0204
                                           -0.4249  0.0081 -0.6348 -0.0138  0.0099
                                            0.0116  0.0128 -0.0011  0.0036
                ( 62.14%)  -0.7883* H  24 s( 99.92%)p 0.00(  0.08%)
                                            0.9996 -0.0047  0.0125  0.0120  0.0233
   225. (0.00716) BD*( 1) C   8 - O   9  
                ( 67.98%)   0.8245* C   8 s( 20.40%)p 3.89( 79.29%)d 0.02(  0.31%)
                                            0.0001  0.4494  0.0449  0.4660  0.0206
                                           -0.5869 -0.0267 -0.4793 -0.0228 -0.0332
                                           -0.0269  0.0344 -0.0080 -0.0050
                ( 32.02%)  -0.5658* O   9 s( 32.37%)p 2.09( 67.56%)d 0.00(  0.08%)
                                           -0.0001  0.5689  0.0009 -0.4084  0.0005
                                            0.5155 -0.0006  0.4930 -0.0037 -0.0119
                                           -0.0140  0.0161 -0.0023  0.0125
   226. (0.01336) BD*( 1) C   8 - H  25  
                ( 38.13%)   0.6175* C   8 s( 24.36%)p 3.10( 75.60%)d 0.00(  0.04%)
                                           -0.0002  0.4934 -0.0126 -0.6008  0.0174
                                           -0.4547 -0.0010  0.4335  0.0075  0.0154
                                           -0.0093 -0.0082  0.0006 -0.0022
                ( 61.87%)  -0.7866* H  25 s( 99.91%)p 0.00(  0.09%)
                                            0.9995 -0.0052  0.0220  0.0130 -0.0153
   227. (0.01084) BD*( 1) C   8 - H  26  
                ( 36.92%)   0.6076* C   8 s( 24.44%)p 3.09( 75.52%)d 0.00(  0.04%)
                                            0.0001 -0.4942  0.0107 -0.5534  0.0062
                                           -0.3498  0.0117 -0.5714  0.0022 -0.0093
                                           -0.0138 -0.0062 -0.0080 -0.0044
                ( 63.08%)  -0.7942* H  26 s( 99.90%)p 0.00(  0.10%)
                                           -0.9995  0.0054  0.0187  0.0168  0.0189
   228. (0.40047) BD*( 1) O   9 - O  10  
                ( 47.09%)   0.6862* O   9 s(  0.00%)p 1.00( 99.94%)d 0.00(  0.06%)
                                            0.0000 -0.0025 -0.0004 -0.8031  0.0240
                                           -0.5931  0.0173 -0.0424  0.0022  0.0010
                                           -0.0188 -0.0139  0.0012 -0.0019
                ( 52.91%)  -0.7274* O  10 s(  0.09%)p99.99( 99.86%)d 0.59(  0.05%)
                                            0.0001  0.0294  0.0043  0.8603 -0.0260
                                           -0.1326  0.0023 -0.4897  0.0183 -0.0185
                                            0.0060  0.0099 -0.0041 -0.0051
   229. (0.00260) BD*( 1) O   9 - H  27  
                ( 25.71%)   0.5070* O   9 s( 20.26%)p 3.93( 79.64%)d 0.00(  0.09%)
                                           -0.0001 -0.4498 -0.0189 -0.4286 -0.0205
                                            0.6166  0.0268 -0.4811  0.0012  0.0088
                                           -0.0139  0.0215  0.0041 -0.0126
                ( 74.29%)  -0.8619* H  27 s( 99.53%)p 0.00(  0.47%)
                                           -0.9977  0.0022  0.0349 -0.0482  0.0335
   230. (0.00355) BD*( 1) O  10 - H  28  
                ( 25.54%)   0.5054* O  10 s( 20.29%)p 3.92( 79.62%)d 0.00(  0.09%)
                                           -0.0002 -0.4501 -0.0187  0.3985  0.0165
                                            0.6160  0.0053  0.5066  0.0313 -0.0165
                                           -0.0059 -0.0145  0.0162  0.0108
                ( 74.46%)  -0.8629* H  28 s( 99.53%)p 0.00(  0.47%)
                                           -0.9976  0.0030 -0.0345 -0.0446 -0.0388


 NHO Directionality and "Bond Bending" (deviations from line of nuclear centers)

         [Thresholds for printing:  angular deviation  >  1.0 degree]
                                    hybrid p-character > 25.0%
                                    orbital occupancy  >  0.10e

                                Line of Centers        Hybrid 1              Hybrid 2
                                ---------------  -------------------   ------------------
                NBO               Theta   Phi    Theta   Phi    Dev    Theta   Phi    Dev
 ========================================================================================
     1. BD (   1) C   1 - C   2   123.2   26.3   124.0   23.7   2.3     60.0  207.8   3.4
     2. BD (   1) C   1 - H  11    31.5  309.7    30.7  307.0   1.6      --     --    --
     3. BD (   1) C   1 - H  12   120.1  235.9   118.3  234.7   2.1      --     --    --
     4. BD (   1) C   1 - H  13    77.1  132.3    76.6  133.4   1.2      --     --    --
     5. BD (   1) C   2 - C   3    60.4   55.6    62.1   56.9   2.1    121.9  235.7   2.2
     6. BD (   1) C   2 - O  10   149.1  132.4   151.1  133.3   2.0     33.9  314.2   3.2
     7. BD (   1) C   2 - H  14   101.3  310.6   105.1  311.0   3.8      --     --    --
     8. BD (   1) C   3 - C   4   115.9   28.0   116.8   27.0   1.3      --     --    --
     9. BD (   1) C   3 - H  15    29.4  305.5    27.8  305.2   1.6      --     --    --
    10. BD (   1) C   3 - H  16    76.6  132.2    75.5  132.4   1.2      --     --    --
    11. BD (   1) C   4 - C   5    45.5   46.0     --     --    --     133.8  227.2   1.2
    13. BD (   1) C   4 - C   7   115.2  311.4     --     --    --      63.4  131.7   1.4
    14. BD (   1) C   5 - H  17    67.1  129.2    66.0  127.8   1.7      --     --    --
    15. BD (   1) C   5 - H  18   112.7   28.8   111.2   29.2   1.6      --     --    --
    16. BD (   1) C   5 - H  19    41.0  297.3    40.0  299.6   1.8      --     --    --
    17. BD (   1) C   6 - H  20   136.6  222.7   138.1  220.7   2.0      --     --    --
    18. BD (   1) C   6 - H  21    67.3  130.4    69.0  129.7   1.8      --     --    --
    19. BD (   1) C   6 - H  22   113.4   30.0   114.9   31.4   1.9      --     --    --
    20. BD (   1) C   7 - C   8    52.9  300.3     --     --    --     128.4  120.1   1.4
    21. BD (   1) C   7 - H  23   117.3   32.3   118.3   31.9   1.0      --     --    --
    22. BD (   1) C   7 - H  24   136.2  223.6   137.4  224.4   1.4      --     --    --
    23. BD (   1) C   8 - O   9   125.0  308.6   122.7  308.4   2.3     53.3  128.4   1.7
    24. BD (   1) C   8 - H  25    59.0  213.4    59.2  218.0   4.0      --     --    --
    25. BD (   1) C   8 - H  26    47.8   36.2    48.5   31.7   3.4      --     --    --
    26. BD (   1) O   9 - O  10    98.4  159.3    87.6   36.5 122.8    119.2  351.1  39.2
    27. BD (   1) O   9 - H  27    53.4  304.7    58.5  304.9   5.1      --     --    --
    28. BD (   1) O  10 - H  28   120.4  238.6   125.7  236.3   5.7      --     --    --
    39. LP (   1) O   9             --     --    175.0  334.3   --       --     --    --
    40. LP (   1) O  10             --     --    107.8   93.6   --       --     --    --
   228. BD*(   1) O   9 - O  10    98.4  159.3    87.6   36.5 122.8    119.2  351.1  39.2


 Second Order Perturbation Theory Analysis of Fock Matrix in NBO Basis

     Threshold for printing:   0.25 kcal/mol
                                                                              E(2)  E(j)-E(i) F(i,j)
         Donor NBO (i)                     Acceptor NBO (j)                 kcal/mol   a.u.    a.u. 
 ===================================================================================================

 within unit  1
   1. BD (   1) C   1 - C   2        / 60. RY*(   2) C   3                    0.36    1.57    0.031
   1. BD (   1) C   1 - C   2        /122. RY*(   1) O  10                    0.38    1.78    0.034
   1. BD (   1) C   1 - C   2        /143. RY*(   1) H  14                    0.26    1.05    0.022
   1. BD (   1) C   1 - C   2        /204. BD*(   1) C   1 - H  11            0.33    1.07    0.025
   1. BD (   1) C   1 - C   2        /205. BD*(   1) C   1 - H  12            0.29    1.07    0.023
   1. BD (   1) C   1 - C   2        /207. BD*(   1) C   2 - C   3            0.96    1.01    0.041
   1. BD (   1) C   1 - C   2        /209. BD*(   1) C   2 - H  14            0.92    1.05    0.040
   1. BD (   1) C   1 - C   2        /210. BD*(   1) C   3 - C   4            1.38    1.01    0.049
   1. BD (   1) C   1 - C   2        /228. BD*(   1) O   9 - O  10            2.24    0.33    0.041
   2. BD (   1) C   1 - H  11        /208. BD*(   1) C   2 - O  10            2.75    0.74    0.057
   2. BD (   1) C   1 - H  11        /228. BD*(   1) O   9 - O  10            0.34    0.19    0.013
   3. BD (   1) C   1 - H  12        /207. BD*(   1) C   2 - C   3            1.69    0.87    0.049
   3. BD (   1) C   1 - H  12        /208. BD*(   1) C   2 - O  10            0.30    0.74    0.019
   4. BD (   1) C   1 - H  13        /209. BD*(   1) C   2 - H  14            1.66    0.91    0.049
   5. BD (   1) C   2 - C   3        / 41. RY*(   1) C   1                    0.69    1.40    0.040
   5. BD (   1) C   2 - C   3        / 68. RY*(   1) C   4                    0.71    1.50    0.041
   5. BD (   1) C   2 - C   3        /123. RY*(   2) O  10                    0.38    2.05    0.036
   5. BD (   1) C   2 - C   3        /203. BD*(   1) C   1 - C   2            0.79    0.99    0.036
   5. BD (   1) C   2 - C   3        /205. BD*(   1) C   1 - H  12            0.82    1.07    0.037
   5. BD (   1) C   2 - C   3        /209. BD*(   1) C   2 - H  14            0.58    1.04    0.031
   5. BD (   1) C   2 - C   3        /210. BD*(   1) C   3 - C   4            0.78    1.00    0.035
   5. BD (   1) C   2 - C   3        /212. BD*(   1) C   3 - H  16            0.35    1.07    0.024
   5. BD (   1) C   2 - C   3        /213. BD*(   1) C   4 - C   5            0.63    1.02    0.032
   5. BD (   1) C   2 - C   3        /230. BD*(   1) O  10 - H  28            0.91    1.03    0.039
   6. BD (   1) C   2 - O  10        / 59. RY*(   1) C   3                    0.26    1.83    0.028
   6. BD (   1) C   2 - O  10        /204. BD*(   1) C   1 - H  11            0.57    1.33    0.035
   6. BD (   1) C   2 - O  10        /211. BD*(   1) C   3 - H  15            0.65    1.32    0.037
   7. BD (   1) C   2 - H  14        / 42. RY*(   2) C   1                    0.30    1.23    0.025
   7. BD (   1) C   2 - H  14        / 59. RY*(   1) C   3                    0.25    1.46    0.025
   7. BD (   1) C   2 - H  14        /122. RY*(   1) O  10                    0.31    1.67    0.030
   7. BD (   1) C   2 - H  14        /206. BD*(   1) C   1 - H  13            1.36    0.97    0.047
   7. BD (   1) C   2 - H  14        /212. BD*(   1) C   3 - H  16            1.52    0.96    0.050
   7. BD (   1) C   2 - H  14        /228. BD*(   1) O   9 - O  10            3.15    0.21    0.040
   8. BD (   1) C   3 - C   4        / 50. RY*(   1) C   2                    0.25    1.30    0.024
   8. BD (   1) C   3 - C   4        / 77. RY*(   1) C   5                    0.54    1.40    0.036
   8. BD (   1) C   3 - C   4        / 87. RY*(   2) C   6                    0.43    1.38    0.032
   8. BD (   1) C   3 - C   4        / 95. RY*(   1) C   7                    0.31    1.55    0.028
   8. BD (   1) C   3 - C   4        /203. BD*(   1) C   1 - C   2            0.75    0.95    0.034
   8. BD (   1) C   3 - C   4        /207. BD*(   1) C   2 - C   3            0.52    0.96    0.029
   8. BD (   1) C   3 - C   4        /211. BD*(   1) C   3 - H  15            0.48    1.02    0.029
   8. BD (   1) C   3 - C   4        /212. BD*(   1) C   3 - H  16            0.47    1.03    0.029
   8. BD (   1) C   3 - C   4        /213. BD*(   1) C   4 - C   5            0.52    0.97    0.029
   8. BD (   1) C   3 - C   4        /214. BD*(   1) C   4 - C   6            0.61    0.98    0.032
   8. BD (   1) C   3 - C   4        /215. BD*(   1) C   4 - C   7            0.51    0.96    0.029
   8. BD (   1) C   3 - C   4        /217. BD*(   1) C   5 - H  18            0.81    1.05    0.038
   8. BD (   1) C   3 - C   4        /221. BD*(   1) C   6 - H  22            0.80    1.06    0.038
   8. BD (   1) C   3 - C   4        /223. BD*(   1) C   7 - H  23            0.79    1.04    0.037
   9. BD (   1) C   3 - H  15        / 70. RY*(   3) C   4                    0.49    1.35    0.033
   9. BD (   1) C   3 - H  15        /208. BD*(   1) C   2 - O  10            2.73    0.73    0.057
   9. BD (   1) C   3 - H  15        /214. BD*(   1) C   4 - C   6            1.51    0.88    0.046
  10. BD (   1) C   3 - H  16        / 69. RY*(   2) C   4                    0.47    1.43    0.033
  10. BD (   1) C   3 - H  16        /209. BD*(   1) C   2 - H  14            1.70    0.89    0.049
  10. BD (   1) C   3 - H  16        /210. BD*(   1) C   3 - C   4            0.28    0.86    0.019
  10. BD (   1) C   3 - H  16        /215. BD*(   1) C   4 - C   7            1.79    0.86    0.050
  11. BD (   1) C   4 - C   5        / 60. RY*(   2) C   3                    0.32    1.51    0.028
  11. BD (   1) C   4 - C   5        / 61. RY*(   3) C   3                    0.41    1.40    0.031
  11. BD (   1) C   4 - C   5        / 87. RY*(   2) C   6                    0.43    1.37    0.031
  11. BD (   1) C   4 - C   5        / 95. RY*(   1) C   7                    0.50    1.54    0.036
  11. BD (   1) C   4 - C   5        /207. BD*(   1) C   2 - C   3            1.53    0.95    0.049
  11. BD (   1) C   4 - C   5        /210. BD*(   1) C   3 - C   4            0.65    0.95    0.032
  11. BD (   1) C   4 - C   5        /214. BD*(   1) C   4 - C   6            0.70    0.97    0.033
  11. BD (   1) C   4 - C   5        /215. BD*(   1) C   4 - C   7            0.68    0.96    0.033
  11. BD (   1) C   4 - C   5        /216. BD*(   1) C   5 - H  17            0.26    1.04    0.021
  11. BD (   1) C   4 - C   5        /218. BD*(   1) C   5 - H  19            0.33    1.03    0.024
  11. BD (   1) C   4 - C   5        /219. BD*(   1) C   6 - H  20            0.96    1.06    0.041
  11. BD (   1) C   4 - C   5        /224. BD*(   1) C   7 - H  24            0.98    1.02    0.040
  12. BD (   1) C   4 - C   6        / 59. RY*(   1) C   3                    0.73    1.52    0.042
  12. BD (   1) C   4 - C   6        / 77. RY*(   1) C   5                    0.25    1.39    0.024
  12. BD (   1) C   4 - C   6        / 78. RY*(   2) C   5                    0.41    1.39    0.030
  12. BD (   1) C   4 - C   6        / 96. RY*(   2) C   7                    0.27    1.29    0.024
  12. BD (   1) C   4 - C   6        / 97. RY*(   3) C   7                    0.55    1.45    0.036
  12. BD (   1) C   4 - C   6        /210. BD*(   1) C   3 - C   4            0.82    0.95    0.035
  12. BD (   1) C   4 - C   6        /211. BD*(   1) C   3 - H  15            0.91    1.01    0.038
  12. BD (   1) C   4 - C   6        /213. BD*(   1) C   4 - C   5            0.87    0.96    0.036
  12. BD (   1) C   4 - C   6        /215. BD*(   1) C   4 - C   7            0.80    0.95    0.035
  12. BD (   1) C   4 - C   6        /218. BD*(   1) C   5 - H  19            1.09    1.03    0.043
  12. BD (   1) C   4 - C   6        /219. BD*(   1) C   6 - H  20            0.28    1.06    0.022
  12. BD (   1) C   4 - C   6        /221. BD*(   1) C   6 - H  22            0.26    1.05    0.021
  12. BD (   1) C   4 - C   6        /222. BD*(   1) C   7 - C   8            1.57    0.95    0.049
  13. BD (   1) C   4 - C   7        / 61. RY*(   3) C   3                    0.28    1.41    0.025
  13. BD (   1) C   4 - C   7        / 78. RY*(   2) C   5                    0.43    1.40    0.031
  13. BD (   1) C   4 - C   7        / 86. RY*(   1) C   6                    0.60    1.39    0.037
  13. BD (   1) C   4 - C   7        /104. RY*(   1) C   8                    0.48    1.28    0.032
  13. BD (   1) C   4 - C   7        /210. BD*(   1) C   3 - C   4            0.71    0.96    0.033
  13. BD (   1) C   4 - C   7        /212. BD*(   1) C   3 - H  16            0.80    1.03    0.036
  13. BD (   1) C   4 - C   7        /213. BD*(   1) C   4 - C   5            0.73    0.98    0.034
  13. BD (   1) C   4 - C   7        /214. BD*(   1) C   4 - C   6            0.55    0.98    0.029
  13. BD (   1) C   4 - C   7        /216. BD*(   1) C   5 - H  17            0.82    1.06    0.037
  13. BD (   1) C   4 - C   7        /220. BD*(   1) C   6 - H  21            0.80    1.06    0.037
  13. BD (   1) C   4 - C   7        /222. BD*(   1) C   7 - C   8            0.42    0.97    0.026
  13. BD (   1) C   4 - C   7        /223. BD*(   1) C   7 - H  23            0.47    1.04    0.028
  13. BD (   1) C   4 - C   7        /224. BD*(   1) C   7 - H  24            0.44    1.03    0.027
  13. BD (   1) C   4 - C   7        /225. BD*(   1) C   8 - O   9            0.91    0.85    0.035
  14. BD (   1) C   5 - H  17        / 68. RY*(   1) C   4                    0.26    1.34    0.024
  14. BD (   1) C   5 - H  17        /215. BD*(   1) C   4 - C   7            1.82    0.85    0.050
  15. BD (   1) C   5 - H  18        / 68. RY*(   1) C   4                    0.36    1.34    0.028
  15. BD (   1) C   5 - H  18        /210. BD*(   1) C   3 - C   4            1.69    0.84    0.048
  16. BD (   1) C   5 - H  19        /214. BD*(   1) C   4 - C   6            1.47    0.87    0.045
  17. BD (   1) C   6 - H  20        / 69. RY*(   2) C   4                    0.33    1.41    0.028
  17. BD (   1) C   6 - H  20        /213. BD*(   1) C   4 - C   5            1.61    0.85    0.047
  17. BD (   1) C   6 - H  20        /228. BD*(   1) O   9 - O  10            0.32    0.16    0.011
  18. BD (   1) C   6 - H  21        / 68. RY*(   1) C   4                    0.26    1.33    0.023
  18. BD (   1) C   6 - H  21        /215. BD*(   1) C   4 - C   7            1.70    0.84    0.048
  19. BD (   1) C   6 - H  22        /210. BD*(   1) C   3 - C   4            1.93    0.83    0.051
  20. BD (   1) C   7 - C   8        / 68. RY*(   1) C   4                    0.75    1.50    0.043
  20. BD (   1) C   7 - C   8        /214. BD*(   1) C   4 - C   6            0.80    1.02    0.036
  20. BD (   1) C   7 - C   8        /215. BD*(   1) C   4 - C   7            0.71    1.01    0.034
  20. BD (   1) C   7 - C   8        /223. BD*(   1) C   7 - H  23            0.29    1.08    0.022
  20. BD (   1) C   7 - C   8        /224. BD*(   1) C   7 - H  24            0.27    1.07    0.021
  20. BD (   1) C   7 - C   8        /226. BD*(   1) C   8 - H  25            0.43    1.03    0.027
  20. BD (   1) C   7 - C   8        /227. BD*(   1) C   8 - H  26            0.44    1.05    0.027
  20. BD (   1) C   7 - C   8        /229. BD*(   1) O   9 - H  27            0.82    1.04    0.037
  21. BD (   1) C   7 - H  23        / 69. RY*(   2) C   4                    0.40    1.42    0.030
  21. BD (   1) C   7 - H  23        /210. BD*(   1) C   3 - C   4            2.00    0.85    0.053
  21. BD (   1) C   7 - H  23        /215. BD*(   1) C   4 - C   7            0.38    0.86    0.023
  21. BD (   1) C   7 - H  23        /225. BD*(   1) C   8 - O   9            0.29    0.74    0.019
  21. BD (   1) C   7 - H  23        /226. BD*(   1) C   8 - H  25            1.72    0.88    0.050
  22. BD (   1) C   7 - H  24        / 70. RY*(   3) C   4                    0.49    1.35    0.033
  22. BD (   1) C   7 - H  24        /213. BD*(   1) C   4 - C   5            1.76    0.87    0.050
  22. BD (   1) C   7 - H  24        /215. BD*(   1) C   4 - C   7            0.31    0.87    0.021
  22. BD (   1) C   7 - H  24        /225. BD*(   1) C   8 - O   9            0.46    0.74    0.023
  22. BD (   1) C   7 - H  24        /227. BD*(   1) C   8 - H  26            1.58    0.90    0.048
  23. BD (   1) C   8 - O   9        /195. RY*(   1) H  27                    0.29    1.86    0.030
  23. BD (   1) C   8 - O   9        /215. BD*(   1) C   4 - C   7            1.00    1.25    0.045
  24. BD (   1) C   8 - H  25        / 96. RY*(   2) C   7                    0.26    1.25    0.024
  24. BD (   1) C   8 - H  25        /114. RY*(   2) O   9                    0.30    1.78    0.030
  24. BD (   1) C   8 - H  25        /223. BD*(   1) C   7 - H  23            1.35    0.98    0.048
  24. BD (   1) C   8 - H  25        /228. BD*(   1) O   9 - O  10            3.35    0.22    0.042
  25. BD (   1) C   8 - H  26        / 95. RY*(   1) C   7                    0.27    1.49    0.026
  25. BD (   1) C   8 - H  26        /113. RY*(   1) O   9                    0.31    1.78    0.030
  25. BD (   1) C   8 - H  26        /222. BD*(   1) C   7 - C   8            0.28    0.91    0.021
  25. BD (   1) C   8 - H  26        /224. BD*(   1) C   7 - H  24            1.45    0.97    0.049
  25. BD (   1) C   8 - H  26        /228. BD*(   1) O   9 - O  10            2.84    0.22    0.039
  26. BD (   1) O   9 - O  10        /196. RY*(   2) H  27                    0.58    1.92    0.043
  26. BD (   1) O   9 - O  10        /200. RY*(   2) H  28                    0.39    1.95    0.035
  26. BD (   1) O   9 - O  10        /203. BD*(   1) C   1 - C   2            1.43    0.68    0.040
  26. BD (   1) O   9 - O  10        /209. BD*(   1) C   2 - H  14            1.50    0.73    0.042
  26. BD (   1) O   9 - O  10        /226. BD*(   1) C   8 - H  25            1.99    0.72    0.048
  26. BD (   1) O   9 - O  10        /227. BD*(   1) C   8 - H  26            1.50    0.74    0.042
  26. BD (   1) O   9 - O  10        /228. BD*(   1) O   9 - O  10            0.38    0.01    0.003
  27. BD (   1) O   9 - H  27        / 96. RY*(   2) C   7                    0.28    1.47    0.026
  27. BD (   1) O   9 - H  27        /104. RY*(   1) C   8                    0.41    1.44    0.031
  27. BD (   1) O   9 - H  27        /109. RY*(   6) C   8                    0.30    2.56    0.035
  27. BD (   1) O   9 - H  27        /222. BD*(   1) C   7 - C   8            1.37    1.13    0.050
  28. BD (   1) O  10 - H  28        / 50. RY*(   1) C   2                    0.44    1.48    0.032
  28. BD (   1) O  10 - H  28        / 59. RY*(   1) C   3                    0.27    1.70    0.027
  28. BD (   1) O  10 - H  28        /207. BD*(   1) C   2 - C   3            1.45    1.14    0.052
  29. CR (   1) C   1                / 50. RY*(   1) C   2                    0.40   10.81    0.083
  29. CR (   1) C   1                /131. RY*(   1) H  11                    0.38   10.51    0.080
  29. CR (   1) C   1                /135. RY*(   1) H  12                    0.35   10.50    0.076
  29. CR (   1) C   1                /139. RY*(   1) H  13                    0.37   10.49    0.079
  30. CR (   1) C   2                / 43. RY*(   3) C   1                    0.49   10.90    0.093
  30. CR (   1) C   2                / 61. RY*(   3) C   3                    0.61   10.99    0.103
  30. CR (   1) C   2                /143. RY*(   1) H  14                    0.40   10.59    0.082
  30. CR (   1) C   2                /208. BD*(   1) C   2 - O  10            0.60   10.41    0.101
  31. CR (   1) C   3                / 52. RY*(   3) C   2                    0.50   11.23    0.094
  31. CR (   1) C   3                / 70. RY*(   3) C   4                    0.58   10.93    0.101
  31. CR (   1) C   3                /147. RY*(   1) H  15                    0.32   10.53    0.073
  31. CR (   1) C   3                /151. RY*(   1) H  16                    0.35   10.50    0.076
  32. CR (   1) C   4                / 62. RY*(   4) C   3                    0.39   10.85    0.082
  32. CR (   1) C   4                / 79. RY*(   3) C   5                    0.41   10.90    0.084
  32. CR (   1) C   4                / 88. RY*(   3) C   6                    0.41   10.93    0.085
  32. CR (   1) C   4                / 96. RY*(   2) C   7                    0.46   10.79    0.089
  33. CR (   1) C   5                / 68. RY*(   1) C   4                    0.55   10.92    0.098
  33. CR (   1) C   5                /155. RY*(   1) H  17                    0.35   10.50    0.076
  33. CR (   1) C   5                /159. RY*(   1) H  18                    0.35   10.51    0.076
  33. CR (   1) C   5                /163. RY*(   1) H  19                    0.33   10.53    0.074
  34. CR (   1) C   6                / 68. RY*(   1) C   4                    0.33   10.91    0.076
  34. CR (   1) C   6                / 69. RY*(   2) C   4                    0.35   10.98    0.078
  34. CR (   1) C   6                /167. RY*(   1) H  20                    0.41   10.56    0.083
  34. CR (   1) C   6                /171. RY*(   1) H  21                    0.34   10.52    0.076
  34. CR (   1) C   6                /175. RY*(   1) H  22                    0.35   10.51    0.076
  35. CR (   1) C   7                / 70. RY*(   3) C   4                    0.47   10.93    0.090
  35. CR (   1) C   7                /105. RY*(   2) C   8                    0.39   11.20    0.083
  35. CR (   1) C   7                /179. RY*(   1) H  23                    0.37   10.48    0.079
  35. CR (   1) C   7                /183. RY*(   1) H  24                    0.33   10.50    0.075
  36. CR (   1) C   8                / 96. RY*(   2) C   7                    0.46   10.88    0.089
  36. CR (   1) C   8                / 98. RY*(   4) C   7                    0.25   11.04    0.067
  36. CR (   1) C   8                /187. RY*(   1) H  25                    0.40   10.58    0.082
  36. CR (   1) C   8                /191. RY*(   1) H  26                    0.40   10.57    0.082
  36. CR (   1) C   8                /222. BD*(   1) C   7 - C   8            0.26   10.55    0.066
  36. CR (   1) C   8                /225. BD*(   1) C   8 - O   9            0.56   10.42    0.097
  37. CR (   1) O   9                /104. RY*(   1) C   8                    0.71   19.71    0.149
  38. CR (   1) O  10                / 50. RY*(   1) C   2                    0.90   19.74    0.168
  38. CR (   1) O  10                / 53. RY*(   4) C   2                    0.32   20.78    0.102
  39. LP (   1) O   9                /104. RY*(   1) C   8                    0.30    1.31    0.025
  39. LP (   1) O   9                /105. RY*(   2) C   8                    0.60    1.75    0.041
  39. LP (   1) O   9                /197. RY*(   3) H  27                    0.40    1.91    0.035
  39. LP (   1) O   9                /215. BD*(   1) C   4 - C   7            0.29    1.01    0.022
  39. LP (   1) O   9                /222. BD*(   1) C   7 - C   8            0.39    1.01    0.025
  39. LP (   1) O   9                /226. BD*(   1) C   8 - H  25            0.51    1.03    0.029
  39. LP (   1) O   9                /227. BD*(   1) C   8 - H  26            0.66    1.04    0.033
  40. LP (   1) O  10                / 50. RY*(   1) C   2                    0.95    1.34    0.045
  40. LP (   1) O  10                /201. RY*(   3) H  28                    0.32    2.11    0.033
  40. LP (   1) O  10                /203. BD*(   1) C   1 - C   2            0.44    0.99    0.026
  40. LP (   1) O  10                /207. BD*(   1) C   2 - C   3            0.39    1.00    0.025
  40. LP (   1) O  10                /209. BD*(   1) C   2 - H  14            0.88    1.04    0.038
  40. LP (   1) O  10                /219. BD*(   1) C   6 - H  20            0.43    1.11    0.028
 228. BD*(   1) O   9 - O  10        /203. BD*(   1) C   1 - C   2            0.69    0.67    0.042
 228. BD*(   1) O   9 - O  10        /209. BD*(   1) C   2 - H  14            0.62    0.72    0.041
 228. BD*(   1) O   9 - O  10        /226. BD*(   1) C   8 - H  25            0.64    0.71    0.042
 228. BD*(   1) O   9 - O  10        /227. BD*(   1) C   8 - H  26            0.61    0.72    0.041


 Natural Bond Orbitals (Summary):

                                                            Principal Delocalizations
           NBO                        Occupancy    Energy   (geminal,vicinal,remote)
 ====================================================================================
 Molecular unit  1  (C8H18O2)
     1. BD (   1) C   1 - C   2          0.91987    -0.77783  228(v),210(v),207(g),209(g)
                                                    122(v),60(v),204(g),205(g)
                                                    143(v)
     2. BD (   1) C   1 - H  11          0.98317    -0.64454  208(v),228(r)
     3. BD (   1) C   1 - H  12          0.99020    -0.64406  207(v),208(v)
     4. BD (   1) C   1 - H  13          0.98805    -0.64220  209(v)
     5. BD (   1) C   2 - C   3          0.98451    -0.77312  230(v),205(v),203(g),210(g)
                                                    68(v),41(v),213(v),209(g)
                                                    123(v),212(g)
     6. BD (   1) C   2 - O  10          0.99648    -1.03419  211(v),204(v),59(v)
     7. BD (   1) C   2 - H  14          0.93515    -0.66526  228(v),212(v),206(v),122(v)
                                                    42(v),59(v)
     8. BD (   1) C   3 - C   4          0.94554    -0.72775  217(v),221(v),223(v),203(v)
                                                    214(g),77(v),207(g),213(g)
                                                    215(g),211(g),212(g),87(v)
                                                    95(v),50(v)
     9. BD (   1) C   3 - H  15          0.98309    -0.63220  208(v),214(v),70(v)
    10. BD (   1) C   3 - H  16          0.98082    -0.62536  215(v),209(v),69(v),210(g)
    11. BD (   1) C   4 - C   5          0.96595    -0.71994  207(v),224(v),219(v),214(g)
                                                    215(g),210(g),95(v),87(v)
                                                    61(v),218(g),60(v),216(g)
    12. BD (   1) C   4 - C   6          0.98364    -0.71734  222(v),218(v),211(v),213(g)
                                                    210(g),215(g),59(v),97(v)
                                                    78(v),219(g),96(v),221(g)
                                                    77(v)
    13. BD (   1) C   4 - C   7          0.98111    -0.73347  225(v),216(v),220(v),212(v)
                                                    213(g),210(g),86(v),214(g)
                                                    104(v),223(g),224(g),78(v)
                                                    222(g),61(v)
    14. BD (   1) C   5 - H  17          0.99287    -0.61102  215(v),68(v)
    15. BD (   1) C   5 - H  18          0.98744    -0.61164  210(v),68(v)
    16. BD (   1) C   5 - H  19          0.99016    -0.61834  214(v)
    17. BD (   1) C   6 - H  20          0.97433    -0.60763  213(v),228(r),69(v)
    18. BD (   1) C   6 - H  21          0.99249    -0.60388  215(v),68(v)
    19. BD (   1) C   6 - H  22          0.98249    -0.60413  210(v)
    20. BD (   1) C   7 - C   8          0.99169    -0.77403  229(v),214(v),68(v),215(g)
                                                    227(g),226(g),223(g),224(g)
    21. BD (   1) C   7 - H  23          0.96560    -0.62173  210(v),226(v),69(v),215(g)
                                                    225(v)
    22. BD (   1) C   7 - H  24          0.97931    -0.62905  213(v),227(v),70(v),225(v)
                                                    215(g)
    23. BD (   1) C   8 - O   9          0.99748    -1.01751  215(v),195(v)
    24. BD (   1) C   8 - H  25          0.93068    -0.67564  228(v),223(v),114(v),96(v)
    25. BD (   1) C   8 - H  26          0.94123    -0.66961  228(v),224(v),113(v),222(g)
                                                    95(v)
    26. BD (   1) O   9 - O  10          0.97639    -0.46308  226(v),227(v),209(v),203(v)
                                                    228(g),196(v),200(v)
    27. BD (   1) O   9 - H  27          0.99488    -0.89431  222(v),104(v),109(v),96(r)
    28. BD (   1) O  10 - H  28          0.99473    -0.90578  207(v),50(v),59(r)
    29. CR (   1) C   1                  0.99956   -10.23392  50(v),131(v),139(v),135(v)
    30. CR (   1) C   2                  0.99945   -10.31249  208(g),61(v),43(v),143(v)
                                                    207(g)
    31. CR (   1) C   3                  0.99951   -10.21415  70(v),52(v),151(v),147(v)
    32. CR (   1) C   4                  0.99944   -10.22065  96(v),88(v),79(v),62(v)
    33. CR (   1) C   5                  0.99958   -10.19125  68(v),155(v),159(v),163(v)
    34. CR (   1) C   6                  0.99958   -10.18131  167(v),175(v),69(v),171(v)
                                                    68(v)
    35. CR (   1) C   7                  0.99952   -10.21095  70(v),105(v),179(v),183(v)
    36. CR (   1) C   8                  0.99952   -10.31077  225(g),96(v),191(v),187(v)
                                                    222(g),98(v)
    37. CR (   1) O   9                  0.99987   -19.16843  104(v)
    38. CR (   1) O  10                  0.99987   -19.17142  50(v),53(v)
    39. LP (   1) O   9                  0.99183    -0.76914  227(v),105(v),226(v),197(v)
                                                    222(v),104(v),215(r)
    40. LP (   1) O  10                  0.99039    -0.77185  50(v),209(v),203(v),219(r)
                                                    207(v),201(v)
    41. RY*(   1) C   1                  0.00173     0.62667   
    42. RY*(   2) C   1                  0.00093     0.56826   
    43. RY*(   3) C   1                  0.00029     0.58700   
    44. RY*(   4) C   1                  0.00010     0.59867   
    45. RY*(   5) C   1                  0.00006     2.06659   
    46. RY*(   6) C   1                  0.00001     2.04368   
    47. RY*(   7) C   1                  0.00001     2.09764   
    48. RY*(   8) C   1                  0.00000     2.09483   
    49. RY*(   9) C   1                  0.00000     1.84948   
    50. RY*(   1) C   2                  0.00294     0.57274   
    51. RY*(   2) C   2                  0.00124     0.88904   
    52. RY*(   3) C   2                  0.00113     1.01641   
    53. RY*(   4) C   2                  0.00066     1.61296   
    54. RY*(   5) C   2                  0.00061     1.77252   
    55. RY*(   6) C   2                  0.00037     1.37821   
    56. RY*(   7) C   2                  0.00016     1.75486   
    57. RY*(   8) C   2                  0.00013     1.82460   
    58. RY*(   9) C   2                  0.00006     1.53641   
    59. RY*(   1) C   3                  0.00333     0.79880   
    60. RY*(   2) C   3                  0.00193     0.79128   
    61. RY*(   3) C   3                  0.00165     0.67509   
    62. RY*(   4) C   3                  0.00126     0.62708   
    63. RY*(   5) C   3                  0.00012     1.93443   
    64. RY*(   6) C   3                  0.00005     2.00063   
    65. RY*(   7) C   3                  0.00004     2.08158   
    66. RY*(   8) C   3                  0.00002     2.14896   
    67. RY*(   9) C   3                  0.00001     2.01644   
    68. RY*(   1) C   4                  0.00275     0.72921   
    69. RY*(   2) C   4                  0.00171     0.80148   
    70. RY*(   3) C   4                  0.00122     0.71745   
    71. RY*(   4) C   4                  0.00037     1.54294   
    72. RY*(   5) C   4                  0.00032     1.86688   
    73. RY*(   6) C   4                  0.00029     2.10060   
    74. RY*(   7) C   4                  0.00018     1.73974   
    75. RY*(   8) C   4                  0.00015     1.85309   
    76. RY*(   9) C   4                  0.00015     1.67717   
    77. RY*(   1) C   5                  0.00201     0.66910   
    78. RY*(   2) C   5                  0.00181     0.67065   
    79. RY*(   3) C   5                  0.00086     0.68082   
    80. RY*(   4) C   5                  0.00010     0.51330   
    81. RY*(   5) C   5                  0.00001     2.20105   
    82. RY*(   6) C   5                  0.00001     2.12169   
    83. RY*(   7) C   5                  0.00001     2.19566   
    84. RY*(   8) C   5                  0.00001     1.99038   
    85. RY*(   9) C   5                  0.00000     1.99380   
    86. RY*(   1) C   6                  0.00213     0.65341   
    87. RY*(   2) C   6                  0.00181     0.65499   
    88. RY*(   3) C   6                  0.00092     0.70520   
    89. RY*(   4) C   6                  0.00010     0.51743   
    90. RY*(   5) C   6                  0.00001     2.22344   
    91. RY*(   6) C   6                  0.00001     2.16580   
    92. RY*(   7) C   6                  0.00001     2.19451   
    93. RY*(   8) C   6                  0.00001     2.00453   
    94. RY*(   9) C   6                  0.00001     1.99594   
    95. RY*(   1) C   7                  0.00242     0.81966   
    96. RY*(   2) C   7                  0.00206     0.57099   
    97. RY*(   3) C   7                  0.00166     0.72900   
    98. RY*(   4) C   7                  0.00117     0.72916   
    99. RY*(   5) C   7                  0.00014     1.91835   
   100. RY*(   6) C   7                  0.00005     2.03919   
   101. RY*(   7) C   7                  0.00003     1.99206   
   102. RY*(   8) C   7                  0.00001     2.20141   
   103. RY*(   9) C   7                  0.00001     2.04045   
   104. RY*(   1) C   8                  0.00147     0.54341   
   105. RY*(   2) C   8                  0.00138     0.98472   
   106. RY*(   3) C   8                  0.00095     1.10663   
   107. RY*(   4) C   8                  0.00049     1.77493   
   108. RY*(   5) C   8                  0.00028     1.35432   
   109. RY*(   6) C   8                  0.00022     1.66296   
   110. RY*(   7) C   8                  0.00010     1.16266   
   111. RY*(   8) C   8                  0.00001     1.62356   
   112. RY*(   9) C   8                  0.00001     1.97122   
   113. RY*(   1) O   9                  0.00081     1.11157   
   114. RY*(   2) O   9                  0.00076     1.10083   
   115. RY*(   3) O   9                  0.00006     1.54506   
   116. RY*(   4) O   9                  0.00002     1.06904   
   117. RY*(   5) O   9                  0.00000     2.64171   
   118. RY*(   6) O   9                  0.00001     2.62341   
   119. RY*(   7) O   9                  0.00001     2.76251   
   120. RY*(   8) O   9                  0.00000     2.54258   
   121. RY*(   9) O   9                  0.00000     2.54037   
   122. RY*(   1) O  10                  0.00101     1.00413   
   123. RY*(   2) O  10                  0.00078     1.27398   
   124. RY*(   3) O  10                  0.00023     1.42427   
   125. RY*(   4) O  10                  0.00004     1.35997   
   126. RY*(   5) O  10                  0.00001     2.54980   
   127. RY*(   6) O  10                  0.00001     2.49686   
   128. RY*(   7) O  10                  0.00001     2.71932   
   129. RY*(   8) O  10                  0.00000     2.65642   
   130. RY*(   9) O  10                  0.00000     2.52506   
   131. RY*(   1) H  11                  0.00060     0.27920   
   132. RY*(   2) H  11                  0.00010     1.65478   
   133. RY*(   3) H  11                  0.00006     1.67076   
   134. RY*(   4) H  11                  0.00002     2.07297   
   135. RY*(   1) H  12                  0.00077     0.26702   
   136. RY*(   2) H  12                  0.00010     1.64919   
   137. RY*(   3) H  12                  0.00006     1.66180   
   138. RY*(   4) H  12                  0.00002     2.09828   
   139. RY*(   1) H  13                  0.00097     0.25769   
   140. RY*(   2) H  13                  0.00008     1.64834   
   141. RY*(   3) H  13                  0.00006     1.73132   
   142. RY*(   4) H  13                  0.00002     2.08651   
   143. RY*(   1) H  14                  0.00162     0.27459   
   144. RY*(   2) H  14                  0.00011     1.72627   
   145. RY*(   3) H  14                  0.00005     1.72137   
   146. RY*(   4) H  14                  0.00002     2.10606   
   147. RY*(   1) H  15                  0.00090     0.31556   
   148. RY*(   2) H  15                  0.00010     1.72578   
   149. RY*(   3) H  15                  0.00006     1.73020   
   150. RY*(   4) H  15                  0.00002     2.17688   
   151. RY*(   1) H  16                  0.00135     0.28170   
   152. RY*(   2) H  16                  0.00008     1.78100   
   153. RY*(   3) H  16                  0.00005     1.75302   
   154. RY*(   4) H  16                  0.00002     2.18227   
   155. RY*(   1) H  17                  0.00062     0.31348   
   156. RY*(   2) H  17                  0.00010     1.69713   
   157. RY*(   3) H  17                  0.00006     1.68620   
   158. RY*(   4) H  17                  0.00002     2.15953   
   159. RY*(   1) H  18                  0.00061     0.31817   
   160. RY*(   2) H  18                  0.00009     1.69497   
   161. RY*(   3) H  18                  0.00006     1.67222   
   162. RY*(   4) H  18                  0.00002     2.16436   
   163. RY*(   1) H  19                  0.00066     0.34107   
   164. RY*(   2) H  19                  0.00011     1.69441   
   165. RY*(   3) H  19                  0.00007     1.67792   
   166. RY*(   4) H  19                  0.00002     2.15749   
   167. RY*(   1) H  20                  0.00076     0.37477   
   168. RY*(   2) H  20                  0.00010     1.70851   
   169. RY*(   3) H  20                  0.00007     1.68522   
   170. RY*(   4) H  20                  0.00002     2.17048   
   171. RY*(   1) H  21                  0.00060     0.33852   
   172. RY*(   2) H  21                  0.00009     1.70744   
   173. RY*(   3) H  21                  0.00006     1.68510   
   174. RY*(   4) H  21                  0.00002     2.15913   
   175. RY*(   1) H  22                  0.00059     0.33016   
   176. RY*(   2) H  22                  0.00009     1.70198   
   177. RY*(   3) H  22                  0.00006     1.68639   
   178. RY*(   4) H  22                  0.00002     2.16482   
   179. RY*(   1) H  23                  0.00114     0.27006   
   180. RY*(   2) H  23                  0.00009     1.74091   
   181. RY*(   3) H  23                  0.00005     1.74332   
   182. RY*(   4) H  23                  0.00002     2.19026   
   183. RY*(   1) H  24                  0.00202     0.29193   
   184. RY*(   2) H  24                  0.00010     1.73927   
   185. RY*(   3) H  24                  0.00005     1.73352   
   186. RY*(   4) H  24                  0.00002     2.19638   
   187. RY*(   1) H  25                  0.00129     0.26921   
   188. RY*(   2) H  25                  0.00014     1.60396   
   189. RY*(   3) H  25                  0.00007     1.70493   
   190. RY*(   4) H  25                  0.00002     2.12780   
   191. RY*(   1) H  26                  0.00085     0.25852   
   192. RY*(   2) H  26                  0.00010     1.62623   
   193. RY*(   3) H  26                  0.00007     1.67673   
   194. RY*(   4) H  26                  0.00002     2.14033   
   195. RY*(   1) H  27                  0.00071     0.83915   
   196. RY*(   2) H  27                  0.00058     1.45627   
   197. RY*(   3) H  27                  0.00044     1.13802   
   198. RY*(   4) H  27                  0.00001     2.13007   
   199. RY*(   1) H  28                  0.00073     0.64098   
   200. RY*(   2) H  28                  0.00056     1.49040   
   201. RY*(   3) H  28                  0.00045     1.33501   
   202. RY*(   4) H  28                  0.00001     2.13768   
   203. BD*(   1) C   1 - C   2          0.00818     0.22049   
   204. BD*(   1) C   1 - H  11          0.00303     0.29546   
   205. BD*(   1) C   1 - H  12          0.00291     0.29259   
   206. BD*(   1) C   1 - H  13          0.00381     0.30031   
   207. BD*(   1) C   2 - C   3          0.01351     0.22999   
   208. BD*(   1) C   2 - O  10          0.01998     0.09984   
   209. BD*(   1) C   2 - H  14          0.01707     0.26841   
   210. BD*(   1) C   3 - C   4          0.01774     0.22989   
   211. BD*(   1) C   3 - H  15          0.00586     0.28948   
   212. BD*(   1) C   3 - H  16          0.00792     0.29853   
   213. BD*(   1) C   4 - C   5          0.01131     0.24310   
   214. BD*(   1) C   4 - C   6          0.01070     0.24957   
   215. BD*(   1) C   4 - C   7          0.01604     0.23720   
   216. BD*(   1) C   5 - H  17          0.00302     0.32461   
   217. BD*(   1) C   5 - H  18          0.00276     0.32327   
   218. BD*(   1) C   5 - H  19          0.00341     0.31429   
   219. BD*(   1) C   6 - H  20          0.00440     0.33874   
   220. BD*(   1) C   6 - H  21          0.00271     0.32817   
   221. BD*(   1) C   6 - H  22          0.00305     0.32859   
   222. BD*(   1) C   7 - C   8          0.00952     0.23689   
   223. BD*(   1) C   7 - H  23          0.00635     0.30923   
   224. BD*(   1) C   7 - H  24          0.00758     0.30013   
   225. BD*(   1) C   8 - O   9          0.00716     0.11345   
   226. BD*(   1) C   8 - H  25          0.01336     0.25705   
   227. BD*(   1) C   8 - H  26          0.01084     0.27208   
   228. BD*(   1) O   9 - O  10          0.40047    -0.45094  203(v),226(v),209(v),227(v)
   229. BD*(   1) O   9 - H  27          0.00260     0.26535   
   230. BD*(   1) O  10 - H  28          0.00355     0.25255   
       -------------------------------
              Total Lewis   39.30747  ( 98.2687%)
        Valence non-Lewis    0.61885  (  1.5471%)
        Rydberg non-Lewis    0.07368  (  0.1842%)
       -------------------------------
            Total unit  1   40.00000  (100.0000%)
           Charge unit  1    1.00000
 Unable to Open any file for archive entry.
 1\1\GINC-COMPUTE-0-11\SP\UB3LYP\def2SVP\C8H18O2(1+,2)\ZAHRT2\08-Jan-20
 21\0\\# b3lyp/def2svp geom=NewRedundant pop=NBO\\45\\1,2\C,0,2.7237521
 602,1.3435978094,0.6502081675\C,0,1.5510417554,0.8001051432,-0.1653359
 039\C,0,0.8115636871,-0.30233894,0.59103441\C,0,-0.4432063192,-0.93747
 0301,-0.066132305\C,0,-1.183754085,-1.7396813162,1.0201113437\C,0,-0.0
 345854796,-1.9139616745,-1.1841166696\C,0,-1.375825656,0.1278360337,-0
 .6828705872\C,0,-1.9551649426,1.1655942386,0.266627643\O,0,-2.69183142
 98,2.0922979251,-0.5103826779\O,0,2.0070837063,0.2783367529,-1.4078372
 595\H,0,2.3844518752,1.7732021323,1.606156841\H,0,3.2508183242,2.13884
 34306,0.0964014843\H,0,3.4461735726,0.5397565318,0.8632665986\H,0,0.84
 54260888,1.6341650693,-0.3505984151\H,0,0.5249530193,0.1245817315,1.56
 68631814\H,0,1.5325794396,-1.108253199,0.8144652743\H,0,-0.5379372612,
 -2.5390336452,1.418503806\H,0,-2.0894030126,-2.2146163659,0.6091937282
 \H,0,-1.4877271207,-1.1092506833,1.8704675296\H,0,0.5029348054,-1.3937
 312627,-1.9858314417\H,0,0.6290588262,-2.7004829515,-0.789369065\H,0,-
 0.9252050583,-2.4058754334,-1.6084091476\H,0,-2.2212989954,-0.38038832
 59,-1.176693654\H,0,-0.8397164536,0.6634965623,-1.4828041867\H,0,-1.14
 32774054,1.6727336455,0.826651093\H,0,-2.601319868,0.6735686598,1.0198
 803357\H,0,-3.1130900067,2.7226131681,0.0861502951\H,0,2.4335058338,0.
 9943552646,-1.895600418\\Version=ES64L-G16RevC.01\State=2-A\HF=-465.44
 99573\S2=0.752856\S2-1=0.\S2A=0.750006\RMSD=4.223e-09\Dipole=0.0981967
 ,1.6368683,0.5074128\Quadrupole=8.0991267,-0.6031767,-7.49595,-0.42046
 76,-4.7267733,1.0070276\PG=C01 [X(C8H18O2)]\\@
 The archive entry for this job was punched.


 THE DIFFICULTY IN SCIENCE IS OFTEN NOT SO MUCH HOW
 TO MAKE A DISCOVERY BUT RATHER TO KNOW ONE HAS MADE IT.

                                                   -- J. D. BERNAL
 File lengths (MBytes):  RWF=     55 Int=      0 D2E=      0 Chk=      5 Scr=      1
 Normal termination of Gaussian 16
