# Supplementary material for: Machine-Learning-Guided Discovery of Electrochemical Reactions
Source: J Am Chem Soc. 2022 Dec 2;144(49):22599–610. doi: 10.1021/jacs.2c08997 (PMC9756344; doi:10.1021/jacs.2c08997)
Supplement: Supplementary file 3 — ja2c08997_si_003.zip [file ja2c08997_si_003.zip › Oxidation Site Selectivity/Ologs_notimes/66.log]

 Entering Gaussian System, Link 0=g16
 Input=66.com
 Output=66.log
 Initial command:
  
 Copyright (c) 1988-2019, Gaussian, Inc.  All Rights Reserved.
  
 This is part of the Gaussian(R) 16 program.  It is based on
 the Gaussian(R) 09 system (copyright 2009, Gaussian, Inc.),
 the Gaussian(R) 03 system (copyright 2003, Gaussian, Inc.),
 the Gaussian(R) 98 system (copyright 1998, Gaussian, Inc.),
 the Gaussian(R) 94 system (copyright 1995, Gaussian, Inc.),
 the Gaussian 92(TM) system (copyright 1992, Gaussian, Inc.),
 the Gaussian 90(TM) system (copyright 1990, Gaussian, Inc.),
 the Gaussian 88(TM) system (copyright 1988, Gaussian, Inc.),
 the Gaussian 86(TM) system (copyright 1986, Carnegie Mellon
 University), and the Gaussian 82(TM) system (copyright 1983,
 Carnegie Mellon University). Gaussian is a federally registered
 trademark of Gaussian, Inc.
  
 This software contains proprietary and confidential information,
 including trade secrets, belonging to Gaussian, Inc.
  
 This software is provided under written license and may be
 used, copied, transmitted, or stored only in accord with that
 written license.
  
 The following legend is applicable only to US Government
 contracts under FAR:
  
                    RESTRICTED RIGHTS LEGEND
  
 Use, reproduction and disclosure by the US Government is
 subject to restrictions as set forth in subparagraphs (a)
 and (c) of the Commercial Computer Software - Restricted
 Rights clause in FAR 52.227-19.
  
 Gaussian, Inc.
 340 Quinnipiac St., Bldg. 40, Wallingford CT 06492
  
  
 ---------------------------------------------------------------
 Warning -- This program may not be used in any manner that
 competes with the business of Gaussian, Inc. or will provide
 assistance to any competitor of Gaussian, Inc.  The licensee
 of this program is prohibited from giving any competitor of
 Gaussian, Inc. access to this program.  By using this program,
 the user acknowledges that Gaussian, Inc. is engaged in the
 business of creating and licensing software in the field of
 computational chemistry and represents and warrants to the
 licensee that it is not a competitor of Gaussian, Inc. and that
 it will not use this program in any manner prohibited above.
 ---------------------------------------------------------------
  

 Cite this work as:
 Gaussian 16, Revision C.01,
 M. J. Frisch, G. W. Trucks, H. B. Schlegel, G. E. Scuseria, 
 M. A. Robb, J. R. Cheeseman, G. Scalmani, V. Barone, 
 G. A. Petersson, H. Nakatsuji, X. Li, M. Caricato, A. V. Marenich, 
 J. Bloino, B. G. Janesko, R. Gomperts, B. Mennucci, H. P. Hratchian, 
 J. V. Ortiz, A. F. Izmaylov, J. L. Sonnenberg, D. Williams-Young, 
 F. Ding, F. Lipparini, F. Egidi, J. Goings, B. Peng, A. Petrone, 
 T. Henderson, D. Ranasinghe, V. G. Zakrzewski, J. Gao, N. Rega, 
 G. Zheng, W. Liang, M. Hada, M. Ehara, K. Toyota, R. Fukuda, 
 J. Hasegawa, M. Ishida, T. Nakajima, Y. Honda, O. Kitao, H. Nakai, 
 T. Vreven, K. Throssell, J. A. Montgomery, Jr., J. E. Peralta, 
 F. Ogliaro, M. J. Bearpark, J. J. Heyd, E. N. Brothers, K. N. Kudin, 
 V. N. Staroverov, T. A. Keith, R. Kobayashi, J. Normand, 
 K. Raghavachari, A. P. Rendell, J. C. Burant, S. S. Iyengar, 
 J. Tomasi, M. Cossi, J. M. Millam, M. Klene, C. Adamo, R. Cammi, 
 J. W. Ochterski, R. L. Martin, K. Morokuma, O. Farkas, 
 J. B. Foresman, and D. J. Fox, Gaussian, Inc., Wallingford CT, 2019.
 
 ******************************************
 Gaussian 16:  ES64L-G16RevC.01  3-Jul-2019
                 8-Jan-2021 
 ******************************************
 %nprocshared=16
 Will use up to   16 processors via shared memory.
 %mem=7GB
 -----------------------------------------
 # b3lyp/def2svp geom=NewRedundant pop=NBO
 -----------------------------------------
 1/29=4000,38=1,172=1/1;
 2/12=2,17=6,18=5,40=1/2;
 3/5=43,7=101,11=2,25=1,30=1,74=-5/1,2,3;
 4//1;
 5/5=2,38=5/2;
 6/7=2,8=2,9=2,10=2,28=1,40=1/1,7;
 99/5=1,9=1/99;
 --
 66
 --
 Symbolic Z-matrix:
 Charge =  1 Multiplicity = 2
 O                    -0.55293   3.06721  -0.43868 
 C                    -0.97308   1.91381   0.26638 
 C                    -0.1326    0.72443  -0.18658 
 C                    -0.49509  -0.57762   0.56156 
 C                    -1.98196  -0.9213    0.49583 
 O                    -2.38617  -0.96266  -0.85999 
 C                     0.36469  -1.74524   0.04904 
 C                     1.86339  -1.45172   0.14149 
 C                     2.21943  -0.14746  -0.57562 
 C                     1.36994   1.01532  -0.06064 
 H                    -1.09759   3.81114  -0.15652 
 H                    -0.85675   2.04772   1.36399 
 H                    -2.04082   1.70447   0.06796 
 H                    -0.36215   0.56369  -1.2542 
 H                    -0.25903  -0.42726   1.63348 
 H                    -2.14091  -1.89954   0.9936 
 H                    -2.56995  -0.17488   1.06594 
 H                    -3.31219  -1.22905  -0.89837 
 H                     0.11959  -2.65744   0.61993 
 H                     0.08379  -1.94642  -0.99866 
 H                     2.44243  -2.29422  -0.27236 
 H                     2.15088  -1.36802   1.20601 
 H                     3.29229   0.07831  -0.45619 
 H                     2.04341  -0.26968  -1.65979 
 H                     1.60957   1.20321   1.00379 
 H                     1.60184   1.94321  -0.60227 
 
                          Input orientation:                          
 ---------------------------------------------------------------------
 Center     Atomic      Atomic             Coordinates (Angstroms)
 Number     Number       Type             X           Y           Z
 ---------------------------------------------------------------------
      1          8           0       -0.552931    3.067206   -0.438680
      2          6           0       -0.973084    1.913814    0.266380
      3          6           0       -0.132601    0.724430   -0.186584
      4          6           0       -0.495094   -0.577617    0.561561
      5          6           0       -1.981963   -0.921303    0.495828
      6          8           0       -2.386172   -0.962659   -0.859992
      7          6           0        0.364685   -1.745244    0.049039
      8          6           0        1.863393   -1.451715    0.141493
      9          6           0        2.219429   -0.147464   -0.575616
     10          6           0        1.369936    1.015320   -0.060636
     11          1           0       -1.097585    3.811139   -0.156516
     12          1           0       -0.856753    2.047719    1.363992
     13          1           0       -2.040824    1.704472    0.067955
     14          1           0       -0.362152    0.563686   -1.254201
     15          1           0       -0.259031   -0.427260    1.633477
     16          1           0       -2.140905   -1.899543    0.993596
     17          1           0       -2.569950   -0.174884    1.065937
     18          1           0       -3.312194   -1.229049   -0.898370
     19          1           0        0.119587   -2.657440    0.619926
     20          1           0        0.083794   -1.946415   -0.998662
     21          1           0        2.442428   -2.294221   -0.272358
     22          1           0        2.150880   -1.368016    1.206010
     23          1           0        3.292290    0.078308   -0.456188
     24          1           0        2.043406   -0.269684   -1.659785
     25          1           0        1.609566    1.203206    1.003787
     26          1           0        1.601844    1.943212   -0.602272
 ---------------------------------------------------------------------
                    Distance matrix (angstroms):
                    1          2          3          4          5
     1  O    0.000000
     2  C    1.415609   0.000000
     3  C    2.393497   1.525196   0.000000
     4  C    3.780021   2.553984   1.544813   0.000000
     5  C    4.338621   3.018008   2.567930   1.527488   0.000000
     6  O    4.447256   3.397003   2.894535   2.396925   1.415396
     7  C    4.923369   3.901996   2.530237   1.537938   2.526907
     8  C    5.157118   4.403179   2.971066   2.550091   3.897903
     9  C    4.247214   3.892296   2.538422   2.974363   4.404374
    10  C    2.837353   2.530608   1.535609   2.530398   3.910932
    11  H    0.964210   1.947866   3.234172   4.487739   4.858362
    12  H    2.093152   1.111852   2.163279   2.768950   3.291641
    13  H    2.080276   1.106013   2.160229   2.800153   2.661059
    14  H    2.639902   2.123265   1.103784   2.148775   2.809195
    15  H    4.073267   2.803472   2.157544   1.107853   2.122927
    16  H    5.407556   4.053929   3.508753   2.154725   1.109049
    17  H    4.104068   2.748077   2.884136   2.172928   1.108103
    18  H    5.126660   4.087256   3.799017   3.239107   1.951412
    19  H    5.860417   4.713310   3.485843   2.169540   2.728751
    20  H    5.084820   4.197463   2.799949   2.154766   2.748037
    21  H    6.143674   5.446423   3.968675   3.503025   4.695769
    22  H    5.448558   4.627361   3.395870   2.835705   4.217144
    23  H    4.870272   4.699427   3.495717   3.976220   5.451908
    24  H    4.400783   4.192492   2.809553   3.387208   4.612469
    25  H    3.198687   2.778276   2.163644   2.792219   4.203646
    26  H    2.435812   2.717660   2.160214   3.479401   4.717514
                    6          7          8          9         10
     6  O    0.000000
     7  C    3.000999   0.000000
     8  C    4.393284   1.529977   0.000000
     9  C    4.685826   2.526493   1.530385   0.000000
    10  C    4.319689   2.939944   2.524009   1.529349   0.000000
    11  H    4.994444   5.749250   6.045977   5.181579   3.730209
    12  H    4.043217   4.196139   4.597797   4.247800   2.837879
    13  H    2.844985   4.205636   5.020940   4.689734   3.482061
    14  H    2.565498   2.749160   3.311020   2.762385   2.151442
    15  H    3.320959   2.153265   2.789302   3.331837   2.757642
    16  H    2.091339   2.682160   4.118377   4.954263   4.683357
    17  H    2.088915   3.480258   4.705254   5.062962   4.267136
    18  H    0.964341   3.831903   5.283710   5.645604   5.259404
    19  H    3.367680   1.103669   2.173368   3.484054   3.938997
    20  H    2.662280   1.103199   2.170635   2.824204   3.362429
    21  H    5.043188   2.172944   1.102891   2.179509   3.485416
    22  H    5.001752   2.161336   1.105826   2.160702   2.809725
    23  H    5.787193   3.485895   2.177141   1.102846   2.174833
    24  H    4.554233   2.813442   2.161991   1.105145   2.159184
    25  H    4.912287   3.339854   2.802960   2.165815   1.107122
    26  H    4.941131   3.944550   3.485273   2.180148   1.099152
                   11         12         13         14         15
    11  H    0.000000
    12  H    2.340853   0.000000
    13  H    2.319080   1.788729   0.000000
    14  H    3.505956   3.049905   2.422278   0.000000
    15  H    4.676673   2.560355   3.189033   3.054716   0.000000
    16  H    5.918037   4.167388   3.722332   3.779424   2.473564
    17  H    4.421609   2.822028   2.192697   3.286775   2.392936
    18  H    5.555027   4.678106   3.340016   3.470339   4.046594
    19  H    6.627735   4.862653   4.898808   3.757668   2.478778
    20  H    5.937533   4.734963   4.356679   2.562181   3.058353
    21  H    7.058366   5.693389   6.017051   4.122780   3.796792
    22  H    6.263597   4.553907   5.320314   4.012411   2.622103
    23  H    5.770168   4.940263   5.600111   3.771918   4.151407
    24  H    5.364584   4.787954   4.854206   2.577928   4.021395
    25  H    3.933991   2.631669   3.801631   3.065154   2.558629
    26  H    3.312819   3.149892   3.711500   2.487044   3.752408
                   16         17         18         19         20
    16  H    0.000000
    17  H    1.778697   0.000000
    18  H    2.324008   2.349615   0.000000
    19  H    2.413268   3.687223   4.015301   0.000000
    20  H    2.986733   3.800427   3.472377   1.768238   0.000000
    21  H    4.771305   5.604155   5.885759   2.514695   2.492317
    22  H    4.329788   4.871285   5.856014   2.476340   3.077007
    23  H    5.960988   6.061916   6.747141   4.325319   3.832523
    24  H    5.215873   5.359253   5.493867   3.820934   2.662441
    25  H    4.867565   4.401289   5.810145   4.155956   4.032108
    26  H    5.596582   4.967204   5.856507   4.985664   4.194139
                   21         22         23         24         25
    21  H    0.000000
    22  H    1.768735   0.000000
    23  H    2.526846   2.481445   0.000000
    24  H    2.486548   3.070938   1.769027   0.000000
    25  H    3.814996   2.635355   2.495692   3.074449   0.000000
    26  H    4.332581   3.812552   2.521273   2.492031   1.768359
                   26
    26  H    0.000000
 Stoichiometry    C8H16O2(1+,2)
 Framework group  C1[X(C8H16O2)]
 Deg. of freedom    72
 Full point group                 C1      NOp   1
 Largest Abelian subgroup         C1      NOp   1
 Largest concise Abelian subgroup C1      NOp   1
                         Standard orientation:                         
 ---------------------------------------------------------------------
 Center     Atomic      Atomic             Coordinates (Angstroms)
 Number     Number       Type             X           Y           Z
 ---------------------------------------------------------------------
      1          8           0        2.500498   -1.663512   -0.248209
      2          6           0        1.906850   -0.549185    0.391953
      3          6           0        0.470459   -0.404229   -0.099976
      4          6           0       -0.273275    0.768216    0.577284
      5          6           0        0.464577    2.100904    0.464417
      6          8           0        0.733206    2.365142   -0.899900
      7          6           0       -1.705042    0.881497    0.027319
      8          6           0       -2.488718   -0.425334    0.164713
      9          6           0       -1.739713   -1.592970   -0.481581
     10          6           0       -0.318469   -1.710566    0.070819
     11          1           0        3.411600   -1.740126    0.057936
     12          1           0        1.904882   -0.672978    1.496890
     13          1           0        2.467908    0.375722    0.161681
     14          1           0        0.527348   -0.176852   -1.178588
     15          1           0       -0.342336    0.543114    1.659826
     16          1           0       -0.168468    2.894303    0.911362
     17          1           0        1.400148    2.068532    1.057337
     18          1           0        1.153719    3.230121   -0.970143
     19          1           0       -2.233027    1.698514    0.548665
     20          1           0       -1.644422    1.174961   -1.034402
     21          1           0       -3.493262   -0.314905   -0.276950
     22          1           0       -2.641557   -0.644677    1.237736
     23          1           0       -2.290230   -2.536374   -0.329306
     24          1           0       -1.689505   -1.431884   -1.573770
     25          1           0       -0.361810   -1.963673    1.147748
     26          1           0        0.229362   -2.526832   -0.420838
 ---------------------------------------------------------------------
 Rotational constants (GHZ):           1.3702659           1.2373294           0.7291013
 Standard basis: def2SVP (5D, 7F)
 There are   230 symmetry adapted cartesian basis functions of A   symmetry.
 There are   220 symmetry adapted basis functions of A   symmetry.
   220 basis functions,   362 primitive gaussians,   230 cartesian basis functions
    40 alpha electrons       39 beta electrons
       nuclear repulsion energy       592.7609460993 Hartrees.
 NAtoms=   26 NActive=   26 NUniq=   26 SFac= 1.00D+00 NAtFMM=   60 NAOKFM=F Big=F
 Integral buffers will be    131072 words long.
 Raffenetti 2 integral format.
 Two-electron integral symmetry is turned on.
 One-electron integrals computed using PRISM.
   1 Symmetry operations used in ECPInt.
 ECPInt:  NShTT=    5886 NPrTT=   20278 LenC2=    5816 LenP2D=   15998.
 LDataN:  DoStor=T MaxTD1= 4 Len=   56
 NBasis=   220 RedAO= T EigKep=  1.10D-03  NBF=   220
 NBsUse=   220 1.00D-06 EigRej= -1.00D+00 NBFU=   220
 ExpMin= 1.22D-01 ExpMax= 2.27D+03 ExpMxC= 3.41D+02 IAcc=3 IRadAn=         5 AccDes= 0.00D+00
 Harris functional with IExCor=  402 and IRadAn=       5 diagonalized for initial guess.
 HarFok:  IExCor=  402 AccDes= 0.00D+00 IRadAn=         5 IDoV= 1 UseB2=F ITyADJ=14
 ICtDFT=  3500011 ScaDFX=  1.000000  1.000000  1.000000  1.000000
 FoFCou: FMM=F IPFlag=           0 FMFlag=      100000 FMFlg1=           0
         NFxFlg=           0 DoJE=T BraDBF=F KetDBF=T FulRan=T
         wScrn=  0.000000 ICntrl=       500 IOpCl=  0 I1Cent=   200000004 NGrid=           0
         NMat0=    1 NMatS0=      1 NMatT0=    0 NMatD0=    1 NMtDS0=    0 NMtDT0=    0
 Petite list used in FoFCou.
 Initial guess <Sx>= 0.0000 <Sy>= 0.0000 <Sz>= 0.5000 <S**2>= 0.7500 S= 0.5000
 Requested convergence on RMS density matrix=1.00D-08 within 128 cycles.
 Requested convergence on MAX density matrix=1.00D-06.
 Requested convergence on             energy=1.00D-06.
 No special actions if energy rises.
 Integral accuracy reduced to 1.0D-05 until final iterations.
 EnCoef did     4 forward-backward iterations
 EnCoef did     3 forward-backward iterations
 Initial convergence to 1.0D-05 achieved.  Increase integral accuracy.
 SCF Done:  E(UB3LYP) =  -464.249350388     A.U. after   28 cycles
            NFock= 28  Conv=0.84D-08     -V/T= 2.0106
 <Sx>= 0.0000 <Sy>= 0.0000 <Sz>= 0.5000 <S**2>= 0.7521 S= 0.5011
 <L.S>= 0.000000000000E+00
 Annihilation of the first spin contaminant:
 S**2 before annihilation     0.7521,   after     0.7500

 **********************************************************************

            Population analysis using the SCF Density.

 **********************************************************************

 Orbital symmetries:
 Alpha Orbitals:
       Occupied  (A) (A) (A) (A) (A) (A) (A) (A) (A) (A) (A) (A)
                 (A) (A) (A) (A) (A) (A) (A) (A) (A) (A) (A) (A)
                 (A) (A) (A) (A) (A) (A) (A) (A) (A) (A) (A) (A)
                 (A) (A) (A) (A)
       Virtual   (A) (A) (A) (A) (A) (A) (A) (A) (A) (A) (A) (A)
                 (A) (A) (A) (A) (A) (A) (A) (A) (A) (A) (A) (A)
                 (A) (A) (A) (A) (A) (A) (A) (A) (A) (A) (A) (A)
                 (A) (A) (A) (A) (A) (A) (A) (A) (A) (A) (A) (A)
                 (A) (A) (A) (A) (A) (A) (A) (A) (A) (A) (A) (A)
                 (A) (A) (A) (A) (A) (A) (A) (A) (A) (A) (A) (A)
                 (A) (A) (A) (A) (A) (A) (A) (A) (A) (A) (A) (A)
                 (A) (A) (A) (A) (A) (A) (A) (A) (A) (A) (A) (A)
                 (A) (A) (A) (A) (A) (A) (A) (A) (A) (A) (A) (A)
                 (A) (A) (A) (A) (A) (A) (A) (A) (A) (A) (A) (A)
                 (A) (A) (A) (A) (A) (A) (A) (A) (A) (A) (A) (A)
                 (A) (A) (A) (A) (A) (A) (A) (A) (A) (A) (A) (A)
                 (A) (A) (A) (A) (A) (A) (A) (A) (A) (A) (A) (A)
                 (A) (A) (A) (A) (A) (A) (A) (A) (A) (A) (A) (A)
                 (A) (A) (A) (A) (A) (A) (A) (A) (A) (A) (A) (A)
 Beta  Orbitals:
       Occupied  (A) (A) (A) (A) (A) (A) (A) (A) (A) (A) (A) (A)
                 (A) (A) (A) (A) (A) (A) (A) (A) (A) (A) (A) (A)
                 (A) (A) (A) (A) (A) (A) (A) (A) (A) (A) (A) (A)
                 (A) (A) (A)
       Virtual   (A) (A) (A) (A) (A) (A) (A) (A) (A) (A) (A) (A)
                 (A) (A) (A) (A) (A) (A) (A) (A) (A) (A) (A) (A)
                 (A) (A) (A) (A) (A) (A) (A) (A) (A) (A) (A) (A)
                 (A) (A) (A) (A) (A) (A) (A) (A) (A) (A) (A) (A)
                 (A) (A) (A) (A) (A) (A) (A) (A) (A) (A) (A) (A)
                 (A) (A) (A) (A) (A) (A) (A) (A) (A) (A) (A) (A)
                 (A) (A) (A) (A) (A) (A) (A) (A) (A) (A) (A) (A)
                 (A) (A) (A) (A) (A) (A) (A) (A) (A) (A) (A) (A)
                 (A) (A) (A) (A) (A) (A) (A) (A) (A) (A) (A) (A)
                 (A) (A) (A) (A) (A) (A) (A) (A) (A) (A) (A) (A)
                 (A) (A) (A) (A) (A) (A) (A) (A) (A) (A) (A) (A)
                 (A) (A) (A) (A) (A) (A) (A) (A) (A) (A) (A) (A)
                 (A) (A) (A) (A) (A) (A) (A) (A) (A) (A) (A) (A)
                 (A) (A) (A) (A) (A) (A) (A) (A) (A) (A) (A) (A)
                 (A) (A) (A) (A) (A) (A) (A) (A) (A) (A) (A) (A)
                 (A)
 The electronic state is 2-A.
 Alpha  occ. eigenvalues --  -19.35697 -19.34689 -10.42144 -10.42128 -10.36160
 Alpha  occ. eigenvalues --  -10.35638 -10.34089 -10.33551 -10.32741 -10.32506
 Alpha  occ. eigenvalues --   -1.22203  -1.21478  -1.00113  -0.92292  -0.91945
 Alpha  occ. eigenvalues --   -0.85295  -0.82539  -0.75688  -0.74055  -0.72509
 Alpha  occ. eigenvalues --   -0.71096  -0.69209  -0.65107  -0.63980  -0.63621
 Alpha  occ. eigenvalues --   -0.60315  -0.58735  -0.58070  -0.56883  -0.56048
 Alpha  occ. eigenvalues --   -0.53202  -0.52406  -0.52290  -0.50186  -0.49839
 Alpha  occ. eigenvalues --   -0.48750  -0.47766  -0.46616  -0.46076  -0.45653
 Alpha virt. eigenvalues --   -0.11855  -0.10581  -0.08614  -0.07091  -0.05869
 Alpha virt. eigenvalues --   -0.05162  -0.03210  -0.02395  -0.02001  -0.01023
 Alpha virt. eigenvalues --    0.00261   0.00855   0.01365   0.01535   0.02320
 Alpha virt. eigenvalues --    0.02541   0.02943   0.03459   0.05406   0.06510
 Alpha virt. eigenvalues --    0.08902   0.09651   0.10995   0.11819   0.12442
 Alpha virt. eigenvalues --    0.13314   0.25854   0.26770   0.27590   0.28672
 Alpha virt. eigenvalues --    0.29777   0.30570   0.31392   0.35129   0.35580
 Alpha virt. eigenvalues --    0.39608   0.41042   0.41445   0.42334   0.43293
 Alpha virt. eigenvalues --    0.44452   0.45355   0.46870   0.47220   0.48656
 Alpha virt. eigenvalues --    0.48839   0.49239   0.49823   0.51052   0.51704
 Alpha virt. eigenvalues --    0.52681   0.53054   0.53558   0.54027   0.55032
 Alpha virt. eigenvalues --    0.55703   0.56025   0.57070   0.57271   0.57956
 Alpha virt. eigenvalues --    0.58519   0.60101   0.61177   0.64213   0.64762
 Alpha virt. eigenvalues --    0.76988   0.78795   0.80921   0.83374   0.84958
 Alpha virt. eigenvalues --    0.86390   0.88294   0.90543   0.91895   0.96680
 Alpha virt. eigenvalues --    0.97409   0.97970   1.00079   1.06562   1.06906
 Alpha virt. eigenvalues --    1.10016   1.11101   1.13877   1.16089   1.18614
 Alpha virt. eigenvalues --    1.22434   1.24303   1.25912   1.28595   1.29642
 Alpha virt. eigenvalues --    1.32112   1.32872   1.36325   1.37087   1.40985
 Alpha virt. eigenvalues --    1.47921   1.51091   1.51921   1.53597   1.57511
 Alpha virt. eigenvalues --    1.58293   1.59444   1.60100   1.61204   1.61347
 Alpha virt. eigenvalues --    1.62798   1.63680   1.64555   1.65039   1.65511
 Alpha virt. eigenvalues --    1.68279   1.69178   1.70066   1.70512   1.71437
 Alpha virt. eigenvalues --    1.72567   1.73484   1.74862   1.75102   1.76582
 Alpha virt. eigenvalues --    1.77462   1.78549   1.79736   1.80363   1.82059
 Alpha virt. eigenvalues --    1.84570   1.85624   1.88599   1.90853   1.92653
 Alpha virt. eigenvalues --    1.96370   1.99101   2.00379   2.03040   2.04870
 Alpha virt. eigenvalues --    2.05368   2.08479   2.11541   2.11915   2.16395
 Alpha virt. eigenvalues --    2.18830   2.23206   2.25191   2.29628   2.29879
 Alpha virt. eigenvalues --    2.30848   2.32779   2.33862   2.36104   2.41487
 Alpha virt. eigenvalues --    2.42486   2.46486   2.47394   2.48975   2.50584
 Alpha virt. eigenvalues --    2.54216   2.62603   2.65155   2.66025   2.67390
 Alpha virt. eigenvalues --    2.70861   2.73642   2.74313   2.77317   2.78739
 Alpha virt. eigenvalues --    2.79021   2.79765   2.83135   2.86703   2.88525
 Alpha virt. eigenvalues --    2.89177   2.91896   2.94777   2.96929   2.97484
 Alpha virt. eigenvalues --    3.01565   3.14378   3.17768   3.57500   3.58356
  Beta  occ. eigenvalues --  -19.34985 -19.34135 -10.42092 -10.42043 -10.36112
  Beta  occ. eigenvalues --  -10.35570 -10.33976 -10.33448 -10.32678 -10.32461
  Beta  occ. eigenvalues --   -1.20726  -1.20318  -0.99744  -0.91894  -0.91436
  Beta  occ. eigenvalues --   -0.84714  -0.81902  -0.75343  -0.73608  -0.71992
  Beta  occ. eigenvalues --   -0.70488  -0.68696  -0.63761  -0.63178  -0.62488
  Beta  occ. eigenvalues --   -0.59826  -0.58499  -0.57325  -0.56192  -0.55350
  Beta  occ. eigenvalues --   -0.52502  -0.51678  -0.51489  -0.49507  -0.49045
  Beta  occ. eigenvalues --   -0.46443  -0.45949  -0.45391  -0.43974
  Beta virt. eigenvalues --   -0.40726  -0.11666  -0.10353  -0.08466  -0.06951
  Beta virt. eigenvalues --   -0.05631  -0.05016  -0.02960  -0.02096  -0.01843
  Beta virt. eigenvalues --   -0.00906   0.00471   0.00989   0.01485   0.01755
  Beta virt. eigenvalues --    0.02553   0.02744   0.03065   0.03704   0.05651
  Beta virt. eigenvalues --    0.06816   0.09060   0.09857   0.11287   0.12074
  Beta virt. eigenvalues --    0.12730   0.13533   0.26136   0.27043   0.27937
  Beta virt. eigenvalues --    0.28931   0.30112   0.30773   0.31528   0.35374
  Beta virt. eigenvalues --    0.35942   0.39907   0.41343   0.41822   0.42906
  Beta virt. eigenvalues --    0.43642   0.44821   0.45705   0.47249   0.47495
  Beta virt. eigenvalues --    0.48940   0.49094   0.49518   0.50194   0.51248
  Beta virt. eigenvalues --    0.52210   0.52919   0.53230   0.53756   0.54278
  Beta virt. eigenvalues --    0.55215   0.55944   0.56237   0.57224   0.57468
  Beta virt. eigenvalues --    0.58100   0.58693   0.60320   0.61443   0.64648
  Beta virt. eigenvalues --    0.65030   0.77363   0.79098   0.81519   0.83901
  Beta virt. eigenvalues --    0.85368   0.87225   0.89322   0.90790   0.92727
  Beta virt. eigenvalues --    0.96900   0.97661   0.98278   1.00414   1.06887
  Beta virt. eigenvalues --    1.07266   1.10298   1.11309   1.14131   1.16422
  Beta virt. eigenvalues --    1.18838   1.22640   1.24563   1.26322   1.28940
  Beta virt. eigenvalues --    1.30137   1.32442   1.33296   1.36704   1.37562
  Beta virt. eigenvalues --    1.41384   1.48469   1.51600   1.52282   1.54096
  Beta virt. eigenvalues --    1.57798   1.58653   1.59722   1.60348   1.61593
  Beta virt. eigenvalues --    1.61683   1.63131   1.64010   1.64859   1.65349
  Beta virt. eigenvalues --    1.65795   1.68747   1.69551   1.70318   1.70844
  Beta virt. eigenvalues --    1.71790   1.72839   1.73698   1.75100   1.75353
  Beta virt. eigenvalues --    1.76773   1.77677   1.78906   1.80044   1.80634
  Beta virt. eigenvalues --    1.82424   1.84853   1.85843   1.88874   1.91180
  Beta virt. eigenvalues --    1.92896   1.96728   1.99470   2.00731   2.03310
  Beta virt. eigenvalues --    2.05301   2.05884   2.08794   2.11856   2.12262
  Beta virt. eigenvalues --    2.16672   2.19183   2.23580   2.25525   2.29839
  Beta virt. eigenvalues --    2.30194   2.31242   2.32975   2.34155   2.36432
  Beta virt. eigenvalues --    2.41774   2.42782   2.46765   2.47736   2.49535
  Beta virt. eigenvalues --    2.51242   2.54501   2.63161   2.65912   2.66542
  Beta virt. eigenvalues --    2.67938   2.71593   2.74091   2.74847   2.78110
  Beta virt. eigenvalues --    2.79452   2.79781   2.80638   2.83724   2.87426
  Beta virt. eigenvalues --    2.89096   2.89855   2.92239   2.95174   2.97373
  Beta virt. eigenvalues --    2.98132   3.01973   3.15269   3.18632   3.58020
  Beta virt. eigenvalues --    3.58795
          Condensed to atoms (all electrons):
               1          2          3          4          5          6
     1  O    7.596447   0.339096  -0.079310   0.004482  -0.000172   0.000029
     2  C    0.339096   4.551891   0.277683  -0.009726   0.001059  -0.007825
     3  C   -0.079310   0.277683   5.297348   0.215513  -0.050088   0.006498
     4  C    0.004482  -0.009726   0.215513   5.210778   0.317453  -0.085763
     5  C   -0.000172   0.001059  -0.050088   0.317453   4.528444   0.333906
     6  O    0.000029  -0.007825   0.006498  -0.085763   0.333906   7.649256
     7  C   -0.000082   0.006647  -0.056984   0.356848  -0.019903  -0.002921
     8  C   -0.000019   0.000304  -0.012716  -0.044046   0.005570  -0.000016
     9  C    0.000418   0.008072  -0.045598  -0.019522   0.001413   0.000012
    10  C   -0.001576  -0.029918   0.349912  -0.040501   0.009702   0.000089
    11  H    0.315828  -0.011111   0.008440  -0.000548   0.000034  -0.000002
    12  H   -0.023026   0.358575  -0.019995   0.004470  -0.006237   0.000459
    13  H   -0.014488   0.362571  -0.014777  -0.016229   0.012890   0.003872
    14  H    0.003489  -0.026195   0.348736  -0.016451  -0.014888   0.014133
    15  H   -0.000095  -0.010841  -0.019661   0.339508  -0.022001   0.003822
    16  H    0.000002  -0.000939   0.011931  -0.012819   0.365428  -0.020111
    17  H   -0.000152   0.013330  -0.025786  -0.015675   0.367515  -0.026677
    18  H    0.000002   0.000134  -0.000113   0.008585  -0.013338   0.319116
    19  H    0.000001  -0.000348   0.009657  -0.022066  -0.004336  -0.001171
    20  H    0.000000   0.000421  -0.013876  -0.023419  -0.006382   0.012324
    21  H    0.000000   0.000024   0.001173   0.007699  -0.000218  -0.000010
    22  H   -0.000000   0.000075  -0.008204  -0.006715   0.000068  -0.000001
    23  H   -0.000025  -0.000275   0.007287   0.001301   0.000009   0.000000
    24  H   -0.000036   0.000440  -0.007113  -0.007830  -0.000094  -0.000057
    25  H   -0.000922  -0.002847  -0.022451  -0.011211  -0.000044  -0.000006
    26  H    0.017508  -0.010948  -0.024348   0.009693  -0.000296  -0.000005
               7          8          9         10         11         12
     1  O   -0.000082  -0.000019   0.000418  -0.001576   0.315828  -0.023026
     2  C    0.006647   0.000304   0.008072  -0.029918  -0.011111   0.358575
     3  C   -0.056984  -0.012716  -0.045598   0.349912   0.008440  -0.019995
     4  C    0.356848  -0.044046  -0.019522  -0.040501  -0.000548   0.004470
     5  C   -0.019903   0.005570   0.001413   0.009702   0.000034  -0.006237
     6  O   -0.002921  -0.000016   0.000012   0.000089  -0.000002   0.000459
     7  C    4.651325   0.419872  -0.047543  -0.019414   0.000016  -0.000455
     8  C    0.419872   4.569200   0.430802  -0.054396   0.000002  -0.000016
     9  C   -0.047543   0.430802   4.560820   0.436341  -0.000007  -0.000089
    10  C   -0.019414  -0.054396   0.436341   4.638323   0.000416  -0.012808
    11  H    0.000016   0.000002  -0.000007   0.000416   0.481330  -0.004854
    12  H   -0.000455  -0.000016  -0.000089  -0.012808  -0.004854   0.652057
    13  H    0.000193  -0.000088  -0.000118   0.006286  -0.003308  -0.027988
    14  H   -0.006774  -0.004934  -0.005151  -0.024865  -0.000369   0.009460
    15  H   -0.016541  -0.003203  -0.005036  -0.006734   0.000008   0.007643
    16  H   -0.010829   0.000653   0.000016  -0.000254  -0.000001   0.000117
    17  H    0.006495  -0.000376  -0.000006   0.000869   0.000006  -0.002285
    18  H    0.000273   0.000008   0.000002  -0.000004  -0.000000   0.000009
    19  H    0.357868  -0.008299   0.007181   0.000774  -0.000000  -0.000004
    20  H    0.366811  -0.019836  -0.003112  -0.006016   0.000000   0.000011
    21  H   -0.011304   0.359584  -0.012860   0.007507  -0.000000  -0.000001
    22  H   -0.015797   0.361157  -0.020392  -0.003928  -0.000000   0.000005
    23  H    0.007358  -0.010175   0.357578  -0.009494   0.000000   0.000023
    24  H   -0.004038  -0.019514   0.362974  -0.014826  -0.000001   0.000015
    25  H   -0.006307  -0.003756  -0.022773   0.361419  -0.000123   0.006382
    26  H    0.000491   0.006557  -0.006267   0.363406  -0.000797  -0.000470
              13         14         15         16         17         18
     1  O   -0.014488   0.003489  -0.000095   0.000002  -0.000152   0.000002
     2  C    0.362571  -0.026195  -0.010841  -0.000939   0.013330   0.000134
     3  C   -0.014777   0.348736  -0.019661   0.011931  -0.025786  -0.000113
     4  C   -0.016229  -0.016451   0.339508  -0.012819  -0.015675   0.008585
     5  C    0.012890  -0.014888  -0.022001   0.365428   0.367515  -0.013338
     6  O    0.003872   0.014133   0.003822  -0.020111  -0.026677   0.319116
     7  C    0.000193  -0.006774  -0.016541  -0.010829   0.006495   0.000273
     8  C   -0.000088  -0.004934  -0.003203   0.000653  -0.000376   0.000008
     9  C   -0.000118  -0.005151  -0.005036   0.000016  -0.000006   0.000002
    10  C    0.006286  -0.024865  -0.006734  -0.000254   0.000869  -0.000004
    11  H   -0.003308  -0.000369   0.000008  -0.000001   0.000006  -0.000000
    12  H   -0.027988   0.009460   0.007643   0.000117  -0.002285   0.000009
    13  H    0.609326  -0.009126  -0.000928   0.000227   0.007000  -0.000442
    14  H   -0.009126   0.664662   0.009129   0.000488  -0.000491  -0.000496
    15  H   -0.000928   0.009129   0.692064  -0.003209  -0.004808  -0.000380
    16  H    0.000227   0.000488  -0.003209   0.631886  -0.030736  -0.004814
    17  H    0.007000  -0.000491  -0.004808  -0.030736   0.641312  -0.002775
    18  H   -0.000442  -0.000496  -0.000380  -0.004814  -0.002775   0.482449
    19  H    0.000014  -0.000151  -0.008539   0.009095  -0.000182  -0.000064
    20  H   -0.000051   0.007321   0.008931  -0.001998   0.000714  -0.000615
    21  H    0.000001  -0.000095  -0.000167  -0.000005   0.000007  -0.000001
    22  H   -0.000001   0.000482   0.006379  -0.000107   0.000012   0.000001
    23  H    0.000002   0.000052  -0.000054  -0.000003   0.000001   0.000000
    24  H   -0.000013   0.006243   0.000445  -0.000007  -0.000001   0.000003
    25  H   -0.000194   0.008478   0.007023  -0.000007  -0.000058   0.000001
    26  H    0.000772  -0.007007  -0.000160   0.000013  -0.000010  -0.000001
              19         20         21         22         23         24
     1  O    0.000001   0.000000   0.000000  -0.000000  -0.000025  -0.000036
     2  C   -0.000348   0.000421   0.000024   0.000075  -0.000275   0.000440
     3  C    0.009657  -0.013876   0.001173  -0.008204   0.007287  -0.007113
     4  C   -0.022066  -0.023419   0.007699  -0.006715   0.001301  -0.007830
     5  C   -0.004336  -0.006382  -0.000218   0.000068   0.000009  -0.000094
     6  O   -0.001171   0.012324  -0.000010  -0.000001   0.000000  -0.000057
     7  C    0.357868   0.366811  -0.011304  -0.015797   0.007358  -0.004038
     8  C   -0.008299  -0.019836   0.359584   0.361157  -0.010175  -0.019514
     9  C    0.007181  -0.003112  -0.012860  -0.020392   0.357578   0.362974
    10  C    0.000774  -0.006016   0.007507  -0.003928  -0.009494  -0.014826
    11  H   -0.000000   0.000000  -0.000000  -0.000000   0.000000  -0.000001
    12  H   -0.000004   0.000011  -0.000001   0.000005   0.000023   0.000015
    13  H    0.000014  -0.000051   0.000001  -0.000001   0.000002  -0.000013
    14  H   -0.000151   0.007321  -0.000095   0.000482   0.000052   0.006243
    15  H   -0.008539   0.008931  -0.000167   0.006379  -0.000054   0.000445
    16  H    0.009095  -0.001998  -0.000005  -0.000107  -0.000003  -0.000007
    17  H   -0.000182   0.000714   0.000007   0.000012   0.000001  -0.000001
    18  H   -0.000064  -0.000615  -0.000001   0.000001   0.000000   0.000003
    19  H    0.658707  -0.024698  -0.004886  -0.007838  -0.000311  -0.000050
    20  H   -0.024698   0.659543  -0.007155   0.007697  -0.000130   0.004617
    21  H   -0.004886  -0.007155   0.637317  -0.022598  -0.002576  -0.007503
    22  H   -0.007838   0.007697  -0.022598   0.676824  -0.008971   0.008129
    23  H   -0.000311  -0.000130  -0.002576  -0.008971   0.632679  -0.026179
    24  H   -0.000050   0.004617  -0.007503   0.008129  -0.026179   0.676704
    25  H   -0.000032   0.000373  -0.000113   0.005834  -0.007448   0.008473
    26  H    0.000035   0.000006  -0.000325  -0.000004  -0.003803  -0.007908
              25         26
     1  O   -0.000922   0.017508
     2  C   -0.002847  -0.010948
     3  C   -0.022451  -0.024348
     4  C   -0.011211   0.009693
     5  C   -0.000044  -0.000296
     6  O   -0.000006  -0.000005
     7  C   -0.006307   0.000491
     8  C   -0.003756   0.006557
     9  C   -0.022773  -0.006267
    10  C    0.361419   0.363406
    11  H   -0.000123  -0.000797
    12  H    0.006382  -0.000470
    13  H   -0.000194   0.000772
    14  H    0.008478  -0.007007
    15  H    0.007023  -0.000160
    16  H   -0.000007   0.000013
    17  H   -0.000058  -0.000010
    18  H    0.000001  -0.000001
    19  H   -0.000032   0.000035
    20  H    0.000373   0.000006
    21  H   -0.000113  -0.000325
    22  H    0.005834  -0.000004
    23  H   -0.007448  -0.003803
    24  H    0.008473  -0.007908
    25  H    0.689424  -0.025565
    26  H   -0.025565   0.637029
          Atomic-Atomic Spin Densities.
               1          2          3          4          5          6
     1  O    0.290755  -0.018577   0.002586  -0.000098  -0.000044  -0.000021
     2  C   -0.018577   0.001114   0.006635   0.003855  -0.002526   0.000030
     3  C    0.002586   0.006635  -0.006705  -0.003677   0.006985  -0.000458
     4  C   -0.000098   0.003855  -0.003677   0.001968   0.002071   0.001689
     5  C   -0.000044  -0.002526   0.006985   0.002071   0.034257  -0.018528
     6  O   -0.000021   0.000030  -0.000458   0.001689  -0.018528   0.227900
     7  C   -0.000001   0.000410  -0.001222   0.015418  -0.014882   0.002192
     8  C    0.000003   0.000020   0.000457   0.000233   0.000915  -0.000042
     9  C   -0.000059   0.000111  -0.000094   0.001853  -0.000356   0.000016
    10  C    0.001791  -0.010343   0.026593  -0.006862   0.001110   0.000031
    11  H    0.001084   0.000349  -0.000155   0.000032  -0.000007  -0.000002
    12  H   -0.002827   0.017118  -0.005993   0.001664  -0.000796  -0.000171
    13  H   -0.008217   0.005059   0.003739  -0.003117   0.002448   0.003871
    14  H    0.000397   0.003622  -0.003897   0.003619  -0.001367  -0.000781
    15  H    0.000010  -0.000001   0.000587   0.000506   0.001140  -0.000040
    16  H   -0.000001  -0.000078  -0.000020  -0.003366   0.014974  -0.002494
    17  H    0.000115   0.000601   0.000095   0.006811   0.000672  -0.004745
    18  H   -0.000002  -0.000019   0.000029  -0.000303   0.000556   0.000605
    19  H   -0.000000   0.000025  -0.000409  -0.000896  -0.001476   0.000360
    20  H   -0.000000  -0.000068   0.001363   0.000744   0.000723  -0.001612
    21  H   -0.000000   0.000008  -0.000217   0.000053  -0.000078   0.000009
    22  H    0.000001  -0.000047   0.000483  -0.000188   0.000166  -0.000004
    23  H    0.000017  -0.000056   0.000234  -0.000215   0.000019  -0.000000
    24  H    0.000005  -0.000044   0.000346  -0.000168   0.000035  -0.000003
    25  H   -0.000105   0.000413  -0.000633   0.000310  -0.000034  -0.000000
    26  H   -0.001692   0.000190   0.002200  -0.000004  -0.000012   0.000000
               7          8          9         10         11         12
     1  O   -0.000001   0.000003  -0.000059   0.001791   0.001084  -0.002827
     2  C    0.000410   0.000020   0.000111  -0.010343   0.000349   0.017118
     3  C   -0.001222   0.000457  -0.000094   0.026593  -0.000155  -0.005993
     4  C    0.015418   0.000233   0.001853  -0.006862   0.000032   0.001664
     5  C   -0.014882   0.000915  -0.000356   0.001110  -0.000007  -0.000796
     6  O    0.002192  -0.000042   0.000016   0.000031  -0.000002  -0.000171
     7  C    0.059160  -0.000107  -0.000311  -0.000997   0.000000   0.000298
     8  C   -0.000107   0.024507   0.001377   0.002265  -0.000000  -0.000063
     9  C   -0.000311   0.001377   0.012589  -0.004636   0.000002   0.000128
    10  C   -0.000997   0.002265  -0.004636   0.056203  -0.000089  -0.001983
    11  H    0.000000  -0.000000   0.000002  -0.000089  -0.006838   0.000463
    12  H    0.000298  -0.000063   0.000128  -0.001983   0.000463   0.031783
    13  H   -0.000440   0.000033  -0.000084   0.001895  -0.000924  -0.009933
    14  H    0.000602  -0.000246   0.001050  -0.002000   0.000040   0.000340
    15  H   -0.000721  -0.000155  -0.000024   0.000632  -0.000001  -0.000384
    16  H   -0.002858   0.000116  -0.000025   0.000080  -0.000000  -0.000115
    17  H    0.001639  -0.000043   0.000032  -0.000556   0.000021   0.002957
    18  H   -0.000087   0.000001  -0.000001   0.000006  -0.000000  -0.000009
    19  H    0.005668  -0.001111   0.000082  -0.000154   0.000000   0.000012
    20  H    0.002728   0.000091  -0.000456   0.000310  -0.000000  -0.000004
    21  H   -0.002933   0.006020   0.000091   0.000051   0.000000   0.000003
    22  H   -0.000490   0.001792  -0.000457   0.000116  -0.000000  -0.000030
    23  H    0.000278  -0.003595   0.008672  -0.005185  -0.000000  -0.000024
    24  H    0.000219  -0.000533   0.000653  -0.000301  -0.000000  -0.000008
    25  H    0.000094  -0.000098   0.000339   0.000590   0.000005   0.000199
    26  H    0.000011   0.000057  -0.000781   0.001651   0.000046   0.000246
              13         14         15         16         17         18
     1  O   -0.008217   0.000397   0.000010  -0.000001   0.000115  -0.000002
     2  C    0.005059   0.003622  -0.000001  -0.000078   0.000601  -0.000019
     3  C    0.003739  -0.003897   0.000587  -0.000020   0.000095   0.000029
     4  C   -0.003117   0.003619   0.000506  -0.003366   0.006811  -0.000303
     5  C    0.002448  -0.001367   0.001140   0.014974   0.000672   0.000556
     6  O    0.003871  -0.000781  -0.000040  -0.002494  -0.004745   0.000605
     7  C   -0.000440   0.000602  -0.000721  -0.002858   0.001639  -0.000087
     8  C    0.000033  -0.000246  -0.000155   0.000116  -0.000043   0.000001
     9  C   -0.000084   0.001050  -0.000024  -0.000025   0.000032  -0.000001
    10  C    0.001895  -0.002000   0.000632   0.000080  -0.000556   0.000006
    11  H   -0.000924   0.000040  -0.000001  -0.000000   0.000021  -0.000000
    12  H   -0.009933   0.000340  -0.000384  -0.000115   0.002957  -0.000009
    13  H    0.100536  -0.002408   0.000201   0.000433  -0.012043   0.000241
    14  H   -0.002408   0.004101  -0.000171  -0.000159   0.000809  -0.000050
    15  H    0.000201  -0.000171  -0.001805   0.000212  -0.000363   0.000006
    16  H    0.000433  -0.000159   0.000212   0.021648  -0.006520   0.000415
    17  H   -0.012043   0.000809  -0.000363  -0.006520   0.081118  -0.000746
    18  H    0.000241  -0.000050   0.000006   0.000415  -0.000746  -0.004952
    19  H   -0.000020   0.000076   0.000075  -0.001062   0.000213  -0.000010
    20  H    0.000038  -0.000461  -0.000116   0.000446  -0.000162   0.000035
    21  H   -0.000002   0.000069   0.000010  -0.000020   0.000005  -0.000000
    22  H    0.000010  -0.000059   0.000025   0.000037  -0.000023   0.000000
    23  H    0.000009  -0.000168  -0.000000   0.000002  -0.000002   0.000000
    24  H    0.000013  -0.000269  -0.000001   0.000002  -0.000003   0.000000
    25  H   -0.000057   0.000018  -0.000092  -0.000004   0.000026  -0.000000
    26  H   -0.000109   0.000358   0.000008  -0.000000   0.000001  -0.000000
              19         20         21         22         23         24
     1  O   -0.000000  -0.000000  -0.000000   0.000001   0.000017   0.000005
     2  C    0.000025  -0.000068   0.000008  -0.000047  -0.000056  -0.000044
     3  C   -0.000409   0.001363  -0.000217   0.000483   0.000234   0.000346
     4  C   -0.000896   0.000744   0.000053  -0.000188  -0.000215  -0.000168
     5  C   -0.001476   0.000723  -0.000078   0.000166   0.000019   0.000035
     6  O    0.000360  -0.001612   0.000009  -0.000004  -0.000000  -0.000003
     7  C    0.005668   0.002728  -0.002933  -0.000490   0.000278   0.000219
     8  C   -0.001111   0.000091   0.006020   0.001792  -0.003595  -0.000533
     9  C    0.000082  -0.000456   0.000091  -0.000457   0.008672   0.000653
    10  C   -0.000154   0.000310   0.000051   0.000116  -0.005185  -0.000301
    11  H    0.000000  -0.000000   0.000000  -0.000000  -0.000000  -0.000000
    12  H    0.000012  -0.000004   0.000003  -0.000030  -0.000024  -0.000008
    13  H   -0.000020   0.000038  -0.000002   0.000010   0.000009   0.000013
    14  H    0.000076  -0.000461   0.000069  -0.000059  -0.000168  -0.000269
    15  H    0.000075  -0.000116   0.000010   0.000025  -0.000000  -0.000001
    16  H   -0.001062   0.000446  -0.000020   0.000037   0.000002   0.000002
    17  H    0.000213  -0.000162   0.000005  -0.000023  -0.000002  -0.000003
    18  H   -0.000010   0.000035  -0.000000   0.000000   0.000000   0.000000
    19  H    0.004132  -0.000115   0.000452  -0.000383  -0.000020  -0.000016
    20  H   -0.000115   0.004483  -0.000271   0.000087   0.000028   0.000117
    21  H    0.000452  -0.000271   0.016446  -0.001920  -0.001388  -0.000240
    22  H   -0.000383   0.000087  -0.001920   0.006471   0.001066   0.000051
    23  H   -0.000020   0.000028  -0.001388   0.001066   0.032413   0.000792
    24  H   -0.000016   0.000117  -0.000240   0.000051   0.000792  -0.000957
    25  H    0.000010  -0.000007   0.000035  -0.000202  -0.000392  -0.000074
    26  H   -0.000000  -0.000002   0.000003  -0.000017  -0.000182  -0.000044
              25         26
     1  O   -0.000105  -0.001692
     2  C    0.000413   0.000190
     3  C   -0.000633   0.002200
     4  C    0.000310  -0.000004
     5  C   -0.000034  -0.000012
     6  O   -0.000000   0.000000
     7  C    0.000094   0.000011
     8  C   -0.000098   0.000057
     9  C    0.000339  -0.000781
    10  C    0.000590   0.001651
    11  H    0.000005   0.000046
    12  H    0.000199   0.000246
    13  H   -0.000057  -0.000109
    14  H    0.000018   0.000358
    15  H   -0.000092   0.000008
    16  H   -0.000004  -0.000000
    17  H    0.000026   0.000001
    18  H   -0.000000  -0.000000
    19  H    0.000010  -0.000000
    20  H   -0.000007  -0.000002
    21  H    0.000035   0.000003
    22  H   -0.000202  -0.000017
    23  H   -0.000392  -0.000182
    24  H   -0.000074  -0.000044
    25  H   -0.002434   0.000285
    26  H    0.000285   0.000803
 Mulliken charges and spin densities:
               1          2
     1  O   -0.157400   0.265119
     2  C    0.190651   0.007802
     3  C   -0.133160   0.028850
     4  C   -0.143807   0.021934
     5  C    0.194504   0.025965
     6  O   -0.198951   0.207798
     7  C    0.044696   0.063668
     8  C    0.027683   0.031895
     9  C    0.022845   0.019711
    10  C    0.049689   0.060216
    11  H    0.215041  -0.005975
    12  H    0.059003   0.032871
    13  H    0.084596   0.081171
    14  H    0.044322   0.003066
    15  H    0.027405  -0.000459
    16  H    0.065984   0.021642
    17  H    0.072759   0.069908
    18  H    0.212458  -0.004286
    19  H    0.039643   0.005434
    20  H    0.038516   0.007917
    21  H    0.056505   0.016186
    22  H    0.027893   0.006486
    23  H    0.063149   0.032301
    24  H    0.027126  -0.000427
    25  H    0.016448  -0.001809
    26  H    0.052401   0.003017
 Sum of Mulliken charges =   1.00000   1.00000
 Mulliken charges and spin densities with hydrogens summed into heavy atoms:
               1          2
     1  O    0.057642   0.259145
     2  C    0.334250   0.121844
     3  C   -0.088839   0.031917
     4  C   -0.116402   0.021474
     5  C    0.333246   0.117515
     6  O    0.013508   0.203512
     7  C    0.122855   0.077019
     8  C    0.112082   0.054567
     9  C    0.113120   0.051584
    10  C    0.118538   0.061423
 Electronic spatial extent (au):  <R**2>=           1635.8687
 Charge=              1.0000 electrons
 Dipole moment (field-independent basis, Debye):
    X=              3.6009    Y=              2.5301    Z=              1.8621  Tot=              4.7786
 Quadrupole moment (field-independent basis, Debye-Ang):
   XX=            -34.0799   YY=            -38.6897   ZZ=            -58.3907
   XY=              1.8225   XZ=              2.9345   YZ=             -0.6270
 Traceless Quadrupole moment (field-independent basis, Debye-Ang):
   XX=              9.6402   YY=              5.0304   ZZ=            -14.6706
   XY=              1.8225   XZ=              2.9345   YZ=             -0.6270
 Octapole moment (field-independent basis, Debye-Ang**2):
  XXX=             64.4783  YYY=             52.4298  ZZZ=             -2.3868  XYY=             26.0236
  XXY=            -16.5492  XXZ=              3.6453  XZZ=              5.9823  YZZ=              4.2383
  YYZ=             -4.6690  XYZ=             -7.4987
 Hexadecapole moment (field-independent basis, Debye-Ang**3):
 XXXX=           -702.9730 YYYY=           -643.3953 ZZZZ=           -177.4305 XXXY=            -81.4543
 XXXZ=             16.0147 YYYX=             49.4025 YYYZ=            -36.4562 ZZZX=             -2.4109
 ZZZY=            -10.4349 XXYY=           -229.4225 XXZZ=           -190.5849 YYZZ=           -160.8027
 XXYZ=            -14.5733 YYXZ=            -10.2752 ZZXY=              1.5300
 N-N= 5.927609460993D+02 E-N=-2.251745353021D+03  KE= 4.593687679747D+02
                          Isotropic Fermi Contact Couplings
        Atom                 a.u.       MegaHertz       Gauss      10(-4) cm-1
     1  O(17)              0.10091     -61.17354     -21.82824     -20.40530
     2  C(13)             -0.01360     -15.29045      -5.45601      -5.10035
     3  C(13)              0.00033       0.37534       0.13393       0.12520
     4  C(13)             -0.00325      -3.65075      -1.30268      -1.21776
     5  C(13)             -0.00310      -3.48726      -1.24434      -1.16322
     6  O(17)              0.08111     -49.16849     -17.54454     -16.40084
     7  C(13)              0.00366       4.11471       1.46823       1.37252
     8  C(13)             -0.00101      -1.13032      -0.40333      -0.37704
     9  C(13)             -0.00142      -1.59930      -0.57067      -0.53347
    10  C(13)              0.00396       4.45230       1.58869       1.48513
    11  H(1)              -0.00296     -13.25054      -4.72812      -4.41990
    12  H(1)               0.01521      67.99817      24.26344      22.68175
    13  H(1)               0.03707     165.71669      59.13184      55.27714
    14  H(1)               0.00139       6.22498       2.22123       2.07643
    15  H(1)               0.00001       0.03682       0.01314       0.01228
    16  H(1)               0.01114      49.80349      17.77112      16.61266
    17  H(1)               0.03406     152.23825      54.32239      50.78121
    18  H(1)              -0.00213      -9.53280      -3.40154      -3.17980
    19  H(1)               0.00341      15.22634       5.43314       5.07896
    20  H(1)               0.00537      24.01731       8.56997       8.01131
    21  H(1)               0.00776      34.68763      12.37741      11.57055
    22  H(1)               0.00289      12.90762       4.60576       4.30552
    23  H(1)               0.01475      65.94367      23.53034      21.99644
    24  H(1)              -0.00026      -1.17718      -0.42005      -0.39267
    25  H(1)              -0.00058      -2.57796      -0.91988      -0.85992
    26  H(1)               0.00270      12.06557       4.30530       4.02464
 --------------------------------------------------------
       Center         ----  Spin Dipole Couplings  ----
                      3XX-RR        3YY-RR        3ZZ-RR
 --------------------------------------------------------
     1   Atom       -0.299505      0.195679      0.103826
     2   Atom        0.020613      0.006791     -0.027404
     3   Atom        0.018949      0.020371     -0.039321
     4   Atom        0.028901     -0.010525     -0.018376
     5   Atom        0.098753     -0.053484     -0.045269
     6   Atom        0.667021     -0.298426     -0.368595
     7   Atom        0.013226     -0.022096      0.008870
     8   Atom       -0.015264      0.017923     -0.002660
     9   Atom       -0.005751      0.028429     -0.022678
    10   Atom       -0.001358      0.050965     -0.049608
    11   Atom        0.040056     -0.023775     -0.016281
    12   Atom       -0.007134     -0.006687      0.013821
    13   Atom       -0.005093      0.017624     -0.012531
    14   Atom       -0.002003     -0.000639      0.002642
    15   Atom       -0.001651     -0.001112      0.002763
    16   Atom       -0.007745      0.010370     -0.002625
    17   Atom        0.005631     -0.007864      0.002234
    18   Atom       -0.006096      0.032598     -0.026502
    19   Atom        0.006819      0.000291     -0.007110
    20   Atom       -0.001664     -0.002388      0.004052
    21   Atom        0.008745     -0.002424     -0.006321
    22   Atom       -0.001815     -0.001133      0.002949
    23   Atom       -0.001066      0.005259     -0.004193
    24   Atom       -0.001923     -0.000937      0.002860
    25   Atom       -0.002317     -0.002160      0.004477
    26   Atom        0.007621     -0.000718     -0.006903
 --------------------------------------------------------
                        XY            XZ            YZ
 --------------------------------------------------------
     1   Atom        0.400476     -0.386218     -0.682869
     2   Atom        0.052307     -0.043882     -0.027659
     3   Atom        0.052188     -0.012209     -0.013460
     4   Atom        0.030043      0.028427      0.015292
     5   Atom        0.025062      0.021756      0.003171
     6   Atom       -0.353371      0.220960     -0.079170
     7   Atom        0.047435      0.066323      0.047036
     8   Atom        0.031561      0.024017      0.042119
     9   Atom        0.031237      0.013458      0.022030
    10   Atom        0.067185      0.012056      0.017449
    11   Atom       -0.007447      0.023299     -0.013095
    12   Atom       -0.002077      0.005960      0.002251
    13   Atom        0.007331     -0.001015     -0.003770
    14   Atom       -0.001169      0.002344     -0.001059
    15   Atom        0.001027     -0.001552     -0.003010
    16   Atom       -0.005670     -0.004007      0.010294
    17   Atom       -0.003639      0.015123     -0.001880
    18   Atom        0.017067     -0.000219     -0.008555
    19   Atom       -0.008055     -0.003705      0.003276
    20   Atom        0.005193     -0.003313     -0.008144
    21   Atom       -0.004997      0.002755     -0.001263
    22   Atom        0.002523     -0.004001     -0.004432
    23   Atom        0.006421     -0.002244     -0.003973
    24   Atom        0.001599      0.000272     -0.000725
    25   Atom        0.002642     -0.000871     -0.003261
    26   Atom       -0.002867     -0.003827      0.004385
 --------------------------------------------------------


 ---------------------------------------------------------------------------------
              Anisotropic Spin Dipole Couplings in Principal Axis System
 ---------------------------------------------------------------------------------

       Atom             a.u.   MegaHertz   Gauss  10(-4) cm-1        Axes

              Baa    -0.5396    39.048    13.933    13.025  0.4908  0.4342  0.7554
     1 O(17)  Bbb    -0.5219    37.765    13.476    12.597  0.7848 -0.5968 -0.1669
              Bcc     1.0615   -76.813   -27.409   -25.622  0.3784  0.6748 -0.6337
 
              Baa    -0.0537    -7.211    -2.573    -2.405  0.5619 -0.1110  0.8197
     2 C(13)  Bbb    -0.0354    -4.744    -1.693    -1.583 -0.4335  0.8045  0.4060
              Bcc     0.0891    11.955     4.266     3.988  0.7045  0.5835 -0.4039
 
              Baa    -0.0423    -5.672    -2.024    -1.892  0.0552  0.1656  0.9847
     3 C(13)  Bbb    -0.0325    -4.358    -1.555    -1.454  0.7191 -0.6908  0.0758
              Bcc     0.0747    10.030     3.579     3.346  0.6927  0.7038 -0.1572
 
              Baa    -0.0319    -4.281    -1.528    -1.428 -0.3442 -0.1760  0.9223
     4 C(13)  Bbb    -0.0267    -3.589    -1.281    -1.197 -0.4719  0.8816 -0.0079
              Bcc     0.0586     7.870     2.808     2.625  0.8117  0.4380  0.3865
 
              Baa    -0.0575    -7.718    -2.754    -2.574 -0.1629  0.9861  0.0340
     5 C(13)  Bbb    -0.0485    -6.502    -2.320    -2.169 -0.1365 -0.0567  0.9890
              Bcc     0.1060    14.220     5.074     4.743  0.9772  0.1564  0.1438
 
              Baa    -0.4207    30.444    10.863    10.155  0.0825  0.6985  0.7108
     6 O(17)  Bbb    -0.4078    29.507    10.529     9.842 -0.3518 -0.6469  0.6766
              Bcc     0.8285   -59.951   -21.392   -19.998  0.9324 -0.3059  0.1923
 
              Baa    -0.0562    -7.544    -2.692    -2.516  0.1848  0.6975 -0.6924
     7 C(13)  Bbb    -0.0547    -7.344    -2.620    -2.450  0.7452 -0.5587 -0.3640
              Bcc     0.1109    14.888     5.312     4.966  0.6407  0.4487  0.6230
 
              Baa    -0.0359    -4.813    -1.718    -1.606  0.2314 -0.6803  0.6954
     8 C(13)  Bbb    -0.0337    -4.518    -1.612    -1.507  0.8758 -0.1656 -0.4534
              Bcc     0.0695     9.331     3.330     3.112  0.4236  0.7140  0.5575
 
              Baa    -0.0312    -4.189    -1.495    -1.397 -0.2000 -0.2456  0.9485
     9 C(13)  Bbb    -0.0243    -3.254    -1.161    -1.086  0.8511 -0.5231  0.0440
              Bcc     0.0555     7.444     2.656     2.483  0.4854  0.8161  0.3136
 
              Baa    -0.0526    -7.061    -2.519    -2.355 -0.0951 -0.1051  0.9899
    10 C(13)  Bbb    -0.0473    -6.346    -2.265    -2.117  0.8238 -0.5666  0.0190
              Bcc     0.0999    13.407     4.784     4.472  0.5589  0.8172  0.1404
 
              Baa    -0.0348   -18.574    -6.628    -6.196 -0.1416  0.7158  0.6838
    11 H(1)   Bbb    -0.0154    -8.233    -2.938    -2.746  0.3594  0.6808 -0.6382
              Bcc     0.0502    26.807     9.565     8.942  0.9224 -0.1554  0.3536
 
              Baa    -0.0105    -5.606    -2.000    -1.870  0.7839  0.5705 -0.2448
    12 H(1)   Bbb    -0.0050    -2.675    -0.955    -0.892 -0.5695  0.8179  0.0825
              Bcc     0.0155     8.281     2.955     2.762  0.2473  0.0748  0.9661
 
              Baa    -0.0130    -6.935    -2.474    -2.313  0.0182  0.1179  0.9929
    13 H(1)   Bbb    -0.0073    -3.869    -1.381    -1.291  0.9597 -0.2805  0.0157
              Bcc     0.0202    10.804     3.855     3.604  0.2803  0.9526 -0.1182
 
              Baa    -0.0032    -1.697    -0.606    -0.566  0.9057  0.2863 -0.3125
    14 H(1)   Bbb    -0.0009    -0.468    -0.167    -0.156 -0.1575  0.9118  0.3791
              Bcc     0.0041     2.165     0.773     0.722  0.3935 -0.2942  0.8710
 
              Baa    -0.0028    -1.490    -0.532    -0.497 -0.2316  0.8810  0.4126
    15 H(1)   Bbb    -0.0021    -1.140    -0.407    -0.380  0.9342  0.0831  0.3469
              Bcc     0.0049     2.629     0.938     0.877 -0.2714 -0.4658  0.8422
 
              Baa    -0.0099    -5.304    -1.892    -1.769  0.8798  0.0047  0.4754
    16 H(1)   Bbb    -0.0080    -4.249    -1.516    -1.417 -0.3980 -0.5396  0.7419
              Bcc     0.0179     9.552     3.409     3.186 -0.2600  0.8419  0.4729
 
              Baa    -0.0116    -6.195    -2.210    -2.066 -0.6639 -0.3015  0.6843
    17 H(1)   Bbb    -0.0081    -4.328    -1.544    -1.444 -0.1003  0.9428  0.3180
              Bcc     0.0197    10.522     3.755     3.510  0.7410 -0.1425  0.6562
 
              Baa    -0.0280   -14.934    -5.329    -4.982 -0.1252  0.1732  0.9769
    18 H(1)   Bbb    -0.0120    -6.426    -2.293    -2.143  0.9302 -0.3219  0.1763
              Bcc     0.0400    21.360     7.622     7.125  0.3450  0.9308 -0.1208
 
              Baa    -0.0084    -4.483    -1.600    -1.495  0.0824 -0.2837  0.9554
    19 H(1)   Bbb    -0.0050    -2.676    -0.955    -0.893  0.5916  0.7854  0.1822
              Bcc     0.0134     7.159     2.555     2.388  0.8020 -0.5502 -0.2326
 
              Baa    -0.0090    -4.793    -1.710    -1.599 -0.3958  0.8207  0.4122
    20 H(1)   Bbb    -0.0030    -1.604    -0.572    -0.535  0.8316  0.1298  0.5401
              Bcc     0.0120     6.396     2.282     2.134 -0.3897 -0.5565  0.7338
 
              Baa    -0.0069    -3.659    -1.306    -1.221 -0.1312  0.1320  0.9825
    21 H(1)   Bbb    -0.0043    -2.304    -0.822    -0.769  0.3700  0.9260 -0.0750
              Bcc     0.0112     5.963     2.128     1.989  0.9197 -0.3537  0.1703
 
              Baa    -0.0041    -2.182    -0.779    -0.728  0.8746 -0.0204  0.4844
    22 H(1)   Bbb    -0.0040    -2.115    -0.755    -0.706 -0.2196  0.8741  0.4333
              Bcc     0.0081     4.297     1.533     1.433 -0.4322 -0.4854  0.7600
 
              Baa    -0.0057    -3.015    -1.076    -1.006 -0.1075  0.3955  0.9121
    23 H(1)   Bbb    -0.0050    -2.669    -0.953    -0.890  0.8582 -0.4263  0.2860
              Bcc     0.0107     5.685     2.028     1.896  0.5019  0.8136 -0.2936
 
              Baa    -0.0032    -1.693    -0.604    -0.565  0.7918 -0.6011 -0.1080
    24 H(1)   Bbb     0.0002     0.096     0.034     0.032  0.6107  0.7778  0.1484
              Bcc     0.0030     1.598     0.570     0.533 -0.0052 -0.1834  0.9830
 
              Baa    -0.0052    -2.783    -0.993    -0.928 -0.6276  0.7532  0.1971
    25 H(1)   Bbb    -0.0010    -0.534    -0.191    -0.178  0.7474  0.5119  0.4236
              Bcc     0.0062     3.316     1.183     1.106 -0.2181 -0.4131  0.8842
 
              Baa    -0.0095    -5.046    -1.800    -1.683  0.1336 -0.4091  0.9027
    26 H(1)   Bbb    -0.0006    -0.308    -0.110    -0.103  0.4412  0.8402  0.3155
              Bcc     0.0100     5.353     1.910     1.786  0.8874 -0.3561 -0.2927
 

 ---------------------------------------------------------------------------------

 ******************************Gaussian NBO Version 3.1******************************
             N A T U R A L   A T O M I C   O R B I T A L   A N D
          N A T U R A L   B O N D   O R B I T A L   A N A L Y S I S
 ******************************Gaussian NBO Version 3.1******************************
       /RESON  / : Allow strongly delocalized NBO set

 Analyzing the SCF density

 Job title: 66                                                              

 Storage needed:    147474 in NPA,    194950 in NBO ( 939520456 available)
 GSVD:  LWork=       28408 too small for GESVD, short by       10694 words or       10694 for optimal perf.


 NATURAL POPULATIONS:  Natural atomic orbital occupancies 
                                                          
   NAO  Atom  No  lang   Type(AO)    Occupancy
 --------------------------------------------
     1    O    1  S      Cor( 1S)     1.99975
     2    O    1  S      Val( 2S)     1.68442
     3    O    1  S      Ryd( 3S)     0.00114
     4    O    1  px     Val( 2p)     1.51937
     5    O    1  px     Ryd( 3p)     0.00208
     6    O    1  py     Val( 2p)     1.59093
     7    O    1  py     Ryd( 3p)     0.00124
     8    O    1  pz     Val( 2p)     1.74744
     9    O    1  pz     Ryd( 3p)     0.00127
    10    O    1  dxy    Ryd( 3d)     0.00060
    11    O    1  dxz    Ryd( 3d)     0.00084
    12    O    1  dyz    Ryd( 3d)     0.00104
    13    O    1  dx2y2  Ryd( 3d)     0.00097
    14    O    1  dz2    Ryd( 3d)     0.00090

    15    C    2  S      Cor( 1S)     1.99897
    16    C    2  S      Val( 2S)     1.00155
    17    C    2  S      Ryd( 3S)     0.00323
    18    C    2  px     Val( 2p)     1.01515
    19    C    2  px     Ryd( 3p)     0.00255
    20    C    2  py     Val( 2p)     0.90246
    21    C    2  py     Ryd( 3p)     0.00419
    22    C    2  pz     Val( 2p)     1.10559
    23    C    2  pz     Ryd( 3p)     0.00259
    24    C    2  dxy    Ryd( 3d)     0.00166
    25    C    2  dxz    Ryd( 3d)     0.00097
    26    C    2  dyz    Ryd( 3d)     0.00119
    27    C    2  dx2y2  Ryd( 3d)     0.00131
    28    C    2  dz2    Ryd( 3d)     0.00146

    29    C    3  S      Cor( 1S)     1.99896
    30    C    3  S      Val( 2S)     0.94750
    31    C    3  S      Ryd( 3S)     0.00289
    32    C    3  px     Val( 2p)     1.03054
    33    C    3  px     Ryd( 3p)     0.00436
    34    C    3  py     Val( 2p)     1.06159
    35    C    3  py     Ryd( 3p)     0.00479
    36    C    3  pz     Val( 2p)     1.21184
    37    C    3  pz     Ryd( 3p)     0.00377
    38    C    3  dxy    Ryd( 3d)     0.00066
    39    C    3  dxz    Ryd( 3d)     0.00053
    40    C    3  dyz    Ryd( 3d)     0.00068
    41    C    3  dx2y2  Ryd( 3d)     0.00088
    42    C    3  dz2    Ryd( 3d)     0.00098

    43    C    4  S      Cor( 1S)     1.99895
    44    C    4  S      Val( 2S)     0.94547
    45    C    4  S      Ryd( 3S)     0.00223
    46    C    4  px     Val( 2p)     1.05715
    47    C    4  px     Ryd( 3p)     0.00298
    48    C    4  py     Val( 2p)     1.04756
    49    C    4  py     Ryd( 3p)     0.00300
    50    C    4  pz     Val( 2p)     1.19990
    51    C    4  pz     Ryd( 3p)     0.00532
    52    C    4  dxy    Ryd( 3d)     0.00093
    53    C    4  dxz    Ryd( 3d)     0.00058
    54    C    4  dyz    Ryd( 3d)     0.00040
    55    C    4  dx2y2  Ryd( 3d)     0.00071
    56    C    4  dz2    Ryd( 3d)     0.00112

    57    C    5  S      Cor( 1S)     1.99899
    58    C    5  S      Val( 2S)     1.00331
    59    C    5  S      Ryd( 3S)     0.00270
    60    C    5  px     Val( 2p)     1.12589
    61    C    5  px     Ryd( 3p)     0.00356
    62    C    5  py     Val( 2p)     1.12356
    63    C    5  py     Ryd( 3p)     0.00266
    64    C    5  pz     Val( 2p)     0.77176
    65    C    5  pz     Ryd( 3p)     0.00431
    66    C    5  dxy    Ryd( 3d)     0.00073
    67    C    5  dxz    Ryd( 3d)     0.00160
    68    C    5  dyz    Ryd( 3d)     0.00156
    69    C    5  dx2y2  Ryd( 3d)     0.00073
    70    C    5  dz2    Ryd( 3d)     0.00202

    71    O    6  S      Cor( 1S)     1.99974
    72    O    6  S      Val( 2S)     1.68330
    73    O    6  S      Ryd( 3S)     0.00152
    74    O    6  px     Val( 2p)     1.70385
    75    O    6  px     Ryd( 3p)     0.00183
    76    O    6  py     Val( 2p)     1.63495
    77    O    6  py     Ryd( 3p)     0.00204
    78    O    6  pz     Val( 2p)     1.57147
    79    O    6  pz     Ryd( 3p)     0.00093
    80    O    6  dxy    Ryd( 3d)     0.00068
    81    O    6  dxz    Ryd( 3d)     0.00075
    82    O    6  dyz    Ryd( 3d)     0.00087
    83    O    6  dx2y2  Ryd( 3d)     0.00057
    84    O    6  dz2    Ryd( 3d)     0.00138

    85    C    7  S      Cor( 1S)     1.99908
    86    C    7  S      Val( 2S)     1.01380
    87    C    7  S      Ryd( 3S)     0.00147
    88    C    7  px     Val( 2p)     1.03640
    89    C    7  px     Ryd( 3p)     0.00352
    90    C    7  py     Val( 2p)     1.14355
    91    C    7  py     Ryd( 3p)     0.00441
    92    C    7  pz     Val( 2p)     1.20163
    93    C    7  pz     Ryd( 3p)     0.00404
    94    C    7  dxy    Ryd( 3d)     0.00068
    95    C    7  dxz    Ryd( 3d)     0.00050
    96    C    7  dyz    Ryd( 3d)     0.00056
    97    C    7  dx2y2  Ryd( 3d)     0.00068
    98    C    7  dz2    Ryd( 3d)     0.00079

    99    C    8  S      Cor( 1S)     1.99910
   100    C    8  S      Val( 2S)     1.01778
   101    C    8  S      Ryd( 3S)     0.00079
   102    C    8  px     Val( 2p)     1.17059
   103    C    8  px     Ryd( 3p)     0.00462
   104    C    8  py     Val( 2p)     1.01945
   105    C    8  py     Ryd( 3p)     0.00213
   106    C    8  pz     Val( 2p)     1.19694
   107    C    8  pz     Ryd( 3p)     0.00319
   108    C    8  dxy    Ryd( 3d)     0.00066
   109    C    8  dxz    Ryd( 3d)     0.00044
   110    C    8  dyz    Ryd( 3d)     0.00051
   111    C    8  dx2y2  Ryd( 3d)     0.00071
   112    C    8  dz2    Ryd( 3d)     0.00088

   113    C    9  S      Cor( 1S)     1.99909
   114    C    9  S      Val( 2S)     1.01728
   115    C    9  S      Ryd( 3S)     0.00079
   116    C    9  px     Val( 2p)     1.06150
   117    C    9  px     Ryd( 3p)     0.00282
   118    C    9  py     Val( 2p)     1.14274
   119    C    9  py     Ryd( 3p)     0.00473
   120    C    9  pz     Val( 2p)     1.18566
   121    C    9  pz     Ryd( 3p)     0.00231
   122    C    9  dxy    Ryd( 3d)     0.00071
   123    C    9  dxz    Ryd( 3d)     0.00049
   124    C    9  dyz    Ryd( 3d)     0.00039
   125    C    9  dx2y2  Ryd( 3d)     0.00062
   126    C    9  dz2    Ryd( 3d)     0.00096

   127    C   10  S      Cor( 1S)     1.99909
   128    C   10  S      Val( 2S)     1.01163
   129    C   10  S      Ryd( 3S)     0.00148
   130    C   10  px     Val( 2p)     1.07548
   131    C   10  px     Ryd( 3p)     0.00437
   132    C   10  py     Val( 2p)     1.09099
   133    C   10  py     Ryd( 3p)     0.00362
   134    C   10  pz     Val( 2p)     1.21943
   135    C   10  pz     Ryd( 3p)     0.00416
   136    C   10  dxy    Ryd( 3d)     0.00080
   137    C   10  dxz    Ryd( 3d)     0.00050
   138    C   10  dyz    Ryd( 3d)     0.00044
   139    C   10  dx2y2  Ryd( 3d)     0.00056
   140    C   10  dz2    Ryd( 3d)     0.00091

   141    H   11  S      Val( 1S)     0.50239
   142    H   11  S      Ryd( 2S)     0.00100
   143    H   11  px     Ryd( 2p)     0.00231
   144    H   11  py     Ryd( 2p)     0.00120
   145    H   11  pz     Ryd( 2p)     0.00130

   146    H   12  S      Val( 1S)     0.76919
   147    H   12  S      Ryd( 2S)     0.00236
   148    H   12  px     Ryd( 2p)     0.00017
   149    H   12  py     Ryd( 2p)     0.00014
   150    H   12  pz     Ryd( 2p)     0.00079

   151    H   13  S      Val( 1S)     0.74024
   152    H   13  S      Ryd( 2S)     0.00208
   153    H   13  px     Ryd( 2p)     0.00033
   154    H   13  py     Ryd( 2p)     0.00057
   155    H   13  pz     Ryd( 2p)     0.00027

   156    H   14  S      Val( 1S)     0.73484
   157    H   14  S      Ryd( 2S)     0.00456
   158    H   14  px     Ryd( 2p)     0.00012
   159    H   14  py     Ryd( 2p)     0.00014
   160    H   14  pz     Ryd( 2p)     0.00073

   161    H   15  S      Val( 1S)     0.74746
   162    H   15  S      Ryd( 2S)     0.00332
   163    H   15  px     Ryd( 2p)     0.00011
   164    H   15  py     Ryd( 2p)     0.00016
   165    H   15  pz     Ryd( 2p)     0.00072

   166    H   16  S      Val( 1S)     0.75951
   167    H   16  S      Ryd( 2S)     0.00204
   168    H   16  px     Ryd( 2p)     0.00041
   169    H   16  py     Ryd( 2p)     0.00048
   170    H   16  pz     Ryd( 2p)     0.00021

   171    H   17  S      Val( 1S)     0.75295
   172    H   17  S      Ryd( 2S)     0.00202
   173    H   17  px     Ryd( 2p)     0.00059
   174    H   17  py     Ryd( 2p)     0.00024
   175    H   17  pz     Ryd( 2p)     0.00033

   176    H   18  S      Val( 1S)     0.50304
   177    H   18  S      Ryd( 2S)     0.00090
   178    H   18  px     Ryd( 2p)     0.00153
   179    H   18  py     Ryd( 2p)     0.00210
   180    H   18  pz     Ryd( 2p)     0.00113

   181    H   19  S      Val( 1S)     0.74535
   182    H   19  S      Ryd( 2S)     0.00200
   183    H   19  px     Ryd( 2p)     0.00030
   184    H   19  py     Ryd( 2p)     0.00044
   185    H   19  pz     Ryd( 2p)     0.00028

   186    H   20  S      Val( 1S)     0.75061
   187    H   20  S      Ryd( 2S)     0.00313
   188    H   20  px     Ryd( 2p)     0.00015
   189    H   20  py     Ryd( 2p)     0.00021
   190    H   20  pz     Ryd( 2p)     0.00070

   191    H   21  S      Val( 1S)     0.73250
   192    H   21  S      Ryd( 2S)     0.00178
   193    H   21  px     Ryd( 2p)     0.00066
   194    H   21  py     Ryd( 2p)     0.00013
   195    H   21  pz     Ryd( 2p)     0.00024

   196    H   22  S      Val( 1S)     0.76434
   197    H   22  S      Ryd( 2S)     0.00254
   198    H   22  px     Ryd( 2p)     0.00020
   199    H   22  py     Ryd( 2p)     0.00016
   200    H   22  pz     Ryd( 2p)     0.00068

   201    H   23  S      Val( 1S)     0.72292
   202    H   23  S      Ryd( 2S)     0.00174
   203    H   23  px     Ryd( 2p)     0.00029
   204    H   23  py     Ryd( 2p)     0.00058
   205    H   23  pz     Ryd( 2p)     0.00017

   206    H   24  S      Val( 1S)     0.76694
   207    H   24  S      Ryd( 2S)     0.00252
   208    H   24  px     Ryd( 2p)     0.00014
   209    H   24  py     Ryd( 2p)     0.00015
   210    H   24  pz     Ryd( 2p)     0.00074

   211    H   25  S      Val( 1S)     0.77150
   212    H   25  S      Ryd( 2S)     0.00270
   213    H   25  px     Ryd( 2p)     0.00012
   214    H   25  py     Ryd( 2p)     0.00023
   215    H   25  pz     Ryd( 2p)     0.00067

   216    H   26  S      Val( 1S)     0.73387
   217    H   26  S      Ryd( 2S)     0.00245
   218    H   26  px     Ryd( 2p)     0.00027
   219    H   26  py     Ryd( 2p)     0.00049
   220    H   26  pz     Ryd( 2p)     0.00027

 WARNING:  1 low occupancy (<1.9990e) core orbital  found on  C    2
           1 low occupancy (<1.9990e) core orbital  found on  C    3
           1 low occupancy (<1.9990e) core orbital  found on  C    4
           1 low occupancy (<1.9990e) core orbital  found on  C    5


 Summary of Natural Population Analysis:                  
                                                          
                                       Natural Population 
                Natural  -----------------------------------------------
    Atom  No    Charge         Core      Valence    Rydberg      Total
 -----------------------------------------------------------------------
      O    1   -0.55197      1.99975     6.54216    0.01007     8.55197
      C    2   -0.04287      1.99897     4.02476    0.01914     6.04287
      C    3   -0.26997      1.99896     4.25147    0.01954     6.26997
      C    4   -0.26629      1.99895     4.25008    0.01726     6.26629
      C    5   -0.04338      1.99899     4.02453    0.01987     6.04338
      O    6   -0.60388      1.99974     6.59357    0.01057     8.60388
      C    7   -0.41112      1.99908     4.39538    0.01665     6.41112
      C    8   -0.41780      1.99910     4.40477    0.01394     6.41780
      C    9   -0.42009      1.99909     4.40717    0.01383     6.42009
      C   10   -0.41346      1.99909     4.39753    0.01684     6.41346
      H   11    0.49179      0.00000     0.50239    0.00582     0.50821
      H   12    0.22734      0.00000     0.76919    0.00347     0.77266
      H   13    0.25651      0.00000     0.74024    0.00326     0.74349
      H   14    0.25962      0.00000     0.73484    0.00554     0.74038
      H   15    0.24823      0.00000     0.74746    0.00431     0.75177
      H   16    0.23735      0.00000     0.75951    0.00314     0.76265
      H   17    0.24386      0.00000     0.75295    0.00319     0.75614
      H   18    0.49131      0.00000     0.50304    0.00566     0.50869
      H   19    0.25162      0.00000     0.74535    0.00302     0.74838
      H   20    0.24519      0.00000     0.75061    0.00420     0.75481
      H   21    0.26469      0.00000     0.73250    0.00281     0.73531
      H   22    0.23209      0.00000     0.76434    0.00357     0.76791
      H   23    0.27430      0.00000     0.72292    0.00279     0.72570
      H   24    0.22951      0.00000     0.76694    0.00355     0.77049
      H   25    0.22477      0.00000     0.77150    0.00373     0.77523
      H   26    0.26265      0.00000     0.73387    0.00348     0.73735
 =======================================================================
   * Total *    1.00000     19.99171    58.78905    0.21924    79.00000

                                 Natural Population      
 --------------------------------------------------------
   Core                      19.99171 ( 99.9586% of  20)
   Valence                   58.78905 ( 99.6425% of  59)
   Natural Minimal Basis     78.78076 ( 99.7225% of  79)
   Natural Rydberg Basis      0.21924 (  0.2775% of  79)
 --------------------------------------------------------

    Atom  No          Natural Electron Configuration
 ----------------------------------------------------------------------------
      O    1      [core]2S( 1.68)2p( 4.86)
      C    2      [core]2S( 1.00)2p( 3.02)3p( 0.01)3d( 0.01)
      C    3      [core]2S( 0.95)2p( 3.30)3p( 0.01)
      C    4      [core]2S( 0.95)2p( 3.30)3p( 0.01)
      C    5      [core]2S( 1.00)2p( 3.02)3p( 0.01)3d( 0.01)
      O    6      [core]2S( 1.68)2p( 4.91)
      C    7      [core]2S( 1.01)2p( 3.38)3p( 0.01)
      C    8      [core]2S( 1.02)2p( 3.39)3p( 0.01)
      C    9      [core]2S( 1.02)2p( 3.39)3p( 0.01)
      C   10      [core]2S( 1.01)2p( 3.39)3p( 0.01)
      H   11            1S( 0.50)
      H   12            1S( 0.77)
      H   13            1S( 0.74)
      H   14            1S( 0.73)
      H   15            1S( 0.75)
      H   16            1S( 0.76)
      H   17            1S( 0.75)
      H   18            1S( 0.50)
      H   19            1S( 0.75)
      H   20            1S( 0.75)
      H   21            1S( 0.73)
      H   22            1S( 0.76)
      H   23            1S( 0.72)
      H   24            1S( 0.77)
      H   25            1S( 0.77)
      H   26            1S( 0.73)


 ***************************************************
 *******         Alpha spin orbitals         *******
 ***************************************************


 NATURAL POPULATIONS:  Natural atomic orbital occupancies 
                                                          
   NAO  Atom  No  lang   Type(AO)    Occupancy      Energy
 ----------------------------------------------------------
     1    O    1  S      Cor( 1S)     0.99987     -19.17294
     2    O    1  S      Val( 2S)     0.84496      -1.07770
     3    O    1  S      Ryd( 3S)     0.00055       1.24042
     4    O    1  px     Val( 2p)     0.77960      -0.48417
     5    O    1  px     Ryd( 3p)     0.00103       1.06371
     6    O    1  py     Val( 2p)     0.85462      -0.50957
     7    O    1  py     Ryd( 3p)     0.00058       0.91217
     8    O    1  pz     Val( 2p)     0.92587      -0.51091
     9    O    1  pz     Ryd( 3p)     0.00057       0.89888
    10    O    1  dxy    Ryd( 3d)     0.00029       2.72913
    11    O    1  dxz    Ryd( 3d)     0.00043       2.78690
    12    O    1  dyz    Ryd( 3d)     0.00052       2.68101
    13    O    1  dx2y2  Ryd( 3d)     0.00047       2.94360
    14    O    1  dz2    Ryd( 3d)     0.00048       2.64240

    15    C    2  S      Cor( 1S)     0.99948     -10.31198
    16    C    2  S      Val( 2S)     0.49925      -0.40437
    17    C    2  S      Ryd( 3S)     0.00159       0.64879
    18    C    2  px     Val( 2p)     0.51906      -0.26508
    19    C    2  px     Ryd( 3p)     0.00126       0.39838
    20    C    2  py     Val( 2p)     0.45576      -0.25865
    21    C    2  py     Ryd( 3p)     0.00204       0.50523
    22    C    2  pz     Val( 2p)     0.55559      -0.26520
    23    C    2  pz     Ryd( 3p)     0.00133       0.47335
    24    C    2  dxy    Ryd( 3d)     0.00086       2.09187
    25    C    2  dxz    Ryd( 3d)     0.00047       1.92662
    26    C    2  dyz    Ryd( 3d)     0.00059       1.96345
    27    C    2  dx2y2  Ryd( 3d)     0.00070       2.02438
    28    C    2  dz2    Ryd( 3d)     0.00081       2.21926

    29    C    3  S      Cor( 1S)     0.99948     -10.22554
    30    C    3  S      Val( 2S)     0.47370      -0.35187
    31    C    3  S      Ryd( 3S)     0.00144       0.81696
    32    C    3  px     Val( 2p)     0.52330      -0.25268
    33    C    3  px     Ryd( 3p)     0.00219       0.65654
    34    C    3  py     Val( 2p)     0.53829      -0.24698
    35    C    3  py     Ryd( 3p)     0.00237       0.58912
    36    C    3  pz     Val( 2p)     0.60628      -0.24660
    37    C    3  pz     Ryd( 3p)     0.00188       0.67179
    38    C    3  dxy    Ryd( 3d)     0.00037       2.07939
    39    C    3  dxz    Ryd( 3d)     0.00028       1.96023
    40    C    3  dyz    Ryd( 3d)     0.00034       1.97115
    41    C    3  dx2y2  Ryd( 3d)     0.00046       2.05621
    42    C    3  dz2    Ryd( 3d)     0.00050       2.27191

    43    C    4  S      Cor( 1S)     0.99947     -10.23158
    44    C    4  S      Val( 2S)     0.47248      -0.35452
    45    C    4  S      Ryd( 3S)     0.00115       0.84504
    46    C    4  px     Val( 2p)     0.53583      -0.25443
    47    C    4  px     Ryd( 3p)     0.00145       0.56904
    48    C    4  py     Val( 2p)     0.52542      -0.25514
    49    C    4  py     Ryd( 3p)     0.00162       0.62079
    50    C    4  pz     Val( 2p)     0.60286      -0.24970
    51    C    4  pz     Ryd( 3p)     0.00265       0.68519
    52    C    4  dxy    Ryd( 3d)     0.00048       2.06646
    53    C    4  dxz    Ryd( 3d)     0.00029       1.95237
    54    C    4  dyz    Ryd( 3d)     0.00020       1.97563
    55    C    4  dx2y2  Ryd( 3d)     0.00042       2.04373
    56    C    4  dz2    Ryd( 3d)     0.00056       2.26328

    57    C    5  S      Cor( 1S)     0.99950     -10.31171
    58    C    5  S      Val( 2S)     0.50084      -0.40491
    59    C    5  S      Ryd( 3S)     0.00135       0.64714
    60    C    5  px     Val( 2p)     0.58857      -0.27620
    61    C    5  px     Ryd( 3p)     0.00168       0.55160
    62    C    5  py     Val( 2p)     0.56097      -0.26666
    63    C    5  py     Ryd( 3p)     0.00129       0.42295
    64    C    5  pz     Val( 2p)     0.38393      -0.24446
    65    C    5  pz     Ryd( 3p)     0.00223       0.42837
    66    C    5  dxy    Ryd( 3d)     0.00038       2.10789
    67    C    5  dxz    Ryd( 3d)     0.00092       2.10431
    68    C    5  dyz    Ryd( 3d)     0.00077       1.96258
    69    C    5  dx2y2  Ryd( 3d)     0.00037       2.00365
    70    C    5  dz2    Ryd( 3d)     0.00101       2.05947

    71    O    6  S      Cor( 1S)     0.99987     -19.16343
    72    O    6  S      Val( 2S)     0.84392      -1.06886
    73    O    6  S      Ryd( 3S)     0.00076       1.23656
    74    O    6  px     Val( 2p)     0.93930      -0.50446
    75    O    6  px     Ryd( 3p)     0.00087       0.92655
    76    O    6  py     Val( 2p)     0.82849      -0.48301
    77    O    6  py     Ryd( 3p)     0.00099       1.06371
    78    O    6  pz     Val( 2p)     0.79079      -0.49629
    79    O    6  pz     Ryd( 3p)     0.00046       0.92252
    80    O    6  dxy    Ryd( 3d)     0.00035       2.85984
    81    O    6  dxz    Ryd( 3d)     0.00037       2.61320
    82    O    6  dyz    Ryd( 3d)     0.00044       2.67091
    83    O    6  dx2y2  Ryd( 3d)     0.00029       2.75147
    84    O    6  dz2    Ryd( 3d)     0.00069       2.93590

    85    C    7  S      Cor( 1S)     0.99954     -10.21395
    86    C    7  S      Val( 2S)     0.50722      -0.35846
    87    C    7  S      Ryd( 3S)     0.00074       0.85227
    88    C    7  px     Val( 2p)     0.52953      -0.22141
    89    C    7  px     Ryd( 3p)     0.00177       0.50344
    90    C    7  py     Val( 2p)     0.57804      -0.22835
    91    C    7  py     Ryd( 3p)     0.00235       0.55374
    92    C    7  pz     Val( 2p)     0.61397      -0.23268
    93    C    7  pz     Ryd( 3p)     0.00204       0.61109
    94    C    7  dxy    Ryd( 3d)     0.00036       2.13041
    95    C    7  dxz    Ryd( 3d)     0.00026       2.00640
    96    C    7  dyz    Ryd( 3d)     0.00029       2.09554
    97    C    7  dx2y2  Ryd( 3d)     0.00036       2.04711
    98    C    7  dz2    Ryd( 3d)     0.00041       2.21949

    99    C    8  S      Cor( 1S)     0.99955     -10.20357
   100    C    8  S      Val( 2S)     0.50884      -0.34714
   101    C    8  S      Ryd( 3S)     0.00040       0.85855
   102    C    8  px     Val( 2p)     0.58853      -0.21254
   103    C    8  px     Ryd( 3p)     0.00238       0.56795
   104    C    8  py     Val( 2p)     0.51727      -0.20671
   105    C    8  py     Ryd( 3p)     0.00111       0.45099
   106    C    8  pz     Val( 2p)     0.60560      -0.21613
   107    C    8  pz     Ryd( 3p)     0.00165       0.58534
   108    C    8  dxy    Ryd( 3d)     0.00034       2.08928
   109    C    8  dxz    Ryd( 3d)     0.00023       2.08868
   110    C    8  dyz    Ryd( 3d)     0.00026       1.99123
   111    C    8  dx2y2  Ryd( 3d)     0.00037       2.11148
   112    C    8  dz2    Ryd( 3d)     0.00045       2.24696

   113    C    9  S      Cor( 1S)     0.99955     -10.20124
   114    C    9  S      Val( 2S)     0.50830      -0.34475
   115    C    9  S      Ryd( 3S)     0.00041       0.86038
   116    C    9  px     Val( 2p)     0.53345      -0.20558
   117    C    9  px     Ryd( 3p)     0.00146       0.49436
   118    C    9  py     Val( 2p)     0.58241      -0.21395
   119    C    9  py     Ryd( 3p)     0.00250       0.59493
   120    C    9  pz     Val( 2p)     0.59404      -0.20965
   121    C    9  pz     Ryd( 3p)     0.00116       0.52315
   122    C    9  dxy    Ryd( 3d)     0.00040       2.15646
   123    C    9  dxz    Ryd( 3d)     0.00025       1.99479
   124    C    9  dyz    Ryd( 3d)     0.00019       1.99737
   125    C    9  dx2y2  Ryd( 3d)     0.00032       2.07228
   126    C    9  dz2    Ryd( 3d)     0.00048       2.31844

   127    C   10  S      Cor( 1S)     0.99954     -10.20844
   128    C   10  S      Val( 2S)     0.50617      -0.35159
   129    C   10  S      Ryd( 3S)     0.00076       0.85598
   130    C   10  px     Val( 2p)     0.54574      -0.22168
   131    C   10  px     Ryd( 3p)     0.00222       0.55245
   132    C   10  py     Val( 2p)     0.56417      -0.22001
   133    C   10  py     Ryd( 3p)     0.00183       0.50538
   134    C   10  pz     Val( 2p)     0.61093      -0.22548
   135    C   10  pz     Ryd( 3p)     0.00213       0.62371
   136    C   10  dxy    Ryd( 3d)     0.00043       2.13703
   137    C   10  dxz    Ryd( 3d)     0.00025       2.01398
   138    C   10  dyz    Ryd( 3d)     0.00022       2.07011
   139    C   10  dx2y2  Ryd( 3d)     0.00029       2.07328
   140    C   10  dz2    Ryd( 3d)     0.00046       2.24143

   141    H   11  S      Val( 1S)     0.24851      -0.05734
   142    H   11  S      Ryd( 2S)     0.00049       0.25096
   143    H   11  px     Ryd( 2p)     0.00114       2.21524
   144    H   11  py     Ryd( 2p)     0.00063       1.56246
   145    H   11  pz     Ryd( 2p)     0.00069       1.58302

   146    H   12  S      Val( 1S)     0.39725      -0.11837
   147    H   12  S      Ryd( 2S)     0.00122       0.21133
   148    H   12  px     Ryd( 2p)     0.00009       1.61441
   149    H   12  py     Ryd( 2p)     0.00007       1.71207
   150    H   12  pz     Ryd( 2p)     0.00042       2.17428

   151    H   13  S      Val( 1S)     0.40065      -0.12978
   152    H   13  S      Ryd( 2S)     0.00122       0.22502
   153    H   13  px     Ryd( 2p)     0.00017       1.77616
   154    H   13  py     Ryd( 2p)     0.00032       2.03475
   155    H   13  pz     Ryd( 2p)     0.00014       1.65156

   156    H   14  S      Val( 1S)     0.36835      -0.05358
   157    H   14  S      Ryd( 2S)     0.00224       0.26327
   158    H   14  px     Ryd( 2p)     0.00006       1.82878
   159    H   14  py     Ryd( 2p)     0.00007       1.78087
   160    H   14  pz     Ryd( 2p)     0.00037       2.22084

   161    H   15  S      Val( 1S)     0.37342      -0.07358
   162    H   15  S      Ryd( 2S)     0.00165       0.24424
   163    H   15  px     Ryd( 2p)     0.00006       1.75628
   164    H   15  py     Ryd( 2p)     0.00008       1.77848
   165    H   15  pz     Ryd( 2p)     0.00036       2.19857

   166    H   16  S      Val( 1S)     0.38824      -0.10191
   167    H   16  S      Ryd( 2S)     0.00104       0.20721
   168    H   16  px     Ryd( 2p)     0.00020       1.80897
   169    H   16  py     Ryd( 2p)     0.00027       1.90726
   170    H   16  pz     Ryd( 2p)     0.00011       1.76950

   171    H   17  S      Val( 1S)     0.40201      -0.13245
   172    H   17  S      Ryd( 2S)     0.00098       0.21948
   173    H   17  px     Ryd( 2p)     0.00033       2.02251
   174    H   17  py     Ryd( 2p)     0.00012       1.60946
   175    H   17  pz     Ryd( 2p)     0.00018       1.80538

   176    H   18  S      Val( 1S)     0.24959      -0.05431
   177    H   18  S      Ryd( 2S)     0.00045       0.25324
   178    H   18  px     Ryd( 2p)     0.00079       1.63431
   179    H   18  py     Ryd( 2p)     0.00107       2.13549
   180    H   18  pz     Ryd( 2p)     0.00056       1.60359

   181    H   19  S      Val( 1S)     0.37505      -0.05541
   182    H   19  S      Ryd( 2S)     0.00101       0.24180
   183    H   19  px     Ryd( 2p)     0.00016       1.83180
   184    H   19  py     Ryd( 2p)     0.00022       2.00573
   185    H   19  pz     Ryd( 2p)     0.00014       1.82503

   186    H   20  S      Val( 1S)     0.37837      -0.05972
   187    H   20  S      Ryd( 2S)     0.00152       0.26174
   188    H   20  px     Ryd( 2p)     0.00008       1.68112
   189    H   20  py     Ryd( 2p)     0.00011       1.78951
   190    H   20  pz     Ryd( 2p)     0.00035       2.21003

   191    H   21  S      Val( 1S)     0.37263      -0.03732
   192    H   21  S      Ryd( 2S)     0.00092       0.23573
   193    H   21  px     Ryd( 2p)     0.00034       2.15596
   194    H   21  py     Ryd( 2p)     0.00007       1.68562
   195    H   21  pz     Ryd( 2p)     0.00012       1.80358

   196    H   22  S      Val( 1S)     0.38449      -0.05461
   197    H   22  S      Ryd( 2S)     0.00128       0.25565
   198    H   22  px     Ryd( 2p)     0.00010       1.76324
   199    H   22  py     Ryd( 2p)     0.00008       1.67072
   200    H   22  pz     Ryd( 2p)     0.00034       2.20958

   201    H   23  S      Val( 1S)     0.37402      -0.04023
   202    H   23  S      Ryd( 2S)     0.00093       0.23480
   203    H   23  px     Ryd( 2p)     0.00015       1.81905
   204    H   23  py     Ryd( 2p)     0.00030       2.09251
   205    H   23  pz     Ryd( 2p)     0.00009       1.72417

   206    H   24  S      Val( 1S)     0.38323      -0.04930
   207    H   24  S      Ryd( 2S)     0.00126       0.26007
   208    H   24  px     Ryd( 2p)     0.00007       1.67669
   209    H   24  py     Ryd( 2p)     0.00008       1.74436
   210    H   24  pz     Ryd( 2p)     0.00037       2.23456

   211    H   25  S      Val( 1S)     0.38508      -0.06609
   212    H   25  S      Ryd( 2S)     0.00135       0.25889
   213    H   25  px     Ryd( 2p)     0.00006       1.72134
   214    H   25  py     Ryd( 2p)     0.00011       1.73894
   215    H   25  pz     Ryd( 2p)     0.00034       2.20627

   216    H   26  S      Val( 1S)     0.36818      -0.03613
   217    H   26  S      Ryd( 2S)     0.00119       0.25056
   218    H   26  px     Ryd( 2p)     0.00015       1.84550
   219    H   26  py     Ryd( 2p)     0.00024       2.00457
   220    H   26  pz     Ryd( 2p)     0.00014       1.83995


 Summary of Natural Population Analysis:                  
                                                          
                                       Natural Population 
                Natural  -----------------------------------------------
    Atom  No    Charge         Core      Valence    Rydberg      Total
 -----------------------------------------------------------------------
      O    1   -0.40985      0.99987     3.40505    0.00493     4.40985
      C    2   -0.03881      0.99948     2.02967    0.00965     3.03881
      C    3   -0.15087      0.99948     2.14157    0.00982     3.15087
      C    4   -0.14489      0.99947     2.13659    0.00882     3.14489
      C    5   -0.04381      0.99950     2.03432    0.00999     3.04381
      O    6   -0.40758      0.99987     3.40249    0.00521     4.40758
      C    7   -0.23688      0.99954     2.22876    0.00857     3.23688
      C    8   -0.22698      0.99955     2.22024    0.00719     3.22698
      C    9   -0.22492      0.99955     2.21820    0.00717     3.22492
      C   10   -0.23514      0.99954     2.22701    0.00859     3.23514
      H   11    0.24854      0.00000     0.24851    0.00295     0.25146
      H   12    0.10095      0.00000     0.39725    0.00179     0.39905
      H   13    0.09751      0.00000     0.40065    0.00185     0.40249
      H   14    0.12892      0.00000     0.36835    0.00273     0.37108
      H   15    0.12443      0.00000     0.37342    0.00215     0.37557
      H   16    0.11015      0.00000     0.38824    0.00161     0.38985
      H   17    0.09638      0.00000     0.40201    0.00161     0.40362
      H   18    0.24755      0.00000     0.24959    0.00287     0.25245
      H   19    0.12343      0.00000     0.37505    0.00152     0.37657
      H   20    0.11957      0.00000     0.37837    0.00206     0.38043
      H   21    0.12592      0.00000     0.37263    0.00145     0.37408
      H   22    0.11370      0.00000     0.38449    0.00181     0.38630
      H   23    0.12451      0.00000     0.37402    0.00147     0.37549
      H   24    0.11499      0.00000     0.38323    0.00177     0.38501
      H   25    0.11306      0.00000     0.38508    0.00186     0.38694
      H   26    0.13010      0.00000     0.36818    0.00172     0.36990
 =======================================================================
   * Total *   -0.00000      9.99585    29.89298    0.11116    40.00000

                                 Natural Population      
 --------------------------------------------------------
   Core                       9.99585 ( 99.9585% of  10)
   Valence                   29.89298 ( 99.6433% of  30)
   Natural Minimal Basis     39.88884 ( 99.7221% of  40)
   Natural Rydberg Basis      0.11116 (  0.2779% of  40)
 --------------------------------------------------------

    Atom  No          Natural Electron Configuration
 ----------------------------------------------------------------------------
      O    1      [core]2S( 0.84)2p( 2.56)
      C    2      [core]2S( 0.50)2p( 1.53)
      C    3      [core]2S( 0.47)2p( 1.67)3p( 0.01)
      C    4      [core]2S( 0.47)2p( 1.66)3p( 0.01)
      C    5      [core]2S( 0.50)2p( 1.53)3p( 0.01)
      O    6      [core]2S( 0.84)2p( 2.56)
      C    7      [core]2S( 0.51)2p( 1.72)3p( 0.01)
      C    8      [core]2S( 0.51)2p( 1.71)3p( 0.01)
      C    9      [core]2S( 0.51)2p( 1.71)3p( 0.01)
      C   10      [core]2S( 0.51)2p( 1.72)3p( 0.01)
      H   11            1S( 0.25)
      H   12            1S( 0.40)
      H   13            1S( 0.40)
      H   14            1S( 0.37)
      H   15            1S( 0.37)
      H   16            1S( 0.39)
      H   17            1S( 0.40)
      H   18            1S( 0.25)
      H   19            1S( 0.38)
      H   20            1S( 0.38)
      H   21            1S( 0.37)
      H   22            1S( 0.38)
      H   23            1S( 0.37)
      H   24            1S( 0.38)
      H   25            1S( 0.39)
      H   26            1S( 0.37)


 NATURAL BOND ORBITAL ANALYSIS, alpha spin orbitals:

                       Occupancies       Lewis Structure    Low   High
           Occ.    -------------------  -----------------   occ   occ
  Cycle   Thresh.   Lewis   Non-Lewis     CR  BD  3C  LP    (L)   (NL)   Dev
 =============================================================================
   1(1)    0.90    39.68165   0.31835     10  26   0   4     0      0    0.01
 -----------------------------------------------------------------------------

 Structure accepted: No low occupancy Lewis orbitals

 --------------------------------------------------------
   Core                      9.99586 ( 99.959% of  10)
   Valence Lewis            29.68580 ( 98.953% of  30)
  ==================       ============================
   Total Lewis              39.68165 ( 99.204% of  40)
  -----------------------------------------------------
   Valence non-Lewis         0.24129 (  0.603% of  40)
   Rydberg non-Lewis         0.07706 (  0.193% of  40)
  ==================       ============================
   Total non-Lewis           0.31835 (  0.796% of  40)
 --------------------------------------------------------


       (Occupancy)   Bond orbital/ Coefficients/ Hybrids
 ---------------------------------------------------------------------------------
     1. (0.99763) BD ( 1) O   1 - C   2  
                ( 68.52%)   0.8278* O   1 s( 32.18%)p 2.11( 67.76%)d 0.00(  0.07%)
                                           -0.0001  0.5672  0.0009 -0.3226 -0.0012
                                            0.6513 -0.0016  0.3863 -0.0017 -0.0058
                                           -0.0038  0.0210 -0.0129 -0.0010
                ( 31.48%)   0.5611* C   2 s( 20.58%)p 3.85( 79.12%)d 0.01(  0.30%)
                                            0.0001  0.4512  0.0466  0.4017  0.0211
                                           -0.6947 -0.0294 -0.3816 -0.0169 -0.0335
                                           -0.0195  0.0315 -0.0186 -0.0124
     2. (0.99471) BD ( 1) O   1 - H  11  
                ( 75.08%)   0.8665* O   1 s( 20.18%)p 3.95( 79.73%)d 0.00(  0.08%)
                                            0.0001  0.4488  0.0189  0.8487  0.0278
                                           -0.1178 -0.0201  0.2491 -0.0042  0.0071
                                            0.0202  0.0010  0.0188 -0.0048
                ( 24.92%)   0.4992* H  11 s( 99.53%)p 0.00(  0.47%)
                                            0.9976 -0.0038 -0.0653  0.0128 -0.0169
     3. (0.98868) BD ( 1) C   2 - C   3  
                ( 49.87%)   0.7062* C   2 s( 31.02%)p 2.22( 68.94%)d 0.00(  0.04%)
                                            0.0003  0.5569 -0.0032 -0.7803  0.0204
                                            0.0622 -0.0039 -0.2759 -0.0081 -0.0015
                                            0.0113 -0.0012  0.0153 -0.0065
                ( 50.13%)   0.7080* C   3 s( 25.56%)p 2.91( 74.39%)d 0.00(  0.05%)
                                            0.0003  0.5052  0.0176  0.8087  0.0104
                                           -0.0794 -0.0038  0.2887 -0.0135 -0.0039
                                            0.0131 -0.0016  0.0170 -0.0078
     4. (0.99403) BD ( 1) C   2 - H  12  
                ( 60.85%)   0.7801* C   2 s( 24.00%)p 3.16( 75.95%)d 0.00(  0.05%)
                                           -0.0001  0.4897 -0.0118  0.0349  0.0143
                                           -0.1353  0.0017  0.8601 -0.0029  0.0013
                                            0.0011 -0.0062  0.0008  0.0224
                ( 39.15%)   0.6257* H  12 s( 99.90%)p 0.00(  0.10%)
                                            0.9995 -0.0055 -0.0006  0.0030 -0.0312
     5. (0.99371) BD ( 1) C   2 - H  13  
                ( 60.36%)   0.7769* C   2 s( 24.46%)p 3.09( 75.48%)d 0.00(  0.06%)
                                           -0.0000  0.4945 -0.0052  0.4764  0.0089
                                            0.7009 -0.0127 -0.1907  0.0054  0.0195
                                           -0.0042 -0.0087 -0.0072 -0.0102
                ( 39.64%)   0.6296* H  13 s( 99.90%)p 0.00(  0.10%)
                                            0.9995 -0.0012 -0.0148 -0.0270  0.0071
     6. (0.98166) BD ( 1) C   3 - C   4  
                ( 50.02%)   0.7072* C   3 s( 26.59%)p 2.76( 73.37%)d 0.00(  0.04%)
                                            0.0002  0.5156 -0.0017 -0.3944  0.0060
                                            0.6567 -0.0022  0.3833  0.0000 -0.0113
                                           -0.0073  0.0138 -0.0068 -0.0035
                ( 49.98%)   0.7070* C   4 s( 26.88%)p 2.72( 73.08%)d 0.00(  0.04%)
                                            0.0002  0.5184 -0.0041  0.4312  0.0014
                                           -0.6364  0.0046 -0.3739  0.0038 -0.0132
                                           -0.0086  0.0116 -0.0044 -0.0044
     7. (0.98574) BD ( 1) C   3 - C  10  
                ( 51.74%)   0.7193* C   3 s( 27.11%)p 2.69( 72.84%)d 0.00(  0.05%)
                                            0.0001  0.5206  0.0022 -0.4332  0.0153
                                           -0.7281 -0.0069  0.1014 -0.0092  0.0159
                                           -0.0036 -0.0058 -0.0089 -0.0114
                ( 48.26%)   0.6947* C  10 s( 27.17%)p 2.68( 72.77%)d 0.00(  0.06%)
                                            0.0003  0.5213 -0.0003  0.4402  0.0144
                                            0.7249 -0.0050 -0.0893 -0.0111  0.0175
                                           -0.0018 -0.0033 -0.0104 -0.0120
     8. (0.98190) BD ( 1) C   3 - H  14  
                ( 63.29%)   0.7955* C   3 s( 20.73%)p 3.82( 79.22%)d 0.00(  0.04%)
                                            0.0003 -0.4552  0.0107 -0.0444 -0.0060
                                           -0.1777  0.0058  0.8710 -0.0006 -0.0004
                                            0.0030  0.0076  0.0005 -0.0190
                ( 36.71%)   0.6059* H  14 s( 99.91%)p 0.00(  0.09%)
                                           -0.9995  0.0082  0.0021  0.0061 -0.0301
     9. (0.98845) BD ( 1) C   4 - C   5  
                ( 50.36%)   0.7096* C   4 s( 25.73%)p 2.88( 74.21%)d 0.00(  0.06%)
                                            0.0003  0.5070  0.0168  0.4248 -0.0018
                                            0.7453  0.0104 -0.0760  0.0181  0.0172
                                           -0.0019 -0.0038 -0.0104 -0.0116
                ( 49.64%)   0.7046* C   5 s( 30.93%)p 2.23( 69.03%)d 0.00(  0.05%)
                                            0.0003  0.5561 -0.0044 -0.3912  0.0022
                                           -0.7319  0.0142  0.0343  0.0148  0.0149
                                            0.0000 -0.0000 -0.0100 -0.0115
    10. (0.98625) BD ( 1) C   4 - C   7  
                ( 51.69%)   0.7190* C   4 s( 27.02%)p 2.70( 72.94%)d 0.00(  0.05%)
                                            0.0001  0.5198  0.0019 -0.7934 -0.0011
                                            0.0668  0.0162 -0.3080  0.0157 -0.0034
                                            0.0134 -0.0015  0.0156 -0.0066
                ( 48.31%)   0.6950* C   7 s( 27.25%)p 2.67( 72.70%)d 0.00(  0.05%)
                                            0.0003  0.5220  0.0005  0.7924 -0.0004
                                           -0.0624  0.0136  0.3079  0.0144 -0.0032
                                            0.0136 -0.0010  0.0169 -0.0072
    11. (0.98182) BD ( 1) C   4 - H  15  
                ( 62.67%)   0.7916* C   4 s( 20.34%)p 3.92( 79.62%)d 0.00(  0.05%)
                                           -0.0003  0.4509 -0.0094 -0.0584 -0.0037
                                           -0.1842  0.0078  0.8711 -0.0016  0.0008
                                           -0.0011 -0.0056 -0.0007  0.0206
                ( 37.33%)   0.6110* H  15 s( 99.91%)p 0.00(  0.09%)
                                            0.9995 -0.0062  0.0030  0.0062 -0.0296
    12. (0.99763) BD ( 1) C   5 - O   6  
                ( 31.51%)   0.5614* C   5 s( 20.20%)p 3.94( 79.50%)d 0.01(  0.30%)
                                            0.0000  0.4476  0.0403  0.1842  0.0101
                                            0.2005  0.0159 -0.8475 -0.0475  0.0043
                                           -0.0193 -0.0203  0.0004  0.0469
                ( 68.49%)   0.8276* O   6 s( 32.21%)p 2.10( 67.72%)d 0.00(  0.07%)
                                           -0.0000  0.5676  0.0011 -0.1436 -0.0002
                                           -0.1290 -0.0010  0.8000 -0.0010  0.0013
                                           -0.0031  0.0028 -0.0007  0.0252
    13. (0.99331) BD ( 1) C   5 - H  16  
                ( 61.63%)   0.7850* C   5 s( 24.58%)p 3.07( 75.37%)d 0.00(  0.05%)
                                           -0.0000  0.4957 -0.0065 -0.4846  0.0181
                                            0.6502 -0.0006  0.3094  0.0016 -0.0157
                                           -0.0075  0.0118 -0.0034 -0.0086
                ( 38.37%)   0.6195* H  16 s( 99.90%)p 0.00(  0.10%)
                                            0.9995 -0.0050  0.0170 -0.0225 -0.0143
    14. (0.99374) BD ( 1) C   5 - H  17  
                ( 60.27%)   0.7763* C   5 s( 24.37%)p 3.10( 75.57%)d 0.00(  0.06%)
                                           -0.0000  0.4936 -0.0068  0.7595 -0.0085
                                           -0.0107  0.0208  0.4221  0.0063 -0.0012
                                            0.0187  0.0001  0.0157 -0.0052
                ( 39.73%)   0.6303* H  17 s( 99.90%)p 0.00(  0.10%)
                                            0.9995 -0.0052 -0.0249  0.0004 -0.0196
    15. (0.99462) BD ( 1) O   6 - H  18  
                ( 74.98%)   0.8659* O   6 s( 20.41%)p 3.90( 79.51%)d 0.00(  0.08%)
                                            0.0002  0.4513  0.0205  0.3912  0.0130
                                            0.7912  0.0221 -0.1219 -0.0236  0.0174
                                            0.0047  0.0087 -0.0148 -0.0144
                ( 25.02%)   0.5002* H  18 s( 99.54%)p 0.00(  0.46%)
                                            0.9977 -0.0033 -0.0284 -0.0600  0.0136
    16. (0.99035) BD ( 1) C   7 - C   8  
                ( 51.10%)   0.7149* C   7 s( 28.35%)p 2.53( 71.61%)d 0.00(  0.05%)
                                            0.0002  0.5324  0.0057 -0.4371 -0.0276
                                           -0.7198  0.0172  0.0761  0.0016  0.0149
                                           -0.0011 -0.0032 -0.0104 -0.0104
                ( 48.90%)   0.6993* C   8 s( 27.33%)p 2.66( 72.62%)d 0.00(  0.05%)
                                            0.0002  0.5228  0.0033  0.4293 -0.0241
                                            0.7314  0.0235 -0.0761 -0.0019  0.0178
                                           -0.0023 -0.0031 -0.0072 -0.0110
    17. (0.98931) BD ( 1) C   7 - H  19  
                ( 62.43%)   0.7902* C   7 s( 22.40%)p 3.46( 77.55%)d 0.00(  0.04%)
                                           -0.0001  0.4733  0.0038 -0.4220 -0.0078
                                            0.6504 -0.0063  0.4171 -0.0186 -0.0115
                                           -0.0077  0.0137 -0.0065 -0.0021
                ( 37.57%)   0.6129* H  19 s( 99.91%)p 0.00(  0.09%)
                                            0.9995 -0.0031  0.0171 -0.0218 -0.0118
    18. (0.98893) BD ( 1) C   7 - H  20  
                ( 62.25%)   0.7890* C   7 s( 21.89%)p 3.57( 78.07%)d 0.00(  0.05%)
                                            0.0002 -0.4678  0.0067 -0.0408  0.0190
                                           -0.2321 -0.0164  0.8512 -0.0023 -0.0011
                                            0.0036  0.0080  0.0009 -0.0193
                ( 37.75%)   0.6144* H  20 s( 99.91%)p 0.00(  0.09%)
                                           -0.9995  0.0068  0.0001  0.0111 -0.0286
    19. (0.99087) BD ( 1) C   8 - C   9  
                ( 50.13%)   0.7081* C   8 s( 27.73%)p 2.60( 72.23%)d 0.00(  0.05%)
                                            0.0002  0.5266  0.0005  0.4059 -0.0265
                                           -0.6523 -0.0180 -0.3617 -0.0085 -0.0142
                                           -0.0087  0.0118 -0.0041 -0.0052
                ( 49.87%)   0.7062* C   9 s( 27.59%)p 2.62( 72.36%)d 0.00(  0.05%)
                                            0.0002  0.5253  0.0009 -0.4257 -0.0309
                                            0.6434 -0.0123  0.3568 -0.0022 -0.0125
                                           -0.0069  0.0134 -0.0080 -0.0048
    20. (0.98895) BD ( 1) C   8 - H  21  
                ( 62.64%)   0.7915* C   8 s( 23.06%)p 3.33( 76.90%)d 0.00(  0.04%)
                                            0.0001 -0.4802 -0.0061  0.7968 -0.0043
                                           -0.0881  0.0050  0.3549 -0.0182  0.0034
                                           -0.0138  0.0018 -0.0138  0.0041
                ( 37.36%)   0.6112* H  21 s( 99.91%)p 0.00(  0.09%)
                                           -0.9995  0.0023 -0.0287  0.0031 -0.0100
    21. (0.98888) BD ( 1) C   8 - H  22  
                ( 61.62%)   0.7850* C   8 s( 21.76%)p 3.59( 78.20%)d 0.00(  0.05%)
                                           -0.0002  0.4664 -0.0080 -0.1209 -0.0260
                                           -0.1738  0.0000  0.8582 -0.0063  0.0005
                                           -0.0021 -0.0064 -0.0004  0.0201
                ( 38.38%)   0.6195* H  22 s( 99.91%)p 0.00(  0.09%)
                                            0.9995 -0.0042  0.0088  0.0068 -0.0278
    22. (0.99001) BD ( 1) C   9 - C  10  
                ( 49.02%)   0.7001* C   9 s( 27.43%)p 2.64( 72.52%)d 0.00(  0.05%)
                                            0.0002  0.5237  0.0024  0.7905  0.0046
                                           -0.0744 -0.0335  0.3061 -0.0020 -0.0007
                                            0.0137 -0.0000  0.0159 -0.0064
                ( 50.98%)   0.7140* C  10 s( 28.25%)p 2.54( 71.70%)d 0.00(  0.04%)
                                            0.0002  0.5315  0.0054 -0.7866  0.0003
                                            0.0577 -0.0323 -0.3063 -0.0069 -0.0048
                                            0.0121 -0.0022  0.0145 -0.0070
    23. (0.98901) BD ( 1) C   9 - H  23  
                ( 62.50%)   0.7906* C   9 s( 23.05%)p 3.34( 76.90%)d 0.00(  0.04%)
                                            0.0001 -0.4801 -0.0067  0.4367 -0.0034
                                            0.7499 -0.0086 -0.1251  0.0169 -0.0152
                                            0.0028  0.0052  0.0089  0.0091
                ( 37.50%)   0.6123* H  23 s( 99.91%)p 0.00(  0.09%)
                                           -0.9995  0.0016 -0.0156 -0.0264  0.0028
    24. (0.98869) BD ( 1) C   9 - H  24  
                ( 61.73%)   0.7857* C   9 s( 21.80%)p 3.59( 78.16%)d 0.00(  0.04%)
                                            0.0001 -0.4668  0.0082 -0.0404  0.0141
                                           -0.1291  0.0221  0.8733  0.0003 -0.0011
                                            0.0030  0.0070  0.0009 -0.0195
                ( 38.27%)   0.6187* H  24 s( 99.91%)p 0.00(  0.09%)
                                           -0.9995  0.0044 -0.0009  0.0009 -0.0298
    25. (0.98910) BD ( 1) C  10 - H  25  
                ( 61.60%)   0.7849* C  10 s( 21.37%)p 3.68( 78.58%)d 0.00(  0.04%)
                                           -0.0002  0.4622 -0.0082 -0.0372  0.0031
                                           -0.2037 -0.0260  0.8615 -0.0058  0.0003
                                           -0.0011 -0.0054 -0.0004  0.0205
                ( 38.40%)   0.6197* H  25 s( 99.91%)p 0.00(  0.09%)
                                            0.9995 -0.0050  0.0014  0.0108 -0.0276
    26. (0.98882) BD ( 1) C  10 - H  26  
                ( 63.13%)   0.7945* C  10 s( 23.09%)p 3.33( 76.87%)d 0.00(  0.04%)
                                            0.0001 -0.4805 -0.0057 -0.4300  0.0109
                                            0.6545  0.0044  0.3938 -0.0151  0.0128
                                            0.0086 -0.0115  0.0041  0.0034
                ( 36.87%)   0.6072* H  26 s( 99.91%)p 0.00(  0.09%)
                                           -0.9995  0.0048  0.0156 -0.0233 -0.0123
    27. (0.99987) CR ( 1) O   1           s(100.00%)p 0.00(  0.00%)
                                            1.0000 -0.0001 -0.0000 -0.0001 -0.0000
                                            0.0001  0.0000 -0.0000  0.0000 -0.0000
                                           -0.0000  0.0000 -0.0000  0.0000
    28. (0.99949) CR ( 1) C   2           s(100.00%)p 0.00(  0.00%)
                                            1.0000 -0.0001 -0.0000  0.0002 -0.0000
                                            0.0000  0.0000  0.0002  0.0000  0.0000
                                           -0.0000 -0.0000 -0.0000  0.0000
    29. (0.99948) CR ( 1) C   3           s(100.00%)p 0.00(  0.00%)
                                            1.0000 -0.0001 -0.0000 -0.0001 -0.0000
                                            0.0001  0.0000 -0.0004  0.0000  0.0000
                                           -0.0000 -0.0000 -0.0000  0.0000
    30. (0.99947) CR ( 1) C   4           s(100.00%)p 0.00(  0.00%)
                                            1.0000 -0.0002 -0.0000 -0.0001 -0.0000
                                           -0.0001 -0.0000  0.0004 -0.0000 -0.0000
                                            0.0000 -0.0000  0.0000  0.0000
    31. (0.99950) CR ( 1) C   5           s(100.00%)p 0.00(  0.00%)
                                            1.0000 -0.0001  0.0000  0.0001 -0.0000
                                            0.0002 -0.0000  0.0000 -0.0000 -0.0000
                                            0.0000  0.0000  0.0000  0.0000
    32. (0.99987) CR ( 1) O   6           s(100.00%)p 0.00(  0.00%)
                                            1.0000 -0.0001 -0.0000 -0.0001 -0.0000
                                           -0.0001 -0.0000  0.0001  0.0000 -0.0000
                                           -0.0000 -0.0000  0.0000  0.0000
    33. (0.99954) CR ( 1) C   7           s(100.00%)p 0.00(  0.00%)
                                            1.0000 -0.0001 -0.0000 -0.0002  0.0000
                                            0.0003 -0.0000 -0.0002 -0.0000 -0.0000
                                           -0.0000  0.0000 -0.0000  0.0000
    34. (0.99955) CR ( 1) C   8           s(100.00%)p 0.00(  0.00%)
                                            1.0000 -0.0001 -0.0000 -0.0003  0.0000
                                           -0.0000 -0.0000  0.0002  0.0000 -0.0000
                                            0.0000 -0.0000  0.0000  0.0000
    35. (0.99955) CR ( 1) C   9           s(100.00%)p 0.00(  0.00%)
                                            1.0000 -0.0001 -0.0000 -0.0001  0.0000
                                           -0.0002  0.0000 -0.0003 -0.0000  0.0000
                                           -0.0000 -0.0000 -0.0000  0.0000
    36. (0.99954) CR ( 1) C  10           s(100.00%)p 0.00(  0.00%)
                                            1.0000 -0.0001 -0.0000  0.0001 -0.0000
                                           -0.0003  0.0000  0.0002  0.0000 -0.0000
                                           -0.0000  0.0000 -0.0000  0.0000
    37. (0.99131) LP ( 1) O   1           s( 47.62%)p 1.10( 52.34%)d 0.00(  0.04%)
                                            0.0000  0.6900 -0.0088 -0.2942  0.0059
                                           -0.4716  0.0015 -0.4630  0.0035 -0.0095
                                           -0.0094 -0.0140  0.0044 -0.0048
    38. (0.98399) LP ( 2) O   1           s(  0.02%)p99.99( 99.92%)d 2.27(  0.05%)
                                           -0.0000  0.0153 -0.0004  0.2950 -0.0030
                                            0.5819 -0.0051 -0.7573  0.0069  0.0099
                                           -0.0031 -0.0011 -0.0048 -0.0201
    39. (0.99109) LP ( 1) O   6           s( 47.37%)p 1.11( 52.59%)d 0.00(  0.04%)
                                            0.0000  0.6882 -0.0097 -0.1506  0.0022
                                           -0.4073  0.0074 -0.5807  0.0014 -0.0022
                                           -0.0056 -0.0166  0.0044 -0.0083
    40. (0.98260) LP ( 2) O   6           s(  0.01%)p 1.00( 99.94%)d 0.00(  0.05%)
                                            0.0000  0.0093 -0.0013  0.8959 -0.0096
                                           -0.4353  0.0055  0.0840  0.0000  0.0104
                                            0.0160 -0.0064  0.0101  0.0027
    41. (0.00075) RY*( 1) O   1           s(  9.48%)p 8.50( 80.53%)d 1.05( 10.00%)
                                           -0.0000  0.0031  0.3078  0.0011 -0.1717
                                            0.0012  0.3691 -0.0029 -0.7997 -0.1127
                                            0.0854 -0.1487 -0.0162 -0.2400
    42. (0.00070) RY*( 2) O   1           s( 17.92%)p 3.95( 70.81%)d 0.63( 11.27%)
                                           -0.0000  0.0042  0.4233 -0.0008 -0.7138
                                           -0.0024 -0.4247  0.0009  0.1350 -0.1698
                                           -0.0832 -0.0443  0.2737  0.0098
    43. (0.00005) RY*( 3) O   1           s( 32.70%)p 1.49( 48.87%)d 0.56( 18.44%)
    44. (0.00002) RY*( 4) O   1           s( 33.10%)p 1.57( 51.98%)d 0.45( 14.92%)
    45. (0.00001) RY*( 5) O   1           s(  2.23%)p 5.79( 12.93%)d38.01( 84.83%)
    46. (0.00000) RY*( 6) O   1           s(  0.09%)p26.10(  2.45%)d99.99( 97.46%)
    47. (0.00000) RY*( 7) O   1           s(  0.06%)p78.17(  4.39%)d99.99( 95.55%)
    48. (0.00000) RY*( 8) O   1           s(  1.28%)p13.51( 17.30%)d63.59( 81.42%)
    49. (0.00000) RY*( 9) O   1           s(  3.15%)p 3.49( 10.98%)d27.28( 85.87%)
    50. (0.00199) RY*( 1) C   2           s( 20.00%)p 3.57( 71.36%)d 0.43(  8.64%)
                                           -0.0000 -0.0041  0.4471 -0.0185 -0.4447
                                            0.0134 -0.7091  0.0254  0.1091  0.0618
                                           -0.1017 -0.0482  0.1668 -0.2052
    51. (0.00152) RY*( 2) C   2           s( 11.61%)p 6.25( 72.58%)d 1.36( 15.81%)
                                           -0.0000  0.0232  0.3400 -0.0010 -0.3443
                                            0.0030  0.5960  0.0037  0.5020 -0.2725
                                           -0.1604 -0.0636  0.1049 -0.2076
    52. (0.00128) RY*( 3) C   2           s( 14.29%)p 4.35( 62.19%)d 1.65( 23.52%)
                                            0.0000 -0.0068  0.3779  0.0042 -0.0532
                                            0.0272  0.1823  0.0103 -0.7649 -0.3673
                                            0.0734 -0.2243  0.2103 -0.0188
    53. (0.00073) RY*( 4) C   2           s(  0.00%)p 1.00(  0.05%)d99.99( 99.95%)
                                            0.0000 -0.0002  0.0008 -0.0038  0.0103
                                           -0.0107 -0.0056  0.0117 -0.0081  0.0155
                                            0.4529 -0.3340 -0.5639 -0.6038
    54. (0.00027) RY*( 5) C   2           s(  0.23%)p99.99( 49.07%)d99.99( 50.70%)
                                           -0.0000  0.0271  0.0398  0.0046 -0.6233
                                           -0.0228  0.2518 -0.0185 -0.1945  0.5424
                                            0.2553  0.0722 -0.1856  0.3286
    55. (0.00024) RY*( 6) C   2           s( 35.20%)p 0.23(  8.03%)d 1.61( 56.77%)
                                            0.0000 -0.0202  0.5930 -0.0291  0.2775
                                            0.0431 -0.0053  0.0214 -0.0085 -0.0340
                                           -0.1360  0.4209 -0.5734  0.2053
    56. (0.00011) RY*( 7) C   2           s( 12.46%)p 1.63( 20.29%)d 5.40( 67.25%)
                                            0.0000 -0.0042  0.3529  0.0144  0.3188
                                           -0.0110 -0.0327 -0.0134  0.3157  0.1011
                                            0.5488 -0.3783  0.2420  0.3993
    57. (0.00001) RY*( 8) C   2           s(  5.91%)p 2.70( 15.98%)d13.22( 78.11%)
    58. (0.00001) RY*( 9) C   2           s(  0.25%)p 3.87(  0.97%)d99.99( 98.78%)
    59. (0.00299) RY*( 1) C   3           s( 29.88%)p 2.20( 65.84%)d 0.14(  4.28%)
                                            0.0000 -0.0031  0.5466 -0.0125 -0.0919
                                            0.0085  0.5277 -0.0165 -0.6091  0.0381
                                            0.0673  0.0259  0.0045 -0.1900
    60. (0.00221) RY*( 2) C   3           s(  3.78%)p24.22( 91.60%)d 1.22(  4.62%)
                                            0.0000 -0.0109  0.1942 -0.0081 -0.1637
                                            0.0039 -0.8124 -0.0067 -0.4785 -0.0955
                                           -0.0109  0.1060  0.1336 -0.0889
    61. (0.00207) RY*( 3) C   3           s(  0.93%)p99.99( 94.46%)d 4.94(  4.61%)
                                            0.0000 -0.0213  0.0943  0.0035  0.9562
                                            0.0080 -0.0989 -0.0043 -0.1429 -0.0008
                                           -0.1132  0.0603 -0.1668 -0.0428
    62. (0.00045) RY*( 4) C   3           s( 62.96%)p 0.44( 27.89%)d 0.15(  9.15%)
                                            0.0000  0.0018  0.7935 -0.0089  0.0118
                                           -0.0020 -0.1214 -0.0023  0.5137 -0.0351
                                           -0.0891 -0.0383  0.1294  0.2532
    63. (0.00025) RY*( 5) C   3           s(  0.72%)p 1.91(  1.37%)d99.99( 97.90%)
                                            0.0000  0.0028  0.0849  0.0066 -0.0968
                                           -0.0120 -0.0309 -0.0040  0.0567 -0.4751
                                            0.3860  0.2981 -0.7126  0.0879
    64. (0.00019) RY*( 6) C   3           s(  0.02%)p46.78(  0.81%)d99.99( 99.18%)
                                           -0.0000  0.0011  0.0131  0.0054 -0.0222
                                            0.0009 -0.0087 -0.0060  0.0861  0.5870
                                            0.1126  0.7963  0.0164  0.0145
    65. (0.00009) RY*( 7) C   3           s(  0.58%)p 8.26(  4.77%)d99.99( 94.65%)
    66. (0.00007) RY*( 8) C   3           s(  1.14%)p 5.36(  6.10%)d81.53( 92.76%)
    67. (0.00005) RY*( 9) C   3           s(  0.00%)p 1.00(  7.34%)d12.63( 92.66%)
    68. (0.00317) RY*( 1) C   4           s( 11.62%)p 7.21( 83.76%)d 0.40(  4.62%)
                                            0.0000 -0.0070  0.3407 -0.0030 -0.0256
                                           -0.0160 -0.4700  0.0144  0.7846  0.0286
                                            0.0343  0.0419 -0.0152 -0.2055
    69. (0.00173) RY*( 2) C   4           s(  3.73%)p23.75( 88.64%)d 2.04(  7.63%)
                                           -0.0000  0.0108  0.1929 -0.0087 -0.8001
                                           -0.0028 -0.3620 -0.0054 -0.3392  0.2070
                                           -0.0564  0.0672 -0.1605 -0.0031
    70. (0.00115) RY*( 3) C   4           s( 20.43%)p 3.71( 75.83%)d 0.18(  3.74%)
                                           -0.0000  0.0188  0.4516 -0.0059  0.5239
                                           -0.0006 -0.5073 -0.0006 -0.4758 -0.0060
                                            0.0726 -0.1773 -0.0250  0.0040
    71. (0.00057) RY*( 4) C   4           s( 56.96%)p 0.53( 29.91%)d 0.23( 13.13%)
                                            0.0000 -0.0128  0.7546 -0.0009 -0.1007
                                           -0.0118  0.5373  0.0083 -0.0061 -0.1231
                                           -0.2995 -0.0381  0.1409 -0.0720
    72. (0.00026) RY*( 5) C   4           s(  0.11%)p 1.73(  0.18%)d99.99( 99.71%)
                                           -0.0000 -0.0009  0.0324  0.0117  0.0356
                                           -0.0115  0.0157 -0.0030  0.0051  0.6969
                                            0.1070  0.0535  0.6969  0.1075
    73. (0.00018) RY*( 6) C   4           s(  5.70%)p 1.31(  7.46%)d15.24( 86.84%)
                                           -0.0000 -0.0071  0.2386 -0.0008  0.0467
                                           -0.0130  0.2395 -0.0096  0.1218  0.3289
                                            0.5224  0.0177 -0.5047  0.4819
    74. (0.00008) RY*( 7) C   4           s(  0.16%)p43.48(  6.96%)d99.99( 92.88%)
    75. (0.00009) RY*( 8) C   4           s(  0.24%)p19.64(  4.78%)d99.99( 94.97%)
    76. (0.00003) RY*( 9) C   4           s(  1.09%)p 2.40(  2.63%)d88.01( 96.28%)
    77. (0.00190) RY*( 1) C   5           s( 32.28%)p 1.93( 62.44%)d 0.16(  5.29%)
                                            0.0000  0.0007  0.5681 -0.0035 -0.0219
                                           -0.0161 -0.4445  0.0467 -0.6511  0.0682
                                           -0.0194 -0.1482 -0.0566 -0.1506
    78. (0.00183) RY*( 2) C   5           s(  1.38%)p65.11( 89.96%)d 6.26(  8.65%)
                                            0.0000 -0.0018  0.1175 -0.0237 -0.8731
                                            0.0143  0.3571  0.0029 -0.0952  0.1726
                                            0.0392 -0.0386  0.2272 -0.0461
    79. (0.00106) RY*( 3) C   5           s(  8.86%)p 4.98( 44.11%)d 5.31( 47.04%)
                                            0.0000  0.0080  0.2975  0.0098 -0.0879
                                            0.0146 -0.2250 -0.0057  0.6184  0.1784
                                           -0.3276 -0.5337 -0.0881 -0.1964
    80. (0.00074) RY*( 4) C   5           s(  0.50%)p 6.18(  3.08%)d99.99( 96.42%)
                                            0.0000 -0.0058  0.0704 -0.0167  0.0632
                                            0.0071  0.1617  0.0070  0.0182 -0.0374
                                            0.7690 -0.5418 -0.1997  0.1948
    81. (0.00045) RY*( 5) C   5           s(  2.61%)p20.34( 53.02%)d17.02( 44.38%)
                                            0.0000 -0.0274  0.1591 -0.0097  0.2989
                                           -0.0115  0.6073  0.0546 -0.2624  0.0413
                                           -0.4687 -0.3459  0.0553  0.3158
    82. (0.00016) RY*( 6) C   5           s( 22.07%)p 0.48( 10.48%)d 3.06( 67.44%)
                                           -0.0000 -0.0010  0.4698 -0.0112 -0.0612
                                           -0.0147 -0.1712  0.0265  0.2660 -0.2833
                                            0.0451  0.2334  0.2856  0.6754
    83. (0.00005) RY*( 7) C   5           s( 30.59%)p 0.90( 27.53%)d 1.37( 41.88%)
    84. (0.00001) RY*( 8) C   5           s(  0.36%)p17.18(  6.27%)d99.99( 93.37%)
    85. (0.00001) RY*( 9) C   5           s(  1.28%)p 2.85(  3.65%)d74.30( 95.07%)
    86. (0.00089) RY*( 1) O   6           s( 38.25%)p 1.38( 52.74%)d 0.24(  9.01%)
                                            0.0000  0.0063  0.6184  0.0005 -0.2644
                                           -0.0028 -0.6704 -0.0026 -0.0898  0.1110
                                           -0.0738 -0.2296 -0.0652 -0.1238
    87. (0.00076) RY*( 2) O   6           s(  0.03%)p99.99( 91.39%)d99.99(  8.57%)
                                           -0.0000 -0.0005  0.0183 -0.0055 -0.8717
                                            0.0030  0.3785  0.0003 -0.1038  0.0246
                                           -0.2641  0.1018  0.0457 -0.0539
    88. (0.00006) RY*( 3) O   6           s( 34.67%)p 1.47( 50.88%)d 0.42( 14.45%)
    89. (0.00002) RY*( 4) O   6           s( 25.99%)p 2.66( 69.14%)d 0.19(  4.87%)
    90. (0.00000) RY*( 5) O   6           s(  0.10%)p56.16(  5.63%)d99.99( 94.27%)
    91. (0.00000) RY*( 6) O   6           s(  0.00%)p 1.00(  7.96%)d11.56( 92.04%)
    92. (0.00001) RY*( 7) O   6           s(  0.42%)p21.23(  9.02%)d99.99( 90.56%)
    93. (0.00000) RY*( 8) O   6           s(  0.26%)p 8.98(  2.30%)d99.99( 97.44%)
    94. (0.00001) RY*( 9) O   6           s(  0.27%)p41.10( 11.17%)d99.99( 88.56%)
    95. (0.00289) RY*( 1) C   7           s(  3.08%)p29.71( 91.52%)d 1.75(  5.40%)
                                           -0.0000  0.0200  0.1744  0.0151  0.3337
                                           -0.0219 -0.5118 -0.0191 -0.7354 -0.1205
                                           -0.0488  0.1259 -0.0550 -0.1350
    96. (0.00230) RY*( 2) C   7           s( 16.63%)p 4.75( 78.99%)d 0.26(  4.38%)
                                            0.0000 -0.0027  0.4078 -0.0058  0.4846
                                            0.0066  0.7203 -0.0026 -0.1901  0.1767
                                           -0.0347  0.0555  0.0404 -0.0817
    97. (0.00056) RY*( 3) C   7           s(  6.25%)p11.22( 70.09%)d 3.79( 23.66%)
                                            0.0000 -0.0243  0.2487  0.0099 -0.7221
                                            0.0080  0.1639 -0.0001 -0.3905  0.1703
                                            0.2270  0.2249  0.3054 -0.1104
    98. (0.00029) RY*( 4) C   7           s( 63.95%)p 0.35( 22.07%)d 0.22( 13.98%)
                                           -0.0000  0.0044  0.7997 -0.0028 -0.0010
                                            0.0012 -0.2985 -0.0044  0.3627 -0.0605
                                            0.2534  0.0361 -0.1257  0.2341
    99. (0.00014) RY*( 5) C   7           s(  7.57%)p 0.33(  2.49%)d11.89( 89.94%)
                                            0.0000 -0.0002  0.2750  0.0005 -0.1057
                                            0.0032 -0.1138  0.0038  0.0274  0.0428
                                           -0.6415 -0.5369  0.4317 -0.1072
   100. (0.00009) RY*( 6) C   7           s(  0.79%)p29.88( 23.71%)d95.12( 75.49%)
   101. (0.00005) RY*( 7) C   7           s(  0.41%)p12.36(  5.01%)d99.99( 94.58%)
   102. (0.00001) RY*( 8) C   7           s(  0.19%)p 9.33(  1.82%)d99.99( 97.99%)
   103. (0.00001) RY*( 9) C   7           s(  1.25%)p 3.51(  4.37%)d75.74( 94.39%)
   104. (0.00264) RY*( 1) C   8           s(  5.07%)p17.62( 89.35%)d 1.10(  5.58%)
                                           -0.0000  0.0233  0.2240  0.0306  0.6513
                                           -0.0044 -0.1758  0.0215  0.6610 -0.0275
                                            0.1116  0.0214  0.1386 -0.1514
   105. (0.00086) RY*( 2) C   8           s(  6.72%)p 9.86( 66.25%)d 4.03( 27.04%)
                                            0.0000 -0.0217  0.2583 -0.0098 -0.5719
                                           -0.0080  0.2028  0.0040  0.5423 -0.0383
                                            0.1393  0.2224 -0.4080 -0.1832
   106. (0.00066) RY*( 3) C   8           s(  0.72%)p99.99( 90.92%)d11.52(  8.35%)
                                            0.0000 -0.0074  0.0848 -0.0016 -0.2117
                                            0.0230 -0.9275  0.0046 -0.0595  0.0641
                                            0.0556 -0.1426 -0.1928 -0.1371
   107. (0.00019) RY*( 4) C   8           s( 67.48%)p 0.22( 15.08%)d 0.26( 17.44%)
                                            0.0000  0.0052  0.8214 -0.0047  0.1565
                                           -0.0076  0.1523  0.0026 -0.3210 -0.0608
                                           -0.0876 -0.3213 -0.2443 -0.0121
   108. (0.00014) RY*( 5) C   8           s(  9.62%)p 0.44(  4.20%)d 8.96( 86.18%)
                                           -0.0000  0.0016  0.3102 -0.0017  0.0592
                                            0.0075 -0.1486 -0.0004 -0.1277  0.3101
                                           -0.0096  0.7611  0.0602  0.4274
   109. (0.00007) RY*( 6) C   8           s(  0.45%)p 5.43(  2.43%)d99.99( 97.12%)
   110. (0.00003) RY*( 7) C   8           s(  1.32%)p15.94( 21.11%)d58.56( 77.56%)
   111. (0.00001) RY*( 8) C   8           s(  0.43%)p 2.26(  0.97%)d99.99( 98.60%)
   112. (0.00001) RY*( 9) C   8           s(  8.31%)p 1.17(  9.75%)d 9.86( 81.94%)
   113. (0.00262) RY*( 1) C   9           s(  5.18%)p17.23( 89.22%)d 1.08(  5.60%)
                                           -0.0000  0.0232  0.2263  0.0187  0.3770
                                            0.0303  0.7188 -0.0124 -0.4816  0.1345
                                            0.0032  0.0126 -0.0722 -0.1805
   114. (0.00086) RY*( 2) C   9           s(  6.99%)p 9.37( 65.50%)d 3.94( 27.51%)
                                            0.0000 -0.0219  0.2634 -0.0098 -0.0058
                                           -0.0033 -0.4968 -0.0085 -0.6388 -0.3502
                                           -0.1505 -0.0643  0.1856 -0.3021
   115. (0.00068) RY*( 3) C   9           s(  0.36%)p99.99( 91.87%)d21.48(  7.77%)
                                            0.0000 -0.0071  0.0597  0.0189 -0.8785
                                           -0.0138  0.3575 -0.0022 -0.1360 -0.1204
                                            0.1652 -0.1449  0.0702 -0.0999
   116. (0.00020) RY*( 4) C   9           s( 71.03%)p 0.21( 14.98%)d 0.20( 13.99%)
                                           -0.0000  0.0054  0.8428 -0.0050  0.0844
                                           -0.0004  0.0165 -0.0043  0.3773 -0.2556
                                            0.1871 -0.1553 -0.0492  0.1142
   117. (0.00014) RY*( 5) C   9           s(  6.06%)p 0.67(  4.07%)d14.84( 89.87%)
                                           -0.0000  0.0020  0.2461  0.0057 -0.1380
                                           -0.0054  0.1146  0.0008  0.0922  0.1976
                                           -0.6639  0.3406  0.5194  0.1819
   118. (0.00007) RY*( 6) C   9           s(  0.15%)p15.80(  2.37%)d99.99( 97.48%)
   119. (0.00003) RY*( 7) C   9           s(  1.06%)p19.31( 20.41%)d74.31( 78.54%)
   120. (0.00001) RY*( 8) C   9           s(  8.71%)p 1.21( 10.59%)d 9.26( 80.70%)
   121. (0.00001) RY*( 9) C   9           s(  0.60%)p 1.76(  1.05%)d99.99( 98.35%)
   122. (0.00289) RY*( 1) C  10           s(  2.38%)p38.73( 92.21%)d 2.27(  5.41%)
                                           -0.0000  0.0203  0.1530 -0.0165 -0.4779
                                            0.0212  0.4536  0.0189  0.6978 -0.1198
                                           -0.0544  0.1176 -0.0669 -0.1359
   123. (0.00230) RY*( 2) C  10           s( 16.91%)p 4.67( 79.05%)d 0.24(  4.03%)
                                            0.0000 -0.0021  0.4113 -0.0010  0.7695
                                           -0.0057 -0.0097  0.0057  0.4453  0.0688
                                            0.0640  0.0956  0.1370 -0.0601
   124. (0.00057) RY*( 3) C  10           s(  7.62%)p 9.05( 69.01%)d 3.07( 23.37%)
                                            0.0000 -0.0237  0.2751  0.0127 -0.3378
                                            0.0031 -0.7331  0.0024  0.1960  0.3812
                                           -0.1472  0.0685  0.1145 -0.2211
   125. (0.00029) RY*( 4) C  10           s( 63.50%)p 0.37( 23.19%)d 0.21( 13.32%)
                                           -0.0000  0.0060  0.7968 -0.0015 -0.1443
                                           -0.0025  0.2432  0.0049 -0.3897 -0.0387
                                           -0.2259 -0.2659  0.0500  0.0862
   126. (0.00014) RY*( 5) C  10           s(  6.44%)p 0.34(  2.21%)d14.18( 91.34%)
                                            0.0000 -0.0004  0.2538  0.0023 -0.1310
                                           -0.0016 -0.0022 -0.0032 -0.0704  0.2455
                                            0.7022  0.3501 -0.3395  0.3496
   127. (0.00009) RY*( 6) C  10           s(  0.79%)p30.53( 24.03%)d95.51( 75.18%)
   128. (0.00005) RY*( 7) C  10           s(  0.29%)p12.41(  3.58%)d99.99( 96.14%)
   129. (0.00001) RY*( 8) C  10           s(  0.88%)p 4.43(  3.91%)d99.99( 95.21%)
   130. (0.00001) RY*( 9) C  10           s(  1.29%)p 2.24(  2.89%)d74.33( 95.82%)
   131. (0.00073) RY*( 1) H  11           s(  0.13%)p99.99( 99.87%)
                                            0.0011  0.0360 -0.2953 -0.5881  0.7521
   132. (0.00064) RY*( 2) H  11           s( 43.55%)p 1.30( 56.45%)
                                            0.0123  0.6598  0.1466 -0.5929 -0.4376
   133. (0.00040) RY*( 3) H  11           s( 53.05%)p 0.89( 46.95%)
                                            0.0107  0.7283  0.1145  0.5273  0.4223
   134. (0.00001) RY*( 4) H  11           s(  3.74%)p25.72( 96.26%)
   135. (0.00124) RY*( 1) H  12           s( 99.42%)p 0.01(  0.58%)
                                            0.0067  0.9971  0.0653  0.0044  0.0384
   136. (0.00010) RY*( 2) H  12           s(  0.31%)p99.99( 99.69%)
   137. (0.00006) RY*( 3) H  12           s(  0.24%)p99.99( 99.76%)
   138. (0.00001) RY*( 4) H  12           s(  0.13%)p99.99( 99.87%)
   139. (0.00122) RY*( 1) H  13           s( 99.70%)p 0.00(  0.30%)
                                            0.0019  0.9985  0.0535  0.0004  0.0095
   140. (0.00013) RY*( 2) H  13           s(  0.11%)p99.99( 99.89%)
                                            0.0036  0.0325 -0.4518  0.1467 -0.8794
   141. (0.00006) RY*( 3) H  13           s(  0.17%)p99.99( 99.83%)
   142. (0.00003) RY*( 4) H  13           s(  0.12%)p99.99( 99.88%)
   143. (0.00227) RY*( 1) H  14           s( 99.80%)p 0.00(  0.20%)
                                            0.0088  0.9990 -0.0070  0.0427 -0.0108
   144. (0.00006) RY*( 2) H  14           s(  0.01%)p 1.00( 99.99%)
   145. (0.00005) RY*( 3) H  14           s(  0.16%)p99.99( 99.84%)
   146. (0.00002) RY*( 4) H  14           s(  0.12%)p99.99( 99.88%)
   147. (0.00166) RY*( 1) H  15           s( 99.85%)p 0.00(  0.15%)
                                            0.0074  0.9992  0.0074 -0.0047  0.0378
   148. (0.00006) RY*( 2) H  15           s(  0.01%)p 1.00( 99.99%)
   149. (0.00007) RY*( 3) H  15           s(  0.00%)p 1.00(100.00%)
   150. (0.00002) RY*( 4) H  15           s(  0.23%)p99.99( 99.77%)
   151. (0.00105) RY*( 1) H  16           s( 99.64%)p 0.00(  0.36%)
                                            0.0063  0.9982  0.0116  0.0582  0.0113
   152. (0.00010) RY*( 2) H  16           s(  0.12%)p99.99( 99.88%)
   153. (0.00005) RY*( 3) H  16           s(  0.21%)p99.99( 99.79%)
   154. (0.00001) RY*( 4) H  16           s(  0.14%)p99.99( 99.86%)
   155. (0.00099) RY*( 1) H  17           s( 99.76%)p 0.00(  0.24%)
                                            0.0066  0.9988  0.0421  0.0109  0.0230
   156. (0.00013) RY*( 2) H  17           s(  0.00%)p 1.00(100.00%)
                                            0.0033  0.0026  0.3095 -0.9189 -0.2447
   157. (0.00006) RY*( 3) H  17           s(  0.11%)p99.99( 99.89%)
   158. (0.00001) RY*( 4) H  17           s(  0.23%)p99.99( 99.77%)
   159. (0.00072) RY*( 1) H  18           s(  0.79%)p99.99( 99.21%)
                                            0.0001  0.0886  0.8999 -0.4269  0.0132
   160. (0.00062) RY*( 2) H  18           s( 34.06%)p 1.94( 65.94%)
                                            0.0111  0.5835 -0.0496 -0.0084 -0.8105
   161. (0.00038) RY*( 3) H  18           s( 61.26%)p 0.63( 38.74%)
                                            0.0126  0.7826  0.0439  0.2721  0.5581
   162. (0.00001) RY*( 4) H  18           s(  4.36%)p21.95( 95.64%)
   163. (0.00101) RY*( 1) H  19           s( 99.58%)p 0.00(  0.42%)
                                            0.0047  0.9979 -0.0140  0.0630  0.0054
   164. (0.00009) RY*( 2) H  19           s(  0.02%)p99.99( 99.98%)
   165. (0.00005) RY*( 3) H  19           s(  0.04%)p99.99( 99.96%)
   166. (0.00002) RY*( 4) H  19           s(  0.46%)p99.99( 99.54%)
   167. (0.00154) RY*( 1) H  20           s( 99.57%)p 0.00(  0.43%)
                                            0.0081  0.9978  0.0414  0.0427 -0.0272
   168. (0.00009) RY*( 2) H  20           s(  0.01%)p99.99( 99.99%)
   169. (0.00006) RY*( 3) H  20           s(  0.25%)p99.99( 99.75%)
   170. (0.00002) RY*( 4) H  20           s(  0.26%)p99.99( 99.74%)
   171. (0.00093) RY*( 1) H  21           s( 99.60%)p 0.00(  0.40%)
                                            0.0042  0.9980 -0.0622  0.0067 -0.0080
   172. (0.00008) RY*( 2) H  21           s(  0.00%)p 1.00(100.00%)
   173. (0.00006) RY*( 3) H  21           s(  0.00%)p 1.00(100.00%)
   174. (0.00002) RY*( 4) H  21           s(  0.49%)p99.99( 99.51%)
   175. (0.00130) RY*( 1) H  22           s( 99.63%)p 0.00(  0.37%)
                                            0.0060  0.9981 -0.0119 -0.0042  0.0594
   176. (0.00009) RY*( 2) H  22           s(  0.01%)p99.99( 99.99%)
   177. (0.00006) RY*( 3) H  22           s(  0.00%)p 1.00(100.00%)
   178. (0.00002) RY*( 4) H  22           s(  0.44%)p99.99( 99.56%)
   179. (0.00093) RY*( 1) H  23           s( 99.57%)p 0.00(  0.43%)
                                            0.0036  0.9978 -0.0319 -0.0569 -0.0077
   180. (0.00009) RY*( 2) H  23           s(  0.00%)p 1.00(100.00%)
   181. (0.00007) RY*( 3) H  23           s(  0.00%)p 1.00(100.00%)
   182. (0.00002) RY*( 4) H  23           s(  0.52%)p99.99( 99.48%)
   183. (0.00127) RY*( 1) H  24           s( 99.65%)p 0.00(  0.35%)
                                            0.0061  0.9982  0.0084  0.0072 -0.0584
   184. (0.00007) RY*( 2) H  24           s(  0.01%)p99.99( 99.99%)
   185. (0.00008) RY*( 3) H  24           s(  0.02%)p99.99( 99.98%)
   186. (0.00002) RY*( 4) H  24           s(  0.41%)p99.99( 99.59%)
   187. (0.00137) RY*( 1) H  25           s( 99.64%)p 0.00(  0.36%)
                                            0.0066  0.9982  0.0184 -0.0056  0.0568
   188. (0.00009) RY*( 2) H  25           s(  0.02%)p99.99( 99.98%)
   189. (0.00005) RY*( 3) H  25           s(  0.04%)p99.99( 99.96%)
   190. (0.00002) RY*( 4) H  25           s(  0.39%)p99.99( 99.61%)
   191. (0.00120) RY*( 1) H  26           s( 99.57%)p 0.00(  0.43%)
                                            0.0062  0.9978  0.0637 -0.0152  0.0015
   192. (0.00009) RY*( 2) H  26           s(  0.01%)p 1.00( 99.99%)
   193. (0.00006) RY*( 3) H  26           s(  0.28%)p99.99( 99.72%)
   194. (0.00002) RY*( 4) H  26           s(  0.24%)p99.99( 99.76%)
   195. (0.00676) BD*( 1) O   1 - C   2  
                ( 31.48%)   0.5611* O   1 s( 32.18%)p 2.11( 67.76%)d 0.00(  0.07%)
                                            0.0001 -0.5672 -0.0009  0.3226  0.0012
                                           -0.6513  0.0016 -0.3863  0.0017  0.0058
                                            0.0038 -0.0210  0.0129  0.0010
                ( 68.52%)  -0.8278* C   2 s( 20.58%)p 3.85( 79.12%)d 0.01(  0.30%)
                                           -0.0001 -0.4512 -0.0466 -0.4017 -0.0211
                                            0.6947  0.0294  0.3816  0.0169  0.0335
                                            0.0195 -0.0315  0.0186  0.0124
   196. (0.00240) BD*( 1) O   1 - H  11  
                ( 24.92%)   0.4992* O   1 s( 20.18%)p 3.95( 79.73%)d 0.00(  0.08%)
                                           -0.0001 -0.4488 -0.0189 -0.8487 -0.0278
                                            0.1178  0.0201 -0.2491  0.0042 -0.0071
                                           -0.0202 -0.0010 -0.0188  0.0048
                ( 75.08%)  -0.8665* H  11 s( 99.53%)p 0.00(  0.47%)
                                           -0.9976  0.0038  0.0653 -0.0128  0.0169
   197. (0.01295) BD*( 1) C   2 - C   3  
                ( 50.13%)   0.7080* C   2 s( 31.02%)p 2.22( 68.94%)d 0.00(  0.04%)
                                            0.0003  0.5569 -0.0032 -0.7803  0.0204
                                            0.0622 -0.0039 -0.2759 -0.0081 -0.0015
                                            0.0113 -0.0012  0.0153 -0.0065
                ( 49.87%)  -0.7062* C   3 s( 25.56%)p 2.91( 74.39%)d 0.00(  0.05%)
                                            0.0003  0.5052  0.0176  0.8087  0.0104
                                           -0.0794 -0.0038  0.2887 -0.0135 -0.0039
                                            0.0131 -0.0016  0.0170 -0.0078
   198. (0.01397) BD*( 1) C   2 - H  12  
                ( 39.15%)   0.6257* C   2 s( 24.00%)p 3.16( 75.95%)d 0.00(  0.05%)
                                            0.0001 -0.4897  0.0118 -0.0349 -0.0143
                                            0.1353 -0.0017 -0.8601  0.0029 -0.0013
                                           -0.0011  0.0062 -0.0008 -0.0224
                ( 60.85%)  -0.7801* H  12 s( 99.90%)p 0.00(  0.10%)
                                           -0.9995  0.0055  0.0006 -0.0030  0.0312
   199. (0.01190) BD*( 1) C   2 - H  13  
                ( 39.64%)   0.6296* C   2 s( 24.46%)p 3.09( 75.48%)d 0.00(  0.06%)
                                            0.0000 -0.4945  0.0052 -0.4764 -0.0089
                                           -0.7009  0.0127  0.1907 -0.0054 -0.0195
                                            0.0042  0.0087  0.0072  0.0102
                ( 60.36%)  -0.7769* H  13 s( 99.90%)p 0.00(  0.10%)
                                           -0.9995  0.0012  0.0148  0.0270 -0.0071
   200. (0.01628) BD*( 1) C   3 - C   4  
                ( 49.98%)   0.7070* C   3 s( 26.59%)p 2.76( 73.37%)d 0.00(  0.04%)
                                           -0.0002 -0.5156  0.0017  0.3944 -0.0060
                                           -0.6567  0.0022 -0.3833 -0.0000  0.0113
                                            0.0073 -0.0138  0.0068  0.0035
                ( 50.02%)  -0.7072* C   4 s( 26.88%)p 2.72( 73.08%)d 0.00(  0.04%)
                                           -0.0002 -0.5184  0.0041 -0.4312 -0.0014
                                            0.6364 -0.0046  0.3739 -0.0038  0.0132
                                            0.0086 -0.0116  0.0044  0.0044
   201. (0.01160) BD*( 1) C   3 - C  10  
                ( 48.26%)   0.6947* C   3 s( 27.11%)p 2.69( 72.84%)d 0.00(  0.05%)
                                           -0.0001 -0.5206 -0.0022  0.4332 -0.0153
                                            0.7281  0.0069 -0.1014  0.0092 -0.0159
                                            0.0036  0.0058  0.0089  0.0114
                ( 51.74%)  -0.7193* C  10 s( 27.17%)p 2.68( 72.77%)d 0.00(  0.06%)
                                           -0.0003 -0.5213  0.0003 -0.4402 -0.0144
                                           -0.7249  0.0050  0.0893  0.0111 -0.0175
                                            0.0018  0.0033  0.0104  0.0120
   202. (0.01296) BD*( 1) C   3 - H  14  
                ( 36.71%)   0.6059* C   3 s( 20.73%)p 3.82( 79.22%)d 0.00(  0.04%)
                                           -0.0003  0.4552 -0.0107  0.0444  0.0060
                                            0.1777 -0.0058 -0.8710  0.0006  0.0004
                                           -0.0030 -0.0076 -0.0005  0.0190
                ( 63.29%)  -0.7955* H  14 s( 99.91%)p 0.00(  0.09%)
                                            0.9995 -0.0082 -0.0021 -0.0061  0.0301
   203. (0.01304) BD*( 1) C   4 - C   5  
                ( 49.64%)   0.7046* C   4 s( 25.73%)p 2.88( 74.21%)d 0.00(  0.06%)
                                           -0.0003 -0.5070 -0.0168 -0.4248  0.0018
                                           -0.7453 -0.0104  0.0760 -0.0181 -0.0172
                                            0.0019  0.0038  0.0104  0.0116
                ( 50.36%)  -0.7096* C   5 s( 30.93%)p 2.23( 69.03%)d 0.00(  0.05%)
                                           -0.0003 -0.5561  0.0044  0.3912 -0.0022
                                            0.7319 -0.0142 -0.0343 -0.0148 -0.0149
                                           -0.0000  0.0000  0.0100  0.0115
   204. (0.01177) BD*( 1) C   4 - C   7  
                ( 48.31%)   0.6950* C   4 s( 27.02%)p 2.70( 72.94%)d 0.00(  0.05%)
                                           -0.0001 -0.5198 -0.0019  0.7934  0.0011
                                           -0.0668 -0.0162  0.3080 -0.0157  0.0034
                                           -0.0134  0.0015 -0.0156  0.0066
                ( 51.69%)  -0.7190* C   7 s( 27.25%)p 2.67( 72.70%)d 0.00(  0.05%)
                                           -0.0003 -0.5220 -0.0005 -0.7924  0.0004
                                            0.0624 -0.0136 -0.3079 -0.0144  0.0032
                                           -0.0136  0.0010 -0.0169  0.0072
   205. (0.01154) BD*( 1) C   4 - H  15  
                ( 37.33%)   0.6110* C   4 s( 20.34%)p 3.92( 79.62%)d 0.00(  0.05%)
                                            0.0003 -0.4509  0.0094  0.0584  0.0037
                                            0.1842 -0.0078 -0.8711  0.0016 -0.0008
                                            0.0011  0.0056  0.0007 -0.0206
                ( 62.67%)  -0.7916* H  15 s( 99.91%)p 0.00(  0.09%)
                                           -0.9995  0.0062 -0.0030 -0.0062  0.0296
   206. (0.00831) BD*( 1) C   5 - O   6  
                ( 68.49%)   0.8276* C   5 s( 20.20%)p 3.94( 79.50%)d 0.01(  0.30%)
                                            0.0000  0.4476  0.0403  0.1842  0.0101
                                            0.2005  0.0159 -0.8475 -0.0475  0.0043
                                           -0.0193 -0.0203  0.0004  0.0469
                ( 31.51%)  -0.5614* O   6 s( 32.21%)p 2.10( 67.72%)d 0.00(  0.07%)
                                           -0.0000  0.5676  0.0011 -0.1436 -0.0002
                                           -0.1290 -0.0010  0.8000 -0.0010  0.0013
                                           -0.0031  0.0028 -0.0007  0.0252
   207. (0.01213) BD*( 1) C   5 - H  16  
                ( 38.37%)   0.6195* C   5 s( 24.58%)p 3.07( 75.37%)d 0.00(  0.05%)
                                            0.0000 -0.4957  0.0065  0.4846 -0.0181
                                           -0.6502  0.0006 -0.3094 -0.0016  0.0157
                                            0.0075 -0.0118  0.0034  0.0086
                ( 61.63%)  -0.7850* H  16 s( 99.90%)p 0.00(  0.10%)
                                           -0.9995  0.0050 -0.0170  0.0225  0.0143
   208. (0.01265) BD*( 1) C   5 - H  17  
                ( 39.73%)   0.6303* C   5 s( 24.37%)p 3.10( 75.57%)d 0.00(  0.06%)
                                            0.0000 -0.4936  0.0068 -0.7595  0.0085
                                            0.0107 -0.0208 -0.4221 -0.0063  0.0012
                                           -0.0187 -0.0001 -0.0157  0.0052
                ( 60.27%)  -0.7763* H  17 s( 99.90%)p 0.00(  0.10%)
                                           -0.9995  0.0052  0.0249 -0.0004  0.0196
   209. (0.00249) BD*( 1) O   6 - H  18  
                ( 25.02%)   0.5002* O   6 s( 20.41%)p 3.90( 79.51%)d 0.00(  0.08%)
                                           -0.0002 -0.4513 -0.0205 -0.3912 -0.0130
                                           -0.7912 -0.0221  0.1219  0.0236 -0.0174
                                           -0.0047 -0.0087  0.0148  0.0144
                ( 74.98%)  -0.8659* H  18 s( 99.54%)p 0.00(  0.46%)
                                           -0.9977  0.0033  0.0284  0.0600 -0.0136
   210. (0.00719) BD*( 1) C   7 - C   8  
                ( 48.90%)   0.6993* C   7 s( 28.35%)p 2.53( 71.61%)d 0.00(  0.05%)
                                           -0.0002 -0.5324 -0.0057  0.4371  0.0276
                                            0.7198 -0.0172 -0.0761 -0.0016 -0.0149
                                            0.0011  0.0032  0.0104  0.0104
                ( 51.10%)  -0.7149* C   8 s( 27.33%)p 2.66( 72.62%)d 0.00(  0.05%)
                                           -0.0002 -0.5228 -0.0033 -0.4293  0.0241
                                           -0.7314 -0.0235  0.0761  0.0019 -0.0178
                                            0.0023  0.0031  0.0072  0.0110
   211. (0.00601) BD*( 1) C   7 - H  19  
                ( 37.57%)   0.6129* C   7 s( 22.40%)p 3.46( 77.55%)d 0.00(  0.04%)
                                            0.0001 -0.4733 -0.0038  0.4220  0.0078
                                           -0.6504  0.0063 -0.4171  0.0186  0.0115
                                            0.0077 -0.0137  0.0065  0.0021
                ( 62.43%)  -0.7902* H  19 s( 99.91%)p 0.00(  0.09%)
                                           -0.9995  0.0031 -0.0171  0.0218  0.0118
   212. (0.00875) BD*( 1) C   7 - H  20  
                ( 37.75%)   0.6144* C   7 s( 21.89%)p 3.57( 78.07%)d 0.00(  0.05%)
                                           -0.0002  0.4678 -0.0067  0.0408 -0.0190
                                            0.2321  0.0164 -0.8512  0.0023  0.0011
                                           -0.0036 -0.0080 -0.0009  0.0193
                ( 62.25%)  -0.7890* H  20 s( 99.91%)p 0.00(  0.09%)
                                            0.9995 -0.0068 -0.0001 -0.0111  0.0286
   213. (0.00784) BD*( 1) C   8 - C   9  
                ( 49.87%)   0.7062* C   8 s( 27.73%)p 2.60( 72.23%)d 0.00(  0.05%)
                                           -0.0002 -0.5266 -0.0005 -0.4059  0.0265
                                            0.6523  0.0180  0.3617  0.0085  0.0142
                                            0.0087 -0.0118  0.0041  0.0052
                ( 50.13%)  -0.7081* C   9 s( 27.59%)p 2.62( 72.36%)d 0.00(  0.05%)
                                           -0.0002 -0.5253 -0.0009  0.4257  0.0309
                                           -0.6434  0.0123 -0.3568  0.0022  0.0125
                                            0.0069 -0.0134  0.0080  0.0048
   214. (0.00567) BD*( 1) C   8 - H  21  
                ( 37.36%)   0.6112* C   8 s( 23.06%)p 3.33( 76.90%)d 0.00(  0.04%)
                                           -0.0001  0.4802  0.0061 -0.7968  0.0043
                                            0.0881 -0.0050 -0.3549  0.0182 -0.0034
                                            0.0138 -0.0018  0.0138 -0.0041
                ( 62.64%)  -0.7915* H  21 s( 99.91%)p 0.00(  0.09%)
                                            0.9995 -0.0023  0.0287 -0.0031  0.0100
   215. (0.00854) BD*( 1) C   8 - H  22  
                ( 38.38%)   0.6195* C   8 s( 21.76%)p 3.59( 78.20%)d 0.00(  0.05%)
                                            0.0002 -0.4664  0.0080  0.1209  0.0260
                                            0.1738 -0.0000 -0.8582  0.0063 -0.0005
                                            0.0021  0.0064  0.0004 -0.0201
                ( 61.62%)  -0.7850* H  22 s( 99.91%)p 0.00(  0.09%)
                                           -0.9995  0.0042 -0.0088 -0.0068  0.0278
   216. (0.00715) BD*( 1) C   9 - C  10  
                ( 50.98%)   0.7140* C   9 s( 27.43%)p 2.64( 72.52%)d 0.00(  0.05%)
                                            0.0002  0.5237  0.0024  0.7905  0.0046
                                           -0.0744 -0.0335  0.3061 -0.0020 -0.0007
                                            0.0137 -0.0000  0.0159 -0.0064
                ( 49.02%)  -0.7001* C  10 s( 28.25%)p 2.54( 71.70%)d 0.00(  0.04%)
                                            0.0002  0.5315  0.0054 -0.7866  0.0003
                                            0.0577 -0.0323 -0.3063 -0.0069 -0.0048
                                            0.0121 -0.0022  0.0145 -0.0070
   217. (0.00567) BD*( 1) C   9 - H  23  
                ( 37.50%)   0.6123* C   9 s( 23.05%)p 3.34( 76.90%)d 0.00(  0.04%)
                                           -0.0001  0.4801  0.0067 -0.4367  0.0034
                                           -0.7499  0.0086  0.1251 -0.0169  0.0152
                                           -0.0028 -0.0052 -0.0089 -0.0091
                ( 62.50%)  -0.7906* H  23 s( 99.91%)p 0.00(  0.09%)
                                            0.9995 -0.0016  0.0156  0.0264 -0.0028
   218. (0.00838) BD*( 1) C   9 - H  24  
                ( 38.27%)   0.6187* C   9 s( 21.80%)p 3.59( 78.16%)d 0.00(  0.04%)
                                           -0.0001  0.4668 -0.0082  0.0404 -0.0141
                                            0.1291 -0.0221 -0.8733 -0.0003  0.0011
                                           -0.0030 -0.0070 -0.0009  0.0195
                ( 61.73%)  -0.7857* H  24 s( 99.91%)p 0.00(  0.09%)
                                            0.9995 -0.0044  0.0009 -0.0009  0.0298
   219. (0.00913) BD*( 1) C  10 - H  25  
                ( 38.40%)   0.6197* C  10 s( 21.37%)p 3.68( 78.58%)d 0.00(  0.04%)
                                            0.0002 -0.4622  0.0082  0.0372 -0.0031
                                            0.2037  0.0260 -0.8615  0.0058 -0.0003
                                            0.0011  0.0054  0.0004 -0.0205
                ( 61.60%)  -0.7849* H  25 s( 99.91%)p 0.00(  0.09%)
                                           -0.9995  0.0050 -0.0014 -0.0108  0.0276
   220. (0.00622) BD*( 1) C  10 - H  26  
                ( 36.87%)   0.6072* C  10 s( 23.09%)p 3.33( 76.87%)d 0.00(  0.04%)
                                           -0.0001  0.4805  0.0057  0.4300 -0.0109
                                           -0.6545 -0.0044 -0.3938  0.0151 -0.0128
                                           -0.0086  0.0115 -0.0041 -0.0034
                ( 63.13%)  -0.7945* H  26 s( 99.91%)p 0.00(  0.09%)
                                            0.9995 -0.0048 -0.0156  0.0233  0.0123


 NHO Directionality and "Bond Bending" (deviations from line of nuclear centers)

         [Thresholds for printing:  angular deviation  >  1.0 degree]
                                    hybrid p-character > 25.0%
                                    orbital occupancy  >  0.10e

                                Line of Centers        Hybrid 1              Hybrid 2
                                ---------------  -------------------   ------------------
                NBO               Theta   Phi    Theta   Phi    Dev    Theta   Phi    Dev
 ========================================================================================
     1. BD (   1) O   1 - C   2    63.1  118.0    62.1  116.5   1.7    115.4  300.3   2.5
     2. BD (   1) O   1 - H  11    71.5  355.2    74.6  351.1   5.0      --     --    --
     3. BD (   1) C   2 - C   3   108.8  174.2   110.4  175.6   2.1      --     --    --
     4. BD (   1) C   2 - H  12     6.4  269.1     9.4  290.2   4.2      --     --    --
     5. BD (   1) C   2 - H  13   102.0   58.8   102.4   54.8   3.9      --     --    --
     6. BD (   1) C   3 - C   4    64.0  122.4    63.3  120.7   1.7    115.8  304.4   1.8
     7. BD (   1) C   3 - C  10    83.6  238.9    83.8  240.4   1.5     96.7   57.7   1.2
    10. BD (   1) C   4 - C   7   111.0  175.5   110.1  174.0   1.6     67.9  356.5   1.5
    12. BD (   1) C   5 - O   6   164.6   44.5   162.0   48.1   2.8     13.6  222.1   1.9
    13. BD (   1) C   5 - H  16    66.2  128.6    68.7  125.7   3.7      --     --    --
    14. BD (   1) C   5 - H  17    57.7  358.0    60.3    0.8   3.5      --     --    --
    15. BD (   1) O   6 - H  18    94.2   64.1    99.1   63.6   4.9      --     --    --
    16. BD (   1) C   7 - C   8    84.8  239.0    84.7  236.5   2.5     95.2   61.8   2.7
    17. BD (   1) C   7 - H  19    61.8  122.9    62.8  123.7   1.2      --     --    --
    18. BD (   1) C   7 - H  20   164.2   78.3   163.6   85.0   1.9      --     --    --
    19. BD (   1) C   8 - C   9   115.0  302.7   115.7  299.5   2.9     65.5  125.9   3.0
    21. BD (   1) C   8 - H  22    14.0  235.1    15.0  229.8   1.6      --     --    --
    22. BD (   1) C   9 - C  10    68.8  355.3    69.2  352.3   2.8    111.7  178.2   2.7
    24. BD (   1) C   9 - H  24   171.2   72.7   172.8   76.2   1.7      --     --    --
    25. BD (   1) C  10 - H  25    13.4  260.3    15.2  261.6   1.8      --     --    --
    26. BD (   1) C  10 - H  26   116.6  303.9   115.9  302.5   1.4      --     --    --
    37. LP (   1) O   1             --     --    129.8  238.5   --       --     --    --
    38. LP (   2) O   1             --     --    139.3   63.2   --       --     --    --
    39. LP (   1) O   6             --     --    143.6  249.6   --       --     --    --
    40. LP (   2) O   6             --     --     85.1  334.1   --       --     --    --


 Second Order Perturbation Theory Analysis of Fock Matrix in NBO Basis

     Threshold for printing:   0.25 kcal/mol
                                                                              E(2)  E(j)-E(i) F(i,j)
         Donor NBO (i)                     Acceptor NBO (j)                 kcal/mol   a.u.    a.u. 
 ===================================================================================================

 within unit  1
   1. BD (   1) O   1 - C   2        / 60. RY*(   2) C   3                    0.30    1.74    0.029
   1. BD (   1) O   1 - C   2        /132. RY*(   2) H  11                    0.27    2.03    0.030
   1. BD (   1) O   1 - C   2        /200. BD*(   1) C   3 - C   4            0.92    1.25    0.043
   2. BD (   1) O   1 - H  11        / 51. RY*(   2) C   2                    0.37    1.67    0.031
   2. BD (   1) O   1 - H  11        /197. BD*(   1) C   2 - C   3            1.47    1.12    0.051
   3. BD (   1) C   2 - C   3        / 69. RY*(   2) C   4                    0.51    1.55    0.036
   3. BD (   1) C   2 - C   3        /123. RY*(   2) C  10                    0.64    1.43    0.038
   3. BD (   1) C   2 - C   3        /196. BD*(   1) O   1 - H  11            0.80    1.04    0.037
   3. BD (   1) C   2 - C   3        /199. BD*(   1) C   2 - H  13            0.33    1.03    0.023
   3. BD (   1) C   2 - C   3        /200. BD*(   1) C   3 - C   4            0.66    1.00    0.033
   3. BD (   1) C   2 - C   3        /201. BD*(   1) C   3 - C  10            0.67    1.02    0.033
   3. BD (   1) C   2 - C   3        /202. BD*(   1) C   3 - H  14            0.32    1.08    0.024
   3. BD (   1) C   2 - C   3        /204. BD*(   1) C   4 - C   7            1.00    1.01    0.040
   3. BD (   1) C   2 - C   3        /216. BD*(   1) C   9 - C  10            1.02    1.04    0.041
   4. BD (   1) C   2 - H  12        / 41. RY*(   1) O   1                    0.30    1.75    0.029
   4. BD (   1) C   2 - H  12        / 61. RY*(   3) C   3                    0.62    1.43    0.038
   4. BD (   1) C   2 - H  12        /202. BD*(   1) C   3 - H  14            1.47    0.98    0.048
   5. BD (   1) C   2 - H  13        /197. BD*(   1) C   2 - C   3            0.34    0.92    0.022
   5. BD (   1) C   2 - H  13        /201. BD*(   1) C   3 - C  10            1.64    0.93    0.050
   6. BD (   1) C   3 - C   4        / 51. RY*(   2) C   2                    0.49    1.52    0.035
   6. BD (   1) C   3 - C   4        / 78. RY*(   2) C   5                    0.28    1.51    0.026
   6. BD (   1) C   3 - C   4        / 95. RY*(   1) C   7                    0.67    1.61    0.042
   6. BD (   1) C   3 - C   4        /122. RY*(   1) C  10                    0.67    1.61    0.042
   6. BD (   1) C   3 - C   4        /195. BD*(   1) O   1 - C   2            1.17    0.85    0.040
   6. BD (   1) C   3 - C   4        /197. BD*(   1) C   2 - C   3            0.46    0.97    0.027
   6. BD (   1) C   3 - C   4        /201. BD*(   1) C   3 - C  10            0.70    0.98    0.033
   6. BD (   1) C   3 - C   4        /202. BD*(   1) C   3 - H  14            0.39    1.05    0.026
   6. BD (   1) C   3 - C   4        /203. BD*(   1) C   4 - C   5            0.54    0.96    0.029
   6. BD (   1) C   3 - C   4        /204. BD*(   1) C   4 - C   7            0.66    0.98    0.032
   6. BD (   1) C   3 - C   4        /205. BD*(   1) C   4 - H  15            0.41    1.03    0.026
   6. BD (   1) C   3 - C   4        /207. BD*(   1) C   5 - H  16            0.72    1.02    0.034
   6. BD (   1) C   3 - C   4        /211. BD*(   1) C   7 - H  19            0.80    1.06    0.037
   6. BD (   1) C   3 - C   4        /220. BD*(   1) C  10 - H  26            0.80    1.08    0.037
   7. BD (   1) C   3 - C  10        / 50. RY*(   1) C   2                    0.48    1.42    0.033
   7. BD (   1) C   3 - C  10        / 68. RY*(   1) C   4                    0.42    1.63    0.033
   7. BD (   1) C   3 - C  10        / 69. RY*(   2) C   4                    0.27    1.52    0.026
   7. BD (   1) C   3 - C  10        /113. RY*(   1) C   9                    0.61    1.63    0.040
   7. BD (   1) C   3 - C  10        /197. BD*(   1) C   2 - C   3            0.57    0.97    0.030
   7. BD (   1) C   3 - C  10        /199. BD*(   1) C   2 - H  13            0.88    1.00    0.038
   7. BD (   1) C   3 - C  10        /200. BD*(   1) C   3 - C   4            0.93    0.97    0.038
   7. BD (   1) C   3 - C  10        /202. BD*(   1) C   3 - H  14            0.41    1.05    0.026
   7. BD (   1) C   3 - C  10        /203. BD*(   1) C   4 - C   5            1.35    0.96    0.046
   7. BD (   1) C   3 - C  10        /216. BD*(   1) C   9 - C  10            0.55    1.01    0.030
   7. BD (   1) C   3 - C  10        /217. BD*(   1) C   9 - H  23            0.80    1.07    0.037
   7. BD (   1) C   3 - C  10        /220. BD*(   1) C  10 - H  26            0.31    1.08    0.023
   8. BD (   1) C   3 - H  14        /198. BD*(   1) C   2 - H  12            1.62    0.88    0.048
   8. BD (   1) C   3 - H  14        /205. BD*(   1) C   4 - H  15            1.63    0.91    0.049
   8. BD (   1) C   3 - H  14        /219. BD*(   1) C  10 - H  25            1.54    0.92    0.048
   9. BD (   1) C   4 - C   5        / 59. RY*(   1) C   3                    0.37    1.65    0.031
   9. BD (   1) C   4 - C   5        / 61. RY*(   3) C   3                    0.36    1.53    0.030
   9. BD (   1) C   4 - C   5        / 86. RY*(   1) O   6                    0.44    2.02    0.038
   9. BD (   1) C   4 - C   5        / 96. RY*(   2) C   7                    0.72    1.44    0.041
   9. BD (   1) C   4 - C   5        /200. BD*(   1) C   3 - C   4            0.71    1.00    0.034
   9. BD (   1) C   4 - C   5        /201. BD*(   1) C   3 - C  10            0.99    1.02    0.040
   9. BD (   1) C   4 - C   5        /204. BD*(   1) C   4 - C   7            0.70    1.01    0.034
   9. BD (   1) C   4 - C   5        /205. BD*(   1) C   4 - H  15            0.31    1.07    0.023
   9. BD (   1) C   4 - C   5        /207. BD*(   1) C   5 - H  16            0.30    1.05    0.022
   9. BD (   1) C   4 - C   5        /208. BD*(   1) C   5 - H  17            0.31    1.03    0.023
   9. BD (   1) C   4 - C   5        /209. BD*(   1) O   6 - H  18            0.85    1.05    0.038
   9. BD (   1) C   4 - C   5        /210. BD*(   1) C   7 - C   8            1.05    1.04    0.042
  10. BD (   1) C   4 - C   7        / 60. RY*(   2) C   3                    0.32    1.46    0.027
  10. BD (   1) C   4 - C   7        / 78. RY*(   2) C   5                    0.52    1.51    0.036
  10. BD (   1) C   4 - C   7        /104. RY*(   1) C   8                    0.60    1.62    0.040
  10. BD (   1) C   4 - C   7        /197. BD*(   1) C   2 - C   3            1.30    0.97    0.045
  10. BD (   1) C   4 - C   7        /200. BD*(   1) C   3 - C   4            0.91    0.97    0.038
  10. BD (   1) C   4 - C   7        /203. BD*(   1) C   4 - C   5            0.56    0.97    0.029
  10. BD (   1) C   4 - C   7        /205. BD*(   1) C   4 - H  15            0.43    1.03    0.027
  10. BD (   1) C   4 - C   7        /208. BD*(   1) C   5 - H  17            0.89    1.00    0.038
  10. BD (   1) C   4 - C   7        /210. BD*(   1) C   7 - C   8            0.56    1.00    0.030
  10. BD (   1) C   4 - C   7        /211. BD*(   1) C   7 - H  19            0.25    1.06    0.021
  10. BD (   1) C   4 - C   7        /214. BD*(   1) C   8 - H  21            0.78    1.08    0.037
  11. BD (   1) C   4 - H  15        /202. BD*(   1) C   3 - H  14            1.53    0.94    0.048
  11. BD (   1) C   4 - H  15        /206. BD*(   1) C   5 - O   6            2.37    0.74    0.053
  11. BD (   1) C   4 - H  15        /212. BD*(   1) C   7 - H  20            1.48    0.94    0.047
  12. BD (   1) C   5 - O   6        /160. RY*(   2) H  18                    0.26    2.15    0.030
  12. BD (   1) C   5 - O   6        /205. BD*(   1) C   4 - H  15            0.69    1.31    0.038
  13. BD (   1) C   5 - H  16        / 87. RY*(   2) O   6                    0.29    1.66    0.028
  13. BD (   1) C   5 - H  16        /200. BD*(   1) C   3 - C   4            1.93    0.90    0.053
  13. BD (   1) C   5 - H  16        /203. BD*(   1) C   4 - C   5            0.34    0.90    0.022
  14. BD (   1) C   5 - H  17        / 87. RY*(   2) O   6                    0.33    1.68    0.030
  14. BD (   1) C   5 - H  17        /203. BD*(   1) C   4 - C   5            0.29    0.91    0.021
  14. BD (   1) C   5 - H  17        /204. BD*(   1) C   4 - C   7            1.57    0.93    0.048
  15. BD (   1) O   6 - H  18        / 79. RY*(   3) C   5                    0.53    2.06    0.042
  15. BD (   1) O   6 - H  18        /203. BD*(   1) C   4 - C   5            1.48    1.11    0.052
  16. BD (   1) C   7 - C   8        / 68. RY*(   1) C   4                    0.40    1.62    0.032
  16. BD (   1) C   7 - C   8        /113. RY*(   1) C   9                    0.53    1.62    0.037
  16. BD (   1) C   7 - C   8        /203. BD*(   1) C   4 - C   5            1.24    0.95    0.044
  16. BD (   1) C   7 - C   8        /204. BD*(   1) C   4 - C   7            0.65    0.97    0.032
  16. BD (   1) C   7 - C   8        /211. BD*(   1) C   7 - H  19            0.40    1.05    0.026
  16. BD (   1) C   7 - C   8        /212. BD*(   1) C   7 - H  20            0.29    1.04    0.022
  16. BD (   1) C   7 - C   8        /213. BD*(   1) C   8 - C   9            0.49    1.00    0.028
  16. BD (   1) C   7 - C   8        /214. BD*(   1) C   8 - H  21            0.31    1.07    0.023
  16. BD (   1) C   7 - C   8        /217. BD*(   1) C   9 - H  23            0.95    1.07    0.040
  17. BD (   1) C   7 - H  19        /105. RY*(   2) C   8                    0.32    1.55    0.028
  17. BD (   1) C   7 - H  19        /200. BD*(   1) C   3 - C   4            1.84    0.85    0.050
  17. BD (   1) C   7 - H  19        /210. BD*(   1) C   7 - C   8            0.25    0.88    0.019
  17. BD (   1) C   7 - H  19        /213. BD*(   1) C   8 - C   9            1.63    0.89    0.048
  18. BD (   1) C   7 - H  20        /205. BD*(   1) C   4 - H  15            1.68    0.91    0.049
  18. BD (   1) C   7 - H  20        /215. BD*(   1) C   8 - H  22            1.46    0.94    0.047
  19. BD (   1) C   8 - C   9        / 95. RY*(   1) C   7                    0.51    1.59    0.036
  19. BD (   1) C   8 - C   9        /122. RY*(   1) C  10                    0.50    1.59    0.036
  19. BD (   1) C   8 - C   9        /210. BD*(   1) C   7 - C   8            0.49    0.98    0.028
  19. BD (   1) C   8 - C   9        /211. BD*(   1) C   7 - H  19            1.01    1.04    0.041
  19. BD (   1) C   8 - C   9        /214. BD*(   1) C   8 - H  21            0.33    1.06    0.024
  19. BD (   1) C   8 - C   9        /215. BD*(   1) C   8 - H  22            0.25    1.04    0.020
  19. BD (   1) C   8 - C   9        /216. BD*(   1) C   9 - C  10            0.48    0.99    0.027
  19. BD (   1) C   8 - C   9        /217. BD*(   1) C   9 - H  23            0.33    1.05    0.024
  19. BD (   1) C   8 - C   9        /220. BD*(   1) C  10 - H  26            1.00    1.06    0.041
  20. BD (   1) C   8 - H  21        /114. RY*(   2) C   9                    0.27    1.54    0.026
  20. BD (   1) C   8 - H  21        /204. BD*(   1) C   4 - C   7            1.89    0.85    0.050
  20. BD (   1) C   8 - H  21        /216. BD*(   1) C   9 - C  10            1.70    0.88    0.049
  21. BD (   1) C   8 - H  22        /212. BD*(   1) C   7 - H  20            1.67    0.92    0.049
  21. BD (   1) C   8 - H  22        /218. BD*(   1) C   9 - H  24            1.58    0.93    0.048
  22. BD (   1) C   9 - C  10        / 59. RY*(   1) C   3                    0.41    1.60    0.033
  22. BD (   1) C   9 - C  10        /104. RY*(   1) C   8                    0.52    1.61    0.037
  22. BD (   1) C   9 - C  10        /197. BD*(   1) C   2 - C   3            1.32    0.95    0.045
  22. BD (   1) C   9 - C  10        /201. BD*(   1) C   3 - C  10            0.67    0.97    0.032
  22. BD (   1) C   9 - C  10        /213. BD*(   1) C   8 - C   9            0.47    0.99    0.027
  22. BD (   1) C   9 - C  10        /214. BD*(   1) C   8 - H  21            0.97    1.06    0.041
  22. BD (   1) C   9 - C  10        /217. BD*(   1) C   9 - H  23            0.31    1.06    0.023
  22. BD (   1) C   9 - C  10        /219. BD*(   1) C  10 - H  25            0.30    1.03    0.022
  22. BD (   1) C   9 - C  10        /220. BD*(   1) C  10 - H  26            0.41    1.06    0.026
  23. BD (   1) C   9 - H  23        /105. RY*(   2) C   8                    0.26    1.54    0.025
  23. BD (   1) C   9 - H  23        /201. BD*(   1) C   3 - C  10            1.82    0.85    0.050
  23. BD (   1) C   9 - H  23        /210. BD*(   1) C   7 - C   8            1.71    0.87    0.049
  24. BD (   1) C   9 - H  24        /215. BD*(   1) C   8 - H  22            1.59    0.92    0.048
  24. BD (   1) C   9 - H  24        /219. BD*(   1) C  10 - H  25            1.69    0.91    0.049
  25. BD (   1) C  10 - H  25        / 60. RY*(   2) C   3                    0.43    1.33    0.030
  25. BD (   1) C  10 - H  25        /202. BD*(   1) C   3 - H  14            1.63    0.92    0.049
  25. BD (   1) C  10 - H  25        /218. BD*(   1) C   9 - H  24            1.49    0.94    0.047
  26. BD (   1) C  10 - H  26        /114. RY*(   2) C   9                    0.31    1.55    0.028
  26. BD (   1) C  10 - H  26        /200. BD*(   1) C   3 - C   4            1.91    0.84    0.051
  26. BD (   1) C  10 - H  26        /213. BD*(   1) C   8 - C   9            1.62    0.88    0.048
  26. BD (   1) C  10 - H  26        /216. BD*(   1) C   9 - C  10            0.26    0.88    0.019
  27. CR (   1) O   1                / 50. RY*(   1) C   2                    0.28   19.85    0.094
  27. CR (   1) O   1                / 51. RY*(   2) C   2                    0.38   19.94    0.111
  27. CR (   1) O   1                / 55. RY*(   6) C   2                    0.33   20.58    0.104
  28. CR (   1) C   2                / 61. RY*(   3) C   3                    0.60   11.06    0.103
  28. CR (   1) C   2                /135. RY*(   1) H  12                    0.35   10.54    0.076
  28. CR (   1) C   2                /139. RY*(   1) H  13                    0.41   10.55    0.083
  28. CR (   1) C   2                /195. BD*(   1) O   1 - C   2            0.63   10.42    0.103
  28. CR (   1) C   2                /197. BD*(   1) C   2 - C   3            0.35   10.53    0.077
  29. CR (   1) C   3                / 70. RY*(   3) C   4                    0.66   10.90    0.107
  29. CR (   1) C   3                /143. RY*(   1) H  14                    0.38   10.49    0.079
  30. CR (   1) C   4                / 60. RY*(   2) C   3                    0.30   10.94    0.073
  30. CR (   1) C   4                /147. RY*(   1) H  15                    0.34   10.48    0.075
  31. CR (   1) C   5                / 71. RY*(   4) C   4                    0.36   11.21    0.081
  31. CR (   1) C   5                /151. RY*(   1) H  16                    0.35   10.53    0.077
  31. CR (   1) C   5                /155. RY*(   1) H  17                    0.39   10.54    0.081
  31. CR (   1) C   5                /203. BD*(   1) C   4 - C   5            0.33   10.53    0.075
  31. CR (   1) C   5                /206. BD*(   1) C   5 - O   6            0.60   10.42    0.100
  32. CR (   1) O   6                / 77. RY*(   1) C   5                    0.66   19.73    0.144
  32. CR (   1) O   6                / 81. RY*(   5) C   5                    0.47   20.29    0.123
  33. CR (   1) C   7                / 69. RY*(   2) C   4                    0.45   10.99    0.089
  33. CR (   1) C   7                /106. RY*(   3) C   8                    0.47   10.80    0.090
  33. CR (   1) C   7                /163. RY*(   1) H  19                    0.34   10.47    0.075
  33. CR (   1) C   7                /167. RY*(   1) H  20                    0.36   10.49    0.078
  34. CR (   1) C   8                / 96. RY*(   2) C   7                    0.28   10.87    0.069
  34. CR (   1) C   8                /115. RY*(   3) C   9                    0.37   10.78    0.079
  34. CR (   1) C   8                /171. RY*(   1) H  21                    0.35   10.46    0.077
  34. CR (   1) C   8                /175. RY*(   1) H  22                    0.33   10.48    0.074
  35. CR (   1) C   9                /106. RY*(   3) C   8                    0.36   10.78    0.079
  35. CR (   1) C   9                /123. RY*(   2) C  10                    0.28   10.86    0.069
  35. CR (   1) C   9                /179. RY*(   1) H  23                    0.36   10.46    0.078
  35. CR (   1) C   9                /183. RY*(   1) H  24                    0.33   10.48    0.074
  36. CR (   1) C  10                / 60. RY*(   2) C   3                    0.46   10.92    0.089
  36. CR (   1) C  10                /115. RY*(   3) C   9                    0.48   10.78    0.091
  36. CR (   1) C  10                /187. RY*(   1) H  25                    0.32   10.48    0.073
  36. CR (   1) C  10                /191. RY*(   1) H  26                    0.37   10.47    0.079
  37. LP (   1) O   1                / 50. RY*(   1) C   2                    0.35    1.46    0.029
  37. LP (   1) O   1                / 52. RY*(   3) C   2                    0.41    1.65    0.033
  37. LP (   1) O   1                / 54. RY*(   5) C   2                    0.26    2.00    0.029
  37. LP (   1) O   1                /133. RY*(   3) H  11                    0.34    1.75    0.031
  37. LP (   1) O   1                /197. BD*(   1) C   2 - C   3            0.35    1.01    0.024
  37. LP (   1) O   1                /198. BD*(   1) C   2 - H  12            0.56    1.04    0.030
  37. LP (   1) O   1                /199. BD*(   1) C   2 - H  13            0.64    1.04    0.032
  38. LP (   2) O   1                / 53. RY*(   4) C   2                    0.63    2.51    0.051
  38. LP (   2) O   1                /131. RY*(   1) H  11                    1.01    1.98    0.057
  38. LP (   2) O   1                /198. BD*(   1) C   2 - H  12            3.06    0.77    0.062
  38. LP (   2) O   1                /199. BD*(   1) C   2 - H  13            2.75    0.77    0.058
  39. LP (   1) O   6                / 77. RY*(   1) C   5                    0.77    1.35    0.041
  39. LP (   1) O   6                /160. RY*(   2) H  18                    0.28    1.91    0.029
  39. LP (   1) O   6                /161. RY*(   3) H  18                    0.30    1.64    0.028
  39. LP (   1) O   6                /203. BD*(   1) C   4 - C   5            0.36    1.00    0.024
  39. LP (   1) O   6                /207. BD*(   1) C   5 - H  16            0.62    1.05    0.032
  39. LP (   1) O   6                /208. BD*(   1) C   5 - H  17            0.60    1.03    0.031
  40. LP (   2) O   6                / 80. RY*(   4) C   5                    0.60    2.47    0.049
  40. LP (   2) O   6                /159. RY*(   1) H  18                    1.00    1.98    0.057
  40. LP (   2) O   6                /207. BD*(   1) C   5 - H  16            2.79    0.78    0.059
  40. LP (   2) O   6                /208. BD*(   1) C   5 - H  17            3.14    0.76    0.062


 Natural Bond Orbitals (Summary):

                                                            Principal Delocalizations
           NBO                        Occupancy    Energy   (geminal,vicinal,remote)
 ====================================================================================
 Molecular unit  1  (C8H16O2)
     1. BD (   1) O   1 - C   2          0.99763    -1.02554  200(v),60(v),132(v)
     2. BD (   1) O   1 - H  11          0.99471    -0.90066  197(v),51(v)
     3. BD (   1) C   2 - C   3          0.98868    -0.77722  216(v),204(v),196(v),201(g)
                                                    200(g),123(v),69(v),199(g)
                                                    202(g)
     4. BD (   1) C   2 - H  12          0.99403    -0.68037  202(v),61(v),41(v)
     5. BD (   1) C   2 - H  13          0.99371    -0.69645  201(v),197(g)
     6. BD (   1) C   3 - C   4          0.98166    -0.74571  195(v),211(v),220(v),207(v)
                                                    201(g),122(v),95(v),204(g)
                                                    203(g),51(v),197(g),205(g)
                                                    202(g),78(v)
     7. BD (   1) C   3 - C  10          0.98574    -0.74554  203(v),200(g),199(v),217(v)
                                                    113(v),197(g),216(g),50(v)
                                                    68(v),202(g),220(g),69(v)
     8. BD (   1) C   3 - H  14          0.98190    -0.62509  205(v),198(v),219(v)
     9. BD (   1) C   4 - C   5          0.98845    -0.77964  210(v),201(v),209(v),96(v)
                                                    200(g),204(g),86(v),59(v)
                                                    61(v),208(g),205(g),207(g)
    10. BD (   1) C   4 - C   7          0.98625    -0.74645  197(v),200(g),208(v),214(v)
                                                    104(v),203(g),210(g),78(v)
                                                    205(g),60(v)
    11. BD (   1) C   4 - H  15          0.98182    -0.63279  206(v),202(v),212(v)
    12. BD (   1) C   5 - O   6          0.99763    -1.01950  205(v),160(v)
    13. BD (   1) C   5 - H  16          0.99331    -0.67658  200(v),203(g),87(v)
    14. BD (   1) C   5 - H  17          0.99374    -0.69413  204(v),87(v),203(g)
    15. BD (   1) O   6 - H  18          0.99462    -0.89531  203(v),79(v)
    16. BD (   1) C   7 - C   8          0.99035    -0.73582  203(v),217(v),204(g),113(v)
                                                    213(g),211(g),68(v),214(g)
                                                    212(g)
    17. BD (   1) C   7 - H  19          0.98931    -0.62508  200(v),213(v),105(v),210(g)
    18. BD (   1) C   7 - H  20          0.98893    -0.62419  205(v),215(v)
    19. BD (   1) C   8 - C   9          0.99087    -0.72540  211(v),220(v),95(v),122(v)
                                                    210(g),216(g),214(g),217(g)
    20. BD (   1) C   8 - H  21          0.98895    -0.61349  204(v),216(v),114(v)
    21. BD (   1) C   8 - H  22          0.98888    -0.61009  212(v),218(v)
    22. BD (   1) C   9 - C  10          0.99001    -0.73077  197(v),214(v),201(g),104(v)
                                                    213(g),59(v),220(g),217(g)
                                                    219(g)
    23. BD (   1) C   9 - H  23          0.98901    -0.61537  201(v),210(v),105(v)
    24. BD (   1) C   9 - H  24          0.98869    -0.60678  219(v),215(v)
    25. BD (   1) C  10 - H  25          0.98910    -0.61796  202(v),218(v),60(v)
    26. BD (   1) C  10 - H  26          0.98882    -0.61949  200(v),213(v),114(v),216(g)
    27. CR (   1) O   1                  0.99987   -19.17312  51(v),55(v),50(v)
    28. CR (   1) C   2                  0.99949   -10.31182  195(g),61(v),139(v),197(g)
                                                    135(v)
    29. CR (   1) C   3                  0.99948   -10.22533  70(v),143(v)
    30. CR (   1) C   4                  0.99947   -10.23132  147(v),60(v)
    31. CR (   1) C   5                  0.99950   -10.31154  206(g),155(v),71(v),151(v)
                                                    203(g)
    32. CR (   1) O   6                  0.99987   -19.16363  77(v),81(v)
    33. CR (   1) C   7                  0.99954   -10.21376  106(v),69(v),167(v),163(v)
    34. CR (   1) C   8                  0.99955   -10.20339  115(v),171(v),175(v),96(v)
    35. CR (   1) C   9                  0.99955   -10.20104  179(v),106(v),183(v),123(v)
    36. CR (   1) C  10                  0.99954   -10.20825  115(v),60(v),191(v),187(v)
    37. LP (   1) O   1                  0.99131    -0.78470  199(v),198(v),52(v),50(v)
                                                    197(v),133(v),54(v)
    38. LP (   2) O   1                  0.98399    -0.52082  198(v),199(v),131(v),53(v)
    39. LP (   1) O   6                  0.99109    -0.77686  77(v),207(v),208(v),203(v)
                                                    161(v),160(v)
    40. LP (   2) O   6                  0.98260    -0.51103  208(v),207(v),159(v),80(v)
    41. RY*(   1) O   1                  0.00075     1.06582   
    42. RY*(   2) O   1                  0.00070     1.16830   
    43. RY*(   3) O   1                  0.00005     1.57257   
    44. RY*(   4) O   1                  0.00002     1.22016   
    45. RY*(   5) O   1                  0.00001     2.48366   
    46. RY*(   6) O   1                  0.00000     2.76614   
    47. RY*(   7) O   1                  0.00000     2.63125   
    48. RY*(   8) O   1                  0.00000     2.58708   
    49. RY*(   9) O   1                  0.00000     2.40070   
    50. RY*(   1) C   2                  0.00199     0.67657   
    51. RY*(   2) C   2                  0.00152     0.77051   
    52. RY*(   3) C   2                  0.00128     0.86989   
    53. RY*(   4) C   2                  0.00073     1.99068   
    54. RY*(   5) C   2                  0.00027     1.21843   
    55. RY*(   6) C   2                  0.00024     1.40737   
    56. RY*(   7) C   2                  0.00011     1.55958   
    57. RY*(   8) C   2                  0.00001     1.72662   
    58. RY*(   9) C   2                  0.00001     2.00772   
    59. RY*(   1) C   3                  0.00299     0.87280   
    60. RY*(   2) C   3                  0.00221     0.70995   
    61. RY*(   3) C   3                  0.00207     0.74643   
    62. RY*(   4) C   3                  0.00045     0.87022   
    63. RY*(   5) C   3                  0.00025     1.93420   
    64. RY*(   6) C   3                  0.00019     1.88125   
    65. RY*(   7) C   3                  0.00009     1.99796   
    66. RY*(   8) C   3                  0.00007     1.96678   
    67. RY*(   9) C   3                  0.00005     2.08107   
    68. RY*(   1) C   4                  0.00317     0.88316   
    69. RY*(   2) C   4                  0.00173     0.77580   
    70. RY*(   3) C   4                  0.00115     0.67721   
    71. RY*(   4) C   4                  0.00057     0.89865   
    72. RY*(   5) C   4                  0.00026     2.00190   
    73. RY*(   6) C   4                  0.00018     1.79145   
    74. RY*(   7) C   4                  0.00008     1.90798   
    75. RY*(   8) C   4                  0.00009     2.05333   
    76. RY*(   9) C   4                  0.00003     2.02031   
    77. RY*(   1) C   5                  0.00190     0.56896   
    78. RY*(   2) C   5                  0.00183     0.76559   
    79. RY*(   3) C   5                  0.00106     1.16631   
    80. RY*(   4) C   5                  0.00074     1.96352   
    81. RY*(   5) C   5                  0.00045     1.12629   
    82. RY*(   6) C   5                  0.00016     1.59107   
    83. RY*(   7) C   5                  0.00005     1.17429   
    84. RY*(   8) C   5                  0.00001     1.93244   
    85. RY*(   9) C   5                  0.00001     1.97172   
    86. RY*(   1) O   6                  0.00089     1.24020   
    87. RY*(   2) O   6                  0.00076     0.98446   
    88. RY*(   3) O   6                  0.00006     1.54441   
    89. RY*(   4) O   6                  0.00002     1.02430   
    90. RY*(   5) O   6                  0.00000     2.71868   
    91. RY*(   6) O   6                  0.00000     2.51726   
    92. RY*(   7) O   6                  0.00001     2.53572   
    93. RY*(   8) O   6                  0.00000     2.67508   
    94. RY*(   9) O   6                  0.00001     2.73798   
    95. RY*(   1) C   7                  0.00289     0.86028   
    96. RY*(   2) C   7                  0.00230     0.66293   
    97. RY*(   3) C   7                  0.00056     0.85930   
    98. RY*(   4) C   7                  0.00029     0.91866   
    99. RY*(   5) C   7                  0.00014     1.80385   
   100. RY*(   6) C   7                  0.00009     1.70442   
   101. RY*(   7) C   7                  0.00005     2.04252   
   102. RY*(   8) C   7                  0.00001     2.10791   
   103. RY*(   9) C   7                  0.00001     2.04570   
   104. RY*(   1) C   8                  0.00264     0.87591   
   105. RY*(   2) C   8                  0.00086     0.92043   
   106. RY*(   3) C   8                  0.00066     0.58220   
   107. RY*(   4) C   8                  0.00019     1.00234   
   108. RY*(   5) C   8                  0.00014     1.75170   
   109. RY*(   6) C   8                  0.00007     2.07246   
   110. RY*(   7) C   8                  0.00003     1.82489   
   111. RY*(   8) C   8                  0.00001     2.07692   
   112. RY*(   9) C   8                  0.00001     1.86878   
   113. RY*(   1) C   9                  0.00262     0.88390   
   114. RY*(   2) C   9                  0.00086     0.92925   
   115. RY*(   3) C   9                  0.00068     0.57254   
   116. RY*(   4) C   9                  0.00020     0.97307   
   117. RY*(   5) C   9                  0.00014     1.78674   
   118. RY*(   6) C   9                  0.00007     2.08071   
   119. RY*(   7) C   9                  0.00003     1.85795   
   120. RY*(   8) C   9                  0.00001     1.92874   
   121. RY*(   9) C   9                  0.00001     1.98480   
   122. RY*(   1) C  10                  0.00289     0.86847   
   123. RY*(   2) C  10                  0.00230     0.65634   
   124. RY*(   3) C  10                  0.00057     0.85882   
   125. RY*(   4) C  10                  0.00029     0.91094   
   126. RY*(   5) C  10                  0.00014     1.83010   
   127. RY*(   6) C  10                  0.00009     1.70415   
   128. RY*(   7) C  10                  0.00005     2.07308   
   129. RY*(   8) C  10                  0.00001     2.14002   
   130. RY*(   9) C  10                  0.00001     2.01755   
   131. RY*(   1) H  11                  0.00073     1.46303   
   132. RY*(   2) H  11                  0.00064     1.00372   
   133. RY*(   3) H  11                  0.00040     0.96436   
   134. RY*(   4) H  11                  0.00001     2.14916   
   135. RY*(   1) H  12                  0.00124     0.22605   
   136. RY*(   2) H  12                  0.00010     1.64155   
   137. RY*(   3) H  12                  0.00006     1.77792   
   138. RY*(   4) H  12                  0.00001     2.05697   
   139. RY*(   1) H  13                  0.00122     0.23381   
   140. RY*(   2) H  13                  0.00013     1.60298   
   141. RY*(   3) H  13                  0.00006     1.71426   
   142. RY*(   4) H  13                  0.00003     2.12817   
   143. RY*(   1) H  14                  0.00227     0.26655   
   144. RY*(   2) H  14                  0.00006     1.82869   
   145. RY*(   3) H  14                  0.00005     1.75459   
   146. RY*(   4) H  14                  0.00002     2.23319   
   147. RY*(   1) H  15                  0.00166     0.25293   
   148. RY*(   2) H  15                  0.00006     1.75401   
   149. RY*(   3) H  15                  0.00007     1.76084   
   150. RY*(   4) H  15                  0.00002     2.20006   
   151. RY*(   1) H  16                  0.00105     0.21928   
   152. RY*(   2) H  16                  0.00010     1.65842   
   153. RY*(   3) H  16                  0.00005     1.77093   
   154. RY*(   4) H  16                  0.00001     2.03460   
   155. RY*(   1) H  17                  0.00099     0.23167   
   156. RY*(   2) H  17                  0.00013     1.65417   
   157. RY*(   3) H  17                  0.00006     1.74451   
   158. RY*(   4) H  17                  0.00001     2.01668   
   159. RY*(   1) H  18                  0.00072     1.46580   
   160. RY*(   2) H  18                  0.00062     1.12905   
   161. RY*(   3) H  18                  0.00038     0.86695   
   162. RY*(   4) H  18                  0.00001     2.13394   
   163. RY*(   1) H  19                  0.00101     0.26110   
   164. RY*(   2) H  19                  0.00009     1.72310   
   165. RY*(   3) H  19                  0.00005     1.72357   
   166. RY*(   4) H  19                  0.00002     2.18785   
   167. RY*(   1) H  20                  0.00154     0.27420   
   168. RY*(   2) H  20                  0.00009     1.76585   
   169. RY*(   3) H  20                  0.00006     1.69772   
   170. RY*(   4) H  20                  0.00002     2.19438   
   171. RY*(   1) H  21                  0.00093     0.25622   
   172. RY*(   2) H  21                  0.00008     1.73974   
   173. RY*(   3) H  21                  0.00006     1.68050   
   174. RY*(   4) H  21                  0.00002     2.19572   
   175. RY*(   1) H  22                  0.00130     0.27443   
   176. RY*(   2) H  22                  0.00009     1.78575   
   177. RY*(   3) H  22                  0.00006     1.64755   
   178. RY*(   4) H  22                  0.00002     2.18250   
   179. RY*(   1) H  23                  0.00093     0.25678   
   180. RY*(   2) H  23                  0.00009     1.73667   
   181. RY*(   3) H  23                  0.00007     1.67674   
   182. RY*(   4) H  23                  0.00002     2.19176   
   183. RY*(   1) H  24                  0.00127     0.27819   
   184. RY*(   2) H  24                  0.00007     1.68077   
   185. RY*(   3) H  24                  0.00008     1.75915   
   186. RY*(   4) H  24                  0.00002     2.18855   
   187. RY*(   1) H  25                  0.00137     0.27599   
   188. RY*(   2) H  25                  0.00009     1.77450   
   189. RY*(   3) H  25                  0.00005     1.68810   
   190. RY*(   4) H  25                  0.00002     2.17774   
   191. RY*(   1) H  26                  0.00120     0.26548   
   192. RY*(   2) H  26                  0.00009     1.73142   
   193. RY*(   3) H  26                  0.00006     1.71775   
   194. RY*(   4) H  26                  0.00002     2.21617   
   195. BD*(   1) O   1 - C   2          0.00676     0.10708   
   196. BD*(   1) O   1 - H  11          0.00240     0.26361   
   197. BD*(   1) C   2 - C   3          0.01295     0.22308   
   198. BD*(   1) C   2 - H  12          0.01397     0.25328   
   199. BD*(   1) C   2 - H  13          0.01190     0.25343   
   200. BD*(   1) C   3 - C   4          0.01628     0.22217   
   201. BD*(   1) C   3 - C  10          0.01160     0.23849   
   202. BD*(   1) C   3 - H  14          0.01296     0.30409   
   203. BD*(   1) C   4 - C   5          0.01304     0.21883   
   204. BD*(   1) C   4 - C   7          0.01177     0.23228   
   205. BD*(   1) C   4 - H  15          0.01154     0.28666   
   206. BD*(   1) C   5 - O   6          0.00831     0.10907   
   207. BD*(   1) C   5 - H  16          0.01213     0.27016   
   208. BD*(   1) C   5 - H  17          0.01265     0.25030   
   209. BD*(   1) O   6 - H  18          0.00249     0.26668   
   210. BD*(   1) C   7 - C   8          0.00719     0.25823   
   211. BD*(   1) C   7 - H  19          0.00601     0.31152   
   212. BD*(   1) C   7 - H  20          0.00875     0.30573   
   213. BD*(   1) C   8 - C   9          0.00784     0.26240   
   214. BD*(   1) C   8 - H  21          0.00567     0.33100   
   215. BD*(   1) C   8 - H  22          0.00854     0.31263   
   216. BD*(   1) C   9 - C  10          0.00715     0.26244   
   217. BD*(   1) C   9 - H  23          0.00567     0.32921   
   218. BD*(   1) C   9 - H  24          0.00838     0.31786   
   219. BD*(   1) C  10 - H  25          0.00913     0.29874   
   220. BD*(   1) C  10 - H  26          0.00622     0.33161   
       -------------------------------
              Total Lewis   39.68165  ( 99.2041%)
        Valence non-Lewis    0.24129  (  0.6032%)
        Rydberg non-Lewis    0.07706  (  0.1926%)
       -------------------------------
            Total unit  1   40.00000  (100.0000%)
           Charge unit  1    0.00000


 ***************************************************
 *******         Beta  spin orbitals         *******
 ***************************************************


 NATURAL POPULATIONS:  Natural atomic orbital occupancies 
                                                          
   NAO  Atom  No  lang   Type(AO)    Occupancy      Energy
 ----------------------------------------------------------
     1    O    1  S      Cor( 1S)     0.99987     -19.16648
     2    O    1  S      Val( 2S)     0.83946      -1.05349
     3    O    1  S      Ryd( 3S)     0.00059       1.24796
     4    O    1  px     Val( 2p)     0.73977      -0.46644
     5    O    1  px     Ryd( 3p)     0.00105       1.06993
     6    O    1  py     Val( 2p)     0.73631      -0.47475
     7    O    1  py     Ryd( 3p)     0.00066       0.92487
     8    O    1  pz     Val( 2p)     0.82157      -0.47971
     9    O    1  pz     Ryd( 3p)     0.00070       0.91047
    10    O    1  dxy    Ryd( 3d)     0.00031       2.74388
    11    O    1  dxz    Ryd( 3d)     0.00041       2.80053
    12    O    1  dyz    Ryd( 3d)     0.00052       2.69992
    13    O    1  dx2y2  Ryd( 3d)     0.00050       2.95811
    14    O    1  dz2    Ryd( 3d)     0.00041       2.65915

    15    C    2  S      Cor( 1S)     0.99949     -10.31150
    16    C    2  S      Val( 2S)     0.50230      -0.40195
    17    C    2  S      Ryd( 3S)     0.00164       0.65102
    18    C    2  px     Val( 2p)     0.49608      -0.25935
    19    C    2  px     Ryd( 3p)     0.00129       0.40027
    20    C    2  py     Val( 2p)     0.44670      -0.25567
    21    C    2  py     Ryd( 3p)     0.00214       0.50774
    22    C    2  pz     Val( 2p)     0.55000      -0.26317
    23    C    2  pz     Ryd( 3p)     0.00126       0.47573
    24    C    2  dxy    Ryd( 3d)     0.00079       2.09479
    25    C    2  dxz    Ryd( 3d)     0.00050       1.92877
    26    C    2  dyz    Ryd( 3d)     0.00059       1.96494
    27    C    2  dx2y2  Ryd( 3d)     0.00062       2.02681
    28    C    2  dz2    Ryd( 3d)     0.00064       2.22106

    29    C    3  S      Cor( 1S)     0.99948     -10.22493
    30    C    3  S      Val( 2S)     0.47380      -0.34895
    31    C    3  S      Ryd( 3S)     0.00146       0.81764
    32    C    3  px     Val( 2p)     0.50724      -0.24774
    33    C    3  px     Ryd( 3p)     0.00217       0.65772
    34    C    3  py     Val( 2p)     0.52331      -0.24200
    35    C    3  py     Ryd( 3p)     0.00241       0.59035
    36    C    3  pz     Val( 2p)     0.60556      -0.24552
    37    C    3  pz     Ryd( 3p)     0.00190       0.67251
    38    C    3  dxy    Ryd( 3d)     0.00029       2.08274
    39    C    3  dxz    Ryd( 3d)     0.00026       1.96221
    40    C    3  dyz    Ryd( 3d)     0.00034       1.97301
    41    C    3  dx2y2  Ryd( 3d)     0.00042       2.05950
    42    C    3  dz2    Ryd( 3d)     0.00048       2.27322

    43    C    4  S      Cor( 1S)     0.99947     -10.23114
    44    C    4  S      Val( 2S)     0.47299      -0.35242
    45    C    4  S      Ryd( 3S)     0.00108       0.84572
    46    C    4  px     Val( 2p)     0.52132      -0.24979
    47    C    4  px     Ryd( 3p)     0.00153       0.57022
    48    C    4  py     Val( 2p)     0.52214      -0.25360
    49    C    4  py     Ryd( 3p)     0.00138       0.62159
    50    C    4  pz     Val( 2p)     0.59704      -0.24778
    51    C    4  pz     Ryd( 3p)     0.00266       0.68578
    52    C    4  dxy    Ryd( 3d)     0.00046       2.06845
    53    C    4  dxz    Ryd( 3d)     0.00029       1.95442
    54    C    4  dyz    Ryd( 3d)     0.00020       1.97649
    55    C    4  dx2y2  Ryd( 3d)     0.00029       2.04616
    56    C    4  dz2    Ryd( 3d)     0.00056       2.26475

    57    C    5  S      Cor( 1S)     0.99949     -10.31093
    58    C    5  S      Val( 2S)     0.50247      -0.40119
    59    C    5  S      Ryd( 3S)     0.00135       0.64928
    60    C    5  px     Val( 2p)     0.53732      -0.26296
    61    C    5  px     Ryd( 3p)     0.00188       0.55575
    62    C    5  py     Val( 2p)     0.56259      -0.26577
    63    C    5  py     Ryd( 3p)     0.00137       0.42412
    64    C    5  pz     Val( 2p)     0.38783      -0.24399
    65    C    5  pz     Ryd( 3p)     0.00208       0.42970
    66    C    5  dxy    Ryd( 3d)     0.00035       2.11212
    67    C    5  dxz    Ryd( 3d)     0.00068       2.10916
    68    C    5  dyz    Ryd( 3d)     0.00079       1.96265
    69    C    5  dx2y2  Ryd( 3d)     0.00036       2.00809
    70    C    5  dz2    Ryd( 3d)     0.00101       2.06097

    71    O    6  S      Cor( 1S)     0.99987     -19.15841
    72    O    6  S      Val( 2S)     0.83938      -1.05003
    73    O    6  S      Ryd( 3S)     0.00076       1.24255
    74    O    6  px     Val( 2p)     0.76455      -0.45890
    75    O    6  px     Ryd( 3p)     0.00096       0.94236
    76    O    6  py     Val( 2p)     0.80646      -0.47180
    77    O    6  py     Ryd( 3p)     0.00105       1.06816
    78    O    6  pz     Val( 2p)     0.78068      -0.48791
    79    O    6  pz     Ryd( 3p)     0.00047       0.92633
    80    O    6  dxy    Ryd( 3d)     0.00033       2.87597
    81    O    6  dxz    Ryd( 3d)     0.00038       2.62837
    82    O    6  dyz    Ryd( 3d)     0.00043       2.67604
    83    O    6  dx2y2  Ryd( 3d)     0.00029       2.76774
    84    O    6  dz2    Ryd( 3d)     0.00069       2.94424

    85    C    7  S      Cor( 1S)     0.99954     -10.21294
    86    C    7  S      Val( 2S)     0.50658      -0.35350
    87    C    7  S      Ryd( 3S)     0.00073       0.85342
    88    C    7  px     Val( 2p)     0.50686      -0.21444
    89    C    7  px     Ryd( 3p)     0.00175       0.50488
    90    C    7  py     Val( 2p)     0.56551      -0.22406
    91    C    7  py     Ryd( 3p)     0.00206       0.55485
    92    C    7  pz     Val( 2p)     0.58766      -0.22525
    93    C    7  pz     Ryd( 3p)     0.00200       0.61290
    94    C    7  dxy    Ryd( 3d)     0.00032       2.13389
    95    C    7  dxz    Ryd( 3d)     0.00024       2.01100
    96    C    7  dyz    Ryd( 3d)     0.00027       2.09918
    97    C    7  dx2y2  Ryd( 3d)     0.00033       2.05061
    98    C    7  dz2    Ryd( 3d)     0.00039       2.22387

    99    C    8  S      Cor( 1S)     0.99955     -10.20301
   100    C    8  S      Val( 2S)     0.50894      -0.34427
   101    C    8  S      Ryd( 3S)     0.00040       0.85951
   102    C    8  px     Val( 2p)     0.58206      -0.21039
   103    C    8  px     Ryd( 3p)     0.00224       0.56884
   104    C    8  py     Val( 2p)     0.50218      -0.20186
   105    C    8  py     Ryd( 3p)     0.00102       0.45205
   106    C    8  pz     Val( 2p)     0.59135      -0.21222
   107    C    8  pz     Ryd( 3p)     0.00154       0.58657
   108    C    8  dxy    Ryd( 3d)     0.00032       2.09156
   109    C    8  dxz    Ryd( 3d)     0.00022       2.09052
   110    C    8  dyz    Ryd( 3d)     0.00025       1.99405
   111    C    8  dx2y2  Ryd( 3d)     0.00034       2.11373
   112    C    8  dz2    Ryd( 3d)     0.00044       2.24931

   113    C    9  S      Cor( 1S)     0.99954     -10.20083
   114    C    9  S      Val( 2S)     0.50897      -0.34264
   115    C    9  S      Ryd( 3S)     0.00038       0.86139
   116    C    9  px     Val( 2p)     0.52805      -0.20370
   117    C    9  px     Ryd( 3p)     0.00136       0.49526
   118    C    9  py     Val( 2p)     0.56033      -0.20881
   119    C    9  py     Ryd( 3p)     0.00224       0.59653
   120    C    9  pz     Val( 2p)     0.59162      -0.20841
   121    C    9  pz     Ryd( 3p)     0.00115       0.52385
   122    C    9  dxy    Ryd( 3d)     0.00031       2.15903
   123    C    9  dxz    Ryd( 3d)     0.00024       1.99568
   124    C    9  dyz    Ryd( 3d)     0.00019       1.99923
   125    C    9  dx2y2  Ryd( 3d)     0.00030       2.07447
   126    C    9  dz2    Ryd( 3d)     0.00048       2.31957

   127    C   10  S      Cor( 1S)     0.99954     -10.20752
   128    C   10  S      Val( 2S)     0.50546      -0.34705
   129    C   10  S      Ryd( 3S)     0.00073       0.85675
   130    C   10  px     Val( 2p)     0.52974      -0.21660
   131    C   10  px     Ryd( 3p)     0.00216       0.55352
   132    C   10  py     Val( 2p)     0.52682      -0.20999
   133    C   10  py     Ryd( 3p)     0.00179       0.50739
   134    C   10  pz     Val( 2p)     0.60851      -0.22358
   135    C   10  pz     Ryd( 3p)     0.00204       0.62428
   136    C   10  dxy    Ryd( 3d)     0.00036       2.14189
   137    C   10  dxz    Ryd( 3d)     0.00025       2.01597
   138    C   10  dyz    Ryd( 3d)     0.00022       2.07386
   139    C   10  dx2y2  Ryd( 3d)     0.00027       2.07833
   140    C   10  dz2    Ryd( 3d)     0.00045       2.24366

   141    H   11  S      Val( 1S)     0.25388      -0.05882
   142    H   11  S      Ryd( 2S)     0.00051       0.25098
   143    H   11  px     Ryd( 2p)     0.00117       2.21535
   144    H   11  py     Ryd( 2p)     0.00058       1.56251
   145    H   11  pz     Ryd( 2p)     0.00061       1.58347

   146    H   12  S      Val( 1S)     0.37193      -0.10720
   147    H   12  S      Ryd( 2S)     0.00114       0.21319
   148    H   12  px     Ryd( 2p)     0.00008       1.61998
   149    H   12  py     Ryd( 2p)     0.00007       1.71739
   150    H   12  pz     Ryd( 2p)     0.00038       2.18011

   151    H   13  S      Val( 1S)     0.33959      -0.10281
   152    H   13  S      Ryd( 2S)     0.00086       0.22952
   153    H   13  px     Ryd( 2p)     0.00016       1.78928
   154    H   13  py     Ryd( 2p)     0.00025       2.04797
   155    H   13  pz     Ryd( 2p)     0.00014       1.66434

   156    H   14  S      Val( 1S)     0.36649      -0.05260
   157    H   14  S      Ryd( 2S)     0.00232       0.26349
   158    H   14  px     Ryd( 2p)     0.00006       1.82931
   159    H   14  py     Ryd( 2p)     0.00007       1.78131
   160    H   14  pz     Ryd( 2p)     0.00036       2.22152

   161    H   15  S      Val( 1S)     0.37404      -0.07361
   162    H   15  S      Ryd( 2S)     0.00167       0.24424
   163    H   15  px     Ryd( 2p)     0.00005       1.75632
   164    H   15  py     Ryd( 2p)     0.00008       1.77859
   165    H   15  pz     Ryd( 2p)     0.00036       2.19864

   166    H   16  S      Val( 1S)     0.37126      -0.09405
   167    H   16  S      Ryd( 2S)     0.00100       0.20840
   168    H   16  px     Ryd( 2p)     0.00022       1.81245
   169    H   16  py     Ryd( 2p)     0.00022       1.91193
   170    H   16  pz     Ryd( 2p)     0.00010       1.77335

   171    H   17  S      Val( 1S)     0.35094      -0.10849
   172    H   17  S      Ryd( 2S)     0.00104       0.22351
   173    H   17  px     Ryd( 2p)     0.00026       2.03426
   174    H   17  py     Ryd( 2p)     0.00012       1.62113
   175    H   17  pz     Ryd( 2p)     0.00016       1.81717

   176    H   18  S      Val( 1S)     0.25345      -0.05531
   177    H   18  S      Ryd( 2S)     0.00045       0.25329
   178    H   18  px     Ryd( 2p)     0.00074       1.63506
   179    H   18  py     Ryd( 2p)     0.00104       2.13602
   180    H   18  pz     Ryd( 2p)     0.00057       1.60307

   181    H   19  S      Val( 1S)     0.37031      -0.05295
   182    H   19  S      Ryd( 2S)     0.00100       0.24220
   183    H   19  px     Ryd( 2p)     0.00014       1.83359
   184    H   19  py     Ryd( 2p)     0.00022       2.00701
   185    H   19  pz     Ryd( 2p)     0.00014       1.82622

   186    H   20  S      Val( 1S)     0.37224      -0.05604
   187    H   20  S      Ryd( 2S)     0.00161       0.26243
   188    H   20  px     Ryd( 2p)     0.00007       1.68318
   189    H   20  py     Ryd( 2p)     0.00010       1.79161
   190    H   20  pz     Ryd( 2p)     0.00035       2.21205

   191    H   21  S      Val( 1S)     0.35987      -0.03151
   192    H   21  S      Ryd( 2S)     0.00086       0.23660
   193    H   21  px     Ryd( 2p)     0.00032       2.15909
   194    H   21  py     Ryd( 2p)     0.00006       1.68860
   195    H   21  pz     Ryd( 2p)     0.00012       1.80634

   196    H   22  S      Val( 1S)     0.37985      -0.05244
   197    H   22  S      Ryd( 2S)     0.00125       0.25604
   198    H   22  px     Ryd( 2p)     0.00010       1.76435
   199    H   22  py     Ryd( 2p)     0.00008       1.67197
   200    H   22  pz     Ryd( 2p)     0.00034       2.21072

   201    H   23  S      Val( 1S)     0.34890      -0.02905
   202    H   23  S      Ryd( 2S)     0.00081       0.23644
   203    H   23  px     Ryd( 2p)     0.00014       1.82433
   204    H   23  py     Ryd( 2p)     0.00028       2.09811
   205    H   23  pz     Ryd( 2p)     0.00008       1.72981

   206    H   24  S      Val( 1S)     0.38370      -0.04943
   207    H   24  S      Ryd( 2S)     0.00126       0.26009
   208    H   24  px     Ryd( 2p)     0.00007       1.67666
   209    H   24  py     Ryd( 2p)     0.00007       1.74451
   210    H   24  pz     Ryd( 2p)     0.00037       2.23459

   211    H   25  S      Val( 1S)     0.38643      -0.06642
   212    H   25  S      Ryd( 2S)     0.00135       0.25886
   213    H   25  px     Ryd( 2p)     0.00006       1.72124
   214    H   25  py     Ryd( 2p)     0.00011       1.73900
   215    H   25  pz     Ryd( 2p)     0.00034       2.20639

   216    H   26  S      Val( 1S)     0.36569      -0.03429
   217    H   26  S      Ryd( 2S)     0.00126       0.25095
   218    H   26  px     Ryd( 2p)     0.00012       1.84693
   219    H   26  py     Ryd( 2p)     0.00025       2.00546
   220    H   26  pz     Ryd( 2p)     0.00013       1.84100


 Summary of Natural Population Analysis:                  
                                                          
                                       Natural Population 
                Natural  -----------------------------------------------
    Atom  No    Charge         Core      Valence    Rydberg      Total
 -----------------------------------------------------------------------
      O    1   -0.14213      0.99987     3.13711    0.00515     4.14213
      C    2   -0.00407      0.99949     1.99509    0.00949     3.00407
      C    3   -0.11911      0.99948     2.10990    0.00972     3.11911
      C    4   -0.12140      0.99947     2.11349    0.00844     3.12140
      C    5    0.00043      0.99949     1.99020    0.00987     2.99957
      O    6   -0.19630      0.99987     3.19108    0.00535     4.19630
      C    7   -0.17424      0.99954     2.16662    0.00807     3.17424
      C    8   -0.19082      0.99955     2.18452    0.00675     3.19082
      C    9   -0.19518      0.99954     2.18897    0.00666     3.19518
      C   10   -0.17832      0.99954     2.17052    0.00825     3.17832
      H   11    0.24325      0.00000     0.25388    0.00287     0.25675
      H   12    0.12639      0.00000     0.37193    0.00167     0.37361
      H   13    0.15900      0.00000     0.33959    0.00141     0.34100
      H   14    0.13070      0.00000     0.36649    0.00281     0.36930
      H   15    0.12380      0.00000     0.37404    0.00216     0.37620
      H   16    0.12720      0.00000     0.37126    0.00153     0.37280
      H   17    0.14749      0.00000     0.35094    0.00158     0.35251
      H   18    0.24376      0.00000     0.25345    0.00279     0.25624
      H   19    0.12819      0.00000     0.37031    0.00150     0.37181
      H   20    0.12563      0.00000     0.37224    0.00213     0.37437
      H   21    0.13877      0.00000     0.35987    0.00136     0.36123
      H   22    0.11838      0.00000     0.37985    0.00177     0.38162
      H   23    0.14979      0.00000     0.34890    0.00132     0.35021
      H   24    0.11452      0.00000     0.38370    0.00177     0.38548
      H   25    0.11171      0.00000     0.38643    0.00186     0.38829
      H   26    0.13255      0.00000     0.36569    0.00176     0.36745
 =======================================================================
   * Total *    1.00000      9.99586    28.89606    0.10808    39.00000

                                 Natural Population      
 --------------------------------------------------------
   Core                       9.99586 ( 99.9586% of  10)
   Valence                   28.89606 ( 99.6416% of  29)
   Natural Minimal Basis     38.89192 ( 99.7229% of  39)
   Natural Rydberg Basis      0.10808 (  0.2771% of  39)
 --------------------------------------------------------

    Atom  No          Natural Electron Configuration
 ----------------------------------------------------------------------------
      O    1      [core]2S( 0.84)2p( 2.30)
      C    2      [core]2S( 0.50)2p( 1.49)
      C    3      [core]2S( 0.47)2p( 1.64)3p( 0.01)
      C    4      [core]2S( 0.47)2p( 1.64)3p( 0.01)
      C    5      [core]2S( 0.50)2p( 1.49)3p( 0.01)
      O    6      [core]2S( 0.84)2p( 2.35)
      C    7      [core]2S( 0.51)2p( 1.66)3p( 0.01)
      C    8      [core]2S( 0.51)2p( 1.68)
      C    9      [core]2S( 0.51)2p( 1.68)
      C   10      [core]2S( 0.51)2p( 1.67)3p( 0.01)
      H   11            1S( 0.25)
      H   12            1S( 0.37)
      H   13            1S( 0.34)
      H   14            1S( 0.37)
      H   15            1S( 0.37)
      H   16            1S( 0.37)
      H   17            1S( 0.35)
      H   18            1S( 0.25)
      H   19            1S( 0.37)
      H   20            1S( 0.37)
      H   21            1S( 0.36)
      H   22            1S( 0.38)
      H   23            1S( 0.35)
      H   24            1S( 0.38)
      H   25            1S( 0.39)
      H   26            1S( 0.37)


 NATURAL BOND ORBITAL ANALYSIS, beta spin orbitals:

                       Occupancies       Lewis Structure    Low   High
           Occ.    -------------------  -----------------   occ   occ
  Cycle   Thresh.   Lewis   Non-Lewis     CR  BD  3C  LP    (L)   (NL)   Dev
 =============================================================================
   1(1)    0.90    38.15781   0.84219     10  27   0   2     0      1    0.01
 -----------------------------------------------------------------------------

 Structure accepted: No low occupancy Lewis orbitals

 --------------------------------------------------------
   Core                      9.99585 ( 99.959% of  10)
   Valence Lewis            28.16196 ( 97.110% of  29)
  ==================       ============================
   Total Lewis              38.15781 ( 97.841% of  39)
  -----------------------------------------------------
   Valence non-Lewis         0.76743 (  1.968% of  39)
   Rydberg non-Lewis         0.07476 (  0.192% of  39)
  ==================       ============================
   Total non-Lewis           0.84219 (  2.159% of  39)
 --------------------------------------------------------


       (Occupancy)   Bond orbital/ Coefficients/ Hybrids
 ---------------------------------------------------------------------------------
     1. (0.99741) BD ( 1) O   1 - C   2  
                ( 67.82%)   0.8235* O   1 s( 32.50%)p 2.07( 67.43%)d 0.00(  0.08%)
                                           -0.0001  0.5701  0.0008 -0.3268 -0.0010
                                            0.6438 -0.0028  0.3911 -0.0016 -0.0073
                                           -0.0026  0.0233 -0.0122 -0.0013
                ( 32.18%)   0.5673* C   2 s( 20.51%)p 3.86( 79.18%)d 0.01(  0.31%)
                                            0.0001  0.4505  0.0460  0.3994  0.0216
                                           -0.6975 -0.0288 -0.3798 -0.0164 -0.0339
                                           -0.0192  0.0313 -0.0197 -0.0132
     2. (0.97980) BD ( 1) O   1 - O   6  
                ( 44.28%)   0.6654* O   1 s(  0.45%)p99.99( 99.50%)d 0.12(  0.05%)
                                            0.0000 -0.0670  0.0047  0.3692 -0.0112
                                            0.6485 -0.0182 -0.6614  0.0174  0.0119
                                           -0.0010  0.0006 -0.0054 -0.0189
                ( 55.72%)   0.7465* O   6 s(  0.47%)p99.99( 99.48%)d 0.11(  0.05%)
                                            0.0000 -0.0683 -0.0005  0.9252 -0.0221
                                           -0.3281  0.0120  0.1748 -0.0051  0.0109
                                            0.0175 -0.0037  0.0088  0.0035
     3. (0.99429) BD ( 1) O   1 - H  11  
                ( 74.54%)   0.8634* O   1 s( 20.70%)p 3.83( 79.21%)d 0.00(  0.09%)
                                            0.0001  0.4546  0.0191  0.8329  0.0272
                                           -0.1466 -0.0196  0.2752 -0.0043  0.0056
                                            0.0212  0.0027  0.0196 -0.0042
                ( 25.46%)   0.5046* H  11 s( 99.53%)p 0.00(  0.47%)
                                            0.9976 -0.0019 -0.0667  0.0092 -0.0133
     4. (0.97443) BD ( 1) C   2 - C   3  
                ( 49.65%)   0.7046* C   2 s( 31.04%)p 2.22( 68.92%)d 0.00(  0.04%)
                                            0.0005  0.5572 -0.0026 -0.7806  0.0203
                                            0.0626 -0.0044 -0.2746 -0.0066 -0.0005
                                            0.0129 -0.0017  0.0129 -0.0081
                ( 50.35%)   0.7096* C   3 s( 25.39%)p 2.94( 74.56%)d 0.00(  0.05%)
                                            0.0001  0.5036  0.0169  0.8106  0.0109
                                           -0.0774 -0.0049  0.2865 -0.0142 -0.0029
                                            0.0121 -0.0013  0.0166 -0.0083
     5. (0.96171) BD ( 1) C   2 - H  12  
                ( 62.12%)   0.7882* C   2 s( 23.51%)p 3.25( 76.44%)d 0.00(  0.04%)
                                            0.0002  0.4848 -0.0114  0.0316  0.0124
                                           -0.1396  0.0024  0.8624 -0.0028  0.0023
                                            0.0040 -0.0065 -0.0018  0.0193
                ( 37.88%)   0.6154* H  12 s( 99.90%)p 0.00(  0.10%)
                                            0.9995 -0.0068  0.0028  0.0044 -0.0307
     6. (0.91104) BD ( 1) C   2 - H  13  
                ( 63.32%)   0.7958* C   2 s( 24.99%)p 3.00( 74.98%)d 0.00(  0.04%)
                                           -0.0008  0.4998 -0.0099  0.4782  0.0080
                                            0.6973 -0.0164 -0.1858  0.0029  0.0157
                                           -0.0062 -0.0065 -0.0033 -0.0052
                ( 36.68%)   0.6056* H  13 s( 99.90%)p 0.00(  0.10%)
                                            0.9995 -0.0070 -0.0147 -0.0258  0.0089
     7. (0.98078) BD ( 1) C   3 - C   4  
                ( 49.96%)   0.7068* C   3 s( 27.22%)p 2.67( 72.73%)d 0.00(  0.04%)
                                            0.0001  0.5217 -0.0019 -0.3985  0.0065
                                            0.6478 -0.0024  0.3858  0.0001 -0.0114
                                           -0.0073  0.0141 -0.0072 -0.0035
                ( 50.04%)   0.7074* C   4 s( 26.74%)p 2.74( 73.22%)d 0.00(  0.04%)
                                            0.0003  0.5171 -0.0039  0.4285  0.0015
                                           -0.6402  0.0038 -0.3724  0.0039 -0.0134
                                           -0.0087  0.0115 -0.0049 -0.0045
     8. (0.92696) BD ( 1) C   3 - C  10  
                ( 52.52%)   0.7247* C   3 s( 27.23%)p 2.67( 72.74%)d 0.00(  0.03%)
                                            0.0004  0.5218  0.0031 -0.4254  0.0154
                                           -0.7338 -0.0005  0.0871 -0.0123  0.0122
                                           -0.0015 -0.0051 -0.0078 -0.0096
                ( 47.48%)   0.6891* C  10 s( 28.51%)p 2.51( 71.45%)d 0.00(  0.04%)
                                            0.0005  0.5339  0.0027  0.4449  0.0190
                                            0.7102 -0.0079 -0.1078 -0.0085  0.0143
                                           -0.0022 -0.0039 -0.0091 -0.0106
     9. (0.97700) BD ( 1) C   3 - H  14  
                ( 63.32%)   0.7958* C   3 s( 20.14%)p 3.96( 79.82%)d 0.00(  0.04%)
                                            0.0004 -0.4486  0.0113 -0.0478 -0.0061
                                           -0.1876  0.0068  0.8721 -0.0015 -0.0005
                                            0.0032  0.0074  0.0007 -0.0191
                ( 36.68%)   0.6056* H  14 s( 99.91%)p 0.00(  0.09%)
                                           -0.9995  0.0086  0.0027  0.0066 -0.0299
    10. (0.96420) BD ( 1) C   4 - C   5  
                ( 50.86%)   0.7131* C   4 s( 25.55%)p 2.91( 74.40%)d 0.00(  0.05%)
                                            0.0000  0.5053  0.0147  0.4302 -0.0035
                                            0.7429  0.0116 -0.0808  0.0185  0.0167
                                           -0.0023 -0.0040 -0.0074 -0.0114
                ( 49.14%)   0.7010* C   5 s( 30.88%)p 2.24( 69.08%)d 0.00(  0.04%)
                                            0.0006  0.5557 -0.0019 -0.3875  0.0042
                                           -0.7343  0.0129  0.0339  0.0113  0.0138
                                            0.0041 -0.0001 -0.0109 -0.0102
    11. (0.94590) BD ( 1) C   4 - C   7  
                ( 52.46%)   0.7243* C   4 s( 27.10%)p 2.69( 72.86%)d 0.00(  0.04%)
                                            0.0003  0.5206  0.0023 -0.7921  0.0035
                                            0.0704  0.0114 -0.3096  0.0156 -0.0022
                                            0.0137 -0.0017  0.0118 -0.0058
                ( 47.54%)   0.6895* C   7 s( 27.46%)p 2.64( 72.50%)d 0.00(  0.04%)
                                            0.0004  0.5240  0.0029  0.7970  0.0009
                                           -0.0693  0.0192  0.2904  0.0136 -0.0026
                                            0.0116 -0.0025  0.0159 -0.0066
    12. (0.98010) BD ( 1) C   4 - H  15  
                ( 62.55%)   0.7909* C   4 s( 20.57%)p 3.86( 79.38%)d 0.00(  0.05%)
                                           -0.0004  0.4534 -0.0097 -0.0584 -0.0042
                                           -0.1795  0.0086  0.8707 -0.0018  0.0006
                                           -0.0013 -0.0059 -0.0003  0.0206
                ( 37.45%)   0.6120* H  15 s( 99.91%)p 0.00(  0.09%)
                                            0.9995 -0.0053  0.0024  0.0060 -0.0297
    13. (0.99756) BD ( 1) C   5 - O   6  
                ( 32.01%)   0.5658* C   5 s( 20.08%)p 3.96( 79.61%)d 0.02(  0.31%)
                                           -0.0000 -0.4464 -0.0400 -0.1828 -0.0103
                                           -0.2010 -0.0162  0.8483  0.0472 -0.0041
                                            0.0191  0.0208 -0.0003 -0.0475
                ( 67.99%)   0.8245* O   6 s( 32.50%)p 2.07( 67.43%)d 0.00(  0.07%)
                                            0.0000 -0.5701 -0.0008  0.1534  0.0002
                                            0.1268  0.0007 -0.7966  0.0018 -0.0024
                                            0.0038 -0.0029  0.0023 -0.0264
    14. (0.97151) BD ( 1) C   5 - H  16  
                ( 62.46%)   0.7903* C   5 s( 24.65%)p 3.06( 75.31%)d 0.00(  0.05%)
                                            0.0003  0.4964 -0.0046 -0.4880  0.0197
                                            0.6474 -0.0045  0.3088 -0.0012 -0.0153
                                           -0.0039  0.0114 -0.0052 -0.0075
                ( 37.54%)   0.6127* H  16 s( 99.90%)p 0.00(  0.10%)
                                            0.9995 -0.0050  0.0195 -0.0203 -0.0135
    15. (0.91714) BD ( 1) C   5 - H  17  
                ( 62.50%)   0.7906* C   5 s( 24.47%)p 3.08( 75.49%)d 0.00(  0.04%)
                                           -0.0010  0.4945 -0.0141  0.7595 -0.0141
                                           -0.0068  0.0246  0.4208  0.0085 -0.0016
                                            0.0118  0.0006  0.0148 -0.0055
                ( 37.50%)   0.6124* H  17 s( 99.91%)p 0.00(  0.09%)
                                            0.9995 -0.0060 -0.0240 -0.0008 -0.0191
    16. (0.99416) BD ( 1) O   6 - H  18  
                ( 74.59%)   0.8637* O   6 s( 20.96%)p 3.77( 78.95%)d 0.00(  0.09%)
                                            0.0002  0.4574  0.0204  0.3450  0.0132
                                            0.8074  0.0216 -0.1320 -0.0233  0.0178
                                            0.0033  0.0090 -0.0164 -0.0137
                ( 25.41%)   0.5040* H  18 s( 99.54%)p 0.00(  0.46%)
                                            0.9977 -0.0020 -0.0337 -0.0576  0.0125
    17. (0.96056) BD ( 1) C   7 - C   8  
                ( 50.90%)   0.7134* C   7 s( 28.03%)p 2.57( 71.93%)d 0.00(  0.04%)
                                            0.0001  0.5294  0.0032 -0.4410 -0.0290
                                           -0.7189  0.0144  0.0833  0.0002  0.0134
                                           -0.0012 -0.0028 -0.0104 -0.0109
                ( 49.10%)   0.7007* C   8 s( 27.83%)p 2.59( 72.12%)d 0.00(  0.05%)
                                            0.0002  0.5276  0.0027  0.4265 -0.0220
                                            0.7293  0.0211 -0.0805  0.0018  0.0169
                                           -0.0017 -0.0020 -0.0054 -0.0114
    18. (0.97707) BD ( 1) C   7 - H  19  
                ( 62.44%)   0.7902* C   7 s( 22.89%)p 3.37( 77.07%)d 0.00(  0.04%)
                                           -0.0001  0.4784  0.0050 -0.4101 -0.0055
                                            0.6526 -0.0048  0.4198 -0.0187 -0.0119
                                           -0.0084  0.0125 -0.0060 -0.0023
                ( 37.56%)   0.6128* H  19 s( 99.91%)p 0.00(  0.09%)
                                            0.9995 -0.0025  0.0156 -0.0221 -0.0128
    19. (0.97176) BD ( 1) C   7 - H  20  
                ( 62.24%)   0.7889* C   7 s( 21.51%)p 3.65( 78.44%)d 0.00(  0.04%)
                                            0.0002 -0.4637  0.0087 -0.0264  0.0214
                                           -0.2271 -0.0132  0.8553 -0.0031 -0.0005
                                            0.0044  0.0081  0.0013 -0.0187
                ( 37.76%)   0.6145* H  20 s( 99.91%)p 0.00(  0.09%)
                                           -0.9995  0.0038 -0.0018  0.0094 -0.0289
    20. (0.97682) BD ( 1) C   8 - C   9  
                ( 49.97%)   0.7069* C   8 s( 27.58%)p 2.62( 72.37%)d 0.00(  0.04%)
                                            0.0002  0.5252  0.0005  0.4048 -0.0286
                                           -0.6562 -0.0173 -0.3578 -0.0088 -0.0141
                                           -0.0090  0.0106 -0.0050 -0.0051
                ( 50.03%)   0.7073* C   9 s( 28.03%)p 2.57( 71.92%)d 0.00(  0.04%)
                                            0.0004  0.5294  0.0003 -0.4284 -0.0288
                                            0.6363 -0.0112  0.3604 -0.0026 -0.0110
                                           -0.0071  0.0136 -0.0082 -0.0042
    21. (0.96569) BD ( 1) C   8 - H  21  
                ( 63.06%)   0.7941* C   8 s( 22.79%)p 3.39( 77.17%)d 0.00(  0.04%)
                                            0.0001 -0.4774 -0.0057  0.7987 -0.0040
                                           -0.0828  0.0053  0.3558 -0.0174  0.0040
                                           -0.0129  0.0030 -0.0129  0.0040
                ( 36.94%)   0.6078* H  21 s( 99.91%)p 0.00(  0.09%)
                                           -0.9995  0.0028 -0.0283  0.0011 -0.0108
    22. (0.98014) BD ( 1) C   8 - H  22  
                ( 61.75%)   0.7858* C   8 s( 21.67%)p 3.61( 78.29%)d 0.00(  0.04%)
                                           -0.0001  0.4654 -0.0081 -0.1226 -0.0247
                                           -0.1706  0.0002  0.8591 -0.0061  0.0003
                                           -0.0022 -0.0066  0.0003  0.0197
                ( 38.25%)   0.6185* H  22 s( 99.91%)p 0.00(  0.09%)
                                            0.9995 -0.0045  0.0079  0.0058 -0.0282
    23. (0.97558) BD ( 1) C   9 - C  10  
                ( 49.34%)   0.7025* C   9 s( 27.86%)p 2.59( 72.09%)d 0.00(  0.04%)
                                            0.0004  0.5278  0.0017  0.7875  0.0047
                                           -0.0818 -0.0304  0.3051 -0.0031  0.0007
                                            0.0134  0.0001  0.0152 -0.0062
                ( 50.66%)   0.7117* C  10 s( 27.65%)p 2.62( 72.31%)d 0.00(  0.04%)
                                            0.0001  0.5258  0.0037 -0.7913 -0.0016
                                            0.0539 -0.0332 -0.3048 -0.0080 -0.0046
                                            0.0120 -0.0023  0.0147 -0.0067
    24. (0.94510) BD ( 1) C   9 - H  23  
                ( 63.42%)   0.7963* C   9 s( 22.03%)p 3.54( 77.93%)d 0.00(  0.04%)
                                            0.0005 -0.4694 -0.0057  0.4399 -0.0033
                                            0.7553 -0.0081 -0.1219  0.0167 -0.0128
                                            0.0031  0.0063  0.0080  0.0090
                ( 36.58%)   0.6048* H  23 s( 99.91%)p 0.00(  0.09%)
                                           -0.9995  0.0038 -0.0159 -0.0261  0.0008
    25. (0.98798) BD ( 1) C   9 - H  24  
                ( 61.65%)   0.7852* C   9 s( 21.96%)p 3.55( 78.00%)d 0.00(  0.04%)
                                            0.0002 -0.4685  0.0081 -0.0368  0.0143
                                           -0.1284  0.0224  0.8726  0.0003 -0.0006
                                            0.0031  0.0072  0.0007 -0.0196
                ( 38.35%)   0.6192* H  24 s( 99.91%)p 0.00(  0.09%)
                                           -0.9995  0.0040 -0.0011  0.0006 -0.0298
    26. (0.98874) BD ( 1) C  10 - H  25  
                ( 61.45%)   0.7839* C  10 s( 21.72%)p 3.60( 78.23%)d 0.00(  0.05%)
                                           -0.0002  0.4660 -0.0085 -0.0345  0.0028
                                           -0.1982 -0.0262  0.8609 -0.0064  0.0000
                                           -0.0012 -0.0056 -0.0003  0.0206
                ( 38.55%)   0.6209* H  25 s( 99.91%)p 0.00(  0.09%)
                                            0.9995 -0.0042  0.0015  0.0111 -0.0276
    27. (0.97708) BD ( 1) C  10 - H  26  
                ( 62.98%)   0.7936* C  10 s( 22.00%)p 3.54( 77.96%)d 0.00(  0.04%)
                                            0.0002 -0.4690 -0.0040 -0.4167  0.0142
                                            0.6724  0.0043  0.3917 -0.0146  0.0133
                                            0.0088 -0.0114  0.0034  0.0030
                ( 37.02%)   0.6085* H  26 s( 99.91%)p 0.00(  0.09%)
                                           -0.9995  0.0024  0.0139 -0.0242 -0.0121
    28. (0.99987) CR ( 1) O   1           s(100.00%)p 0.00(  0.00%)
                                            1.0000 -0.0000 -0.0000 -0.0002 -0.0000
                                            0.0000  0.0000  0.0000 -0.0000 -0.0000
                                           -0.0000  0.0000 -0.0000  0.0000
    29. (0.99949) CR ( 1) C   2           s(100.00%)p 0.00(  0.00%)
                                            1.0000  0.0000 -0.0000  0.0007 -0.0000
                                            0.0006 -0.0000 -0.0002  0.0000  0.0000
                                           -0.0000 -0.0000 -0.0000 -0.0000
    30. (0.99948) CR ( 1) C   3           s(100.00%)p 0.00(  0.00%)
                                            1.0000 -0.0001 -0.0000  0.0002 -0.0000
                                            0.0003 -0.0000 -0.0005  0.0000 -0.0000
                                           -0.0000 -0.0000  0.0000  0.0000
    31. (0.99947) CR ( 1) C   4           s(100.00%)p 0.00(  0.00%)
                                            1.0000 -0.0002 -0.0000  0.0001 -0.0000
                                            0.0000 -0.0000  0.0005 -0.0000  0.0000
                                           -0.0000 -0.0000 -0.0000  0.0000
    32. (0.99949) CR ( 1) C   5           s(100.00%)p 0.00(  0.00%)
                                            1.0000 -0.0000 -0.0000  0.0011 -0.0000
                                            0.0002  0.0000  0.0003  0.0000 -0.0000
                                            0.0000 -0.0000  0.0000  0.0000
    33. (0.99987) CR ( 1) O   6           s(100.00%)p 0.00(  0.00%)
                                            1.0000 -0.0001 -0.0000 -0.0001 -0.0000
                                           -0.0001 -0.0000  0.0001  0.0000 -0.0000
                                           -0.0000 -0.0000  0.0000  0.0000
    34. (0.99954) CR ( 1) C   7           s(100.00%)p 0.00(  0.00%)
                                            1.0000 -0.0001 -0.0000 -0.0003 -0.0000
                                            0.0002 -0.0000 -0.0003 -0.0000 -0.0000
                                           -0.0000  0.0000 -0.0000  0.0000
    35. (0.99955) CR ( 1) C   8           s(100.00%)p 0.00(  0.00%)
                                            1.0000 -0.0001 -0.0000 -0.0003  0.0000
                                           -0.0001 -0.0000  0.0001  0.0000 -0.0000
                                            0.0000 -0.0000  0.0000  0.0000
    36. (0.99954) CR ( 1) C   9           s(100.00%)p 0.00(  0.00%)
                                            1.0000 -0.0001  0.0000 -0.0003  0.0000
                                           -0.0006  0.0000 -0.0004 -0.0000  0.0000
                                           -0.0000 -0.0000 -0.0000  0.0000
    37. (0.99955) CR ( 1) C  10           s(100.00%)p 0.00(  0.00%)
                                            1.0000 -0.0001 -0.0000 -0.0001 -0.0000
                                           -0.0005  0.0000  0.0002  0.0000 -0.0000
                                           -0.0000  0.0000  0.0000  0.0000
    38. (0.99083) LP ( 1) O   1           s( 46.34%)p 1.16( 53.62%)d 0.00(  0.04%)
                                            0.0000  0.6807 -0.0100 -0.2470  0.0063
                                           -0.3773  0.0025 -0.5768  0.0071 -0.0097
                                           -0.0081 -0.0110  0.0047 -0.0078
    39. (0.99063) LP ( 1) O   6           s( 46.07%)p 1.17( 53.90%)d 0.00(  0.04%)
                                            0.0000  0.6787 -0.0108 -0.0109  0.0008
                                           -0.4715  0.0096 -0.5625  0.0034  0.0007
                                           -0.0043 -0.0169  0.0037 -0.0065
    40. (0.00074) RY*( 1) O   1           s( 15.13%)p 4.88( 73.81%)d 0.73( 11.06%)
                                           -0.0000  0.0050  0.3890  0.0027 -0.3397
                                            0.0052  0.2470 -0.0088 -0.7494 -0.1581
                                            0.0618 -0.1565  0.0610 -0.2315
    41. (0.00071) RY*( 2) O   1           s( 13.03%)p 5.91( 76.99%)d 0.77(  9.98%)
                                            0.0000  0.0045  0.3609 -0.0077 -0.6466
                                           -0.0139 -0.4891  0.0110  0.3351 -0.1238
                                           -0.1041 -0.0034  0.2606  0.0757
    42. (0.00004) RY*( 3) O   1           s( 28.65%)p 1.88( 53.93%)d 0.61( 17.43%)
    43. (0.00002) RY*( 4) O   1           s( 36.29%)p 1.30( 47.07%)d 0.46( 16.64%)
    44. (0.00001) RY*( 5) O   1           s(  1.94%)p 6.95( 13.51%)d43.51( 84.55%)
    45. (0.00000) RY*( 6) O   1           s(  0.18%)p16.46(  2.97%)d99.99( 96.85%)
    46. (0.00000) RY*( 7) O   1           s(  0.27%)p14.37(  3.84%)d99.99( 95.89%)
    47. (0.00000) RY*( 8) O   1           s(  0.81%)p20.94( 17.06%)d99.99( 82.13%)
    48. (0.00000) RY*( 9) O   1           s(  3.70%)p 2.99( 11.07%)d23.03( 85.23%)
    49. (0.00213) RY*( 1) C   2           s( 19.64%)p 3.43( 67.42%)d 0.66( 12.94%)
                                           -0.0000 -0.0018  0.4432 -0.0168 -0.4756
                                            0.0128 -0.6546  0.0219  0.1365  0.0291
                                           -0.1887  0.0047  0.2943 -0.0793
    50. (0.00157) RY*( 2) C   2           s(  7.66%)p10.05( 76.98%)d 2.01( 15.36%)
                                           -0.0000  0.0251  0.2756  0.0026 -0.3006
                                            0.0044  0.6441 -0.0018  0.5144 -0.2747
                                           -0.2080 -0.0124  0.1639 -0.0887
    51. (0.00133) RY*( 3) C   2           s( 17.90%)p 2.79( 49.94%)d 1.80( 32.16%)
                                            0.0000 -0.0044  0.4231  0.0016 -0.0966
                                            0.0246  0.1839  0.0140 -0.6748 -0.3384
                                            0.1908 -0.3230  0.0185 -0.2570
    52. (0.00045) RY*( 4) C   2           s(  0.15%)p94.90( 13.93%)d99.99( 85.93%)
                                            0.0000  0.0056  0.0379  0.0075 -0.0685
                                            0.0005  0.1670 -0.0178 -0.3260  0.0219
                                           -0.1307  0.1614  0.4751  0.7681
    53. (0.00025) RY*( 5) C   2           s( 17.09%)p 2.87( 49.10%)d 1.98( 33.81%)
                                            0.0000 -0.0326  0.4122 -0.0198  0.6687
                                            0.0467 -0.1749  0.0250  0.1002 -0.4274
                                           -0.2876  0.2303 -0.1003  0.0977
    54. (0.00023) RY*( 6) C   2           s( 18.66%)p 0.46(  8.66%)d 3.90( 72.68%)
                                           -0.0000  0.0035  0.4319 -0.0191 -0.2404
                                            0.0193  0.1380  0.0061 -0.0948  0.3426
                                            0.0381  0.3777 -0.6501  0.2068
    55. (0.00010) RY*( 7) C   2           s( 12.59%)p 1.41( 17.68%)d 5.54( 69.73%)
    56. (0.00001) RY*( 8) C   2           s(  2.18%)p 2.80(  6.09%)d42.16( 91.74%)
    57. (0.00001) RY*( 9) C   2           s(  4.09%)p 2.61( 10.68%)d20.86( 85.23%)
    58. (0.00297) RY*( 1) C   3           s( 29.70%)p 2.22( 65.94%)d 0.15(  4.36%)
                                            0.0000 -0.0062  0.5449 -0.0091 -0.0091
                                            0.0136  0.5544 -0.0178 -0.5927  0.0509
                                            0.0542  0.0279 -0.0133 -0.1926
    59. (0.00228) RY*( 2) C   3           s(  4.70%)p19.27( 90.59%)d 1.00(  4.71%)
                                            0.0000 -0.0102  0.2166 -0.0106 -0.1609
                                            0.0024 -0.7885 -0.0073 -0.5080 -0.0879
                                           -0.0110  0.1042  0.1321 -0.1046
    60. (0.00204) RY*( 3) C   3           s(  0.35%)p99.99( 95.58%)d11.59(  4.07%)
                                            0.0000 -0.0214  0.0553  0.0031  0.9639
                                            0.0061 -0.1353 -0.0028 -0.0918 -0.0240
                                           -0.1102  0.0543 -0.1575 -0.0135
    61. (0.00050) RY*( 4) C   3           s( 63.15%)p 0.48( 30.04%)d 0.11(  6.81%)
                                            0.0000  0.0032  0.7947 -0.0082  0.0003
                                           -0.0022 -0.1313 -0.0029  0.5321  0.0200
                                           -0.1042 -0.0123  0.1314  0.1985
    62. (0.00025) RY*( 5) C   3           s(  1.25%)p 1.64(  2.05%)d77.34( 96.70%)
                                            0.0000  0.0022  0.1118  0.0093 -0.1135
                                           -0.0102 -0.0431 -0.0048  0.0746 -0.3897
                                            0.3660  0.3524 -0.7431  0.0696
    63. (0.00019) RY*( 6) C   3           s(  0.23%)p 1.01(  0.23%)d99.99( 99.55%)
                                           -0.0000 -0.0005  0.0475 -0.0025 -0.0130
                                            0.0003 -0.0083  0.0049 -0.0449 -0.5831
                                           -0.1188 -0.7895 -0.1263 -0.0443
    64. (0.00008) RY*( 7) C   3           s(  0.02%)p99.99(  2.86%)d99.99( 97.12%)
    65. (0.00005) RY*( 8) C   3           s(  0.46%)p 7.50(  3.42%)d99.99( 96.13%)
    66. (0.00006) RY*( 9) C   3           s(  0.16%)p57.38(  9.43%)d99.99( 90.40%)
    67. (0.00308) RY*( 1) C   4           s( 10.25%)p 8.29( 85.04%)d 0.46(  4.70%)
                                           -0.0000 -0.0091  0.3201 -0.0005 -0.0160
                                           -0.0152 -0.4186  0.0162  0.8213  0.0190
                                            0.0337  0.0460  0.0074 -0.2083
    68. (0.00173) RY*( 2) C   4           s(  2.20%)p41.13( 90.43%)d 3.35(  7.38%)
                                           -0.0000  0.0073  0.1481 -0.0089 -0.8858
                                           -0.0038 -0.2664 -0.0050 -0.2204  0.2112
                                           -0.0609  0.0914 -0.1301 -0.0132
    69. (0.00105) RY*( 3) C   4           s( 29.99%)p 2.23( 66.78%)d 0.11(  3.22%)
                                           -0.0000  0.0180  0.5473 -0.0019  0.3592
                                           -0.0008 -0.5489  0.0023 -0.4873  0.0241
                                            0.0280 -0.1678  0.0392 -0.0343
    70. (0.00054) RY*( 4) C   4           s( 51.13%)p 0.76( 38.73%)d 0.20( 10.14%)
                                           -0.0000 -0.0129  0.7150 -0.0040 -0.0941
                                           -0.0117  0.6139  0.0060  0.0366 -0.1160
                                           -0.2849 -0.0251  0.0667 -0.0413
    71. (0.00025) RY*( 5) C   4           s(  0.66%)p 3.22(  2.12%)d99.99( 97.22%)
                                           -0.0000 -0.0033  0.0811  0.0096  0.0605
                                           -0.0159  0.1211 -0.0054  0.0498  0.7695
                                            0.2230  0.0790  0.5267  0.2162
    72. (0.00017) RY*( 6) C   4           s(  4.37%)p 0.63(  2.74%)d21.24( 92.89%)
                                           -0.0000 -0.0045  0.2091  0.0037 -0.0003
                                           -0.0071  0.1423 -0.0080  0.0836  0.0421
                                            0.6439 -0.1317 -0.5616  0.4239
    73. (0.00010) RY*( 7) C   4           s(  0.33%)p12.89(  4.20%)d99.99( 95.47%)
    74. (0.00007) RY*( 8) C   4           s(  0.00%)p 1.00(  7.51%)d12.31( 92.49%)
    75. (0.00003) RY*( 9) C   4           s(  1.10%)p 2.36(  2.59%)d87.71( 96.31%)
    76. (0.00194) RY*( 1) C   5           s(  5.93%)p13.88( 82.28%)d 1.99( 11.79%)
                                           -0.0000  0.0001  0.2435 -0.0244 -0.8592
                                            0.0096  0.2012  0.0107 -0.2081  0.1926
                                           -0.1245 -0.0122  0.2239 -0.1225
    77. (0.00182) RY*( 2) C   5           s( 28.18%)p 2.17( 61.04%)d 0.38( 10.78%)
                                           -0.0000  0.0026  0.5308  0.0155  0.1821
                                           -0.0182 -0.5580  0.0430 -0.5134  0.0458
                                           -0.1957 -0.1388 -0.1125 -0.1884
    78. (0.00104) RY*( 3) C   5           s(  6.32%)p 8.25( 52.12%)d 6.58( 41.56%)
                                            0.0000  0.0093  0.2512  0.0045 -0.0824
                                            0.0165 -0.1611 -0.0105  0.6986  0.1533
                                           -0.1323 -0.5886 -0.1046 -0.1312
    79. (0.00065) RY*( 4) C   5           s(  1.50%)p17.64( 26.55%)d47.81( 71.95%)
                                           -0.0000 -0.0175  0.1214 -0.0160  0.0768
                                            0.0013  0.3776  0.0339 -0.3401  0.0237
                                            0.5465 -0.6024 -0.1385  0.1954
    80. (0.00039) RY*( 5) C   5           s(  4.39%)p 7.49( 32.89%)d14.29( 62.72%)
                                           -0.0000 -0.0221  0.2083 -0.0078  0.2865
                                           -0.0125  0.4888  0.0480 -0.0730  0.0102
                                           -0.6884 -0.1187  0.1513  0.3409
    81. (0.00012) RY*( 6) C   5           s( 16.32%)p 0.76( 12.40%)d 4.37( 71.28%)
                                           -0.0000  0.0021  0.4039 -0.0083 -0.1458
                                           -0.0142 -0.2562  0.0262  0.1901 -0.3398
                                            0.2185  0.1584  0.2087  0.6935
    82. (0.00004) RY*( 7) C   5           s( 33.44%)p 0.70( 23.31%)d 1.29( 43.25%)
    83. (0.00001) RY*( 8) C   5           s(  0.02%)p99.99(  6.05%)d99.99( 93.93%)
    84. (0.00001) RY*( 9) C   5           s(  3.83%)p 1.01(  3.88%)d24.11( 92.29%)
    85. (0.00090) RY*( 1) O   6           s( 32.72%)p 1.80( 58.88%)d 0.26(  8.40%)
                                           -0.0000  0.0070  0.5720  0.0086  0.0676
                                           -0.0069 -0.7630 -0.0022 -0.0437  0.0938
                                            0.0234 -0.2445 -0.0754 -0.0959
    86. (0.00072) RY*( 2) O   6           s(  5.16%)p16.66( 85.88%)d 1.74(  8.96%)
                                            0.0000  0.0022  0.2271 -0.0166 -0.9077
                                            0.0055  0.1087 -0.0028 -0.1508  0.0684
                                           -0.2732  0.0015  0.0169 -0.1001
    87. (0.00006) RY*( 3) O   6           s( 32.77%)p 1.53( 50.11%)d 0.52( 17.12%)
    88. (0.00002) RY*( 4) O   6           s( 28.46%)p 2.36( 67.21%)d 0.15(  4.33%)
    89. (0.00000) RY*( 5) O   6           s(  0.17%)p34.03(  5.77%)d99.99( 94.06%)
    90. (0.00000) RY*( 6) O   6           s(  0.01%)p 1.00(  8.03%)d11.45( 91.96%)
    91. (0.00001) RY*( 7) O   6           s(  0.15%)p63.80(  9.63%)d99.99( 90.22%)
    92. (0.00000) RY*( 8) O   6           s(  0.27%)p 8.20(  2.24%)d99.99( 97.49%)
    93. (0.00001) RY*( 9) O   6           s(  0.29%)p42.39( 12.50%)d99.99( 87.21%)
    94. (0.00287) RY*( 1) C   7           s(  6.24%)p14.20( 88.62%)d 0.82(  5.13%)
                                           -0.0000  0.0192  0.2491  0.0145  0.4177
                                           -0.0202 -0.3901 -0.0204 -0.7474 -0.0921
                                           -0.0521  0.1321 -0.0498 -0.1422
    95. (0.00196) RY*( 2) C   7           s( 13.64%)p 5.87( 80.08%)d 0.46(  6.28%)
                                            0.0000 -0.0073  0.3693 -0.0131  0.3886
                                            0.0079  0.8014 -0.0058 -0.0856  0.2205
                                           -0.0040  0.0615  0.0716 -0.0722
    96. (0.00053) RY*( 3) C   7           s(  9.17%)p 7.58( 69.52%)d 2.32( 21.31%)
                                            0.0000 -0.0228  0.3020  0.0105 -0.7445
                                            0.0085  0.0935  0.0004 -0.3635  0.1451
                                            0.2287  0.2145  0.2930 -0.0884
    97. (0.00030) RY*( 4) C   7           s( 58.21%)p 0.46( 26.83%)d 0.26( 14.97%)
                                            0.0000  0.0079  0.7629 -0.0051  0.0737
                                           -0.0000 -0.2999 -0.0053  0.4158 -0.0458
                                            0.2671  0.0571 -0.1456  0.2276
    98. (0.00014) RY*( 5) C   7           s(  8.90%)p 0.29(  2.57%)d 9.94( 88.53%)
                                            0.0000  0.0001  0.2984 -0.0021 -0.0626
                                            0.0022 -0.1318  0.0025  0.0660  0.0652
                                           -0.6223 -0.5207  0.4598 -0.1061
    99. (0.00008) RY*( 6) C   7           s(  2.18%)p 9.40( 20.45%)d35.57( 77.38%)
   100. (0.00005) RY*( 7) C   7           s(  0.12%)p49.65(  5.76%)d99.99( 94.13%)
   101. (0.00001) RY*( 8) C   7           s(  0.18%)p 9.33(  1.70%)d99.99( 98.12%)
   102. (0.00001) RY*( 9) C   7           s(  1.47%)p 3.07(  4.53%)d63.73( 93.99%)
   103. (0.00244) RY*( 1) C   8           s(  6.41%)p13.74( 88.03%)d 0.87(  5.57%)
                                           -0.0000  0.0215  0.2522  0.0283  0.6407
                                           -0.0090 -0.1687  0.0202  0.6634 -0.0227
                                            0.1156  0.0133  0.1253 -0.1610
   104. (0.00085) RY*( 2) C   8           s(  6.11%)p11.02( 67.32%)d 4.35( 26.57%)
                                            0.0000 -0.0212  0.2463 -0.0110 -0.5617
                                           -0.0086  0.2835  0.0042  0.5264 -0.0422
                                            0.1361  0.2446 -0.3973 -0.1664
   105. (0.00065) RY*( 3) C   8           s(  0.94%)p94.52( 89.15%)d10.50(  9.90%)
                                           -0.0000 -0.0098  0.0966 -0.0027 -0.2594
                                            0.0218 -0.9074  0.0057 -0.0183  0.0548
                                            0.0710 -0.1147 -0.2321 -0.1548
   106. (0.00018) RY*( 4) C   8           s( 74.37%)p 0.24( 17.50%)d 0.11(  8.13%)
                                            0.0000  0.0064  0.8624 -0.0048  0.1643
                                           -0.0020  0.0939  0.0024 -0.3730  0.0019
                                           -0.0867 -0.0564 -0.2387  0.1168
   107. (0.00014) RY*( 5) C   8           s(  0.21%)p16.10(  3.32%)d99.99( 96.47%)
                                           -0.0000  0.0014  0.0454 -0.0009  0.0242
                                            0.0056 -0.1777 -0.0013 -0.0316  0.3795
                                            0.0437  0.8103  0.1405  0.3774
   108. (0.00007) RY*( 6) C   8           s(  0.34%)p 9.51(  3.26%)d99.99( 96.40%)
   109. (0.00003) RY*( 7) C   8           s(  1.79%)p11.20( 20.00%)d43.78( 78.21%)
   110. (0.00001) RY*( 8) C   8           s(  0.47%)p 2.25(  1.05%)d99.99( 98.48%)
   111. (0.00000) RY*( 9) C   8           s(  9.49%)p 1.10( 10.41%)d 8.44( 80.10%)
   112. (0.00243) RY*( 1) C   9           s(  6.39%)p13.75( 87.88%)d 0.90(  5.72%)
                                           -0.0000  0.0206  0.2520  0.0159  0.3758
                                            0.0284  0.6850 -0.0145 -0.5168  0.1085
                                            0.0026  0.0036 -0.0614 -0.2042
   113. (0.00079) RY*( 2) C   9           s(  3.74%)p18.81( 70.40%)d 6.91( 25.86%)
                                            0.0000 -0.0222  0.1922 -0.0107  0.0366
                                           -0.0027 -0.5673 -0.0060 -0.6170 -0.3330
                                           -0.1794 -0.0401  0.1921 -0.2776
   114. (0.00064) RY*( 3) C   9           s(  0.44%)p99.99( 90.51%)d20.59(  9.05%)
                                            0.0000 -0.0088  0.0657  0.0168 -0.8791
                                           -0.0127  0.3088 -0.0022 -0.1907 -0.1496
                                            0.1558 -0.1505  0.0780 -0.1231
   115. (0.00018) RY*( 4) C   9           s( 75.46%)p 0.16( 12.35%)d 0.16( 12.19%)
                                           -0.0000  0.0049  0.8687 -0.0039  0.0574
                                           -0.0015 -0.0115 -0.0034  0.3465 -0.2756
                                            0.1212 -0.1280 -0.0181  0.1205
   116. (0.00014) RY*( 5) C   9           s(  3.60%)p 1.18(  4.25%)d25.57( 92.15%)
                                            0.0000  0.0017  0.1898  0.0053 -0.1480
                                           -0.0052  0.1243  0.0007  0.0711  0.2373
                                           -0.6550  0.3472  0.5383  0.1607
   117. (0.00007) RY*( 6) C   9           s(  0.05%)p56.27(  2.54%)d99.99( 97.41%)
   118. (0.00003) RY*( 7) C   9           s(  1.05%)p19.45( 20.38%)d75.03( 78.58%)
   119. (0.00001) RY*( 8) C   9           s(  8.76%)p 1.23( 10.74%)d 9.19( 80.50%)
   120. (0.00001) RY*( 9) C   9           s(  0.63%)p 1.61(  1.01%)d99.99( 98.36%)
   121. (0.00288) RY*( 1) C  10           s(  1.68%)p55.36( 92.94%)d 3.20(  5.38%)
                                           -0.0000  0.0213  0.1278 -0.0161 -0.5220
                                            0.0235  0.4472  0.0187  0.6751 -0.1221
                                           -0.0585  0.1115 -0.0713 -0.1341
   122. (0.00211) RY*( 2) C  10           s( 18.62%)p 4.07( 75.83%)d 0.30(  5.55%)
                                            0.0000 -0.0016  0.4315 -0.0046  0.7211
                                           -0.0108 -0.0140  0.0063  0.4877  0.1008
                                            0.0609  0.1186  0.1434 -0.0838
   123. (0.00052) RY*( 3) C  10           s(  9.14%)p 7.54( 68.91%)d 2.40( 21.94%)
                                            0.0000 -0.0241  0.3014  0.0130 -0.3785
                                            0.0035 -0.7242  0.0026  0.1455  0.3644
                                           -0.1795  0.0334  0.1029 -0.2067
   124. (0.00029) RY*( 4) C  10           s( 62.38%)p 0.45( 28.36%)d 0.15(  9.26%)
                                            0.0000  0.0087  0.7897 -0.0034 -0.1282
                                           -0.0042  0.3118  0.0046 -0.4122 -0.0161
                                           -0.1727 -0.2254  0.0315  0.1034
   125. (0.00014) RY*( 5) C  10           s(  4.04%)p 0.53(  2.13%)d23.22( 93.83%)
                                           -0.0000 -0.0004  0.2010  0.0031 -0.1361
                                           -0.0004 -0.0373 -0.0041 -0.0374  0.2503
                                            0.7055  0.3531 -0.3563  0.3554
   126. (0.00008) RY*( 6) C  10           s(  1.83%)p11.18( 20.41%)d42.61( 77.77%)
   127. (0.00005) RY*( 7) C  10           s(  0.17%)p28.92(  4.87%)d99.99( 94.96%)
   128. (0.00001) RY*( 8) C  10           s(  0.81%)p 4.54(  3.67%)d99.99( 95.53%)
   129. (0.00001) RY*( 9) C  10           s(  1.46%)p 2.01(  2.93%)d65.58( 95.62%)
   130. (0.00067) RY*( 1) H  11           s( 44.14%)p 1.27( 55.86%)
                                            0.0088  0.6643  0.0417 -0.7307 -0.1512
   131. (0.00061) RY*( 2) H  11           s(  0.74%)p99.99( 99.26%)
                                            0.0067  0.0855  0.3169  0.2824 -0.9014
   132. (0.00040) RY*( 3) H  11           s( 51.15%)p 0.96( 48.85%)
                                            0.0123  0.7151  0.1826  0.5948  0.3185
   133. (0.00001) RY*( 4) H  11           s(  4.44%)p21.50( 95.56%)
   134. (0.00117) RY*( 1) H  12           s( 99.10%)p 0.01(  0.90%)
                                            0.0077  0.9955  0.0818  0.0241  0.0415
   135. (0.00008) RY*( 2) H  12           s(  0.44%)p99.99( 99.56%)
   136. (0.00006) RY*( 3) H  12           s(  0.33%)p99.99( 99.67%)
   137. (0.00001) RY*( 4) H  12           s(  0.23%)p99.99( 99.77%)
   138. (0.00087) RY*( 1) H  13           s( 99.08%)p 0.01(  0.92%)
                                            0.0080  0.9953  0.0836  0.0071  0.0468
   139. (0.00012) RY*( 2) H  13           s(  0.58%)p99.99( 99.42%)
                                            0.0065  0.0762 -0.4270  0.1706 -0.8847
   140. (0.00007) RY*( 3) H  13           s(  0.19%)p99.99( 99.81%)
   141. (0.00002) RY*( 4) H  13           s(  0.24%)p99.99( 99.76%)
   142. (0.00235) RY*( 1) H  14           s( 99.81%)p 0.00(  0.19%)
                                            0.0091  0.9990 -0.0076  0.0414 -0.0109
   143. (0.00006) RY*( 2) H  14           s(  0.01%)p 1.00( 99.99%)
   144. (0.00005) RY*( 3) H  14           s(  0.16%)p99.99( 99.84%)
   145. (0.00002) RY*( 4) H  14           s(  0.12%)p99.99( 99.88%)
   146. (0.00169) RY*( 1) H  15           s( 99.80%)p 0.00(  0.20%)
                                            0.0065  0.9990  0.0192 -0.0051  0.0405
   147. (0.00007) RY*( 2) H  15           s(  0.00%)p 1.00(100.00%)
   148. (0.00004) RY*( 3) H  15           s(  0.03%)p99.99( 99.97%)
   149. (0.00002) RY*( 4) H  15           s(  0.26%)p99.99( 99.74%)
   150. (0.00102) RY*( 1) H  16           s( 99.46%)p 0.01(  0.54%)
                                            0.0063  0.9973  0.0220  0.0662  0.0223
   151. (0.00009) RY*( 2) H  16           s(  0.17%)p99.99( 99.83%)
   152. (0.00005) RY*( 3) H  16           s(  0.24%)p99.99( 99.76%)
   153. (0.00001) RY*( 4) H  16           s(  0.22%)p99.99( 99.78%)
   154. (0.00106) RY*( 1) H  17           s( 99.65%)p 0.00(  0.35%)
                                            0.0077  0.9982  0.0538 -0.0156  0.0187
   155. (0.00013) RY*( 2) H  17           s(  0.06%)p99.99( 99.94%)
                                           -0.0014  0.0254 -0.2827  0.9300  0.2337
   156. (0.00007) RY*( 3) H  17           s(  0.10%)p99.99( 99.90%)
   157. (0.00001) RY*( 4) H  17           s(  0.28%)p99.99( 99.72%)
   158. (0.00064) RY*( 1) H  18           s( 30.19%)p 2.31( 69.81%)
                                            0.0065  0.5494 -0.3764  0.1553 -0.7296
   159. (0.00062) RY*( 2) H  18           s(  4.57%)p20.90( 95.43%)
                                            0.0080  0.2135  0.8117 -0.4185 -0.3470
   160. (0.00038) RY*( 3) H  18           s( 60.63%)p 0.65( 39.37%)
                                            0.0140  0.7785  0.1582  0.2428  0.5565
   161. (0.00001) RY*( 4) H  18           s(  5.07%)p18.72( 94.93%)
   162. (0.00100) RY*( 1) H  19           s( 99.54%)p 0.00(  0.46%)
                                            0.0043  0.9977 -0.0141  0.0662  0.0074
   163. (0.00009) RY*( 2) H  19           s(  0.01%)p99.99( 99.99%)
   164. (0.00005) RY*( 3) H  19           s(  0.05%)p99.99( 99.95%)
   165. (0.00002) RY*( 4) H  19           s(  0.49%)p99.99( 99.51%)
   166. (0.00163) RY*( 1) H  20           s( 99.64%)p 0.00(  0.36%)
                                            0.0049  0.9982  0.0367  0.0369 -0.0295
   167. (0.00009) RY*( 2) H  20           s(  0.02%)p99.99( 99.98%)
   168. (0.00006) RY*( 3) H  20           s(  0.16%)p99.99( 99.84%)
   169. (0.00002) RY*( 4) H  20           s(  0.27%)p99.99( 99.73%)
   170. (0.00086) RY*( 1) H  21           s( 99.51%)p 0.00(  0.49%)
                                            0.0048  0.9975 -0.0682  0.0164 -0.0053
   171. (0.00008) RY*( 2) H  21           s(  0.00%)p 1.00(100.00%)
   172. (0.00006) RY*( 3) H  21           s(  0.01%)p99.99( 99.99%)
   173. (0.00002) RY*( 4) H  21           s(  0.57%)p99.99( 99.43%)
   174. (0.00127) RY*( 1) H  22           s( 99.61%)p 0.00(  0.39%)
                                            0.0064  0.9980 -0.0158 -0.0067  0.0600
   175. (0.00009) RY*( 2) H  22           s(  0.01%)p 1.00( 99.99%)
   176. (0.00006) RY*( 3) H  22           s(  0.00%)p 1.00(100.00%)
   177. (0.00002) RY*( 4) H  22           s(  0.46%)p99.99( 99.54%)
   178. (0.00082) RY*( 1) H  23           s( 99.50%)p 0.00(  0.50%)
                                            0.0059  0.9975 -0.0287 -0.0630  0.0126
   179. (0.00008) RY*( 2) H  23           s(  0.03%)p99.99( 99.97%)
   180. (0.00007) RY*( 3) H  23           s(  0.00%)p 1.00(100.00%)
   181. (0.00002) RY*( 4) H  23           s(  0.56%)p99.99( 99.44%)
   182. (0.00127) RY*( 1) H  24           s( 99.63%)p 0.00(  0.37%)
                                            0.0058  0.9981  0.0078  0.0060 -0.0598
   183. (0.00007) RY*( 2) H  24           s(  0.02%)p99.99( 99.98%)
   184. (0.00007) RY*( 3) H  24           s(  0.02%)p99.99( 99.98%)
   185. (0.00002) RY*( 4) H  24           s(  0.42%)p99.99( 99.58%)
   186. (0.00136) RY*( 1) H  25           s( 99.62%)p 0.00(  0.38%)
                                            0.0059  0.9981  0.0167 -0.0121  0.0582
   187. (0.00009) RY*( 2) H  25           s(  0.01%)p 1.00( 99.99%)
   188. (0.00005) RY*( 3) H  25           s(  0.03%)p99.99( 99.97%)
   189. (0.00002) RY*( 4) H  25           s(  0.43%)p99.99( 99.57%)
   190. (0.00126) RY*( 1) H  26           s( 99.59%)p 0.00(  0.41%)
                                            0.0037  0.9979  0.0591 -0.0245  0.0054
   191. (0.00009) RY*( 2) H  26           s(  0.00%)p 1.00(100.00%)
   192. (0.00005) RY*( 3) H  26           s(  0.22%)p99.99( 99.78%)
   193. (0.00002) RY*( 4) H  26           s(  0.28%)p99.99( 99.72%)
   194. (0.00657) BD*( 1) O   1 - C   2  
                ( 32.18%)   0.5673* O   1 s( 32.50%)p 2.07( 67.43%)d 0.00(  0.08%)
                                            0.0001 -0.5701 -0.0008  0.3268  0.0010
                                           -0.6438  0.0028 -0.3911  0.0016  0.0073
                                            0.0026 -0.0233  0.0122  0.0013
                ( 67.82%)  -0.8235* C   2 s( 20.51%)p 3.86( 79.18%)d 0.01(  0.31%)
                                           -0.0001 -0.4505 -0.0460 -0.3994 -0.0216
                                            0.6975  0.0288  0.3798  0.0164  0.0339
                                            0.0192 -0.0313  0.0197  0.0132
   195. (0.53078) BD*( 1) O   1 - O   6  
                ( 55.72%)   0.7465* O   1 s(  0.45%)p99.99( 99.50%)d 0.12(  0.05%)
                                            0.0000 -0.0670  0.0047  0.3692 -0.0112
                                            0.6485 -0.0182 -0.6614  0.0174  0.0119
                                           -0.0010  0.0006 -0.0054 -0.0189
                ( 44.28%)  -0.6654* O   6 s(  0.47%)p99.99( 99.48%)d 0.11(  0.05%)
                                            0.0000 -0.0683 -0.0005  0.9252 -0.0221
                                           -0.3281  0.0120  0.1748 -0.0051  0.0109
                                            0.0175 -0.0037  0.0088  0.0035
   196. (0.00253) BD*( 1) O   1 - H  11  
                ( 25.46%)   0.5046* O   1 s( 20.70%)p 3.83( 79.21%)d 0.00(  0.09%)
                                           -0.0001 -0.4546 -0.0191 -0.8329 -0.0272
                                            0.1466  0.0196 -0.2752  0.0043 -0.0056
                                           -0.0212 -0.0027 -0.0196  0.0042
                ( 74.54%)  -0.8634* H  11 s( 99.53%)p 0.00(  0.47%)
                                           -0.9976  0.0019  0.0667 -0.0092  0.0133
   197. (0.01326) BD*( 1) C   2 - C   3  
                ( 50.35%)   0.7096* C   2 s( 31.04%)p 2.22( 68.92%)d 0.00(  0.04%)
                                            0.0005  0.5572 -0.0026 -0.7806  0.0203
                                            0.0626 -0.0044 -0.2746 -0.0066 -0.0005
                                            0.0129 -0.0017  0.0129 -0.0081
                ( 49.65%)  -0.7046* C   3 s( 25.39%)p 2.94( 74.56%)d 0.00(  0.05%)
                                            0.0001  0.5036  0.0169  0.8106  0.0109
                                           -0.0774 -0.0049  0.2865 -0.0142 -0.0029
                                            0.0121 -0.0013  0.0166 -0.0083
   198. (0.01290) BD*( 1) C   2 - H  12  
                ( 37.88%)   0.6154* C   2 s( 23.51%)p 3.25( 76.44%)d 0.00(  0.04%)
                                           -0.0002 -0.4848  0.0114 -0.0316 -0.0124
                                            0.1396 -0.0024 -0.8624  0.0028 -0.0023
                                           -0.0040  0.0065  0.0018 -0.0193
                ( 62.12%)  -0.7882* H  12 s( 99.90%)p 0.00(  0.10%)
                                           -0.9995  0.0068 -0.0028 -0.0044  0.0307
   199. (0.00914) BD*( 1) C   2 - H  13  
                ( 36.68%)   0.6056* C   2 s( 24.99%)p 3.00( 74.98%)d 0.00(  0.04%)
                                            0.0008 -0.4998  0.0099 -0.4782 -0.0080
                                           -0.6973  0.0164  0.1858 -0.0029 -0.0157
                                            0.0062  0.0065  0.0033  0.0052
                ( 63.32%)  -0.7958* H  13 s( 99.90%)p 0.00(  0.10%)
                                           -0.9995  0.0070  0.0147  0.0258 -0.0089
   200. (0.01628) BD*( 1) C   3 - C   4  
                ( 50.04%)   0.7074* C   3 s( 27.22%)p 2.67( 72.73%)d 0.00(  0.04%)
                                            0.0001  0.5217 -0.0019 -0.3985  0.0065
                                            0.6478 -0.0024  0.3858  0.0001 -0.0114
                                           -0.0073  0.0141 -0.0072 -0.0035
                ( 49.96%)  -0.7068* C   4 s( 26.74%)p 2.74( 73.22%)d 0.00(  0.04%)
                                            0.0003  0.5171 -0.0039  0.4285  0.0015
                                           -0.6402  0.0038 -0.3724  0.0039 -0.0134
                                           -0.0087  0.0115 -0.0049 -0.0045
   201. (0.01135) BD*( 1) C   3 - C  10  
                ( 47.48%)   0.6891* C   3 s( 27.23%)p 2.67( 72.74%)d 0.00(  0.03%)
                                           -0.0004 -0.5218 -0.0031  0.4254 -0.0154
                                            0.7338  0.0005 -0.0871  0.0123 -0.0122
                                            0.0015  0.0051  0.0078  0.0096
                ( 52.52%)  -0.7247* C  10 s( 28.51%)p 2.51( 71.45%)d 0.00(  0.04%)
                                           -0.0005 -0.5339 -0.0027 -0.4449 -0.0190
                                           -0.7102  0.0079  0.1078  0.0085 -0.0143
                                            0.0022  0.0039  0.0091  0.0106
   202. (0.01338) BD*( 1) C   3 - H  14  
                ( 36.68%)   0.6056* C   3 s( 20.14%)p 3.96( 79.82%)d 0.00(  0.04%)
                                           -0.0004  0.4486 -0.0113  0.0478  0.0061
                                            0.1876 -0.0068 -0.8721  0.0015  0.0005
                                           -0.0032 -0.0074 -0.0007  0.0191
                ( 63.32%)  -0.7958* H  14 s( 99.91%)p 0.00(  0.09%)
                                            0.9995 -0.0086 -0.0027 -0.0066  0.0299
   203. (0.01333) BD*( 1) C   4 - C   5  
                ( 49.14%)   0.7010* C   4 s( 25.55%)p 2.91( 74.40%)d 0.00(  0.05%)
                                           -0.0000 -0.5053 -0.0147 -0.4302  0.0035
                                           -0.7429 -0.0116  0.0808 -0.0185 -0.0167
                                            0.0023  0.0040  0.0074  0.0114
                ( 50.86%)  -0.7131* C   5 s( 30.88%)p 2.24( 69.08%)d 0.00(  0.04%)
                                           -0.0006 -0.5557  0.0019  0.3875 -0.0042
                                            0.7343 -0.0129 -0.0339 -0.0113 -0.0138
                                           -0.0041  0.0001  0.0109  0.0102
   204. (0.01156) BD*( 1) C   4 - C   7  
                ( 47.54%)   0.6895* C   4 s( 27.10%)p 2.69( 72.86%)d 0.00(  0.04%)
                                           -0.0003 -0.5206 -0.0023  0.7921 -0.0035
                                           -0.0704 -0.0114  0.3096 -0.0156  0.0022
                                           -0.0137  0.0017 -0.0118  0.0058
                ( 52.46%)  -0.7243* C   7 s( 27.46%)p 2.64( 72.50%)d 0.00(  0.04%)
                                           -0.0004 -0.5240 -0.0029 -0.7970 -0.0009
                                            0.0693 -0.0192 -0.2904 -0.0136  0.0026
                                           -0.0116  0.0025 -0.0159  0.0066
   205. (0.01167) BD*( 1) C   4 - H  15  
                ( 37.45%)   0.6120* C   4 s( 20.57%)p 3.86( 79.38%)d 0.00(  0.05%)
                                            0.0004 -0.4534  0.0097  0.0584  0.0042
                                            0.1795 -0.0086 -0.8707  0.0018 -0.0006
                                            0.0013  0.0059  0.0003 -0.0206
                ( 62.55%)  -0.7909* H  15 s( 99.91%)p 0.00(  0.09%)
                                           -0.9995  0.0053 -0.0024 -0.0060  0.0297
   206. (0.00816) BD*( 1) C   5 - O   6  
                ( 67.99%)   0.8245* C   5 s( 20.08%)p 3.96( 79.61%)d 0.02(  0.31%)
                                           -0.0000 -0.4464 -0.0400 -0.1828 -0.0103
                                           -0.2010 -0.0162  0.8483  0.0472 -0.0041
                                            0.0191  0.0208 -0.0003 -0.0475
                ( 32.01%)  -0.5658* O   6 s( 32.50%)p 2.07( 67.43%)d 0.00(  0.07%)
                                            0.0000 -0.5701 -0.0008  0.1534  0.0002
                                            0.1268  0.0007 -0.7966  0.0018 -0.0024
                                            0.0038 -0.0029  0.0023 -0.0264
   207. (0.01104) BD*( 1) C   5 - H  16  
                ( 37.54%)   0.6127* C   5 s( 24.65%)p 3.06( 75.31%)d 0.00(  0.05%)
                                           -0.0003 -0.4964  0.0046  0.4880 -0.0197
                                           -0.6474  0.0045 -0.3088  0.0012  0.0153
                                            0.0039 -0.0114  0.0052  0.0075
                ( 62.46%)  -0.7903* H  16 s( 99.90%)p 0.00(  0.10%)
                                           -0.9995  0.0050 -0.0195  0.0203  0.0135
   208. (0.01172) BD*( 1) C   5 - H  17  
                ( 37.50%)   0.6124* C   5 s( 24.47%)p 3.08( 75.49%)d 0.00(  0.04%)
                                            0.0010 -0.4945  0.0141 -0.7595  0.0141
                                            0.0068 -0.0246 -0.4208 -0.0085  0.0016
                                           -0.0118 -0.0006 -0.0148  0.0055
                ( 62.50%)  -0.7906* H  17 s( 99.91%)p 0.00(  0.09%)
                                           -0.9995  0.0060  0.0240  0.0008  0.0191
   209. (0.00271) BD*( 1) O   6 - H  18  
                ( 25.41%)   0.5040* O   6 s( 20.96%)p 3.77( 78.95%)d 0.00(  0.09%)
                                           -0.0002 -0.4574 -0.0204 -0.3450 -0.0132
                                           -0.8074 -0.0216  0.1320  0.0233 -0.0178
                                           -0.0033 -0.0090  0.0164  0.0137
                ( 74.59%)  -0.8637* H  18 s( 99.54%)p 0.00(  0.46%)
                                           -0.9977  0.0020  0.0337  0.0576 -0.0125
   210. (0.00731) BD*( 1) C   7 - C   8  
                ( 49.10%)   0.7007* C   7 s( 28.03%)p 2.57( 71.93%)d 0.00(  0.04%)
                                           -0.0001 -0.5294 -0.0032  0.4410  0.0290
                                            0.7189 -0.0144 -0.0833 -0.0002 -0.0134
                                            0.0012  0.0028  0.0104  0.0109
                ( 50.90%)  -0.7134* C   8 s( 27.83%)p 2.59( 72.12%)d 0.00(  0.05%)
                                           -0.0002 -0.5276 -0.0027 -0.4265  0.0220
                                           -0.7293 -0.0211  0.0805 -0.0018 -0.0169
                                            0.0017  0.0020  0.0054  0.0114
   211. (0.00592) BD*( 1) C   7 - H  19  
                ( 37.56%)   0.6128* C   7 s( 22.89%)p 3.37( 77.07%)d 0.00(  0.04%)
                                            0.0001 -0.4784 -0.0050  0.4101  0.0055
                                           -0.6526  0.0048 -0.4198  0.0187  0.0119
                                            0.0084 -0.0125  0.0060  0.0023
                ( 62.44%)  -0.7902* H  19 s( 99.91%)p 0.00(  0.09%)
                                           -0.9995  0.0025 -0.0156  0.0221  0.0128
   212. (0.00901) BD*( 1) C   7 - H  20  
                ( 37.76%)   0.6145* C   7 s( 21.51%)p 3.65( 78.44%)d 0.00(  0.04%)
                                           -0.0002  0.4637 -0.0087  0.0264 -0.0214
                                            0.2271  0.0132 -0.8553  0.0031  0.0005
                                           -0.0044 -0.0081 -0.0013  0.0187
                ( 62.24%)  -0.7889* H  20 s( 99.91%)p 0.00(  0.09%)
                                            0.9995 -0.0038  0.0018 -0.0094  0.0289
   213. (0.00787) BD*( 1) C   8 - C   9  
                ( 50.03%)   0.7073* C   8 s( 27.58%)p 2.62( 72.37%)d 0.00(  0.04%)
                                            0.0002  0.5252  0.0005  0.4048 -0.0286
                                           -0.6562 -0.0173 -0.3578 -0.0088 -0.0141
                                           -0.0090  0.0106 -0.0050 -0.0051
                ( 49.97%)  -0.7069* C   9 s( 28.03%)p 2.57( 71.92%)d 0.00(  0.04%)
                                            0.0004  0.5294  0.0003 -0.4284 -0.0288
                                            0.6363 -0.0112  0.3604 -0.0026 -0.0110
                                           -0.0071  0.0136 -0.0082 -0.0042
   214. (0.00552) BD*( 1) C   8 - H  21  
                ( 36.94%)   0.6078* C   8 s( 22.79%)p 3.39( 77.17%)d 0.00(  0.04%)
                                           -0.0001  0.4774  0.0057 -0.7987  0.0040
                                            0.0828 -0.0053 -0.3558  0.0174 -0.0040
                                            0.0129 -0.0030  0.0129 -0.0040
                ( 63.06%)  -0.7941* H  21 s( 99.91%)p 0.00(  0.09%)
                                            0.9995 -0.0028  0.0283 -0.0011  0.0108
   215. (0.00848) BD*( 1) C   8 - H  22  
                ( 38.25%)   0.6185* C   8 s( 21.67%)p 3.61( 78.29%)d 0.00(  0.04%)
                                            0.0001 -0.4654  0.0081  0.1226  0.0247
                                            0.1706 -0.0002 -0.8591  0.0061 -0.0003
                                            0.0022  0.0066 -0.0003 -0.0197
                ( 61.75%)  -0.7858* H  22 s( 99.91%)p 0.00(  0.09%)
                                           -0.9995  0.0045 -0.0079 -0.0058  0.0282
   216. (0.00718) BD*( 1) C   9 - C  10  
                ( 50.66%)   0.7117* C   9 s( 27.86%)p 2.59( 72.09%)d 0.00(  0.04%)
                                            0.0004  0.5278  0.0017  0.7875  0.0047
                                           -0.0818 -0.0304  0.3051 -0.0031  0.0007
                                            0.0134  0.0001  0.0152 -0.0062
                ( 49.34%)  -0.7025* C  10 s( 27.65%)p 2.62( 72.31%)d 0.00(  0.04%)
                                            0.0001  0.5258  0.0037 -0.7913 -0.0016
                                            0.0539 -0.0332 -0.3048 -0.0080 -0.0046
                                            0.0120 -0.0023  0.0147 -0.0067
   217. (0.00548) BD*( 1) C   9 - H  23  
                ( 36.58%)   0.6048* C   9 s( 22.03%)p 3.54( 77.93%)d 0.00(  0.04%)
                                           -0.0005  0.4694  0.0057 -0.4399  0.0033
                                           -0.7553  0.0081  0.1219 -0.0167  0.0128
                                           -0.0031 -0.0063 -0.0080 -0.0090
                ( 63.42%)  -0.7963* H  23 s( 99.91%)p 0.00(  0.09%)
                                            0.9995 -0.0038  0.0159  0.0261 -0.0008
   218. (0.00842) BD*( 1) C   9 - H  24  
                ( 38.35%)   0.6192* C   9 s( 21.96%)p 3.55( 78.00%)d 0.00(  0.04%)
                                           -0.0002  0.4685 -0.0081  0.0368 -0.0143
                                            0.1284 -0.0224 -0.8726 -0.0003  0.0006
                                           -0.0031 -0.0072 -0.0007  0.0196
                ( 61.65%)  -0.7852* H  24 s( 99.91%)p 0.00(  0.09%)
                                            0.9995 -0.0040  0.0011 -0.0006  0.0298
   219. (0.00909) BD*( 1) C  10 - H  25  
                ( 38.55%)   0.6209* C  10 s( 21.72%)p 3.60( 78.23%)d 0.00(  0.05%)
                                            0.0002 -0.4660  0.0085  0.0345 -0.0028
                                            0.1982  0.0262 -0.8609  0.0064 -0.0000
                                            0.0012  0.0056  0.0003 -0.0206
                ( 61.45%)  -0.7839* H  25 s( 99.91%)p 0.00(  0.09%)
                                           -0.9995  0.0042 -0.0015 -0.0111  0.0276
   220. (0.00678) BD*( 1) C  10 - H  26  
                ( 37.02%)   0.6085* C  10 s( 22.00%)p 3.54( 77.96%)d 0.00(  0.04%)
                                           -0.0002  0.4690  0.0040  0.4167 -0.0142
                                           -0.6724 -0.0043 -0.3917  0.0146 -0.0133
                                           -0.0088  0.0114 -0.0034 -0.0030
                ( 62.98%)  -0.7936* H  26 s( 99.91%)p 0.00(  0.09%)
                                            0.9995 -0.0024 -0.0139  0.0242  0.0121


 NHO Directionality and "Bond Bending" (deviations from line of nuclear centers)

         [Thresholds for printing:  angular deviation  >  1.0 degree]
                                    hybrid p-character > 25.0%
                                    orbital occupancy  >  0.10e

                                Line of Centers        Hybrid 1              Hybrid 2
                                ---------------  -------------------   ------------------
                NBO               Theta   Phi    Theta   Phi    Dev    Theta   Phi    Dev
 ========================================================================================
     1. BD (   1) O   1 - C   2    63.1  118.0    61.6  117.1   1.7    115.3  300.1   2.5
     2. BD (   1) O   1 - O   6    98.4  113.7    48.4  240.4 122.6    100.1  160.7 133.6
     3. BD (   1) O   1 - H  11    71.5  355.2    72.8  349.1   6.0      --     --    --
     4. BD (   1) C   2 - C   3   108.8  174.2   110.2  175.6   1.9      --     --    --
     5. BD (   1) C   2 - H  12     6.4  269.1     9.5  287.8   4.0      --     --    --
     6. BD (   1) C   2 - H  13   102.0   58.8   102.3   54.5   4.2      --     --    --
     7. BD (   1) C   3 - C   4    64.0  122.4    62.9  121.3   1.5    115.6  304.0   1.5
     8. BD (   1) C   3 - C  10    83.6  238.9    84.9  240.8   2.3     97.9   56.6   2.7
    10. BD (   1) C   4 - C   5    94.2   61.0     --     --    --      86.8  242.0   1.5
    11. BD (   1) C   4 - C   7   111.0  175.5   110.3  174.1   1.4      --     --    --
    13. BD (   1) C   5 - O   6   164.6   44.5   162.0   48.4   2.8     14.1  219.7   1.8
    14. BD (   1) C   5 - H  16    66.2  128.6    68.9  126.1   3.5      --     --    --
    15. BD (   1) C   5 - H  17    57.7  358.0    60.1    1.4   3.8      --     --    --
    16. BD (   1) O   6 - H  18    94.2   64.1    99.8   66.6   6.1      --     --    --
    17. BD (   1) C   7 - C   8    84.8  239.0    84.4  236.3   2.8     95.3   61.7   2.6
    19. BD (   1) C   7 - H  20   164.2   78.3   164.3   88.8   2.8      --     --    --
    20. BD (   1) C   8 - C   9   115.0  302.7   115.4  299.2   3.2     65.2  126.2   3.2
    22. BD (   1) C   8 - H  22    14.0  235.1    14.8  229.1   1.7      --     --    --
    23. BD (   1) C   9 - C  10    68.8  355.3    69.3  351.9   3.2    111.5  178.5   3.0
    24. BD (   1) C   9 - H  23    82.1  239.7    83.1  239.7   1.0      --     --    --
    25. BD (   1) C   9 - H  24   171.2   72.7   172.9   78.0   1.9      --     --    --
    26. BD (   1) C  10 - H  25    13.4  260.3    14.9  261.9   1.5      --     --    --
    27. BD (   1) C  10 - H  26   116.6  303.9   115.6  300.7   3.0      --     --    --
    38. LP (   1) O   1             --     --    142.0  237.3   --       --     --    --
    39. LP (   1) O   6             --     --    140.4  268.7   --       --     --    --
   195. BD*(   1) O   1 - O   6    98.4  113.7    48.4  240.4 122.6    100.1  160.7 133.6


 Second Order Perturbation Theory Analysis of Fock Matrix in NBO Basis

     Threshold for printing:   0.25 kcal/mol
                                                                              E(2)  E(j)-E(i) F(i,j)
         Donor NBO (i)                     Acceptor NBO (j)                 kcal/mol   a.u.    a.u. 
 ===================================================================================================

 within unit  1
   1. BD (   1) O   1 - C   2        / 59. RY*(   2) C   3                    0.31    1.74    0.029
   1. BD (   1) O   1 - C   2        /130. RY*(   1) H  11                    0.26    2.01    0.029
   1. BD (   1) O   1 - C   2        /200. BD*(   1) C   3 - C   4            0.94    1.24    0.043
   2. BD (   1) O   1 - O   6        /131. RY*(   2) H  11                    0.39    1.93    0.035
   2. BD (   1) O   1 - O   6        /158. RY*(   1) H  18                    0.27    1.63    0.027
   2. BD (   1) O   1 - O   6        /159. RY*(   2) H  18                    0.41    1.90    0.036
   2. BD (   1) O   1 - O   6        /198. BD*(   1) C   2 - H  12            1.40    0.72    0.040
   2. BD (   1) O   1 - O   6        /199. BD*(   1) C   2 - H  13            1.17    0.73    0.037
   2. BD (   1) O   1 - O   6        /207. BD*(   1) C   5 - H  16            1.23    0.74    0.038
   2. BD (   1) O   1 - O   6        /208. BD*(   1) C   5 - H  17            2.23    0.73    0.051
   3. BD (   1) O   1 - H  11        / 50. RY*(   2) C   2                    0.38    1.63    0.032
   3. BD (   1) O   1 - H  11        /197. BD*(   1) C   2 - C   3            1.47    1.12    0.051
   4. BD (   1) C   2 - C   3        / 40. RY*(   1) O   1                    0.27    1.92    0.029
   4. BD (   1) C   2 - C   3        / 67. RY*(   1) C   4                    0.26    1.65    0.027
   4. BD (   1) C   2 - C   3        / 68. RY*(   2) C   4                    0.47    1.53    0.034
   4. BD (   1) C   2 - C   3        /122. RY*(   2) C  10                    0.59    1.46    0.038
   4. BD (   1) C   2 - C   3        /196. BD*(   1) O   1 - H  11            0.79    1.04    0.037
   4. BD (   1) C   2 - C   3        /198. BD*(   1) C   2 - H  12            0.32    1.03    0.023
   4. BD (   1) C   2 - C   3        /199. BD*(   1) C   2 - H  13            0.41    1.04    0.026
   4. BD (   1) C   2 - C   3        /200. BD*(   1) C   3 - C   4            0.62    1.00    0.031
   4. BD (   1) C   2 - C   3        /201. BD*(   1) C   3 - C  10            0.61    1.02    0.032
   4. BD (   1) C   2 - C   3        /202. BD*(   1) C   3 - H  14            0.37    1.08    0.025
   4. BD (   1) C   2 - C   3        /204. BD*(   1) C   4 - C   7            0.99    1.01    0.040
   4. BD (   1) C   2 - C   3        /216. BD*(   1) C   9 - C  10            1.06    1.04    0.042
   5. BD (   1) C   2 - H  12        / 60. RY*(   3) C   3                    0.58    1.41    0.037
   5. BD (   1) C   2 - H  12        /195. BD*(   1) O   1 - O   6            1.91    0.21    0.036
   5. BD (   1) C   2 - H  12        /197. BD*(   1) C   2 - C   3            0.27    0.90    0.020
   5. BD (   1) C   2 - H  12        /202. BD*(   1) C   3 - H  14            1.49    0.98    0.049
   6. BD (   1) C   2 - H  13        / 41. RY*(   2) O   1                    0.33    1.79    0.032
   6. BD (   1) C   2 - H  13        /195. BD*(   1) O   1 - O   6            3.37    0.22    0.046
   6. BD (   1) C   2 - H  13        /197. BD*(   1) C   2 - C   3            0.28    0.90    0.021
   6. BD (   1) C   2 - H  13        /201. BD*(   1) C   3 - C  10            1.59    0.92    0.050
   7. BD (   1) C   3 - C   4        / 50. RY*(   2) C   2                    0.50    1.48    0.035
   7. BD (   1) C   3 - C   4        / 94. RY*(   1) C   7                    0.61    1.61    0.040
   7. BD (   1) C   3 - C   4        /121. RY*(   1) C  10                    0.70    1.61    0.043
   7. BD (   1) C   3 - C   4        /194. BD*(   1) O   1 - C   2            1.12    0.86    0.039
   7. BD (   1) C   3 - C   4        /197. BD*(   1) C   2 - C   3            0.51    0.97    0.028
   7. BD (   1) C   3 - C   4        /201. BD*(   1) C   3 - C  10            0.92    0.99    0.038
   7. BD (   1) C   3 - C   4        /202. BD*(   1) C   3 - H  14            0.41    1.05    0.026
   7. BD (   1) C   3 - C   4        /203. BD*(   1) C   4 - C   5            0.52    0.97    0.028
   7. BD (   1) C   3 - C   4        /204. BD*(   1) C   4 - C   7            0.75    0.98    0.034
   7. BD (   1) C   3 - C   4        /205. BD*(   1) C   4 - H  15            0.41    1.03    0.026
   7. BD (   1) C   3 - C   4        /207. BD*(   1) C   5 - H  16            0.69    1.02    0.034
   7. BD (   1) C   3 - C   4        /211. BD*(   1) C   7 - H  19            0.77    1.06    0.036
   7. BD (   1) C   3 - C   4        /220. BD*(   1) C  10 - H  26            0.87    1.08    0.039
   8. BD (   1) C   3 - C  10        / 49. RY*(   1) C   2                    0.42    1.45    0.032
   8. BD (   1) C   3 - C  10        / 67. RY*(   1) C   4                    0.33    1.62    0.030
   8. BD (   1) C   3 - C  10        / 68. RY*(   2) C   4                    0.28    1.49    0.027
   8. BD (   1) C   3 - C  10        /112. RY*(   1) C   9                    0.55    1.63    0.039
   8. BD (   1) C   3 - C  10        /197. BD*(   1) C   2 - C   3            0.59    0.96    0.031
   8. BD (   1) C   3 - C  10        /199. BD*(   1) C   2 - H  13            0.81    1.00    0.037
   8. BD (   1) C   3 - C  10        /200. BD*(   1) C   3 - C   4            0.74    0.96    0.035
   8. BD (   1) C   3 - C  10        /202. BD*(   1) C   3 - H  14            0.54    1.04    0.031
   8. BD (   1) C   3 - C  10        /203. BD*(   1) C   4 - C   5            1.27    0.96    0.045
   8. BD (   1) C   3 - C  10        /216. BD*(   1) C   9 - C  10            0.60    1.00    0.032
   8. BD (   1) C   3 - C  10        /217. BD*(   1) C   9 - H  23            0.78    1.07    0.038
   8. BD (   1) C   3 - C  10        /220. BD*(   1) C  10 - H  26            0.59    1.07    0.033
   9. BD (   1) C   3 - H  14        /198. BD*(   1) C   2 - H  12            1.59    0.88    0.047
   9. BD (   1) C   3 - H  14        /205. BD*(   1) C   4 - H  15            1.65    0.91    0.049
   9. BD (   1) C   3 - H  14        /219. BD*(   1) C  10 - H  25            1.50    0.92    0.047
  10. BD (   1) C   4 - C   5        / 58. RY*(   1) C   3                    0.46    1.64    0.035
  10. BD (   1) C   4 - C   5        / 60. RY*(   3) C   3                    0.28    1.51    0.027
  10. BD (   1) C   4 - C   5        / 85. RY*(   1) O   6                    0.32    1.97    0.033
  10. BD (   1) C   4 - C   5        / 95. RY*(   2) C   7                    0.67    1.45    0.040
  10. BD (   1) C   4 - C   5        /200. BD*(   1) C   3 - C   4            0.74    1.00    0.035
  10. BD (   1) C   4 - C   5        /201. BD*(   1) C   3 - C  10            1.03    1.02    0.041
  10. BD (   1) C   4 - C   5        /204. BD*(   1) C   4 - C   7            0.65    1.01    0.033
  10. BD (   1) C   4 - C   5        /205. BD*(   1) C   4 - H  15            0.27    1.06    0.021
  10. BD (   1) C   4 - C   5        /207. BD*(   1) C   5 - H  16            0.31    1.05    0.023
  10. BD (   1) C   4 - C   5        /208. BD*(   1) C   5 - H  17            0.38    1.03    0.025
  10. BD (   1) C   4 - C   5        /209. BD*(   1) O   6 - H  18            0.83    1.04    0.038
  10. BD (   1) C   4 - C   5        /210. BD*(   1) C   7 - C   8            1.08    1.03    0.043
  11. BD (   1) C   4 - C   7        / 59. RY*(   2) C   3                    0.33    1.46    0.029
  11. BD (   1) C   4 - C   7        / 76. RY*(   1) C   5                    0.54    1.50    0.037
  11. BD (   1) C   4 - C   7        /103. RY*(   1) C   8                    0.54    1.62    0.039
  11. BD (   1) C   4 - C   7        /197. BD*(   1) C   2 - C   3            1.32    0.96    0.046
  11. BD (   1) C   4 - C   7        /200. BD*(   1) C   3 - C   4            0.92    0.96    0.038
  11. BD (   1) C   4 - C   7        /203. BD*(   1) C   4 - C   5            0.61    0.96    0.031
  11. BD (   1) C   4 - C   7        /205. BD*(   1) C   4 - H  15            0.41    1.02    0.026
  11. BD (   1) C   4 - C   7        /208. BD*(   1) C   5 - H  17            0.85    1.00    0.038
  11. BD (   1) C   4 - C   7        /210. BD*(   1) C   7 - C   8            0.52    1.00    0.029
  11. BD (   1) C   4 - C   7        /212. BD*(   1) C   7 - H  20            0.35    1.05    0.025
  11. BD (   1) C   4 - C   7        /214. BD*(   1) C   8 - H  21            0.77    1.07    0.037
  12. BD (   1) C   4 - H  15        /202. BD*(   1) C   3 - H  14            1.53    0.94    0.048
  12. BD (   1) C   4 - H  15        /206. BD*(   1) C   5 - O   6            2.33    0.75    0.053
  12. BD (   1) C   4 - H  15        /212. BD*(   1) C   7 - H  20            1.51    0.94    0.048
  13. BD (   1) C   5 - O   6        / 69. RY*(   3) C   4                    0.25    1.73    0.026
  13. BD (   1) C   5 - O   6        /205. BD*(   1) C   4 - H  15            0.69    1.30    0.038
  14. BD (   1) C   5 - H  16        /195. BD*(   1) O   1 - O   6            1.43    0.21    0.031
  14. BD (   1) C   5 - H  16        /200. BD*(   1) C   3 - C   4            1.98    0.89    0.053
  14. BD (   1) C   5 - H  16        /203. BD*(   1) C   4 - C   5            0.47    0.89    0.026
  15. BD (   1) C   5 - H  17        / 86. RY*(   2) O   6                    0.35    1.72    0.032
  15. BD (   1) C   5 - H  17        /195. BD*(   1) O   1 - O   6            2.99    0.22    0.043
  15. BD (   1) C   5 - H  17        /204. BD*(   1) C   4 - C   7            1.52    0.91    0.049
  16. BD (   1) O   6 - H  18        / 78. RY*(   3) C   5                    0.57    1.96    0.042
  16. BD (   1) O   6 - H  18        /203. BD*(   1) C   4 - C   5            1.49    1.11    0.052
  17. BD (   1) C   7 - C   8        / 67. RY*(   1) C   4                    0.35    1.61    0.031
  17. BD (   1) C   7 - C   8        /112. RY*(   1) C   9                    0.49    1.62    0.036
  17. BD (   1) C   7 - C   8        /203. BD*(   1) C   4 - C   5            1.24    0.95    0.044
  17. BD (   1) C   7 - C   8        /204. BD*(   1) C   4 - C   7            0.46    0.97    0.027
  17. BD (   1) C   7 - C   8        /211. BD*(   1) C   7 - H  19            0.43    1.04    0.027
  17. BD (   1) C   7 - C   8        /212. BD*(   1) C   7 - H  20            0.25    1.04    0.021
  17. BD (   1) C   7 - C   8        /213. BD*(   1) C   8 - C   9            0.51    0.99    0.029
  17. BD (   1) C   7 - C   8        /214. BD*(   1) C   8 - H  21            0.39    1.06    0.026
  17. BD (   1) C   7 - C   8        /217. BD*(   1) C   9 - H  23            0.96    1.06    0.041
  18. BD (   1) C   7 - H  19        /104. RY*(   2) C   8                    0.30    1.53    0.027
  18. BD (   1) C   7 - H  19        /200. BD*(   1) C   3 - C   4            1.85    0.85    0.050
  18. BD (   1) C   7 - H  19        /204. BD*(   1) C   4 - C   7            0.34    0.86    0.022
  18. BD (   1) C   7 - H  19        /213. BD*(   1) C   8 - C   9            1.63    0.89    0.048
  19. BD (   1) C   7 - H  20        / 68. RY*(   2) C   4                    0.26    1.37    0.024
  19. BD (   1) C   7 - H  20        /205. BD*(   1) C   4 - H  15            1.66    0.91    0.049
  19. BD (   1) C   7 - H  20        /210. BD*(   1) C   7 - C   8            0.28    0.88    0.020
  19. BD (   1) C   7 - H  20        /215. BD*(   1) C   8 - H  22            1.45    0.93    0.047
  20. BD (   1) C   8 - C   9        / 94. RY*(   1) C   7                    0.55    1.59    0.038
  20. BD (   1) C   8 - C   9        /121. RY*(   1) C  10                    0.46    1.58    0.035
  20. BD (   1) C   8 - C   9        /210. BD*(   1) C   7 - C   8            0.39    0.98    0.025
  20. BD (   1) C   8 - C   9        /211. BD*(   1) C   7 - H  19            1.00    1.04    0.041
  20. BD (   1) C   8 - C   9        /214. BD*(   1) C   8 - H  21            0.35    1.06    0.025
  20. BD (   1) C   8 - C   9        /215. BD*(   1) C   8 - H  22            0.28    1.04    0.022
  20. BD (   1) C   8 - C   9        /216. BD*(   1) C   9 - C  10            0.53    0.99    0.029
  20. BD (   1) C   8 - C   9        /217. BD*(   1) C   9 - H  23            0.48    1.06    0.029
  20. BD (   1) C   8 - C   9        /220. BD*(   1) C  10 - H  26            1.00    1.05    0.041
  21. BD (   1) C   8 - H  21        /113. RY*(   2) C   9                    0.26    1.49    0.025
  21. BD (   1) C   8 - H  21        /204. BD*(   1) C   4 - C   7            1.91    0.84    0.051
  21. BD (   1) C   8 - H  21        /216. BD*(   1) C   9 - C  10            1.68    0.87    0.049
  22. BD (   1) C   8 - H  22        /212. BD*(   1) C   7 - H  20            1.65    0.91    0.049
  22. BD (   1) C   8 - H  22        /218. BD*(   1) C   9 - H  24            1.56    0.93    0.048
  23. BD (   1) C   9 - C  10        / 58. RY*(   1) C   3                    0.35    1.59    0.030
  23. BD (   1) C   9 - C  10        /103. RY*(   1) C   8                    0.50    1.61    0.036
  23. BD (   1) C   9 - C  10        /197. BD*(   1) C   2 - C   3            1.31    0.95    0.045
  23. BD (   1) C   9 - C  10        /201. BD*(   1) C   3 - C  10            0.39    0.97    0.025
  23. BD (   1) C   9 - C  10        /213. BD*(   1) C   8 - C   9            0.47    0.99    0.027
  23. BD (   1) C   9 - C  10        /214. BD*(   1) C   8 - H  21            0.95    1.06    0.040
  23. BD (   1) C   9 - C  10        /217. BD*(   1) C   9 - H  23            0.45    1.06    0.028
  23. BD (   1) C   9 - C  10        /219. BD*(   1) C  10 - H  25            0.29    1.03    0.022
  23. BD (   1) C   9 - C  10        /220. BD*(   1) C  10 - H  26            0.42    1.06    0.027
  24. BD (   1) C   9 - H  23        /201. BD*(   1) C   3 - C  10            1.82    0.85    0.051
  24. BD (   1) C   9 - H  23        /210. BD*(   1) C   7 - C   8            1.69    0.87    0.049
  25. BD (   1) C   9 - H  24        /215. BD*(   1) C   8 - H  22            1.60    0.92    0.048
  25. BD (   1) C   9 - H  24        /219. BD*(   1) C  10 - H  25            1.68    0.91    0.049
  26. BD (   1) C  10 - H  25        / 59. RY*(   2) C   3                    0.40    1.34    0.029
  26. BD (   1) C  10 - H  25        /202. BD*(   1) C   3 - H  14            1.67    0.92    0.050
  26. BD (   1) C  10 - H  25        /218. BD*(   1) C   9 - H  24            1.48    0.94    0.047
  27. BD (   1) C  10 - H  26        /113. RY*(   2) C   9                    0.32    1.50    0.028
  27. BD (   1) C  10 - H  26        /200. BD*(   1) C   3 - C   4            1.81    0.84    0.049
  27. BD (   1) C  10 - H  26        /213. BD*(   1) C   8 - C   9            1.63    0.88    0.048
  27. BD (   1) C  10 - H  26        /216. BD*(   1) C   9 - C  10            0.34    0.88    0.022
  28. CR (   1) O   1                / 50. RY*(   2) C   2                    0.46   19.91    0.121
  28. CR (   1) O   1                / 53. RY*(   5) C   2                    0.55   20.16    0.133
  29. CR (   1) C   2                / 60. RY*(   3) C   3                    0.61   11.05    0.104
  29. CR (   1) C   2                /134. RY*(   1) H  12                    0.35   10.54    0.076
  29. CR (   1) C   2                /138. RY*(   1) H  13                    0.42   10.56    0.084
  29. CR (   1) C   2                /194. BD*(   1) O   1 - C   2            0.59   10.42    0.099
  29. CR (   1) C   2                /197. BD*(   1) C   2 - C   3            0.33   10.54    0.075
  30. CR (   1) C   3                / 69. RY*(   3) C   4                    0.64   10.94    0.106
  30. CR (   1) C   3                /142. RY*(   1) H  14                    0.38   10.49    0.079
  31. CR (   1) C   4                / 59. RY*(   2) C   3                    0.29   10.95    0.071
  31. CR (   1) C   4                /146. RY*(   1) H  15                    0.34   10.49    0.075
  32. CR (   1) C   5                / 70. RY*(   4) C   4                    0.43   11.16    0.088
  32. CR (   1) C   5                /150. RY*(   1) H  16                    0.35   10.54    0.077
  32. CR (   1) C   5                /154. RY*(   1) H  17                    0.39   10.55    0.081
  32. CR (   1) C   5                /203. BD*(   1) C   4 - C   5            0.29   10.53    0.070
  32. CR (   1) C   5                /206. BD*(   1) C   5 - O   6            0.57   10.42    0.097
  33. CR (   1) O   6                / 77. RY*(   2) C   5                    0.46   19.86    0.120
  33. CR (   1) O   6                / 78. RY*(   3) C   5                    0.33   20.23    0.103
  33. CR (   1) O   6                / 79. RY*(   4) C   5                    0.29   20.76    0.099
  34. CR (   1) C   7                / 68. RY*(   2) C   4                    0.50   10.97    0.094
  34. CR (   1) C   7                /105. RY*(   3) C   8                    0.46   10.82    0.089
  34. CR (   1) C   7                /162. RY*(   1) H  19                    0.33   10.48    0.075
  34. CR (   1) C   7                /166. RY*(   1) H  20                    0.35   10.49    0.077
  35. CR (   1) C   8                / 95. RY*(   2) C   7                    0.29   10.88    0.071
  35. CR (   1) C   8                /114. RY*(   3) C   9                    0.31   10.80    0.074
  35. CR (   1) C   8                /170. RY*(   1) H  21                    0.36   10.46    0.077
  35. CR (   1) C   8                /174. RY*(   1) H  22                    0.33   10.48    0.074
  36. CR (   1) C   9                /105. RY*(   3) C   8                    0.32   10.81    0.075
  36. CR (   1) C   9                /122. RY*(   2) C  10                    0.25   10.89    0.066
  36. CR (   1) C   9                /178. RY*(   1) H  23                    0.37   10.46    0.079
  36. CR (   1) C   9                /182. RY*(   1) H  24                    0.32   10.48    0.074
  37. CR (   1) C  10                / 59. RY*(   2) C   3                    0.43   10.93    0.086
  37. CR (   1) C  10                /114. RY*(   3) C   9                    0.48   10.80    0.090
  37. CR (   1) C  10                /186. RY*(   1) H  25                    0.32   10.48    0.073
  37. CR (   1) C  10                /190. RY*(   1) H  26                    0.37   10.47    0.078
  38. LP (   1) O   1                / 49. RY*(   1) C   2                    0.29    1.48    0.026
  38. LP (   1) O   1                / 51. RY*(   3) C   2                    0.41    1.71    0.034
  38. LP (   1) O   1                /132. RY*(   3) H  11                    0.31    1.76    0.029
  38. LP (   1) O   1                /195. BD*(   1) O   1 - O   6            0.40    0.31    0.020
  38. LP (   1) O   1                /197. BD*(   1) C   2 - C   3            0.37    0.99    0.024
  38. LP (   1) O   1                /198. BD*(   1) C   2 - H  12            0.93    1.02    0.039
  38. LP (   1) O   1                /199. BD*(   1) C   2 - H  13            0.31    1.03    0.023
  39. LP (   1) O   6                / 77. RY*(   2) C   5                    0.61    1.46    0.038
  39. LP (   1) O   6                /160. RY*(   3) H  18                    0.28    1.64    0.027
  39. LP (   1) O   6                /195. BD*(   1) O   1 - O   6            0.30    0.30    0.017
  39. LP (   1) O   6                /203. BD*(   1) C   4 - C   5            0.37    0.98    0.024
  39. LP (   1) O   6                /207. BD*(   1) C   5 - H  16            1.00    1.03    0.041
  39. LP (   1) O   6                /208. BD*(   1) C   5 - H  17            0.27    1.02    0.021
 195. BD*(   1) O   1 - O   6        /131. RY*(   2) H  11                    0.26    1.92    0.039
 195. BD*(   1) O   1 - O   6        /198. BD*(   1) C   2 - H  12            0.78    0.72    0.040
 195. BD*(   1) O   1 - O   6        /199. BD*(   1) C   2 - H  13            1.27    0.72    0.052
 195. BD*(   1) O   1 - O   6        /207. BD*(   1) C   5 - H  16            0.65    0.73    0.037
 195. BD*(   1) O   1 - O   6        /208. BD*(   1) C   5 - H  17            0.94    0.72    0.045


 Natural Bond Orbitals (Summary):

                                                            Principal Delocalizations
           NBO                        Occupancy    Energy   (geminal,vicinal,remote)
 ====================================================================================
 Molecular unit  1  (C8H16O2)
     1. BD (   1) O   1 - C   2          0.99741    -1.01931  200(v),195(g),59(v),130(v)
     2. BD (   1) O   1 - O   6          0.97980    -0.46622  208(v),198(v),207(v),199(v)
                                                    159(v),131(v),158(v)
     3. BD (   1) O   1 - H  11          0.99429    -0.89562  197(v),50(v)
     4. BD (   1) C   2 - C   3          0.97443    -0.77339  216(v),204(v),196(v),200(g)
                                                    201(g),122(v),68(v),199(g)
                                                    202(g),198(g),40(v),67(v)
     5. BD (   1) C   2 - H  12          0.96171    -0.67055  195(v),202(v),60(v),197(g)
     6. BD (   1) C   2 - H  13          0.91104    -0.67627  195(v),201(v),41(v),197(g)
     7. BD (   1) C   3 - C   4          0.98078    -0.74575  194(v),201(g),220(v),211(v)
                                                    204(g),121(v),207(v),94(v)
                                                    203(g),197(g),50(v),202(g)
                                                    205(g)
     8. BD (   1) C   3 - C  10          0.92696    -0.73501  203(v),199(v),217(v),200(g)
                                                    216(g),220(g),197(g),112(v)
                                                    202(g),49(v),67(v),68(v)
     9. BD (   1) C   3 - H  14          0.97700    -0.62233  205(v),198(v),219(v)
    10. BD (   1) C   4 - C   5          0.96420    -0.77304  210(v),201(v),209(v),200(g)
                                                    95(v),204(g),58(v),208(g)
                                                    85(v),207(g),60(v),205(g)
    11. BD (   1) C   4 - C   7          0.94590    -0.73758  197(v),200(g),208(v),214(v)
                                                    203(g),103(v),76(v),210(g)
                                                    205(g),212(g),59(v)
    12. BD (   1) C   4 - H  15          0.98010    -0.63259  206(v),202(v),212(v)
    13. BD (   1) C   5 - O   6          0.99756    -1.01478  205(v),69(v)
    14. BD (   1) C   5 - H  16          0.97151    -0.66967  195(v),200(v),203(g)
    15. BD (   1) C   5 - H  17          0.91714    -0.67424  195(v),204(v),86(v)
    16. BD (   1) O   6 - H  18          0.99416    -0.89197  203(v),78(v)
    17. BD (   1) C   7 - C   8          0.96056    -0.72910  203(v),217(v),213(g),112(v)
                                                    204(g),211(g),214(g),67(v)
                                                    212(g)
    18. BD (   1) C   7 - H  19          0.97707    -0.62231  200(v),213(v),204(g),104(v)
    19. BD (   1) C   7 - H  20          0.97176    -0.61817  205(v),215(v),210(g),68(v)
    20. BD (   1) C   8 - C   9          0.97682    -0.72235  220(v),211(v),94(v),216(g)
                                                    217(g),121(v),210(g),214(g)
                                                    215(g)
    21. BD (   1) C   8 - H  21          0.96569    -0.60710  204(v),216(v),113(v)
    22. BD (   1) C   8 - H  22          0.98014    -0.60742  212(v),218(v)
    23. BD (   1) C   9 - C  10          0.97558    -0.72680  197(v),214(v),103(v),213(g)
                                                    217(g),220(g),201(g),58(v)
                                                    219(g)
    24. BD (   1) C   9 - H  23          0.94510    -0.60311  201(v),210(v)
    25. BD (   1) C   9 - H  24          0.98798    -0.60655  219(v),215(v)
    26. BD (   1) C  10 - H  25          0.98874    -0.61765  202(v),218(v),59(v)
    27. BD (   1) C  10 - H  26          0.97708    -0.61368  200(v),213(v),195(r),216(g)
                                                    113(v)
    28. CR (   1) O   1                  0.99987   -19.16663  53(v),50(v),195(g)
    29. CR (   1) C   2                  0.99949   -10.31156  60(v),194(g),138(v),134(v)
                                                    197(g)
    30. CR (   1) C   3                  0.99948   -10.22475  69(v),142(v)
    31. CR (   1) C   4                  0.99947   -10.23091  146(v),59(v)
    32. CR (   1) C   5                  0.99949   -10.31089  206(g),70(v),154(v),150(v)
                                                    203(g)
    33. CR (   1) O   6                  0.99987   -19.15859  77(v),78(v),79(v)
    34. CR (   1) C   7                  0.99954   -10.21279  68(v),105(v),166(v),162(v)
    35. CR (   1) C   8                  0.99955   -10.20290  170(v),174(v),114(v),95(v)
    36. CR (   1) C   9                  0.99954   -10.20062  178(v),105(v),182(v),122(v)
    37. CR (   1) C  10                  0.99955   -10.20736  114(v),59(v),190(v),186(v)
    38. LP (   1) O   1                  0.99083    -0.76264  198(v),195(g),51(v),197(v)
                                                    199(v),132(v),49(v)
    39. LP (   1) O   6                  0.99063    -0.75824  207(v),195(g),77(v),203(v)
                                                    160(v),208(v)
    40. RY*(   1) O   1                  0.00074     1.14696   
    41. RY*(   2) O   1                  0.00071     1.11240   
    42. RY*(   3) O   1                  0.00004     1.54042   
    43. RY*(   4) O   1                  0.00002     1.28316   
    44. RY*(   5) O   1                  0.00001     2.49224   
    45. RY*(   6) O   1                  0.00000     2.77267   
    46. RY*(   7) O   1                  0.00000     2.64575   
    47. RY*(   8) O   1                  0.00000     2.61312   
    48. RY*(   9) O   1                  0.00000     2.40617   
    49. RY*(   1) C   2                  0.00213     0.71347   
    50. RY*(   2) C   2                  0.00157     0.73872   
    51. RY*(   3) C   2                  0.00133     0.94892   
    52. RY*(   4) C   2                  0.00045     1.93519   
    53. RY*(   5) C   2                  0.00025     0.98965   
    54. RY*(   6) C   2                  0.00023     1.62982   
    55. RY*(   7) C   2                  0.00010     1.57182   
    56. RY*(   8) C   2                  0.00001     1.92156   
    57. RY*(   9) C   2                  0.00001     1.80027   
    58. RY*(   1) C   3                  0.00297     0.86414   
    59. RY*(   2) C   3                  0.00228     0.71932   
    60. RY*(   3) C   3                  0.00204     0.74074   
    61. RY*(   4) C   3                  0.00050     0.82490   
    62. RY*(   5) C   3                  0.00025     1.92474   
    63. RY*(   6) C   3                  0.00019     1.87863   
    64. RY*(   7) C   3                  0.00008     1.99699   
    65. RY*(   8) C   3                  0.00005     2.05848   
    66. RY*(   9) C   3                  0.00006     2.06976   
    67. RY*(   1) C   4                  0.00308     0.88056   
    68. RY*(   2) C   4                  0.00173     0.75452   
    69. RY*(   3) C   4                  0.00105     0.71191   
    70. RY*(   4) C   4                  0.00054     0.84415   
    71. RY*(   5) C   4                  0.00025     1.97373   
    72. RY*(   6) C   4                  0.00017     1.83958   
    73. RY*(   7) C   4                  0.00010     2.02858   
    74. RY*(   8) C   4                  0.00007     1.96294   
    75. RY*(   9) C   4                  0.00003     2.02707   
    76. RY*(   1) C   5                  0.00194     0.75885   
    77. RY*(   2) C   5                  0.00182     0.69690   
    78. RY*(   3) C   5                  0.00104     1.07155   
    79. RY*(   4) C   5                  0.00065     1.59647   
    80. RY*(   5) C   5                  0.00039     1.43609   
    81. RY*(   6) C   5                  0.00012     1.64033   
    82. RY*(   7) C   5                  0.00004     1.20807   
    83. RY*(   8) C   5                  0.00001     1.94720   
    84. RY*(   9) C   5                  0.00001     1.92993   
    85. RY*(   1) O   6                  0.00090     1.19988   
    86. RY*(   2) O   6                  0.00072     1.04266   
    87. RY*(   3) O   6                  0.00006     1.59436   
    88. RY*(   4) O   6                  0.00002     1.03379   
    89. RY*(   5) O   6                  0.00000     2.71129   
    90. RY*(   6) O   6                  0.00000     2.52919   
    91. RY*(   7) O   6                  0.00001     2.54158   
    92. RY*(   8) O   6                  0.00000     2.68086   
    93. RY*(   9) O   6                  0.00001     2.73602   
    94. RY*(   1) C   7                  0.00287     0.86878   
    95. RY*(   2) C   7                  0.00196     0.68136   
    96. RY*(   3) C   7                  0.00053     0.83726   
    97. RY*(   4) C   7                  0.00030     0.90950   
    98. RY*(   5) C   7                  0.00014     1.79706   
    99. RY*(   6) C   7                  0.00008     1.74256   
   100. RY*(   7) C   7                  0.00005     2.04497   
   101. RY*(   8) C   7                  0.00001     2.10685   
   102. RY*(   9) C   7                  0.00001     2.04186   
   103. RY*(   1) C   8                  0.00244     0.88251   
   104. RY*(   2) C   8                  0.00085     0.91009   
   105. RY*(   3) C   8                  0.00065     0.60901   
   106. RY*(   4) C   8                  0.00018     0.91181   
   107. RY*(   5) C   8                  0.00014     1.84866   
   108. RY*(   6) C   8                  0.00007     2.06838   
   109. RY*(   7) C   8                  0.00003     1.84764   
   110. RY*(   8) C   8                  0.00001     2.08072   
   111. RY*(   9) C   8                  0.00000     1.83357   
   112. RY*(   1) C   9                  0.00243     0.89326   
   113. RY*(   2) C   9                  0.00079     0.88788   
   114. RY*(   3) C   9                  0.00064     0.59376   
   115. RY*(   4) C   9                  0.00018     0.97219   
   116. RY*(   5) C   9                  0.00014     1.80394   
   117. RY*(   6) C   9                  0.00007     2.08430   
   118. RY*(   7) C   9                  0.00003     1.85590   
   119. RY*(   8) C   9                  0.00001     1.93372   
   120. RY*(   9) C   9                  0.00001     1.98660   
   121. RY*(   1) C  10                  0.00288     0.86260   
   122. RY*(   2) C  10                  0.00211     0.68967   
   123. RY*(   3) C  10                  0.00052     0.84408   
   124. RY*(   4) C  10                  0.00029     0.85267   
   125. RY*(   5) C  10                  0.00014     1.85878   
   126. RY*(   6) C  10                  0.00008     1.75117   
   127. RY*(   7) C  10                  0.00005     2.06398   
   128. RY*(   8) C  10                  0.00001     2.14256   
   129. RY*(   9) C  10                  0.00001     2.01575   
   130. RY*(   1) H  11                  0.00067     0.98885   
   131. RY*(   2) H  11                  0.00061     1.46765   
   132. RY*(   3) H  11                  0.00040     0.99716   
   133. RY*(   4) H  11                  0.00001     2.12808   
   134. RY*(   1) H  12                  0.00117     0.23282   
   135. RY*(   2) H  12                  0.00008     1.69003   
   136. RY*(   3) H  12                  0.00006     1.71388   
   137. RY*(   4) H  12                  0.00001     2.08388   
   138. RY*(   1) H  13                  0.00087     0.24789   
   139. RY*(   2) H  13                  0.00012     1.61369   
   140. RY*(   3) H  13                  0.00007     1.70402   
   141. RY*(   4) H  13                  0.00002     2.15500   
   142. RY*(   1) H  14                  0.00235     0.26644   
   143. RY*(   2) H  14                  0.00006     1.82902   
   144. RY*(   3) H  14                  0.00005     1.75898   
   145. RY*(   4) H  14                  0.00002     2.23029   
   146. RY*(   1) H  15                  0.00169     0.25472   
   147. RY*(   2) H  15                  0.00007     1.74754   
   148. RY*(   3) H  15                  0.00004     1.77128   
   149. RY*(   4) H  15                  0.00002     2.19487   
   150. RY*(   1) H  16                  0.00102     0.22432   
   151. RY*(   2) H  16                  0.00009     1.69203   
   152. RY*(   3) H  16                  0.00005     1.71971   
   153. RY*(   4) H  16                  0.00001     2.06040   
   154. RY*(   1) H  17                  0.00106     0.23929   
   155. RY*(   2) H  17                  0.00013     1.65936   
   156. RY*(   3) H  17                  0.00007     1.73154   
   157. RY*(   4) H  17                  0.00001     2.05591   
   158. RY*(   1) H  18                  0.00064     1.15905   
   159. RY*(   2) H  18                  0.00062     1.43859   
   160. RY*(   3) H  18                  0.00038     0.88634   
   161. RY*(   4) H  18                  0.00001     2.11312   
   162. RY*(   1) H  19                  0.00100     0.26335   
   163. RY*(   2) H  19                  0.00009     1.72675   
   164. RY*(   3) H  19                  0.00005     1.72297   
   165. RY*(   4) H  19                  0.00002     2.18742   
   166. RY*(   1) H  20                  0.00163     0.27535   
   167. RY*(   2) H  20                  0.00009     1.76806   
   168. RY*(   3) H  20                  0.00006     1.70445   
   169. RY*(   4) H  20                  0.00002     2.19247   
   170. RY*(   1) H  21                  0.00086     0.25997   
   171. RY*(   2) H  21                  0.00008     1.74222   
   172. RY*(   3) H  21                  0.00006     1.68763   
   173. RY*(   4) H  21                  0.00002     2.19193   
   174. RY*(   1) H  22                  0.00127     0.27555   
   175. RY*(   2) H  22                  0.00009     1.79107   
   176. RY*(   3) H  22                  0.00006     1.64823   
   177. RY*(   4) H  22                  0.00002     2.17913   
   178. RY*(   1) H  23                  0.00082     0.26042   
   179. RY*(   2) H  23                  0.00008     1.73952   
   180. RY*(   3) H  23                  0.00007     1.68188   
   181. RY*(   4) H  23                  0.00002     2.19749   
   182. RY*(   1) H  24                  0.00127     0.27892   
   183. RY*(   2) H  24                  0.00007     1.68189   
   184. RY*(   3) H  24                  0.00007     1.76552   
   185. RY*(   4) H  24                  0.00002     2.18062   
   186. RY*(   1) H  25                  0.00136     0.27752   
   187. RY*(   2) H  25                  0.00009     1.77613   
   188. RY*(   3) H  25                  0.00005     1.68833   
   189. RY*(   4) H  25                  0.00002     2.17469   
   190. RY*(   1) H  26                  0.00126     0.26753   
   191. RY*(   2) H  26                  0.00009     1.73591   
   192. RY*(   3) H  26                  0.00005     1.71542   
   193. RY*(   4) H  26                  0.00002     2.21679   
   194. BD*(   1) O   1 - C   2          0.00657     0.11260   
   195. BD*(   1) O   1 - O   6          0.53078    -0.45631  199(v),208(v),198(v),207(v)
                                                    131(v)
   196. BD*(   1) O   1 - H  11          0.00253     0.26706   
   197. BD*(   1) C   2 - C   3          0.01326     0.22519   
   198. BD*(   1) C   2 - H  12          0.01290     0.25876   
   199. BD*(   1) C   2 - H  13          0.00914     0.26756   
   200. BD*(   1) C   3 - C   4          0.01628     0.22388   
   201. BD*(   1) C   3 - C  10          0.01135     0.24375   
   202. BD*(   1) C   3 - H  14          0.01338     0.30511   
   203. BD*(   1) C   4 - C   5          0.01333     0.22172   
   204. BD*(   1) C   4 - C   7          0.01156     0.23627   
   205. BD*(   1) C   4 - H  15          0.01167     0.28716   
   206. BD*(   1) C   5 - O   6          0.00816     0.11384   
   207. BD*(   1) C   5 - H  16          0.01104     0.27440   
   208. BD*(   1) C   5 - H  17          0.01172     0.26189   
   209. BD*(   1) O   6 - H  18          0.00271     0.26941   
   210. BD*(   1) C   7 - C   8          0.00731     0.26190   
   211. BD*(   1) C   7 - H  19          0.00592     0.31390   
   212. BD*(   1) C   7 - H  20          0.00901     0.30752   
   213. BD*(   1) C   8 - C   9          0.00787     0.26421   
   214. BD*(   1) C   8 - H  21          0.00552     0.33436   
   215. BD*(   1) C   8 - H  22          0.00848     0.31440   
   216. BD*(   1) C   9 - C  10          0.00718     0.26480   
   217. BD*(   1) C   9 - H  23          0.00548     0.33494   
   218. BD*(   1) C   9 - H  24          0.00842     0.31839   
   219. BD*(   1) C  10 - H  25          0.00909     0.29972   
   220. BD*(   1) C  10 - H  26          0.00678     0.33228   
       -------------------------------
              Total Lewis   38.15781  ( 97.8405%)
        Valence non-Lewis    0.76743  (  1.9678%)
        Rydberg non-Lewis    0.07476  (  0.1917%)
       -------------------------------
            Total unit  1   39.00000  (100.0000%)
           Charge unit  1    1.00000
 Unable to Open any file for archive entry.
 1\1\GINC-COMPUTE-0-11\SP\UB3LYP\def2SVP\C8H16O2(1+,2)\ZAHRT2\08-Jan-20
 21\0\\# b3lyp/def2svp geom=NewRedundant pop=NBO\\66\\1,2\O,0,-0.552930
 978,3.0672056009,-0.4386798176\C,0,-0.9730842065,1.9138144685,0.266380
 2609\C,0,-0.1326005456,0.7244301951,-0.1865837063\C,0,-0.4950937554,-0
 .5776166186,0.5615610506\C,0,-1.9819629113,-0.9213027461,0.4958282767\
 O,0,-2.3861717793,-0.9626586176,-0.8599922546\C,0,0.3646854499,-1.7452
 437896,0.0490390097\C,0,1.8633926567,-1.4517154492,0.1414929152\C,0,2.
 219428642,-0.1474640606,-0.5756155753\C,0,1.3699360833,1.015319941,-0.
 0606357377\H,0,-1.0975853863,3.8111388076,-0.1565163068\H,0,-0.8567531
 207,2.0477194596,1.3639915185\H,0,-2.0408239729,1.7044722212,0.0679550
 876\H,0,-0.3621523345,0.5636855555,-1.2542008362\H,0,-0.2590307998,-0.
 4272599103,1.6334773762\H,0,-2.1409053062,-1.8995428621,0.9935960261\H
 ,0,-2.5699496153,-0.1748836231,1.0659365044\H,0,-3.3121937442,-1.22904
 86239,-0.8983700671\H,0,0.1195868039,-2.6574395754,0.6199257391\H,0,0.
 0837936338,-1.9464151242,-0.998662307\H,0,2.4424279099,-2.2942206288,-
 0.2723578052\H,0,2.1508803822,-1.3680159698,1.2060096079\H,0,3.2922904
 912,0.0783077423,-0.4561876083\H,0,2.0434057209,-0.269684034,-1.659785
 0637\H,0,1.609566457,1.2032058897,1.0037867097\H,0,1.6018442251,1.9432
 117519,-0.6022724708\\Version=ES64L-G16RevC.01\State=2-A\HF=-464.24935
 04\S2=0.752103\S2-1=0.\S2A=0.750004\RMSD=8.441e-09\Dipole=-1.6713378,0
 .4267731,0.7477486\Quadrupole=6.5605709,4.447416,-11.007987,-1.8789529
 ,-1.3822013,1.2396332\PG=C01 [X(C8H16O2)]\\@
 The archive entry for this job was punched.


 ONE THORN OF EXPERIENCE IS WORTH A WHOLE WILDERNESS OF
 WARNING....  LOWELL - AMONG MY BOOKS
 File lengths (MBytes):  RWF=     51 Int=      0 D2E=      0 Chk=      5 Scr=      1
 Normal termination of Gaussian 16
