# Supplementary material for: Machine-Learning-Guided Discovery of Electrochemical Reactions
Source: J Am Chem Soc. 2022 Dec 2;144(49):22599–610. doi: 10.1021/jacs.2c08997 (PMC9756344; doi:10.1021/jacs.2c08997)
Supplement: Supplementary file 3 — ja2c08997_si_003.zip [file ja2c08997_si_003.zip › Oxidation Site Selectivity/Ologs_notimes/99.log]

 Entering Gaussian System, Link 0=g16
 Input=99.com
 Output=99.log
 Initial command:
  
 Copyright (c) 1988-2019, Gaussian, Inc.  All Rights Reserved.
  
 This is part of the Gaussian(R) 16 program.  It is based on
 the Gaussian(R) 09 system (copyright 2009, Gaussian, Inc.),
 the Gaussian(R) 03 system (copyright 2003, Gaussian, Inc.),
 the Gaussian(R) 98 system (copyright 1998, Gaussian, Inc.),
 the Gaussian(R) 94 system (copyright 1995, Gaussian, Inc.),
 the Gaussian 92(TM) system (copyright 1992, Gaussian, Inc.),
 the Gaussian 90(TM) system (copyright 1990, Gaussian, Inc.),
 the Gaussian 88(TM) system (copyright 1988, Gaussian, Inc.),
 the Gaussian 86(TM) system (copyright 1986, Carnegie Mellon
 University), and the Gaussian 82(TM) system (copyright 1983,
 Carnegie Mellon University). Gaussian is a federally registered
 trademark of Gaussian, Inc.
  
 This software contains proprietary and confidential information,
 including trade secrets, belonging to Gaussian, Inc.
  
 This software is provided under written license and may be
 used, copied, transmitted, or stored only in accord with that
 written license.
  
 The following legend is applicable only to US Government
 contracts under FAR:
  
                    RESTRICTED RIGHTS LEGEND
  
 Use, reproduction and disclosure by the US Government is
 subject to restrictions as set forth in subparagraphs (a)
 and (c) of the Commercial Computer Software - Restricted
 Rights clause in FAR 52.227-19.
  
 Gaussian, Inc.
 340 Quinnipiac St., Bldg. 40, Wallingford CT 06492
  
  
 ---------------------------------------------------------------
 Warning -- This program may not be used in any manner that
 competes with the business of Gaussian, Inc. or will provide
 assistance to any competitor of Gaussian, Inc.  The licensee
 of this program is prohibited from giving any competitor of
 Gaussian, Inc. access to this program.  By using this program,
 the user acknowledges that Gaussian, Inc. is engaged in the
 business of creating and licensing software in the field of
 computational chemistry and represents and warrants to the
 licensee that it is not a competitor of Gaussian, Inc. and that
 it will not use this program in any manner prohibited above.
 ---------------------------------------------------------------
  

 Cite this work as:
 Gaussian 16, Revision C.01,
 M. J. Frisch, G. W. Trucks, H. B. Schlegel, G. E. Scuseria, 
 M. A. Robb, J. R. Cheeseman, G. Scalmani, V. Barone, 
 G. A. Petersson, H. Nakatsuji, X. Li, M. Caricato, A. V. Marenich, 
 J. Bloino, B. G. Janesko, R. Gomperts, B. Mennucci, H. P. Hratchian, 
 J. V. Ortiz, A. F. Izmaylov, J. L. Sonnenberg, D. Williams-Young, 
 F. Ding, F. Lipparini, F. Egidi, J. Goings, B. Peng, A. Petrone, 
 T. Henderson, D. Ranasinghe, V. G. Zakrzewski, J. Gao, N. Rega, 
 G. Zheng, W. Liang, M. Hada, M. Ehara, K. Toyota, R. Fukuda, 
 J. Hasegawa, M. Ishida, T. Nakajima, Y. Honda, O. Kitao, H. Nakai, 
 T. Vreven, K. Throssell, J. A. Montgomery, Jr., J. E. Peralta, 
 F. Ogliaro, M. J. Bearpark, J. J. Heyd, E. N. Brothers, K. N. Kudin, 
 V. N. Staroverov, T. A. Keith, R. Kobayashi, J. Normand, 
 K. Raghavachari, A. P. Rendell, J. C. Burant, S. S. Iyengar, 
 J. Tomasi, M. Cossi, J. M. Millam, M. Klene, C. Adamo, R. Cammi, 
 J. W. Ochterski, R. L. Martin, K. Morokuma, O. Farkas, 
 J. B. Foresman, and D. J. Fox, Gaussian, Inc., Wallingford CT, 2019.
 
 ******************************************
 Gaussian 16:  ES64L-G16RevC.01  3-Jul-2019
                 8-Jan-2021 
 ******************************************
 %nprocshared=16
 Will use up to   16 processors via shared memory.
 %mem=7GB
 -----------------------------------------
 # b3lyp/def2svp geom=NewRedundant pop=NBO
 -----------------------------------------
 1/29=4000,38=1,172=1/1;
 2/12=2,17=6,18=5,40=1/2;
 3/5=43,7=101,11=2,25=1,30=1,74=-5/1,2,3;
 4//1;
 5/5=2,38=5/2;
 6/7=2,8=2,9=2,10=2,28=1,40=1/1,7;
 99/5=1,9=1/99;
 --
 99
 --
 Symbolic Z-matrix:
 Charge =  1 Multiplicity = 2
 C                    -1.68325   1.56299  -0.07572 
 O                    -1.62228   2.73923  -0.34704 
 C                    -0.45354   0.69817  -0.03964 
 C                     0.78448   1.35584  -0.10852 
 C                     1.98498   0.65435  -0.01683 
 C                     1.97239  -0.73254   0.16447 
 C                     0.75781  -1.41317   0.24323 
 C                    -0.43418  -0.69939   0.12375 
 N                    -1.68084  -1.49282   0.14464 
 O                    -2.63563  -1.06123  -0.4837 
 O                    -1.66763  -2.53872   0.76958 
 H                    -2.64384   1.07753   0.18863 
 H                     0.7647    2.44061  -0.22896 
 H                     2.93481   1.18961  -0.08046 
 H                     2.90914  -1.28821   0.24266 
 H                     0.71288  -2.49226   0.38612 
 
                          Input orientation:                          
 ---------------------------------------------------------------------
 Center     Atomic      Atomic             Coordinates (Angstroms)
 Number     Number       Type             X           Y           Z
 ---------------------------------------------------------------------
      1          6           0       -1.683247    1.562993   -0.075719
      2          8           0       -1.622280    2.739226   -0.347036
      3          6           0       -0.453540    0.698174   -0.039639
      4          6           0        0.784485    1.355845   -0.108523
      5          6           0        1.984976    0.654345   -0.016827
      6          6           0        1.972392   -0.732541    0.164473
      7          6           0        0.757807   -1.413169    0.243234
      8          6           0       -0.434184   -0.699389    0.123752
      9          7           0       -1.680842   -1.492822    0.144644
     10          8           0       -2.635628   -1.061233   -0.483699
     11          8           0       -1.667627   -2.538721    0.769581
     12          1           0       -2.643839    1.077531    0.188632
     13          1           0        0.764699    2.440614   -0.228962
     14          1           0        2.934807    1.189613   -0.080463
     15          1           0        2.909141   -1.288212    0.242657
     16          1           0        0.712879   -2.492255    0.386121
 ---------------------------------------------------------------------
                    Distance matrix (angstroms):
                    1          2          3          4          5
     1  C    0.000000
     2  O    1.208658   0.000000
     3  C    1.503792   2.371991   0.000000
     4  C    2.476628   2.786243   1.403560   0.000000
     5  C    3.779546   4.179481   2.439017   1.393445   0.000000
     6  C    4.323293   5.023592   2.823784   2.418059   1.398743
     7  C    3.862384   4.822408   2.450540   2.791394   2.418303
     8  C    2.591972   3.668418   1.407215   2.400644   2.775733
     9  N    3.063751   4.260917   2.518074   3.775822   4.251426
    10  O    2.821354   3.935611   2.837994   4.204781   4.950874
    11  O    4.187939   5.394962   3.550539   4.685249   4.914836
    12  H    1.108284   2.022808   2.234598   3.452414   4.652658
    13  H    2.605022   2.408481   2.134490   1.091614   2.173668
    14  H    4.633126   4.820727   3.424044   2.156921   1.092126
    15  H    5.414865   6.091123   3.915743   3.410063   2.166782
    16  H    4.732838   5.775715   3.423543   3.880422   3.417849
                    6          7          8          9         10
     6  C    0.000000
     7  C    1.394516   0.000000
     8  C    2.407149   1.394489   0.000000
     9  N    3.731560   2.441941   1.477880   0.000000
    10  O    4.664977   3.488221   2.312203   1.221761   0.000000
    11  O    4.108306   2.725185   2.306863   1.218451   2.165804
    12  H    4.958482   4.216369   2.836236   2.745180   2.241965
    13  H    3.417928   3.882610   3.379549   4.646738   4.887744
    14  H    2.163541   3.408604   3.867833   5.343253   6.021515
    15  H    1.091962   2.154961   3.396862   4.595587   5.596747
    16  H    2.175338   1.089432   2.144519   2.605203   3.743917
                   11         12         13         14         15
    11  O    0.000000
    12  H    3.790484   0.000000
    13  H    5.630903   3.694660   0.000000
    14  H    5.983765   5.586257   2.509268   0.000000
    15  H    4.773701   6.036162   4.327263   2.498936   0.000000
    16  H    2.411640   4.904074   4.971339   4.325600   2.508759
                   16
    16  H    0.000000
 Stoichiometry    C7H5NO3(1+,2)
 Framework group  C1[X(C7H5NO3)]
 Deg. of freedom    42
 Full point group                 C1      NOp   1
 Largest Abelian subgroup         C1      NOp   1
 Largest concise Abelian subgroup C1      NOp   1
                         Standard orientation:                         
 ---------------------------------------------------------------------
 Center     Atomic      Atomic             Coordinates (Angstroms)
 Number     Number       Type             X           Y           Z
 ---------------------------------------------------------------------
      1          6           0       -0.495529    1.991568   -0.179119
      2          8           0       -1.451083    2.724040   -0.073022
      3          6           0       -0.626536    0.500271   -0.036782
      4          6           0       -1.929728   -0.019911   -0.003889
      5          6           0       -2.161873   -1.392435    0.059178
      6          6           0       -1.084186   -2.283982    0.073900
      7          6           0        0.222151   -1.797477    0.035541
      8          6           0        0.437310   -0.420182   -0.001376
      9          7           0        1.845638    0.026626    0.031850
     10          8           0        2.083108    1.107889    0.548742
     11          8           0        2.681800   -0.724301   -0.438859
     12          1           0        0.513175    2.384452   -0.416714
     13          1           0       -2.751907    0.697366   -0.037903
     14          1           0       -3.185900   -1.770733    0.090776
     15          1           0       -1.258506   -3.361049    0.117714
     16          1           0        1.083432   -2.464556    0.043573
 ---------------------------------------------------------------------
 Rotational constants (GHZ):           1.4083206           1.1993906           0.6625393
 Standard basis: def2SVP (5D, 7F)
 There are   190 symmetry adapted cartesian basis functions of A   symmetry.
 There are   179 symmetry adapted basis functions of A   symmetry.
   179 basis functions,   310 primitive gaussians,   190 cartesian basis functions
    39 alpha electrons       38 beta electrons
       nuclear repulsion energy       570.9935490980 Hartrees.
 NAtoms=   16 NActive=   16 NUniq=   16 SFac= 1.00D+00 NAtFMM=   60 NAOKFM=F Big=F
 Integral buffers will be    131072 words long.
 Raffenetti 2 integral format.
 Two-electron integral symmetry is turned on.
 One-electron integrals computed using PRISM.
   1 Symmetry operations used in ECPInt.
 ECPInt:  NShTT=    3321 NPrTT=   12561 LenC2=    3251 LenP2D=    9365.
 LDataN:  DoStor=T MaxTD1= 4 Len=   56
 NBasis=   179 RedAO= T EigKep=  2.62D-04  NBF=   179
 NBsUse=   179 1.00D-06 EigRej= -1.00D+00 NBFU=   179
 ExpMin= 1.22D-01 ExpMax= 2.27D+03 ExpMxC= 3.41D+02 IAcc=3 IRadAn=         5 AccDes= 0.00D+00
 Harris functional with IExCor=  402 and IRadAn=       5 diagonalized for initial guess.
 HarFok:  IExCor=  402 AccDes= 0.00D+00 IRadAn=         5 IDoV= 1 UseB2=F ITyADJ=14
 ICtDFT=  3500011 ScaDFX=  1.000000  1.000000  1.000000  1.000000
 FoFCou: FMM=F IPFlag=           0 FMFlag=      100000 FMFlg1=           0
         NFxFlg=           0 DoJE=T BraDBF=F KetDBF=T FulRan=T
         wScrn=  0.000000 ICntrl=       500 IOpCl=  0 I1Cent=   200000004 NGrid=           0
         NMat0=    1 NMatS0=      1 NMatT0=    0 NMatD0=    1 NMtDS0=    0 NMtDT0=    0
 Petite list used in FoFCou.
 Initial guess <Sx>= 0.0000 <Sy>= 0.0000 <Sz>= 0.5000 <S**2>= 0.7500 S= 0.5000
 Requested convergence on RMS density matrix=1.00D-08 within 128 cycles.
 Requested convergence on MAX density matrix=1.00D-06.
 Requested convergence on             energy=1.00D-06.
 No special actions if energy rises.
 Integral accuracy reduced to 1.0D-05 until final iterations.
 EnCoef did     2 forward-backward iterations
 EnCoef did     3 forward-backward iterations
 EnCoef did     2 forward-backward iterations
 Initial convergence to 1.4D-05 achieved.  Increase integral accuracy.
 SCF Done:  E(UB3LYP) =  -549.305177322     A.U. after   37 cycles
            NFock= 37  Conv=0.96D-08     -V/T= 2.0086
 <Sx>= 0.0000 <Sy>= 0.0000 <Sz>= 0.5000 <S**2>= 0.7575 S= 0.5037
 <L.S>= 0.000000000000E+00
 Annihilation of the first spin contaminant:
 S**2 before annihilation     0.7575,   after     0.7500

 **********************************************************************

            Population analysis using the SCF Density.

 **********************************************************************

 Orbital symmetries:
 Alpha Orbitals:
       Occupied  (A) (A) (A) (A) (A) (A) (A) (A) (A) (A) (A) (A)
                 (A) (A) (A) (A) (A) (A) (A) (A) (A) (A) (A) (A)
                 (A) (A) (A) (A) (A) (A) (A) (A) (A) (A) (A) (A)
                 (A) (A) (A)
       Virtual   (A) (A) (A) (A) (A) (A) (A) (A) (A) (A) (A) (A)
                 (A) (A) (A) (A) (A) (A) (A) (A) (A) (A) (A) (A)
                 (A) (A) (A) (A) (A) (A) (A) (A) (A) (A) (A) (A)
                 (A) (A) (A) (A) (A) (A) (A) (A) (A) (A) (A) (A)
                 (A) (A) (A) (A) (A) (A) (A) (A) (A) (A) (A) (A)
                 (A) (A) (A) (A) (A) (A) (A) (A) (A) (A) (A) (A)
                 (A) (A) (A) (A) (A) (A) (A) (A) (A) (A) (A) (A)
                 (A) (A) (A) (A) (A) (A) (A) (A) (A) (A) (A) (A)
                 (A) (A) (A) (A) (A) (A) (A) (A) (A) (A) (A) (A)
                 (A) (A) (A) (A) (A) (A) (A) (A) (A) (A) (A) (A)
                 (A) (A) (A) (A) (A) (A) (A) (A) (A) (A) (A) (A)
                 (A) (A) (A) (A) (A) (A) (A) (A)
 Beta  Orbitals:
       Occupied  (A) (A) (A) (A) (A) (A) (A) (A) (A) (A) (A) (A)
                 (A) (A) (A) (A) (A) (A) (A) (A) (A) (A) (A) (A)
                 (A) (A) (A) (A) (A) (A) (A) (A) (A) (A) (A) (A)
                 (A) (A)
       Virtual   (A) (A) (A) (A) (A) (A) (A) (A) (A) (A) (A) (A)
                 (A) (A) (A) (A) (A) (A) (A) (A) (A) (A) (A) (A)
                 (A) (A) (A) (A) (A) (A) (A) (A) (A) (A) (A) (A)
                 (A) (A) (A) (A) (A) (A) (A) (A) (A) (A) (A) (A)
                 (A) (A) (A) (A) (A) (A) (A) (A) (A) (A) (A) (A)
                 (A) (A) (A) (A) (A) (A) (A) (A) (A) (A) (A) (A)
                 (A) (A) (A) (A) (A) (A) (A) (A) (A) (A) (A) (A)
                 (A) (A) (A) (A) (A) (A) (A) (A) (A) (A) (A) (A)
                 (A) (A) (A) (A) (A) (A) (A) (A) (A) (A) (A) (A)
                 (A) (A) (A) (A) (A) (A) (A) (A) (A) (A) (A) (A)
                 (A) (A) (A) (A) (A) (A) (A) (A) (A) (A) (A) (A)
                 (A) (A) (A) (A) (A) (A) (A) (A) (A)
 The electronic state is 2-A.
 Alpha  occ. eigenvalues --  -19.44261 -19.38708 -19.37676 -14.76500 -10.53174
 Alpha  occ. eigenvalues --  -10.46952 -10.44556 -10.41987 -10.41662 -10.41115
 Alpha  occ. eigenvalues --  -10.40963  -1.43440  -1.32802  -1.26333  -1.09447
 Alpha  occ. eigenvalues --   -1.00545  -0.98588  -0.90801  -0.87096  -0.81198
 Alpha  occ. eigenvalues --   -0.80461  -0.76172  -0.74801  -0.72813  -0.71549
 Alpha  occ. eigenvalues --   -0.71139  -0.67742  -0.67337  -0.66332  -0.64779
 Alpha  occ. eigenvalues --   -0.59450  -0.58988  -0.57293  -0.55688  -0.52216
 Alpha  occ. eigenvalues --   -0.52061  -0.50961  -0.48570  -0.48000
 Alpha virt. eigenvalues --   -0.31129  -0.27557  -0.21460  -0.18972  -0.10850
 Alpha virt. eigenvalues --   -0.08105  -0.06371  -0.05727  -0.04921  -0.02075
 Alpha virt. eigenvalues --   -0.01005   0.01560   0.04556   0.06011   0.07975
 Alpha virt. eigenvalues --    0.08482   0.09455   0.11046   0.14402   0.16958
 Alpha virt. eigenvalues --    0.19475   0.21884   0.23245   0.23994   0.26247
 Alpha virt. eigenvalues --    0.27910   0.28253   0.29925   0.30597   0.32986
 Alpha virt. eigenvalues --    0.33835   0.37070   0.38492   0.40214   0.42036
 Alpha virt. eigenvalues --    0.42816   0.44066   0.44619   0.47236   0.47517
 Alpha virt. eigenvalues --    0.50260   0.51700   0.52594   0.53719   0.54572
 Alpha virt. eigenvalues --    0.56556   0.58643   0.60322   0.63698   0.64819
 Alpha virt. eigenvalues --    0.70883   0.72335   0.74198   0.76918   0.77779
 Alpha virt. eigenvalues --    0.79235   0.82372   0.85569   0.86275   0.90700
 Alpha virt. eigenvalues --    0.94577   0.95775   0.97211   0.97988   1.00961
 Alpha virt. eigenvalues --    1.01232   1.04972   1.05701   1.06611   1.08933
 Alpha virt. eigenvalues --    1.11867   1.14234   1.18809   1.20782   1.26154
 Alpha virt. eigenvalues --    1.31128   1.35484   1.38234   1.47196   1.47937
 Alpha virt. eigenvalues --    1.49754   1.50512   1.53041   1.53273   1.53778
 Alpha virt. eigenvalues --    1.56311   1.57414   1.58107   1.62137   1.64070
 Alpha virt. eigenvalues --    1.68673   1.72245   1.74656   1.75215   1.77957
 Alpha virt. eigenvalues --    1.79055   1.82387   1.87670   1.89430   1.91149
 Alpha virt. eigenvalues --    1.94571   2.02898   2.04590   2.05603   2.06427
 Alpha virt. eigenvalues --    2.10135   2.11967   2.17172   2.18220   2.20776
 Alpha virt. eigenvalues --    2.24926   2.30065   2.31524   2.34007   2.39837
 Alpha virt. eigenvalues --    2.40478   2.41070   2.42971   2.44688   2.45680
 Alpha virt. eigenvalues --    2.48238   2.51580   2.52247   2.53933   2.59507
 Alpha virt. eigenvalues --    2.62397   2.71165   2.77572   2.84422   2.85478
 Alpha virt. eigenvalues --    2.87313   2.90352   3.05836   3.08694   3.14866
 Alpha virt. eigenvalues --    3.18683   3.33742   3.39522   3.53813   3.55270
  Beta  occ. eigenvalues --  -19.42834 -19.38290 -19.37422 -14.76544 -10.53257
  Beta  occ. eigenvalues --  -10.46850 -10.44401 -10.41963 -10.41605 -10.41021
  Beta  occ. eigenvalues --  -10.40983  -1.43067  -1.30168  -1.25669  -1.09109
  Beta  occ. eigenvalues --   -1.00267  -0.98152  -0.90361  -0.86374  -0.80753
  Beta  occ. eigenvalues --   -0.79425  -0.75114  -0.74503  -0.71513  -0.70949
  Beta  occ. eigenvalues --   -0.70049  -0.67189  -0.66562  -0.65485  -0.64547
  Beta  occ. eigenvalues --   -0.58862  -0.58285  -0.57119  -0.51581  -0.50717
  Beta  occ. eigenvalues --   -0.49686  -0.48097  -0.47000
  Beta virt. eigenvalues --   -0.43196  -0.30582  -0.27210  -0.21000  -0.18709
  Beta virt. eigenvalues --   -0.10703  -0.07657  -0.06235  -0.05424  -0.04695
  Beta virt. eigenvalues --   -0.01859  -0.00956   0.01899   0.05037   0.06399
  Beta virt. eigenvalues --    0.08191   0.08744   0.09698   0.11430   0.14589
  Beta virt. eigenvalues --    0.17145   0.19649   0.22150   0.23335   0.24109
  Beta virt. eigenvalues --    0.26611   0.27985   0.28392   0.30286   0.31131
  Beta virt. eigenvalues --    0.33281   0.34088   0.37081   0.38897   0.40521
  Beta virt. eigenvalues --    0.42193   0.43239   0.44349   0.44836   0.47319
  Beta virt. eigenvalues --    0.47749   0.50413   0.51945   0.52699   0.53944
  Beta virt. eigenvalues --    0.54811   0.56826   0.58777   0.60531   0.64255
  Beta virt. eigenvalues --    0.65126   0.71196   0.72637   0.74546   0.77624
  Beta virt. eigenvalues --    0.78380   0.79541   0.82620   0.85935   0.87135
  Beta virt. eigenvalues --    0.91267   0.95386   0.97033   0.97916   0.98269
  Beta virt. eigenvalues --    1.01345   1.01595   1.05213   1.05909   1.06890
  Beta virt. eigenvalues --    1.09121   1.12295   1.14721   1.19283   1.21261
  Beta virt. eigenvalues --    1.26943   1.31357   1.35807   1.38770   1.47314
  Beta virt. eigenvalues --    1.48307   1.49923   1.50701   1.53181   1.53478
  Beta virt. eigenvalues --    1.54046   1.56650   1.57736   1.58386   1.62682
  Beta virt. eigenvalues --    1.64268   1.69085   1.72599   1.74883   1.75484
  Beta virt. eigenvalues --    1.78062   1.79343   1.82693   1.87928   1.89676
  Beta virt. eigenvalues --    1.91281   1.94726   2.03219   2.04879   2.05819
  Beta virt. eigenvalues --    2.06693   2.10573   2.12179   2.17617   2.18403
  Beta virt. eigenvalues --    2.21438   2.25678   2.30668   2.33195   2.34687
  Beta virt. eigenvalues --    2.40791   2.41404   2.42075   2.44671   2.46143
  Beta virt. eigenvalues --    2.46926   2.48995   2.52311   2.52877   2.54453
  Beta virt. eigenvalues --    2.60187   2.62622   2.71855   2.77916   2.84714
  Beta virt. eigenvalues --    2.85663   2.87978   2.90675   3.06511   3.08883
  Beta virt. eigenvalues --    3.16417   3.19413   3.35200   3.39860   3.54162
  Beta virt. eigenvalues --    3.55615
          Condensed to atoms (all electrons):
               1          2          3          4          5          6
     1  C    4.629189   0.595636   0.251554  -0.049789   0.012666  -0.001435
     2  O    0.595636   7.451873  -0.090654   0.006442   0.001241  -0.000032
     3  C    0.251554  -0.090654   5.674813   0.252048   0.095809  -0.161098
     4  C   -0.049789   0.006442   0.252048   5.058587   0.244601   0.120066
     5  C    0.012666   0.001241   0.095809   0.244601   5.047616   0.209832
     6  C   -0.001435  -0.000032  -0.161098   0.120066   0.209832   5.098078
     7  C    0.007539   0.000013   0.046437  -0.124485   0.106269   0.204640
     8  C   -0.057876   0.001824   0.138349   0.070142  -0.157635   0.127549
     9  N   -0.007721   0.000026  -0.047440   0.003896  -0.000180   0.006624
    10  O    0.016746   0.000059  -0.024814   0.000039  -0.000003  -0.000068
    11  O    0.000544   0.000000   0.000499  -0.000060  -0.000053   0.001579
    12  H    0.373063  -0.015627  -0.052242   0.008002  -0.000012  -0.000035
    13  H   -0.019655   0.010881  -0.067120   0.447652  -0.053099   0.011851
    14  H   -0.000218  -0.000014   0.013976  -0.063254   0.450415  -0.062739
    15  H    0.000029   0.000000  -0.001062   0.012088  -0.062083   0.446000
    16  H   -0.000106   0.000000   0.016976  -0.002066   0.012317  -0.058556
               7          8          9         10         11         12
     1  C    0.007539  -0.057876  -0.007721   0.016746   0.000544   0.373063
     2  O    0.000013   0.001824   0.000026   0.000059   0.000000  -0.015627
     3  C    0.046437   0.138349  -0.047440  -0.024814   0.000499  -0.052242
     4  C   -0.124485   0.070142   0.003896   0.000039  -0.000060   0.008002
     5  C    0.106269  -0.157635  -0.000180  -0.000003  -0.000053  -0.000012
     6  C    0.204640   0.127549   0.006624  -0.000068   0.001579  -0.000035
     7  C    5.064705   0.267566  -0.035908   0.002677   0.014288   0.000272
     8  C    0.267566   5.403551   0.239845  -0.060087  -0.088286  -0.010657
     9  N   -0.035908   0.239845   6.055767   0.248737   0.315605   0.000885
    10  O    0.002677  -0.060087   0.248737   8.026908  -0.087683   0.025414
    11  O    0.014288  -0.088286   0.315605  -0.087683   7.945364  -0.000413
    12  H    0.000272  -0.010657   0.000885   0.025414  -0.000413   0.531967
    13  H   -0.001331   0.015262  -0.000086   0.000013   0.000002   0.000493
    14  H    0.012659  -0.001379   0.000009   0.000000   0.000000   0.000001
    15  H   -0.058536   0.013650  -0.000103   0.000002  -0.000010  -0.000000
    16  H    0.447432  -0.061322  -0.015166   0.000350   0.015441   0.000004
              13         14         15         16
     1  C   -0.019655  -0.000218   0.000029  -0.000106
     2  O    0.010881  -0.000014   0.000000   0.000000
     3  C   -0.067120   0.013976  -0.001062   0.016976
     4  C    0.447652  -0.063254   0.012088  -0.002066
     5  C   -0.053099   0.450415  -0.062083   0.012317
     6  C    0.011851  -0.062739   0.446000  -0.058556
     7  C   -0.001331   0.012659  -0.058536   0.447432
     8  C    0.015262  -0.001379   0.013650  -0.061322
     9  N   -0.000086   0.000009  -0.000103  -0.015166
    10  O    0.000013   0.000000   0.000002   0.000350
    11  O    0.000002   0.000000  -0.000010   0.015441
    12  H    0.000493   0.000001  -0.000000   0.000004
    13  H    0.602888  -0.009658  -0.000160   0.000003
    14  H   -0.009658   0.596944  -0.009919  -0.000142
    15  H   -0.000160  -0.009919   0.595601  -0.009482
    16  H    0.000003  -0.000142  -0.009482   0.586213
          Atomic-Atomic Spin Densities.
               1          2          3          4          5          6
     1  C   -0.081752  -0.042015   0.038632   0.002309  -0.001299   0.000199
     2  O   -0.042015   0.577592  -0.008104   0.001995   0.000029  -0.000002
     3  C    0.038632  -0.008104   0.047123  -0.009653   0.002442  -0.001095
     4  C    0.002309   0.001995  -0.009653   0.013995   0.007571   0.000232
     5  C   -0.001299   0.000029   0.002442   0.007571   0.069668   0.001827
     6  C    0.000199  -0.000002  -0.001095   0.000232   0.001827  -0.023080
     7  C   -0.001142  -0.000030  -0.000604  -0.000415  -0.001126  -0.003148
     8  C   -0.003709  -0.000273   0.006899   0.001407  -0.003140   0.000697
     9  N    0.000088  -0.000002   0.000076   0.000008   0.000010  -0.000011
    10  O   -0.007001   0.000039   0.011019  -0.000078  -0.000011   0.000016
    11  O   -0.000079  -0.000000   0.000265   0.000007   0.000007  -0.000032
    12  H    0.034359  -0.010134  -0.013016   0.000500  -0.000001   0.000008
    13  H   -0.000953   0.001258   0.001139  -0.000112  -0.000529  -0.000003
    14  H    0.000034   0.000010   0.000010  -0.002061   0.002810  -0.000447
    15  H   -0.000006  -0.000000  -0.000076   0.000221  -0.000463   0.000673
    16  H    0.000032   0.000000   0.000130  -0.000051   0.000085  -0.000239
               7          8          9         10         11         12
     1  C   -0.001142  -0.003709   0.000088  -0.007001  -0.000079   0.034359
     2  O   -0.000030  -0.000273  -0.000002   0.000039  -0.000000  -0.010134
     3  C   -0.000604   0.006899   0.000076   0.011019   0.000265  -0.013016
     4  C   -0.000415   0.001407   0.000008  -0.000078   0.000007   0.000500
     5  C   -0.001126  -0.003140   0.000010  -0.000011   0.000007  -0.000001
     6  C   -0.003148   0.000697  -0.000011   0.000016  -0.000032   0.000008
     7  C    0.032467   0.008145  -0.001679   0.000277  -0.001607  -0.000272
     8  C    0.008145   0.058791   0.001192  -0.005927  -0.000620  -0.000335
     9  N   -0.001679   0.001192  -0.026176   0.001489   0.000536  -0.000007
    10  O    0.000277  -0.005927   0.001489   0.162046  -0.004775  -0.010176
    11  O   -0.001607  -0.000620   0.000536  -0.004775   0.098022  -0.000125
    12  H   -0.000272  -0.000335  -0.000007  -0.010176  -0.000125   0.089724
    13  H   -0.000114  -0.000176   0.000002  -0.000017   0.000000   0.000086
    14  H   -0.000030  -0.000001   0.000000  -0.000000   0.000000   0.000002
    15  H   -0.000255   0.000011  -0.000001   0.000000  -0.000001  -0.000000
    16  H   -0.000502   0.000340   0.000331  -0.000022   0.000000   0.000011
              13         14         15         16
     1  C   -0.000953   0.000034  -0.000006   0.000032
     2  O    0.001258   0.000010  -0.000000   0.000000
     3  C    0.001139   0.000010  -0.000076   0.000130
     4  C   -0.000112  -0.002061   0.000221  -0.000051
     5  C   -0.000529   0.002810  -0.000463   0.000085
     6  C   -0.000003  -0.000447   0.000673  -0.000239
     7  C   -0.000114  -0.000030  -0.000255  -0.000502
     8  C   -0.000176  -0.000001   0.000011   0.000340
     9  N    0.000002   0.000000  -0.000001   0.000331
    10  O   -0.000017  -0.000000   0.000000  -0.000022
    11  O    0.000000   0.000000  -0.000001   0.000000
    12  H    0.000086   0.000002  -0.000000   0.000011
    13  H   -0.001688   0.000314  -0.000012   0.000004
    14  H    0.000314  -0.001391  -0.000041   0.000006
    15  H   -0.000012  -0.000041   0.001169  -0.000088
    16  H    0.000004   0.000006  -0.000088  -0.000403
 Mulliken charges and spin densities:
               1          2
     1  C    0.249834  -0.062304
     2  O    0.038332   0.520365
     3  C   -0.046031   0.075188
     4  C    0.016091   0.015876
     5  C    0.092301   0.077880
     6  C    0.057745  -0.024405
     7  C    0.045763   0.029965
     8  C    0.159506   0.063301
     9  N    0.235209  -0.024144
    10  O   -0.148289   0.146878
    11  O   -0.116817   0.091597
    12  H    0.138886   0.090624
    13  H    0.062064  -0.000801
    14  H    0.073318  -0.000784
    15  H    0.073984   0.001131
    16  H    0.068105  -0.000367
 Sum of Mulliken charges =   1.00000   1.00000
 Mulliken charges and spin densities with hydrogens summed into heavy atoms:
               1          2
     1  C    0.388720   0.028321
     2  O    0.038332   0.520365
     3  C   -0.046031   0.075188
     4  C    0.078156   0.015074
     5  C    0.165619   0.077096
     6  C    0.131729  -0.023274
     7  C    0.113868   0.029598
     8  C    0.159506   0.063301
     9  N    0.235209  -0.024144
    10  O   -0.148289   0.146878
    11  O   -0.116817   0.091597
 Electronic spatial extent (au):  <R**2>=           1572.3316
 Charge=              1.0000 electrons
 Dipole moment (field-independent basis, Debye):
    X=             -3.8917    Y=             -1.1576    Z=             -0.4935  Tot=              4.0901
 Quadrupole moment (field-independent basis, Debye-Ang):
   XX=            -49.0469   YY=            -38.7486   ZZ=            -59.6626
   XY=              4.2718   XZ=             -0.1071   YZ=             -3.1688
 Traceless Quadrupole moment (field-independent basis, Debye-Ang):
   XX=              0.1059   YY=             10.4041   ZZ=            -10.5099
   XY=              4.2718   XZ=             -0.1071   YZ=             -3.1688
 Octapole moment (field-independent basis, Debye-Ang**2):
  XXX=            -29.2559  YYY=             -8.7033  ZZZ=             -0.5786  XYY=             -5.2242
  XXY=            -10.5089  XXZ=              1.7655  XZZ=              7.5629  YZZ=              7.8806
  YYZ=             -2.2773  XYZ=             -2.5134
 Hexadecapole moment (field-independent basis, Debye-Ang**3):
 XXXX=           -896.3376 YYYY=           -715.2994 ZZZZ=            -72.1307 XXXY=             20.6588
 XXXZ=              3.2738 YYYX=             29.3863 YYYZ=            -10.4891 ZZZX=              0.2022
 ZZZY=              1.4423 XXYY=           -277.7884 XXZZ=           -175.4901 YYZZ=           -158.0156
 XXYZ=             -8.0004 YYXZ=             -3.4788 ZZXY=             -7.5234
 N-N= 5.709935490980D+02 E-N=-2.408671255621D+03  KE= 5.446090313084D+02
                          Isotropic Fermi Contact Couplings
        Atom                 a.u.       MegaHertz       Gauss      10(-4) cm-1
     1  C(13)             -0.05299     -59.56965     -21.25593     -19.87030
     2  O(17)              0.17414    -105.56286     -37.66745     -35.21198
     3  C(13)              0.03844      43.21415      15.41988      14.41469
     4  C(13)             -0.00256      -2.88078      -1.02793      -0.96093
     5  C(13)              0.01042      11.71537       4.18034       3.90783
     6  C(13)             -0.00653      -7.34199      -2.61980      -2.44902
     7  C(13)              0.01105      12.42024       4.43185       4.14295
     8  C(13)              0.00630       7.08355       2.52759       2.36282
     9  N(14)             -0.01561      -5.04352      -1.79965      -1.68234
    10  O(17)              0.05196     -31.49824     -11.23936     -10.50668
    11  O(17)              0.02499     -15.14944      -5.40570      -5.05331
    12  H(1)               0.04615     206.26501      73.60048      68.80260
    13  H(1)              -0.00038      -1.68654      -0.60180      -0.56257
    14  H(1)               0.00014       0.62142       0.22174       0.20728
    15  H(1)               0.00044       1.95067       0.69605       0.65067
    16  H(1)              -0.00026      -1.16258      -0.41484      -0.38780
 --------------------------------------------------------
       Center         ----  Spin Dipole Couplings  ----
                      3XX-RR        3YY-RR        3ZZ-RR
 --------------------------------------------------------
     1   Atom        0.056883      0.033252     -0.090135
     2   Atom        0.041106      0.728791     -0.769897
     3   Atom       -0.058255      0.115735     -0.057479
     4   Atom        0.000796     -0.007397      0.006600
     5   Atom       -0.039112     -0.033480      0.072592
     6   Atom        0.010905      0.010431     -0.021337
     7   Atom       -0.022025      0.001169      0.020856
     8   Atom       -0.046340     -0.014488      0.060828
     9   Atom        0.017587      0.007502     -0.025088
    10   Atom        0.636934     -0.300442     -0.336492
    11   Atom       -0.115844     -0.129153      0.244997
    12   Atom        0.024015     -0.009998     -0.014017
    13   Atom        0.000249      0.008464     -0.008713
    14   Atom        0.004580     -0.002488     -0.002092
    15   Atom        0.000101      0.001775     -0.001876
    16   Atom       -0.000305      0.003504     -0.003198
 --------------------------------------------------------
                        XY            XZ            YZ
 --------------------------------------------------------
     1   Atom        0.007699     -0.027205     -0.013279
     2   Atom        1.428385     -0.329474     -0.449971
     3   Atom        0.009535     -0.010882     -0.047424
     4   Atom        0.004109     -0.034569     -0.000889
     5   Atom        0.005813      0.017020      0.024443
     6   Atom        0.000083     -0.006924     -0.002656
     7   Atom        0.005355     -0.009577     -0.035142
     8   Atom       -0.008464     -0.011795      0.058082
     9   Atom        0.002819     -0.012161      0.030271
    10   Atom       -0.238541     -0.078855      0.052140
    11   Atom        0.068227      0.224405      0.191264
    12   Atom        0.004795     -0.007194     -0.002375
    13   Atom        0.005738      0.001123     -0.002697
    14   Atom        0.005143     -0.002679     -0.000343
    15   Atom       -0.000614     -0.000165      0.000430
    16   Atom       -0.002713     -0.000658     -0.001052
 --------------------------------------------------------


 ---------------------------------------------------------------------------------
              Anisotropic Spin Dipole Couplings in Principal Axis System
 ---------------------------------------------------------------------------------

       Atom             a.u.   MegaHertz   Gauss  10(-4) cm-1        Axes

              Baa    -0.0961   -12.892    -4.600    -4.300  0.1700  0.0906  0.9813
     1 C(13)  Bbb     0.0311     4.177     1.490     1.393 -0.3176  0.9477 -0.0325
              Bcc     0.0649     8.715     3.110     2.907  0.9329  0.3062 -0.1899
 
              Baa    -1.0861    78.588    28.042    26.214  0.7711 -0.6299 -0.0930
     2 O(17)  Bbb    -0.8815    63.788    22.761    21.277  0.1973  0.0975  0.9755
              Bcc     1.9676  -142.375   -50.803   -47.491  0.6054  0.7705 -0.1995
 
              Baa    -0.0740    -9.937    -3.546    -3.314  0.4764  0.1906  0.8583
     3 C(13)  Bbb    -0.0546    -7.325    -2.614    -2.443  0.8769 -0.1739 -0.4481
              Bcc     0.1286    17.261     6.159     5.758  0.0638  0.9662 -0.2499
 
              Baa    -0.0312    -4.192    -1.496    -1.398  0.7357 -0.1018  0.6697
     4 C(13)  Bbb    -0.0074    -0.994    -0.355    -0.331  0.0246  0.9920  0.1238
              Bcc     0.0386     5.186     1.850     1.730 -0.6769 -0.0746  0.7323
 
              Baa    -0.0428    -5.743    -2.049    -1.916  0.8821 -0.4702 -0.0305
     5 C(13)  Bbb    -0.0378    -5.075    -1.811    -1.693  0.4474  0.8562 -0.2585
              Bcc     0.0806    10.819     3.860     3.609  0.1477  0.2144  0.9655
 
              Baa    -0.0230    -3.081    -1.099    -1.028  0.1995  0.0772  0.9768
     6 C(13)  Bbb     0.0104     1.400     0.500     0.467 -0.3167  0.9485 -0.0103
              Bcc     0.0125     1.681     0.600     0.561  0.9273  0.3073 -0.2137
 
              Baa    -0.0263    -3.534    -1.261    -1.179  0.4879  0.6497  0.5829
     7 C(13)  Bbb    -0.0228    -3.064    -1.093    -1.022  0.8597 -0.4732 -0.1922
              Bcc     0.0492     6.598     2.354     2.201 -0.1510 -0.5949  0.7895
 
              Baa    -0.0489    -6.567    -2.343    -2.190  0.8446  0.5054 -0.1767
     8 C(13)  Bbb    -0.0449    -6.030    -2.152    -2.011 -0.5255  0.7196 -0.4538
              Bcc     0.0939    12.597     4.495     4.202 -0.1022  0.4761  0.8734
 
              Baa    -0.0454    -1.752    -0.625    -0.584  0.1859 -0.4953  0.8486
     9 N(14)  Bbb     0.0180     0.693     0.247     0.231  0.8805  0.4672  0.0798
              Bcc     0.0274     1.058     0.378     0.353 -0.4360  0.7324  0.5230
 
              Baa    -0.3838    27.770     9.909     9.263  0.1308  0.7672 -0.6279
    10 O(17)  Bbb    -0.3180    23.009     8.210     7.675  0.2130  0.5968  0.7736
              Bcc     0.7018   -50.778   -18.119   -16.938  0.9683 -0.2349 -0.0853
 
              Baa    -0.2354    17.036     6.079     5.683  0.6990  0.4895 -0.5214
    11 O(17)  Bbb    -0.1906    13.794     4.922     4.601 -0.5955  0.8021 -0.0454
              Bcc     0.4261   -30.830   -11.001   -10.284  0.3959  0.3422  0.8521
 
              Baa    -0.0158    -8.407    -3.000    -2.804  0.1387  0.2766  0.9509
    12 H(1)   Bbb    -0.0103    -5.500    -1.963    -1.835 -0.1851  0.9505 -0.2495
              Bcc     0.0261    13.907     4.962     4.639  0.9729  0.1414 -0.1830
 
              Baa    -0.0096    -5.124    -1.828    -1.709 -0.2338  0.2158  0.9481
    13 H(1)   Bbb    -0.0020    -1.061    -0.378    -0.354  0.8660 -0.3970  0.3039
              Bcc     0.0116     6.185     2.207     2.063  0.4420  0.8921 -0.0941
 
              Baa    -0.0055    -2.935    -1.047    -0.979 -0.4960  0.8117 -0.3083
    14 H(1)   Bbb    -0.0024    -1.296    -0.462    -0.432  0.0657  0.3891  0.9188
              Bcc     0.0079     4.231     1.510     1.411  0.8658  0.4355 -0.2463
 
              Baa    -0.0019    -1.030    -0.368    -0.344  0.0483 -0.1072  0.9931
    15 H(1)   Bbb    -0.0001    -0.053    -0.019    -0.018  0.9495  0.3136 -0.0124
              Bcc     0.0020     1.083     0.387     0.361 -0.3101  0.9435  0.1170
 
              Baa    -0.0038    -2.024    -0.722    -0.675  0.3754  0.2675  0.8874
    16 H(1)   Bbb    -0.0012    -0.624    -0.223    -0.208  0.8111  0.3686 -0.4542
              Bcc     0.0050     2.648     0.945     0.883 -0.4486  0.8903 -0.0786
 

 ---------------------------------------------------------------------------------

 ******************************Gaussian NBO Version 3.1******************************
             N A T U R A L   A T O M I C   O R B I T A L   A N D
          N A T U R A L   B O N D   O R B I T A L   A N A L Y S I S
 ******************************Gaussian NBO Version 3.1******************************
       /RESON  / : Allow strongly delocalized NBO set

 Analyzing the SCF density

 Job title: 99                                                              

 Storage needed:     97086 in NPA,    128971 in NBO ( 939522688 available)


 NATURAL POPULATIONS:  Natural atomic orbital occupancies 
                                                          
   NAO  Atom  No  lang   Type(AO)    Occupancy
 --------------------------------------------
     1    C    1  S      Cor( 1S)     1.99926
     2    C    1  S      Val( 2S)     0.93343
     3    C    1  S      Ryd( 3S)     0.00618
     4    C    1  px     Val( 2p)     0.96151
     5    C    1  px     Ryd( 3p)     0.01002
     6    C    1  py     Val( 2p)     0.92725
     7    C    1  py     Ryd( 3p)     0.00833
     8    C    1  pz     Val( 2p)     0.69730
     9    C    1  pz     Ryd( 3p)     0.00068
    10    C    1  dxy    Ryd( 3d)     0.00196
    11    C    1  dxz    Ryd( 3d)     0.00207
    12    C    1  dyz    Ryd( 3d)     0.00171
    13    C    1  dx2y2  Ryd( 3d)     0.00301
    14    C    1  dz2    Ryd( 3d)     0.00073

    15    O    2  S      Cor( 1S)     1.99975
    16    O    2  S      Val( 2S)     1.71302
    17    O    2  S      Ryd( 3S)     0.00153
    18    O    2  px     Val( 2p)     1.53143
    19    O    2  px     Ryd( 3p)     0.00132
    20    O    2  py     Val( 2p)     1.50716
    21    O    2  py     Ryd( 3p)     0.00198
    22    O    2  pz     Val( 2p)     1.45067
    23    O    2  pz     Ryd( 3p)     0.00055
    24    O    2  dxy    Ryd( 3d)     0.00132
    25    O    2  dxz    Ryd( 3d)     0.00134
    26    O    2  dyz    Ryd( 3d)     0.00089
    27    O    2  dx2y2  Ryd( 3d)     0.00153
    28    O    2  dz2    Ryd( 3d)     0.00044

    29    C    3  S      Cor( 1S)     1.99874
    30    C    3  S      Val( 2S)     0.89172
    31    C    3  S      Ryd( 3S)     0.00202
    32    C    3  px     Val( 2p)     1.11773
    33    C    3  px     Ryd( 3p)     0.00555
    34    C    3  py     Val( 2p)     1.05567
    35    C    3  py     Ryd( 3p)     0.00562
    36    C    3  pz     Val( 2p)     1.08459
    37    C    3  pz     Ryd( 3p)     0.00124
    38    C    3  dxy    Ryd( 3d)     0.00073
    39    C    3  dxz    Ryd( 3d)     0.00071
    40    C    3  dyz    Ryd( 3d)     0.00030
    41    C    3  dx2y2  Ryd( 3d)     0.00079
    42    C    3  dz2    Ryd( 3d)     0.00045

    43    C    4  S      Cor( 1S)     1.99893
    44    C    4  S      Val( 2S)     0.95159
    45    C    4  S      Ryd( 3S)     0.00168
    46    C    4  px     Val( 2p)     1.12513
    47    C    4  px     Ryd( 3p)     0.00511
    48    C    4  py     Val( 2p)     1.14006
    49    C    4  py     Ryd( 3p)     0.00586
    50    C    4  pz     Val( 2p)     0.88650
    51    C    4  pz     Ryd( 3p)     0.00079
    52    C    4  dxy    Ryd( 3d)     0.00074
    53    C    4  dxz    Ryd( 3d)     0.00046
    54    C    4  dyz    Ryd( 3d)     0.00051
    55    C    4  dx2y2  Ryd( 3d)     0.00073
    56    C    4  dz2    Ryd( 3d)     0.00042

    57    C    5  S      Cor( 1S)     1.99894
    58    C    5  S      Val( 2S)     0.96645
    59    C    5  S      Ryd( 3S)     0.00118
    60    C    5  px     Val( 2p)     1.20016
    61    C    5  px     Ryd( 3p)     0.00613
    62    C    5  py     Val( 2p)     1.06797
    63    C    5  py     Ryd( 3p)     0.00412
    64    C    5  pz     Val( 2p)     0.88655
    65    C    5  pz     Ryd( 3p)     0.00045
    66    C    5  dxy    Ryd( 3d)     0.00075
    67    C    5  dxz    Ryd( 3d)     0.00051
    68    C    5  dyz    Ryd( 3d)     0.00046
    69    C    5  dx2y2  Ryd( 3d)     0.00079
    70    C    5  dz2    Ryd( 3d)     0.00040

    71    C    6  S      Cor( 1S)     1.99896
    72    C    6  S      Val( 2S)     0.96654
    73    C    6  S      Ryd( 3S)     0.00116
    74    C    6  px     Val( 2p)     1.05248
    75    C    6  px     Ryd( 3p)     0.00398
    76    C    6  py     Val( 2p)     1.21426
    77    C    6  py     Ryd( 3p)     0.00656
    78    C    6  pz     Val( 2p)     0.88816
    79    C    6  pz     Ryd( 3p)     0.00045
    80    C    6  dxy    Ryd( 3d)     0.00078
    81    C    6  dxz    Ryd( 3d)     0.00046
    82    C    6  dyz    Ryd( 3d)     0.00054
    83    C    6  dx2y2  Ryd( 3d)     0.00076
    84    C    6  dz2    Ryd( 3d)     0.00040

    85    C    7  S      Cor( 1S)     1.99889
    86    C    7  S      Val( 2S)     0.95926
    87    C    7  S      Ryd( 3S)     0.00160
    88    C    7  px     Val( 2p)     1.18235
    89    C    7  px     Ryd( 3p)     0.00631
    90    C    7  py     Val( 2p)     1.09706
    91    C    7  py     Ryd( 3p)     0.00469
    92    C    7  pz     Val( 2p)     0.91017
    93    C    7  pz     Ryd( 3p)     0.00082
    94    C    7  dxy    Ryd( 3d)     0.00055
    95    C    7  dxz    Ryd( 3d)     0.00051
    96    C    7  dyz    Ryd( 3d)     0.00053
    97    C    7  dx2y2  Ryd( 3d)     0.00085
    98    C    7  dz2    Ryd( 3d)     0.00042

    99    C    8  S      Cor( 1S)     1.99865
   100    C    8  S      Val( 2S)     0.85543
   101    C    8  S      Ryd( 3S)     0.00269
   102    C    8  px     Val( 2p)     0.88498
   103    C    8  px     Ryd( 3p)     0.00645
   104    C    8  py     Val( 2p)     1.09024
   105    C    8  py     Ryd( 3p)     0.00724
   106    C    8  pz     Val( 2p)     1.01024
   107    C    8  pz     Ryd( 3p)     0.00241
   108    C    8  dxy    Ryd( 3d)     0.00111
   109    C    8  dxz    Ryd( 3d)     0.00044
   110    C    8  dyz    Ryd( 3d)     0.00081
   111    C    8  dx2y2  Ryd( 3d)     0.00122
   112    C    8  dz2    Ryd( 3d)     0.00061

   113    N    9  S      Cor( 1S)     1.99928
   114    N    9  S      Val( 2S)     1.05212
   115    N    9  S      Ryd( 3S)     0.00694
   116    N    9  px     Val( 2p)     1.19300
   117    N    9  px     Ryd( 3p)     0.01248
   118    N    9  py     Val( 2p)     1.04956
   119    N    9  py     Ryd( 3p)     0.01459
   120    N    9  pz     Val( 2p)     1.14374
   121    N    9  pz     Ryd( 3p)     0.00382
   122    N    9  dxy    Ryd( 3d)     0.00364
   123    N    9  dxz    Ryd( 3d)     0.00199
   124    N    9  dyz    Ryd( 3d)     0.00317
   125    N    9  dx2y2  Ryd( 3d)     0.00486
   126    N    9  dz2    Ryd( 3d)     0.00315

   127    O   10  S      Cor( 1S)     1.99976
   128    O   10  S      Val( 2S)     1.73864
   129    O   10  S      Ryd( 3S)     0.00319
   130    O   10  px     Val( 2p)     1.73840
   131    O   10  px     Ryd( 3p)     0.00274
   132    O   10  py     Val( 2p)     1.33924
   133    O   10  py     Ryd( 3p)     0.00145
   134    O   10  pz     Val( 2p)     1.44950
   135    O   10  pz     Ryd( 3p)     0.00200
   136    O   10  dxy    Ryd( 3d)     0.00125
   137    O   10  dxz    Ryd( 3d)     0.00051
   138    O   10  dyz    Ryd( 3d)     0.00164
   139    O   10  dx2y2  Ryd( 3d)     0.00145
   140    O   10  dz2    Ryd( 3d)     0.00115

   141    O   11  S      Cor( 1S)     1.99976
   142    O   11  S      Val( 2S)     1.73865
   143    O   11  S      Ryd( 3S)     0.00310
   144    O   11  px     Val( 2p)     1.59599
   145    O   11  px     Ryd( 3p)     0.00162
   146    O   11  py     Val( 2p)     1.54839
   147    O   11  py     Ryd( 3p)     0.00227
   148    O   11  pz     Val( 2p)     1.35274
   149    O   11  pz     Ryd( 3p)     0.00190
   150    O   11  dxy    Ryd( 3d)     0.00145
   151    O   11  dxz    Ryd( 3d)     0.00131
   152    O   11  dyz    Ryd( 3d)     0.00084
   153    O   11  dx2y2  Ryd( 3d)     0.00152
   154    O   11  dz2    Ryd( 3d)     0.00101

   155    H   12  S      Val( 1S)     0.72020
   156    H   12  S      Ryd( 2S)     0.00312
   157    H   12  px     Ryd( 2p)     0.00089
   158    H   12  py     Ryd( 2p)     0.00025
   159    H   12  pz     Ryd( 2p)     0.00011

   160    H   13  S      Val( 1S)     0.72972
   161    H   13  S      Ryd( 2S)     0.00229
   162    H   13  px     Ryd( 2p)     0.00058
   163    H   13  py     Ryd( 2p)     0.00040
   164    H   13  pz     Ryd( 2p)     0.00013

   165    H   14  S      Val( 1S)     0.72691
   166    H   14  S      Ryd( 2S)     0.00135
   167    H   14  px     Ryd( 2p)     0.00079
   168    H   14  py     Ryd( 2p)     0.00017
   169    H   14  pz     Ryd( 2p)     0.00010

   170    H   15  S      Val( 1S)     0.72692
   171    H   15  S      Ryd( 2S)     0.00130
   172    H   15  px     Ryd( 2p)     0.00010
   173    H   15  py     Ryd( 2p)     0.00086
   174    H   15  pz     Ryd( 2p)     0.00010

   175    H   16  S      Val( 1S)     0.70941
   176    H   16  S      Ryd( 2S)     0.00175
   177    H   16  px     Ryd( 2p)     0.00060
   178    H   16  py     Ryd( 2p)     0.00039
   179    H   16  pz     Ryd( 2p)     0.00012

 WARNING:  1 low occupancy (<1.9990e) core orbital  found on  C    3
           1 low occupancy (<1.9990e) core orbital  found on  C    4
           1 low occupancy (<1.9990e) core orbital  found on  C    5
           1 low occupancy (<1.9990e) core orbital  found on  C    6
           1 low occupancy (<1.9990e) core orbital  found on  C    7
           1 low occupancy (<1.9990e) core orbital  found on  C    8


 Summary of Natural Population Analysis:                  
                                                          
                                       Natural Population 
                Natural  -----------------------------------------------
    Atom  No    Charge         Core      Valence    Rydberg      Total
 -----------------------------------------------------------------------
      C    1    0.44655      1.99926     3.51949    0.03470     5.55345
      O    2   -0.21293      1.99975     6.20228    0.01091     8.21293
      C    3   -0.16586      1.99874     4.14970    0.01742     6.16586
      C    4   -0.11852      1.99893     4.10328    0.01631     6.11852
      C    5   -0.13488      1.99894     4.12113    0.01480     6.13488
      C    6   -0.13546      1.99896     4.12143    0.01508     6.13546
      C    7   -0.16402      1.99889     4.14884    0.01629     6.16402
      C    8    0.13750      1.99865     3.84089    0.02297     5.86250
      N    9    0.50767      1.99928     4.43842    0.05463     6.49233
      O   10   -0.28093      1.99976     6.26578    0.01539     8.28093
      O   11   -0.25055      1.99976     6.23577    0.01502     8.25055
      H   12    0.27542      0.00000     0.72020    0.00438     0.72458
      H   13    0.26689      0.00000     0.72972    0.00339     0.73311
      H   14    0.27068      0.00000     0.72691    0.00241     0.72932
      H   15    0.27073      0.00000     0.72692    0.00236     0.72927
      H   16    0.28773      0.00000     0.70941    0.00286     0.71227
 =======================================================================
   * Total *    1.00000     21.99090    54.76020    0.24890    77.00000

                                 Natural Population      
 --------------------------------------------------------
   Core                      21.99090 ( 99.9587% of  22)
   Valence                   54.76020 ( 99.5640% of  55)
   Natural Minimal Basis     76.75110 ( 99.6768% of  77)
   Natural Rydberg Basis      0.24890 (  0.3232% of  77)
 --------------------------------------------------------

    Atom  No          Natural Electron Configuration
 ----------------------------------------------------------------------------
      C    1      [core]2S( 0.93)2p( 2.59)3S( 0.01)3p( 0.02)3d( 0.01)
      O    2      [core]2S( 1.71)2p( 4.49)3d( 0.01)
      C    3      [core]2S( 0.89)2p( 3.26)3p( 0.01)
      C    4      [core]2S( 0.95)2p( 3.15)3p( 0.01)
      C    5      [core]2S( 0.97)2p( 3.15)3p( 0.01)
      C    6      [core]2S( 0.97)2p( 3.15)3p( 0.01)
      C    7      [core]2S( 0.96)2p( 3.19)3p( 0.01)
      C    8      [core]2S( 0.86)2p( 2.99)3p( 0.02)
      N    9      [core]2S( 1.05)2p( 3.39)3S( 0.01)3p( 0.03)3d( 0.02)
      O   10      [core]2S( 1.74)2p( 4.53)3p( 0.01)3d( 0.01)
      O   11      [core]2S( 1.74)2p( 4.50)3p( 0.01)3d( 0.01)
      H   12            1S( 0.72)
      H   13            1S( 0.73)
      H   14            1S( 0.73)
      H   15            1S( 0.73)
      H   16            1S( 0.71)


 ***************************************************
 *******         Alpha spin orbitals         *******
 ***************************************************


 NATURAL POPULATIONS:  Natural atomic orbital occupancies 
                                                          
   NAO  Atom  No  lang   Type(AO)    Occupancy      Energy
 ----------------------------------------------------------
     1    C    1  S      Cor( 1S)     0.99963     -10.42363
     2    C    1  S      Val( 2S)     0.46271      -0.43911
     3    C    1  S      Ryd( 3S)     0.00294       0.30663
     4    C    1  px     Val( 2p)     0.48128      -0.29224
     5    C    1  px     Ryd( 3p)     0.00478       0.56998
     6    C    1  py     Val( 2p)     0.46382      -0.27815
     7    C    1  py     Ryd( 3p)     0.00386       0.31567
     8    C    1  pz     Val( 2p)     0.33593      -0.36104
     9    C    1  pz     Ryd( 3p)     0.00028       0.29685
    10    C    1  dxy    Ryd( 3d)     0.00105       2.19458
    11    C    1  dxz    Ryd( 3d)     0.00105       1.72082
    12    C    1  dyz    Ryd( 3d)     0.00085       1.65295
    13    C    1  dx2y2  Ryd( 3d)     0.00196       2.12053
    14    C    1  dz2    Ryd( 3d)     0.00038       1.86480

    15    O    2  S      Cor( 1S)     0.99987     -19.19434
    16    O    2  S      Val( 2S)     0.86056      -1.17753
    17    O    2  S      Ryd( 3S)     0.00072       1.14726
    18    O    2  px     Val( 2p)     0.85375      -0.58858
    19    O    2  px     Ryd( 3p)     0.00068       0.84122
    20    O    2  py     Val( 2p)     0.89890      -0.58714
    21    O    2  py     Ryd( 3p)     0.00108       0.85096
    22    O    2  pz     Val( 2p)     0.75127      -0.53965
    23    O    2  pz     Ryd( 3p)     0.00028       0.78525
    24    O    2  dxy    Ryd( 3d)     0.00067       2.93402
    25    O    2  dxz    Ryd( 3d)     0.00068       2.50910
    26    O    2  dyz    Ryd( 3d)     0.00044       2.43410
    27    O    2  dx2y2  Ryd( 3d)     0.00088       2.64774
    28    O    2  dz2    Ryd( 3d)     0.00022       2.58247

    29    C    3  S      Cor( 1S)     0.99939     -10.31691
    30    C    3  S      Val( 2S)     0.44907      -0.36896
    31    C    3  S      Ryd( 3S)     0.00097       0.33598
    32    C    3  px     Val( 2p)     0.55982      -0.30979
    33    C    3  px     Ryd( 3p)     0.00298       0.73161
    34    C    3  py     Val( 2p)     0.55348      -0.33270
    35    C    3  py     Ryd( 3p)     0.00279       0.83887
    36    C    3  pz     Val( 2p)     0.54430      -0.34838
    37    C    3  pz     Ryd( 3p)     0.00064       0.42276
    38    C    3  dxy    Ryd( 3d)     0.00036       2.21083
    39    C    3  dxz    Ryd( 3d)     0.00036       1.67846
    40    C    3  dyz    Ryd( 3d)     0.00015       1.65890
    41    C    3  dx2y2  Ryd( 3d)     0.00043       2.16239
    42    C    3  dz2    Ryd( 3d)     0.00024       1.95796

    43    C    4  S      Cor( 1S)     0.99947     -10.28815
    44    C    4  S      Val( 2S)     0.47568      -0.36165
    45    C    4  S      Ryd( 3S)     0.00083       0.37549
    46    C    4  px     Val( 2p)     0.56433      -0.26740
    47    C    4  px     Ryd( 3p)     0.00257       0.64669
    48    C    4  py     Val( 2p)     0.56969      -0.27002
    49    C    4  py     Ryd( 3p)     0.00309       0.67334
    50    C    4  pz     Val( 2p)     0.45020      -0.31916
    51    C    4  pz     Ryd( 3p)     0.00038       0.35948
    52    C    4  dxy    Ryd( 3d)     0.00037       2.30716
    53    C    4  dxz    Ryd( 3d)     0.00023       1.70451
    54    C    4  dyz    Ryd( 3d)     0.00028       1.71147
    55    C    4  dx2y2  Ryd( 3d)     0.00037       2.22218
    56    C    4  dz2    Ryd( 3d)     0.00021       2.00045

    57    C    5  S      Cor( 1S)     0.99947     -10.28177
    58    C    5  S      Val( 2S)     0.48439      -0.36271
    59    C    5  S      Ryd( 3S)     0.00059       0.38871
    60    C    5  px     Val( 2p)     0.60110      -0.26748
    61    C    5  px     Ryd( 3p)     0.00309       0.78983
    62    C    5  py     Val( 2p)     0.53532      -0.24552
    63    C    5  py     Ryd( 3p)     0.00206       0.49583
    64    C    5  pz     Val( 2p)     0.47407      -0.31462
    65    C    5  pz     Ryd( 3p)     0.00023       0.36482
    66    C    5  dxy    Ryd( 3d)     0.00038       2.25131
    67    C    5  dxz    Ryd( 3d)     0.00026       1.69829
    68    C    5  dyz    Ryd( 3d)     0.00024       1.72221
    69    C    5  dx2y2  Ryd( 3d)     0.00040       2.26877
    70    C    5  dz2    Ryd( 3d)     0.00018       2.00909

    71    C    6  S      Cor( 1S)     0.99948     -10.28115
    72    C    6  S      Val( 2S)     0.48271      -0.35876
    73    C    6  S      Ryd( 3S)     0.00058       0.39284
    74    C    6  px     Val( 2p)     0.52589      -0.24150
    75    C    6  px     Ryd( 3p)     0.00200       0.46231
    76    C    6  py     Val( 2p)     0.60670      -0.26736
    77    C    6  py     Ryd( 3p)     0.00331       0.82469
    78    C    6  pz     Val( 2p)     0.43702      -0.30562
    79    C    6  pz     Ryd( 3p)     0.00022       0.36803
    80    C    6  dxy    Ryd( 3d)     0.00039       2.22356
    81    C    6  dxz    Ryd( 3d)     0.00024       1.72679
    82    C    6  dyz    Ryd( 3d)     0.00027       1.70116
    83    C    6  dx2y2  Ryd( 3d)     0.00038       2.30083
    84    C    6  dz2    Ryd( 3d)     0.00020       2.01538

    85    C    7  S      Cor( 1S)     0.99945     -10.28460
    86    C    7  S      Val( 2S)     0.48040      -0.36285
    87    C    7  S      Ryd( 3S)     0.00080       0.37342
    88    C    7  px     Val( 2p)     0.59166      -0.27766
    89    C    7  px     Ryd( 3p)     0.00317       0.73476
    90    C    7  py     Val( 2p)     0.55086      -0.26506
    91    C    7  py     Ryd( 3p)     0.00234       0.57546
    92    C    7  pz     Val( 2p)     0.46622      -0.31841
    93    C    7  pz     Ryd( 3p)     0.00041       0.36441
    94    C    7  dxy    Ryd( 3d)     0.00028       2.30078
    95    C    7  dxz    Ryd( 3d)     0.00025       1.70483
    96    C    7  dyz    Ryd( 3d)     0.00029       1.72265
    97    C    7  dx2y2  Ryd( 3d)     0.00043       2.23668
    98    C    7  dz2    Ryd( 3d)     0.00020       2.00565

    99    C    8  S      Cor( 1S)     0.99933     -10.34400
   100    C    8  S      Val( 2S)     0.42812      -0.36261
   101    C    8  S      Ryd( 3S)     0.00135       0.37690
   102    C    8  px     Val( 2p)     0.44197      -0.28561
   103    C    8  px     Ryd( 3p)     0.00333       0.70476
   104    C    8  py     Val( 2p)     0.54693      -0.30558
   105    C    8  py     Ryd( 3p)     0.00358       0.73197
   106    C    8  pz     Val( 2p)     0.52896      -0.35687
   107    C    8  pz     Ryd( 3p)     0.00119       0.39395
   108    C    8  dxy    Ryd( 3d)     0.00056       2.18948
   109    C    8  dxz    Ryd( 3d)     0.00021       1.70202
   110    C    8  dyz    Ryd( 3d)     0.00042       1.68360
   111    C    8  dx2y2  Ryd( 3d)     0.00064       2.19183
   112    C    8  dz2    Ryd( 3d)     0.00029       1.92636

   113    N    9  S      Cor( 1S)     0.99964     -14.63246
   114    N    9  S      Val( 2S)     0.52535      -0.69505
   115    N    9  S      Ryd( 3S)     0.00347       0.64277
   116    N    9  px     Val( 2p)     0.59476      -0.50429
   117    N    9  px     Ryd( 3p)     0.00614       0.77453
   118    N    9  py     Val( 2p)     0.52281      -0.47917
   119    N    9  py     Ryd( 3p)     0.00735       0.80822
   120    N    9  pz     Val( 2p)     0.56723      -0.51125
   121    N    9  pz     Ryd( 3p)     0.00190       0.60347
   122    N    9  dxy    Ryd( 3d)     0.00192       2.45801
   123    N    9  dxz    Ryd( 3d)     0.00098       2.14053
   124    N    9  dyz    Ryd( 3d)     0.00156       2.33618
   125    N    9  dx2y2  Ryd( 3d)     0.00241       2.42955
   126    N    9  dz2    Ryd( 3d)     0.00157       2.19206

   127    O   10  S      Cor( 1S)     0.99988     -19.17735
   128    O   10  S      Val( 2S)     0.87035      -1.09187
   129    O   10  S      Ryd( 3S)     0.00156       1.04429
   130    O   10  px     Val( 2p)     0.93899      -0.51684
   131    O   10  px     Ryd( 3p)     0.00127       0.88969
   132    O   10  py     Val( 2p)     0.67206      -0.48180
   133    O   10  py     Ryd( 3p)     0.00070       0.86537
   134    O   10  pz     Val( 2p)     0.72457      -0.48837
   135    O   10  pz     Ryd( 3p)     0.00098       0.82009
   136    O   10  dxy    Ryd( 3d)     0.00065       2.71443
   137    O   10  dxz    Ryd( 3d)     0.00027       2.48362
   138    O   10  dyz    Ryd( 3d)     0.00082       2.80803
   139    O   10  dx2y2  Ryd( 3d)     0.00074       2.79114
   140    O   10  dz2    Ryd( 3d)     0.00058       2.54974

   141    O   11  S      Cor( 1S)     0.99988     -19.16546
   142    O   11  S      Val( 2S)     0.86962      -1.07653
   143    O   11  S      Ryd( 3S)     0.00151       1.05588
   144    O   11  px     Val( 2p)     0.80444      -0.47931
   145    O   11  px     Ryd( 3p)     0.00079       0.85939
   146    O   11  py     Val( 2p)     0.77835      -0.47847
   147    O   11  py     Ryd( 3p)     0.00112       0.87448
   148    O   11  pz     Val( 2p)     0.71069      -0.47954
   149    O   11  pz     Ryd( 3p)     0.00096       0.82056
   150    O   11  dxy    Ryd( 3d)     0.00072       2.87093
   151    O   11  dxz    Ryd( 3d)     0.00067       2.65715
   152    O   11  dyz    Ryd( 3d)     0.00044       2.61801
   153    O   11  dx2y2  Ryd( 3d)     0.00076       2.70994
   154    O   11  dz2    Ryd( 3d)     0.00051       2.56589

   155    H   12  S      Val( 1S)     0.39711      -0.19374
   156    H   12  S      Ryd( 2S)     0.00137       0.17154
   157    H   12  px     Ryd( 2p)     0.00056       2.03223
   158    H   12  py     Ryd( 2p)     0.00013       1.67146
   159    H   12  pz     Ryd( 2p)     0.00006       1.43570

   160    H   13  S      Val( 1S)     0.36439      -0.10040
   161    H   13  S      Ryd( 2S)     0.00115       0.17167
   162    H   13  px     Ryd( 2p)     0.00029       2.01409
   163    H   13  py     Ryd( 2p)     0.00020       1.97344
   164    H   13  pz     Ryd( 2p)     0.00006       1.46482

   165    H   14  S      Val( 1S)     0.36350      -0.08607
   166    H   14  S      Ryd( 2S)     0.00068       0.16293
   167    H   14  px     Ryd( 2p)     0.00039       2.15145
   168    H   14  py     Ryd( 2p)     0.00008       1.85242
   169    H   14  pz     Ryd( 2p)     0.00005       1.46947

   170    H   15  S      Val( 1S)     0.36388      -0.08373
   171    H   15  S      Ryd( 2S)     0.00065       0.16383
   172    H   15  px     Ryd( 2p)     0.00005       1.80953
   173    H   15  py     Ryd( 2p)     0.00043       2.19066
   174    H   15  pz     Ryd( 2p)     0.00005       1.47157

   175    H   16  S      Val( 1S)     0.35452      -0.08780
   176    H   16  S      Ryd( 2S)     0.00087       0.17380
   177    H   16  px     Ryd( 2p)     0.00030       2.06538
   178    H   16  py     Ryd( 2p)     0.00019       1.94626
   179    H   16  pz     Ryd( 2p)     0.00006       1.47556


 Summary of Natural Population Analysis:                  
                                                          
                                       Natural Population 
                Natural  -----------------------------------------------
    Atom  No    Charge         Core      Valence    Rydberg      Total
 -----------------------------------------------------------------------
      C    1    0.23948      0.99963     1.74374    0.01715     2.76052
      O    2   -0.37000      0.99987     3.36447    0.00566     4.37000
      C    3   -0.11497      0.99939     2.10668    0.00891     3.11497
      C    4   -0.06770      0.99947     2.05991    0.00833     3.06770
      C    5   -0.10179      0.99947     2.09487    0.00744     3.10179
      C    6   -0.05939      0.99948     2.05232    0.00759     3.05939
      C    7   -0.09676      0.99945     2.08914    0.00818     3.09676
      C    8    0.04314      0.99933     1.94597    0.01157     2.95686
      N    9    0.26291      0.99964     2.21014    0.02731     3.23709
      O   10   -0.21343      0.99988     3.20597    0.00758     4.21343
      O   11   -0.17046      0.99988     3.16309    0.00748     4.17046
      H   12    0.10077      0.00000     0.39711    0.00212     0.39923
      H   13    0.13390      0.00000     0.36439    0.00171     0.36610
      H   14    0.13530      0.00000     0.36350    0.00121     0.36470
      H   15    0.13494      0.00000     0.36388    0.00118     0.36506
      H   16    0.14406      0.00000     0.35452    0.00142     0.35594
 =======================================================================
   * Total *   -0.00000     10.99547    27.87970    0.12482    39.00000

                                 Natural Population      
 --------------------------------------------------------
   Core                      10.99547 ( 99.9588% of  11)
   Valence                   27.87970 ( 99.5704% of  28)
   Natural Minimal Basis     38.87518 ( 99.6799% of  39)
   Natural Rydberg Basis      0.12482 (  0.3201% of  39)
 --------------------------------------------------------

    Atom  No          Natural Electron Configuration
 ----------------------------------------------------------------------------
      C    1      [core]2S( 0.46)2p( 1.28)3p( 0.01)3d( 0.01)
      O    2      [core]2S( 0.86)2p( 2.50)
      C    3      [core]2S( 0.45)2p( 1.66)3p( 0.01)
      C    4      [core]2S( 0.48)2p( 1.58)3p( 0.01)
      C    5      [core]2S( 0.48)2p( 1.61)3p( 0.01)
      C    6      [core]2S( 0.48)2p( 1.57)3p( 0.01)
      C    7      [core]2S( 0.48)2p( 1.61)3p( 0.01)
      C    8      [core]2S( 0.43)2p( 1.52)3p( 0.01)
      N    9      [core]2S( 0.53)2p( 1.68)3p( 0.02)3d( 0.01)
      O   10      [core]2S( 0.87)2p( 2.34)
      O   11      [core]2S( 0.87)2p( 2.29)
      H   12            1S( 0.40)
      H   13            1S( 0.36)
      H   14            1S( 0.36)
      H   15            1S( 0.36)
      H   16            1S( 0.35)


 NATURAL BOND ORBITAL ANALYSIS, alpha spin orbitals:

                       Occupancies       Lewis Structure    Low   High
           Occ.    -------------------  -----------------   occ   occ
  Cycle   Thresh.   Lewis   Non-Lewis     CR  BD  3C  LP    (L)   (NL)   Dev
 =============================================================================
   1(1)    0.90    36.90711   2.09289     11  18   0  10     4      4    0.10
   2(2)    0.90    36.78900   2.21100     11  18   0  10     4      4    0.02
   3(3)    0.90    36.78900   2.21100     11  18   0  10     4      4    0.02
   4(4)    0.90    36.78900   2.21100     11  18   0  10     4      4    0.02
   5(5)    0.90    36.78900   2.21100     11  18   0  10     4      4    0.02
   6(6)    0.90    36.78900   2.21100     11  18   0  10     4      4    0.02
   7(7)    0.90    36.78900   2.21100     11  18   0  10     4      4    0.02
   8(8)    0.90    36.78900   2.21100     11  18   0  10     4      4    0.02
   9(9)    0.90    36.78900   2.21100     11  18   0  10     4      4    0.02
  10(1)    0.80    37.47663   1.52337     11  20   0   8     2      4    0.10
  11(2)    0.80    37.35852   1.64148     11  20   0   8     2      4    0.02
  12(3)    0.80    37.35852   1.64148     11  20   0   8     2      4    0.02
  13(4)    0.80    37.00534   1.99466     11  19   0   9     3      4    0.02
  14(5)    0.80    37.00534   1.99466     11  19   0   9     3      4    0.02
  15(6)    0.80    37.00534   1.99466     11  19   0   9     3      4    0.02
  16(7)    0.80    37.00534   1.99466     11  19   0   9     3      4    0.02
  17(8)    0.80    37.00534   1.99466     11  19   0   9     3      4    0.02
  18(9)    0.80    37.00534   1.99466     11  19   0   9     3      4    0.02
  19(1)    0.70    37.27974   1.72026     11  19   0   9     0      5    0.10
  20(2)    0.70    37.27974   1.72026     11  19   0   9     0      5    0.10
  21(1)    0.60    34.66186   4.33814     11  13   0  15     0     12    0.41

    The hybrids on atom  6 are linearly dependent.  An eigenvalue (  0.000066)
    of the hybrid overlap matrix is too small (<0.00010).

    PRJTHR will be raised from  0.200 to 0.250 and the NBO search repeated.

  22(2)    0.60    34.66186   4.33814     11  13   0  15     0     12    0.41

    The hybrids on atom  3 are linearly dependent.  An eigenvalue (  0.000012)
    of the hybrid overlap matrix is too small (<0.00010).

    PRJTHR will be raised from  0.250 to 0.300 and the NBO search repeated.


    The hybrids on atom  3 are linearly dependent.  An eigenvalue (  0.000012)
    of the hybrid overlap matrix is too small (<0.00010).

    PRJTHR will be raised from  0.300 to 0.350 and the NBO search repeated.


    The hybrids on atom  3 are linearly dependent.  An eigenvalue (  0.000012)
    of the hybrid overlap matrix is too small (<0.00010).

    PRJTHR will be raised from  0.350 to 0.400 and the NBO search repeated.


    The hybrids on atom  3 are linearly dependent.  An eigenvalue (  0.000012)
    of the hybrid overlap matrix is too small (<0.00010).

    PRJTHR will be raised from  0.400 to 0.450 and the NBO search repeated.


    The hybrids on atom  3 are linearly dependent.  An eigenvalue (  0.000012)
    of the hybrid overlap matrix is too small (<0.00010).

    PRJTHR will be raised from  0.450 to 0.500 and the NBO search repeated.

  23(1)    0.50    31.29283   7.70717     11   5   0  23     0     21    0.41
  24(2)    0.50    31.29283   7.70717     11   5   0  23     0     21    0.41
  25(1)    0.80    37.47663   1.52337     11  20   0   8     2      4    0.10
 -----------------------------------------------------------------------------

 Structure accepted: RESONANCE keyword permits strongly delocalized structure

 --------------------------------------------------------
   Core                     10.99548 ( 99.959% of  11)
   Valence Lewis            26.48115 ( 94.576% of  28)
  ==================       ============================
   Total Lewis              37.47663 ( 96.094% of  39)
  -----------------------------------------------------
   Valence non-Lewis         1.43539 (  3.680% of  39)
   Rydberg non-Lewis         0.08798 (  0.226% of  39)
  ==================       ============================
   Total non-Lewis           1.52337 (  3.906% of  39)
 --------------------------------------------------------


       (Occupancy)   Bond orbital/ Coefficients/ Hybrids
 ---------------------------------------------------------------------------------
     1. (0.99808) BD ( 1) C   1 - O   2  
                ( 32.56%)   0.5706* C   1 s( 30.18%)p 2.30( 69.54%)d 0.01(  0.29%)
                                            0.0000  0.5464 -0.0564 -0.6649 -0.0376
                                            0.4970  0.0642  0.0257  0.0031 -0.0437
                                           -0.0036  0.0028  0.0142 -0.0270
                ( 67.44%)   0.8212* O   2 s( 41.38%)p 1.41( 58.53%)d 0.00(  0.09%)
                                           -0.0000  0.6428 -0.0260  0.5942 -0.0156
                                           -0.4676  0.0079 -0.1150  0.0021 -0.0232
                                           -0.0056  0.0034  0.0053 -0.0156
     2. (0.99425) BD ( 2) C   1 - O   2  
                ( 27.31%)   0.5226* C   1 s(  0.10%)p99.99( 99.36%)d 5.19(  0.53%)
                                            0.0000  0.0312 -0.0077  0.1590 -0.0071
                                            0.1266  0.0023  0.9758 -0.0065 -0.0006
                                           -0.0573  0.0415 -0.0150  0.0102
                ( 72.69%)   0.8526* O   2 s(  0.10%)p99.99( 99.75%)d 1.64(  0.16%)
                                           -0.0000  0.0308 -0.0012  0.2215 -0.0009
                                            0.0853  0.0001  0.9701 -0.0038 -0.0026
                                            0.0291 -0.0243  0.0088 -0.0066
     3. (0.99072) BD ( 1) C   1 - C   3  
                ( 46.79%)   0.6840* C   1 s( 36.66%)p 1.73( 63.28%)d 0.00(  0.06%)
                                           -0.0003 -0.6055 -0.0041  0.0853 -0.0088
                                            0.7848 -0.0117 -0.0964  0.0029 -0.0046
                                            0.0006  0.0042  0.0209  0.0121
                ( 53.21%)   0.7295* C   3 s( 30.07%)p 2.32( 69.88%)d 0.00(  0.05%)
                                            0.0001 -0.5484 -0.0000 -0.1070 -0.0004
                                           -0.8267  0.0053  0.0622 -0.0002 -0.0043
                                            0.0004  0.0049  0.0184  0.0123
     4. (0.99484) BD ( 1) C   1 - H  12  
                ( 61.39%)   0.7835* C   1 s( 32.98%)p 2.03( 66.97%)d 0.00(  0.06%)
                                           -0.0002  0.5739  0.0210  0.7208 -0.0224
                                            0.3421  0.0132 -0.1802  0.0034  0.0148
                                           -0.0079 -0.0028  0.0144 -0.0076
                ( 38.61%)   0.6214* H  12 s( 99.86%)p 0.00(  0.14%)
                                            0.9992 -0.0096 -0.0344 -0.0147  0.0061
     5. (0.98359) BD ( 1) C   3 - C   4  
                ( 52.26%)   0.7229* C   3 s( 34.63%)p 1.89( 65.33%)d 0.00(  0.03%)
                                           -0.0002  0.5885  0.0018 -0.7534 -0.0062
                                           -0.2903  0.0167  0.0340 -0.0000  0.0100
                                           -0.0001 -0.0013  0.0092 -0.0124
                ( 47.74%)   0.6909* C   4 s( 34.15%)p 1.93( 65.79%)d 0.00(  0.05%)
                                            0.0001  0.5844  0.0076  0.7503 -0.0074
                                            0.3074  0.0216 -0.0049 -0.0008  0.0108
                                           -0.0009 -0.0006  0.0148 -0.0132
     6. (0.81084) BD ( 2) C   3 - C   4  
                ( 57.50%)   0.7583* C   3 s(  0.00%)p 1.00( 99.98%)d 0.00(  0.01%)
                                            0.0002 -0.0022  0.0044  0.0147 -0.0002
                                            0.0745 -0.0001  0.9970  0.0028  0.0002
                                           -0.0108 -0.0039 -0.0001 -0.0014
                ( 42.50%)   0.6519* C   4 s(  0.00%)p 1.00( 99.93%)d 0.00(  0.06%)
                                           -0.0001 -0.0067 -0.0018 -0.0100 -0.0008
                                            0.0530 -0.0009  0.9981  0.0162  0.0014
                                            0.0243 -0.0039  0.0000 -0.0002
     7. (0.98545) BD ( 1) C   3 - C   8  
                ( 50.29%)   0.7091* C   3 s( 35.22%)p 1.84( 64.73%)d 0.00(  0.04%)
                                            0.0000  0.5935  0.0050  0.6483  0.0049
                                           -0.4754  0.0138  0.0272  0.0009 -0.0156
                                            0.0004 -0.0012  0.0046 -0.0132
                ( 49.71%)   0.7051* C   8 s( 38.10%)p 1.62( 61.86%)d 0.00(  0.04%)
                                           -0.0001  0.6172  0.0011 -0.5519  0.0172
                                            0.5599  0.0018 -0.0145 -0.0000 -0.0168
                                           -0.0012 -0.0003 -0.0016 -0.0119
     8. (0.98949) BD ( 1) C   4 - C   5  
                ( 50.72%)   0.7122* C   4 s( 36.47%)p 1.74( 63.48%)d 0.00(  0.05%)
                                            0.0001  0.6038  0.0116 -0.1510 -0.0421
                                           -0.7799  0.0028  0.0439  0.0002  0.0029
                                           -0.0006 -0.0022 -0.0176 -0.0114
                ( 49.28%)   0.7020* C   5 s( 35.01%)p 1.86( 64.94%)d 0.00(  0.05%)
                                            0.0000  0.5916  0.0098  0.1144 -0.0378
                                            0.7961  0.0146 -0.0302  0.0003  0.0091
                                           -0.0004 -0.0011 -0.0168 -0.0116
     9. (0.98812) BD ( 1) C   4 - H  13  
                ( 63.55%)   0.7972* C   4 s( 29.27%)p 2.42( 70.70%)d 0.00(  0.03%)
                                            0.0003 -0.5408  0.0149  0.6425  0.0016
                                           -0.5412  0.0182  0.0316 -0.0014  0.0137
                                           -0.0004  0.0007 -0.0004  0.0097
                ( 36.45%)   0.6038* H  13 s( 99.89%)p 0.00(  0.11%)
                                           -0.9995  0.0037 -0.0260  0.0201 -0.0010
    10. (0.99010) BD ( 1) C   5 - C   6  
                ( 50.11%)   0.7079* C   5 s( 35.25%)p 1.84( 64.70%)d 0.00(  0.05%)
                                            0.0000  0.5937  0.0071  0.6054 -0.0198
                                           -0.5279 -0.0364  0.0124  0.0017 -0.0171
                                            0.0005 -0.0002  0.0067 -0.0114
                ( 49.89%)   0.7063* C   6 s( 35.21%)p 1.84( 64.75%)d 0.00(  0.05%)
                                            0.0000  0.5933  0.0081 -0.6326 -0.0328
                                            0.4955 -0.0267 -0.0040  0.0016 -0.0184
                                            0.0002 -0.0003  0.0002 -0.0121
    11. (0.98906) BD ( 1) C   5 - H  14  
                ( 63.61%)   0.7976* C   5 s( 29.65%)p 2.37( 70.33%)d 0.00(  0.03%)
                                            0.0003 -0.5443  0.0145  0.7865 -0.0112
                                            0.2899 -0.0029 -0.0239  0.0000 -0.0083
                                            0.0006  0.0000 -0.0103  0.0089
                ( 36.39%)   0.6032* H  14 s( 99.89%)p 0.00(  0.11%)
                                           -0.9995  0.0027 -0.0306 -0.0115  0.0015
    12. (0.98748) BD ( 1) C   6 - C   7  
                ( 49.10%)   0.7007* C   6 s( 34.91%)p 1.86( 65.04%)d 0.00(  0.05%)
                                            0.0001  0.5908  0.0090  0.7607  0.0213
                                            0.2631 -0.0352 -0.0297  0.0011  0.0146
                                           -0.0012 -0.0008  0.0120 -0.0125
                ( 50.90%)   0.7134* C   7 s( 36.07%)p 1.77( 63.89%)d 0.00(  0.04%)
                                           -0.0000  0.6005  0.0108 -0.7398  0.0106
                                           -0.2994 -0.0404  0.0138  0.0008  0.0079
                                           -0.0006 -0.0003  0.0156 -0.0117
    13. (0.98899) BD ( 1) C   6 - H  15  
                ( 63.57%)   0.7973* C   6 s( 29.78%)p 2.36( 70.19%)d 0.00(  0.03%)
                                            0.0003 -0.5456  0.0132  0.1361 -0.0014
                                            0.8259 -0.0113 -0.0337  0.0006 -0.0038
                                            0.0002  0.0013  0.0126  0.0093
                ( 36.43%)   0.6036* H  15 s( 99.89%)p 0.00(  0.11%)
                                           -0.9995  0.0022 -0.0055 -0.0323  0.0012
    14. (0.98578) BD ( 1) C   7 - C   8  
                ( 48.18%)   0.6941* C   7 s( 33.72%)p 1.96( 66.23%)d 0.00(  0.06%)
                                            0.0001  0.5806  0.0105  0.1478  0.0267
                                            0.7980 -0.0015 -0.0531 -0.0005  0.0051
                                           -0.0001 -0.0030 -0.0190 -0.0132
                ( 51.82%)   0.7199* C   8 s( 38.19%)p 1.62( 61.77%)d 0.00(  0.04%)
                                           -0.0002  0.6180  0.0005 -0.0982  0.0257
                                           -0.7793 -0.0007 -0.0109  0.0001  0.0030
                                            0.0012  0.0006 -0.0155 -0.0111
    15. (0.83185) BD ( 2) C   7 - C   8  
                ( 45.28%)   0.6729* C   7 s(  0.03%)p99.99( 99.90%)d 2.82(  0.08%)
                                            0.0001  0.0162  0.0018  0.0104  0.0005
                                            0.0527  0.0011  0.9980  0.0110 -0.0008
                                           -0.0095  0.0256 -0.0012 -0.0011
                ( 54.72%)   0.7397* C   8 s(  0.02%)p99.99( 99.96%)d 1.38(  0.03%)
                                           -0.0000  0.0135  0.0002 -0.0129  0.0002
                                           -0.0017  0.0025  0.9997  0.0035 -0.0017
                                           -0.0033 -0.0154  0.0011  0.0012
    16. (0.98664) BD ( 1) C   7 - H  16  
                ( 64.46%)   0.8029* C   7 s( 30.10%)p 2.32( 69.87%)d 0.00(  0.03%)
                                           -0.0003  0.5484 -0.0162  0.6551 -0.0138
                                           -0.5188 -0.0026  0.0117 -0.0008 -0.0117
                                            0.0000 -0.0006  0.0051 -0.0095
                ( 35.54%)   0.5962* H  16 s( 99.89%)p 0.00(  0.11%)
                                            0.9994 -0.0028 -0.0259  0.0209  0.0009
    17. (0.99404) BD ( 1) C   8 - N   9  
                ( 37.30%)   0.6107* C   8 s( 23.55%)p 3.24( 76.31%)d 0.01(  0.15%)
                                           -0.0000  0.4851  0.0092  0.8272  0.0104
                                            0.2806 -0.0011  0.0046  0.0015  0.0203
                                            0.0019 -0.0008  0.0264 -0.0195
                ( 62.70%)   0.7919* N   9 s( 36.07%)p 1.77( 63.89%)d 0.00(  0.04%)
                                           -0.0001  0.5987 -0.0473 -0.7636 -0.0389
                                           -0.2317 -0.0099 -0.0246 -0.0003  0.0092
                                            0.0014 -0.0017  0.0150 -0.0083
    18. (0.99743) BD ( 1) N   9 - O  10  
                ( 47.74%)   0.6909* N   9 s( 31.35%)p 2.19( 68.50%)d 0.00(  0.16%)
                                           -0.0000  0.5590  0.0313  0.1955 -0.0350
                                            0.7804 -0.0388  0.1856 -0.0235  0.0122
                                            0.0049  0.0188 -0.0291 -0.0139
                ( 52.26%)   0.7229* O  10 s( 25.62%)p 2.90( 74.24%)d 0.01(  0.15%)
                                           -0.0001  0.5046 -0.0400 -0.1738 -0.0015
                                           -0.6769  0.0235 -0.5032  0.0149  0.0109
                                            0.0083  0.0286 -0.0211 -0.0035
    19. (0.99183) BD ( 2) N   9 - O  10  
                ( 39.07%)   0.6251* N   9 s(  0.41%)p99.99( 99.33%)d 0.66(  0.27%)
                                           -0.0000  0.0628  0.0112  0.1088  0.0004
                                           -0.2979 -0.0250  0.9444  0.0104  0.0049
                                            0.0110  0.0342  0.0168  0.0330
                ( 60.93%)   0.7806* O  10 s(  0.73%)p99.99( 99.08%)d 0.26(  0.19%)
                                            0.0000  0.0851 -0.0093  0.0861 -0.0002
                                           -0.5644  0.0075  0.8153 -0.0105  0.0032
                                           -0.0113 -0.0202 -0.0218 -0.0291
    20. (0.99713) BD ( 1) N   9 - O  11  
                ( 48.26%)   0.6947* N   9 s( 31.96%)p 2.12( 67.89%)d 0.00(  0.15%)
                                           -0.0001  0.5644  0.0316  0.6015 -0.0525
                                           -0.4948  0.0137 -0.2626  0.0186 -0.0306
                                           -0.0155  0.0105  0.0020 -0.0144
                ( 51.74%)   0.7193* O  11 s( 26.03%)p 2.84( 73.82%)d 0.01(  0.15%)
                                           -0.0001  0.5085 -0.0416 -0.5728  0.0111
                                            0.4754 -0.0196  0.4282 -0.0135 -0.0268
                                           -0.0205  0.0172  0.0034 -0.0061
    21. (0.99963) CR ( 1) C   1           s(100.00%)p 0.00(  0.00%)
                                            1.0000 -0.0000  0.0000  0.0002 -0.0000
                                            0.0003 -0.0000 -0.0001  0.0000  0.0000
                                           -0.0000 -0.0000  0.0000  0.0000
    22. (0.99987) CR ( 1) O   2           s(100.00%)p 0.00(  0.00%)
                                            1.0000 -0.0003 -0.0000  0.0002 -0.0000
                                           -0.0002  0.0000 -0.0000  0.0000 -0.0000
                                           -0.0000  0.0000  0.0000 -0.0000
    23. (0.99939) CR ( 1) C   3           s(100.00%)p 0.00(  0.00%)
                                            1.0000  0.0001 -0.0000 -0.0001 -0.0000
                                           -0.0000  0.0000 -0.0002 -0.0000  0.0000
                                            0.0000  0.0000  0.0000 -0.0000
    24. (0.99947) CR ( 1) C   4           s(100.00%)p 0.00(  0.00%)
                                            1.0000  0.0001 -0.0000 -0.0003  0.0000
                                            0.0002 -0.0000  0.0001  0.0000 -0.0000
                                            0.0000 -0.0000 -0.0000 -0.0000
    25. (0.99947) CR ( 1) C   5           s(100.00%)p 0.00(  0.00%)
                                            1.0000  0.0001 -0.0000 -0.0003  0.0000
                                           -0.0001  0.0000  0.0000 -0.0000  0.0000
                                           -0.0000  0.0000  0.0000 -0.0000
    26. (0.99948) CR ( 1) C   6           s(100.00%)p 0.00(  0.00%)
                                            1.0000  0.0001 -0.0000 -0.0001 -0.0000
                                           -0.0003  0.0000  0.0000 -0.0000  0.0000
                                            0.0000 -0.0000 -0.0000 -0.0000
    27. (0.99945) CR ( 1) C   7           s(100.00%)p 0.00(  0.00%)
                                            1.0000  0.0001 -0.0000  0.0001 -0.0000
                                           -0.0003 -0.0000 -0.0001 -0.0000 -0.0000
                                            0.0000 -0.0000  0.0000 -0.0000
    28. (0.99933) CR ( 1) C   8           s(100.00%)
                                            1.0000  0.0002  0.0000 -0.0001  0.0000
                                           -0.0001  0.0000  0.0000  0.0000 -0.0000
                                           -0.0000 -0.0000 -0.0000 -0.0000
    29. (0.99964) CR ( 1) N   9           s(100.00%)
                                            1.0000  0.0001 -0.0000 -0.0000 -0.0000
                                           -0.0000 -0.0000  0.0000  0.0000 -0.0000
                                           -0.0000  0.0000  0.0000 -0.0000
    30. (0.99988) CR ( 1) O  10           s(100.00%)p 0.00(  0.00%)
                                            1.0000 -0.0003 -0.0000  0.0001  0.0000
                                           -0.0002  0.0000 -0.0002  0.0000 -0.0000
                                           -0.0000  0.0000 -0.0000  0.0000
    31. (0.99988) CR ( 1) O  11           s(100.00%)p 0.00(  0.00%)
                                            1.0000 -0.0003 -0.0000 -0.0001  0.0000
                                            0.0002 -0.0000  0.0001 -0.0000 -0.0000
                                           -0.0000  0.0000 -0.0000 -0.0000
    32. (0.99259) LP ( 1) O   2           s( 58.59%)p 0.71( 41.38%)d 0.00(  0.03%)
                                            0.0004  0.7653  0.0136 -0.5093  0.0024
                                            0.3887 -0.0032  0.0578 -0.0004  0.0154
                                            0.0007 -0.0026 -0.0034  0.0045
    33. (0.95882) LP ( 2) O   2           s(  0.00%)p 1.00( 99.91%)d 0.00(  0.09%)
                                            0.0000 -0.0010  0.0058 -0.5802 -0.0052
                                           -0.7885 -0.0078  0.2019  0.0015 -0.0073
                                            0.0061 -0.0017 -0.0278 -0.0019
    34. (0.47425) LP ( 1) C   5           s(  0.00%)p 1.00( 99.95%)d 0.00(  0.05%)
                                            0.0000  0.0025  0.0003 -0.0147 -0.0001
                                           -0.0376  0.0003 -0.9989  0.0067 -0.0007
                                           -0.0214 -0.0091  0.0001  0.0013
    35. (0.43694) LP*( 1) C   6           s(  0.00%)p 1.00( 99.94%)d 0.00(  0.06%)
                                           -0.0000  0.0016  0.0003  0.0247  0.0003
                                            0.0377 -0.0002  0.9987 -0.0043  0.0007
                                            0.0038  0.0239 -0.0008 -0.0015
    36. (0.98956) LP ( 1) O  10           s( 73.72%)p 0.36( 26.27%)d 0.00(  0.01%)
                                            0.0004  0.8586  0.0105  0.1236 -0.0041
                                            0.4510 -0.0047  0.2097 -0.0041 -0.0049
                                           -0.0014 -0.0063  0.0057  0.0016
    37. (0.95261) LP ( 2) O  10           s(  0.07%)p99.99( 99.84%)d 1.19(  0.09%)
                                            0.0001  0.0263  0.0052 -0.9727 -0.0072
                                            0.1286  0.0037  0.1890  0.0005  0.0229
                                            0.0111 -0.0062  0.0115 -0.0060
    38. (0.99084) LP ( 1) O  11           s( 73.81%)p 0.35( 26.18%)d 0.00(  0.01%)
                                            0.0004  0.8591  0.0111  0.3500 -0.0043
                                           -0.3148  0.0021 -0.2003  0.0018  0.0058
                                            0.0049 -0.0043 -0.0012  0.0045
    39. (0.94629) LP ( 2) O  11           s(  0.00%)p 1.00( 99.91%)d 0.00(  0.09%)
                                            0.0001  0.0009  0.0015 -0.7253 -0.0059
                                           -0.6331 -0.0088 -0.2685 -0.0019  0.0014
                                           -0.0024 -0.0120  0.0265 -0.0063
    40. (0.70049) LP ( 3) O  11           s(  0.30%)p99.99( 99.53%)d 0.56(  0.17%)
                                            0.0000  0.0548 -0.0049 -0.1448  0.0018
                                            0.5214  0.0001 -0.8381 -0.0014 -0.0193
                                            0.0228 -0.0121 -0.0078 -0.0245
    41. (0.00623) RY*( 1) C   1           s( 12.61%)p 6.91( 87.22%)d 0.01(  0.17%)
                                           -0.0000  0.0555  0.3508 -0.0421  0.7566
                                            0.0510 -0.5430  0.0085 -0.0209 -0.0098
                                            0.0078 -0.0178 -0.0229  0.0262
    42. (0.00260) RY*( 2) C   1           s( 23.72%)p 0.19(  4.44%)d 3.03( 71.83%)
                                           -0.0000  0.0037  0.4870 -0.0379 -0.2041
                                           -0.0111 -0.0072  0.0122  0.0319  0.2865
                                           -0.1576  0.0082  0.7809  0.0400
    43. (0.00117) RY*( 3) C   1           s(  0.01%)p99.99(  5.20%)d99.99( 94.78%)
                                           -0.0000  0.0029  0.0101 -0.0156 -0.0592
                                           -0.0055 -0.0960 -0.0645 -0.1868  0.0772
                                           -0.4855  0.8256 -0.1518  0.0383
    44. (0.00095) RY*( 4) C   1           s(  0.88%)p91.56( 80.73%)d20.86( 18.39%)
                                           -0.0000  0.0259  0.0903 -0.0335 -0.5602
                                            0.0182 -0.7013  0.0082 -0.0034  0.2665
                                            0.0994 -0.1431 -0.2872  0.0054
    45. (0.00050) RY*( 5) C   1           s( 50.56%)p 0.60( 30.21%)d 0.38( 19.22%)
                                            0.0000 -0.0063  0.7111 -0.0166 -0.1263
                                            0.0156  0.3229  0.0085 -0.4258 -0.1391
                                            0.1981 -0.0134 -0.3652 -0.0078
    46. (0.00020) RY*( 6) C   1           s(  9.61%)p 7.12( 68.44%)d 2.28( 21.95%)
                                            0.0000 -0.0011  0.3100 -0.0208  0.0169
                                            0.0106  0.2100 -0.0093  0.7996  0.1931
                                           -0.2179 -0.0136 -0.3419  0.1327
    47. (0.00003) RY*( 7) C   1           s(  2.21%)p 9.30( 20.54%)d34.98( 77.25%)
    48. (0.00001) RY*( 8) C   1           s(  0.12%)p26.70(  3.30%)d99.99( 96.58%)
    49. (0.00001) RY*( 9) C   1           s(  0.35%)p 2.21(  0.77%)d99.99( 98.89%)
    50. (0.00152) RY*( 1) O   2           s(  0.41%)p99.99( 95.76%)d 9.26(  3.83%)
                                            0.0000 -0.0022  0.0643  0.0029 -0.5407
                                            0.0026 -0.7885 -0.0004  0.2085  0.0552
                                           -0.0392  0.0078  0.1834  0.0033
    51. (0.00024) RY*( 2) O   2           s(  0.20%)p99.99( 93.57%)d31.54(  6.23%)
                                            0.0000  0.0007  0.0445  0.0027  0.1992
                                            0.0002  0.1189  0.0127  0.9390  0.0114
                                           -0.1237  0.2149 -0.0238  0.0130
    52. (0.00008) RY*( 3) O   2           s( 35.54%)p 1.75( 62.32%)d 0.06(  2.13%)
    53. (0.00004) RY*( 4) O   2           s( 55.33%)p 0.52( 28.97%)d 0.28( 15.70%)
    54. (0.00000) RY*( 5) O   2           s(  6.24%)p 1.48(  9.26%)d13.55( 84.50%)
    55. (0.00000) RY*( 6) O   2           s(  0.25%)p 6.61(  1.64%)d99.99( 98.11%)
    56. (0.00000) RY*( 7) O   2           s(  0.35%)p14.41(  5.05%)d99.99( 94.60%)
    57. (0.00000) RY*( 8) O   2           s(  1.55%)p 2.16(  3.35%)d61.38( 95.10%)
    58. (0.00000) RY*( 9) O   2           s(  0.05%)p 9.26(  0.51%)d99.99( 99.44%)
    59. (0.00303) RY*( 1) C   3           s(  1.16%)p84.32( 97.59%)d 1.08(  1.25%)
                                            0.0000  0.0020  0.1076 -0.0065  0.9780
                                           -0.0007 -0.1155 -0.0004 -0.0773  0.0819
                                           -0.0324 -0.0137  0.0675 -0.0042
    60. (0.00287) RY*( 2) C   3           s(  4.29%)p21.16( 90.88%)d 1.12(  4.83%)
                                            0.0000  0.0124  0.2069 -0.0024 -0.1350
                                           -0.0191 -0.9425  0.0004 -0.0428  0.1150
                                           -0.0072 -0.0119 -0.1846 -0.0274
    61. (0.00087) RY*( 3) C   3           s( 88.18%)p 0.11(  9.63%)d 0.02(  2.19%)
                                           -0.0000 -0.0074  0.9390 -0.0026 -0.0571
                                            0.0075  0.1751 -0.0053  0.2496 -0.1254
                                            0.0130 -0.0229  0.0678 -0.0291
    62. (0.00069) RY*( 4) C   3           s(  3.92%)p17.87( 70.08%)d 6.63( 26.00%)
                                           -0.0000 -0.0009  0.1980  0.0003 -0.0882
                                            0.0032  0.0776 -0.0032 -0.8289 -0.0739
                                           -0.4728  0.1704  0.0437 -0.0036
    63. (0.00033) RY*( 5) C   3           s(  0.94%)p24.26( 22.79%)d81.22( 76.28%)
                                           -0.0000 -0.0009  0.0969 -0.0004 -0.0166
                                            0.0028  0.0247  0.0099 -0.4763 -0.0510
                                            0.8673 -0.0764  0.0452 -0.0053
    64. (0.00013) RY*( 6) C   3           s(  1.14%)p 5.49(  6.24%)d81.58( 92.63%)
                                            0.0000 -0.0058  0.1064  0.0077  0.0089
                                           -0.0151  0.2430  0.0010 -0.0542  0.6476
                                            0.0309  0.0534 -0.7070 -0.0572
    65. (0.00011) RY*( 7) C   3           s(  0.00%)p 1.00(  1.36%)d72.51( 98.64%)
                                            0.0000 -0.0024  0.0033 -0.0026 -0.0043
                                           -0.0052  0.0349 -0.0044 -0.1110 -0.0941
                                           -0.1437 -0.9595 -0.1531  0.1132
    66. (0.00007) RY*( 8) C   3           s(  0.22%)p 6.76(  1.49%)d99.99( 98.29%)
    67. (0.00001) RY*( 9) C   3           s(  0.22%)p 0.10(  0.02%)d99.99( 99.76%)
    68. (0.00327) RY*( 1) C   4           s(  2.52%)p36.89( 93.09%)d 1.74(  4.38%)
                                            0.0000 -0.0163  0.1580 -0.0281 -0.3882
                                            0.0212  0.8811  0.0001 -0.0512  0.1980
                                           -0.0137 -0.0150 -0.0619  0.0201
    69. (0.00163) RY*( 2) C   4           s(  4.88%)p18.87( 92.02%)d 0.64(  3.10%)
                                           -0.0000  0.0238  0.2195 -0.0114  0.8826
                                           -0.0200  0.3740  0.0033 -0.0273 -0.1416
                                           -0.0081 -0.0260 -0.0939 -0.0376
    70. (0.00064) RY*( 3) C   4           s(  0.93%)p60.95( 56.97%)d45.03( 42.09%)
                                            0.0000 -0.0010  0.0967 -0.0005 -0.0287
                                            0.0035 -0.0835  0.0215 -0.7493 -0.0204
                                           -0.4603 -0.4543  0.0214  0.0425
    71. (0.00050) RY*( 4) C   4           s( 88.96%)p 0.09(  7.65%)d 0.04(  3.39%)
                                            0.0000 -0.0073  0.9432 -0.0093 -0.1071
                                            0.0151 -0.2311 -0.0023  0.1063  0.1282
                                            0.0379  0.0251  0.0778 -0.0966
    72. (0.00018) RY*( 5) C   4           s(  0.06%)p99.99( 35.69%)d99.99( 64.25%)
                                           -0.0000  0.0001  0.0247  0.0001  0.0048
                                            0.0016 -0.0324  0.0072 -0.5965  0.0322
                                            0.2184  0.7594 -0.0930 -0.0915
    73. (0.00007) RY*( 6) C   4           s(  1.29%)p 2.75(  3.53%)d74.02( 95.18%)
    74. (0.00003) RY*( 7) C   4           s(  0.97%)p 3.62(  3.49%)d99.00( 95.54%)
    75. (0.00000) RY*( 8) C   4           s(  0.00%)p 1.00(  6.72%)d13.88( 93.28%)
    76. (0.00000) RY*( 9) C   4           s(  0.49%)p 1.87(  0.91%)d99.99( 98.60%)
    77. (0.00261) RY*( 1) C   5           s(  0.21%)p99.99( 92.22%)d36.44(  7.57%)
                                           -0.0000  0.0285  0.0356  0.0331  0.9145
                                            0.0135  0.2900 -0.0010 -0.0198  0.1801
                                           -0.0125  0.0052  0.2051 -0.0325
    78. (0.00131) RY*( 2) C   5           s(  0.17%)p99.99( 98.48%)d 7.83(  1.35%)
                                            0.0000  0.0021  0.0415  0.0123 -0.3058
                                           -0.0329  0.9428  0.0012 -0.0340 -0.0771
                                            0.0020  0.0007  0.0868 -0.0054
    79. (0.00041) RY*( 3) C   5           s( 92.35%)p 0.00(  0.29%)d 0.08(  7.36%)
                                            0.0000 -0.0033  0.9610 -0.0194  0.0404
                                           -0.0080 -0.0253  0.0007 -0.0132 -0.1512
                                            0.0245 -0.0588 -0.1889 -0.1049
    80. (0.00025) RY*( 4) C   5           s(  0.16%)p99.99( 46.34%)d99.99( 53.49%)
                                            0.0000 -0.0007  0.0405 -0.0006  0.0082
                                           -0.0013  0.0302  0.0001  0.6800  0.0035
                                           -0.1006  0.7205 -0.0558 -0.0499
    81. (0.00021) RY*( 5) C   5           s(  0.05%)p99.99( 46.39%)d99.99( 53.56%)
                                            0.0000 -0.0000  0.0216 -0.0005 -0.0054
                                           -0.0004 -0.0245 -0.0002 -0.6807 -0.0183
                                           -0.4506  0.5737 -0.0425 -0.0362
    82. (0.00007) RY*( 6) C   5           s(  0.06%)p24.67(  1.46%)d99.99( 98.48%)
    83. (0.00003) RY*( 7) C   5           s(  7.04%)p 0.83(  5.82%)d12.38( 87.14%)
    84. (0.00000) RY*( 8) C   5           s(  0.00%)p 1.00(  7.29%)d12.71( 92.71%)
    85. (0.00000) RY*( 9) C   5           s(  0.05%)p35.79(  1.79%)d99.99( 98.16%)
    86. (0.00269) RY*( 1) C   6           s(  0.28%)p99.99( 92.51%)d26.16(  7.22%)
                                           -0.0000  0.0292  0.0436  0.0066  0.1324
                                            0.0353  0.9511 -0.0016 -0.0410  0.0875
                                            0.0001 -0.0128 -0.2511 -0.0362
    87. (0.00133) RY*( 2) C   6           s(  0.00%)p 1.00( 98.82%)d 0.01(  1.17%)
                                            0.0000  0.0017  0.0033 -0.0352  0.9832
                                            0.0068 -0.1407  0.0003 -0.0207 -0.0982
                                            0.0098 -0.0026 -0.0446 -0.0005
    88. (0.00043) RY*( 3) C   6           s( 92.39%)p 0.00(  0.18%)d 0.08(  7.43%)
                                            0.0000 -0.0042  0.9612 -0.0042  0.0026
                                           -0.0199  0.0219  0.0007 -0.0300 -0.0755
                                            0.0031 -0.0071  0.2414 -0.1011
    89. (0.00025) RY*( 4) C   6           s(  0.00%)p 1.00( 17.97%)d 4.57( 82.03%)
                                            0.0000 -0.0001  0.0058 -0.0001  0.0061
                                           -0.0000  0.0154 -0.0003  0.4236  0.0363
                                            0.9025 -0.0587  0.0136 -0.0298
    90. (0.00021) RY*( 5) C   6           s(  0.07%)p99.99( 75.38%)d99.99( 24.56%)
                                            0.0000 -0.0002  0.0258 -0.0005  0.0263
                                           -0.0008  0.0376 -0.0021  0.8670 -0.0188
                                           -0.3879  0.3070 -0.0003 -0.0229
    91. (0.00007) RY*( 6) C   6           s(  0.03%)p41.72(  1.24%)d99.99( 98.73%)
    92. (0.00003) RY*( 7) C   6           s(  7.28%)p 0.79(  5.74%)d11.95( 86.98%)
    93. (0.00000) RY*( 8) C   6           s(  0.00%)p 1.00(  6.55%)d14.27( 93.45%)
    94. (0.00000) RY*( 9) C   6           s(  0.05%)p31.17(  1.70%)d99.99( 98.25%)
    95. (0.00297) RY*( 1) C   7           s(  0.23%)p99.99( 96.35%)d14.74(  3.41%)
                                           -0.0000 -0.0193  0.0441  0.0211  0.9561
                                           -0.0245 -0.2187  0.0010  0.0221  0.1767
                                            0.0137  0.0030 -0.0439  0.0284
    96. (0.00165) RY*( 2) C   7           s(  2.47%)p38.28( 94.69%)d 1.15(  2.83%)
                                            0.0000  0.0206  0.1559 -0.0207  0.2350
                                           -0.0161  0.9436 -0.0005 -0.0260 -0.1020
                                            0.0198  0.0137  0.1284 -0.0290
    97. (0.00057) RY*( 3) C   7           s(  3.57%)p18.82( 67.25%)d 8.17( 29.18%)
                                           -0.0000  0.0001  0.1890  0.0043 -0.0400
                                           -0.0018 -0.0075 -0.0191  0.8188  0.0329
                                            0.2501  0.4767 -0.0053 -0.0303
    98. (0.00051) RY*( 4) C   7           s( 90.12%)p 0.06(  5.77%)d 0.05(  4.11%)
                                           -0.0000 -0.0066  0.9493  0.0188 -0.0959
                                           -0.0125 -0.1097  0.0026 -0.1895  0.1564
                                           -0.0171 -0.0677 -0.0873 -0.0647
    99. (0.00022) RY*( 5) C   7           s(  0.31%)p78.10( 24.27%)d99.99( 75.42%)
                                           -0.0000 -0.0002  0.0558  0.0015  0.0004
                                           -0.0011  0.0247  0.0004  0.4921  0.0193
                                           -0.7143 -0.4910  0.0359  0.0351
   100. (0.00007) RY*( 6) C   7           s(  1.12%)p 2.97(  3.34%)d84.98( 95.53%)
   101. (0.00003) RY*( 7) C   7           s(  2.15%)p 1.21(  2.61%)d44.30( 95.24%)
   102. (0.00000) RY*( 8) C   7           s(  0.00%)p 1.00(  4.93%)d19.28( 95.07%)
   103. (0.00000) RY*( 9) C   7           s(  0.10%)p 8.89(  0.89%)d99.99( 99.00%)
   104. (0.00396) RY*( 1) C   8           s(  1.61%)p60.04( 96.67%)d 1.07(  1.72%)
                                           -0.0000 -0.0063  0.1267  0.0053  0.1839
                                            0.0019  0.9304 -0.0029  0.2594 -0.0364
                                           -0.0081  0.0190 -0.1236  0.0121
   105. (0.00319) RY*( 2) C   8           s(  0.09%)p99.99( 95.17%)d54.80(  4.74%)
                                            0.0000  0.0278 -0.0096 -0.0111 -0.9311
                                           -0.0089  0.1395 -0.0014  0.2553  0.1656
                                           -0.0016  0.0011  0.1361 -0.0390
   106. (0.00135) RY*( 3) C   8           s( 96.35%)p 0.02(  1.89%)d 0.02(  1.75%)
                                           -0.0000 -0.0075  0.9816 -0.0106  0.0021
                                           -0.0047 -0.1307  0.0003  0.0413  0.0118
                                            0.0097  0.0248  0.1043 -0.0762
   107. (0.00092) RY*( 4) C   8           s(  0.77%)p99.99( 78.66%)d26.58( 20.56%)
                                            0.0000  0.0057  0.0878 -0.0009 -0.1818
                                            0.0002  0.2574 -0.0041 -0.8290  0.1132
                                           -0.0000 -0.4311 -0.0831 -0.0031
   108. (0.00042) RY*( 5) C   8           s(  0.06%)p99.99( 12.80%)d99.99( 87.14%)
                                           -0.0000  0.0029  0.0235  0.0037 -0.0944
                                            0.0033  0.0674  0.0122 -0.3382  0.0736
                                           -0.4431  0.7926 -0.1958 -0.0558
   109. (0.00020) RY*( 6) C   8           s(  0.31%)p19.17(  6.00%)d99.99( 93.69%)
                                           -0.0000  0.0108  0.0549  0.0308 -0.2344
                                            0.0012 -0.0338  0.0010 -0.0544 -0.8459
                                            0.2120  0.0510 -0.4100  0.0757
   110. (0.00015) RY*( 7) C   8           s(  0.21%)p35.13(  7.35%)d99.99( 92.44%)
                                           -0.0000  0.0030  0.0457  0.0118 -0.0213
                                            0.0081 -0.1295 -0.0085  0.2367  0.0333
                                           -0.7187 -0.4125 -0.4835  0.0526
   111. (0.00012) RY*( 8) C   8           s(  0.27%)p 5.24(  1.42%)d99.99( 98.30%)
                                           -0.0000  0.0025  0.0521  0.0035 -0.0171
                                            0.0167 -0.0955  0.0046  0.0671  0.4838
                                            0.4903  0.0937 -0.7031  0.0737
   112. (0.00001) RY*( 9) C   8           s(  0.48%)p 0.26(  0.12%)d99.99( 99.40%)
   113. (0.00834) RY*( 1) N   9           s(  0.01%)p 1.00( 94.59%)d 0.06(  5.40%)
                                            0.0000 -0.0031  0.0089  0.0099  0.2303
                                           -0.0441 -0.8711 -0.0386 -0.3612  0.1337
                                            0.1014  0.0885 -0.1263  0.0458
   114. (0.00462) RY*( 2) N   9           s( 11.38%)p 4.74( 53.92%)d 3.05( 34.70%)
                                           -0.0000 -0.0636  0.3312 -0.0428 -0.7186
                                           -0.0089 -0.1448 -0.0063  0.0013 -0.2640
                                           -0.1090  0.2641 -0.4129  0.1587
   115. (0.00415) RY*( 3) N   9           s(  0.78%)p 1.16(  0.90%)d99.99( 98.33%)
                                           -0.0000  0.0111  0.0875 -0.0021  0.0594
                                            0.0186  0.0467 -0.0439  0.0314  0.2316
                                           -0.1587  0.5083  0.4292  0.6796
   116. (0.00185) RY*( 4) N   9           s( 18.85%)p 1.00( 18.81%)d 3.31( 62.35%)
                                           -0.0000 -0.0277  0.4332 -0.0061 -0.4155
                                           -0.0066 -0.0977 -0.0006 -0.0761  0.4610
                                            0.1660 -0.3471  0.4829 -0.1724
   117. (0.00125) RY*( 5) N   9           s(  0.37%)p39.18( 14.49%)d99.99( 85.14%)
                                           -0.0000 -0.0058  0.0605 -0.0113  0.0088
                                            0.0298 -0.3174  0.0044  0.2076 -0.6811
                                           -0.2735 -0.1642  0.5328 -0.0422
   118. (0.00076) RY*( 6) N   9           s(  0.05%)p99.99( 52.45%)d99.99( 47.49%)
                                            0.0000  0.0025  0.0232  0.0004  0.0009
                                           -0.0115  0.1946  0.0231 -0.6971  0.0091
                                           -0.6662 -0.1758  0.0000 -0.0097
   119. (0.00023) RY*( 7) N   9           s( 68.60%)p 0.39( 26.76%)d 0.07(  4.64%)
                                           -0.0000  0.0287  0.8278 -0.0544  0.4950
                                           -0.0162  0.1322 -0.0043  0.0427 -0.1078
                                            0.0062  0.0644 -0.1604 -0.0700
   120. (0.00012) RY*( 8) N   9           s(  0.00%)p 1.00( 38.25%)d 1.61( 61.75%)
                                            0.0000  0.0018  0.0036  0.0006  0.0508
                                            0.0002 -0.2226  0.0039  0.5748  0.3947
                                           -0.6069 -0.2042 -0.2273  0.0041
   121. (0.00002) RY*( 9) N   9           s(  0.19%)p 1.21(  0.22%)d99.99( 99.59%)
   122. (0.00141) RY*( 1) O  10           s(  1.87%)p50.42( 94.50%)d 1.93(  3.62%)
                                           -0.0000 -0.0038  0.1369  0.0033 -0.7958
                                           -0.0041 -0.0464  0.0107  0.5563 -0.1106
                                           -0.0393  0.1032 -0.0507  0.0961
   123. (0.00117) RY*( 2) O  10           s(  1.61%)p58.22( 93.95%)d 2.75(  4.44%)
                                            0.0000 -0.0027  0.1270  0.0005 -0.5015
                                            0.0046  0.4437 -0.0187 -0.7005 -0.0612
                                           -0.0391 -0.0910 -0.1284 -0.1198
   124. (0.00095) RY*( 3) O  10           s( 76.24%)p 0.26( 20.01%)d 0.05(  3.75%)
                                            0.0000  0.0130  0.8731 -0.0029  0.0605
                                           -0.0382 -0.4140 -0.0162 -0.1528  0.1326
                                            0.0746  0.0581 -0.1043  0.0090
   125. (0.00008) RY*( 4) O  10           s( 11.23%)p 6.63( 74.45%)d 1.28( 14.32%)
   126. (0.00001) RY*( 5) O  10           s(  4.85%)p 1.65(  8.01%)d17.98( 87.14%)
   127. (0.00001) RY*( 6) O  10           s(  0.35%)p 1.46(  0.51%)d99.99( 99.14%)
   128. (0.00001) RY*( 7) O  10           s(  1.68%)p 2.79(  4.69%)d55.78( 93.64%)
   129. (0.00001) RY*( 8) O  10           s(  1.89%)p 0.85(  1.59%)d51.17( 96.52%)
   130. (0.00000) RY*( 9) O  10           s(  0.14%)p20.67(  2.86%)d99.99( 97.00%)
   131. (0.00137) RY*( 1) O  11           s(  0.72%)p99.99( 95.85%)d 4.75(  3.43%)
                                            0.0000 -0.0052  0.0848  0.0070 -0.6679
                                            0.0009 -0.6112 -0.0032 -0.3725 -0.0323
                                           -0.0096  0.0784 -0.1549  0.0550
   132. (0.00098) RY*( 2) O  11           s(  0.13%)p99.99( 95.71%)d32.78(  4.16%)
                                           -0.0000  0.0001  0.0356 -0.0028 -0.0254
                                            0.0021  0.5340 -0.0067 -0.8193  0.0599
                                           -0.1011  0.0816  0.0722  0.1262
   133. (0.00085) RY*( 3) O  11           s( 79.89%)p 0.21( 16.52%)d 0.04(  3.58%)
                                           -0.0000  0.0124  0.8938 -0.0267 -0.2392
                                            0.0263  0.2497  0.0171  0.2097 -0.1597
                                           -0.0805 -0.0051  0.0599 -0.0151
   134. (0.00005) RY*( 4) O  11           s(  8.09%)p 8.92( 72.16%)d 2.44( 19.75%)
   135. (0.00001) RY*( 5) O  11           s(  8.46%)p 1.12(  9.48%)d 9.70( 82.06%)
   136. (0.00001) RY*( 6) O  11           s(  1.88%)p 1.59(  2.99%)d50.65( 95.13%)
   137. (0.00000) RY*( 7) O  11           s(  0.14%)p15.43(  2.16%)d99.99( 97.70%)
   138. (0.00001) RY*( 8) O  11           s(  0.54%)p 6.85(  3.68%)d99.99( 95.78%)
   139. (0.00000) RY*( 9) O  11           s(  0.00%)p 1.00(  2.00%)d48.92( 97.99%)
   140. (0.00140) RY*( 1) H  12           s( 99.57%)p 0.00(  0.43%)
                                            0.0101  0.9978  0.0348 -0.0285  0.0481
   141. (0.00008) RY*( 2) H  12           s(  0.37%)p99.99( 99.63%)
   142. (0.00004) RY*( 3) H  12           s(  0.08%)p99.99( 99.92%)
   143. (0.00003) RY*( 4) H  12           s(  0.13%)p99.99( 99.87%)
   144. (0.00116) RY*( 1) H  13           s( 99.70%)p 0.00(  0.30%)
                                            0.0049  0.9985 -0.0075  0.0535  0.0054
   145. (0.00006) RY*( 2) H  13           s(  0.02%)p99.99( 99.98%)
   146. (0.00005) RY*( 3) H  13           s(  0.26%)p99.99( 99.74%)
   147. (0.00003) RY*( 4) H  13           s(  0.13%)p99.99( 99.87%)
   148. (0.00068) RY*( 1) H  14           s( 99.71%)p 0.00(  0.29%)
                                            0.0045  0.9985 -0.0493 -0.0216  0.0042
   149. (0.00005) RY*( 2) H  14           s(  0.00%)p 1.00(100.00%)
   150. (0.00003) RY*( 3) H  14           s(  0.06%)p99.99( 99.94%)
   151. (0.00003) RY*( 4) H  14           s(  0.34%)p99.99( 99.66%)
   152. (0.00066) RY*( 1) H  15           s( 99.64%)p 0.00(  0.36%)
                                            0.0042  0.9982 -0.0203 -0.0568 -0.0003
   153. (0.00005) RY*( 2) H  15           s(  0.00%)p 1.00(100.00%)
   154. (0.00003) RY*( 3) H  15           s(  0.43%)p99.99( 99.57%)
   155. (0.00004) RY*( 4) H  15           s(  0.04%)p99.99( 99.96%)
   156. (0.00088) RY*( 1) H  16           s( 99.25%)p 0.01(  0.75%)
                                            0.0053  0.9962  0.0824 -0.0141 -0.0234
   157. (0.00006) RY*( 2) H  16           s(  0.18%)p99.99( 99.82%)
   158. (0.00005) RY*( 3) H  16           s(  0.39%)p99.99( 99.61%)
   159. (0.00003) RY*( 4) H  16           s(  0.29%)p99.99( 99.71%)
   160. (0.00244) BD*( 1) C   1 - O   2  
                ( 67.44%)   0.8212* C   1 s( 30.18%)p 2.30( 69.54%)d 0.01(  0.29%)
                                            0.0000  0.5464 -0.0564 -0.6649 -0.0376
                                            0.4970  0.0642  0.0257  0.0031 -0.0437
                                           -0.0036  0.0028  0.0142 -0.0270
                ( 32.56%)  -0.5706* O   2 s( 41.38%)p 1.41( 58.53%)d 0.00(  0.09%)
                                           -0.0000  0.6428 -0.0260  0.5942 -0.0156
                                           -0.4676  0.0079 -0.1150  0.0021 -0.0232
                                           -0.0056  0.0034  0.0053 -0.0156
   161. (0.07394) BD*( 2) C   1 - O   2  
                ( 72.69%)   0.8526* C   1 s(  0.10%)p99.99( 99.36%)d 5.19(  0.53%)
                                            0.0000  0.0312 -0.0077  0.1590 -0.0071
                                            0.1266  0.0023  0.9758 -0.0065 -0.0006
                                           -0.0573  0.0415 -0.0150  0.0102
                ( 27.31%)  -0.5226* O   2 s(  0.10%)p99.99( 99.75%)d 1.64(  0.16%)
                                           -0.0000  0.0308 -0.0012  0.2215 -0.0009
                                            0.0853  0.0001  0.9701 -0.0038 -0.0026
                                            0.0291 -0.0243  0.0088 -0.0066
   162. (0.02723) BD*( 1) C   1 - C   3  
                ( 53.21%)   0.7295* C   1 s( 36.66%)p 1.73( 63.28%)d 0.00(  0.06%)
                                           -0.0003 -0.6055 -0.0041  0.0853 -0.0088
                                            0.7848 -0.0117 -0.0964  0.0029 -0.0046
                                            0.0006  0.0042  0.0209  0.0121
                ( 46.79%)  -0.6840* C   3 s( 30.07%)p 2.32( 69.88%)d 0.00(  0.05%)
                                            0.0001 -0.5484 -0.0000 -0.1070 -0.0004
                                           -0.8267  0.0053  0.0622 -0.0002 -0.0043
                                            0.0004  0.0049  0.0184  0.0123
   163. (0.02211) BD*( 1) C   1 - H  12  
                ( 38.61%)   0.6214* C   1 s( 32.98%)p 2.03( 66.97%)d 0.00(  0.06%)
                                            0.0002 -0.5739 -0.0210 -0.7208  0.0224
                                           -0.3421 -0.0132  0.1802 -0.0034 -0.0148
                                            0.0079  0.0028 -0.0144  0.0076
                ( 61.39%)  -0.7835* H  12 s( 99.86%)p 0.00(  0.14%)
                                           -0.9992  0.0096  0.0344  0.0147 -0.0061
   164. (0.01177) BD*( 1) C   3 - C   4  
                ( 47.74%)   0.6909* C   3 s( 34.63%)p 1.89( 65.33%)d 0.00(  0.03%)
                                            0.0002 -0.5885 -0.0018  0.7534  0.0062
                                            0.2903 -0.0167 -0.0340  0.0000 -0.0100
                                            0.0001  0.0013 -0.0092  0.0124
                ( 52.26%)  -0.7229* C   4 s( 34.15%)p 1.93( 65.79%)d 0.00(  0.05%)
                                           -0.0001 -0.5844 -0.0076 -0.7503  0.0074
                                           -0.3074 -0.0216  0.0049  0.0008 -0.0108
                                            0.0009  0.0006 -0.0148  0.0132
   165. (0.18336) BD*( 2) C   3 - C   4  
                ( 42.50%)   0.6519* C   3 s(  0.00%)p 1.00( 99.98%)d 0.00(  0.01%)
                                           -0.0002  0.0022 -0.0044 -0.0147  0.0002
                                           -0.0745  0.0001 -0.9970 -0.0028 -0.0002
                                            0.0108  0.0039  0.0001  0.0014
                ( 57.50%)  -0.7583* C   4 s(  0.00%)p 1.00( 99.93%)d 0.00(  0.06%)
                                            0.0001  0.0067  0.0018  0.0100  0.0008
                                           -0.0530  0.0009 -0.9981 -0.0162 -0.0014
                                           -0.0243  0.0039 -0.0000  0.0002
   166. (0.01654) BD*( 1) C   3 - C   8  
                ( 49.71%)   0.7051* C   3 s( 35.22%)p 1.84( 64.73%)d 0.00(  0.04%)
                                           -0.0000 -0.5935 -0.0050 -0.6483 -0.0049
                                            0.4754 -0.0138 -0.0272 -0.0009  0.0156
                                           -0.0004  0.0012 -0.0046  0.0132
                ( 50.29%)  -0.7091* C   8 s( 38.10%)p 1.62( 61.86%)d 0.00(  0.04%)
                                            0.0001 -0.6172 -0.0011  0.5519 -0.0172
                                           -0.5599 -0.0018  0.0145  0.0000  0.0168
                                            0.0012  0.0003  0.0016  0.0119
   167. (0.00769) BD*( 1) C   4 - C   5  
                ( 49.28%)   0.7020* C   4 s( 36.47%)p 1.74( 63.48%)d 0.00(  0.05%)
                                           -0.0001 -0.6038 -0.0116  0.1510  0.0421
                                            0.7799 -0.0028 -0.0439 -0.0002 -0.0029
                                            0.0006  0.0022  0.0176  0.0114
                ( 50.72%)  -0.7122* C   5 s( 35.01%)p 1.86( 64.94%)d 0.00(  0.05%)
                                           -0.0000 -0.5916 -0.0098 -0.1144  0.0378
                                           -0.7961 -0.0146  0.0302 -0.0003 -0.0091
                                            0.0004  0.0011  0.0168  0.0116
   168. (0.00721) BD*( 1) C   4 - H  13  
                ( 36.45%)   0.6038* C   4 s( 29.27%)p 2.42( 70.70%)d 0.00(  0.03%)
                                           -0.0003  0.5408 -0.0149 -0.6425 -0.0016
                                            0.5412 -0.0182 -0.0316  0.0014 -0.0137
                                            0.0004 -0.0007  0.0004 -0.0097
                ( 63.55%)  -0.7972* H  13 s( 99.89%)p 0.00(  0.11%)
                                            0.9995 -0.0037  0.0260 -0.0201  0.0010
   169. (0.00806) BD*( 1) C   5 - C   6  
                ( 49.89%)   0.7063* C   5 s( 35.25%)p 1.84( 64.70%)d 0.00(  0.05%)
                                           -0.0000 -0.5937 -0.0071 -0.6054  0.0198
                                            0.5279  0.0364 -0.0124 -0.0017  0.0171
                                           -0.0005  0.0002 -0.0067  0.0114
                ( 50.11%)  -0.7079* C   6 s( 35.21%)p 1.84( 64.75%)d 0.00(  0.05%)
                                           -0.0000 -0.5933 -0.0081  0.6326  0.0328
                                           -0.4955  0.0267  0.0040 -0.0016  0.0184
                                           -0.0002  0.0003 -0.0002  0.0121
   170. (0.00632) BD*( 1) C   5 - H  14  
                ( 36.39%)   0.6032* C   5 s( 29.65%)p 2.37( 70.33%)d 0.00(  0.03%)
                                           -0.0003  0.5443 -0.0145 -0.7865  0.0112
                                           -0.2899  0.0029  0.0239 -0.0000  0.0083
                                           -0.0006 -0.0000  0.0103 -0.0089
                ( 63.61%)  -0.7976* H  14 s( 99.89%)p 0.00(  0.11%)
                                            0.9995 -0.0027  0.0306  0.0115 -0.0015
   171. (0.00800) BD*( 1) C   6 - C   7  
                ( 50.90%)   0.7134* C   6 s( 34.91%)p 1.86( 65.04%)d 0.00(  0.05%)
                                            0.0001  0.5908  0.0090  0.7607  0.0213
                                            0.2631 -0.0352 -0.0297  0.0011  0.0146
                                           -0.0012 -0.0008  0.0120 -0.0125
                ( 49.10%)  -0.7007* C   7 s( 36.07%)p 1.77( 63.89%)d 0.00(  0.04%)
                                           -0.0000  0.6005  0.0108 -0.7398  0.0106
                                           -0.2994 -0.0404  0.0138  0.0008  0.0079
                                           -0.0006 -0.0003  0.0156 -0.0117
   172. (0.00628) BD*( 1) C   6 - H  15  
                ( 36.43%)   0.6036* C   6 s( 29.78%)p 2.36( 70.19%)d 0.00(  0.03%)
                                           -0.0003  0.5456 -0.0132 -0.1361  0.0014
                                           -0.8259  0.0113  0.0337 -0.0006  0.0038
                                           -0.0002 -0.0013 -0.0126 -0.0093
                ( 63.57%)  -0.7973* H  15 s( 99.89%)p 0.00(  0.11%)
                                            0.9995 -0.0022  0.0055  0.0323 -0.0012
   173. (0.01105) BD*( 1) C   7 - C   8  
                ( 51.82%)   0.7199* C   7 s( 33.72%)p 1.96( 66.23%)d 0.00(  0.06%)
                                            0.0001  0.5806  0.0105  0.1478  0.0267
                                            0.7980 -0.0015 -0.0531 -0.0005  0.0051
                                           -0.0001 -0.0030 -0.0190 -0.0132
                ( 48.18%)  -0.6941* C   8 s( 38.19%)p 1.62( 61.77%)d 0.00(  0.04%)
                                           -0.0002  0.6180  0.0005 -0.0982  0.0257
                                           -0.7793 -0.0007 -0.0109  0.0001  0.0030
                                            0.0012  0.0006 -0.0155 -0.0111
   174. (0.16284) BD*( 2) C   7 - C   8  
                ( 54.72%)   0.7397* C   7 s(  0.03%)p99.99( 99.90%)d 2.82(  0.08%)
                                            0.0001  0.0162  0.0018  0.0104  0.0005
                                            0.0527  0.0011  0.9980  0.0110 -0.0008
                                           -0.0095  0.0256 -0.0012 -0.0011
                ( 45.28%)  -0.6729* C   8 s(  0.02%)p99.99( 99.96%)d 1.38(  0.03%)
                                           -0.0000  0.0135  0.0002 -0.0129  0.0002
                                           -0.0017  0.0025  0.9997  0.0035 -0.0017
                                           -0.0033 -0.0154  0.0011  0.0012
   175. (0.00660) BD*( 1) C   7 - H  16  
                ( 35.54%)   0.5962* C   7 s( 30.10%)p 2.32( 69.87%)d 0.00(  0.03%)
                                            0.0003 -0.5484  0.0162 -0.6551  0.0138
                                            0.5188  0.0026 -0.0117  0.0008  0.0117
                                           -0.0000  0.0006 -0.0051  0.0095
                ( 64.46%)  -0.8029* H  16 s( 99.89%)p 0.00(  0.11%)
                                           -0.9994  0.0028  0.0259 -0.0209 -0.0009
   176. (0.05290) BD*( 1) C   8 - N   9  
                ( 62.70%)   0.7919* C   8 s( 23.55%)p 3.24( 76.31%)d 0.01(  0.15%)
                                           -0.0000  0.4851  0.0092  0.8272  0.0104
                                            0.2806 -0.0011  0.0046  0.0015  0.0203
                                            0.0019 -0.0008  0.0264 -0.0195
                ( 37.30%)  -0.6107* N   9 s( 36.07%)p 1.77( 63.89%)d 0.00(  0.04%)
                                           -0.0001  0.5987 -0.0473 -0.7636 -0.0389
                                           -0.2317 -0.0099 -0.0246 -0.0003  0.0092
                                            0.0014 -0.0017  0.0150 -0.0083
   177. (0.03692) BD*( 1) N   9 - O  10  
                ( 52.26%)   0.7229* N   9 s( 31.35%)p 2.19( 68.50%)d 0.00(  0.16%)
                                           -0.0000  0.5590  0.0313  0.1955 -0.0350
                                            0.7804 -0.0388  0.1856 -0.0235  0.0122
                                            0.0049  0.0188 -0.0291 -0.0139
                ( 47.74%)  -0.6909* O  10 s( 25.62%)p 2.90( 74.24%)d 0.01(  0.15%)
                                           -0.0001  0.5046 -0.0400 -0.1738 -0.0015
                                           -0.6769  0.0235 -0.5032  0.0149  0.0109
                                            0.0083  0.0286 -0.0211 -0.0035
   178. (0.31863) BD*( 2) N   9 - O  10  
                ( 60.93%)   0.7806* N   9 s(  0.41%)p99.99( 99.33%)d 0.66(  0.27%)
                                           -0.0000  0.0628  0.0112  0.1088  0.0004
                                           -0.2979 -0.0250  0.9444  0.0104  0.0049
                                            0.0110  0.0342  0.0168  0.0330
                ( 39.07%)  -0.6251* O  10 s(  0.73%)p99.99( 99.08%)d 0.26(  0.19%)
                                            0.0000  0.0851 -0.0093  0.0861 -0.0002
                                           -0.5644  0.0075  0.8153 -0.0105  0.0032
                                           -0.0113 -0.0202 -0.0218 -0.0291
   179. (0.02856) BD*( 1) N   9 - O  11  
                ( 51.74%)   0.7193* N   9 s( 31.96%)p 2.12( 67.89%)d 0.00(  0.15%)
                                           -0.0001  0.5644  0.0316  0.6015 -0.0525
                                           -0.4948  0.0137 -0.2626  0.0186 -0.0306
                                           -0.0155  0.0105  0.0020 -0.0144
                ( 48.26%)  -0.6947* O  11 s( 26.03%)p 2.84( 73.82%)d 0.01(  0.15%)
                                           -0.0001  0.5085 -0.0416 -0.5728  0.0111
                                            0.4754 -0.0196  0.4282 -0.0135 -0.0268
                                           -0.0205  0.0172  0.0034 -0.0061


 NHO Directionality and "Bond Bending" (deviations from line of nuclear centers)

         [Thresholds for printing:  angular deviation  >  1.0 degree]
                                    hybrid p-character > 25.0%
                                    orbital occupancy  >  0.10e

                                Line of Centers        Hybrid 1              Hybrid 2
                                ---------------  -------------------   ------------------
                NBO               Theta   Phi    Theta   Phi    Dev    Theta   Phi    Dev
 ========================================================================================
     1. BD (   1) C   1 - O   2    85.0  142.5    88.2  141.4   3.4     98.7  321.5   3.8
     2. BD (   2) C   1 - O   2    85.0  142.5    11.6   40.3  87.5     13.8   21.2  87.8
     3. BD (   1) C   1 - C   3    84.6  265.0    83.1  264.3   1.6     94.3   82.6   2.7
     4. BD (   1) C   1 - H  12   102.4   21.3   102.7   27.0   5.6      --     --    --
     5. BD (   1) C   3 - C   4    88.7  201.8    87.6  199.8   2.2     90.4   23.9   2.3
     6. BD (   2) C   3 - C   4    88.7  201.8     4.3   79.0  91.0    177.0  281.7  89.2
     7. BD (   1) C   3 - C   8    88.6  319.1    88.0  324.7   5.6     91.1  133.6   5.6
     8. BD (   1) C   4 - C   5    87.4  260.4    86.8  256.0   4.4     92.1   84.6   4.2
     9. BD (   1) C   4 - H  13    91.8  138.9    92.1  140.9   2.0      --     --    --
    10. BD (   1) C   5 - C   6    89.4  320.4    89.0  316.1   4.4     90.2  144.8   4.5
    12. BD (   1) C   6 - C   7    91.6   20.4    92.0   16.2   4.2     89.0  205.0   4.6
    14. BD (   1) C   7 - C   8    91.5   81.1    93.8   77.6   4.1     90.8  264.7   4.3
    15. BD (   2) C   7 - C   8    91.5   81.1     3.1   78.5  88.4      0.7  176.3  88.4
    16. BD (   1) C   7 - H  16    89.6  322.2    89.2  320.9   1.4      --     --    --
    17. BD (   1) C   8 - N   9    88.7   17.6    89.6   18.5   1.2      --     --    --
    18. BD (   1) N   9 - O  10    65.0   77.6    77.9   77.8  13.0    125.8  255.0  11.0
    19. BD (   2) N   9 - O  10    65.0   77.6    19.6  288.7  82.1     35.0  278.8  82.1
    20. BD (   1) N   9 - O  11   112.7  318.1   108.5  318.8   4.3     60.2  140.9   7.6
    32. LP (   1) O   2             --     --     84.8  142.7   --       --     --    --
    33. LP (   2) O   2             --     --     78.4  233.7   --       --     --    --
    34. LP (   1) C   5             --     --    177.7  248.3   --       --     --    --
    35. LP*(   1) C   6             --     --      2.6   56.3   --       --     --    --
    36. LP (   1) O  10             --     --     66.0   75.0   --       --     --    --
    37. LP (   2) O  10             --     --     79.1  172.3   --       --     --    --
    38. LP (   1) O  11             --     --    113.1  317.9   --       --     --    --
    39. LP (   2) O  11             --     --    105.5  221.3   --       --     --    --
    40. LP (   3) O  11             --     --    147.2  105.3   --       --     --    --
   165. BD*(   2) C   3 - C   4    88.7  201.8     4.3   79.0  91.0    177.0  281.7  89.2
   174. BD*(   2) C   7 - C   8    91.5   81.1     3.1   78.5  88.4      0.7  176.3  88.4
   178. BD*(   2) N   9 - O  10    65.0   77.6    19.6  288.7  82.1     35.0  278.8  82.1


 Second Order Perturbation Theory Analysis of Fock Matrix in NBO Basis

     Threshold for printing:   0.25 kcal/mol
                                                                              E(2)  E(j)-E(i) F(i,j)
         Donor NBO (i)                     Acceptor NBO (j)                 kcal/mol   a.u.    a.u. 
 ===================================================================================================

 within unit  1
   1. BD (   1) C   1 - O   2        / 41. RY*(   1) C   1                    0.70    1.69    0.043
   1. BD (   1) C   1 - O   2        / 59. RY*(   1) C   3                    0.82    2.11    0.053
   1. BD (   1) C   1 - O   2        /162. BD*(   1) C   1 - C   3            0.43    1.52    0.033
   1. BD (   1) C   1 - O   2        /166. BD*(   1) C   3 - C   8            0.80    1.66    0.046
   2. BD (   2) C   1 - O   2        /165. BD*(   2) C   3 - C   4            1.18    0.47    0.033
   3. BD (   1) C   1 - C   3        / 50. RY*(   1) O   2                    0.68    1.84    0.045
   3. BD (   1) C   1 - C   3        / 68. RY*(   1) C   4                    0.57    1.77    0.040
   3. BD (   1) C   1 - C   3        /104. RY*(   1) C   8                    0.36    1.61    0.030
   3. BD (   1) C   1 - C   3        /105. RY*(   2) C   8                    0.38    1.67    0.032
   3. BD (   1) C   1 - C   3        /164. BD*(   1) C   3 - C   4            1.23    1.23    0.049
   3. BD (   1) C   1 - C   3        /166. BD*(   1) C   3 - C   8            1.35    1.22    0.051
   3. BD (   1) C   1 - C   3        /167. BD*(   1) C   4 - C   5            1.30    1.27    0.051
   3. BD (   1) C   1 - C   3        /173. BD*(   1) C   7 - C   8            1.26    1.24    0.050
   4. BD (   1) C   1 - H  12        / 50. RY*(   1) O   2                    0.54    1.73    0.039
   4. BD (   1) C   1 - H  12        / 59. RY*(   1) C   3                    0.41    1.55    0.032
   4. BD (   1) C   1 - H  12        /164. BD*(   1) C   3 - C   4            1.55    1.12    0.053
   5. BD (   1) C   3 - C   4        / 41. RY*(   1) C   1                    0.56    1.25    0.034
   5. BD (   1) C   3 - C   4        / 77. RY*(   1) C   5                    0.54    1.90    0.041
   5. BD (   1) C   3 - C   4        / 78. RY*(   2) C   5                    0.61    1.38    0.037
   5. BD (   1) C   3 - C   4        /104. RY*(   1) C   8                    0.52    1.62    0.037
   5. BD (   1) C   3 - C   4        /162. BD*(   1) C   1 - C   3            0.95    1.08    0.041
   5. BD (   1) C   3 - C   4        /163. BD*(   1) C   1 - H  12            0.69    1.09    0.035
   5. BD (   1) C   3 - C   4        /166. BD*(   1) C   3 - C   8            2.67    1.23    0.072
   5. BD (   1) C   3 - C   4        /167. BD*(   1) C   4 - C   5            1.31    1.27    0.052
   5. BD (   1) C   3 - C   4        /168. BD*(   1) C   4 - H  13            0.54    1.18    0.032
   5. BD (   1) C   3 - C   4        /170. BD*(   1) C   5 - H  14            1.02    1.20    0.044
   5. BD (   1) C   3 - C   4        /176. BD*(   1) C   8 - N   9            2.67    0.97    0.065
   6. BD (   2) C   3 - C   4        / 34. LP (   1) C   5                   20.82    0.16    0.086
   6. BD (   2) C   3 - C   4        / 43. RY*(   3) C   1                    0.35    2.09    0.038
   6. BD (   2) C   3 - C   4        / 80. RY*(   4) C   5                    0.64    1.55    0.044
   6. BD (   2) C   3 - C   4        /107. RY*(   4) C   8                    0.67    1.18    0.039
   6. BD (   2) C   3 - C   4        /161. BD*(   2) C   1 - O   2           12.20    0.24    0.072
   6. BD (   2) C   3 - C   4        /174. BD*(   2) C   7 - C   8           10.71    0.29    0.071
   7. BD (   1) C   3 - C   8        / 68. RY*(   1) C   4                    0.51    1.80    0.039
   7. BD (   1) C   3 - C   8        / 95. RY*(   1) C   7                    0.57    1.81    0.041
   7. BD (   1) C   3 - C   8        /113. RY*(   1) N   9                    0.34    1.79    0.031
   7. BD (   1) C   3 - C   8        /160. BD*(   1) C   1 - O   2            0.48    1.28    0.031
   7. BD (   1) C   3 - C   8        /162. BD*(   1) C   1 - C   3            1.10    1.11    0.044
   7. BD (   1) C   3 - C   8        /164. BD*(   1) C   3 - C   4            2.24    1.27    0.067
   7. BD (   1) C   3 - C   8        /168. BD*(   1) C   4 - H  13            0.96    1.21    0.043
   7. BD (   1) C   3 - C   8        /173. BD*(   1) C   7 - C   8            2.47    1.28    0.071
   7. BD (   1) C   3 - C   8        /175. BD*(   1) C   7 - H  16            0.84    1.22    0.041
   7. BD (   1) C   3 - C   8        /176. BD*(   1) C   8 - N   9            0.34    1.00    0.024
   7. BD (   1) C   3 - C   8        /179. BD*(   1) N   9 - O  11            0.73    1.17    0.037
   8. BD (   1) C   4 - C   5        / 59. RY*(   1) C   3                    0.44    1.67    0.034
   8. BD (   1) C   4 - C   5        / 60. RY*(   2) C   3                    0.57    1.82    0.041
   8. BD (   1) C   4 - C   5        / 86. RY*(   1) C   6                    0.45    1.89    0.037
   8. BD (   1) C   4 - C   5        / 87. RY*(   2) C   6                    0.67    1.37    0.038
   8. BD (   1) C   4 - C   5        /162. BD*(   1) C   1 - C   3            1.59    1.08    0.053
   8. BD (   1) C   4 - C   5        /164. BD*(   1) C   3 - C   4            1.56    1.24    0.055
   8. BD (   1) C   4 - C   5        /168. BD*(   1) C   4 - H  13            0.76    1.18    0.038
   8. BD (   1) C   4 - C   5        /169. BD*(   1) C   5 - C   6            1.15    1.27    0.048
   8. BD (   1) C   4 - C   5        /170. BD*(   1) C   5 - H  14            0.58    1.19    0.033
   8. BD (   1) C   4 - C   5        /172. BD*(   1) C   6 - H  15            1.14    1.20    0.047
   9. BD (   1) C   4 - H  13        / 60. RY*(   2) C   3                    0.33    1.63    0.029
   9. BD (   1) C   4 - H  13        / 77. RY*(   1) C   5                    0.35    1.71    0.031
   9. BD (   1) C   4 - H  13        /164. BD*(   1) C   3 - C   4            0.40    1.05    0.026
   9. BD (   1) C   4 - H  13        /166. BD*(   1) C   3 - C   8            2.51    1.03    0.065
   9. BD (   1) C   4 - H  13        /167. BD*(   1) C   4 - C   5            0.50    1.08    0.029
   9. BD (   1) C   4 - H  13        /169. BD*(   1) C   5 - C   6            1.78    1.08    0.055
  10. BD (   1) C   5 - C   6        / 69. RY*(   2) C   4                    1.01    1.47    0.049
  10. BD (   1) C   5 - C   6        / 96. RY*(   2) C   7                    1.00    1.45    0.048
  10. BD (   1) C   5 - C   6        /167. BD*(   1) C   4 - C   5            1.19    1.26    0.049
  10. BD (   1) C   5 - C   6        /168. BD*(   1) C   4 - H  13            1.32    1.17    0.050
  10. BD (   1) C   5 - C   6        /170. BD*(   1) C   5 - H  14            0.60    1.18    0.034
  10. BD (   1) C   5 - C   6        /171. BD*(   1) C   6 - C   7            1.17    1.26    0.049
  10. BD (   1) C   5 - C   6        /172. BD*(   1) C   6 - H  15            0.62    1.19    0.034
  10. BD (   1) C   5 - C   6        /175. BD*(   1) C   7 - H  16            1.26    1.18    0.049
  11. BD (   1) C   5 - H  14        / 68. RY*(   1) C   4                    0.29    1.57    0.027
  11. BD (   1) C   5 - H  14        / 86. RY*(   1) C   6                    0.34    1.70    0.030
  11. BD (   1) C   5 - H  14        /164. BD*(   1) C   3 - C   4            2.20    1.04    0.060
  11. BD (   1) C   5 - H  14        /167. BD*(   1) C   4 - C   5            0.41    1.07    0.026
  11. BD (   1) C   5 - H  14        /169. BD*(   1) C   5 - C   6            0.39    1.07    0.026
  11. BD (   1) C   5 - H  14        /171. BD*(   1) C   6 - C   7            1.95    1.07    0.058
  12. BD (   1) C   6 - C   7        / 77. RY*(   1) C   5                    0.42    1.89    0.036
  12. BD (   1) C   6 - C   7        / 78. RY*(   2) C   5                    0.67    1.37    0.038
  12. BD (   1) C   6 - C   7        /105. RY*(   2) C   8                    0.97    1.67    0.051
  12. BD (   1) C   6 - C   7        /169. BD*(   1) C   5 - C   6            1.15    1.26    0.048
  12. BD (   1) C   6 - C   7        /170. BD*(   1) C   5 - H  14            1.13    1.19    0.047
  12. BD (   1) C   6 - C   7        /172. BD*(   1) C   6 - H  15            0.58    1.19    0.033
  12. BD (   1) C   6 - C   7        /173. BD*(   1) C   7 - C   8            1.51    1.24    0.055
  12. BD (   1) C   6 - C   7        /175. BD*(   1) C   7 - H  16            0.84    1.18    0.040
  12. BD (   1) C   6 - C   7        /176. BD*(   1) C   8 - N   9            2.26    0.96    0.060
  13. BD (   1) C   6 - H  15        / 77. RY*(   1) C   5                    0.32    1.70    0.030
  13. BD (   1) C   6 - H  15        / 95. RY*(   1) C   7                    0.28    1.58    0.027
  13. BD (   1) C   6 - H  15        /167. BD*(   1) C   4 - C   5            1.93    1.07    0.058
  13. BD (   1) C   6 - H  15        /169. BD*(   1) C   5 - C   6            0.40    1.07    0.026
  13. BD (   1) C   6 - H  15        /171. BD*(   1) C   6 - C   7            0.42    1.07    0.027
  13. BD (   1) C   6 - H  15        /173. BD*(   1) C   7 - C   8            2.10    1.04    0.059
  14. BD (   1) C   7 - C   8        / 59. RY*(   1) C   3                    0.28    1.69    0.028
  14. BD (   1) C   7 - C   8        / 60. RY*(   2) C   3                    0.41    1.84    0.035
  14. BD (   1) C   7 - C   8        / 86. RY*(   1) C   6                    0.53    1.91    0.041
  14. BD (   1) C   7 - C   8        / 87. RY*(   2) C   6                    0.62    1.39    0.037
  14. BD (   1) C   7 - C   8        /113. RY*(   1) N   9                    0.28    1.77    0.028
  14. BD (   1) C   7 - C   8        /162. BD*(   1) C   1 - C   3            1.88    1.10    0.058
  14. BD (   1) C   7 - C   8        /166. BD*(   1) C   3 - C   8            2.92    1.24    0.076
  14. BD (   1) C   7 - C   8        /171. BD*(   1) C   6 - C   7            1.28    1.29    0.051
  14. BD (   1) C   7 - C   8        /172. BD*(   1) C   6 - H  15            1.05    1.22    0.045
  14. BD (   1) C   7 - C   8        /175. BD*(   1) C   7 - H  16            0.64    1.21    0.035
  14. BD (   1) C   7 - C   8        /177. BD*(   1) N   9 - O  10            0.97    1.13    0.042
  15. BD (   2) C   7 - C   8        / 35. LP*(   1) C   6                   20.52    0.18    0.089
  15. BD (   2) C   7 - C   8        / 62. RY*(   4) C   3                    0.93    1.24    0.047
  15. BD (   2) C   7 - C   8        / 89. RY*(   4) C   6                    0.45    1.96    0.041
  15. BD (   2) C   7 - C   8        /118. RY*(   6) N   9                    0.47    1.81    0.040
  15. BD (   2) C   7 - C   8        /165. BD*(   2) C   3 - C   4            9.17    0.30    0.066
  15. BD (   2) C   7 - C   8        /178. BD*(   2) N   9 - O  10           11.76    0.16    0.059
  15. BD (   2) C   7 - C   8        /179. BD*(   1) N   9 - O  11            0.25    0.72    0.018
  16. BD (   1) C   7 - H  16        / 86. RY*(   1) C   6                    0.32    1.70    0.030
  16. BD (   1) C   7 - H  16        /166. BD*(   1) C   3 - C   8            2.72    1.03    0.067
  16. BD (   1) C   7 - H  16        /169. BD*(   1) C   5 - C   6            1.78    1.08    0.055
  16. BD (   1) C   7 - H  16        /171. BD*(   1) C   6 - C   7            0.61    1.08    0.032
  16. BD (   1) C   7 - H  16        /173. BD*(   1) C   7 - C   8            0.43    1.05    0.027
  16. BD (   1) C   7 - H  16        /176. BD*(   1) C   8 - N   9            0.62    0.77    0.028
  17. BD (   1) C   8 - N   9        / 60. RY*(   2) C   3                    0.34    1.93    0.033
  17. BD (   1) C   8 - N   9        / 95. RY*(   1) C   7                    0.36    1.89    0.033
  17. BD (   1) C   8 - N   9        /122. RY*(   1) O  10                    0.74    1.91    0.047
  17. BD (   1) C   8 - N   9        /131. RY*(   1) O  11                    0.84    1.93    0.051
  17. BD (   1) C   8 - N   9        /164. BD*(   1) C   3 - C   4            0.87    1.34    0.043
  17. BD (   1) C   8 - N   9        /166. BD*(   1) C   3 - C   8            0.48    1.33    0.032
  17. BD (   1) C   8 - N   9        /171. BD*(   1) C   6 - C   7            0.86    1.38    0.044
  17. BD (   1) C   8 - N   9        /173. BD*(   1) C   7 - C   8            0.45    1.35    0.031
  18. BD (   1) N   9 - O  10        /104. RY*(   1) C   8                    0.75    2.01    0.049
  18. BD (   1) N   9 - O  10        /113. RY*(   1) N   9                    0.29    2.15    0.032
  18. BD (   1) N   9 - O  10        /173. BD*(   1) C   7 - C   8            0.42    1.63    0.033
  18. BD (   1) N   9 - O  10        /176. BD*(   1) C   8 - N   9            0.58    1.36    0.036
  19. BD (   2) N   9 - O  10        /107. RY*(   4) C   8                    0.26    1.39    0.024
  19. BD (   2) N   9 - O  10        /132. RY*(   2) O  11                    0.77    1.55    0.044
  19. BD (   2) N   9 - O  10        /174. BD*(   2) C   7 - C   8            1.65    0.49    0.039
  19. BD (   2) N   9 - O  10        /178. BD*(   2) N   9 - O  10            3.54    0.35    0.054
  20. BD (   1) N   9 - O  11        /104. RY*(   1) C   8                    0.44    2.02    0.037
  20. BD (   1) N   9 - O  11        /105. RY*(   2) C   8                    0.37    2.07    0.035
  20. BD (   1) N   9 - O  11        /113. RY*(   1) N   9                    0.27    2.15    0.031
  20. BD (   1) N   9 - O  11        /166. BD*(   1) C   3 - C   8            0.45    1.62    0.034
  20. BD (   1) N   9 - O  11        /176. BD*(   1) C   8 - N   9            0.67    1.36    0.039
  21. CR (   1) C   1                / 60. RY*(   2) C   3                    0.31   11.34    0.075
  21. CR (   1) C   1                /140. RY*(   1) H  12                    0.53   10.60    0.095
  21. CR (   1) C   1                /164. BD*(   1) C   3 - C   4            0.35   10.76    0.077
  21. CR (   1) C   1                /166. BD*(   1) C   3 - C   8            0.50   10.75    0.093
  22. CR (   1) O   2                / 41. RY*(   1) C   1                    2.88   19.54    0.300
  23. CR (   1) C   3                / 44. RY*(   4) C   1                    0.33   11.08    0.076
  23. CR (   1) C   3                / 69. RY*(   2) C   4                    0.86   10.90    0.122
  23. CR (   1) C   3                /104. RY*(   1) C   8                    0.31   11.03    0.074
  23. CR (   1) C   3                /105. RY*(   2) C   8                    0.41   11.09    0.085
  23. CR (   1) C   3                /164. BD*(   1) C   3 - C   4            0.36   10.65    0.079
  23. CR (   1) C   3                /167. BD*(   1) C   4 - C   5            0.43   10.69    0.086
  23. CR (   1) C   3                /173. BD*(   1) C   7 - C   8            0.57   10.66    0.099
  23. CR (   1) C   3                /176. BD*(   1) C   8 - N   9            0.46   10.38    0.090
  24. CR (   1) C   4                / 59. RY*(   1) C   3                    0.54   11.05    0.098
  24. CR (   1) C   4                / 78. RY*(   2) C   5                    0.79   10.76    0.116
  24. CR (   1) C   4                /144. RY*(   1) H  13                    0.43   10.47    0.084
  24. CR (   1) C   4                /162. BD*(   1) C   1 - C   3            0.43   10.46    0.086
  24. CR (   1) C   4                /166. BD*(   1) C   3 - C   8            0.62   10.61    0.103
  24. CR (   1) C   4                /169. BD*(   1) C   5 - C   6            0.44   10.65    0.087
  24. CR (   1) C   4                /170. BD*(   1) C   5 - H  14            0.27   10.58    0.068
  25. CR (   1) C   5                / 71. RY*(   4) C   4                    0.49   10.74    0.092
  25. CR (   1) C   5                / 87. RY*(   2) C   6                    0.73   10.75    0.112
  25. CR (   1) C   5                /148. RY*(   1) H  14                    0.42   10.46    0.084
  25. CR (   1) C   5                /164. BD*(   1) C   3 - C   4            0.54   10.61    0.096
  25. CR (   1) C   5                /168. BD*(   1) C   4 - H  13            0.34   10.56    0.076
  25. CR (   1) C   5                /171. BD*(   1) C   6 - C   7            0.45   10.65    0.087
  25. CR (   1) C   5                /172. BD*(   1) C   6 - H  15            0.29   10.58    0.070
  26. CR (   1) C   6                / 78. RY*(   2) C   5                    0.67   10.75    0.107
  26. CR (   1) C   6                / 79. RY*(   3) C   5                    0.28   10.80    0.069
  26. CR (   1) C   6                / 95. RY*(   1) C   7                    0.32   11.16    0.076
  26. CR (   1) C   6                / 96. RY*(   2) C   7                    0.29   10.84    0.070
  26. CR (   1) C   6                / 98. RY*(   4) C   7                    0.36   10.73    0.078
  26. CR (   1) C   6                /152. RY*(   1) H  15                    0.42   10.46    0.083
  26. CR (   1) C   6                /167. BD*(   1) C   4 - C   5            0.45   10.65    0.088
  26. CR (   1) C   6                /170. BD*(   1) C   5 - H  14            0.29   10.57    0.070
  26. CR (   1) C   6                /173. BD*(   1) C   7 - C   8            0.50   10.62    0.093
  26. CR (   1) C   6                /175. BD*(   1) C   7 - H  16            0.34   10.57    0.076
  27. CR (   1) C   7                / 87. RY*(   2) C   6                    0.77   10.76    0.115
  27. CR (   1) C   7                / 88. RY*(   3) C   6                    0.25   10.81    0.066
  27. CR (   1) C   7                /104. RY*(   1) C   8                    0.63   11.00    0.106
  27. CR (   1) C   7                /106. RY*(   3) C   8                    0.33   10.70    0.075
  27. CR (   1) C   7                /156. RY*(   1) H  16                    0.48   10.49    0.089
  27. CR (   1) C   7                /166. BD*(   1) C   3 - C   8            0.80   10.61    0.117
  27. CR (   1) C   7                /169. BD*(   1) C   5 - C   6            0.44   10.65    0.087
  27. CR (   1) C   7                /172. BD*(   1) C   6 - H  15            0.27   10.58    0.068
  27. CR (   1) C   7                /176. BD*(   1) C   8 - N   9            0.33   10.35    0.076
  28. CR (   1) C   8                / 59. RY*(   1) C   3                    0.68   11.11    0.110
  28. CR (   1) C   8                / 96. RY*(   2) C   7                    0.86   10.91    0.122
  28. CR (   1) C   8                /114. RY*(   2) N   9                    0.28   11.53    0.072
  28. CR (   1) C   8                /162. BD*(   1) C   1 - C   3            0.62   10.52    0.103
  28. CR (   1) C   8                /164. BD*(   1) C   3 - C   4            0.42   10.68    0.085
  28. CR (   1) C   8                /166. BD*(   1) C   3 - C   8            0.32   10.67    0.074
  28. CR (   1) C   8                /171. BD*(   1) C   6 - C   7            0.39   10.71    0.082
  28. CR (   1) C   8                /173. BD*(   1) C   7 - C   8            0.35   10.69    0.078
  28. CR (   1) C   8                /175. BD*(   1) C   7 - H  16            0.28   10.63    0.069
  28. CR (   1) C   8                /176. BD*(   1) C   8 - N   9            0.35   10.41    0.078
  29. CR (   1) N   9                /105. RY*(   2) C   8                    0.69   15.40    0.130
  29. CR (   1) N   9                /166. BD*(   1) C   3 - C   8            0.26   14.95    0.079
  30. CR (   1) O  10                /113. RY*(   1) N   9                    1.55   20.03    0.223
  30. CR (   1) O  10                /114. RY*(   2) N   9                    0.55   20.36    0.134
  30. CR (   1) O  10                /176. BD*(   1) C   8 - N   9            0.60   19.24    0.139
  30. CR (   1) O  10                /179. BD*(   1) N   9 - O  11            0.40   19.42    0.113
  31. CR (   1) O  11                /113. RY*(   1) N   9                    1.31   20.02    0.206
  31. CR (   1) O  11                /114. RY*(   2) N   9                    0.82   20.35    0.164
  31. CR (   1) O  11                /176. BD*(   1) C   8 - N   9            0.64   19.23    0.144
  31. CR (   1) O  11                /177. BD*(   1) N   9 - O  10            0.36   19.38    0.108
  32. LP (   1) O   2                / 41. RY*(   1) C   1                    4.75    1.32    0.100
  32. LP (   1) O   2                /162. BD*(   1) C   1 - C   3            0.68    1.14    0.036
  32. LP (   1) O   2                /163. BD*(   1) C   1 - H  12            0.47    1.15    0.030
  33. LP (   2) O   2                / 42. RY*(   2) C   1                    1.76    2.30    0.082
  33. LP (   2) O   2                / 45. RY*(   5) C   1                    0.56    1.25    0.034
  33. LP (   2) O   2                /162. BD*(   1) C   1 - C   3            8.25    0.76    0.101
  33. LP (   2) O   2                /163. BD*(   1) C   1 - H  12            8.54    0.78    0.104
  34. LP (   1) C   5                / 72. RY*(   5) C   4                    1.18    1.53    0.078
  34. LP (   1) C   5                / 80. RY*(   4) C   5                    0.58    1.39    0.052
  34. LP (   1) C   5                / 81. RY*(   5) C   5                    0.61    1.39    0.053
  34. LP (   1) C   5                / 90. RY*(   5) C   6                    1.44    1.00    0.070
  34. LP (   1) C   5                /165. BD*(   2) C   3 - C   4           43.61    0.13    0.115
  34. LP (   1) C   5                /174. BD*(   2) C   7 - C   8            0.25    0.13    0.009
  35. LP*(   1) C   6                / 81. RY*(   5) C   5                    1.14    1.38    0.076
  35. LP*(   1) C   6                / 90. RY*(   5) C   6                    1.38    0.99    0.071
  35. LP*(   1) C   6                / 99. RY*(   5) C   7                    0.96    1.68    0.077
  35. LP*(   1) C   6                /174. BD*(   2) C   7 - C   8           39.30    0.12    0.111
  36. LP (   1) O  10                /113. RY*(   1) N   9                    2.68    1.84    0.089
  36. LP (   1) O  10                /114. RY*(   2) N   9                    0.53    2.17    0.043
  36. LP (   1) O  10                /116. RY*(   4) N   9                    0.30    2.77    0.036
  36. LP (   1) O  10                /163. BD*(   1) C   1 - H  12            0.28    1.18    0.023
  36. LP (   1) O  10                /176. BD*(   1) C   8 - N   9            2.13    1.05    0.061
  36. LP (   1) O  10                /179. BD*(   1) N   9 - O  11            1.03    1.22    0.045
  37. LP (   2) O  10                /113. RY*(   1) N   9                    0.40    1.37    0.030
  37. LP (   2) O  10                /114. RY*(   2) N   9                    0.84    1.70    0.049
  37. LP (   2) O  10                /116. RY*(   4) N   9                    1.04    2.30    0.063
  37. LP (   2) O  10                /117. RY*(   5) N   9                    0.29    2.87    0.037
  37. LP (   2) O  10                /161. BD*(   2) C   1 - O   2            0.28    0.28    0.011
  37. LP (   2) O  10                /173. BD*(   1) C   7 - C   8            0.29    0.86    0.020
  37. LP (   2) O  10                /176. BD*(   1) C   8 - N   9            5.98    0.58    0.075
  37. LP (   2) O  10                /179. BD*(   1) N   9 - O  11            9.35    0.76    0.107
  38. LP (   1) O  11                /113. RY*(   1) N   9                    2.47    1.83    0.085
  38. LP (   1) O  11                /114. RY*(   2) N   9                    0.87    2.16    0.055
  38. LP (   1) O  11                /116. RY*(   4) N   9                    0.37    2.76    0.040
  38. LP (   1) O  11                /176. BD*(   1) C   8 - N   9            2.08    1.04    0.060
  38. LP (   1) O  11                /177. BD*(   1) N   9 - O  10            1.08    1.18    0.046
  39. LP (   2) O  11                /113. RY*(   1) N   9                    0.65    1.35    0.038
  39. LP (   2) O  11                /114. RY*(   2) N   9                    1.02    1.68    0.054
  39. LP (   2) O  11                /116. RY*(   4) N   9                    0.72    2.28    0.052
  39. LP (   2) O  11                /117. RY*(   5) N   9                    0.47    2.85    0.048
  39. LP (   2) O  11                /166. BD*(   1) C   3 - C   8            0.29    0.82    0.020
  39. LP (   2) O  11                /176. BD*(   1) C   8 - N   9            6.93    0.56    0.079
  39. LP (   2) O  11                /177. BD*(   1) N   9 - O  10            9.56    0.71    0.105
  39. LP (   2) O  11                /178. BD*(   2) N   9 - O  10            1.28    0.17    0.022
  40. LP (   3) O  11                /115. RY*(   3) N   9                    1.89    2.53    0.104
  40. LP (   3) O  11                /120. RY*(   8) N   9                    0.49    1.96    0.047
  40. LP (   3) O  11                /132. RY*(   2) O  11                    0.56    1.35    0.041
  40. LP (   3) O  11                /177. BD*(   1) N   9 - O  10            0.25    0.69    0.019
  40. LP (   3) O  11                /178. BD*(   2) N   9 - O  10           84.07    0.15    0.143
  40. LP (   3) O  11                /179. BD*(   1) N   9 - O  11            1.70    0.72    0.051
 161. BD*(   2) C   1 - O   2        / 43. RY*(   3) C   1                    0.49    1.85    0.138
 161. BD*(   2) C   1 - O   2        / 46. RY*(   6) C   1                    0.54    0.87    0.100
 161. BD*(   2) C   1 - O   2        / 51. RY*(   2) O   2                    0.47    1.10    0.106
 161. BD*(   2) C   1 - O   2        /165. BD*(   2) C   3 - C   4           17.23    0.05    0.070
 165. BD*(   2) C   3 - C   4        / 63. RY*(   5) C   3                    0.53    1.58    0.085
 165. BD*(   2) C   3 - C   4        / 70. RY*(   3) C   4                    1.14    1.11    0.105
 165. BD*(   2) C   3 - C   4        / 80. RY*(   4) C   5                    0.31    1.27    0.059
 174. BD*(   2) C   7 - C   8        / 97. RY*(   3) C   7                    1.32    0.94    0.110
 174. BD*(   2) C   7 - C   8        /108. RY*(   5) C   8                    0.32    1.73    0.074
 176. BD*(   1) C   8 - N   9        /106. RY*(   3) C   8                    0.34    0.36    0.060
 176. BD*(   1) C   8 - N   9        /109. RY*(   6) C   8                    0.30    1.95    0.132
 176. BD*(   1) C   8 - N   9        /116. RY*(   4) N   9                    0.35    1.72    0.132
 176. BD*(   1) C   8 - N   9        /119. RY*(   7) N   9                    0.59    0.92    0.127
 176. BD*(   1) C   8 - N   9        /162. BD*(   1) C   1 - C   3            1.57    0.11    0.059
 176. BD*(   1) C   8 - N   9        /164. BD*(   1) C   3 - C   4            0.48    0.27    0.057
 176. BD*(   1) C   8 - N   9        /171. BD*(   1) C   6 - C   7            0.40    0.30    0.056
 176. BD*(   1) C   8 - N   9        /175. BD*(   1) C   7 - H  16            0.47    0.22    0.053
 178. BD*(   2) N   9 - O  10        /115. RY*(   3) N   9                    1.85    2.38    0.147
 178. BD*(   2) N   9 - O  10        /120. RY*(   8) N   9                    0.54    1.81    0.070
 178. BD*(   2) N   9 - O  10        /122. RY*(   1) O  10                    0.34    1.23    0.046
 178. BD*(   2) N   9 - O  10        /123. RY*(   2) O  10                    1.17    1.26    0.086
 178. BD*(   2) N   9 - O  10        /130. RY*(   9) O  10                    0.28    2.84    0.063
 178. BD*(   2) N   9 - O  10        /132. RY*(   2) O  11                    0.58    1.20    0.059
 178. BD*(   2) N   9 - O  10        /174. BD*(   2) C   7 - C   8            6.38    0.14    0.054
 178. BD*(   2) N   9 - O  10        /177. BD*(   1) N   9 - O  10            3.68    0.54    0.094


 Natural Bond Orbitals (Summary):

                                                            Principal Delocalizations
           NBO                        Occupancy    Energy   (geminal,vicinal,remote)
 ====================================================================================
 Molecular unit  1  (C7H5NO3)
     1. BD (   1) C   1 - O   2          0.99808    -1.34205  59(v),166(v),41(g),162(g)
     2. BD (   2) C   1 - O   2          0.99425    -0.65549  165(v)
     3. BD (   1) C   1 - C   3          0.99072    -0.89727  166(g),167(v),173(v),164(g)
                                                    50(v),68(v),105(v),104(v)
     4. BD (   1) C   1 - H  12          0.99484    -0.79063  164(v),50(v),59(v)
     5. BD (   1) C   3 - C   4          0.98359    -0.90469  176(v),166(g),167(g),170(v)
                                                    162(g),163(v),78(v),41(v)
                                                    77(v),168(g),104(v)
     6. BD (   2) C   3 - C   4          0.81084    -0.47455  34(v),161(v),174(v),107(v)
                                                    80(v),43(v)
     7. BD (   1) C   3 - C   8          0.98545    -0.93413  173(g),164(g),162(g),168(v)
                                                    175(v),179(v),95(v),68(v)
                                                    160(v),176(g),113(v)
     8. BD (   1) C   4 - C   5          0.98949    -0.90270  162(v),164(g),169(g),172(v)
                                                    168(g),87(v),170(g),60(v)
                                                    86(v),59(v)
     9. BD (   1) C   4 - H  13          0.98812    -0.71322  166(v),169(v),167(g),164(g)
                                                    77(v),60(v)
    10. BD (   1) C   5 - C   6          0.99010    -0.89221  168(v),175(v),167(g),171(g)
                                                    69(v),96(v),172(g),170(g)
    11. BD (   1) C   5 - H  14          0.98906    -0.70340  164(v),171(v),167(g),169(g)
                                                    86(v),68(v)
    12. BD (   1) C   6 - C   7          0.98748    -0.89653  176(v),173(g),169(g),170(v)
                                                    105(v),175(g),78(v),172(g)
                                                    77(v)
    13. BD (   1) C   6 - H  15          0.98899    -0.70133  173(v),167(v),171(g),169(g)
                                                    77(v),95(v)
    14. BD (   1) C   7 - C   8          0.98578    -0.92148  166(g),162(v),171(g),172(v)
                                                    177(v),175(g),87(v),86(v)
                                                    60(v),59(v),113(v)
    15. BD (   2) C   7 - C   8          0.83185    -0.48395  35(v),178(v),165(v),62(v)
                                                    118(v),89(v)
    16. BD (   1) C   7 - H  16          0.98664    -0.71093  166(v),169(v),176(v),171(g)
                                                    173(g),86(v)
    17. BD (   1) C   8 - N   9          0.99404    -1.01072  164(v),171(v),131(v),122(v)
                                                    166(g),173(g),95(v),60(v)
    18. BD (   1) N   9 - O  10          0.99743    -1.29277  104(v),176(g),173(v),113(g)
    19. BD (   2) N   9 - O  10          0.99183    -0.68158  178(g),174(v),132(v),107(v)
    20. BD (   1) N   9 - O  11          0.99713    -1.29919  176(g),166(v),104(v),105(v)
                                                    113(g)
    21. CR (   1) C   1                  0.99963   -10.42358  140(v),166(v),164(v),60(v)
    22. CR (   1) O   2                  0.99987   -19.19549  41(v)
    23. CR (   1) C   3                  0.99939   -10.31710  69(v),173(v),176(v),167(v)
                                                    105(v),164(g),44(v),104(v)
    24. CR (   1) C   4                  0.99947   -10.28828  78(v),166(v),59(v),162(v)
                                                    169(v),144(v),170(v)
    25. CR (   1) C   5                  0.99947   -10.28196  87(v),164(v),71(v),171(v)
                                                    148(v),168(v),172(v)
    26. CR (   1) C   6                  0.99948   -10.28129  78(v),173(v),167(v),152(v)
                                                    98(v),175(v),95(v),170(v)
                                                    96(v),79(v)
    27. CR (   1) C   7                  0.99945   -10.28478  166(v),87(v),104(v),156(v)
                                                    169(v),176(v),106(v),172(v)
                                                    88(v)
    28. CR (   1) C   8                  0.99933   -10.34421  96(v),59(v),162(v),164(v)
                                                    171(v),176(g),173(g),166(g)
                                                    114(v),175(v)
    29. CR (   1) N   9                  0.99964   -14.63228  105(v),166(v)
    30. CR (   1) O  10                  0.99988   -19.17849  113(v),176(v),114(v),179(v)
    31. CR (   1) O  11                  0.99988   -19.16665  113(v),114(v),176(v),177(v)
    32. LP (   1) O   2                  0.99259    -0.96615  41(v),162(v),163(v)
    33. LP (   2) O   2                  0.95882    -0.58862  163(v),162(v),42(v),45(v)
    34. LP (   1) C   5                  0.47425    -0.31485  35(v),165(v),90(v),72(v)
                                                    81(g),80(g)
    35. LP*(   1) C   6                  0.43694    -0.30534  34(v),174(v),90(g),81(v)
                                                    99(v)
    36. LP (   1) O  10                  0.98956    -0.98656  113(v),176(v),179(v),114(v)
                                                    116(v),163(r)
    37. LP (   2) O  10                  0.95261    -0.52037  179(v),176(v),116(v),114(v)
                                                    113(v),117(v),173(r),161(r)
    38. LP (   1) O  11                  0.99084    -0.97276  113(v),176(v),177(v),114(v)
                                                    116(v)
    39. LP (   2) O  11                  0.94629    -0.49684  177(v),176(v),178(v),114(v)
                                                    116(v),113(v),117(v),166(r)
    40. LP (   3) O  11                  0.70049    -0.47806  178(v),115(v),179(g),132(g)
                                                    120(v)
    41. RY*(   1) C   1                  0.00623     0.34946   
    42. RY*(   2) C   1                  0.00260     1.71333   
    43. RY*(   3) C   1                  0.00117     1.61154   
    44. RY*(   4) C   1                  0.00095     0.76608   
    45. RY*(   5) C   1                  0.00050     0.66277   
    46. RY*(   6) C   1                  0.00020     0.63503   
    47. RY*(   7) C   1                  0.00003     1.76130   
    48. RY*(   8) C   1                  0.00001     1.64965   
    49. RY*(   9) C   1                  0.00001     1.83982   
    50. RY*(   1) O   2                  0.00152     0.94150   
    51. RY*(   2) O   2                  0.00024     0.86949   
    52. RY*(   3) O   2                  0.00008     1.05103   
    53. RY*(   4) O   2                  0.00004     1.25759   
    54. RY*(   5) O   2                  0.00000     2.60462   
    55. RY*(   6) O   2                  0.00000     2.48206   
    56. RY*(   7) O   2                  0.00000     2.35311   
    57. RY*(   8) O   2                  0.00000     2.59417   
    58. RY*(   9) O   2                  0.00000     2.57147   
    59. RY*(   1) C   3                  0.00303     0.76377   
    60. RY*(   2) C   3                  0.00287     0.91541   
    61. RY*(   3) C   3                  0.00087     0.38520   
    62. RY*(   4) C   3                  0.00069     0.75615   
    63. RY*(   5) C   3                  0.00033     1.39025   
    64. RY*(   6) C   3                  0.00013     1.98644   
    65. RY*(   7) C   3                  0.00011     1.66194   
    66. RY*(   8) C   3                  0.00007     2.16244   
    67. RY*(   9) C   3                  0.00001     1.96708   
    68. RY*(   1) C   4                  0.00327     0.87057   
    69. RY*(   2) C   4                  0.00163     0.58033   
    70. RY*(   3) C   4                  0.00064     0.92387   
    71. RY*(   4) C   4                  0.00050     0.46047   
    72. RY*(   5) C   4                  0.00018     1.21699   
    73. RY*(   6) C   4                  0.00007     2.13089   
    74. RY*(   7) C   4                  0.00003     2.17514   
    75. RY*(   8) C   4                  0.00000     1.63162   
    76. RY*(   9) C   4                  0.00000     1.99320   
    77. RY*(   1) C   5                  0.00261     0.99756   
    78. RY*(   2) C   5                  0.00131     0.47269   
    79. RY*(   3) C   5                  0.00041     0.51668   
    80. RY*(   4) C   5                  0.00025     1.08013   
    81. RY*(   5) C   5                  0.00021     1.07708   
    82. RY*(   6) C   5                  0.00007     2.17972   
    83. RY*(   7) C   5                  0.00003     2.01299   
    84. RY*(   8) C   5                  0.00000     1.62272   
    85. RY*(   9) C   5                  0.00000     2.01364   
    86. RY*(   1) C   6                  0.00269     0.99208   
    87. RY*(   2) C   6                  0.00133     0.47101   
    88. RY*(   3) C   6                  0.00043     0.52336   
    89. RY*(   4) C   6                  0.00025     1.47811   
    90. RY*(   5) C   6                  0.00021     0.68144   
    91. RY*(   6) C   6                  0.00007     2.18652   
    92. RY*(   7) C   6                  0.00003     2.01434   
    93. RY*(   8) C   6                  0.00000     1.63560   
    94. RY*(   9) C   6                  0.00000     2.01688   
    95. RY*(   1) C   7                  0.00297     0.87438   
    96. RY*(   2) C   7                  0.00165     0.56243   
    97. RY*(   3) C   7                  0.00057     0.74791   
    98. RY*(   4) C   7                  0.00051     0.44981   
    99. RY*(   5) C   7                  0.00022     1.37833   
   100. RY*(   6) C   7                  0.00007     2.14965   
   101. RY*(   7) C   7                  0.00003     2.16663   
   102. RY*(   8) C   7                  0.00000     1.66101   
   103. RY*(   9) C   7                  0.00000     2.01117   
   104. RY*(   1) C   8                  0.00396     0.71623   
   105. RY*(   2) C   8                  0.00319     0.76979   
   106. RY*(   3) C   8                  0.00135     0.41894   
   107. RY*(   4) C   8                  0.00092     0.70856   
   108. RY*(   5) C   8                  0.00042     1.54578   
   109. RY*(   6) C   8                  0.00020     2.00991   
   110. RY*(   7) C   8                  0.00015     1.69031   
   111. RY*(   8) C   8                  0.00012     2.08725   
   112. RY*(   9) C   8                  0.00001     1.94156   
   113. RY*(   1) N   9                  0.00834     0.85336   
   114. RY*(   2) N   9                  0.00462     1.18391   
   115. RY*(   3) N   9                  0.00415     2.05462   
   116. RY*(   4) N   9                  0.00185     1.78246   
   117. RY*(   5) N   9                  0.00125     2.35458   
   118. RY*(   6) N   9                  0.00076     1.32312   
   119. RY*(   7) N   9                  0.00023     0.98476   
   120. RY*(   8) N   9                  0.00012     1.47751   
   121. RY*(   9) N   9                  0.00002     2.34834   
   122. RY*(   1) O  10                  0.00141     0.90030   
   123. RY*(   2) O  10                  0.00117     0.93066   
   124. RY*(   3) O  10                  0.00095     1.18932   
   125. RY*(   4) O  10                  0.00008     1.04255   
   126. RY*(   5) O  10                  0.00001     2.49774   
   127. RY*(   6) O  10                  0.00001     2.46867   
   128. RY*(   7) O  10                  0.00001     2.68093   
   129. RY*(   8) O  10                  0.00001     2.72407   
   130. RY*(   9) O  10                  0.00000     2.51558   
   131. RY*(   1) O  11                  0.00137     0.92361   
   132. RY*(   2) O  11                  0.00098     0.87329   
   133. RY*(   3) O  11                  0.00085     1.21253   
   134. RY*(   4) O  11                  0.00005     1.18853   
   135. RY*(   5) O  11                  0.00001     2.50702   
   136. RY*(   6) O  11                  0.00001     2.54434   
   137. RY*(   7) O  11                  0.00000     2.56170   
   138. RY*(   8) O  11                  0.00001     2.65967   
   139. RY*(   9) O  11                  0.00000     2.54620   
   140. RY*(   1) H  12                  0.00140     0.17657   
   141. RY*(   2) H  12                  0.00008     1.79924   
   142. RY*(   3) H  12                  0.00004     1.70794   
   143. RY*(   4) H  12                  0.00003     1.61483   
   144. RY*(   1) H  13                  0.00116     0.18319   
   145. RY*(   2) H  13                  0.00006     1.46932   
   146. RY*(   3) H  13                  0.00005     1.87230   
   147. RY*(   4) H  13                  0.00003     2.08926   
   148. RY*(   1) H  14                  0.00068     0.17849   
   149. RY*(   2) H  14                  0.00005     1.46973   
   150. RY*(   3) H  14                  0.00003     1.84890   
   151. RY*(   4) H  14                  0.00003     2.12943   
   152. RY*(   1) H  15                  0.00066     0.18205   
   153. RY*(   2) H  15                  0.00005     1.47105   
   154. RY*(   3) H  15                  0.00003     2.16580   
   155. RY*(   4) H  15                  0.00004     1.80709   
   156. RY*(   1) H  16                  0.00088     0.20057   
   157. RY*(   2) H  16                  0.00006     1.51142   
   158. RY*(   3) H  16                  0.00005     1.85396   
   159. RY*(   4) H  16                  0.00003     2.08519   
   160. BD*(   1) C   1 - O   2          0.00244     0.34306   
   161. BD*(   2) C   1 - O   2          0.07394    -0.23538   
   162. BD*(   1) C   1 - C   3          0.02723     0.17414   
   163. BD*(   1) C   1 - H  12          0.02211     0.18848   
   164. BD*(   1) C   3 - C   4          0.01177     0.33299   
   165. BD*(   2) C   3 - C   4          0.18336    -0.18891  174(v),161(v),34(v),70(g)
                                                    63(g),80(v)
   166. BD*(   1) C   3 - C   8          0.01654     0.32152   
   167. BD*(   1) C   4 - C   5          0.00769     0.36805   
   168. BD*(   1) C   4 - H  13          0.00721     0.27856   
   169. BD*(   1) C   5 - C   6          0.00806     0.36454   
   170. BD*(   1) C   5 - H  14          0.00632     0.29176   
   171. BD*(   1) C   6 - C   7          0.00800     0.36739   
   172. BD*(   1) C   6 - H  15          0.00628     0.29478   
   173. BD*(   1) C   7 - C   8          0.01105     0.34207   
   174. BD*(   2) C   7 - C   8          0.16284    -0.18734  165(v),35(v),178(v),97(g)
                                                    108(g)
   175. BD*(   1) C   7 - H  16          0.00660     0.28474   
   176. BD*(   1) C   8 - N   9          0.05290     0.06268   
   177. BD*(   1) N   9 - O  10          0.03692     0.21162   
   178. BD*(   2) N   9 - O  10          0.31863    -0.32764  174(v),177(g),115(g),123(g)
                                                    132(v),120(g),122(g),130(g)
   179. BD*(   1) N   9 - O  11          0.02856     0.23697   
       -------------------------------
              Total Lewis   37.47663  ( 96.0939%)
        Valence non-Lewis    1.43539  (  3.6805%)
        Rydberg non-Lewis    0.08798  (  0.2256%)
       -------------------------------
            Total unit  1   39.00000  (100.0000%)
           Charge unit  1    0.00000


 ***************************************************
 *******         Beta  spin orbitals         *******
 ***************************************************


 NATURAL POPULATIONS:  Natural atomic orbital occupancies 
                                                          
   NAO  Atom  No  lang   Type(AO)    Occupancy      Energy
 ----------------------------------------------------------
     1    C    1  S      Cor( 1S)     0.99964     -10.42433
     2    C    1  S      Val( 2S)     0.47072      -0.44170
     3    C    1  S      Ryd( 3S)     0.00324       0.30696
     4    C    1  px     Val( 2p)     0.48023      -0.29099
     5    C    1  px     Ryd( 3p)     0.00524       0.57458
     6    C    1  py     Val( 2p)     0.46343      -0.27807
     7    C    1  py     Ryd( 3p)     0.00446       0.31921
     8    C    1  pz     Val( 2p)     0.36137      -0.36737
     9    C    1  pz     Ryd( 3p)     0.00040       0.29600
    10    C    1  dxy    Ryd( 3d)     0.00091       2.19607
    11    C    1  dxz    Ryd( 3d)     0.00102       1.71896
    12    C    1  dyz    Ryd( 3d)     0.00086       1.65024
    13    C    1  dx2y2  Ryd( 3d)     0.00106       2.12362
    14    C    1  dz2    Ryd( 3d)     0.00036       1.86163

    15    O    2  S      Cor( 1S)     0.99987     -19.18160
    16    O    2  S      Val( 2S)     0.85246      -1.12918
    17    O    2  S      Ryd( 3S)     0.00081       1.16069
    18    O    2  px     Val( 2p)     0.67768      -0.53005
    19    O    2  px     Ryd( 3p)     0.00064       0.86012
    20    O    2  py     Val( 2p)     0.60826      -0.50285
    21    O    2  py     Ryd( 3p)     0.00090       0.87775
    22    O    2  pz     Val( 2p)     0.69940      -0.51167
    23    O    2  pz     Ryd( 3p)     0.00027       0.79614
    24    O    2  dxy    Ryd( 3d)     0.00066       2.97315
    25    O    2  dxz    Ryd( 3d)     0.00066       2.53239
    26    O    2  dyz    Ryd( 3d)     0.00045       2.46527
    27    O    2  dx2y2  Ryd( 3d)     0.00065       2.68665
    28    O    2  dz2    Ryd( 3d)     0.00021       2.60591

    29    C    3  S      Cor( 1S)     0.99935     -10.31549
    30    C    3  S      Val( 2S)     0.44265      -0.36268
    31    C    3  S      Ryd( 3S)     0.00105       0.33675
    32    C    3  px     Val( 2p)     0.55790      -0.30727
    33    C    3  px     Ryd( 3p)     0.00258       0.73282
    34    C    3  py     Val( 2p)     0.50219      -0.31670
    35    C    3  py     Ryd( 3p)     0.00283       0.84116
    36    C    3  pz     Val( 2p)     0.54028      -0.34531
    37    C    3  pz     Ryd( 3p)     0.00061       0.42375
    38    C    3  dxy    Ryd( 3d)     0.00038       2.21669
    39    C    3  dxz    Ryd( 3d)     0.00035       1.68016
    40    C    3  dyz    Ryd( 3d)     0.00016       1.66539
    41    C    3  dx2y2  Ryd( 3d)     0.00036       2.16803
    42    C    3  dz2    Ryd( 3d)     0.00021       1.96120

    43    C    4  S      Cor( 1S)     0.99946     -10.28793
    44    C    4  S      Val( 2S)     0.47590      -0.36009
    45    C    4  S      Ryd( 3S)     0.00085       0.37618
    46    C    4  px     Val( 2p)     0.56080      -0.26565
    47    C    4  px     Ryd( 3p)     0.00254       0.64707
    48    C    4  py     Val( 2p)     0.57038      -0.26963
    49    C    4  py     Ryd( 3p)     0.00276       0.67402
    50    C    4  pz     Val( 2p)     0.43629      -0.31596
    51    C    4  pz     Ryd( 3p)     0.00040       0.36045
    52    C    4  dxy    Ryd( 3d)     0.00037       2.30773
    53    C    4  dxz    Ryd( 3d)     0.00024       1.70609
    54    C    4  dyz    Ryd( 3d)     0.00023       1.71294
    55    C    4  dx2y2  Ryd( 3d)     0.00036       2.22302
    56    C    4  dz2    Ryd( 3d)     0.00021       2.00199

    57    C    5  S      Cor( 1S)     0.99947     -10.28084
    58    C    5  S      Val( 2S)     0.48206      -0.35719
    59    C    5  S      Ryd( 3S)     0.00059       0.39107
    60    C    5  px     Val( 2p)     0.59906      -0.26535
    61    C    5  px     Ryd( 3p)     0.00303       0.79066
    62    C    5  py     Val( 2p)     0.53265      -0.24312
    63    C    5  py     Ryd( 3p)     0.00206       0.49650
    64    C    5  pz     Val( 2p)     0.41249      -0.30133
    65    C    5  pz     Ryd( 3p)     0.00021       0.36843
    66    C    5  dxy    Ryd( 3d)     0.00037       2.25243
    67    C    5  dxz    Ryd( 3d)     0.00025       1.70335
    68    C    5  dyz    Ryd( 3d)     0.00023       1.72748
    69    C    5  dx2y2  Ryd( 3d)     0.00039       2.26999
    70    C    5  dz2    Ryd( 3d)     0.00021       2.01527

    71    C    6  S      Cor( 1S)     0.99948     -10.28141
    72    C    6  S      Val( 2S)     0.48383      -0.36005
    73    C    6  S      Ryd( 3S)     0.00057       0.39234
    74    C    6  px     Val( 2p)     0.52659      -0.24192
    75    C    6  px     Ryd( 3p)     0.00198       0.46233
    76    C    6  py     Val( 2p)     0.60755      -0.26795
    77    C    6  py     Ryd( 3p)     0.00325       0.82472
    78    C    6  pz     Val( 2p)     0.45114      -0.30856
    79    C    6  pz     Ryd( 3p)     0.00023       0.36733
    80    C    6  dxy    Ryd( 3d)     0.00039       2.22342
    81    C    6  dxz    Ryd( 3d)     0.00022       1.72589
    82    C    6  dyz    Ryd( 3d)     0.00027       1.70006
    83    C    6  dx2y2  Ryd( 3d)     0.00038       2.30058
    84    C    6  dz2    Ryd( 3d)     0.00020       2.01391

    85    C    7  S      Cor( 1S)     0.99944     -10.28407
    86    C    7  S      Val( 2S)     0.47886      -0.36015
    87    C    7  S      Ryd( 3S)     0.00080       0.37418
    88    C    7  px     Val( 2p)     0.59069      -0.27657
    89    C    7  px     Ryd( 3p)     0.00314       0.73498
    90    C    7  py     Val( 2p)     0.54620      -0.26277
    91    C    7  py     Ryd( 3p)     0.00235       0.57596
    92    C    7  pz     Val( 2p)     0.44395      -0.31310
    93    C    7  pz     Ryd( 3p)     0.00041       0.36586
    94    C    7  dxy    Ryd( 3d)     0.00028       2.30175
    95    C    7  dxz    Ryd( 3d)     0.00027       1.70681
    96    C    7  dyz    Ryd( 3d)     0.00024       1.72551
    97    C    7  dx2y2  Ryd( 3d)     0.00042       2.23772
    98    C    7  dz2    Ryd( 3d)     0.00022       2.00830

    99    C    8  S      Cor( 1S)     0.99932     -10.34307
   100    C    8  S      Val( 2S)     0.42731      -0.35766
   101    C    8  S      Ryd( 3S)     0.00134       0.37870
   102    C    8  px     Val( 2p)     0.44301      -0.28408
   103    C    8  px     Ryd( 3p)     0.00311       0.70547
   104    C    8  py     Val( 2p)     0.54332      -0.30242
   105    C    8  py     Ryd( 3p)     0.00366       0.73354
   106    C    8  pz     Val( 2p)     0.48128      -0.34554
   107    C    8  pz     Ryd( 3p)     0.00122       0.39715
   108    C    8  dxy    Ryd( 3d)     0.00055       2.19079
   109    C    8  dxz    Ryd( 3d)     0.00022       1.70618
   110    C    8  dyz    Ryd( 3d)     0.00039       1.68857
   111    C    8  dx2y2  Ryd( 3d)     0.00058       2.19342
   112    C    8  dz2    Ryd( 3d)     0.00032       1.93164

   113    N    9  S      Cor( 1S)     0.99964     -14.63285
   114    N    9  S      Val( 2S)     0.52677      -0.69651
   115    N    9  S      Ryd( 3S)     0.00347       0.64301
   116    N    9  px     Val( 2p)     0.59824      -0.50529
   117    N    9  px     Ryd( 3p)     0.00634       0.77608
   118    N    9  py     Val( 2p)     0.52675      -0.48069
   119    N    9  py     Ryd( 3p)     0.00723       0.80877
   120    N    9  pz     Val( 2p)     0.57651      -0.51375
   121    N    9  pz     Ryd( 3p)     0.00192       0.60352
   122    N    9  dxy    Ryd( 3d)     0.00172       2.45780
   123    N    9  dxz    Ryd( 3d)     0.00101       2.13961
   124    N    9  dyz    Ryd( 3d)     0.00160       2.33506
   125    N    9  dx2y2  Ryd( 3d)     0.00245       2.42900
   126    N    9  dz2    Ryd( 3d)     0.00157       2.19096

   127    O   10  S      Cor( 1S)     0.99988     -19.17359
   128    O   10  S      Val( 2S)     0.86829      -1.07847
   129    O   10  S      Ryd( 3S)     0.00162       1.04800
   130    O   10  px     Val( 2p)     0.79941      -0.47891
   131    O   10  px     Ryd( 3p)     0.00148       0.90144
   132    O   10  py     Val( 2p)     0.66718      -0.47604
   133    O   10  py     Ryd( 3p)     0.00074       0.86760
   134    O   10  pz     Val( 2p)     0.72493      -0.48404
   135    O   10  pz     Ryd( 3p)     0.00102       0.82202
   136    O   10  dxy    Ryd( 3d)     0.00060       2.72661
   137    O   10  dxz    Ryd( 3d)     0.00025       2.49566
   138    O   10  dyz    Ryd( 3d)     0.00082       2.81046
   139    O   10  dx2y2  Ryd( 3d)     0.00071       2.80318
   140    O   10  dz2    Ryd( 3d)     0.00057       2.55518

   141    O   11  S      Cor( 1S)     0.99988     -19.16317
   142    O   11  S      Val( 2S)     0.86904      -1.06833
   143    O   11  S      Ryd( 3S)     0.00159       1.05841
   144    O   11  px     Val( 2p)     0.79155      -0.47372
   145    O   11  px     Ryd( 3p)     0.00083       0.86158
   146    O   11  py     Val( 2p)     0.77004      -0.47344
   147    O   11  py     Ryd( 3p)     0.00115       0.87632
   148    O   11  pz     Val( 2p)     0.64205      -0.46020
   149    O   11  pz     Ryd( 3p)     0.00094       0.82678
   150    O   11  dxy    Ryd( 3d)     0.00073       2.87360
   151    O   11  dxz    Ryd( 3d)     0.00065       2.66403
   152    O   11  dyz    Ryd( 3d)     0.00040       2.62480
   153    O   11  dx2y2  Ryd( 3d)     0.00075       2.71269
   154    O   11  dz2    Ryd( 3d)     0.00050       2.57437

   155    H   12  S      Val( 1S)     0.32310      -0.16057
   156    H   12  S      Ryd( 2S)     0.00176       0.17676
   157    H   12  px     Ryd( 2p)     0.00032       2.04837
   158    H   12  py     Ryd( 2p)     0.00012       1.68734
   159    H   12  pz     Ryd( 2p)     0.00006       1.45263

   160    H   13  S      Val( 1S)     0.36533      -0.10074
   161    H   13  S      Ryd( 2S)     0.00113       0.17195
   162    H   13  px     Ryd( 2p)     0.00029       2.01399
   163    H   13  py     Ryd( 2p)     0.00020       1.97351
   164    H   13  pz     Ryd( 2p)     0.00006       1.46477

   165    H   14  S      Val( 1S)     0.36342      -0.08577
   166    H   14  S      Ryd( 2S)     0.00067       0.16296
   167    H   14  px     Ryd( 2p)     0.00039       2.15185
   168    H   14  py     Ryd( 2p)     0.00009       1.85265
   169    H   14  pz     Ryd( 2p)     0.00005       1.47017

   170    H   15  S      Val( 1S)     0.36304      -0.08346
   171    H   15  S      Ryd( 2S)     0.00065       0.16387
   172    H   15  px     Ryd( 2p)     0.00005       1.80965
   173    H   15  py     Ryd( 2p)     0.00043       2.19074
   174    H   15  pz     Ryd( 2p)     0.00005       1.47157

   175    H   16  S      Val( 1S)     0.35489      -0.08785
   176    H   16  S      Ryd( 2S)     0.00088       0.17382
   177    H   16  px     Ryd( 2p)     0.00030       2.06544
   178    H   16  py     Ryd( 2p)     0.00020       1.94632
   179    H   16  pz     Ryd( 2p)     0.00006       1.47569


 Summary of Natural Population Analysis:                  
                                                          
                                       Natural Population 
                Natural  -----------------------------------------------
    Atom  No    Charge         Core      Valence    Rydberg      Total
 -----------------------------------------------------------------------
      C    1    0.20706      0.99964     1.77575    0.01755     2.79294
      O    2    0.15707      0.99987     2.83781    0.00525     3.84293
      C    3   -0.05089      0.99935     2.04303    0.00851     3.05089
      C    4   -0.05082      0.99946     2.04338    0.00798     3.05082
      C    5   -0.03309      0.99947     2.02626    0.00736     3.03309
      C    6   -0.07608      0.99948     2.06911    0.00749     3.07608
      C    7   -0.06725      0.99944     2.05970    0.00811     3.06725
      C    8    0.09436      0.99932     1.89492    0.01140     2.90564
      N    9    0.24477      0.99964     2.22828    0.02732     3.25523
      O   10   -0.06750      0.99988     3.05981    0.00781     4.06750
      O   11   -0.08010      0.99988     3.07268    0.00754     4.08010
      H   12    0.17464      0.00000     0.32310    0.00226     0.32536
      H   13    0.13299      0.00000     0.36533    0.00168     0.36701
      H   14    0.13538      0.00000     0.36342    0.00120     0.36462
      H   15    0.13578      0.00000     0.36304    0.00118     0.36422
      H   16    0.14367      0.00000     0.35489    0.00144     0.35633
 =======================================================================
   * Total *    1.00000     10.99543    26.88050    0.12407    38.00000

                                 Natural Population      
 --------------------------------------------------------
   Core                      10.99543 ( 99.9585% of  11)
   Valence                   26.88050 ( 99.5574% of  27)
   Natural Minimal Basis     37.87593 ( 99.6735% of  38)
   Natural Rydberg Basis      0.12407 (  0.3265% of  38)
 --------------------------------------------------------

    Atom  No          Natural Electron Configuration
 ----------------------------------------------------------------------------
      C    1      [core]2S( 0.47)2p( 1.31)3p( 0.01)
      O    2      [core]2S( 0.85)2p( 1.99)
      C    3      [core]2S( 0.44)2p( 1.60)3p( 0.01)
      C    4      [core]2S( 0.48)2p( 1.57)3p( 0.01)
      C    5      [core]2S( 0.48)2p( 1.54)3p( 0.01)
      C    6      [core]2S( 0.48)2p( 1.59)3p( 0.01)
      C    7      [core]2S( 0.48)2p( 1.58)3p( 0.01)
      C    8      [core]2S( 0.43)2p( 1.47)3p( 0.01)
      N    9      [core]2S( 0.53)2p( 1.70)3p( 0.02)3d( 0.01)
      O   10      [core]2S( 0.87)2p( 2.19)
      O   11      [core]2S( 0.87)2p( 2.20)
      H   12            1S( 0.32)
      H   13            1S( 0.37)
      H   14            1S( 0.36)
      H   15            1S( 0.36)
      H   16            1S( 0.35)


 NATURAL BOND ORBITAL ANALYSIS, beta spin orbitals:

                       Occupancies       Lewis Structure    Low   High
           Occ.    -------------------  -----------------   occ   occ
  Cycle   Thresh.   Lewis   Non-Lewis     CR  BD  3C  LP    (L)   (NL)   Dev
 =============================================================================
   1(1)    0.90    35.59798   2.40202     11  19   0   8     4      0    0.10
   2(2)    0.90    35.52992   2.47008     11  19   0   8     4      0    0.03
   3(3)    0.90    35.52992   2.47008     11  19   0   8     4      0    0.03
   4(4)    0.90    35.52992   2.47008     11  19   0   8     4      0    0.03
   5(5)    0.90    35.52992   2.47008     11  19   0   8     4      0    0.03
   6(6)    0.90    35.52992   2.47008     11  19   0   8     4      0    0.03
   7(7)    0.90    35.52992   2.47008     11  19   0   8     4      0    0.03
   8(8)    0.90    35.52992   2.47008     11  19   0   8     4      0    0.03
   9(9)    0.90    35.52992   2.47008     11  19   0   8     4      0    0.03
  10(1)    0.80    35.76153   2.23847     11  19   0   8     3      0    0.10
  11(2)    0.80    35.67846   2.32154     11  19   0   8     3      0    0.06
  12(3)    0.80    35.67846   2.32154     11  19   0   8     3      0    0.06
  13(4)    0.80    35.63290   2.36710     11  19   0   8     4      0    0.06
  14(5)    0.80    35.63290   2.36710     11  19   0   8     4      0    0.06
  15(6)    0.80    35.63290   2.36710     11  19   0   8     4      0    0.06
  16(7)    0.80    35.63290   2.36710     11  19   0   8     4      0    0.06
  17(8)    0.80    35.63290   2.36710     11  19   0   8     4      0    0.06
  18(9)    0.80    35.63290   2.36710     11  19   0   8     4      0    0.06
  19(1)    0.70    35.99735   2.00265     11  20   0   7     0      0    0.18
  20(2)    0.70    35.82717   2.17283     11  20   0   7     1      1    0.10
  21(3)    0.70    35.82717   2.17283     11  20   0   7     1      1    0.10
  22(4)    0.70    35.81933   2.18067     11  20   0   7     0      1    0.10
  23(5)    0.70    35.81933   2.18067     11  20   0   7     0      1    0.10
  24(6)    0.70    35.81933   2.18067     11  20   0   7     0      1    0.10
  25(7)    0.70    35.81933   2.18067     11  20   0   7     0      1    0.10
  26(8)    0.70    35.81933   2.18067     11  20   0   7     0      1    0.10
  27(9)    0.70    35.81933   2.18067     11  20   0   7     0      1    0.10

    The hybrids on atom  2 are linearly dependent.  An eigenvalue (  0.000007)
    of the hybrid overlap matrix is too small (<0.00010).

    PRJTHR will be raised from  0.200 to 0.250 and the NBO search repeated.

  28(1)    0.60    33.23652   4.76348     11  14   0  13     0      2    0.22

    The hybrids on atom  4 are linearly dependent.  An eigenvalue (  0.000054)
    of the hybrid overlap matrix is too small (<0.00010).

    PRJTHR will be raised from  0.250 to 0.300 and the NBO search repeated.

  29(2)    0.60    33.23652   4.76348     11  14   0  13     0      2    0.22

    The hybrids on atom  6 are linearly dependent.  An eigenvalue (  0.000064)
    of the hybrid overlap matrix is too small (<0.00010).

    PRJTHR will be raised from  0.300 to 0.350 and the NBO search repeated.


    The hybrids on atom  6 are linearly dependent.  An eigenvalue (  0.000064)
    of the hybrid overlap matrix is too small (<0.00010).

    PRJTHR will be raised from  0.350 to 0.400 and the NBO search repeated.


    The hybrids on atom  6 are linearly dependent.  An eigenvalue (  0.000064)
    of the hybrid overlap matrix is too small (<0.00010).

    PRJTHR will be raised from  0.400 to 0.450 and the NBO search repeated.

  30(1)    0.50    30.27470   7.72530     11   7   0  20     0      6    0.39
  31(2)    0.50    30.27470   7.72530     11   7   0  20     0      6    0.39
  32(1)    0.70    35.99735   2.00265     11  20   0   7     0      0    0.18
 -----------------------------------------------------------------------------

 Structure accepted: RESONANCE keyword permits strongly delocalized structure

 --------------------------------------------------------
   Core                     10.99542 ( 99.958% of  11)
   Valence Lewis            25.00193 ( 92.600% of  27)
  ==================       ============================
   Total Lewis              35.99735 ( 94.730% of  38)
  -----------------------------------------------------
   Valence non-Lewis         1.91506 (  5.040% of  38)
   Rydberg non-Lewis         0.08759 (  0.230% of  38)
  ==================       ============================
   Total non-Lewis           2.00265 (  5.270% of  38)
 --------------------------------------------------------


       (Occupancy)   Bond orbital/ Coefficients/ Hybrids
 ---------------------------------------------------------------------------------
     1. (0.99794) BD ( 1) C   1 - O   2  
                ( 33.71%)   0.5806* C   1 s( 29.90%)p 2.34( 69.81%)d 0.01(  0.29%)
                                            0.0000  0.5439 -0.0558 -0.6615 -0.0363
                                            0.4998  0.0636  0.0731  0.0027 -0.0439
                                           -0.0064  0.0050  0.0144 -0.0263
                ( 66.29%)   0.8142* O   2 s( 42.38%)p 1.36( 57.51%)d 0.00(  0.10%)
                                           -0.0001  0.6505 -0.0262  0.5972 -0.0152
                                           -0.4620  0.0082 -0.0684  0.0018 -0.0283
                                           -0.0028  0.0040  0.0067 -0.0130
     2. (0.79123) BD ( 2) C   1 - O   2  
                ( 60.99%)   0.7809* C   1 s( 14.24%)p 6.02( 85.70%)d 0.00(  0.06%)
                                            0.0004  0.3774 -0.0005  0.7120 -0.0255
                                            0.5599 -0.0160 -0.1886  0.0084  0.0001
                                            0.0016 -0.0034 -0.0231 -0.0042
                ( 39.01%)   0.6246* O   2 s(  0.00%)p 1.00( 99.82%)d 0.00(  0.17%)
                                            0.0001 -0.0054 -0.0033  0.5902 -0.0043
                                            0.7834 -0.0123 -0.1895  0.0038  0.0104
                                           -0.0081  0.0016  0.0392  0.0013
     3. (0.94452) BD ( 1) C   1 - C   3  
                ( 50.85%)   0.7131* C   1 s( 55.82%)p 0.79( 44.14%)d 0.00(  0.04%)
                                           -0.0001 -0.7470 -0.0149 -0.1287 -0.0046
                                            0.6496 -0.0152 -0.0518 -0.0004 -0.0097
                                            0.0040  0.0050  0.0104  0.0116
                ( 49.15%)   0.7011* C   3 s( 27.94%)p 2.58( 72.02%)d 0.00(  0.04%)
                                           -0.0005 -0.5286 -0.0027 -0.1161 -0.0095
                                           -0.8405  0.0103  0.0104 -0.0009 -0.0041
                                           -0.0017  0.0045  0.0156  0.0108
     4. (0.97985) BD ( 1) C   3 - C   4  
                ( 52.09%)   0.7217* C   3 s( 35.93%)p 1.78( 64.03%)d 0.00(  0.04%)
                                           -0.0003  0.5994 -0.0001 -0.7505 -0.0080
                                           -0.2724  0.0167  0.0500  0.0000  0.0106
                                           -0.0012 -0.0011  0.0099 -0.0122
                ( 47.91%)   0.6922* C   4 s( 34.50%)p 1.90( 65.45%)d 0.00(  0.05%)
                                            0.0001  0.5873  0.0075  0.7454 -0.0084
                                            0.3124  0.0248  0.0244 -0.0008  0.0116
                                           -0.0002 -0.0015  0.0144 -0.0133
     5. (0.81318) BD ( 2) C   3 - C   4  
                ( 58.11%)   0.7623* C   3 s(  0.05%)p99.99( 99.93%)d 0.31(  0.02%)
                                            0.0003 -0.0218  0.0058  0.0419  0.0018
                                            0.0202  0.0001  0.9986  0.0015 -0.0003
                                           -0.0111 -0.0059  0.0005 -0.0003
                ( 41.89%)   0.6472* C   4 s(  0.03%)p99.99( 99.91%)d 2.44(  0.07%)
                                           -0.0001 -0.0161 -0.0027 -0.0242 -0.0006
                                            0.0109 -0.0076  0.9991  0.0140  0.0000
                                            0.0254 -0.0026 -0.0003 -0.0003
     6. (0.98279) BD ( 1) C   3 - C   8  
                ( 50.32%)   0.7094* C   3 s( 36.02%)p 1.78( 63.94%)d 0.00(  0.05%)
                                           -0.0001  0.6001  0.0035  0.6488  0.0034
                                           -0.4670  0.0138 -0.0047 -0.0003 -0.0161
                                           -0.0004  0.0003  0.0050 -0.0131
                ( 49.68%)   0.7048* C   8 s( 37.94%)p 1.63( 62.02%)d 0.00(  0.05%)
                                           -0.0001  0.6159  0.0018 -0.5482  0.0191
                                            0.5648  0.0015 -0.0164 -0.0020 -0.0167
                                            0.0000 -0.0022 -0.0024 -0.0127
     7. (0.98712) BD ( 1) C   4 - C   5  
                ( 50.81%)   0.7128* C   4 s( 36.45%)p 1.74( 63.50%)d 0.00(  0.05%)
                                            0.0000  0.6036  0.0118 -0.1491 -0.0418
                                           -0.7815  0.0014  0.0146  0.0005  0.0027
                                            0.0005 -0.0006 -0.0177 -0.0121
                ( 49.19%)   0.7014* C   5 s( 35.11%)p 1.85( 64.83%)d 0.00(  0.05%)
                                            0.0001  0.5925  0.0106  0.1146 -0.0372
                                            0.7950  0.0149 -0.0406  0.0001  0.0093
                                           -0.0002 -0.0029 -0.0164 -0.0129
     8. (0.98788) BD ( 1) C   4 - H  13  
                ( 63.41%)   0.7963* C   4 s( 28.92%)p 2.46( 71.05%)d 0.00(  0.03%)
                                            0.0003 -0.5376  0.0148  0.6480  0.0016
                                           -0.5385  0.0189  0.0132 -0.0015  0.0138
                                           -0.0016  0.0005 -0.0002  0.0098
                ( 36.59%)   0.6049* H  13 s( 99.89%)p 0.00(  0.11%)
                                           -0.9995  0.0030 -0.0260  0.0200 -0.0007
     9. (0.99000) BD ( 1) C   5 - C   6  
                ( 49.95%)   0.7068* C   5 s( 35.21%)p 1.84( 64.74%)d 0.00(  0.05%)
                                            0.0000  0.5934  0.0081  0.6044 -0.0195
                                           -0.5295 -0.0364  0.0005  0.0017 -0.0171
                                           -0.0002 -0.0005  0.0067 -0.0126
                ( 50.05%)   0.7074* C   6 s( 35.24%)p 1.84( 64.72%)d 0.00(  0.05%)
                                            0.0000  0.5935  0.0079 -0.6331 -0.0328
                                            0.4944 -0.0266 -0.0122  0.0016 -0.0185
                                            0.0005 -0.0005  0.0002 -0.0120
    10. (0.74394) BD ( 2) C   5 - C   6  
                ( 46.86%)   0.6846* C   5 s(  0.07%)p99.99( 99.86%)d 1.09(  0.07%)
                                            0.0004  0.0255 -0.0011  0.0021  0.0012
                                            0.0318  0.0010  0.9988 -0.0037  0.0020
                                            0.0264 -0.0005  0.0013 -0.0016
                ( 53.14%)   0.7290* C   6 s(  0.00%)p 1.00( 99.93%)d 0.00(  0.06%)
                                           -0.0000  0.0045  0.0019  0.0189 -0.0011
                                            0.0431 -0.0046  0.9985 -0.0052  0.0002
                                           -0.0019  0.0253  0.0004 -0.0014
    11. (0.98586) BD ( 1) C   5 - H  14  
                ( 63.51%)   0.7970* C   5 s( 29.51%)p 2.39( 70.46%)d 0.00(  0.03%)
                                            0.0003 -0.5431  0.0137  0.7873 -0.0111
                                            0.2908 -0.0027  0.0029  0.0003 -0.0080
                                            0.0020  0.0002 -0.0102  0.0097
                ( 36.49%)   0.6040* H  14 s( 99.89%)p 0.00(  0.11%)
                                           -0.9995  0.0021 -0.0307 -0.0117  0.0004
    12. (0.98706) BD ( 1) C   6 - C   7  
                ( 49.21%)   0.7015* C   6 s( 34.94%)p 1.86( 65.01%)d 0.00(  0.05%)
                                            0.0001  0.5910  0.0084  0.7605  0.0211
                                            0.2632 -0.0349 -0.0286  0.0009  0.0147
                                           -0.0015 -0.0007  0.0120 -0.0122
                ( 50.79%)   0.7127* C   7 s( 36.13%)p 1.77( 63.82%)d 0.00(  0.05%)
                                           -0.0001  0.6010  0.0109 -0.7399  0.0109
                                           -0.2982 -0.0404  0.0121  0.0009  0.0080
                                           -0.0007  0.0001  0.0156 -0.0120
    13. (0.98833) BD ( 1) C   6 - H  15  
                ( 63.63%)   0.7977* C   6 s( 29.72%)p 2.36( 70.25%)d 0.00(  0.03%)
                                            0.0003 -0.5450  0.0132  0.1356 -0.0013
                                            0.8263 -0.0111 -0.0359  0.0005 -0.0037
                                           -0.0001  0.0011  0.0126  0.0091
                ( 36.37%)   0.6031* H  15 s( 99.89%)p 0.00(  0.11%)
                                           -0.9995  0.0025 -0.0055 -0.0323  0.0014
    14. (0.98059) BD ( 1) C   7 - C   8  
                ( 47.95%)   0.6925* C   7 s( 33.42%)p 1.99( 66.52%)d 0.00(  0.06%)
                                            0.0002  0.5780  0.0109  0.1483  0.0258
                                            0.8001 -0.0016  0.0487  0.0016  0.0046
                                           -0.0004  0.0013 -0.0187 -0.0139
                ( 52.05%)   0.7214* C   8 s( 38.26%)p 1.61( 61.70%)d 0.00(  0.04%)
                                           -0.0003  0.6186  0.0009 -0.1017  0.0245
                                           -0.7713  0.0003  0.1054  0.0014  0.0028
                                            0.0011 -0.0026 -0.0143 -0.0121
    15. (0.75996) BD ( 2) C   7 - C   8  
                ( 46.95%)   0.6852* C   7 s(  0.22%)p99.99( 99.71%)d 0.31(  0.07%)
                                           -0.0005 -0.0467 -0.0011 -0.0116  0.0014
                                           -0.0250  0.0016  0.9981  0.0094 -0.0003
                                           -0.0115  0.0232  0.0005  0.0010
                ( 53.05%)   0.7284* C   8 s(  0.31%)p99.99( 99.67%)d 0.08(  0.02%)
                                            0.0006 -0.0556  0.0036  0.0019  0.0048
                                            0.0911 -0.0014  0.9941 -0.0011 -0.0020
                                           -0.0037 -0.0145 -0.0011  0.0022
    16. (0.98589) BD ( 1) C   7 - H  16  
                ( 64.40%)   0.8025* C   7 s( 30.14%)p 2.32( 69.83%)d 0.00(  0.03%)
                                           -0.0003  0.5488 -0.0161  0.6549 -0.0136
                                           -0.5184 -0.0025  0.0203 -0.0006 -0.0118
                                            0.0001 -0.0002  0.0051 -0.0098
                ( 35.60%)   0.5967* H  16 s( 99.89%)p 0.00(  0.11%)
                                            0.9994 -0.0028 -0.0260  0.0211  0.0005
    17. (0.99204) BD ( 1) C   8 - N   9  
                ( 37.25%)   0.6104* C   8 s( 23.33%)p 3.28( 76.52%)d 0.01(  0.15%)
                                            0.0001  0.4829  0.0100  0.8293  0.0115
                                            0.2782 -0.0014 -0.0000  0.0008  0.0200
                                            0.0014 -0.0015  0.0258 -0.0201
                ( 62.75%)   0.7921* N   9 s( 36.21%)p 1.76( 63.76%)d 0.00(  0.04%)
                                           -0.0001  0.5999 -0.0472 -0.7631 -0.0393
                                           -0.2299 -0.0092 -0.0262  0.0004  0.0082
                                            0.0018 -0.0020  0.0147 -0.0088
    18. (0.99721) BD ( 1) N   9 - O  10  
                ( 48.22%)   0.6944* N   9 s( 31.39%)p 2.18( 68.45%)d 0.00(  0.15%)
                                           -0.0001  0.5594  0.0322  0.2072 -0.0340
                                            0.7359 -0.0415  0.3109 -0.0220  0.0131
                                            0.0067  0.0233 -0.0263 -0.0091
                ( 51.78%)   0.7196* O  10 s( 26.46%)p 2.77( 73.39%)d 0.01(  0.15%)
                                           -0.0001  0.5127 -0.0414 -0.1425 -0.0012
                                           -0.7523  0.0240 -0.3833  0.0135  0.0113
                                            0.0064  0.0254 -0.0254 -0.0065
    19. (0.99673) BD ( 1) N   9 - O  11  
                ( 48.31%)   0.6951* N   9 s( 29.66%)p 2.37( 70.19%)d 0.00(  0.15%)
                                           -0.0000  0.5437  0.0313  0.5510 -0.0512
                                           -0.3499  0.0174 -0.5223  0.0125 -0.0234
                                           -0.0238  0.0182  0.0062 -0.0016
                ( 51.69%)   0.7189* O  11 s( 24.76%)p 3.03( 75.09%)d 0.01(  0.15%)
                                           -0.0001  0.4959 -0.0409 -0.5963  0.0117
                                            0.6215 -0.0207  0.0919 -0.0077 -0.0323
                                           -0.0107  0.0103  0.0005 -0.0161
    20. (0.97664) BD ( 2) N   9 - O  11  
                ( 46.54%)   0.6822* N   9 s(  2.53%)p38.37( 97.27%)d 0.08(  0.19%)
                                            0.0001  0.1592  0.0044  0.2574 -0.0075
                                           -0.5282 -0.0093  0.7917  0.0218 -0.0198
                                            0.0198 -0.0152 -0.0028 -0.0296
                ( 53.46%)   0.7312* O  11 s(  1.25%)p78.60( 98.54%)d 0.16(  0.21%)
                                            0.0000  0.1113 -0.0126  0.0393  0.0035
                                           -0.1956  0.0027  0.9723 -0.0170  0.0093
                                           -0.0304  0.0212  0.0047  0.0240
    21. (0.99964) CR ( 1) C   1           s(100.00%)p 0.00(  0.00%)
                                            1.0000 -0.0003 -0.0000 -0.0003  0.0000
                                           -0.0002  0.0000  0.0001 -0.0000 -0.0000
                                           -0.0000  0.0000  0.0000  0.0000
    22. (0.99987) CR ( 1) O   2           s(100.00%)p 0.00(  0.00%)
                                            1.0000 -0.0003 -0.0000  0.0002  0.0000
                                           -0.0002  0.0000  0.0000 -0.0000 -0.0000
                                            0.0000 -0.0000 -0.0000 -0.0000
    23. (0.99934) CR ( 1) C   3           s(100.00%)p 0.00(  0.00%)
                                            1.0000 -0.0000 -0.0000 -0.0003 -0.0000
                                           -0.0006  0.0000 -0.0003 -0.0000  0.0000
                                            0.0000  0.0000  0.0000  0.0000
    24. (0.99947) CR ( 1) C   4           s(100.00%)p 0.00(  0.00%)
                                            1.0000  0.0001 -0.0000 -0.0003  0.0000
                                            0.0002 -0.0000  0.0001  0.0000 -0.0000
                                            0.0000 -0.0000 -0.0000 -0.0000
    25. (0.99947) CR ( 1) C   5           s(100.00%)p 0.00(  0.00%)
                                            1.0000  0.0001 -0.0000 -0.0003  0.0000
                                           -0.0002  0.0000 -0.0004  0.0000  0.0000
                                           -0.0000  0.0000  0.0000 -0.0000
    26. (0.99948) CR ( 1) C   6           s(100.00%)p 0.00(  0.00%)
                                            1.0000  0.0001 -0.0000 -0.0001  0.0000
                                           -0.0003  0.0000  0.0000 -0.0000  0.0000
                                            0.0000  0.0000 -0.0000 -0.0000
    27. (0.99944) CR ( 1) C   7           s(100.00%)p 0.00(  0.00%)
                                            1.0000  0.0001 -0.0000  0.0001 -0.0000
                                           -0.0004 -0.0000  0.0004  0.0000 -0.0000
                                           -0.0000  0.0000  0.0000 -0.0000
    28. (0.99931) CR ( 1) C   8           s(100.00%)p 0.00(  0.00%)
                                            1.0000  0.0002 -0.0000 -0.0001  0.0000
                                           -0.0003  0.0000 -0.0006  0.0000 -0.0000
                                            0.0000  0.0000 -0.0000 -0.0000
    29. (0.99964) CR ( 1) N   9           s(100.00%)
                                            1.0000  0.0001 -0.0000 -0.0001 -0.0000
                                            0.0001 -0.0000 -0.0001 -0.0000  0.0000
                                           -0.0000  0.0000  0.0000  0.0000
    30. (0.99988) CR ( 1) O  10           s(100.00%)p 0.00(  0.00%)
                                            1.0000 -0.0003 -0.0000 -0.0001  0.0000
                                           -0.0003  0.0000 -0.0000  0.0000  0.0000
                                           -0.0000  0.0000 -0.0000 -0.0000
    31. (0.99988) CR ( 1) O  11           s(100.00%)p 0.00(  0.00%)
                                            1.0000 -0.0003 -0.0000 -0.0002  0.0000
                                            0.0002 -0.0000  0.0000 -0.0000 -0.0000
                                           -0.0000  0.0000 -0.0000 -0.0000
    32. (0.35319) LP*( 1) C   1           s(  0.01%)p 1.00( 99.71%)d 0.00(  0.28%)
                                            0.0000  0.0080  0.0039 -0.1806  0.0048
                                           -0.1044  0.0019 -0.9765  0.0084 -0.0001
                                            0.0451 -0.0226  0.0115 -0.0105
    33. (0.99210) LP ( 1) O   2           s( 57.67%)p 0.73( 42.31%)d 0.00(  0.01%)
                                            0.0004  0.7593  0.0159 -0.5083 -0.0023
                                            0.4019  0.0010  0.0566  0.0001  0.0085
                                            0.0025 -0.0002 -0.0011  0.0084
    34. (0.70852) LP ( 2) O   2           s(  0.00%)p 1.00( 99.84%)d 0.00(  0.16%)
                                           -0.0000  0.0006  0.0003  0.1858  0.0011
                                            0.0963  0.0004  0.9770  0.0030 -0.0017
                                            0.0297 -0.0245  0.0082 -0.0059
    35. (0.98933) LP ( 1) O  10           s( 73.32%)p 0.36( 26.68%)d 0.00(  0.01%)
                                            0.0004  0.8562  0.0116  0.1515 -0.0036
                                            0.4496 -0.0030  0.2040 -0.0034 -0.0043
                                           -0.0013 -0.0066  0.0030  0.0034
    36. (0.81141) LP ( 2) O  10           s(  0.37%)p99.99( 99.53%)d 0.25(  0.09%)
                                           -0.0000  0.0608  0.0065 -0.9124 -0.0157
                                            0.0086  0.0048  0.4030  0.0010  0.0232
                                            0.0082 -0.0117  0.0061 -0.0124
    37. (0.73253) LP ( 3) O  10           s(  0.00%)p 1.00( 99.85%)d 0.00(  0.15%)
                                            0.0001  0.0027  0.0049 -0.3506 -0.0068
                                            0.4779  0.0059 -0.8044 -0.0041  0.0040
                                            0.0142  0.0193  0.0190  0.0229
    38. (0.98990) LP ( 1) O  11           s( 73.26%)p 0.36( 26.73%)d 0.00(  0.01%)
                                            0.0004  0.8558  0.0118  0.4165 -0.0029
                                           -0.2572  0.0023 -0.1662  0.0017  0.0055
                                            0.0036 -0.0040 -0.0037  0.0039
    39. (0.90936) LP ( 2) O  11           s(  0.89%)p99.99( 99.02%)d 0.10(  0.09%)
                                            0.0001  0.0941  0.0038 -0.6834 -0.0085
                                           -0.7120 -0.0113 -0.1264 -0.0027  0.0031
                                           -0.0061 -0.0098  0.0274 -0.0029
    40. (0.32347) LP*( 1) H  12           s( 99.88%)p 0.00(  0.12%)
                                            0.9994  0.0014 -0.0289 -0.0163  0.0079
    41. (0.00692) RY*( 1) C   1           s(  8.66%)p10.36( 89.71%)d 0.19(  1.63%)
                                           -0.0000  0.0476  0.2904 -0.0485  0.7437
                                            0.0450 -0.5828  0.0082 -0.0010 -0.0373
                                            0.0220 -0.0203 -0.1165  0.0201
    42. (0.00259) RY*( 2) C   1           s( 43.64%)p 0.40( 17.57%)d 0.89( 38.79%)
                                           -0.0000  0.0099  0.6605  0.0066  0.1186
                                            0.0286  0.3504 -0.0022 -0.1948  0.1130
                                           -0.1130  0.0779  0.5967  0.0180
    43. (0.00108) RY*( 3) C   1           s( 12.56%)p 5.88( 73.88%)d 1.08( 13.56%)
                                            0.0000  0.0217  0.3538 -0.0533 -0.6018
                                            0.0087 -0.6029 -0.0024 -0.1012  0.3303
                                           -0.0896  0.1243 -0.0478  0.0271
    44. (0.00097) RY*( 4) C   1           s(  2.02%)p 5.39( 10.92%)d42.99( 87.05%)
                                           -0.0000  0.0034  0.1423 -0.0053 -0.1170
                                            0.0087 -0.0730  0.0437  0.2970  0.0401
                                            0.4389 -0.8008  0.1860 -0.0201
    45. (0.00028) RY*( 5) C   1           s( 16.44%)p 1.75( 28.73%)d 3.34( 54.83%)
                                            0.0000 -0.0106  0.4053 -0.0094 -0.0872
                                            0.0059  0.2432  0.0091 -0.4694 -0.2575
                                            0.3294 -0.0826 -0.6042 -0.0402
    46. (0.00021) RY*( 6) C   1           s( 14.04%)p 4.20( 58.98%)d 1.92( 26.98%)
                                            0.0000 -0.0057  0.3746 -0.0213 -0.0002
                                            0.0101  0.2548 -0.0086  0.7241  0.1126
                                           -0.2454  0.0837 -0.4111  0.1445
    47. (0.00003) RY*( 7) C   1           s(  2.14%)p 7.55( 16.16%)d38.15( 81.69%)
    48. (0.00001) RY*( 8) C   1           s(  0.18%)p21.49(  3.80%)d99.99( 96.03%)
    49. (0.00001) RY*( 9) C   1           s(  0.36%)p 2.45(  0.87%)d99.99( 98.77%)
    50. (0.00170) RY*( 1) O   2           s(  2.23%)p42.21( 94.25%)d 1.58(  3.52%)
                                            0.0000 -0.0008  0.1494 -0.0090 -0.5295
                                           -0.0178 -0.7888  0.0039  0.1987  0.0503
                                           -0.0437  0.0093  0.1751 -0.0022
    51. (0.00023) RY*( 2) O   2           s(  0.08%)p99.99( 94.32%)d66.67(  5.60%)
                                            0.0000  0.0003  0.0290  0.0005  0.1993
                                           -0.0012  0.1136  0.0058  0.9437  0.0134
                                           -0.1182  0.2027 -0.0254  0.0113
    52. (0.00009) RY*( 3) O   2           s( 40.96%)p 1.37( 56.30%)d 0.07(  2.73%)
    53. (0.00003) RY*( 4) O   2           s( 48.36%)p 0.70( 33.70%)d 0.37( 17.94%)
    54. (0.00000) RY*( 5) O   2           s(  5.50%)p 2.27( 12.48%)d14.92( 82.02%)
    55. (0.00000) RY*( 6) O   2           s(  0.42%)p 3.87(  1.64%)d99.99( 97.94%)
    56. (0.00000) RY*( 7) O   2           s(  0.29%)p16.15(  4.62%)d99.99( 95.10%)
    57. (0.00000) RY*( 8) O   2           s(  1.69%)p 1.64(  2.76%)d56.70( 95.56%)
    58. (0.00000) RY*( 9) O   2           s(  0.41%)p 1.09(  0.45%)d99.99( 99.14%)
    59. (0.00298) RY*( 1) C   3           s(  6.97%)p12.76( 88.93%)d 0.59(  4.10%)
                                            0.0000  0.0104  0.2638 -0.0052  0.1502
                                           -0.0235 -0.9289 -0.0010 -0.0575  0.1264
                                           -0.0332 -0.0150 -0.1516 -0.0264
    60. (0.00260) RY*( 2) C   3           s(  0.35%)p99.99( 96.66%)d 8.44(  2.99%)
                                           -0.0000  0.0037  0.0594  0.0064 -0.9679
                                            0.0037 -0.1407  0.0024  0.0997 -0.0648
                                            0.1156  0.0011 -0.1109 -0.0028
    61. (0.00099) RY*( 3) C   3           s( 83.19%)p 0.07(  5.47%)d 0.14( 11.34%)
                                           -0.0000 -0.0067  0.9120 -0.0036 -0.0084
                                            0.0073  0.2320 -0.0084  0.0269 -0.1499
                                           -0.2845  0.0478  0.0833 -0.0278
    62. (0.00061) RY*( 4) C   3           s(  0.68%)p99.99( 89.25%)d14.75( 10.07%)
                                            0.0000 -0.0012  0.0826 -0.0005  0.1332
                                           -0.0035 -0.0161  0.0007  0.9351  0.0574
                                            0.2953 -0.0989  0.0159 -0.0137
    63. (0.00028) RY*( 5) C   3           s(  6.44%)p 1.69( 10.89%)d12.83( 82.66%)
                                           -0.0000 -0.0024  0.2539 -0.0012  0.0614
                                            0.0023  0.0333  0.0075 -0.3225 -0.0510
                                            0.8706 -0.1554  0.2045 -0.0115
    64. (0.00012) RY*( 6) C   3           s(  2.14%)p 3.08(  6.58%)d42.67( 91.28%)
                                            0.0000 -0.0036  0.1462  0.0095  0.0042
                                           -0.0127  0.2442  0.0007 -0.0770  0.7042
                                            0.1087 -0.0005 -0.6340 -0.0553
    65. (0.00012) RY*( 7) C   3           s(  0.00%)p 1.00(  0.25%)d99.99( 99.74%)
                                           -0.0000  0.0006  0.0043  0.0007  0.0176
                                            0.0038 -0.0234  0.0074  0.0401  0.0468
                                            0.1702  0.9736  0.0773 -0.1112
    66. (0.00007) RY*( 8) C   3           s(  0.02%)p92.01(  2.03%)d99.99( 97.95%)
    67. (0.00001) RY*( 9) C   3           s(  0.25%)p 0.06(  0.02%)d99.99( 99.73%)
    68. (0.00287) RY*( 1) C   4           s(  2.46%)p37.49( 92.16%)d 2.19(  5.39%)
                                            0.0000 -0.0195  0.1556 -0.0304 -0.4633
                                            0.0212  0.8397  0.0043  0.0195  0.2208
                                            0.0282  0.0276 -0.0563  0.0193
    69. (0.00159) RY*( 2) C   4           s(  6.43%)p14.15( 90.93%)d 0.41(  2.64%)
                                            0.0000  0.0220  0.2526 -0.0145  0.8439
                                           -0.0182  0.4417  0.0034  0.0376 -0.1163
                                            0.0342  0.0155 -0.0989 -0.0413
    70. (0.00067) RY*( 3) C   4           s( 18.07%)p 2.97( 53.61%)d 1.57( 28.32%)
                                            0.0000 -0.0023  0.4250 -0.0062 -0.0370
                                            0.0081 -0.0653  0.0197 -0.7280  0.0225
                                           -0.3950 -0.3553 -0.0205  0.0046
    71. (0.00048) RY*( 4) C   4           s( 70.42%)p 0.32( 22.31%)d 0.10(  7.26%)
                                            0.0000 -0.0072  0.8391 -0.0055 -0.1163
                                            0.0139 -0.2621 -0.0090  0.3750  0.1223
                                            0.1534  0.1266  0.0900 -0.1002
    72. (0.00017) RY*( 5) C   4           s(  0.14%)p99.99( 25.85%)d99.99( 74.02%)
                                            0.0000 -0.0008  0.0368  0.0014 -0.0018
                                            0.0026 -0.0441  0.0023 -0.5065  0.0329
                                            0.2588  0.8086 -0.0941 -0.0967
    73. (0.00007) RY*( 6) C   4           s(  0.98%)p 3.87(  3.79%)d97.30( 95.23%)
    74. (0.00003) RY*( 7) C   4           s(  1.17%)p 3.26(  3.82%)d81.23( 95.01%)
    75. (0.00000) RY*( 8) C   4           s(  0.01%)p99.99(  6.57%)d99.99( 93.42%)
    76. (0.00000) RY*( 9) C   4           s(  0.43%)p 2.43(  1.05%)d99.99( 98.52%)
    77. (0.00255) RY*( 1) C   5           s(  0.23%)p99.99( 92.29%)d32.44(  7.48%)
                                           -0.0000  0.0278  0.0391  0.0324  0.9172
                                            0.0132  0.2820 -0.0028 -0.0302  0.1770
                                           -0.0188  0.0131  0.2048 -0.0318
    78. (0.00132) RY*( 2) C   5           s(  0.17%)p99.99( 98.45%)d 8.04(  1.38%)
                                            0.0000  0.0022  0.0413  0.0125 -0.2989
                                           -0.0330  0.9445  0.0003 -0.0439 -0.0760
                                            0.0015 -0.0044  0.0891 -0.0046
    79. (0.00041) RY*( 3) C   5           s( 91.31%)p 0.00(  0.43%)d 0.09(  8.26%)
                                            0.0000 -0.0050  0.9555 -0.0195  0.0379
                                           -0.0079 -0.0239  0.0001  0.0435 -0.1495
                                            0.0697 -0.1185 -0.1801 -0.0942
    80. (0.00027) RY*( 4) C   5           s(  1.05%)p 4.33(  4.56%)d89.58( 94.39%)
                                            0.0000 -0.0003  0.1026 -0.0016 -0.0036
                                           -0.0006  0.0159  0.0098  0.2127 -0.0093
                                           -0.3200  0.9105 -0.0847 -0.0717
    81. (0.00021) RY*( 5) C   5           s(  0.44%)p99.99( 87.55%)d27.26( 12.01%)
                                            0.0000 -0.0010  0.0664 -0.0011 -0.0180
                                           -0.0008 -0.0461  0.0055 -0.9344  0.0054
                                           -0.3304  0.0889 -0.0500 -0.0224
    82. (0.00007) RY*( 6) C   5           s(  0.06%)p27.45(  1.59%)d99.99( 98.36%)
    83. (0.00003) RY*( 7) C   5           s(  6.77%)p 0.88(  5.99%)d12.89( 87.24%)
    84. (0.00000) RY*( 8) C   5           s(  0.00%)p 1.00(  7.68%)d12.03( 92.32%)
    85. (0.00000) RY*( 9) C   5           s(  0.06%)p24.70(  1.57%)d99.99( 98.36%)
    86. (0.00265) RY*( 1) C   6           s(  0.31%)p99.99( 92.27%)d24.20(  7.43%)
                                           -0.0000  0.0291  0.0471  0.0062  0.1405
                                            0.0353  0.9487  0.0029 -0.0394  0.0877
                                            0.0188 -0.0154 -0.2541 -0.0374
    87. (0.00131) RY*( 2) C   6           s(  0.00%)p 1.00( 98.80%)d 0.01(  1.20%)
                                            0.0000  0.0017 -0.0014 -0.0349  0.9813
                                            0.0066 -0.1489  0.0007 -0.0389 -0.1013
                                            0.0012 -0.0027 -0.0420 -0.0003
    88. (0.00043) RY*( 3) C   6           s( 90.66%)p 0.00(  0.17%)d 0.10(  9.17%)
                                            0.0000 -0.0038  0.9522 -0.0041  0.0055
                                           -0.0197  0.0210 -0.0018 -0.0279 -0.0794
                                           -0.1391  0.0142  0.2355 -0.1019
    89. (0.00023) RY*( 4) C   6           s(  1.40%)p10.79( 15.13%)d59.53( 83.47%)
                                            0.0000 -0.0009  0.1184 -0.0008  0.0209
                                           -0.0027  0.0084  0.0055  0.3883  0.0161
                                            0.9046 -0.0762  0.0887 -0.0495
    90. (0.00021) RY*( 5) C   6           s(  0.07%)p99.99( 77.94%)d99.99( 21.99%)
                                            0.0000 -0.0003  0.0267  0.0014 -0.0415
                                           -0.0007 -0.0366  0.0038 -0.8811 -0.0069
                                            0.3485 -0.3125  0.0217  0.0168
    91. (0.00007) RY*( 6) C   6           s(  0.03%)p40.57(  1.29%)d99.99( 98.68%)
    92. (0.00003) RY*( 7) C   6           s(  7.56%)p 0.77(  5.85%)d11.45( 86.59%)
    93. (0.00000) RY*( 8) C   6           s(  0.01%)p99.99(  6.80%)d99.99( 93.19%)
    94. (0.00000) RY*( 9) C   6           s(  0.05%)p35.39(  1.85%)d99.99( 98.10%)
    95. (0.00296) RY*( 1) C   7           s(  0.39%)p99.99( 96.21%)d 8.83(  3.41%)
                                            0.0000 -0.0186  0.0592  0.0211  0.9594
                                           -0.0241 -0.2000 -0.0025  0.0238  0.1751
                                            0.0258  0.0153 -0.0420  0.0272
    96. (0.00167) RY*( 2) C   7           s(  2.18%)p43.46( 94.82%)d 1.38(  3.00%)
                                            0.0000  0.0210  0.1462 -0.0213  0.2155
                                           -0.0151  0.9488 -0.0012 -0.0278 -0.1097
                                            0.0237  0.0159  0.1277 -0.0293
    97. (0.00055) RY*( 3) C   7           s(  9.51%)p 6.97( 66.28%)d 2.55( 24.21%)
                                            0.0000 -0.0022  0.3084  0.0060 -0.0053
                                           -0.0035 -0.0482  0.0157 -0.8125  0.0422
                                           -0.2162 -0.4388 -0.0319 -0.0055
    98. (0.00050) RY*( 4) C   7           s( 84.48%)p 0.11(  9.36%)d 0.07(  6.16%)
                                            0.0000 -0.0061  0.9191  0.0180 -0.1162
                                           -0.0123 -0.0849 -0.0041  0.2690  0.1583
                                            0.0645  0.1485 -0.0742 -0.0697
    99. (0.00021) RY*( 5) C   7           s(  0.02%)p99.99( 21.53%)d99.99( 78.45%)
                                           -0.0000  0.0006  0.0124  0.0013  0.0236
                                            0.0007  0.0234 -0.0012  0.4628 -0.0086
                                           -0.7255 -0.5005  0.0730  0.0473
   100. (0.00007) RY*( 6) C   7           s(  0.90%)p 3.38(  3.03%)d99.99( 96.07%)
   101. (0.00004) RY*( 7) C   7           s(  2.51%)p 1.19(  2.99%)d37.66( 94.50%)
   102. (0.00000) RY*( 8) C   7           s(  0.00%)p 1.00(  5.02%)d18.91( 94.98%)
   103. (0.00000) RY*( 9) C   7           s(  0.11%)p 8.06(  0.87%)d99.99( 99.02%)
   104. (0.00407) RY*( 1) C   8           s(  1.37%)p70.71( 97.12%)d 1.09(  1.50%)
                                           -0.0000 -0.0045  0.1171  0.0047  0.1232
                                            0.0024  0.9353  0.0001  0.2850 -0.0303
                                           -0.0193  0.0168 -0.1155  0.0112
   105. (0.00292) RY*( 2) C   8           s(  0.09%)p99.99( 95.17%)d54.83(  4.74%)
                                            0.0000  0.0288  0.0060 -0.0112 -0.9398
                                           -0.0047  0.0666  0.0077  0.2528  0.1779
                                           -0.0086  0.0114  0.1183 -0.0397
   106. (0.00135) RY*( 3) C   8           s( 96.99%)p 0.01(  1.27%)d 0.02(  1.74%)
                                           -0.0000 -0.0089  0.9848 -0.0108  0.0170
                                           -0.0052 -0.1108 -0.0034  0.0003  0.0119
                                            0.0203  0.0021  0.1069 -0.0736
   107. (0.00092) RY*( 4) C   8           s(  0.23%)p99.99( 83.08%)d72.11( 16.69%)
                                            0.0000  0.0053  0.0478  0.0010 -0.2050
                                           -0.0005  0.2732 -0.0048 -0.8450  0.1178
                                           -0.0266 -0.3702 -0.1236 -0.0007
   108. (0.00043) RY*( 5) C   8           s(  0.07%)p99.99(  9.14%)d99.99( 90.79%)
                                            0.0000  0.0040  0.0261  0.0027 -0.0691
                                            0.0020  0.0534  0.0107 -0.2892  0.0378
                                           -0.4290  0.8345 -0.1510 -0.0573
   109. (0.00021) RY*( 6) C   8           s(  0.30%)p19.25(  5.71%)d99.99( 94.00%)
                                            0.0000  0.0106  0.0534  0.0302 -0.2290
                                            0.0006 -0.0338  0.0010 -0.0505 -0.8411
                                            0.2598  0.0693 -0.3936  0.0730
   110. (0.00015) RY*( 7) C   8           s(  0.11%)p36.91(  4.01%)d99.99( 95.88%)
                                           -0.0000  0.0021  0.0329  0.0101 -0.0200
                                            0.0011 -0.0950 -0.0096  0.1746 -0.2053
                                           -0.8515 -0.3957 -0.1844  0.0307
   111. (0.00009) RY*( 8) C   8           s(  0.56%)p 8.00(  4.46%)d99.99( 94.99%)
   112. (0.00001) RY*( 9) C   8           s(  0.45%)p 0.30(  0.13%)d99.99( 99.42%)
   113. (0.00824) RY*( 1) N   9           s(  0.22%)p99.99( 94.58%)d23.90(  5.20%)
                                           -0.0000 -0.0055  0.0463  0.0063  0.2042
                                           -0.0478 -0.8764 -0.0311 -0.3644  0.0917
                                            0.1234  0.0718 -0.1522  0.0067
   114. (0.00513) RY*( 2) N   9           s( 10.76%)p 4.77( 51.37%)d 3.52( 37.87%)
                                           -0.0000 -0.0604  0.3224 -0.0382 -0.7086
                                           -0.0179 -0.0957  0.0180 -0.0203 -0.2144
                                           -0.1600  0.3441 -0.3348  0.2767
   115. (0.00348) RY*( 3) N   9           s(  0.25%)p20.21(  5.15%)d99.99( 94.59%)
                                            0.0000  0.0189  0.0468  0.0064  0.2200
                                           -0.0137  0.0278  0.0329 -0.0320  0.2541
                                           -0.1650  0.4583  0.4865  0.6383
   116. (0.00181) RY*( 4) N   9           s( 22.12%)p 0.78( 17.15%)d 2.75( 60.73%)
                                           -0.0000 -0.0266  0.4695 -0.0094 -0.4005
                                           -0.0040 -0.0971 -0.0045 -0.0395  0.4445
                                            0.1606 -0.3403  0.4926 -0.1596
   117. (0.00122) RY*( 5) N   9           s(  0.01%)p 1.00( 14.70%)d 5.80( 85.29%)
                                           -0.0000  0.0079  0.0047  0.0076  0.0298
                                           -0.0320  0.3180 -0.0045 -0.2095  0.6637
                                            0.3488  0.1896 -0.5034  0.0377
   118. (0.00073) RY*( 6) N   9           s(  0.26%)p99.99( 57.46%)d99.99( 42.28%)
                                            0.0000  0.0050  0.0509 -0.0009  0.0324
                                           -0.0135  0.2159  0.0224 -0.7254  0.0295
                                           -0.6130 -0.2025 -0.0258 -0.0673
   119. (0.00022) RY*( 7) N   9           s( 61.15%)p 0.49( 30.06%)d 0.14(  8.78%)
                                            0.0000  0.0278  0.7815 -0.0529  0.4827
                                           -0.0125  0.0607 -0.0030  0.2471 -0.0611
                                           -0.1678  0.0037 -0.2281 -0.0623
   120. (0.00009) RY*( 8) N   9           s(  5.36%)p 5.55( 29.74%)d12.12( 64.90%)
   121. (0.00002) RY*( 9) N   9           s(  0.08%)p 1.22(  0.10%)d99.99( 99.82%)
   122. (0.00142) RY*( 1) O  10           s(  3.27%)p28.62( 93.47%)d 1.00(  3.26%)
                                            0.0000 -0.0048  0.1807  0.0111 -0.8768
                                           -0.0035  0.0262  0.0008  0.4064 -0.1140
                                           -0.0400  0.0835 -0.0760  0.0724
   123. (0.00110) RY*( 2) O  10           s( 13.97%)p 5.81( 81.26%)d 0.34(  4.77%)
                                            0.0000  0.0084  0.3737 -0.0071  0.3320
                                           -0.0161 -0.5984 -0.0052  0.5865  0.1059
                                            0.0668  0.1239  0.0445  0.1213
   124. (0.00094) RY*( 3) O  10           s( 62.36%)p 0.55( 33.99%)d 0.06(  3.65%)
                                            0.0000  0.0096  0.7896  0.0016 -0.1075
                                           -0.0347 -0.1163 -0.0175 -0.5598  0.0935
                                            0.0495 -0.0052 -0.1464 -0.0621
   125. (0.00008) RY*( 4) O  10           s( 10.62%)p 6.94( 73.67%)d 1.48( 15.72%)
   126. (0.00001) RY*( 5) O  10           s(  5.14%)p 1.69(  8.68%)d16.78( 86.19%)
   127. (0.00001) RY*( 6) O  10           s(  0.43%)p 1.04(  0.44%)d99.99( 99.13%)
   128. (0.00001) RY*( 7) O  10           s(  1.78%)p 2.57(  4.57%)d52.73( 93.66%)
   129. (0.00001) RY*( 8) O  10           s(  2.16%)p 0.78(  1.68%)d44.54( 96.16%)
   130. (0.00000) RY*( 9) O  10           s(  0.14%)p19.42(  2.79%)d99.99( 97.07%)
   131. (0.00139) RY*( 1) O  11           s(  1.84%)p51.66( 94.90%)d 1.78(  3.27%)
                                            0.0000 -0.0037  0.1355  0.0056 -0.6739
                                            0.0070 -0.4831 -0.0056 -0.5112 -0.0285
                                           -0.0304  0.0885 -0.1329  0.0738
   132. (0.00119) RY*( 2) O  11           s(  2.06%)p45.53( 93.90%)d 1.96(  4.04%)
                                            0.0000  0.0042  0.1435 -0.0123  0.0725
                                            0.0115  0.6734 -0.0182 -0.6926  0.0407
                                           -0.1047  0.0616  0.1115  0.1073
   133. (0.00086) RY*( 3) O  11           s( 77.19%)p 0.25( 19.37%)d 0.04(  3.44%)
                                           -0.0000  0.0117  0.8785 -0.0242 -0.2149
                                            0.0263  0.1798  0.0229  0.3368 -0.1582
                                           -0.0715 -0.0286  0.0493 -0.0315
   134. (0.00005) RY*( 4) O  11           s(  7.86%)p 9.09( 71.40%)d 2.64( 20.75%)
   135. (0.00001) RY*( 5) O  11           s(  8.32%)p 1.25( 10.39%)d 9.77( 81.29%)
   136. (0.00001) RY*( 6) O  11           s(  1.99%)p 1.43(  2.85%)d47.78( 95.16%)
   137. (0.00000) RY*( 7) O  11           s(  0.06%)p34.46(  2.21%)d99.99( 97.73%)
   138. (0.00001) RY*( 8) O  11           s(  0.52%)p 7.23(  3.72%)d99.99( 95.76%)
   139. (0.00000) RY*( 9) O  11           s(  0.00%)p 1.00(  1.88%)d52.11( 98.12%)
   140. (0.00178) RY*( 1) H  12           s( 98.72%)p 0.01(  1.28%)
                                           -0.0007  0.9936  0.0743 -0.0568  0.0632
   141. (0.00005) RY*( 2) H  12           s(  0.99%)p99.99( 99.01%)
   142. (0.00003) RY*( 3) H  12           s(  0.32%)p99.99( 99.68%)
   143. (0.00002) RY*( 4) H  12           s(  0.08%)p99.99( 99.92%)
   144. (0.00114) RY*( 1) H  13           s( 99.34%)p 0.01(  0.66%)
                                            0.0043  0.9967 -0.0127  0.0497  0.0628
   145. (0.00006) RY*( 2) H  13           s(  0.55%)p99.99( 99.45%)
   146. (0.00004) RY*( 3) H  13           s(  0.08%)p99.99( 99.92%)
   147. (0.00003) RY*( 4) H  13           s(  0.13%)p99.99( 99.87%)
   148. (0.00067) RY*( 1) H  14           s( 99.64%)p 0.00(  0.36%)
                                            0.0040  0.9982 -0.0536 -0.0206  0.0172
   149. (0.00005) RY*( 2) H  14           s(  0.02%)p99.99( 99.98%)
   150. (0.00004) RY*( 3) H  14           s(  0.06%)p99.99( 99.94%)
   151. (0.00003) RY*( 4) H  14           s(  0.39%)p99.99( 99.61%)
   152. (0.00065) RY*( 1) H  15           s( 99.65%)p 0.00(  0.35%)
                                            0.0044  0.9982 -0.0194 -0.0560 -0.0045
   153. (0.00005) RY*( 2) H  15           s(  0.00%)p 1.00(100.00%)
   154. (0.00003) RY*( 3) H  15           s(  0.42%)p99.99( 99.58%)
   155. (0.00004) RY*( 4) H  15           s(  0.04%)p99.99( 99.96%)
   156. (0.00089) RY*( 1) H  16           s( 99.18%)p 0.01(  0.82%)
                                            0.0052  0.9959  0.0839 -0.0106 -0.0330
   157. (0.00005) RY*( 2) H  16           s(  0.54%)p99.99( 99.46%)
   158. (0.00006) RY*( 3) H  16           s(  0.10%)p99.99( 99.90%)
   159. (0.00003) RY*( 4) H  16           s(  0.30%)p99.99( 99.70%)
   160. (0.00243) BD*( 1) C   1 - O   2  
                ( 66.29%)   0.8142* C   1 s( 29.90%)p 2.34( 69.81%)d 0.01(  0.29%)
                                            0.0000  0.5439 -0.0558 -0.6615 -0.0363
                                            0.4998  0.0636  0.0731  0.0027 -0.0439
                                           -0.0064  0.0050  0.0144 -0.0263
                ( 33.71%)  -0.5806* O   2 s( 42.38%)p 1.36( 57.51%)d 0.00(  0.10%)
                                           -0.0001  0.6505 -0.0262  0.5972 -0.0152
                                           -0.4620  0.0082 -0.0684  0.0018 -0.0283
                                           -0.0028  0.0040  0.0067 -0.0130
   161. (0.27755) BD*( 2) C   1 - O   2  
                ( 39.01%)   0.6246* C   1 s( 14.24%)p 6.02( 85.70%)d 0.00(  0.06%)
                                           -0.0004 -0.3774  0.0005 -0.7120  0.0255
                                           -0.5599  0.0160  0.1886 -0.0084 -0.0001
                                           -0.0016  0.0034  0.0231  0.0042
                ( 60.99%)  -0.7809* O   2 s(  0.00%)p 1.00( 99.82%)d 0.00(  0.17%)
                                           -0.0001  0.0054  0.0033 -0.5902  0.0043
                                           -0.7834  0.0123  0.1895 -0.0038 -0.0104
                                            0.0081 -0.0016 -0.0392 -0.0013
   162. (0.03858) BD*( 1) C   1 - C   3  
                ( 49.15%)   0.7011* C   1 s( 55.82%)p 0.79( 44.14%)d 0.00(  0.04%)
                                            0.0001  0.7470  0.0149  0.1287  0.0046
                                           -0.6496  0.0152  0.0518  0.0004  0.0097
                                           -0.0040 -0.0050 -0.0104 -0.0116
                ( 50.85%)  -0.7131* C   3 s( 27.94%)p 2.58( 72.02%)d 0.00(  0.04%)
                                            0.0005  0.5286  0.0027  0.1161  0.0095
                                            0.8405 -0.0103 -0.0104  0.0009  0.0041
                                            0.0017 -0.0045 -0.0156 -0.0108
   163. (0.01166) BD*( 1) C   3 - C   4  
                ( 47.91%)   0.6922* C   3 s( 35.93%)p 1.78( 64.03%)d 0.00(  0.04%)
                                            0.0003 -0.5994  0.0001  0.7505  0.0080
                                            0.2724 -0.0167 -0.0500 -0.0000 -0.0106
                                            0.0012  0.0011 -0.0099  0.0122
                ( 52.09%)  -0.7217* C   4 s( 34.50%)p 1.90( 65.45%)d 0.00(  0.05%)
                                           -0.0001 -0.5873 -0.0075 -0.7454  0.0084
                                           -0.3124 -0.0248 -0.0244  0.0008 -0.0116
                                            0.0002  0.0015 -0.0144  0.0133
   164. (0.16346) BD*( 2) C   3 - C   4  
                ( 41.89%)   0.6472* C   3 s(  0.05%)p99.99( 99.93%)d 0.31(  0.02%)
                                           -0.0003  0.0218 -0.0058 -0.0419 -0.0018
                                           -0.0202 -0.0001 -0.9986 -0.0015  0.0003
                                            0.0111  0.0059 -0.0005  0.0003
                ( 58.11%)  -0.7623* C   4 s(  0.03%)p99.99( 99.91%)d 2.44(  0.07%)
                                            0.0001  0.0161  0.0027  0.0242  0.0006
                                           -0.0109  0.0076 -0.9991 -0.0140 -0.0000
                                           -0.0254  0.0026  0.0003  0.0003
   165. (0.01682) BD*( 1) C   3 - C   8  
                ( 49.68%)   0.7048* C   3 s( 36.02%)p 1.78( 63.94%)d 0.00(  0.05%)
                                            0.0001 -0.6001 -0.0035 -0.6488 -0.0034
                                            0.4670 -0.0138  0.0047  0.0003  0.0161
                                            0.0004 -0.0003 -0.0050  0.0131
                ( 50.32%)  -0.7094* C   8 s( 37.94%)p 1.63( 62.02%)d 0.00(  0.05%)
                                            0.0001 -0.6159 -0.0018  0.5482 -0.0191
                                           -0.5648 -0.0015  0.0164  0.0020  0.0167
                                           -0.0000  0.0022  0.0024  0.0127
   166. (0.00796) BD*( 1) C   4 - C   5  
                ( 49.19%)   0.7014* C   4 s( 36.45%)p 1.74( 63.50%)d 0.00(  0.05%)
                                           -0.0000 -0.6036 -0.0118  0.1491  0.0418
                                            0.7815 -0.0014 -0.0146 -0.0005 -0.0027
                                           -0.0005  0.0006  0.0177  0.0121
                ( 50.81%)  -0.7128* C   5 s( 35.11%)p 1.85( 64.83%)d 0.00(  0.05%)
                                           -0.0001 -0.5925 -0.0106 -0.1146  0.0372
                                           -0.7950 -0.0149  0.0406 -0.0001 -0.0093
                                            0.0002  0.0029  0.0164  0.0129
   167. (0.00673) BD*( 1) C   4 - H  13  
                ( 36.59%)   0.6049* C   4 s( 28.92%)p 2.46( 71.05%)d 0.00(  0.03%)
                                           -0.0003  0.5376 -0.0148 -0.6480 -0.0016
                                            0.5385 -0.0189 -0.0132  0.0015 -0.0138
                                            0.0016 -0.0005  0.0002 -0.0098
                ( 63.41%)  -0.7963* H  13 s( 99.89%)p 0.00(  0.11%)
                                            0.9995 -0.0030  0.0260 -0.0200  0.0007
   168. (0.00801) BD*( 1) C   5 - C   6  
                ( 50.05%)   0.7074* C   5 s( 35.21%)p 1.84( 64.74%)d 0.00(  0.05%)
                                            0.0000  0.5934  0.0081  0.6044 -0.0195
                                           -0.5295 -0.0364  0.0005  0.0017 -0.0171
                                           -0.0002 -0.0005  0.0067 -0.0126
                ( 49.95%)  -0.7068* C   6 s( 35.24%)p 1.84( 64.72%)d 0.00(  0.05%)
                                            0.0000  0.5935  0.0079 -0.6331 -0.0328
                                            0.4944 -0.0266 -0.0122  0.0016 -0.0185
                                            0.0005 -0.0005  0.0002 -0.0120
   169. (0.11935) BD*( 2) C   5 - C   6  
                ( 53.14%)   0.7290* C   5 s(  0.07%)p99.99( 99.86%)d 1.09(  0.07%)
                                            0.0004  0.0255 -0.0011  0.0021  0.0012
                                            0.0318  0.0010  0.9988 -0.0037  0.0020
                                            0.0264 -0.0005  0.0013 -0.0016
                ( 46.86%)  -0.6846* C   6 s(  0.00%)p 1.00( 99.93%)d 0.00(  0.06%)
                                           -0.0000  0.0045  0.0019  0.0189 -0.0011
                                            0.0431 -0.0046  0.9985 -0.0052  0.0002
                                           -0.0019  0.0253  0.0004 -0.0014
   170. (0.00649) BD*( 1) C   5 - H  14  
                ( 36.49%)   0.6040* C   5 s( 29.51%)p 2.39( 70.46%)d 0.00(  0.03%)
                                           -0.0003  0.5431 -0.0137 -0.7873  0.0111
                                           -0.2908  0.0027 -0.0029 -0.0003  0.0080
                                           -0.0020 -0.0002  0.0102 -0.0097
                ( 63.51%)  -0.7970* H  14 s( 99.89%)p 0.00(  0.11%)
                                            0.9995 -0.0021  0.0307  0.0117 -0.0004
   171. (0.00805) BD*( 1) C   6 - C   7  
                ( 50.79%)   0.7127* C   6 s( 34.94%)p 1.86( 65.01%)d 0.00(  0.05%)
                                            0.0001  0.5910  0.0084  0.7605  0.0211
                                            0.2632 -0.0349 -0.0286  0.0009  0.0147
                                           -0.0015 -0.0007  0.0120 -0.0122
                ( 49.21%)  -0.7015* C   7 s( 36.13%)p 1.77( 63.82%)d 0.00(  0.05%)
                                           -0.0001  0.6010  0.0109 -0.7399  0.0109
                                           -0.2982 -0.0404  0.0121  0.0009  0.0080
                                           -0.0007  0.0001  0.0156 -0.0120
   172. (0.00628) BD*( 1) C   6 - H  15  
                ( 36.37%)   0.6031* C   6 s( 29.72%)p 2.36( 70.25%)d 0.00(  0.03%)
                                           -0.0003  0.5450 -0.0132 -0.1356  0.0013
                                           -0.8263  0.0111  0.0359 -0.0005  0.0037
                                            0.0001 -0.0011 -0.0126 -0.0091
                ( 63.63%)  -0.7977* H  15 s( 99.89%)p 0.00(  0.11%)
                                            0.9995 -0.0025  0.0055  0.0323 -0.0014
   173. (0.01063) BD*( 1) C   7 - C   8  
                ( 52.05%)   0.7214* C   7 s( 33.42%)p 1.99( 66.52%)d 0.00(  0.06%)
                                            0.0002  0.5780  0.0109  0.1483  0.0258
                                            0.8001 -0.0016  0.0487  0.0016  0.0046
                                           -0.0004  0.0013 -0.0187 -0.0139
                ( 47.95%)  -0.6925* C   8 s( 38.26%)p 1.61( 61.70%)d 0.00(  0.04%)
                                           -0.0003  0.6186  0.0009 -0.1017  0.0245
                                           -0.7713  0.0003  0.1054  0.0014  0.0028
                                            0.0011 -0.0026 -0.0143 -0.0121
   174. (0.16339) BD*( 2) C   7 - C   8  
                ( 53.05%)   0.7284* C   7 s(  0.22%)p99.99( 99.71%)d 0.31(  0.07%)
                                           -0.0005 -0.0467 -0.0011 -0.0116  0.0014
                                           -0.0250  0.0016  0.9981  0.0094 -0.0003
                                           -0.0115  0.0232  0.0005  0.0010
                ( 46.95%)  -0.6852* C   8 s(  0.31%)p99.99( 99.67%)d 0.08(  0.02%)
                                            0.0006 -0.0556  0.0036  0.0019  0.0048
                                            0.0911 -0.0014  0.9941 -0.0011 -0.0020
                                           -0.0037 -0.0145 -0.0011  0.0022
   175. (0.00667) BD*( 1) C   7 - H  16  
                ( 35.60%)   0.5967* C   7 s( 30.14%)p 2.32( 69.83%)d 0.00(  0.03%)
                                            0.0003 -0.5488  0.0161 -0.6549  0.0136
                                            0.5184  0.0025 -0.0203  0.0006  0.0118
                                           -0.0001  0.0002 -0.0051  0.0098
                ( 64.40%)  -0.8025* H  16 s( 99.89%)p 0.00(  0.11%)
                                           -0.9994  0.0028  0.0260 -0.0211 -0.0005
   176. (0.05506) BD*( 1) C   8 - N   9  
                ( 62.75%)   0.7921* C   8 s( 23.33%)p 3.28( 76.52%)d 0.01(  0.15%)
                                            0.0001  0.4829  0.0100  0.8293  0.0115
                                            0.2782 -0.0014 -0.0000  0.0008  0.0200
                                            0.0014 -0.0015  0.0258 -0.0201
                ( 37.25%)  -0.6104* N   9 s( 36.21%)p 1.76( 63.76%)d 0.00(  0.04%)
                                           -0.0001  0.5999 -0.0472 -0.7631 -0.0393
                                           -0.2299 -0.0092 -0.0262  0.0004  0.0082
                                            0.0018 -0.0020  0.0147 -0.0088
   177. (0.02996) BD*( 1) N   9 - O  10  
                ( 51.78%)   0.7196* N   9 s( 31.39%)p 2.18( 68.45%)d 0.00(  0.15%)
                                           -0.0001  0.5594  0.0322  0.2072 -0.0340
                                            0.7359 -0.0415  0.3109 -0.0220  0.0131
                                            0.0067  0.0233 -0.0263 -0.0091
                ( 48.22%)  -0.6944* O  10 s( 26.46%)p 2.77( 73.39%)d 0.01(  0.15%)
                                           -0.0001  0.5127 -0.0414 -0.1425 -0.0012
                                           -0.7523  0.0240 -0.3833  0.0135  0.0113
                                            0.0064  0.0254 -0.0254 -0.0065
   178. (0.04640) BD*( 1) N   9 - O  11  
                ( 51.69%)   0.7189* N   9 s( 29.66%)p 2.37( 70.19%)d 0.00(  0.15%)
                                           -0.0000  0.5437  0.0313  0.5510 -0.0512
                                           -0.3499  0.0174 -0.5223  0.0125 -0.0234
                                           -0.0238  0.0182  0.0062 -0.0016
                ( 48.31%)  -0.6951* O  11 s( 24.76%)p 3.03( 75.09%)d 0.01(  0.15%)
                                           -0.0001  0.4959 -0.0409 -0.5963  0.0117
                                            0.6215 -0.0207  0.0919 -0.0077 -0.0323
                                           -0.0107  0.0103  0.0005 -0.0161
   179. (0.25292) BD*( 2) N   9 - O  11  
                ( 53.46%)   0.7312* N   9 s(  2.53%)p38.37( 97.27%)d 0.08(  0.19%)
                                            0.0001  0.1592  0.0044  0.2574 -0.0075
                                           -0.5282 -0.0093  0.7917  0.0218 -0.0198
                                            0.0198 -0.0152 -0.0028 -0.0296
                ( 46.54%)  -0.6822* O  11 s(  1.25%)p78.60( 98.54%)d 0.16(  0.21%)
                                            0.0000  0.1113 -0.0126  0.0393  0.0035
                                           -0.1956  0.0027  0.9723 -0.0170  0.0093
                                           -0.0304  0.0212  0.0047  0.0240


 NHO Directionality and "Bond Bending" (deviations from line of nuclear centers)

         [Thresholds for printing:  angular deviation  >  1.0 degree]
                                    hybrid p-character > 25.0%
                                    orbital occupancy  >  0.10e

                                Line of Centers        Hybrid 1              Hybrid 2
                                ---------------  -------------------   ------------------
                NBO               Theta   Phi    Theta   Phi    Dev    Theta   Phi    Dev
 ========================================================================================
     1. BD (   1) C   1 - O   2    85.0  142.5    85.2  141.1   1.5      --     --    --
     2. BD (   2) C   1 - O   2    85.0  142.5   101.6   38.4 104.8     79.1  232.8  90.7
     3. BD (   1) C   1 - C   3    84.6  265.0    85.4  281.9  16.8     90.6   81.4   6.0
     4. BD (   1) C   3 - C   4    88.7  201.8    86.4  198.6   3.8     88.3   24.6   4.1
     5. BD (   2) C   3 - C   4    88.7  201.8   177.2  204.9  88.6    178.6  352.6  87.4
     6. BD (   1) C   3 - C   8    88.6  319.1    90.4  325.2   6.3     91.4  133.1   6.1
     7. BD (   1) C   4 - C   5    87.4  260.4    88.9  256.2   4.4     92.8   84.5   4.1
     8. BD (   1) C   4 - H  13    91.8  138.9    90.8  141.3   2.6      --     --    --
     9. BD (   1) C   5 - C   6    89.4  320.4    89.8  316.0   4.5     90.7  144.9   4.5
    10. BD (   2) C   5 - C   6    89.4  320.4     1.9   84.2  90.5      2.4   65.3  90.0
    11. BD (   1) C   5 - H  14    88.3  200.3    90.2  200.4   1.9      --     --    --
    12. BD (   1) C   6 - C   7    91.6   20.4    91.9   16.3   4.2     89.1  204.9   4.5
    14. BD (   1) C   7 - C   8    91.5   81.1    86.5   77.7   6.1     82.2  264.3   7.1
    15. BD (   2) C   7 - C   8    91.5   81.1   178.6   66.5  87.1    174.8  265.8  86.4
    16. BD (   1) C   7 - H  16    89.6  322.2    88.6  320.9   1.6      --     --    --
    17. BD (   1) C   8 - N   9    88.7   17.6    90.0   18.2   1.4     91.8  196.6   1.1
    18. BD (   1) N   9 - O  10    65.0   77.6    68.0   76.0   3.4    116.5  258.8   1.8
    19. BD (   1) N   9 - O  11   112.7  318.1   130.3  326.4  19.0     84.3  134.2  17.4
    20. BD (   2) N   9 - O  11   112.7  318.1    36.1  294.9  79.2     11.7  282.5  76.9
    32. LP*(   1) C   1             --     --    168.1  210.3   --       --     --    --
    33. LP (   1) O   2             --     --     85.0  141.7   --       --     --    --
    34. LP (   2) O   2             --     --     12.1   27.4   --       --     --    --
    35. LP (   1) O  10             --     --     66.9   71.7   --       --     --    --
    36. LP (   2) O  10             --     --     66.5  179.2   --       --     --    --
    37. LP (   3) O  10             --     --    143.3  126.5   --       --     --    --
    38. LP (   1) O  11             --     --    108.7  328.4   --       --     --    --
    39. LP (   2) O  11             --     --     97.3  226.3   --       --     --    --
   161. BD*(   2) C   1 - O   2    85.0  142.5   101.6   38.4 104.8     79.1  232.8  90.7
   164. BD*(   2) C   3 - C   4    88.7  201.8   177.2  204.9  88.6    178.6  352.6  87.4
   169. BD*(   2) C   5 - C   6    89.4  320.4     1.9   84.2  90.5      2.4   65.3  90.0
   174. BD*(   2) C   7 - C   8    91.5   81.1   178.6   66.5  87.1    174.8  265.8  86.4
   179. BD*(   2) N   9 - O  11   112.7  318.1    36.1  294.9  79.2     11.7  282.5  76.9

 The molecular units found in the alpha and beta manifolds are inequivalent.
 For labelling purposes, the molecular units of the beta system will be used.


 Second Order Perturbation Theory Analysis of Fock Matrix in NBO Basis

     Threshold for printing:   0.25 kcal/mol
    (Intermolecular threshold: 0.03 kcal/mol)
                                                                              E(2)  E(j)-E(i) F(i,j)
         Donor NBO (i)                     Acceptor NBO (j)                 kcal/mol   a.u.    a.u. 
 ===================================================================================================

 within unit  1
   1. BD (   1) C   1 - O   2        / 41. RY*(   1) C   1                    0.64    1.72    0.042
   1. BD (   1) C   1 - O   2        / 60. RY*(   2) C   3                    0.78    2.12    0.051
   1. BD (   1) C   1 - O   2        /161. BD*(   2) C   1 - O   2            0.59    1.07    0.037
   1. BD (   1) C   1 - O   2        /165. BD*(   1) C   3 - C   8            0.79    1.65    0.046
   2. BD (   2) C   1 - O   2        / 41. RY*(   1) C   1                    0.34    0.96    0.026
   2. BD (   2) C   1 - O   2        / 42. RY*(   2) C   1                    0.34    1.60    0.033
   2. BD (   2) C   1 - O   2        / 45. RY*(   5) C   1                    0.60    1.88    0.048
   2. BD (   2) C   1 - O   2        / 61. RY*(   3) C   3                    0.30    1.09    0.026
   2. BD (   2) C   1 - O   2        /161. BD*(   2) C   1 - O   2           10.70    0.31    0.075
   2. BD (   2) C   1 - O   2        /162. BD*(   1) C   1 - C   3            1.83    0.72    0.050
   2. BD (   2) C   1 - O   2        /163. BD*(   1) C   3 - C   4            0.72    0.91    0.036
   2. BD (   2) C   1 - O   2        /165. BD*(   1) C   3 - C   8            1.10    0.90    0.044
   3. BD (   1) C   1 - C   3        / 50. RY*(   1) O   2                    0.41    1.88    0.036
   3. BD (   1) C   1 - C   3        / 68. RY*(   1) C   4                    0.40    1.80    0.035
   3. BD (   1) C   1 - C   3        /104. RY*(   1) C   8                    0.34    1.62    0.030
   3. BD (   1) C   1 - C   3        /105. RY*(   2) C   8                    0.34    1.67    0.031
   3. BD (   1) C   1 - C   3        /161. BD*(   2) C   1 - O   2            0.47    0.64    0.025
   3. BD (   1) C   1 - C   3        /163. BD*(   1) C   3 - C   4            1.13    1.23    0.048
   3. BD (   1) C   1 - C   3        /165. BD*(   1) C   3 - C   8            0.74    1.22    0.039
   3. BD (   1) C   1 - C   3        /166. BD*(   1) C   4 - C   5            1.02    1.27    0.047
   3. BD (   1) C   1 - C   3        /173. BD*(   1) C   7 - C   8            1.12    1.24    0.048
   4. BD (   1) C   3 - C   4        / 41. RY*(   1) C   1                    0.52    1.29    0.033
   4. BD (   1) C   3 - C   4        / 77. RY*(   1) C   5                    0.54    1.90    0.041
   4. BD (   1) C   3 - C   4        / 78. RY*(   2) C   5                    0.60    1.38    0.037
   4. BD (   1) C   3 - C   4        /104. RY*(   1) C   8                    0.48    1.62    0.036
   4. BD (   1) C   3 - C   4        /161. BD*(   2) C   1 - O   2            1.93    0.64    0.052
   4. BD (   1) C   3 - C   4        /162. BD*(   1) C   1 - C   3            0.67    1.05    0.034
   4. BD (   1) C   3 - C   4        /165. BD*(   1) C   3 - C   8            2.64    1.23    0.072
   4. BD (   1) C   3 - C   4        /166. BD*(   1) C   4 - C   5            1.36    1.28    0.053
   4. BD (   1) C   3 - C   4        /167. BD*(   1) C   4 - H  13            0.60    1.18    0.034
   4. BD (   1) C   3 - C   4        /170. BD*(   1) C   5 - H  14            1.00    1.20    0.044
   4. BD (   1) C   3 - C   4        /176. BD*(   1) C   8 - N   9            2.61    0.97    0.065
   5. BD (   2) C   3 - C   4        / 32. LP*(   1) C   1                   32.87    0.11    0.082
   5. BD (   2) C   3 - C   4        / 44. RY*(   4) C   1                    0.35    2.00    0.037
   5. BD (   2) C   3 - C   4        / 62. RY*(   4) C   3                    0.28    1.02    0.024
   5. BD (   2) C   3 - C   4        / 80. RY*(   4) C   5                    0.27    2.13    0.034
   5. BD (   2) C   3 - C   4        / 81. RY*(   5) C   5                    0.43    0.98    0.029
   5. BD (   2) C   3 - C   4        /107. RY*(   4) C   8                    0.61    1.15    0.037
   5. BD (   2) C   3 - C   4        /162. BD*(   1) C   1 - C   3            0.34    0.62    0.020
   5. BD (   2) C   3 - C   4        /169. BD*(   2) C   5 - C   6            7.58    0.31    0.063
   5. BD (   2) C   3 - C   4        /174. BD*(   2) C   7 - C   8           10.95    0.29    0.072
   6. BD (   1) C   3 - C   8        / 43. RY*(   3) C   1                    0.31    1.66    0.029
   6. BD (   1) C   3 - C   8        / 68. RY*(   1) C   4                    0.47    1.84    0.037
   6. BD (   1) C   3 - C   8        / 95. RY*(   1) C   7                    0.56    1.80    0.040
   6. BD (   1) C   3 - C   8        /113. RY*(   1) N   9                    0.34    1.78    0.031
   6. BD (   1) C   3 - C   8        /160. BD*(   1) C   1 - O   2            0.49    1.29    0.032
   6. BD (   1) C   3 - C   8        /161. BD*(   2) C   1 - O   2            0.54    0.67    0.028
   6. BD (   1) C   3 - C   8        /162. BD*(   1) C   1 - C   3            1.07    1.08    0.043
   6. BD (   1) C   3 - C   8        /163. BD*(   1) C   3 - C   4            2.21    1.27    0.067
   6. BD (   1) C   3 - C   8        /167. BD*(   1) C   4 - H  13            0.96    1.21    0.043
   6. BD (   1) C   3 - C   8        /173. BD*(   1) C   7 - C   8            2.40    1.27    0.070
   6. BD (   1) C   3 - C   8        /175. BD*(   1) C   7 - H  16            0.82    1.22    0.040
   6. BD (   1) C   3 - C   8        /176. BD*(   1) C   8 - N   9            0.40    0.99    0.026
   6. BD (   1) C   3 - C   8        /178. BD*(   1) N   9 - O  11            0.58    1.14    0.033
   6. BD (   1) C   3 - C   8        /179. BD*(   2) N   9 - O  11            0.34    0.64    0.021
   7. BD (   1) C   4 - C   5        / 59. RY*(   1) C   3                    0.83    1.80    0.049
   7. BD (   1) C   4 - C   5        / 86. RY*(   1) C   6                    0.46    1.90    0.037
   7. BD (   1) C   4 - C   5        / 87. RY*(   2) C   6                    0.65    1.37    0.038
   7. BD (   1) C   4 - C   5        /162. BD*(   1) C   1 - C   3            1.90    1.05    0.057
   7. BD (   1) C   4 - C   5        /163. BD*(   1) C   3 - C   4            1.53    1.24    0.055
   7. BD (   1) C   4 - C   5        /167. BD*(   1) C   4 - H  13            0.75    1.18    0.038
   7. BD (   1) C   4 - C   5        /168. BD*(   1) C   5 - C   6            1.19    1.27    0.049
   7. BD (   1) C   4 - C   5        /170. BD*(   1) C   5 - H  14            0.62    1.19    0.035
   7. BD (   1) C   4 - C   5        /172. BD*(   1) C   6 - H  15            1.14    1.19    0.047
   8. BD (   1) C   4 - H  13        / 77. RY*(   1) C   5                    0.35    1.71    0.031
   8. BD (   1) C   4 - H  13        /163. BD*(   1) C   3 - C   4            0.30    1.05    0.022
   8. BD (   1) C   4 - H  13        /165. BD*(   1) C   3 - C   8            2.46    1.04    0.064
   8. BD (   1) C   4 - H  13        /166. BD*(   1) C   4 - C   5            0.55    1.08    0.031
   8. BD (   1) C   4 - H  13        /168. BD*(   1) C   5 - C   6            1.80    1.08    0.056
   9. BD (   1) C   5 - C   6        / 69. RY*(   2) C   4                    0.94    1.44    0.047
   9. BD (   1) C   5 - C   6        / 96. RY*(   2) C   7                    1.01    1.46    0.049
   9. BD (   1) C   5 - C   6        /166. BD*(   1) C   4 - C   5            1.20    1.26    0.049
   9. BD (   1) C   5 - C   6        /167. BD*(   1) C   4 - H  13            1.30    1.17    0.049
   9. BD (   1) C   5 - C   6        /170. BD*(   1) C   5 - H  14            0.64    1.18    0.035
   9. BD (   1) C   5 - C   6        /171. BD*(   1) C   6 - C   7            1.16    1.26    0.048
   9. BD (   1) C   5 - C   6        /172. BD*(   1) C   6 - H  15            0.62    1.19    0.034
   9. BD (   1) C   5 - C   6        /175. BD*(   1) C   7 - H  16            1.27    1.18    0.049
  10. BD (   2) C   5 - C   6        / 72. RY*(   5) C   4                    0.55    1.80    0.046
  10. BD (   2) C   5 - C   6        / 89. RY*(   4) C   6                    0.30    1.95    0.035
  10. BD (   2) C   5 - C   6        / 99. RY*(   5) C   7                    0.61    1.87    0.050
  10. BD (   2) C   5 - C   6        /164. BD*(   2) C   3 - C   4           11.00    0.26    0.071
  10. BD (   2) C   5 - C   6        /174. BD*(   2) C   7 - C   8           11.56    0.27    0.074
  11. BD (   1) C   5 - H  14        / 68. RY*(   1) C   4                    0.31    1.60    0.028
  11. BD (   1) C   5 - H  14        / 86. RY*(   1) C   6                    0.33    1.70    0.030
  11. BD (   1) C   5 - H  14        /163. BD*(   1) C   3 - C   4            2.20    1.04    0.060
  11. BD (   1) C   5 - H  14        /166. BD*(   1) C   4 - C   5            0.41    1.07    0.026
  11. BD (   1) C   5 - H  14        /168. BD*(   1) C   5 - C   6            0.39    1.07    0.026
  11. BD (   1) C   5 - H  14        /171. BD*(   1) C   6 - C   7            1.93    1.07    0.058
  12. BD (   1) C   6 - C   7        / 77. RY*(   1) C   5                    0.41    1.89    0.035
  12. BD (   1) C   6 - C   7        / 78. RY*(   2) C   5                    0.68    1.37    0.039
  12. BD (   1) C   6 - C   7        /105. RY*(   2) C   8                    0.93    1.67    0.050
  12. BD (   1) C   6 - C   7        /168. BD*(   1) C   5 - C   6            1.15    1.26    0.048
  12. BD (   1) C   6 - C   7        /170. BD*(   1) C   5 - H  14            1.14    1.19    0.047
  12. BD (   1) C   6 - C   7        /172. BD*(   1) C   6 - H  15            0.58    1.19    0.033
  12. BD (   1) C   6 - C   7        /173. BD*(   1) C   7 - C   8            1.54    1.24    0.055
  12. BD (   1) C   6 - C   7        /175. BD*(   1) C   7 - H  16            0.84    1.18    0.040
  12. BD (   1) C   6 - C   7        /176. BD*(   1) C   8 - N   9            2.25    0.96    0.060
  13. BD (   1) C   6 - H  15        / 77. RY*(   1) C   5                    0.33    1.70    0.030
  13. BD (   1) C   6 - H  15        / 95. RY*(   1) C   7                    0.27    1.57    0.026
  13. BD (   1) C   6 - H  15        /166. BD*(   1) C   4 - C   5            1.92    1.07    0.057
  13. BD (   1) C   6 - H  15        /168. BD*(   1) C   5 - C   6            0.39    1.07    0.026
  13. BD (   1) C   6 - H  15        /171. BD*(   1) C   6 - C   7            0.41    1.07    0.027
  13. BD (   1) C   6 - H  15        /173. BD*(   1) C   7 - C   8            2.10    1.04    0.059
  14. BD (   1) C   7 - C   8        / 60. RY*(   2) C   3                    0.46    1.70    0.036
  14. BD (   1) C   7 - C   8        / 86. RY*(   1) C   6                    0.51    1.91    0.040
  14. BD (   1) C   7 - C   8        / 87. RY*(   2) C   6                    0.63    1.39    0.038
  14. BD (   1) C   7 - C   8        /113. RY*(   1) N   9                    0.26    1.76    0.027
  14. BD (   1) C   7 - C   8        /162. BD*(   1) C   1 - C   3            2.07    1.06    0.060
  14. BD (   1) C   7 - C   8        /165. BD*(   1) C   3 - C   8            3.13    1.24    0.079
  14. BD (   1) C   7 - C   8        /171. BD*(   1) C   6 - C   7            1.23    1.28    0.050
  14. BD (   1) C   7 - C   8        /172. BD*(   1) C   6 - H  15            1.04    1.21    0.045
  14. BD (   1) C   7 - C   8        /175. BD*(   1) C   7 - H  16            0.64    1.20    0.035
  14. BD (   1) C   7 - C   8        /177. BD*(   1) N   9 - O  10            0.81    1.15    0.039
  14. BD (   1) C   7 - C   8        /179. BD*(   2) N   9 - O  11            0.29    0.63    0.019
  15. BD (   2) C   7 - C   8        / 32. LP*(   1) C   1                    0.32    0.11    0.008
  15. BD (   2) C   7 - C   8        / 62. RY*(   4) C   3                    0.86    1.03    0.043
  15. BD (   2) C   7 - C   8        / 89. RY*(   4) C   6                    0.42    1.98    0.042
  15. BD (   2) C   7 - C   8        /118. RY*(   6) N   9                    0.38    1.71    0.037
  15. BD (   2) C   7 - C   8        /164. BD*(   2) C   3 - C   4            7.87    0.29    0.063
  15. BD (   2) C   7 - C   8        /169. BD*(   2) C   5 - C   6            7.25    0.31    0.064
  15. BD (   2) C   7 - C   8        /177. BD*(   1) N   9 - O  10            0.47    0.71    0.026
  15. BD (   2) C   7 - C   8        /178. BD*(   1) N   9 - O  11            0.81    0.68    0.033
  15. BD (   2) C   7 - C   8        /179. BD*(   2) N   9 - O  11            4.86    0.19    0.038
  16. BD (   1) C   7 - H  16        / 86. RY*(   1) C   6                    0.32    1.71    0.030
  16. BD (   1) C   7 - H  16        /165. BD*(   1) C   3 - C   8            2.74    1.03    0.067
  16. BD (   1) C   7 - H  16        /168. BD*(   1) C   5 - C   6            1.77    1.08    0.055
  16. BD (   1) C   7 - H  16        /171. BD*(   1) C   6 - C   7            0.61    1.08    0.033
  16. BD (   1) C   7 - H  16        /173. BD*(   1) C   7 - C   8            0.44    1.05    0.027
  16. BD (   1) C   7 - H  16        /176. BD*(   1) C   8 - N   9            0.63    0.77    0.028
  17. BD (   1) C   8 - N   9        / 95. RY*(   1) C   7                    0.37    1.88    0.033
  17. BD (   1) C   8 - N   9        /122. RY*(   1) O  10                    0.82    1.94    0.050
  17. BD (   1) C   8 - N   9        /131. RY*(   1) O  11                    0.75    1.93    0.048
  17. BD (   1) C   8 - N   9        /163. BD*(   1) C   3 - C   4            0.86    1.35    0.043
  17. BD (   1) C   8 - N   9        /165. BD*(   1) C   3 - C   8            0.44    1.33    0.031
  17. BD (   1) C   8 - N   9        /171. BD*(   1) C   6 - C   7            0.86    1.38    0.044
  17. BD (   1) C   8 - N   9        /173. BD*(   1) C   7 - C   8            0.47    1.35    0.032
  18. BD (   1) N   9 - O  10        /104. RY*(   1) C   8                    0.79    2.02    0.051
  18. BD (   1) N   9 - O  10        /113. RY*(   1) N   9                    0.33    2.15    0.034
  18. BD (   1) N   9 - O  10        /173. BD*(   1) C   7 - C   8            0.33    1.65    0.030
  18. BD (   1) N   9 - O  10        /176. BD*(   1) C   8 - N   9            0.59    1.37    0.037
  19. BD (   1) N   9 - O  11        /104. RY*(   1) C   8                    0.44    1.98    0.037
  19. BD (   1) N   9 - O  11        /105. RY*(   2) C   8                    0.31    2.03    0.032
  19. BD (   1) N   9 - O  11        /122. RY*(   1) O  10                    0.27    2.19    0.031
  19. BD (   1) N   9 - O  11        /165. BD*(   1) C   3 - C   8            0.29    1.59    0.027
  19. BD (   1) N   9 - O  11        /176. BD*(   1) C   8 - N   9            0.64    1.32    0.038
  20. BD (   2) N   9 - O  11        /107. RY*(   4) C   8                    0.28    1.37    0.025
  20. BD (   2) N   9 - O  11        /123. RY*(   2) O  10                    0.71    1.66    0.044
  20. BD (   2) N   9 - O  11        /165. BD*(   1) C   3 - C   8            0.31    1.02    0.023
  20. BD (   2) N   9 - O  11        /174. BD*(   2) C   7 - C   8            1.31    0.52    0.036
  20. BD (   2) N   9 - O  11        /176. BD*(   1) C   8 - N   9            0.26    0.76    0.018
  20. BD (   2) N   9 - O  11        /179. BD*(   2) N   9 - O  11            2.47    0.41    0.046
  21. CR (   1) C   1                / 61. RY*(   3) C   3                    0.27   10.95    0.068
  21. CR (   1) C   1                /161. BD*(   2) C   1 - O   2            1.20   10.16    0.164
  21. CR (   1) C   1                /163. BD*(   1) C   3 - C   4            0.29   10.76    0.071
  21. CR (   1) C   1                /165. BD*(   1) C   3 - C   8            0.45   10.75    0.088
  22. CR (   1) O   2                / 41. RY*(   1) C   1                    2.80   19.57    0.296
  23. CR (   1) C   3                / 42. RY*(   2) C   1                    0.27   11.35    0.070
  23. CR (   1) C   3                / 69. RY*(   2) C   4                    0.89   10.87    0.125
  23. CR (   1) C   3                /104. RY*(   1) C   8                    0.35   11.03    0.078
  23. CR (   1) C   3                /105. RY*(   2) C   8                    0.35   11.09    0.079
  23. CR (   1) C   3                /161. BD*(   2) C   1 - O   2            0.53   10.06    0.109
  23. CR (   1) C   3                /163. BD*(   1) C   3 - C   4            0.31   10.65    0.073
  23. CR (   1) C   3                /166. BD*(   1) C   4 - C   5            0.43   10.69    0.085
  23. CR (   1) C   3                /167. BD*(   1) C   4 - H  13            0.25   10.59    0.066
  23. CR (   1) C   3                /173. BD*(   1) C   7 - C   8            0.55   10.66    0.097
  23. CR (   1) C   3                /176. BD*(   1) C   8 - N   9            0.48   10.38    0.091
  24. CR (   1) C   4                / 60. RY*(   2) C   3                    0.78   11.07    0.118
  24. CR (   1) C   4                / 78. RY*(   2) C   5                    0.79   10.76    0.117
  24. CR (   1) C   4                /144. RY*(   1) H  13                    0.42   10.48    0.084
  24. CR (   1) C   4                /162. BD*(   1) C   1 - C   3            0.49   10.43    0.092
  24. CR (   1) C   4                /165. BD*(   1) C   3 - C   8            0.62   10.61    0.104
  24. CR (   1) C   4                /168. BD*(   1) C   5 - C   6            0.44   10.65    0.087
  24. CR (   1) C   4                /170. BD*(   1) C   5 - H  14            0.28   10.58    0.068
  25. CR (   1) C   5                / 71. RY*(   4) C   4                    0.47   10.80    0.090
  25. CR (   1) C   5                / 87. RY*(   2) C   6                    0.74   10.75    0.112
  25. CR (   1) C   5                /148. RY*(   1) H  14                    0.42   10.46    0.083
  25. CR (   1) C   5                /163. BD*(   1) C   3 - C   4            0.54   10.62    0.096
  25. CR (   1) C   5                /167. BD*(   1) C   4 - H  13            0.34   10.56    0.075
  25. CR (   1) C   5                /171. BD*(   1) C   6 - C   7            0.44   10.65    0.087
  25. CR (   1) C   5                /172. BD*(   1) C   6 - H  15            0.29   10.58    0.070
  26. CR (   1) C   6                / 78. RY*(   2) C   5                    0.67   10.76    0.107
  26. CR (   1) C   6                / 79. RY*(   3) C   5                    0.28   10.81    0.069
  26. CR (   1) C   6                / 95. RY*(   1) C   7                    0.32   11.15    0.076
  26. CR (   1) C   6                / 96. RY*(   2) C   7                    0.28   10.85    0.069
  26. CR (   1) C   6                / 98. RY*(   4) C   7                    0.36   10.76    0.078
  26. CR (   1) C   6                /152. RY*(   1) H  15                    0.42   10.46    0.083
  26. CR (   1) C   6                /166. BD*(   1) C   4 - C   5            0.45   10.65    0.087
  26. CR (   1) C   6                /170. BD*(   1) C   5 - H  14            0.29   10.57    0.070
  26. CR (   1) C   6                /173. BD*(   1) C   7 - C   8            0.50   10.62    0.093
  26. CR (   1) C   6                /175. BD*(   1) C   7 - H  16            0.34   10.57    0.076
  27. CR (   1) C   7                / 87. RY*(   2) C   6                    0.76   10.76    0.114
  27. CR (   1) C   7                /104. RY*(   1) C   8                    0.64   11.00    0.106
  27. CR (   1) C   7                /106. RY*(   3) C   8                    0.31   10.70    0.072
  27. CR (   1) C   7                /156. RY*(   1) H  16                    0.47   10.49    0.089
  27. CR (   1) C   7                /165. BD*(   1) C   3 - C   8            0.83   10.61    0.119
  27. CR (   1) C   7                /168. BD*(   1) C   5 - C   6            0.44   10.65    0.087
  27. CR (   1) C   7                /172. BD*(   1) C   6 - H  15            0.27   10.58    0.068
  27. CR (   1) C   7                /176. BD*(   1) C   8 - N   9            0.33   10.35    0.075
  28. CR (   1) C   8                / 59. RY*(   1) C   3                    0.51   11.24    0.096
  28. CR (   1) C   8                / 60. RY*(   2) C   3                    0.34   11.13    0.078
  28. CR (   1) C   8                / 96. RY*(   2) C   7                    0.84   10.91    0.121
  28. CR (   1) C   8                /114. RY*(   2) N   9                    0.26   11.57    0.069
  28. CR (   1) C   8                /162. BD*(   1) C   1 - C   3            0.65   10.49    0.106
  28. CR (   1) C   8                /163. BD*(   1) C   3 - C   4            0.43   10.68    0.086
  28. CR (   1) C   8                /165. BD*(   1) C   3 - C   8            0.32   10.67    0.074
  28. CR (   1) C   8                /171. BD*(   1) C   6 - C   7            0.39   10.71    0.081
  28. CR (   1) C   8                /173. BD*(   1) C   7 - C   8            0.37   10.69    0.079
  28. CR (   1) C   8                /175. BD*(   1) C   7 - H  16            0.27   10.63    0.068
  28. CR (   1) C   8                /176. BD*(   1) C   8 - N   9            0.34   10.41    0.078
  29. CR (   1) N   9                /105. RY*(   2) C   8                    0.74   15.41    0.135
  29. CR (   1) N   9                /165. BD*(   1) C   3 - C   8            0.25   14.96    0.078
  30. CR (   1) O  10                /113. RY*(   1) N   9                    1.65   20.02    0.231
  30. CR (   1) O  10                /114. RY*(   2) N   9                    0.45   20.40    0.122
  30. CR (   1) O  10                /176. BD*(   1) C   8 - N   9            0.59   19.24    0.139
  30. CR (   1) O  10                /178. BD*(   1) N   9 - O  11            0.39   19.38    0.112
  31. CR (   1) O  11                /113. RY*(   1) N   9                    1.20   20.01    0.196
  31. CR (   1) O  11                /114. RY*(   2) N   9                    0.83   20.39    0.165
  31. CR (   1) O  11                /176. BD*(   1) C   8 - N   9            0.64   19.23    0.144
  31. CR (   1) O  11                /177. BD*(   1) N   9 - O  10            0.41   19.40    0.114
  32. LP*(   1) C   1                / 44. RY*(   4) C   1                    0.44    1.90    0.061
  32. LP*(   1) C   1                / 45. RY*(   5) C   1                    0.29    1.68    0.047
  32. LP*(   1) C   1                / 46. RY*(   6) C   1                    1.40    1.08    0.082
  32. LP*(   1) C   1                / 51. RY*(   2) O   2                    1.40    1.24    0.088
  32. LP*(   1) C   1                / 55. RY*(   6) O   2                    0.27    2.87    0.059
  32. LP*(   1) C   1                /164. BD*(   2) C   3 - C   4           10.66    0.18    0.077
  33. LP (   1) O   2                / 41. RY*(   1) C   1                    4.82    1.31    0.101
  33. LP (   1) O   2                /162. BD*(   1) C   1 - C   3            0.90    1.08    0.040
  34. LP (   2) O   2                / 32. LP*(   1) C   1                  140.47    0.15    0.188
  34. LP (   2) O   2                / 44. RY*(   4) C   1                    1.23    2.04    0.075
  34. LP (   2) O   2                / 45. RY*(   5) C   1                    0.29    1.82    0.034
  34. LP (   2) O   2                / 46. RY*(   6) C   1                    1.27    1.22    0.059
  34. LP (   2) O   2                / 51. RY*(   2) O   2                    0.96    1.38    0.055
  34. LP (   2) O   2                / 55. RY*(   6) O   2                    0.29    3.02    0.044
  35. LP (   1) O  10                /113. RY*(   1) N   9                    2.85    1.82    0.091
  35. LP (   1) O  10                /114. RY*(   2) N   9                    0.44    2.20    0.040
  35. LP (   1) O  10                /116. RY*(   4) N   9                    0.28    2.72    0.035
  35. LP (   1) O  10                /176. BD*(   1) C   8 - N   9            2.25    1.04    0.062
  35. LP (   1) O  10                /178. BD*(   1) N   9 - O  11            0.89    1.18    0.042
  36. LP (   2) O  10                / 32. LP*(   1) C   1                    0.54    0.12    0.011
  36. LP (   2) O  10                /113. RY*(   1) N   9                    0.31    1.33    0.028
  36. LP (   2) O  10                /114. RY*(   2) N   9                    1.03    1.71    0.059
  36. LP (   2) O  10                /116. RY*(   4) N   9                    0.85    2.23    0.061
  36. LP (   2) O  10                /174. BD*(   2) C   7 - C   8            0.28    0.31    0.012
  36. LP (   2) O  10                /176. BD*(   1) C   8 - N   9            4.93    0.55    0.070
  36. LP (   2) O  10                /178. BD*(   1) N   9 - O  11            9.73    0.69    0.112
  36. LP (   2) O  10                /179. BD*(   2) N   9 - O  11            0.38    0.20    0.011
  37. LP (   3) O  10                /115. RY*(   3) N   9                    1.82    2.50    0.099
  37. LP (   3) O  10                /120. RY*(   8) N   9                    0.27    2.04    0.035
  37. LP (   3) O  10                /123. RY*(   2) O  10                    0.27    1.45    0.029
  37. LP (   3) O  10                /176. BD*(   1) C   8 - N   9            0.38    0.55    0.021
  37. LP (   3) O  10                /179. BD*(   2) N   9 - O  11           54.56    0.20    0.132
  38. LP (   1) O  11                /113. RY*(   1) N   9                    2.11    1.81    0.078
  38. LP (   1) O  11                /114. RY*(   2) N   9                    1.03    2.19    0.060
  38. LP (   1) O  11                /116. RY*(   4) N   9                    0.32    2.71    0.037
  38. LP (   1) O  11                /176. BD*(   1) C   8 - N   9            2.60    1.03    0.067
  38. LP (   1) O  11                /177. BD*(   1) N   9 - O  10            0.72    1.19    0.037
  39. LP (   2) O  11                /113. RY*(   1) N   9                    0.94    1.34    0.047
  39. LP (   2) O  11                /114. RY*(   2) N   9                    0.68    1.72    0.045
  39. LP (   2) O  11                /116. RY*(   4) N   9                    0.79    2.23    0.056
  39. LP (   2) O  11                /117. RY*(   5) N   9                    0.37    2.86    0.043
  39. LP (   2) O  11                /165. BD*(   1) C   3 - C   8            0.30    0.82    0.020
  39. LP (   2) O  11                /176. BD*(   1) C   8 - N   9            5.50    0.56    0.071
  39. LP (   2) O  11                /177. BD*(   1) N   9 - O  10           10.13    0.72    0.111
  39. LP (   2) O  11                /179. BD*(   2) N   9 - O  11            0.40    0.20    0.012
 161. BD*(   2) C   1 - O   2        / 42. RY*(   2) C   1                    0.44    1.29    0.057
 161. BD*(   2) C   1 - O   2        / 50. RY*(   1) O   2                    1.52    1.24    0.104
 161. BD*(   2) C   1 - O   2        / 57. RY*(   8) O   2                    0.48    2.90    0.090
 161. BD*(   2) C   1 - O   2        /162. BD*(   1) C   1 - C   3            8.36    0.41    0.131
 161. BD*(   2) C   1 - O   2        /163. BD*(   1) C   3 - C   4            0.39    0.60    0.036
 162. BD*(   1) C   1 - C   3        / 42. RY*(   2) C   1                    0.86    0.89    0.172
 162. BD*(   1) C   1 - C   3        / 61. RY*(   3) C   3                    0.25    0.38    0.062
 162. BD*(   1) C   1 - C   3        /166. BD*(   1) C   4 - C   5            0.36    0.22    0.053
 162. BD*(   1) C   1 - C   3        /167. BD*(   1) C   4 - H  13            0.64    0.13    0.055
 162. BD*(   1) C   1 - C   3        /173. BD*(   1) C   7 - C   8            0.40    0.20    0.050
 164. BD*(   2) C   3 - C   4        / 62. RY*(   4) C   3                    0.27    0.74    0.044
 164. BD*(   2) C   3 - C   4        / 63. RY*(   5) C   3                    0.33    1.67    0.074
 164. BD*(   2) C   3 - C   4        / 70. RY*(   3) C   4                    1.10    0.92    0.099
 164. BD*(   2) C   3 - C   4        / 71. RY*(   4) C   4                    0.28    0.70    0.043
 164. BD*(   2) C   3 - C   4        /169. BD*(   2) C   5 - C   6           62.62    0.02    0.089
 169. BD*(   2) C   5 - C   6        / 81. RY*(   5) C   5                    1.18    0.67    0.103
 169. BD*(   2) C   5 - C   6        / 90. RY*(   5) C   6                    0.99    0.81    0.103
 174. BD*(   2) C   7 - C   8        / 97. RY*(   3) C   7                    1.33    0.86    0.106
 174. BD*(   2) C   7 - C   8        /108. RY*(   5) C   8                    0.32    1.77    0.074
 174. BD*(   2) C   7 - C   8        /169. BD*(   2) C   5 - C   6           67.01    0.02    0.082
 174. BD*(   2) C   7 - C   8        /173. BD*(   1) C   7 - C   8            0.35    0.52    0.041
 174. BD*(   2) C   7 - C   8        /178. BD*(   1) N   9 - O  11            0.54    0.39    0.040
 176. BD*(   1) C   8 - N   9        /106. RY*(   3) C   8                    0.39    0.35    0.062
 176. BD*(   1) C   8 - N   9        /109. RY*(   6) C   8                    0.29    1.94    0.128
 176. BD*(   1) C   8 - N   9        /116. RY*(   4) N   9                    0.40    1.68    0.137
 176. BD*(   1) C   8 - N   9        /119. RY*(   7) N   9                    0.47    0.97    0.114
 176. BD*(   1) C   8 - N   9        /162. BD*(   1) C   1 - C   3            2.67    0.08    0.061
 176. BD*(   1) C   8 - N   9        /163. BD*(   1) C   3 - C   4            0.48    0.27    0.056
 176. BD*(   1) C   8 - N   9        /171. BD*(   1) C   6 - C   7            0.42    0.30    0.057
 176. BD*(   1) C   8 - N   9        /175. BD*(   1) C   7 - H  16            0.50    0.22    0.053
 177. BD*(   1) N   9 - O  10        /113. RY*(   1) N   9                    0.50    0.62    0.114
 177. BD*(   1) N   9 - O  10        /114. RY*(   2) N   9                    0.29    0.99    0.115
 177. BD*(   1) N   9 - O  10        /123. RY*(   2) O  10                    0.26    0.73    0.098
 177. BD*(   1) N   9 - O  10        /124. RY*(   3) O  10                    0.75    0.92    0.189
 177. BD*(   1) N   9 - O  10        /125. RY*(   4) O  10                    0.27    0.85    0.110
 177. BD*(   1) N   9 - O  10        /165. BD*(   1) C   3 - C   8            0.43    0.09    0.037
 178. BD*(   1) N   9 - O  11        /113. RY*(   1) N   9                    0.32    0.64    0.078
 178. BD*(   1) N   9 - O  11        /114. RY*(   2) N   9                    0.56    1.02    0.133
 178. BD*(   1) N   9 - O  11        /133. RY*(   3) O  11                    1.20    1.00    0.201
 178. BD*(   1) N   9 - O  11        /134. RY*(   4) O  11                    0.50    1.01    0.131
 178. BD*(   1) N   9 - O  11        /165. BD*(   1) C   3 - C   8            0.30    0.12    0.030
 178. BD*(   1) N   9 - O  11        /177. BD*(   1) N   9 - O  10            6.49    0.02    0.057
 179. BD*(   2) N   9 - O  11        /115. RY*(   3) N   9                    1.20    2.30    0.131
 179. BD*(   2) N   9 - O  11        /120. RY*(   8) N   9                    0.65    1.84    0.087
 179. BD*(   2) N   9 - O  11        /123. RY*(   2) O  10                    0.27    1.25    0.046
 179. BD*(   2) N   9 - O  11        /132. RY*(   2) O  11                    0.95    1.18    0.084
 179. BD*(   2) N   9 - O  11        /133. RY*(   3) O  11                    0.62    1.49    0.076
 179. BD*(   2) N   9 - O  11        /136. RY*(   6) O  11                    0.28    2.84    0.071
 179. BD*(   2) N   9 - O  11        /165. BD*(   1) C   3 - C   8            0.25    0.61    0.030
 179. BD*(   2) N   9 - O  11        /173. BD*(   1) C   7 - C   8            0.30    0.63    0.034
 179. BD*(   2) N   9 - O  11        /174. BD*(   2) C   7 - C   8            3.74    0.11    0.040
 179. BD*(   2) N   9 - O  11        /178. BD*(   1) N   9 - O  11            7.35    0.50    0.139

 from unit  1 to unit  2
   1. BD (   1) C   1 - O   2        / 40. LP*(   1) H  12                    2.18    1.18    0.078
   2. BD (   2) C   1 - O   2        / 40. LP*(   1) H  12                  131.77    0.42    0.315
   2. BD (   2) C   1 - O   2        /140. RY*(   1) H  12                    6.27    0.77    0.099
   2. BD (   2) C   1 - O   2        /141. RY*(   2) H  12                    0.25    2.33    0.035
   2. BD (   2) C   1 - O   2        /142. RY*(   3) H  12                    0.14    2.26    0.026
   2. BD (   2) C   1 - O   2        /143. RY*(   4) H  12                    0.37    2.28    0.041
   3. BD (   1) C   1 - C   3        / 40. LP*(   1) H  12                   20.22    0.75    0.181
   3. BD (   1) C   1 - C   3        /140. RY*(   1) H  12                    0.38    1.10    0.027
   3. BD (   1) C   1 - C   3        /141. RY*(   2) H  12                    0.06    2.66    0.016
   3. BD (   1) C   1 - C   3        /142. RY*(   3) H  12                    0.09    2.59    0.020
   3. BD (   1) C   1 - C   3        /143. RY*(   4) H  12                    0.09    2.60    0.020
   4. BD (   1) C   3 - C   4        / 40. LP*(   1) H  12                    0.10    0.75    0.013
   6. BD (   1) C   3 - C   8        / 40. LP*(   1) H  12                    0.08    0.78    0.012
  21. CR (   1) C   1                / 40. LP*(   1) H  12                    3.77   10.27    0.302
  21. CR (   1) C   1                /140. RY*(   1) H  12                    0.50   10.63    0.092
  21. CR (   1) C   1                /143. RY*(   4) H  12                    0.03   12.13    0.026
  22. CR (   1) O   2                / 40. LP*(   1) H  12                    0.08   19.03    0.059
  23. CR (   1) C   3                / 40. LP*(   1) H  12                    0.05   10.16    0.033
  30. CR (   1) O  10                / 40. LP*(   1) H  12                    0.03   19.02    0.035
  32. LP*(   1) C   1                / 40. LP*(   1) H  12                    0.06    0.21    0.006
  32. LP*(   1) C   1                /141. RY*(   2) H  12                    0.03    2.12    0.016
  32. LP*(   1) C   1                /143. RY*(   4) H  12                    0.04    2.07    0.019
  33. LP (   1) O   2                / 40. LP*(   1) H  12                    0.09    0.78    0.013
  35. LP (   1) O  10                / 40. LP*(   1) H  12                    0.48    0.82    0.030
  35. LP (   1) O  10                /140. RY*(   1) H  12                    0.03    1.18    0.008
  36. LP (   2) O  10                / 40. LP*(   1) H  12                    0.50    0.33    0.018
  37. LP (   3) O  10                / 40. LP*(   1) H  12                    2.07    0.33    0.034
 161. BD*(   2) C   1 - O   2        / 40. LP*(   1) H  12                  303.29    0.11    0.293
 161. BD*(   2) C   1 - O   2        /140. RY*(   1) H  12                    3.28    0.46    0.093
 161. BD*(   2) C   1 - O   2        /141. RY*(   2) H  12                    0.23    2.02    0.052
 161. BD*(   2) C   1 - O   2        /142. RY*(   3) H  12                    0.03    1.95    0.018
 161. BD*(   2) C   1 - O   2        /143. RY*(   4) H  12                    0.25    1.97    0.053
 162. BD*(   1) C   1 - C   3        /140. RY*(   1) H  12                    0.43    0.06    0.031
 164. BD*(   2) C   3 - C   4        / 40. LP*(   1) H  12                    0.11    0.03    0.003
 174. BD*(   2) C   7 - C   8        / 40. LP*(   1) H  12                    0.06    0.03    0.002
 179. BD*(   2) N   9 - O  11        / 40. LP*(   1) H  12                    0.03    0.14    0.003

 from unit  2 to unit  1
  40. LP*(   1) H  12                / 41. RY*(   1) C   1                    1.42    0.54    0.061
  40. LP*(   1) H  12                / 42. RY*(   2) C   1                    0.70    1.19    0.064
  40. LP*(   1) H  12                / 43. RY*(   3) C   1                    0.36    0.88    0.039
  40. LP*(   1) H  12                / 44. RY*(   4) C   1                    0.06    1.68    0.021
  40. LP*(   1) H  12                / 45. RY*(   5) C   1                    1.63    1.46    0.108
  40. LP*(   1) H  12                / 46. RY*(   6) C   1                    0.25    0.86    0.033
  40. LP*(   1) H  12                / 47. RY*(   7) C   1                    0.33    1.97    0.057
  40. LP*(   1) H  12                / 49. RY*(   9) C   1                    0.46    2.00    0.067
  40. LP*(   1) H  12                / 50. RY*(   1) O   2                    0.06    1.14    0.018
  40. LP*(   1) H  12                / 53. RY*(   4) O   2                    0.03    1.46    0.015
  40. LP*(   1) H  12                / 57. RY*(   8) O   2                    0.10    2.79    0.037
  40. LP*(   1) H  12                / 59. RY*(   1) C   3                    0.08    1.05    0.021
  40. LP*(   1) H  12                / 60. RY*(   2) C   3                    0.83    0.94    0.062
  40. LP*(   1) H  12                / 61. RY*(   3) C   3                    0.04    0.68    0.011
  40. LP*(   1) H  12                / 66. RY*(   8) C   3                    0.05    2.32    0.024
  40. LP*(   1) H  12                / 68. RY*(   1) C   4                    0.08    1.06    0.021
  40. LP*(   1) H  12                / 71. RY*(   4) C   4                    0.07    0.67    0.015
  40. LP*(   1) H  12                /104. RY*(   1) C   8                    0.04    0.87    0.012
  40. LP*(   1) H  12                /106. RY*(   3) C   8                    0.13    0.57    0.019
  40. LP*(   1) H  12                /107. RY*(   4) C   8                    0.03    0.83    0.010
  40. LP*(   1) H  12                /125. RY*(   4) O  10                    0.03    1.23    0.014
  40. LP*(   1) H  12                /144. RY*(   1) H  13                    0.03    0.34    0.007
  40. LP*(   1) H  12                /160. BD*(   1) C   1 - O   2            0.30    0.51    0.027
  40. LP*(   1) H  12                /162. BD*(   1) C   1 - C   3            2.94    0.30    0.062
  40. LP*(   1) H  12                /165. BD*(   1) C   3 - C   8            0.39    0.48    0.030
  40. LP*(   1) H  12                /166. BD*(   1) C   4 - C   5            0.08    0.52    0.014
  40. LP*(   1) H  12                /177. BD*(   1) N   9 - O  10            0.08    0.38    0.012

 within unit  2
  40. LP*(   1) H  12                /140. RY*(   1) H  12                   20.82    0.36    0.190
  40. LP*(   1) H  12                /141. RY*(   2) H  12                    0.72    1.91    0.082
  40. LP*(   1) H  12                /142. RY*(   3) H  12                    0.57    1.84    0.072
  40. LP*(   1) H  12                /143. RY*(   4) H  12                    1.10    1.86    0.101


 Natural Bond Orbitals (Summary):

                                                            Principal Delocalizations
           NBO                        Occupancy    Energy   (geminal,vicinal,remote)
 ====================================================================================
 Molecular unit  1  (C7H4NO3)
     1. BD (   1) C   1 - O   2          0.99794    -1.33061  40(r),161(g),165(v),60(v)
                                                    41(g)
     2. BD (   2) C   1 - O   2          0.79123    -0.57103  40(r),161(g),140(r),162(g)
                                                    165(v),163(v),45(g),143(r)
                                                    42(g),41(g),61(v),141(r)
                                                    142(r)
     3. BD (   1) C   1 - C   3          0.94452    -0.89852  40(r),163(g),173(v),166(v)
                                                    165(g),161(g),50(v),68(v)
                                                    140(r),104(v),105(v),143(r)
                                                    142(r),141(r)
     4. BD (   1) C   3 - C   4          0.97985    -0.90464  176(v),165(g),161(v),166(g)
                                                    170(v),162(g),78(v),167(g)
                                                    77(v),41(v),104(v),40(r)
     5. BD (   2) C   3 - C   4          0.81318    -0.47319  32(v),174(v),169(v),107(v)
                                                    81(v),44(v),162(g),62(g)
                                                    80(v)
     6. BD (   1) C   3 - C   8          0.98279    -0.93123  173(g),163(g),162(g),167(v)
                                                    175(v),161(v),178(v),95(v)
                                                    160(v),68(v),179(v),176(g)
                                                    113(v),43(v),40(r)
     7. BD (   1) C   4 - C   5          0.98712    -0.89973  162(v),163(g),168(g),172(v)
                                                    59(v),167(g),87(v),170(g)
                                                    86(v)
     8. BD (   1) C   4 - H  13          0.98788    -0.71214  165(v),168(v),166(g),77(v)
                                                    163(g)
     9. BD (   1) C   5 - C   6          0.99000    -0.89082  167(v),175(v),166(g),171(g)
                                                    96(v),69(v),170(g),172(g)
    10. BD (   2) C   5 - C   6          0.74394    -0.44700  174(v),164(v),99(v),72(v)
                                                    89(g)
    11. BD (   1) C   5 - H  14          0.98586    -0.70109  163(v),171(v),166(g),168(g)
                                                    86(v),68(v)
    12. BD (   1) C   6 - C   7          0.98706    -0.89667  176(v),173(g),168(g),170(v)
                                                    105(v),175(g),78(v),172(g)
                                                    77(v)
    13. BD (   1) C   6 - H  15          0.98833    -0.70140  173(v),166(v),171(g),168(g)
                                                    77(v),95(v)
    14. BD (   1) C   7 - C   8          0.98059    -0.91482  165(g),162(v),171(g),172(v)
                                                    177(v),175(g),87(v),86(v)
                                                    60(v),179(v),113(v),40(r)
    15. BD (   2) C   7 - C   8          0.75996    -0.47510  164(v),169(v),179(v),62(v)
                                                    178(v),177(v),89(v),118(v)
                                                    32(r)
    16. BD (   1) C   7 - H  16          0.98589    -0.71028  165(v),168(v),176(v),171(g)
                                                    173(g),86(v)
    17. BD (   1) C   8 - N   9          0.99204    -1.01010  163(v),171(v),122(v),131(v)
                                                    173(g),165(g),95(v)
    18. BD (   1) N   9 - O  10          0.99721    -1.30444  104(v),176(g),173(v),113(g)
                                                    40(r)
    19. BD (   1) N   9 - O  11          0.99673    -1.26084  176(g),104(v),105(v),165(v)
                                                    122(v)
    20. BD (   2) N   9 - O  11          0.97664    -0.70043  179(g),174(v),123(v),165(v)
                                                    107(v),176(g)
    21. CR (   1) C   1                  0.99964   -10.42396  40(r),161(g),140(r),165(v)
                                                    163(v),61(v),143(r)
    22. CR (   1) O   2                  0.99987   -19.18274  41(v),162(v),40(r)
    23. CR (   1) C   3                  0.99934   -10.31544  69(v),161(v),173(v),176(v)
                                                    166(v),105(v),104(v),163(g)
                                                    42(v),167(v),40(r)
    24. CR (   1) C   4                  0.99947   -10.28811  78(v),60(v),165(v),162(v)
                                                    168(v),144(v),170(v)
    25. CR (   1) C   5                  0.99947   -10.28100  87(v),163(v),71(v),171(v)
                                                    148(v),167(v),172(v)
    26. CR (   1) C   6                  0.99948   -10.28156  78(v),173(v),166(v),152(v)
                                                    98(v),175(v),95(v),170(v)
                                                    96(v),79(v)
    27. CR (   1) C   7                  0.99944   -10.28421  165(v),87(v),104(v),156(v)
                                                    168(v),176(v),106(v),172(v)
    28. CR (   1) C   8                  0.99931   -10.34332  96(v),162(v),59(v),163(v)
                                                    171(v),173(g),176(g),60(v)
                                                    165(g),175(v),114(v)
    29. CR (   1) N   9                  0.99964   -14.63268  105(v),165(v)
    30. CR (   1) O  10                  0.99988   -19.17469  113(v),176(v),114(v),178(v)
                                                    40(r)
    31. CR (   1) O  11                  0.99988   -19.16435  113(v),114(v),176(v),177(v)
    32. LP*(   1) C   1                  0.35319    -0.36601  164(v),51(v),46(g),44(g)
                                                    45(g),55(v),143(r),40(r)
                                                    141(r)
    33. LP (   1) O   2                  0.99210    -0.93008  41(v),162(v),40(r)
    34. LP (   2) O   2                  0.70852    -0.51355  32(v),46(v),44(v),51(g)
                                                    55(g),45(v)
    35. LP (   1) O  10                  0.98933    -0.97408  113(v),176(v),178(v),40(r)
                                                    114(v),116(v),140(r)
    36. LP (   2) O  10                  0.81141    -0.48491  178(v),176(v),114(v),116(v)
                                                    32(r),40(r),179(v),113(v)
    37. LP (   3) O  10                  0.73253    -0.48619  179(v),115(v),40(r),176(v)
                                                    120(v),123(g)
    38. LP (   1) O  11                  0.98990    -0.96215  176(v),113(v),114(v),177(v)
                                                    116(v)
    39. LP (   2) O  11                  0.90936    -0.49158  177(v),176(v),113(v),116(v)
                                                    114(v),179(g),117(v),165(r)
    41. RY*(   1) C   1                  0.00692     0.38479   
    42. RY*(   2) C   1                  0.00259     1.03188   
    43. RY*(   3) C   1                  0.00108     0.72766   
    44. RY*(   4) C   1                  0.00097     1.53013   
    45. RY*(   5) C   1                  0.00028     1.31010   
    46. RY*(   6) C   1                  0.00021     0.70965   
    47. RY*(   7) C   1                  0.00003     1.81550   
    48. RY*(   8) C   1                  0.00001     1.65490   
    49. RY*(   9) C   1                  0.00001     1.84245   
    50. RY*(   1) O   2                  0.00170     0.98345   
    51. RY*(   2) O   2                  0.00023     0.86977   
    52. RY*(   3) O   2                  0.00009     1.09148   
    53. RY*(   4) O   2                  0.00003     1.30510   
    54. RY*(   5) O   2                  0.00000     2.58918   
    55. RY*(   6) O   2                  0.00000     2.50857   
    56. RY*(   7) O   2                  0.00000     2.38433   
    57. RY*(   8) O   2                  0.00000     2.63729   
    58. RY*(   9) O   2                  0.00000     2.57863   
    59. RY*(   1) C   3                  0.00298     0.89773   
    60. RY*(   2) C   3                  0.00260     0.78529   
    61. RY*(   3) C   3                  0.00099     0.52269   
    62. RY*(   4) C   3                  0.00061     0.55162   
    63. RY*(   5) C   3                  0.00028     1.48854   
    64. RY*(   6) C   3                  0.00012     1.96872   
    65. RY*(   7) C   3                  0.00012     1.66381   
    66. RY*(   8) C   3                  0.00007     2.16972   
    67. RY*(   9) C   3                  0.00001     1.96931   
    68. RY*(   1) C   4                  0.00287     0.90382   
    69. RY*(   2) C   4                  0.00159     0.54978   
    70. RY*(   3) C   4                  0.00067     0.74058   
    71. RY*(   4) C   4                  0.00048     0.51620   
    72. RY*(   5) C   4                  0.00017     1.35434   
    73. RY*(   6) C   4                  0.00007     2.13141   
    74. RY*(   7) C   4                  0.00003     2.16894   
    75. RY*(   8) C   4                  0.00000     1.63095   
    76. RY*(   9) C   4                  0.00000     1.99541   
    77. RY*(   1) C   5                  0.00255     0.99679   
    78. RY*(   2) C   5                  0.00132     0.47392   
    79. RY*(   3) C   5                  0.00041     0.52931   
    80. RY*(   4) C   5                  0.00027     1.65189   
    81. RY*(   5) C   5                  0.00021     0.50621   
    82. RY*(   6) C   5                  0.00007     2.17814   
    83. RY*(   7) C   5                  0.00003     2.02050   
    84. RY*(   8) C   5                  0.00000     1.62318   
    85. RY*(   9) C   5                  0.00000     2.01831   
    86. RY*(   1) C   6                  0.00265     0.99572   
    87. RY*(   2) C   6                  0.00131     0.47161   
    88. RY*(   3) C   6                  0.00043     0.54517   
    89. RY*(   4) C   6                  0.00023     1.50150   
    90. RY*(   5) C   6                  0.00021     0.64400   
    91. RY*(   6) C   6                  0.00007     2.18526   
    92. RY*(   7) C   6                  0.00003     2.00386   
    93. RY*(   8) C   6                  0.00000     1.63129   
    94. RY*(   9) C   6                  0.00000     2.01608   
    95. RY*(   1) C   7                  0.00296     0.86672   
    96. RY*(   2) C   7                  0.00167     0.57155   
    97. RY*(   3) C   7                  0.00055     0.68486   
    98. RY*(   4) C   7                  0.00050     0.47713   
    99. RY*(   5) C   7                  0.00021     1.42313   
   100. RY*(   6) C   7                  0.00007     2.15701   
   101. RY*(   7) C   7                  0.00004     2.15969   
   102. RY*(   8) C   7                  0.00000     1.66217   
   103. RY*(   9) C   7                  0.00000     2.01178   
   104. RY*(   1) C   8                  0.00407     0.71815   
   105. RY*(   2) C   8                  0.00292     0.77310   
   106. RY*(   3) C   8                  0.00135     0.41292   
   107. RY*(   4) C   8                  0.00092     0.67346   
   108. RY*(   5) C   8                  0.00043     1.58534   
   109. RY*(   6) C   8                  0.00021     2.00286   
   110. RY*(   7) C   8                  0.00015     1.69013   
   111. RY*(   8) C   8                  0.00009     2.10997   
   112. RY*(   9) C   8                  0.00001     1.94756   
   113. RY*(   1) N   9                  0.00824     0.84917   
   114. RY*(   2) N   9                  0.00513     1.22436   
   115. RY*(   3) N   9                  0.00348     2.01261   
   116. RY*(   4) N   9                  0.00181     1.74333   
   117. RY*(   5) N   9                  0.00122     2.36963   
   118. RY*(   6) N   9                  0.00073     1.23386   
   119. RY*(   7) N   9                  0.00022     1.03026   
   120. RY*(   8) N   9                  0.00009     1.55561   
   121. RY*(   9) N   9                  0.00002     2.34479   
   122. RY*(   1) O  10                  0.00142     0.92585   
   123. RY*(   2) O  10                  0.00110     0.96368   
   124. RY*(   3) O  10                  0.00094     1.14944   
   125. RY*(   4) O  10                  0.00008     1.07948   
   126. RY*(   5) O  10                  0.00001     2.48872   
   127. RY*(   6) O  10                  0.00001     2.47856   
   128. RY*(   7) O  10                  0.00001     2.68192   
   129. RY*(   8) O  10                  0.00001     2.72355   
   130. RY*(   9) O  10                  0.00000     2.52433   
   131. RY*(   1) O  11                  0.00139     0.91941   
   132. RY*(   2) O  11                  0.00119     0.88806   
   133. RY*(   3) O  11                  0.00086     1.20297   
   134. RY*(   4) O  11                  0.00005     1.21385   
   135. RY*(   5) O  11                  0.00001     2.49395   
   136. RY*(   6) O  11                  0.00001     2.54700   
   137. RY*(   7) O  11                  0.00000     2.56881   
   138. RY*(   8) O  11                  0.00001     2.66016   
   139. RY*(   9) O  11                  0.00000     2.56076   
   144. RY*(   1) H  13                  0.00114     0.18828   
   145. RY*(   2) H  13                  0.00006     1.50520   
   146. RY*(   3) H  13                  0.00004     1.90773   
   147. RY*(   4) H  13                  0.00003     2.01329   
   148. RY*(   1) H  14                  0.00067     0.18072   
   149. RY*(   2) H  14                  0.00005     1.47029   
   150. RY*(   3) H  14                  0.00004     1.84915   
   151. RY*(   4) H  14                  0.00003     2.12790   
   152. RY*(   1) H  15                  0.00065     0.18155   
   153. RY*(   2) H  15                  0.00005     1.47033   
   154. RY*(   3) H  15                  0.00003     2.16612   
   155. RY*(   4) H  15                  0.00004     1.80819   
   156. RY*(   1) H  16                  0.00089     0.20138   
   157. RY*(   2) H  16                  0.00005     1.87927   
   158. RY*(   3) H  16                  0.00006     1.47678   
   159. RY*(   4) H  16                  0.00003     2.09394   
   160. BD*(   1) C   1 - O   2          0.00243     0.35591   
   161. BD*(   2) C   1 - O   2          0.27755    -0.26000  40(r),162(g),140(r),50(g)
                                                    57(g),42(g),163(v),143(r)
                                                    141(r),142(r)
   162. BD*(   1) C   1 - C   3          0.03858     0.14620   
   163. BD*(   1) C   3 - C   4          0.01166     0.33557   
   164. BD*(   2) C   3 - C   4          0.16346    -0.18436  174(v),169(v),32(v),70(g)
                                                    63(g),71(g),62(g),40(r)
   165. BD*(   1) C   3 - C   8          0.01682     0.32424   
   166. BD*(   1) C   4 - C   5          0.00796     0.37063   
   167. BD*(   1) C   4 - H  13          0.00673     0.27874   
   168. BD*(   1) C   5 - C   6          0.00801     0.36587   
   169. BD*(   2) C   5 - C   6          0.11935    -0.16207  174(v),164(v),81(g),90(g)
   170. BD*(   1) C   5 - H  14          0.00649     0.29306   
   171. BD*(   1) C   6 - C   7          0.00805     0.36759   
   172. BD*(   1) C   6 - H  15          0.00628     0.29457   
   173. BD*(   1) C   7 - C   8          0.01063     0.34215   
   174. BD*(   2) C   7 - C   8          0.16339    -0.17976  164(v),169(v),179(v),97(g)
                                                    178(v),173(g),108(g)
   175. BD*(   1) C   7 - H  16          0.00667     0.28542   
   176. BD*(   1) C   8 - N   9          0.05506     0.06362   
   177. BD*(   1) N   9 - O  10          0.02996     0.23109   
   178. BD*(   1) N   9 - O  11          0.04640     0.20696   
   179. BD*(   2) N   9 - O  11          0.25292    -0.28898  178(g),174(v),115(g),132(g)
                                                    120(g),133(g),173(v),136(g)
                                                    123(v)
       -------------------------------
              Total Lewis   35.99735  ( 95.5480%)
        Valence non-Lewis    1.59159  (  4.2246%)
        Rydberg non-Lewis    0.08570  (  0.2275%)
       -------------------------------
            Total unit  1   37.67464  (100.0000%)
           Charge unit  1    0.82536

 Molecular unit  2  (H)
    40. LP*(   1) H  12                  0.32347    -0.15338  161(r),140(g),162(r),45(r)
                                                    41(r),143(g),60(r),141(g)
                                                    42(r),142(g),49(r),165(r)
                                                    43(r),47(r),160(r),46(r)
                                                    106(r),57(r),59(r),68(r)
                                                    166(r),164(r),177(r),71(r)
                                                    50(r),44(r),66(r),174(r)
                                                    61(r),104(r),144(r),125(r)
                                                    32(r),53(r),107(r)
   140. RY*(   1) H  12                  0.00178     0.20234   
   141. RY*(   2) H  12                  0.00005     1.75840   
   142. RY*(   3) H  12                  0.00003     1.69129   
   143. RY*(   4) H  12                  0.00002     1.70589   
       -------------------------------
              Total Lewis    0.00000  (  0.0000%)
        Valence non-Lewis    0.32347  ( 99.4213%)
        Rydberg non-Lewis    0.00188  (  0.5787%)
       -------------------------------
            Total unit  2    0.32536  (100.0000%)
           Charge unit  2    0.17464
 Unable to Open any file for archive entry.
 1\1\GINC-COMPUTE-0-11\SP\UB3LYP\def2SVP\C7H5N1O3(1+,2)\ZAHRT2\08-Jan-2
 021\0\\# b3lyp/def2svp geom=NewRedundant pop=NBO\\99\\1,2\C,0,-1.68324
 66367,1.5629928781,-0.0757190197\O,0,-1.622280356,2.7392262157,-0.3470
 359334\C,0,-0.4535400141,0.6981740395,-0.0396387329\C,0,0.7844846443,1
 .3558447548,-0.1085234\C,0,1.984975975,0.6543453717,-0.016827056\C,0,1
 .9723922521,-0.7325411378,0.1644734058\C,0,0.7578067764,-1.4131688413,
 0.2432336793\C,0,-0.434183879,-0.6993892557,0.1237515947\N,0,-1.680842
 3867,-1.4928221158,0.1446443142\O,0,-2.6356275444,-1.0612325961,-0.483
 6994876\O,0,-1.6676265747,-2.538720569,0.7695808701\H,0,-2.6438391963,
 1.077531367,0.1886318586\H,0,0.764699167,2.4406142936,-0.2289615249\H,
 0,2.9348070677,1.1896125929,-0.0804634862\H,0,2.9091413991,-1.28821181
 64,0.2426572999\H,0,0.7128793064,-2.4922551814,0.3861206166\\Version=E
 S64L-G16RevC.01\State=2-A\HF=-549.3051773\S2=0.757489\S2-1=0.\S2A=0.75
 0047\RMSD=9.634e-09\Dipole=1.3249134,0.9039799,0.1297817\Quadrupole=7.
 8208307,0.3348271,-8.1556578,-3.4275016,-0.6560593,0.1316426\PG=C01 [X
 (C7H5N1O3)]\\@
 The archive entry for this job was punched.


 FOR THE NATURE OF THE CHEMICAL BOND
 IS THE PROBLEM AT THE HEART OF ALL CHEMISTRY.

                     -- BRYCE CRAWFORD, JR., 1953
 File lengths (MBytes):  RWF=     36 Int=      0 D2E=      0 Chk=      3 Scr=      1
 Normal termination of Gaussian 16
