# Supplementary material for: Machine-Learning-Guided Discovery of Electrochemical Reactions
Source: J Am Chem Soc. 2022 Dec 2;144(49):22599–610. doi: 10.1021/jacs.2c08997 (PMC9756344; doi:10.1021/jacs.2c08997)
Supplement: Supplementary file 3 — ja2c08997_si_003.zip [file ja2c08997_si_003.zip › Oxidation Site Selectivity/Ologs_notimes/10.log]

 Entering Gaussian System, Link 0=g16
 Input=10.com
 Output=10.log
 Initial command:
  
 Copyright (c) 1988-2019, Gaussian, Inc.  All Rights Reserved.
  
 This is part of the Gaussian(R) 16 program.  It is based on
 the Gaussian(R) 09 system (copyright 2009, Gaussian, Inc.),
 the Gaussian(R) 03 system (copyright 2003, Gaussian, Inc.),
 the Gaussian(R) 98 system (copyright 1998, Gaussian, Inc.),
 the Gaussian(R) 94 system (copyright 1995, Gaussian, Inc.),
 the Gaussian 92(TM) system (copyright 1992, Gaussian, Inc.),
 the Gaussian 90(TM) system (copyright 1990, Gaussian, Inc.),
 the Gaussian 88(TM) system (copyright 1988, Gaussian, Inc.),
 the Gaussian 86(TM) system (copyright 1986, Carnegie Mellon
 University), and the Gaussian 82(TM) system (copyright 1983,
 Carnegie Mellon University). Gaussian is a federally registered
 trademark of Gaussian, Inc.
  
 This software contains proprietary and confidential information,
 including trade secrets, belonging to Gaussian, Inc.
  
 This software is provided under written license and may be
 used, copied, transmitted, or stored only in accord with that
 written license.
  
 The following legend is applicable only to US Government
 contracts under FAR:
  
                    RESTRICTED RIGHTS LEGEND
  
 Use, reproduction and disclosure by the US Government is
 subject to restrictions as set forth in subparagraphs (a)
 and (c) of the Commercial Computer Software - Restricted
 Rights clause in FAR 52.227-19.
  
 Gaussian, Inc.
 340 Quinnipiac St., Bldg. 40, Wallingford CT 06492
  
  
 ---------------------------------------------------------------
 Warning -- This program may not be used in any manner that
 competes with the business of Gaussian, Inc. or will provide
 assistance to any competitor of Gaussian, Inc.  The licensee
 of this program is prohibited from giving any competitor of
 Gaussian, Inc. access to this program.  By using this program,
 the user acknowledges that Gaussian, Inc. is engaged in the
 business of creating and licensing software in the field of
 computational chemistry and represents and warrants to the
 licensee that it is not a competitor of Gaussian, Inc. and that
 it will not use this program in any manner prohibited above.
 ---------------------------------------------------------------
  

 Cite this work as:
 Gaussian 16, Revision C.01,
 M. J. Frisch, G. W. Trucks, H. B. Schlegel, G. E. Scuseria, 
 M. A. Robb, J. R. Cheeseman, G. Scalmani, V. Barone, 
 G. A. Petersson, H. Nakatsuji, X. Li, M. Caricato, A. V. Marenich, 
 J. Bloino, B. G. Janesko, R. Gomperts, B. Mennucci, H. P. Hratchian, 
 J. V. Ortiz, A. F. Izmaylov, J. L. Sonnenberg, D. Williams-Young, 
 F. Ding, F. Lipparini, F. Egidi, J. Goings, B. Peng, A. Petrone, 
 T. Henderson, D. Ranasinghe, V. G. Zakrzewski, J. Gao, N. Rega, 
 G. Zheng, W. Liang, M. Hada, M. Ehara, K. Toyota, R. Fukuda, 
 J. Hasegawa, M. Ishida, T. Nakajima, Y. Honda, O. Kitao, H. Nakai, 
 T. Vreven, K. Throssell, J. A. Montgomery, Jr., J. E. Peralta, 
 F. Ogliaro, M. J. Bearpark, J. J. Heyd, E. N. Brothers, K. N. Kudin, 
 V. N. Staroverov, T. A. Keith, R. Kobayashi, J. Normand, 
 K. Raghavachari, A. P. Rendell, J. C. Burant, S. S. Iyengar, 
 J. Tomasi, M. Cossi, J. M. Millam, M. Klene, C. Adamo, R. Cammi, 
 J. W. Ochterski, R. L. Martin, K. Morokuma, O. Farkas, 
 J. B. Foresman, and D. J. Fox, Gaussian, Inc., Wallingford CT, 2019.
 
 ******************************************
 Gaussian 16:  ES64L-G16RevC.01  3-Jul-2019
                 8-Jan-2021 
 ******************************************
 %nprocshared=16
 Will use up to   16 processors via shared memory.
 %mem=7GB
 -----------------------------------------
 # b3lyp/def2svp geom=NewRedundant pop=NBO
 -----------------------------------------
 1/29=4000,38=1,172=1/1;
 2/12=2,17=6,18=5,40=1/2;
 3/5=43,7=101,11=2,25=1,30=1,74=-5/1,2,3;
 4//1;
 5/5=2,38=5/2;
 6/7=2,8=2,9=2,10=2,28=1,40=1/1,7;
 99/5=1,9=1/99;
 --
 10
 --
 Symbolic Z-matrix:
 Charge =  1 Multiplicity = 2
 C                    -1.99205  -0.94391   1.13538 
 C                    -1.69481   0.12797   0.07218 
 C                    -2.45661  -0.2287   -1.21812 
 C                    -2.23103   1.48319   0.57051 
 C                    -0.16607   0.24628  -0.23434 
 C                     0.68438   0.69748   0.96756 
 C                     2.15485   0.89351   0.58688 
 C                     2.75979  -0.3694   -0.02633 
 O                     4.0861   -0.16407  -0.47885 
 C                     1.92807  -0.82659  -1.21683 
 C                     0.45724  -1.02463  -0.84104 
 H                    -1.66118  -1.94325   0.81373 
 H                    -3.07598  -1.00195   1.32514 
 H                    -1.50291  -0.71665   2.095 
 H                    -2.22752   0.48609  -2.02566 
 H                    -3.54383  -0.19882  -1.04274 
 H                    -2.21228  -1.23801  -1.58024 
 H                    -1.81614   1.76035   1.55073 
 H                    -1.99133   2.29128  -0.1402 
 H                    -3.32678   1.44642   0.67858 
 H                    -0.07792   1.04022  -1.00125 
 H                     0.2937    1.6331    1.39281 
 H                     0.61778  -0.06033   1.76791 
 H                     2.25193   1.70743  -0.15295 
 H                     2.74013   1.19701   1.47377 
 H                     2.73352  -1.17385   0.74136 
 H                     4.61189   0.15204   0.26705 
 H                     2.01992  -0.05942  -2.00558 
 H                     2.35858  -1.75467  -1.62561 
 H                     0.37867  -1.85268  -0.11479 
 H                    -0.10011  -1.34169  -1.73404 
 
                          Input orientation:                          
 ---------------------------------------------------------------------
 Center     Atomic      Atomic             Coordinates (Angstroms)
 Number     Number       Type             X           Y           Z
 ---------------------------------------------------------------------
      1          6           0       -1.992050   -0.943909    1.135378
      2          6           0       -1.694815    0.127967    0.072176
      3          6           0       -2.456609   -0.228698   -1.218120
      4          6           0       -2.231031    1.483191    0.570514
      5          6           0       -0.166069    0.246284   -0.234339
      6          6           0        0.684378    0.697483    0.967557
      7          6           0        2.154849    0.893509    0.586876
      8          6           0        2.759788   -0.369395   -0.026334
      9          8           0        4.086097   -0.164068   -0.478848
     10          6           0        1.928073   -0.826587   -1.216827
     11          6           0        0.457242   -1.024630   -0.841042
     12          1           0       -1.661177   -1.943251    0.813734
     13          1           0       -3.075979   -1.001954    1.325139
     14          1           0       -1.502906   -0.716652    2.094999
     15          1           0       -2.227516    0.486094   -2.025662
     16          1           0       -3.543833   -0.198820   -1.042741
     17          1           0       -2.212283   -1.238008   -1.580244
     18          1           0       -1.816144    1.760353    1.550725
     19          1           0       -1.991334    2.291278   -0.140197
     20          1           0       -3.326784    1.446418    0.678578
     21          1           0       -0.077917    1.040216   -1.001251
     22          1           0        0.293704    1.633100    1.392806
     23          1           0        0.617785   -0.060326    1.767906
     24          1           0        2.251932    1.707435   -0.152951
     25          1           0        2.740131    1.197010    1.473770
     26          1           0        2.733524   -1.173846    0.741365
     27          1           0        4.611889    0.152045    0.267052
     28          1           0        2.019917   -0.059418   -2.005583
     29          1           0        2.358581   -1.754666   -1.625611
     30          1           0        0.378674   -1.852682   -0.114786
     31          1           0       -0.100114   -1.341693   -1.734038
 ---------------------------------------------------------------------
                    Distance matrix (angstroms):
                    1          2          3          4          5
     1  C    0.000000
     2  C    1.538722   0.000000
     3  C    2.503256   1.540261   0.000000
     4  C    2.503398   1.540292   2.486093   0.000000
     5  C    2.574275   1.563654   2.537717   2.538070   0.000000
     6  C    3.144138   2.605113   3.937105   3.045421   1.539933
     7  C    4.568778   3.958646   5.077687   4.425374   2.545575
     8  C    4.925404   4.483364   5.352657   5.356919   2.997159
     9  O    6.337015   5.814452   6.584657   6.612166   4.278912
    10  C    4.573182   3.962072   4.425258   5.082107   2.549856
    11  C    3.148298   2.606491   3.044047   3.938079   1.540074
    12  H    1.100734   2.200224   2.775038   3.482011   2.850942
    13  H    1.101944   2.180425   2.729415   2.731180   3.529540
    14  H    1.100809   2.200460   3.482012   2.773722   2.853104
    15  H    3.477431   2.193844   1.102513   2.781069   2.741517
    16  H    2.776219   2.183736   1.101684   2.674921   3.501561
    17  H    2.740364   2.205483   1.099788   3.468578   2.863840
    18  H    2.741622   2.205790   3.468865   1.099893   2.863845
    19  H    3.477575   2.193841   2.780050   1.102528   2.742710
    20  H    2.775580   2.183886   2.675945   1.101682   3.501979
    21  H    3.487957   2.144482   2.704691   2.702327   1.107363
    22  H    3.454260   2.822001   4.224624   2.659497   2.186835
    23  H    2.827022   2.873860   4.289125   3.454265   2.171962
    24  H    5.167282   4.257018   5.201303   4.546498   2.826360
    25  H    5.204958   4.772427   6.023705   5.060655   3.502501
    26  H    4.747544   4.663981   5.627643   5.633458   3.372893
    27  H    6.750342   6.309759   7.232867   6.977793   4.805117
    28  H    5.171445   4.260449   4.548410   5.204467   2.830069
    29  H    5.216165   4.780879   5.067611   6.030856   3.509030
    30  H    2.830037   2.873549   3.448695   4.290483   2.171796
    31  H    3.459942   2.822300   2.656689   4.222764   2.185204
                    6          7          8          9         10
     6  C    0.000000
     7  C    1.531545   0.000000
     8  C    2.536410   1.528694   0.000000
     9  O    3.795531   2.446213   1.416342   0.000000
    10  C    2.939575   2.502699   1.522513   2.374998   0.000000
    11  C    2.507647   2.932588   2.528793   3.747044   1.530941
    12  H    3.535360   4.760328   4.767354   6.153651   4.272333
    13  H    4.142009   5.612430   6.023519   7.433153   5.615414
    14  H    2.838154   4.271560   4.774014   6.177945   4.769895
    15  H    4.181289   5.118248   5.440806   6.532768   4.432411
    16  H    4.766805   6.026924   6.387317   7.650818   5.510549
    17  H    4.316024   5.320866   5.281156   6.483519   4.176588
    18  H    2.778918   4.177225   5.287919   6.531387   5.326421
    19  H    3.305561   4.435451   5.446587   6.563427   5.122691
    20  H    4.090700   5.510210   6.390652   7.673598   6.030973
    21  H    2.138870   2.743887   3.315122   4.366030   2.748713
    22  H    1.099473   2.158791   3.479298   4.595122   3.940991
    23  H    1.104205   2.160370   2.811227   4.133746   3.348529
    24  H    2.175492   1.104194   2.141768   2.640623   2.767306
    25  H    2.175293   1.105101   2.168946   2.734387   3.463192
    26  H    2.784248   2.152368   1.112291   2.082793   2.145660
    27  H    4.026606   2.586330   1.946344   0.965791   3.219082
    28  H    3.346061   2.765343   2.135631   2.571181   1.104138
    29  H    3.942146   3.456795   2.153515   2.613308   1.101713
    30  H    2.787161   3.344950   2.806718   4.090104   2.160556
    31  H    3.474519   3.932890   3.469964   4.526220   2.155547
                   11         12         13         14         15
    11  C    0.000000
    12  H    2.840747   0.000000
    13  H    4.144454   1.774610   0.000000
    14  H    3.543638   1.780796   1.774441   0.000000
    15  H    3.300536   3.779501   3.763249   4.353333   0.000000
    16  H    4.090385   3.167639   2.543770   3.778750   1.779868
    17  H    2.778186   2.555820   3.040220   3.779211   1.780774
    18  H    4.317981   3.779399   3.044407   2.555368   3.818836
    19  H    4.181143   4.353186   3.764178   3.779194   2.620964
    20  H    4.768037   3.779203   2.544695   3.164120   3.073033
    21  H    2.139078   3.834314   4.309400   3.834573   2.444841
    22  H    3.475679   4.116694   4.278183   3.040102   4.399784
    23  H    2.786084   3.106367   3.837525   2.243900   4.773413
    24  H    3.340443   5.438236   6.157286   5.002828   5.006413
    25  H    3.937718   5.446871   6.219700   4.695892   6.117920
    26  H    2.776281   4.462132   5.841290   4.470872   5.918087
    27  H    4.457973   6.636300   7.845672   6.441021   7.221190
    28  H    2.174797   5.004781   6.160376   5.445826   4.282367
    29  H    2.182566   4.705786   6.229602   5.461822   5.119895
    30  H    1.104215   2.243066   3.838196   3.116739   3.989179
    31  H    1.099371   3.047939   4.281326   4.125534   2.819874
                   16         17         18         19         20
    16  H    0.000000
    17  H    1.772525   0.000000
    18  H    3.680942   4.353166   0.000000
    19  H    3.070085   3.818168   1.780952   0.000000
    20  H    2.390995   3.681104   1.772351   1.779777   0.000000
    21  H    3.680965   3.175068   3.170585   2.442895   3.679940
    22  H    4.900460   4.833451   2.119572   2.829257   3.694983
    23  H    5.023742   4.539419   3.047301   3.997299   4.360795
    24  H    6.165746   5.535523   4.410731   4.283263   5.646383
    25  H    6.911540   6.307354   4.591614   5.117526   6.123887
    26  H    6.598403   5.463972   5.473944   5.925244   6.602807
    27  H    8.267676   7.205142   6.749376   6.953037   8.054023
    28  H    5.648169   4.413786   5.538434   5.009548   6.169236
    29  H    6.131793   4.600195   6.314491   6.123551   6.919509
    30  H    4.356882   3.039482   4.543696   4.773886   5.024331
    31  H    3.693677   2.120298   4.832919   4.394942   4.899559
                   21         22         23         24         25
    21  H    0.000000
    22  H    2.494218   0.000000
    23  H    3.059971   1.764488   0.000000
    24  H    2.567682   2.495907   3.079790   0.000000
    25  H    3.753893   2.486310   2.484303   1.773441   0.000000
    26  H    3.980325   3.775718   2.601935   3.055079   2.481415
    27  H    4.938798   4.701869   4.272064   2.857453   2.459999
    28  H    2.572700   4.170549   4.025568   2.570573   3.768716
    29  H    3.760015   4.985130   4.173382   3.763807   4.296991
    30  H    3.059928   3.798780   2.610411   4.023056   4.171404
    31  H    2.492180   4.333778   3.797485   4.162827   4.980164
                   26         27         28         29         30
    26  H    0.000000
    27  H    2.347597   0.000000
    28  H    3.049083   3.453681   0.000000
    29  H    2.465869   3.506439   1.770011   0.000000
    30  H    2.595984   4.699451   3.079706   2.492435   0.000000
    31  H    3.766337   5.332784   2.492488   2.495493   1.764178
                   31
    31  H    0.000000
 Stoichiometry    C10H20O(1+,2)
 Framework group  C1[X(C10H20O)]
 Deg. of freedom    87
 Full point group                 C1      NOp   1
 Largest Abelian subgroup         C1      NOp   1
 Largest concise Abelian subgroup C1      NOp   1
                         Standard orientation:                         
 ---------------------------------------------------------------------
 Center     Atomic      Atomic             Coordinates (Angstroms)
 Number     Number       Type             X           Y           Z
 ---------------------------------------------------------------------
      1          6           0        2.307514   -0.012545    1.476810
      2          6           0        1.996304   -0.003326   -0.030085
      3          6           0        2.644696    1.242339   -0.662785
      4          6           0        2.640523   -1.243708   -0.677336
      5          6           0        0.458737    0.001260   -0.314483
      6          6           0       -0.278912   -1.253041    0.189498
      7          6           0       -1.759333   -1.242782   -0.202777
      8          6           0       -2.474940    0.011411    0.299029
      9          8           0       -3.816303    0.080128   -0.150470
     10          6           0       -1.755480    1.259893   -0.192617
     11          6           0       -0.275156    1.254589    0.197760
     12          1           0        1.899957    0.874700    1.985052
     13          1           0        3.397195   -0.013538    1.640739
     14          1           0        1.900291   -0.906064    1.974378
     15          1           0        2.399492    1.317037   -1.735087
     16          1           0        3.741527    1.191869   -0.572674
     17          1           0        2.319946    2.173411   -0.175776
     18          1           0        2.311473   -2.179666   -0.202495
     19          1           0        2.396729   -1.303879   -1.750887
     20          1           0        3.737427   -1.199091   -0.585059
     21          1           0        0.361151    0.004949   -1.417531
     22          1           0        0.191942   -2.166311   -0.201752
     23          1           0       -0.198448   -1.307572    1.289416
     24          1           0       -1.862804   -1.273172   -1.301692
     25          1           0       -2.263183   -2.144427    0.190187
     26          1           0       -2.439522    0.008836    1.410754
     27          1           0       -4.270098   -0.722823    0.136046
     28          1           0       -1.859761    1.297378   -1.291180
     29          1           0       -2.264435    2.152539    0.204773
     30          1           0       -0.191862    1.302818    1.297772
     31          1           0        0.199700    2.167443   -0.189315
 ---------------------------------------------------------------------
 Rotational constants (GHZ):           2.2372152           0.5980469           0.5427081
 Standard basis: def2SVP (5D, 7F)
 There are   265 symmetry adapted cartesian basis functions of A   symmetry.
 There are   254 symmetry adapted basis functions of A   symmetry.
   254 basis functions,   415 primitive gaussians,   265 cartesian basis functions
    44 alpha electrons       43 beta electrons
       nuclear repulsion energy       687.4401293689 Hartrees.
 NAtoms=   31 NActive=   31 NUniq=   31 SFac= 1.00D+00 NAtFMM=   60 NAOKFM=F Big=F
 Integral buffers will be    131072 words long.
 Raffenetti 2 integral format.
 Two-electron integral symmetry is turned on.
 One-electron integrals computed using PRISM.
   1 Symmetry operations used in ECPInt.
 ECPInt:  NShTT=    8001 NPrTT=   27231 LenC2=    7818 LenP2D=   21059.
 LDataN:  DoStor=T MaxTD1= 4 Len=   56
 NBasis=   254 RedAO= T EigKep=  1.02D-03  NBF=   254
 NBsUse=   254 1.00D-06 EigRej= -1.00D+00 NBFU=   254
 ExpMin= 1.22D-01 ExpMax= 2.27D+03 ExpMxC= 3.41D+02 IAcc=3 IRadAn=         5 AccDes= 0.00D+00
 Harris functional with IExCor=  402 and IRadAn=       5 diagonalized for initial guess.
 HarFok:  IExCor=  402 AccDes= 0.00D+00 IRadAn=         5 IDoV= 1 UseB2=F ITyADJ=14
 ICtDFT=  3500011 ScaDFX=  1.000000  1.000000  1.000000  1.000000
 FoFCou: FMM=F IPFlag=           0 FMFlag=      100000 FMFlg1=           0
         NFxFlg=           0 DoJE=T BraDBF=F KetDBF=T FulRan=T
         wScrn=  0.000000 ICntrl=       500 IOpCl=  0 I1Cent=   200000004 NGrid=           0
         NMat0=    1 NMatS0=      1 NMatT0=    0 NMatD0=    1 NMtDS0=    0 NMtDT0=    0
 Petite list used in FoFCou.
 Initial guess <Sx>= 0.0000 <Sy>= 0.0000 <Sz>= 0.5000 <S**2>= 0.7500 S= 0.5000
 Requested convergence on RMS density matrix=1.00D-08 within 128 cycles.
 Requested convergence on MAX density matrix=1.00D-06.
 Requested convergence on             energy=1.00D-06.
 No special actions if energy rises.
 Integral accuracy reduced to 1.0D-05 until final iterations.
 Initial convergence to 1.0D-05 achieved.  Increase integral accuracy.
 SCF Done:  E(UB3LYP) =  -467.662724204     A.U. after   27 cycles
            NFock= 27  Conv=0.44D-08     -V/T= 2.0118
 <Sx>= 0.0000 <Sy>= 0.0000 <Sz>= 0.5000 <S**2>= 0.7522 S= 0.5011
 <L.S>= 0.000000000000E+00
 Annihilation of the first spin contaminant:
 S**2 before annihilation     0.7522,   after     0.7500

 **********************************************************************

            Population analysis using the SCF Density.

 **********************************************************************

 Orbital symmetries:
 Alpha Orbitals:
       Occupied  (A) (A) (A) (A) (A) (A) (A) (A) (A) (A) (A) (A)
                 (A) (A) (A) (A) (A) (A) (A) (A) (A) (A) (A) (A)
                 (A) (A) (A) (A) (A) (A) (A) (A) (A) (A) (A) (A)
                 (A) (A) (A) (A) (A) (A) (A) (A)
       Virtual   (A) (A) (A) (A) (A) (A) (A) (A) (A) (A) (A) (A)
                 (A) (A) (A) (A) (A) (A) (A) (A) (A) (A) (A) (A)
                 (A) (A) (A) (A) (A) (A) (A) (A) (A) (A) (A) (A)
                 (A) (A) (A) (A) (A) (A) (A) (A) (A) (A) (A) (A)
                 (A) (A) (A) (A) (A) (A) (A) (A) (A) (A) (A) (A)
                 (A) (A) (A) (A) (A) (A) (A) (A) (A) (A) (A) (A)
                 (A) (A) (A) (A) (A) (A) (A) (A) (A) (A) (A) (A)
                 (A) (A) (A) (A) (A) (A) (A) (A) (A) (A) (A) (A)
                 (A) (A) (A) (A) (A) (A) (A) (A) (A) (A) (A) (A)
                 (A) (A) (A) (A) (A) (A) (A) (A) (A) (A) (A) (A)
                 (A) (A) (A) (A) (A) (A) (A) (A) (A) (A) (A) (A)
                 (A) (A) (A) (A) (A) (A) (A) (A) (A) (A) (A) (A)
                 (A) (A) (A) (A) (A) (A) (A) (A) (A) (A) (A) (A)
                 (A) (A) (A) (A) (A) (A) (A) (A) (A) (A) (A) (A)
                 (A) (A) (A) (A) (A) (A) (A) (A) (A) (A) (A) (A)
                 (A) (A) (A) (A) (A) (A) (A) (A) (A) (A) (A) (A)
                 (A) (A) (A) (A) (A) (A) (A) (A) (A) (A) (A) (A)
                 (A) (A) (A) (A) (A) (A)
 Beta  Orbitals:
       Occupied  (A) (A) (A) (A) (A) (A) (A) (A) (A) (A) (A) (A)
                 (A) (A) (A) (A) (A) (A) (A) (A) (A) (A) (A) (A)
                 (A) (A) (A) (A) (A) (A) (A) (A) (A) (A) (A) (A)
                 (A) (A) (A) (A) (A) (A) (A)
       Virtual   (A) (A) (A) (A) (A) (A) (A) (A) (A) (A) (A) (A)
                 (A) (A) (A) (A) (A) (A) (A) (A) (A) (A) (A) (A)
                 (A) (A) (A) (A) (A) (A) (A) (A) (A) (A) (A) (A)
                 (A) (A) (A) (A) (A) (A) (A) (A) (A) (A) (A) (A)
                 (A) (A) (A) (A) (A) (A) (A) (A) (A) (A) (A) (A)
                 (A) (A) (A) (A) (A) (A) (A) (A) (A) (A) (A) (A)
                 (A) (A) (A) (A) (A) (A) (A) (A) (A) (A) (A) (A)
                 (A) (A) (A) (A) (A) (A) (A) (A) (A) (A) (A) (A)
                 (A) (A) (A) (A) (A) (A) (A) (A) (A) (A) (A) (A)
                 (A) (A) (A) (A) (A) (A) (A) (A) (A) (A) (A) (A)
                 (A) (A) (A) (A) (A) (A) (A) (A) (A) (A) (A) (A)
                 (A) (A) (A) (A) (A) (A) (A) (A) (A) (A) (A) (A)
                 (A) (A) (A) (A) (A) (A) (A) (A) (A) (A) (A) (A)
                 (A) (A) (A) (A) (A) (A) (A) (A) (A) (A) (A) (A)
                 (A) (A) (A) (A) (A) (A) (A) (A) (A) (A) (A) (A)
                 (A) (A) (A) (A) (A) (A) (A) (A) (A) (A) (A) (A)
                 (A) (A) (A) (A) (A) (A) (A) (A) (A) (A) (A) (A)
                 (A) (A) (A) (A) (A) (A) (A)
 The electronic state is 2-A.
 Alpha  occ. eigenvalues --  -19.38004 -10.43851 -10.38102 -10.36265 -10.35962
 Alpha  occ. eigenvalues --  -10.35556 -10.35289 -10.35120 -10.31906 -10.31143
 Alpha  occ. eigenvalues --  -10.30965  -1.24397  -1.01530  -0.96218  -0.91940
 Alpha  occ. eigenvalues --   -0.89506  -0.81992  -0.81331  -0.79538  -0.78306
 Alpha  occ. eigenvalues --   -0.73797  -0.71896  -0.68479  -0.65389  -0.63730
 Alpha  occ. eigenvalues --   -0.61341  -0.61112  -0.59551  -0.58251  -0.57409
 Alpha  occ. eigenvalues --   -0.56295  -0.55848  -0.54107  -0.53738  -0.52099
 Alpha  occ. eigenvalues --   -0.51334  -0.50670  -0.50167  -0.49921  -0.49039
 Alpha  occ. eigenvalues --   -0.48651  -0.46364  -0.46129  -0.45882
 Alpha virt. eigenvalues --   -0.11830  -0.09674  -0.08619  -0.06235  -0.06050
 Alpha virt. eigenvalues --   -0.03888  -0.03006  -0.02460  -0.02346  -0.02240
 Alpha virt. eigenvalues --   -0.01824  -0.01219  -0.00319   0.00850   0.01596
 Alpha virt. eigenvalues --    0.01794   0.03146   0.03733   0.05093   0.05413
 Alpha virt. eigenvalues --    0.05625   0.06367   0.06953   0.07760   0.07984
 Alpha virt. eigenvalues --    0.08585   0.09353   0.11174   0.11767   0.12566
 Alpha virt. eigenvalues --    0.13780   0.25384   0.25643   0.26113   0.27130
 Alpha virt. eigenvalues --    0.27733   0.27874   0.30097   0.31061   0.31296
 Alpha virt. eigenvalues --    0.35641   0.39269   0.39618   0.40606   0.42167
 Alpha virt. eigenvalues --    0.42918   0.43417   0.44560   0.45389   0.46607
 Alpha virt. eigenvalues --    0.46963   0.47924   0.48662   0.49640   0.49692
 Alpha virt. eigenvalues --    0.50350   0.50705   0.51187   0.51611   0.52734
 Alpha virt. eigenvalues --    0.53264   0.53415   0.54207   0.54791   0.55206
 Alpha virt. eigenvalues --    0.55464   0.56087   0.56929   0.57177   0.58421
 Alpha virt. eigenvalues --    0.58913   0.60036   0.60157   0.60590   0.61422
 Alpha virt. eigenvalues --    0.62191   0.62983   0.67536   0.70054   0.72244
 Alpha virt. eigenvalues --    0.76489   0.80200   0.83634   0.84997   0.88374
 Alpha virt. eigenvalues --    0.92329   0.92383   0.93363   0.94923   0.98413
 Alpha virt. eigenvalues --    1.00242   1.01786   1.03189   1.04772   1.09618
 Alpha virt. eigenvalues --    1.10413   1.11935   1.13105   1.13814   1.16501
 Alpha virt. eigenvalues --    1.19424   1.20715   1.22536   1.26223   1.28075
 Alpha virt. eigenvalues --    1.35928   1.37746   1.40940   1.41862   1.42399
 Alpha virt. eigenvalues --    1.42542   1.43542   1.44950   1.48167   1.52632
 Alpha virt. eigenvalues --    1.53820   1.55106   1.56321   1.56710   1.58139
 Alpha virt. eigenvalues --    1.58736   1.59340   1.60440   1.62497   1.62922
 Alpha virt. eigenvalues --    1.63690   1.65521   1.65868   1.67959   1.67986
 Alpha virt. eigenvalues --    1.68602   1.69534   1.69734   1.70984   1.71301
 Alpha virt. eigenvalues --    1.71644   1.73318   1.73536   1.73890   1.75602
 Alpha virt. eigenvalues --    1.76006   1.76140   1.78998   1.80529   1.81836
 Alpha virt. eigenvalues --    1.82216   1.83214   1.84062   1.86357   1.87245
 Alpha virt. eigenvalues --    1.90317   1.92836   1.94069   1.94722   1.96988
 Alpha virt. eigenvalues --    1.99901   2.02024   2.03311   2.04231   2.06049
 Alpha virt. eigenvalues --    2.07436   2.09349   2.10942   2.13253   2.17948
 Alpha virt. eigenvalues --    2.19696   2.25081   2.26171   2.26356   2.28445
 Alpha virt. eigenvalues --    2.28796   2.29366   2.30476   2.32594   2.33955
 Alpha virt. eigenvalues --    2.35653   2.37485   2.40028   2.43679   2.46575
 Alpha virt. eigenvalues --    2.47735   2.48289   2.50183   2.51255   2.53582
 Alpha virt. eigenvalues --    2.56036   2.60615   2.66530   2.68640   2.70620
 Alpha virt. eigenvalues --    2.71941   2.72619   2.74380   2.75918   2.76324
 Alpha virt. eigenvalues --    2.77717   2.78800   2.80654   2.81688   2.83590
 Alpha virt. eigenvalues --    2.85035   2.88890   2.89624   2.91191   2.92562
 Alpha virt. eigenvalues --    2.96255   2.97623   3.01845   3.17067   3.55293
  Beta  occ. eigenvalues --  -19.37125 -10.43727 -10.37868 -10.36176 -10.35835
  Beta  occ. eigenvalues --  -10.35530 -10.35182 -10.35016 -10.31804 -10.31097
  Beta  occ. eigenvalues --  -10.30952  -1.22570  -1.00936  -0.95660  -0.91462
  Beta  occ. eigenvalues --   -0.88842  -0.81595  -0.81176  -0.78998  -0.77577
  Beta  occ. eigenvalues --   -0.73262  -0.71236  -0.67916  -0.64697  -0.62314
  Beta  occ. eigenvalues --   -0.60941  -0.60551  -0.58857  -0.57720  -0.56952
  Beta  occ. eigenvalues --   -0.55369  -0.54740  -0.53718  -0.52788  -0.51925
  Beta  occ. eigenvalues --   -0.50931  -0.50364  -0.49495  -0.48940  -0.48242
  Beta  occ. eigenvalues --   -0.46021  -0.45864  -0.45012
  Beta virt. eigenvalues --   -0.41101  -0.11572  -0.09475  -0.08457  -0.06098
  Beta virt. eigenvalues --   -0.05923  -0.03755  -0.02843  -0.02362  -0.02253
  Beta virt. eigenvalues --   -0.02124  -0.01618  -0.00987  -0.00087   0.01123
  Beta virt. eigenvalues --    0.01753   0.02012   0.03344   0.03876   0.05387
  Beta virt. eigenvalues --    0.05603   0.05728   0.06542   0.07282   0.07958
  Beta virt. eigenvalues --    0.08226   0.08766   0.09640   0.11447   0.12068
  Beta virt. eigenvalues --    0.12737   0.14084   0.25616   0.25836   0.26302
  Beta virt. eigenvalues --    0.27422   0.28018   0.28307   0.30425   0.31399
  Beta virt. eigenvalues --    0.31549   0.35965   0.39510   0.39777   0.41100
  Beta virt. eigenvalues --    0.42557   0.43206   0.43803   0.44902   0.45853
  Beta virt. eigenvalues --    0.46894   0.47214   0.48168   0.48981   0.49856
  Beta virt. eigenvalues --    0.49922   0.50536   0.50940   0.51331   0.51800
  Beta virt. eigenvalues --    0.52990   0.53478   0.53667   0.54420   0.54968
  Beta virt. eigenvalues --    0.55374   0.55602   0.56312   0.57198   0.57392
  Beta virt. eigenvalues --    0.58589   0.59060   0.60208   0.60322   0.60723
  Beta virt. eigenvalues --    0.61595   0.62362   0.63242   0.67636   0.70204
  Beta virt. eigenvalues --    0.72489   0.77024   0.80760   0.84016   0.85264
  Beta virt. eigenvalues --    0.89963   0.92578   0.92710   0.93612   0.95195
  Beta virt. eigenvalues --    0.98777   1.00411   1.02086   1.03344   1.05088
  Beta virt. eigenvalues --    1.09830   1.10631   1.12235   1.13330   1.14132
  Beta virt. eigenvalues --    1.16822   1.19709   1.21016   1.22792   1.26607
  Beta virt. eigenvalues --    1.28532   1.36238   1.38019   1.41063   1.42104
  Beta virt. eigenvalues --    1.42524   1.42725   1.43792   1.45400   1.48499
  Beta virt. eigenvalues --    1.52854   1.54107   1.55627   1.56622   1.57023
  Beta virt. eigenvalues --    1.58418   1.58952   1.59566   1.60942   1.62748
  Beta virt. eigenvalues --    1.63181   1.64001   1.65842   1.66069   1.68161
  Beta virt. eigenvalues --    1.68272   1.68851   1.69799   1.69980   1.71256
  Beta virt. eigenvalues --    1.71517   1.71958   1.73589   1.73737   1.74117
  Beta virt. eigenvalues --    1.75843   1.76219   1.76381   1.79275   1.80844
  Beta virt. eigenvalues --    1.82050   1.82479   1.83451   1.84254   1.86641
  Beta virt. eigenvalues --    1.87436   1.90651   1.93152   1.94378   1.95157
  Beta virt. eigenvalues --    1.97292   2.00290   2.02430   2.03833   2.04559
  Beta virt. eigenvalues --    2.06288   2.07689   2.09715   2.11238   2.13539
  Beta virt. eigenvalues --    2.18299   2.19908   2.25524   2.26403   2.26629
  Beta virt. eigenvalues --    2.28635   2.29015   2.29612   2.30795   2.32831
  Beta virt. eigenvalues --    2.34308   2.36053   2.37859   2.40289   2.43928
  Beta virt. eigenvalues --    2.46934   2.47963   2.48462   2.50373   2.51503
  Beta virt. eigenvalues --    2.53835   2.56568   2.61122   2.67654   2.69270
  Beta virt. eigenvalues --    2.70951   2.72247   2.73073   2.74673   2.76228
  Beta virt. eigenvalues --    2.76872   2.78547   2.79293   2.81275   2.82324
  Beta virt. eigenvalues --    2.83881   2.85460   2.89184   2.90002   2.91565
  Beta virt. eigenvalues --    2.93311   2.96443   2.98115   3.02174   3.18373
  Beta virt. eigenvalues --    3.55917
          Condensed to atoms (all electrons):
               1          2          3          4          5          6
     1  C    4.592340   0.389730  -0.055419  -0.060388  -0.054395  -0.012334
     2  C    0.389730   5.080973   0.403081   0.395851   0.274862  -0.041706
     3  C   -0.055419   0.403081   4.551770  -0.042195  -0.060897   0.010459
     4  C   -0.060388   0.395851  -0.042195   4.553332  -0.051824  -0.008336
     5  C   -0.054395   0.274862  -0.060897  -0.051824   5.108653   0.358238
     6  C   -0.012334  -0.041706   0.010459  -0.008336   0.358238   4.741987
     7  C   -0.000073   0.008440  -0.000267   0.000195  -0.044484   0.345555
     8  C   -0.000102   0.000890  -0.000037  -0.000018  -0.018588  -0.029494
     9  O    0.000000   0.000001  -0.000000   0.000000   0.000247   0.004592
    10  C    0.000154   0.006938   0.000421  -0.000263  -0.037043  -0.012491
    11  C   -0.014425  -0.028644  -0.008096   0.009084   0.338647  -0.055144
    12  H    0.380874  -0.016831  -0.005084   0.007250  -0.007740  -0.001212
    13  H    0.383362  -0.019252  -0.005963  -0.003859   0.009241   0.000079
    14  H    0.381366  -0.018289   0.007578  -0.005272  -0.009370   0.003380
    15  H    0.008291  -0.021080   0.383277  -0.005425  -0.004726   0.000513
    16  H   -0.005417  -0.018145   0.382187  -0.006192   0.008912  -0.000417
    17  H   -0.007009  -0.011013   0.379464   0.006639  -0.013242   0.000018
    18  H   -0.006029  -0.013340   0.007035   0.377804  -0.014819   0.005407
    19  H    0.008400  -0.021525  -0.004333   0.381719  -0.004183  -0.003545
    20  H   -0.005289  -0.016548  -0.008198   0.386024   0.008669   0.000141
    21  H    0.010381  -0.021860  -0.009096  -0.010785   0.357468  -0.030896
    22  H   -0.002082  -0.007359   0.000407   0.007589  -0.006054   0.346649
    23  H    0.007816  -0.007020   0.000066  -0.002191  -0.019780   0.360322
    24  H    0.000020   0.000342  -0.000032  -0.000051  -0.006823  -0.007897
    25  H    0.000010  -0.000289   0.000008   0.000002   0.006816  -0.002330
    26  H    0.000008   0.000006  -0.000010   0.000008  -0.005808  -0.002280
    27  H    0.000000  -0.000002   0.000000   0.000000   0.000034   0.000306
    28  H    0.000022   0.000230  -0.000137   0.000006  -0.005545  -0.007235
    29  H   -0.000016  -0.000141  -0.000007   0.000003   0.005864   0.001144
    30  H    0.007933  -0.007902  -0.002320   0.000133  -0.020960  -0.006406
    31  H   -0.001411  -0.010451   0.009655   0.000411  -0.007614   0.008314
               7          8          9         10         11         12
     1  C   -0.000073  -0.000102   0.000000   0.000154  -0.014425   0.380874
     2  C    0.008440   0.000890   0.000001   0.006938  -0.028644  -0.016831
     3  C   -0.000267  -0.000037  -0.000000   0.000421  -0.008096  -0.005084
     4  C    0.000195  -0.000018   0.000000  -0.000263   0.009084   0.007250
     5  C   -0.044484  -0.018588   0.000247  -0.037043   0.338647  -0.007740
     6  C    0.345555  -0.029494   0.004592  -0.012491  -0.055144  -0.001212
     7  C    4.765103   0.349760  -0.027738  -0.064492  -0.016943   0.000002
     8  C    0.349760   4.745360   0.310291   0.330859  -0.019725   0.000053
     9  O   -0.027738   0.310291   7.583938  -0.064144   0.004269  -0.000000
    10  C   -0.064492   0.330859  -0.064144   4.814190   0.352519  -0.000072
    11  C   -0.016943  -0.019725   0.004269   0.352519   4.725302   0.002048
    12  H    0.000002   0.000053  -0.000000  -0.000072   0.002048   0.640480
    13  H    0.000004   0.000002  -0.000000  -0.000006   0.000230  -0.015273
    14  H   -0.000022   0.000010  -0.000000   0.000044  -0.001091  -0.024421
    15  H   -0.000040  -0.000000   0.000000  -0.000067  -0.003874   0.000029
    16  H    0.000013   0.000001  -0.000000  -0.000012   0.000258  -0.000707
    17  H   -0.000037  -0.000009   0.000000   0.000182   0.004049   0.003641
    18  H    0.000209  -0.000028  -0.000000  -0.000019   0.000042   0.000166
    19  H   -0.000095  -0.000002   0.000000  -0.000023   0.000392  -0.000505
    20  H   -0.000003   0.000001  -0.000000   0.000009  -0.000348   0.000098
    21  H   -0.003315  -0.008768   0.000008   0.000042  -0.036383  -0.000194
    22  H   -0.001827   0.006326  -0.000067   0.000373   0.007708  -0.000044
    23  H   -0.015263  -0.007289  -0.000022  -0.006826  -0.005572   0.000230
    24  H    0.352032  -0.006298   0.001951  -0.015971  -0.003308  -0.000001
    25  H    0.355342  -0.018567  -0.002214   0.011040   0.000085   0.000002
    26  H   -0.032466   0.366716  -0.022206  -0.041417   0.005555  -0.000001
    27  H   -0.002207  -0.019892   0.316893   0.009342  -0.000584   0.000000
    28  H   -0.008491  -0.011364   0.002878   0.345978  -0.004643  -0.000001
    29  H    0.007224  -0.005061   0.001140   0.343808  -0.001543  -0.000009
    30  H   -0.006919  -0.008673  -0.000023  -0.013851   0.359534   0.004169
    31  H    0.000879   0.005871  -0.000114  -0.004064   0.351879   0.000497
              13         14         15         16         17         18
     1  C    0.383362   0.381366   0.008291  -0.005417  -0.007009  -0.006029
     2  C   -0.019252  -0.018289  -0.021080  -0.018145  -0.011013  -0.013340
     3  C   -0.005963   0.007578   0.383277   0.382187   0.379464   0.007035
     4  C   -0.003859  -0.005272  -0.005425  -0.006192   0.006639   0.377804
     5  C    0.009241  -0.009370  -0.004726   0.008912  -0.013242  -0.014819
     6  C    0.000079   0.003380   0.000513  -0.000417   0.000018   0.005407
     7  C    0.000004  -0.000022  -0.000040   0.000013  -0.000037   0.000209
     8  C    0.000002   0.000010  -0.000000   0.000001  -0.000009  -0.000028
     9  O   -0.000000  -0.000000   0.000000  -0.000000   0.000000  -0.000000
    10  C   -0.000006   0.000044  -0.000067  -0.000012   0.000182  -0.000019
    11  C    0.000230  -0.001091  -0.003874   0.000258   0.004049   0.000042
    12  H   -0.015273  -0.024421   0.000029  -0.000707   0.003641   0.000166
    13  H    0.620492  -0.018073   0.000119   0.003570  -0.000641  -0.001207
    14  H   -0.018073   0.650390  -0.000511   0.000036   0.000150   0.004045
    15  H    0.000119  -0.000511   0.646645  -0.018409  -0.026463   0.000030
    16  H    0.003570   0.000036  -0.018409   0.620994  -0.014585   0.000209
    17  H   -0.000641   0.000150  -0.026463  -0.014585   0.633307  -0.000470
    18  H   -0.001207   0.004045   0.000030   0.000209  -0.000470   0.638472
    19  H    0.000097   0.000052   0.003582  -0.000928  -0.000018  -0.025308
    20  H    0.003579  -0.000921  -0.000863   0.004507   0.000326  -0.017476
    21  H   -0.000362  -0.000146   0.006419   0.000005  -0.000689  -0.000303
    22  H    0.000030   0.000635  -0.000062  -0.000003  -0.000026   0.007225
    23  H   -0.000468   0.003947  -0.000005   0.000010  -0.000002   0.000417
    24  H    0.000000  -0.000018   0.000007  -0.000000   0.000005  -0.000008
    25  H   -0.000001   0.000017   0.000000  -0.000000   0.000000  -0.000005
    26  H    0.000000  -0.000085   0.000001  -0.000000   0.000009  -0.000004
    27  H   -0.000000   0.000000   0.000000  -0.000000  -0.000000   0.000000
    28  H    0.000000  -0.000006   0.000031  -0.000001   0.000082  -0.000003
    29  H    0.000000   0.000004  -0.000006   0.000001  -0.000038   0.000001
    30  H   -0.000469   0.000108   0.000149  -0.000021   0.000461  -0.000010
    31  H   -0.000058   0.000017   0.001893  -0.000715   0.004883  -0.000011
              19         20         21         22         23         24
     1  C    0.008400  -0.005289   0.010381  -0.002082   0.007816   0.000020
     2  C   -0.021525  -0.016548  -0.021860  -0.007359  -0.007020   0.000342
     3  C   -0.004333  -0.008198  -0.009096   0.000407   0.000066  -0.000032
     4  C    0.381719   0.386024  -0.010785   0.007589  -0.002191  -0.000051
     5  C   -0.004183   0.008669   0.357468  -0.006054  -0.019780  -0.006823
     6  C   -0.003545   0.000141  -0.030896   0.346649   0.360322  -0.007897
     7  C   -0.000095  -0.000003  -0.003315  -0.001827  -0.015263   0.352032
     8  C   -0.000002   0.000001  -0.008768   0.006326  -0.007289  -0.006298
     9  O    0.000000  -0.000000   0.000008  -0.000067  -0.000022   0.001951
    10  C   -0.000023   0.000009   0.000042   0.000373  -0.006826  -0.015971
    11  C    0.000392  -0.000348  -0.036383   0.007708  -0.005572  -0.003308
    12  H   -0.000505   0.000098  -0.000194  -0.000044   0.000230  -0.000001
    13  H    0.000097   0.003579  -0.000362   0.000030  -0.000468   0.000000
    14  H    0.000052  -0.000921  -0.000146   0.000635   0.003947  -0.000018
    15  H    0.003582  -0.000863   0.006419  -0.000062  -0.000005   0.000007
    16  H   -0.000928   0.004507   0.000005  -0.000003   0.000010  -0.000000
    17  H   -0.000018   0.000326  -0.000689  -0.000026  -0.000002   0.000005
    18  H   -0.025308  -0.017476  -0.000303   0.007225   0.000417  -0.000008
    19  H    0.642793  -0.017958   0.006616   0.001442   0.000143   0.000018
    20  H   -0.017958   0.615602   0.000015  -0.000519  -0.000017  -0.000002
    21  H    0.006616   0.000015   0.709347  -0.009209   0.009051   0.006451
    22  H    0.001442  -0.000519  -0.009209   0.608586  -0.024289  -0.006248
    23  H    0.000143  -0.000017   0.009051  -0.024289   0.658565   0.007427
    24  H    0.000018  -0.000002   0.006451  -0.006248   0.007427   0.639200
    25  H    0.000002  -0.000000   0.000059  -0.004611  -0.007768  -0.028936
    26  H    0.000000  -0.000000   0.000527   0.000148   0.006936   0.008843
    27  H    0.000000  -0.000000   0.000005  -0.000017  -0.000011  -0.001494
    28  H    0.000003  -0.000000   0.006622   0.000078   0.000452   0.006472
    29  H   -0.000000  -0.000000  -0.000238   0.000001  -0.000006   0.000066
    30  H   -0.000003   0.000007   0.009277  -0.000173   0.005705   0.000413
    31  H   -0.000028  -0.000021  -0.007656  -0.000268  -0.000203  -0.000141
              25         26         27         28         29         30
     1  C    0.000010   0.000008   0.000000   0.000022  -0.000016   0.007933
     2  C   -0.000289   0.000006  -0.000002   0.000230  -0.000141  -0.007902
     3  C    0.000008  -0.000010   0.000000  -0.000137  -0.000007  -0.002320
     4  C    0.000002   0.000008   0.000000   0.000006   0.000003   0.000133
     5  C    0.006816  -0.005808   0.000034  -0.005545   0.005864  -0.020960
     6  C   -0.002330  -0.002280   0.000306  -0.007235   0.001144  -0.006406
     7  C    0.355342  -0.032466  -0.002207  -0.008491   0.007224  -0.006919
     8  C   -0.018567   0.366716  -0.019892  -0.011364  -0.005061  -0.008673
     9  O   -0.002214  -0.022206   0.316893   0.002878   0.001140  -0.000023
    10  C    0.011040  -0.041417   0.009342   0.345978   0.343808  -0.013851
    11  C    0.000085   0.005555  -0.000584  -0.004643  -0.001543   0.359534
    12  H    0.000002  -0.000001   0.000000  -0.000001  -0.000009   0.004169
    13  H   -0.000001   0.000000  -0.000000   0.000000   0.000000  -0.000469
    14  H    0.000017  -0.000085   0.000000  -0.000006   0.000004   0.000108
    15  H    0.000000   0.000001   0.000000   0.000031  -0.000006   0.000149
    16  H   -0.000000  -0.000000  -0.000000  -0.000001   0.000001  -0.000021
    17  H    0.000000   0.000009  -0.000000   0.000082  -0.000038   0.000461
    18  H   -0.000005  -0.000004   0.000000  -0.000003   0.000001  -0.000010
    19  H    0.000002   0.000000   0.000000   0.000003  -0.000000  -0.000003
    20  H   -0.000000  -0.000000  -0.000000  -0.000000  -0.000000   0.000007
    21  H    0.000059   0.000527   0.000005   0.006622  -0.000238   0.009277
    22  H   -0.004611   0.000148  -0.000017   0.000078   0.000001  -0.000173
    23  H   -0.007768   0.006936  -0.000011   0.000452  -0.000006   0.005705
    24  H   -0.028936   0.008843  -0.001494   0.006472   0.000066   0.000413
    25  H    0.641153  -0.011119   0.006021  -0.000353  -0.000356   0.000024
    26  H   -0.011119   0.651630  -0.005208   0.008389  -0.005390   0.006285
    27  H    0.006021  -0.005208   0.480119  -0.000366  -0.000260   0.000005
    28  H   -0.000353   0.008389  -0.000366   0.640632  -0.017943   0.007376
    29  H   -0.000356  -0.005390  -0.000260  -0.017943   0.595775  -0.007243
    30  H    0.000024   0.006285   0.000005   0.007376  -0.007243   0.666514
    31  H    0.000035  -0.000503   0.000018  -0.009574  -0.003525  -0.023300
              31
     1  C   -0.001411
     2  C   -0.010451
     3  C    0.009655
     4  C    0.000411
     5  C   -0.007614
     6  C    0.008314
     7  C    0.000879
     8  C    0.005871
     9  O   -0.000114
    10  C   -0.004064
    11  C    0.351879
    12  H    0.000497
    13  H   -0.000058
    14  H    0.000017
    15  H    0.001893
    16  H   -0.000715
    17  H    0.004883
    18  H   -0.000011
    19  H   -0.000028
    20  H   -0.000021
    21  H   -0.007656
    22  H   -0.000268
    23  H   -0.000203
    24  H   -0.000141
    25  H    0.000035
    26  H   -0.000503
    27  H    0.000018
    28  H   -0.009574
    29  H   -0.003525
    30  H   -0.023300
    31  H    0.630466
          Atomic-Atomic Spin Densities.
               1          2          3          4          5          6
     1  C    0.005271  -0.002021  -0.001558   0.001832  -0.001455  -0.000351
     2  C   -0.002021   0.037310   0.004885   0.008321   0.005896   0.003822
     3  C   -0.001558   0.004885   0.022118  -0.007952   0.001873   0.000260
     4  C    0.001832   0.008321  -0.007952   0.055177  -0.006126  -0.000698
     5  C   -0.001455   0.005896   0.001873  -0.006126   0.049210  -0.001497
     6  C   -0.000351   0.003822   0.000260  -0.000698  -0.001497   0.050507
     7  C    0.000122  -0.000635  -0.000051   0.000247   0.003455  -0.007328
     8  C   -0.000018   0.000081   0.000006  -0.000010   0.000491  -0.004825
     9  O   -0.000000   0.000001   0.000000  -0.000000  -0.000128   0.000645
    10  C   -0.000061   0.000385   0.000012  -0.000039  -0.002592   0.005697
    11  C    0.001836  -0.006116  -0.001000   0.001201   0.016653  -0.015003
    12  H    0.002419  -0.001011  -0.000615   0.000439  -0.000348  -0.000232
    13  H    0.000963  -0.000598   0.000902  -0.000902   0.000197   0.000000
    14  H    0.000690   0.000069   0.000149  -0.000514   0.000579  -0.000043
    15  H    0.000063  -0.000527  -0.000160   0.000787   0.000073  -0.000065
    16  H   -0.000240  -0.000144   0.003147  -0.001099   0.000073   0.000012
    17  H    0.000785  -0.001787   0.001855   0.000684   0.000359  -0.000118
    18  H   -0.000130   0.000266   0.000434   0.001623   0.001730  -0.000555
    19  H    0.000004   0.000319  -0.000195   0.001116  -0.000294  -0.000015
    20  H   -0.000070  -0.000281   0.000832  -0.000787   0.000167  -0.000027
    21  H    0.000083  -0.001472  -0.000373   0.001192   0.001844  -0.002597
    22  H    0.000346  -0.000005  -0.000239   0.002029  -0.004774   0.000586
    23  H   -0.000025   0.000074  -0.000002   0.000017   0.000205   0.000995
    24  H   -0.000010   0.000088   0.000010  -0.000069  -0.000415   0.004299
    25  H   -0.000005   0.000014   0.000001  -0.000012  -0.000097   0.003256
    26  H   -0.000035   0.000077   0.000005  -0.000012  -0.000677   0.004804
    27  H   -0.000000   0.000000   0.000000  -0.000000  -0.000004   0.000051
    28  H   -0.000011   0.000141   0.000011  -0.000024  -0.001586   0.001553
    29  H    0.000018  -0.000091  -0.000003   0.000006   0.000921  -0.001100
    30  H   -0.000176   0.000133   0.000060  -0.000045   0.000454   0.000356
    31  H   -0.000336   0.001620  -0.000106  -0.000178  -0.000792   0.000830
               7          8          9         10         11         12
     1  C    0.000122  -0.000018  -0.000000  -0.000061   0.001836   0.002419
     2  C   -0.000635   0.000081   0.000001   0.000385  -0.006116  -0.001011
     3  C   -0.000051   0.000006   0.000000   0.000012  -0.001000  -0.000615
     4  C    0.000247  -0.000010  -0.000000  -0.000039   0.001201   0.000439
     5  C    0.003455   0.000491  -0.000128  -0.002592   0.016653  -0.000348
     6  C   -0.007328  -0.004825   0.000645   0.005697  -0.015003  -0.000232
     7  C    0.092691   0.048365  -0.011376  -0.008040   0.009151   0.000056
     8  C    0.048365   0.026403  -0.032316   0.005198  -0.001495  -0.000021
     9  O   -0.011376  -0.032316   0.364264   0.002348  -0.000256  -0.000000
    10  C   -0.008040   0.005198   0.002348  -0.006228  -0.002560  -0.000042
    11  C    0.009151  -0.001495  -0.000256  -0.002560   0.051799   0.001009
    12  H    0.000056  -0.000021  -0.000000  -0.000042   0.001009   0.006383
    13  H   -0.000006   0.000001   0.000000   0.000002  -0.000106  -0.001084
    14  H   -0.000080   0.000009   0.000000   0.000011  -0.000326  -0.000767
    15  H    0.000014  -0.000002  -0.000000  -0.000016   0.000238   0.000031
    16  H   -0.000002   0.000000   0.000000   0.000002  -0.000074  -0.000117
    17  H    0.000025  -0.000010  -0.000000  -0.000059   0.000774   0.000575
    18  H   -0.000092   0.000001   0.000000   0.000007  -0.000163  -0.000072
    19  H    0.000011  -0.000000  -0.000000  -0.000002   0.000023   0.000006
    20  H   -0.000005   0.000000   0.000000   0.000000  -0.000020  -0.000039
    21  H    0.001312   0.000087  -0.000031  -0.000782   0.002354   0.000038
    22  H    0.001361   0.000161  -0.000061  -0.000320   0.001725   0.000094
    23  H    0.000707   0.000006   0.000000  -0.000034  -0.000060   0.000002
    24  H   -0.003596  -0.002667   0.002159   0.001083  -0.000987  -0.000003
    25  H   -0.004419  -0.000063   0.001200   0.000012  -0.000245  -0.000002
    26  H   -0.011084   0.010350  -0.003322   0.000897  -0.002292  -0.000045
    27  H   -0.000584  -0.000026   0.001458  -0.000137   0.000006  -0.000000
    28  H   -0.002949   0.000665   0.001131   0.004430  -0.001606  -0.000008
    29  H    0.002756  -0.006765   0.002023   0.007492  -0.001611   0.000031
    30  H    0.000080   0.000092   0.000002   0.000346   0.000005  -0.000211
    31  H   -0.000554   0.000416   0.000006   0.001018   0.001466  -0.000307
              13         14         15         16         17         18
     1  C    0.000963   0.000690   0.000063  -0.000240   0.000785  -0.000130
     2  C   -0.000598   0.000069  -0.000527  -0.000144  -0.001787   0.000266
     3  C    0.000902   0.000149  -0.000160   0.003147   0.001855   0.000434
     4  C   -0.000902  -0.000514   0.000787  -0.001099   0.000684   0.001623
     5  C    0.000197   0.000579   0.000073   0.000073   0.000359   0.001730
     6  C    0.000000  -0.000043  -0.000065   0.000012  -0.000118  -0.000555
     7  C   -0.000006  -0.000080   0.000014  -0.000002   0.000025  -0.000092
     8  C    0.000001   0.000009  -0.000002   0.000000  -0.000010   0.000001
     9  O    0.000000   0.000000  -0.000000   0.000000  -0.000000   0.000000
    10  C    0.000002   0.000011  -0.000016   0.000002  -0.000059   0.000007
    11  C   -0.000106  -0.000326   0.000238  -0.000074   0.000774  -0.000163
    12  H   -0.001084  -0.000767   0.000031  -0.000117   0.000575  -0.000072
    13  H    0.004971   0.000608  -0.000025   0.000260  -0.000249   0.000268
    14  H    0.000608   0.002352  -0.000003   0.000024  -0.000036   0.000327
    15  H   -0.000025  -0.000003   0.000614  -0.000431   0.000715  -0.000038
    16  H    0.000260   0.000024  -0.000431   0.003137  -0.001157   0.000059
    17  H   -0.000249  -0.000036   0.000715  -0.001157   0.012769  -0.000021
    18  H    0.000268   0.000327  -0.000038   0.000059  -0.000021   0.011457
    19  H   -0.000012  -0.000010   0.000037  -0.000033   0.000014  -0.000375
    20  H    0.000229   0.000085  -0.000074   0.000253  -0.000056   0.000993
    21  H   -0.000009  -0.000023   0.000181  -0.000036   0.000182  -0.000199
    22  H   -0.000059  -0.000469   0.000030  -0.000012   0.000028  -0.004220
    23  H    0.000004  -0.000016  -0.000000   0.000000  -0.000000  -0.000008
    24  H    0.000000   0.000006  -0.000005   0.000000  -0.000004   0.000046
    25  H    0.000000   0.000008  -0.000000   0.000000  -0.000000   0.000022
    26  H    0.000002   0.000032  -0.000001   0.000000  -0.000007   0.000007
    27  H    0.000000   0.000000  -0.000000   0.000000  -0.000000   0.000000
    28  H    0.000000   0.000002  -0.000023   0.000001  -0.000042   0.000003
    29  H   -0.000001  -0.000004   0.000007  -0.000001   0.000053  -0.000001
    30  H    0.000021   0.000059  -0.000011   0.000006  -0.000110   0.000008
    31  H    0.000025   0.000030  -0.000256   0.000068  -0.001877   0.000014
              19         20         21         22         23         24
     1  C    0.000004  -0.000070   0.000083   0.000346  -0.000025  -0.000010
     2  C    0.000319  -0.000281  -0.001472  -0.000005   0.000074   0.000088
     3  C   -0.000195   0.000832  -0.000373  -0.000239  -0.000002   0.000010
     4  C    0.001116  -0.000787   0.001192   0.002029   0.000017  -0.000069
     5  C   -0.000294   0.000167   0.001844  -0.004774   0.000205  -0.000415
     6  C   -0.000015  -0.000027  -0.002597   0.000586   0.000995   0.004299
     7  C    0.000011  -0.000005   0.001312   0.001361   0.000707  -0.003596
     8  C   -0.000000   0.000000   0.000087   0.000161   0.000006  -0.002667
     9  O   -0.000000   0.000000  -0.000031  -0.000061   0.000000   0.002159
    10  C   -0.000002   0.000000  -0.000782  -0.000320  -0.000034   0.001083
    11  C    0.000023  -0.000020   0.002354   0.001725  -0.000060  -0.000987
    12  H    0.000006  -0.000039   0.000038   0.000094   0.000002  -0.000003
    13  H   -0.000012   0.000229  -0.000009  -0.000059   0.000004   0.000000
    14  H   -0.000010   0.000085  -0.000023  -0.000469  -0.000016   0.000006
    15  H    0.000037  -0.000074   0.000181   0.000030  -0.000000  -0.000005
    16  H   -0.000033   0.000253  -0.000036  -0.000012   0.000000   0.000000
    17  H    0.000014  -0.000056   0.000182   0.000028  -0.000000  -0.000004
    18  H   -0.000375   0.000993  -0.000199  -0.004220  -0.000008   0.000046
    19  H   -0.002367  -0.000081   0.000060   0.000160  -0.000001  -0.000007
    20  H   -0.000081  -0.000220  -0.000029  -0.000141   0.000001   0.000001
    21  H    0.000060  -0.000029   0.000615   0.001020  -0.000074  -0.000590
    22  H    0.000160  -0.000141   0.001020   0.059458  -0.000211  -0.002135
    23  H   -0.000001   0.000001  -0.000074  -0.000211  -0.003252  -0.000126
    24  H   -0.000007   0.000001  -0.000590  -0.002135  -0.000126  -0.000417
    25  H   -0.000001   0.000000  -0.000059  -0.001497   0.000017   0.002128
    26  H   -0.000000   0.000000  -0.000089  -0.000444  -0.000272   0.000578
    27  H   -0.000000   0.000000  -0.000001  -0.000006  -0.000000   0.000135
    28  H   -0.000001   0.000000  -0.000570  -0.000122  -0.000014   0.000722
    29  H    0.000000  -0.000000   0.000153   0.000042   0.000010  -0.000267
    30  H   -0.000000   0.000001  -0.000079  -0.000039  -0.000067   0.000002
    31  H   -0.000003   0.000005  -0.000555  -0.000060  -0.000002   0.000061
              25         26         27         28         29         30
     1  C   -0.000005  -0.000035  -0.000000  -0.000011   0.000018  -0.000176
     2  C    0.000014   0.000077   0.000000   0.000141  -0.000091   0.000133
     3  C    0.000001   0.000005   0.000000   0.000011  -0.000003   0.000060
     4  C   -0.000012  -0.000012  -0.000000  -0.000024   0.000006  -0.000045
     5  C   -0.000097  -0.000677  -0.000004  -0.001586   0.000921   0.000454
     6  C    0.003256   0.004804   0.000051   0.001553  -0.001100   0.000356
     7  C   -0.004419  -0.011084  -0.000584  -0.002949   0.002756   0.000080
     8  C   -0.000063   0.010350  -0.000026   0.000665  -0.006765   0.000092
     9  O    0.001200  -0.003322   0.001458   0.001131   0.002023   0.000002
    10  C    0.000012   0.000897  -0.000137   0.004430   0.007492   0.000346
    11  C   -0.000245  -0.002292   0.000006  -0.001606  -0.001611   0.000005
    12  H   -0.000002  -0.000045  -0.000000  -0.000008   0.000031  -0.000211
    13  H    0.000000   0.000002   0.000000   0.000000  -0.000001   0.000021
    14  H    0.000008   0.000032   0.000000   0.000002  -0.000004   0.000059
    15  H   -0.000000  -0.000001  -0.000000  -0.000023   0.000007  -0.000011
    16  H    0.000000   0.000000   0.000000   0.000001  -0.000001   0.000006
    17  H   -0.000000  -0.000007  -0.000000  -0.000042   0.000053  -0.000110
    18  H    0.000022   0.000007   0.000000   0.000003  -0.000001   0.000008
    19  H   -0.000001  -0.000000  -0.000000  -0.000001   0.000000  -0.000000
    20  H    0.000000   0.000000   0.000000   0.000000  -0.000000   0.000001
    21  H   -0.000059  -0.000089  -0.000001  -0.000570   0.000153  -0.000079
    22  H   -0.001497  -0.000444  -0.000006  -0.000122   0.000042  -0.000039
    23  H    0.000017  -0.000272  -0.000000  -0.000014   0.000010  -0.000067
    24  H    0.002128   0.000578   0.000135   0.000722  -0.000267   0.000002
    25  H    0.001097   0.001384   0.000077   0.000107  -0.000068   0.000007
    26  H    0.001384   0.054533   0.000442   0.000760  -0.004313   0.000114
    27  H    0.000077   0.000442  -0.009240   0.000048  -0.000071   0.000000
    28  H    0.000107   0.000760   0.000048   0.011279  -0.006046   0.000012
    29  H   -0.000068  -0.004313  -0.000071  -0.006046   0.060952  -0.000278
    30  H    0.000007   0.000114   0.000000   0.000012  -0.000278  -0.003122
    31  H    0.000006   0.000219   0.000000   0.001116  -0.002141   0.000313
              31
     1  C   -0.000336
     2  C    0.001620
     3  C   -0.000106
     4  C   -0.000178
     5  C   -0.000792
     6  C    0.000830
     7  C   -0.000554
     8  C    0.000416
     9  O    0.000006
    10  C    0.001018
    11  C    0.001466
    12  H   -0.000307
    13  H    0.000025
    14  H    0.000030
    15  H   -0.000256
    16  H    0.000068
    17  H   -0.001877
    18  H    0.000014
    19  H   -0.000003
    20  H    0.000005
    21  H   -0.000555
    22  H   -0.000060
    23  H   -0.000002
    24  H    0.000061
    25  H    0.000006
    26  H    0.000219
    27  H    0.000000
    28  H    0.001116
    29  H   -0.002141
    30  H    0.000313
    31  H    0.012469
 Mulliken charges and spin densities:
               1          2
     1  C    0.053679   0.007930
     2  C   -0.279944   0.048818
     3  C    0.066685   0.024305
     4  C    0.070750   0.056202
     5  C   -0.083755   0.063395
     6  C    0.034620   0.043220
     7  C    0.039926   0.109553
     8  C    0.037776   0.044114
     9  O   -0.109682   0.327748
    10  C    0.044863   0.008030
    11  C    0.038723   0.054322
    12  H    0.032556   0.006155
    13  H    0.044826   0.005405
    14  H    0.026445   0.002750
    15  H    0.030544   0.001153
    16  H    0.044852   0.003698
    17  H    0.041026   0.013289
    18  H    0.037979   0.011392
    19  H    0.033199  -0.001650
    20  H    0.049186   0.000739
    21  H    0.017606   0.001552
    22  H    0.075663   0.052224
    23  H    0.035646  -0.002127
    24  H    0.053980   0.000023
    25  H    0.055933   0.002868
    26  H    0.071437   0.051611
    27  H    0.217299  -0.007850
    28  H    0.046412   0.008981
    29  H    0.086752   0.051704
    30  H    0.030178  -0.002066
    31  H    0.054840   0.012515
 Sum of Mulliken charges =   1.00000   1.00000
 Mulliken charges and spin densities with hydrogens summed into heavy atoms:
               1          2
     1  C    0.157507   0.022239
     2  C   -0.279944   0.048818
     3  C    0.183108   0.042444
     4  C    0.191115   0.066684
     5  C   -0.066149   0.064946
     6  C    0.145929   0.093317
     7  C    0.149838   0.112444
     8  C    0.109213   0.095725
     9  O    0.107617   0.319898
    10  C    0.178027   0.068715
    11  C    0.123740   0.064770
 Electronic spatial extent (au):  <R**2>=           2230.0627
 Charge=              1.0000 electrons
 Dipole moment (field-independent basis, Debye):
    X=             -3.6186    Y=             -1.5047    Z=              0.7252  Tot=              3.9855
 Quadrupole moment (field-independent basis, Debye-Ang):
   XX=            -35.5623   YY=            -59.0144   ZZ=            -65.4036
   XY=              5.4043   XZ=             -3.8446   YZ=              0.1025
 Traceless Quadrupole moment (field-independent basis, Debye-Ang):
   XX=             17.7645   YY=             -5.6876   ZZ=            -12.0768
   XY=              5.4043   XZ=             -3.8446   YZ=              0.1025
 Octapole moment (field-independent basis, Debye-Ang**2):
  XXX=            -71.6918  YYY=             -1.0666  ZZZ=             -0.5390  XYY=            -14.4385
  XXY=            -27.2233  XXZ=             12.5158  XZZ=             -7.1524  YZZ=             -0.1370
  YYZ=             -0.2981  XYZ=              0.4326
 Hexadecapole moment (field-independent basis, Debye-Ang**3):
 XXXX=          -1562.2309 YYYY=           -493.7557 ZZZZ=           -287.5695 XXXY=            115.9314
 XXXZ=            -51.6582 YYYX=              0.0166 YYYZ=              0.6309 ZZZX=             -1.1391
 ZZZY=              0.3439 XXYY=           -380.8765 XXZZ=           -377.3920 YYZZ=           -136.1837
 XXYZ=             -1.2678 YYXZ=             -2.9720 ZZXY=              0.5633
 N-N= 6.874401293689D+02 E-N=-2.443065814672D+03  KE= 4.622012226890D+02
                          Isotropic Fermi Contact Couplings
        Atom                 a.u.       MegaHertz       Gauss      10(-4) cm-1
     1  C(13)             -0.00098      -1.09682      -0.39137      -0.36586
     2  C(13)              0.00178       2.00437       0.71521       0.66859
     3  C(13)              0.00530       5.95766       2.12584       1.98726
     4  C(13)              0.01420      15.96549       5.69688       5.32551
     5  C(13)              0.00315       3.54017       1.26322       1.18087
     6  C(13)              0.00417       4.69202       1.67423       1.56509
     7  C(13)              0.02255      25.35415       9.04699       8.45723
     8  C(13)             -0.01364     -15.33209      -5.47087      -5.11423
     9  O(17)              0.11873     -71.97198     -25.68139     -24.00727
    10  C(13)             -0.00712      -8.00477      -2.85630      -2.67011
    11  C(13)              0.01005      11.29491       4.03031       3.76758
    12  H(1)               0.00259      11.58133       4.13251       3.86311
    13  H(1)               0.00218       9.74503       3.47727       3.25059
    14  H(1)               0.00128       5.72875       2.04416       1.91091
    15  H(1)               0.00040       1.79628       0.64096       0.59918
    16  H(1)               0.00186       8.31871       2.96832       2.77482
    17  H(1)               0.00606      27.08551       9.66478       9.03475
    18  H(1)               0.00616      27.52073       9.82008       9.17993
    19  H(1)              -0.00051      -2.29146      -0.81765      -0.76435
    20  H(1)               0.00018       0.80466       0.28712       0.26841
    21  H(1)               0.00091       4.08741       1.45849       1.36341
    22  H(1)               0.02423     108.32434      38.65282      36.13311
    23  H(1)              -0.00070      -3.13906      -1.12010      -1.04708
    24  H(1)              -0.00080      -3.56353      -1.27156      -1.18867
    25  H(1)               0.00100       4.46552       1.59341       1.48954
    26  H(1)               0.02365     105.69374      37.71415      35.25564
    27  H(1)              -0.00410     -18.32179      -6.53767      -6.11149
    28  H(1)               0.00377      16.83555       6.00734       5.61573
    29  H(1)               0.02157      96.42978      34.40854      32.16551
    30  H(1)              -0.00076      -3.41637      -1.21905      -1.13958
    31  H(1)               0.00667      29.81874      10.64007       9.94646
 --------------------------------------------------------
       Center         ----  Spin Dipole Couplings  ----
                      3XX-RR        3YY-RR        3ZZ-RR
 --------------------------------------------------------
     1   Atom       -0.001250     -0.001076      0.002325
     2   Atom        0.013317      0.037660     -0.050977
     3   Atom       -0.018686      0.040578     -0.021892
     4   Atom       -0.030223      0.073648     -0.043425
     5   Atom        0.002253      0.059268     -0.061522
     6   Atom       -0.014811      0.065978     -0.051168
     7   Atom        0.016256      0.079218     -0.095474
     8   Atom       -0.052792      0.063490     -0.010698
     9   Atom       -0.394759     -0.066117      0.460875
    10   Atom       -0.002850      0.022117     -0.019267
    11   Atom       -0.026030      0.077325     -0.051295
    12   Atom       -0.001140     -0.001199      0.002339
    13   Atom        0.002642     -0.002308     -0.000334
    14   Atom        0.000682     -0.001571      0.000889
    15   Atom       -0.002232     -0.000867      0.003099
    16   Atom        0.005954     -0.001632     -0.004322
    17   Atom       -0.001629      0.002002     -0.000372
    18   Atom        0.001387      0.001993     -0.003381
    19   Atom       -0.003647     -0.002246      0.005893
    20   Atom        0.007750     -0.001413     -0.006337
    21   Atom       -0.003462     -0.005264      0.008726
    22   Atom       -0.003305      0.005461     -0.002156
    23   Atom       -0.002920     -0.003199      0.006119
    24   Atom       -0.005523     -0.006585      0.012108
    25   Atom       -0.000069      0.009558     -0.009489
    26   Atom       -0.008165     -0.011116      0.019281
    27   Atom       -0.011375      0.029418     -0.018043
    28   Atom       -0.000728     -0.002128      0.002856
    29   Atom       -0.001783      0.008711     -0.006928
    30   Atom       -0.002555     -0.002690      0.005245
    31   Atom        0.003288      0.002842     -0.006129
 --------------------------------------------------------
                        XY            XZ            YZ
 --------------------------------------------------------
     1   Atom       -0.009452      0.010551     -0.008553
     2   Atom       -0.076687      0.019332     -0.024408
     3   Atom       -0.006306      0.001293     -0.017092
     4   Atom       -0.040989     -0.004645      0.014521
     5   Atom       -0.085595      0.020127     -0.032035
     6   Atom       -0.058137      0.010198     -0.020394
     7   Atom       -0.148508     -0.038308      0.047878
     8   Atom       -0.055539     -0.034129      0.113969
     9   Atom       -0.382253     -0.534997      0.820645
    10   Atom       -0.022941     -0.013760      0.018658
    11   Atom       -0.052736     -0.003490      0.009929
    12   Atom        0.000082      0.000945      0.003147
    13   Atom        0.001340      0.001615      0.000028
    14   Atom        0.001256      0.001025     -0.001409
    15   Atom        0.001088     -0.000863     -0.000733
    16   Atom        0.003939     -0.000935     -0.000410
    17   Atom        0.000085     -0.002165      0.003848
    18   Atom        0.003480     -0.005082     -0.005136
    19   Atom       -0.001253     -0.000321      0.003525
    20   Atom        0.000373     -0.000557      0.000837
    21   Atom       -0.001508     -0.002585      0.003466
    22   Atom       -0.007005     -0.005506      0.010676
    23   Atom       -0.002710      0.000848     -0.000289
    24   Atom       -0.005593      0.000500      0.005183
    25   Atom        0.005015     -0.005864     -0.006027
    26   Atom       -0.000842      0.003917     -0.008578
    27   Atom        0.036828     -0.024215     -0.016885
    28   Atom        0.001693      0.000284     -0.005367
    29   Atom       -0.002190     -0.002176      0.005083
    30   Atom       -0.000208      0.000425      0.004141
    31   Atom        0.007112     -0.004867     -0.004009
 --------------------------------------------------------


 ---------------------------------------------------------------------------------
              Anisotropic Spin Dipole Couplings in Principal Axis System
 ---------------------------------------------------------------------------------

       Atom             a.u.   MegaHertz   Gauss  10(-4) cm-1        Axes

              Baa    -0.0111    -1.496    -0.534    -0.499  0.8118  0.4816 -0.3301
     1 C(13)  Bbb    -0.0080    -1.076    -0.384    -0.359 -0.1266  0.6971  0.7057
              Bcc     0.0192     2.572     0.918     0.858  0.5700 -0.5311  0.6269
 
              Baa    -0.0573    -7.685    -2.742    -2.563  0.0428  0.2811  0.9587
     2 C(13)  Bbb    -0.0519    -6.966    -2.486    -2.324  0.7702  0.6019 -0.2109
              Bcc     0.1092    14.651     5.228     4.887 -0.6364  0.7474 -0.1907
 
              Baa    -0.0263    -3.526    -1.258    -1.176  0.0442  0.2514  0.9669
     3 C(13)  Bbb    -0.0193    -2.592    -0.925    -0.865  0.9941  0.0854 -0.0676
              Bcc     0.0456     6.118     2.183     2.041 -0.0995  0.9641 -0.2461
 
              Baa    -0.0453    -6.083    -2.170    -2.029 -0.3334 -0.2266  0.9152
     4 C(13)  Bbb    -0.0443    -5.944    -2.121    -1.983  0.8848  0.2599  0.3867
              Bcc     0.0896    12.026     4.291     4.012 -0.3255  0.9387  0.1138
 
              Baa    -0.0696    -9.336    -3.331    -3.114  0.0737  0.2864  0.9553
     5 C(13)  Bbb    -0.0589    -7.905    -2.821    -2.637  0.8172  0.5316 -0.2224
              Bcc     0.1285    17.241     6.152     5.751 -0.5716  0.7971 -0.1949
 
              Baa    -0.0546    -7.330    -2.616    -2.445 -0.0308  0.1522  0.9879
     6 C(13)  Bbb    -0.0452    -6.064    -2.164    -2.023  0.8885  0.4568 -0.0427
              Bcc     0.0998    13.395     4.780     4.468 -0.4578  0.8764 -0.1493
 
              Baa    -0.1077   -14.459    -5.159    -4.823  0.0449 -0.2142  0.9758
     7 C(13)  Bbb    -0.1040   -13.960    -4.981    -4.657  0.7855  0.6110  0.0980
              Bcc     0.2118    28.419    10.141     9.480 -0.6172  0.7621  0.1957
 
              Baa    -0.0945   -12.681    -4.525    -4.230 -0.2030 -0.6188  0.7589
     8 C(13)  Bbb    -0.0711    -9.541    -3.404    -3.183  0.9367  0.1031  0.3347
              Bcc     0.1656    22.222     7.929     7.412 -0.2853  0.7788  0.5587
 
              Baa    -0.6664    48.223    17.207    16.085 -0.2858  0.7051 -0.6489
     9 O(17)  Bbb    -0.6461    46.749    16.681    15.594  0.8884  0.4489  0.0966
              Bcc     1.3125   -94.972   -33.888   -31.679 -0.3594  0.5489  0.7547
 
              Baa    -0.0281    -3.766    -1.344    -1.256  0.3283 -0.1936  0.9245
    10 C(13)  Bbb    -0.0161    -2.159    -0.771    -0.720  0.8068  0.5664 -0.1679
              Bcc     0.0442     5.925     2.114     1.976 -0.4911  0.8010  0.3422
 
              Baa    -0.0521    -6.994    -2.496    -2.333 -0.1186 -0.1239  0.9852
    11 C(13)  Bbb    -0.0481    -6.453    -2.303    -2.152  0.9148  0.3722  0.1570
              Bcc     0.1002    13.447     4.798     4.486 -0.3862  0.9198  0.0692
 
              Baa    -0.0031    -1.669    -0.595    -0.557  0.2103  0.8311 -0.5148
    12 H(1)   Bbb    -0.0012    -0.634    -0.226    -0.211  0.9651 -0.2604 -0.0262
              Bcc     0.0043     2.302     0.821     0.768  0.1558  0.4913  0.8569
 
              Baa    -0.0027    -1.450    -0.517    -0.484 -0.2907  0.9386  0.1860
    13 H(1)   Bbb    -0.0009    -0.477    -0.170    -0.159 -0.3106 -0.2764  0.9094
              Bcc     0.0036     1.927     0.688     0.643  0.9050  0.2066  0.3719
 
              Baa    -0.0029    -1.549    -0.553    -0.517 -0.4039  0.8165  0.4125
    14 H(1)   Bbb     0.0011     0.568     0.203     0.189  0.7039  0.5654 -0.4299
              Bcc     0.0018     0.981     0.350     0.327  0.5843 -0.1168  0.8031
 
              Baa    -0.0029    -1.527    -0.545    -0.509  0.8866 -0.4568  0.0721
    15 H(1)   Bbb    -0.0006    -0.302    -0.108    -0.101  0.4231  0.8642  0.2725
              Bcc     0.0034     1.829     0.653     0.610 -0.1868 -0.2111  0.9595
 
              Baa    -0.0044    -2.352    -0.839    -0.785  0.0737  0.0427  0.9964
    16 H(1)   Bbb    -0.0033    -1.765    -0.630    -0.589 -0.3922  0.9198 -0.0104
              Bcc     0.0077     4.117     1.469     1.373  0.9169  0.3900 -0.0846
 
              Baa    -0.0044    -2.363    -0.843    -0.788  0.5602 -0.4308  0.7075
    17 H(1)   Bbb    -0.0006    -0.345    -0.123    -0.115  0.8065  0.4785 -0.3472
              Bcc     0.0051     2.709     0.966     0.903 -0.1889  0.7652  0.6155
 
              Baa    -0.0075    -4.003    -1.428    -1.335  0.3648  0.3359  0.8684
    18 H(1)   Bbb    -0.0018    -0.957    -0.342    -0.319  0.7152 -0.6983 -0.0304
              Bcc     0.0093     4.961     1.770     1.655  0.5961  0.6321 -0.4950
 
              Baa    -0.0047    -2.503    -0.893    -0.835  0.7280  0.6568 -0.1967
    19 H(1)   Bbb    -0.0026    -1.370    -0.489    -0.457  0.6822 -0.6654  0.3031
              Bcc     0.0073     3.873     1.382     1.292 -0.0682  0.3548  0.9324
 
              Baa    -0.0065    -3.469    -1.238    -1.157  0.0428 -0.1653  0.9853
    20 H(1)   Bbb    -0.0013    -0.685    -0.244    -0.228 -0.0304  0.9855  0.1667
              Bcc     0.0078     4.154     1.482     1.385  0.9986  0.0371 -0.0372
 
              Baa    -0.0064    -3.412    -1.217    -1.138  0.3407  0.9274 -0.1543
    21 H(1)   Bbb    -0.0037    -1.999    -0.713    -0.667  0.9172 -0.2918  0.2712
              Bcc     0.0101     5.411     1.931     1.805 -0.2065  0.2339  0.9501
 
              Baa    -0.0098    -5.205    -1.857    -1.736  0.1542 -0.5189  0.8408
    22 H(1)   Bbb    -0.0072    -3.816    -1.362    -1.273  0.9021  0.4211  0.0945
              Bcc     0.0169     9.020     3.219     3.009 -0.4031  0.7439  0.5330
 
              Baa    -0.0058    -3.086    -1.101    -1.030  0.6917  0.7214 -0.0318
    23 H(1)   Bbb    -0.0004    -0.239    -0.085    -0.080  0.7137 -0.6897 -0.1226
              Bcc     0.0062     3.325     1.186     1.109  0.1104 -0.0621  0.9919
 
              Baa    -0.0124    -6.620    -2.362    -2.208  0.6286  0.7582 -0.1731
    24 H(1)   Bbb    -0.0011    -0.582    -0.208    -0.194  0.7760 -0.5966  0.2049
              Bcc     0.0135     7.201     2.570     2.402 -0.0521  0.2631  0.9633
 
              Baa    -0.0129    -6.860    -2.448    -2.288  0.3559  0.1676  0.9194
    25 H(1)   Bbb    -0.0015    -0.791    -0.282    -0.264  0.8325 -0.5039 -0.2304
              Bcc     0.0143     7.651     2.730     2.552  0.4247  0.8473 -0.3188
 
              Baa    -0.0134    -7.137    -2.547    -2.381 -0.0381  0.9654  0.2581
    26 H(1)   Bbb    -0.0087    -4.635    -1.654    -1.546  0.9906  0.0705 -0.1171
              Bcc     0.0221    11.772     4.201     3.927  0.1313 -0.2512  0.9590
 
              Baa    -0.0422   -22.538    -8.042    -7.518  0.7667 -0.2552  0.5891
    27 H(1)   Bbb    -0.0182    -9.735    -3.474    -3.247 -0.3818  0.5564  0.7380
              Bcc     0.0605    32.273    11.516    10.765  0.5161  0.7907 -0.3292
 
              Baa    -0.0060    -3.216    -1.148    -1.073 -0.2875  0.8157  0.5020
    28 H(1)   Bbb    -0.0003    -0.170    -0.061    -0.057  0.9528  0.1903  0.2364
              Bcc     0.0063     3.387     1.208     1.130 -0.0973 -0.5463  0.8319
 
              Baa    -0.0088    -4.674    -1.668    -1.559  0.2168 -0.2475  0.9443
    29 H(1)   Bbb    -0.0021    -1.094    -0.390    -0.365  0.9528  0.2645 -0.1494
              Bcc     0.0108     5.768     2.058     1.924 -0.2128  0.9321  0.2932
 
              Baa    -0.0045    -2.413    -0.861    -0.805  0.1799  0.9028 -0.3905
    30 H(1)   Bbb    -0.0025    -1.334    -0.476    -0.445  0.9832 -0.1780  0.0413
              Bcc     0.0070     3.747     1.337     1.250  0.0323  0.3914  0.9197
 
              Baa    -0.0083    -4.441    -1.585    -1.481  0.3073  0.1421  0.9409
    31 H(1)   Bbb    -0.0040    -2.134    -0.761    -0.712 -0.6589  0.7452  0.1027
              Bcc     0.0123     6.575     2.346     2.193  0.6866  0.6515 -0.3226
 

 ---------------------------------------------------------------------------------

 ******************************Gaussian NBO Version 3.1******************************
             N A T U R A L   A T O M I C   O R B I T A L   A N D
          N A T U R A L   B O N D   O R B I T A L   A N A L Y S I S
 ******************************Gaussian NBO Version 3.1******************************
       /RESON  / : Allow strongly delocalized NBO set

 Analyzing the SCF density

 Job title: 10                                                              

 Storage needed:    196716 in NPA,    259801 in NBO ( 939518981 available)
 GSVD:  LWork=       37146 too small for GESVD, short by       16559 words or       16559 for optimal perf.


 NATURAL POPULATIONS:  Natural atomic orbital occupancies 
                                                          
   NAO  Atom  No  lang   Type(AO)    Occupancy
 --------------------------------------------
     1    C    1  S      Cor( 1S)     1.99917
     2    C    1  S      Val( 2S)     1.07418
     3    C    1  S      Ryd( 3S)     0.00165
     4    C    1  px     Val( 2p)     1.23987
     5    C    1  px     Ryd( 3p)     0.00373
     6    C    1  py     Val( 2p)     1.22596
     7    C    1  py     Ryd( 3p)     0.00343
     8    C    1  pz     Val( 2p)     1.07818
     9    C    1  pz     Ryd( 3p)     0.00245
    10    C    1  dxy    Ryd( 3d)     0.00032
    11    C    1  dxz    Ryd( 3d)     0.00034
    12    C    1  dyz    Ryd( 3d)     0.00060
    13    C    1  dx2y2  Ryd( 3d)     0.00058
    14    C    1  dz2    Ryd( 3d)     0.00061

    15    C    2  S      Cor( 1S)     1.99886
    16    C    2  S      Val( 2S)     0.88269
    17    C    2  S      Ryd( 3S)     0.00073
    18    C    2  px     Val( 2p)     1.01946
    19    C    2  px     Ryd( 3p)     0.00234
    20    C    2  py     Val( 2p)     1.05080
    21    C    2  py     Ryd( 3p)     0.00524
    22    C    2  pz     Val( 2p)     1.07827
    23    C    2  pz     Ryd( 3p)     0.00432
    24    C    2  dxy    Ryd( 3d)     0.00071
    25    C    2  dxz    Ryd( 3d)     0.00077
    26    C    2  dyz    Ryd( 3d)     0.00093
    27    C    2  dx2y2  Ryd( 3d)     0.00103
    28    C    2  dz2    Ryd( 3d)     0.00109

    29    C    3  S      Cor( 1S)     1.99916
    30    C    3  S      Val( 2S)     1.07758
    31    C    3  S      Ryd( 3S)     0.00139
    32    C    3  px     Val( 2p)     1.22089
    33    C    3  px     Ryd( 3p)     0.00370
    34    C    3  py     Val( 2p)     1.10121
    35    C    3  py     Ryd( 3p)     0.00271
    36    C    3  pz     Val( 2p)     1.20667
    37    C    3  pz     Ryd( 3p)     0.00350
    38    C    3  dxy    Ryd( 3d)     0.00036
    39    C    3  dxz    Ryd( 3d)     0.00021
    40    C    3  dyz    Ryd( 3d)     0.00046
    41    C    3  dx2y2  Ryd( 3d)     0.00071
    42    C    3  dz2    Ryd( 3d)     0.00073

    43    C    4  S      Cor( 1S)     1.99915
    44    C    4  S      Val( 2S)     1.08030
    45    C    4  S      Ryd( 3S)     0.00139
    46    C    4  px     Val( 2p)     1.21814
    47    C    4  px     Ryd( 3p)     0.00367
    48    C    4  py     Val( 2p)     1.08487
    49    C    4  py     Ryd( 3p)     0.00268
    50    C    4  pz     Val( 2p)     1.20944
    51    C    4  pz     Ryd( 3p)     0.00333
    52    C    4  dxy    Ryd( 3d)     0.00039
    53    C    4  dxz    Ryd( 3d)     0.00022
    54    C    4  dyz    Ryd( 3d)     0.00044
    55    C    4  dx2y2  Ryd( 3d)     0.00074
    56    C    4  dz2    Ryd( 3d)     0.00073

    57    C    5  S      Cor( 1S)     1.99894
    58    C    5  S      Val( 2S)     0.93747
    59    C    5  S      Ryd( 3S)     0.00284
    60    C    5  px     Val( 2p)     1.05710
    61    C    5  px     Ryd( 3p)     0.00345
    62    C    5  py     Val( 2p)     1.00810
    63    C    5  py     Ryd( 3p)     0.00396
    64    C    5  pz     Val( 2p)     1.20666
    65    C    5  pz     Ryd( 3p)     0.00557
    66    C    5  dxy    Ryd( 3d)     0.00086
    67    C    5  dxz    Ryd( 3d)     0.00052
    68    C    5  dyz    Ryd( 3d)     0.00051
    69    C    5  dx2y2  Ryd( 3d)     0.00081
    70    C    5  dz2    Ryd( 3d)     0.00109

    71    C    6  S      Cor( 1S)     1.99905
    72    C    6  S      Val( 2S)     1.00966
    73    C    6  S      Ryd( 3S)     0.00140
    74    C    6  px     Val( 2p)     1.04648
    75    C    6  px     Ryd( 3p)     0.00340
    76    C    6  py     Val( 2p)     1.11962
    77    C    6  py     Ryd( 3p)     0.00385
    78    C    6  pz     Val( 2p)     1.22220
    79    C    6  pz     Ryd( 3p)     0.00321
    80    C    6  dxy    Ryd( 3d)     0.00057
    81    C    6  dxz    Ryd( 3d)     0.00042
    82    C    6  dyz    Ryd( 3d)     0.00044
    83    C    6  dx2y2  Ryd( 3d)     0.00071
    84    C    6  dz2    Ryd( 3d)     0.00097

    85    C    7  S      Cor( 1S)     1.99904
    86    C    7  S      Val( 2S)     1.03285
    87    C    7  S      Ryd( 3S)     0.00118
    88    C    7  px     Val( 2p)     1.06546
    89    C    7  px     Ryd( 3p)     0.00395
    90    C    7  py     Val( 2p)     1.08732
    91    C    7  py     Ryd( 3p)     0.00432
    92    C    7  pz     Val( 2p)     1.22609
    93    C    7  pz     Ryd( 3p)     0.00335
    94    C    7  dxy    Ryd( 3d)     0.00079
    95    C    7  dxz    Ryd( 3d)     0.00055
    96    C    7  dyz    Ryd( 3d)     0.00045
    97    C    7  dx2y2  Ryd( 3d)     0.00055
    98    C    7  dz2    Ryd( 3d)     0.00092

    99    C    8  S      Cor( 1S)     1.99882
   100    C    8  S      Val( 2S)     0.93631
   101    C    8  S      Ryd( 3S)     0.00280
   102    C    8  px     Val( 2p)     0.74020
   103    C    8  px     Ryd( 3p)     0.00561
   104    C    8  py     Val( 2p)     1.03276
   105    C    8  py     Ryd( 3p)     0.00275
   106    C    8  pz     Val( 2p)     1.13878
   107    C    8  pz     Ryd( 3p)     0.00226
   108    C    8  dxy    Ryd( 3d)     0.00150
   109    C    8  dxz    Ryd( 3d)     0.00153
   110    C    8  dyz    Ryd( 3d)     0.00076
   111    C    8  dx2y2  Ryd( 3d)     0.00210
   112    C    8  dz2    Ryd( 3d)     0.00152

   113    O    9  S      Cor( 1S)     1.99973
   114    O    9  S      Val( 2S)     1.68000
   115    O    9  S      Ryd( 3S)     0.00114
   116    O    9  px     Val( 2p)     1.47476
   117    O    9  px     Ryd( 3p)     0.00185
   118    O    9  py     Val( 2p)     1.62273
   119    O    9  py     Ryd( 3p)     0.00172
   120    O    9  pz     Val( 2p)     1.71340
   121    O    9  pz     Ryd( 3p)     0.00169
   122    O    9  dxy    Ryd( 3d)     0.00096
   123    O    9  dxz    Ryd( 3d)     0.00067
   124    O    9  dyz    Ryd( 3d)     0.00097
   125    O    9  dx2y2  Ryd( 3d)     0.00099
   126    O    9  dz2    Ryd( 3d)     0.00081

   127    C   10  S      Cor( 1S)     1.99904
   128    C   10  S      Val( 2S)     1.02226
   129    C   10  S      Ryd( 3S)     0.00148
   130    C   10  px     Val( 2p)     1.07164
   131    C   10  px     Ryd( 3p)     0.00435
   132    C   10  py     Val( 2p)     1.11762
   133    C   10  py     Ryd( 3p)     0.00426
   134    C   10  pz     Val( 2p)     1.21793
   135    C   10  pz     Ryd( 3p)     0.00355
   136    C   10  dxy    Ryd( 3d)     0.00072
   137    C   10  dxz    Ryd( 3d)     0.00052
   138    C   10  dyz    Ryd( 3d)     0.00039
   139    C   10  dx2y2  Ryd( 3d)     0.00054
   140    C   10  dz2    Ryd( 3d)     0.00087

   141    C   11  S      Cor( 1S)     1.99907
   142    C   11  S      Val( 2S)     1.00689
   143    C   11  S      Ryd( 3S)     0.00129
   144    C   11  px     Val( 2p)     1.05859
   145    C   11  px     Ryd( 3p)     0.00330
   146    C   11  py     Val( 2p)     1.11620
   147    C   11  py     Ryd( 3p)     0.00443
   148    C   11  pz     Val( 2p)     1.21872
   149    C   11  pz     Ryd( 3p)     0.00326
   150    C   11  dxy    Ryd( 3d)     0.00066
   151    C   11  dxz    Ryd( 3d)     0.00042
   152    C   11  dyz    Ryd( 3d)     0.00040
   153    C   11  dx2y2  Ryd( 3d)     0.00072
   154    C   11  dz2    Ryd( 3d)     0.00096

   155    H   12  S      Val( 1S)     0.76953
   156    H   12  S      Ryd( 2S)     0.00115
   157    H   12  px     Ryd( 2p)     0.00025
   158    H   12  py     Ryd( 2p)     0.00050
   159    H   12  pz     Ryd( 2p)     0.00028

   160    H   13  S      Val( 1S)     0.74959
   161    H   13  S      Ryd( 2S)     0.00117
   162    H   13  px     Ryd( 2p)     0.00069
   163    H   13  py     Ryd( 2p)     0.00019
   164    H   13  pz     Ryd( 2p)     0.00013

   165    H   14  S      Val( 1S)     0.77519
   166    H   14  S      Ryd( 2S)     0.00122
   167    H   14  px     Ryd( 2p)     0.00024
   168    H   14  py     Ryd( 2p)     0.00050
   169    H   14  pz     Ryd( 2p)     0.00027

   170    H   15  S      Val( 1S)     0.76772
   171    H   15  S      Ryd( 2S)     0.00130
   172    H   15  px     Ryd( 2p)     0.00018
   173    H   15  py     Ryd( 2p)     0.00015
   174    H   15  pz     Ryd( 2p)     0.00069

   175    H   16  S      Val( 1S)     0.75006
   176    H   16  S      Ryd( 2S)     0.00110
   177    H   16  px     Ryd( 2p)     0.00071
   178    H   16  py     Ryd( 2p)     0.00013
   179    H   16  pz     Ryd( 2p)     0.00018

   180    H   17  S      Val( 1S)     0.76367
   181    H   17  S      Ryd( 2S)     0.00118
   182    H   17  px     Ryd( 2p)     0.00023
   183    H   17  py     Ryd( 2p)     0.00057
   184    H   17  pz     Ryd( 2p)     0.00026

   185    H   18  S      Val( 1S)     0.76739
   186    H   18  S      Ryd( 2S)     0.00125
   187    H   18  px     Ryd( 2p)     0.00022
   188    H   18  py     Ryd( 2p)     0.00057
   189    H   18  pz     Ryd( 2p)     0.00026

   190    H   19  S      Val( 1S)     0.76660
   191    H   19  S      Ryd( 2S)     0.00128
   192    H   19  px     Ryd( 2p)     0.00018
   193    H   19  py     Ryd( 2p)     0.00014
   194    H   19  pz     Ryd( 2p)     0.00070

   195    H   20  S      Val( 1S)     0.74944
   196    H   20  S      Ryd( 2S)     0.00117
   197    H   20  px     Ryd( 2p)     0.00072
   198    H   20  py     Ryd( 2p)     0.00012
   199    H   20  pz     Ryd( 2p)     0.00017

   200    H   21  S      Val( 1S)     0.74845
   201    H   21  S      Ryd( 2S)     0.00355
   202    H   21  px     Ryd( 2p)     0.00009
   203    H   21  py     Ryd( 2p)     0.00013
   204    H   21  pz     Ryd( 2p)     0.00075

   205    H   22  S      Val( 1S)     0.70401
   206    H   22  S      Ryd( 2S)     0.00172
   207    H   22  px     Ryd( 2p)     0.00028
   208    H   22  py     Ryd( 2p)     0.00056
   209    H   22  pz     Ryd( 2p)     0.00024

   210    H   23  S      Val( 1S)     0.75993
   211    H   23  S      Ryd( 2S)     0.00237
   212    H   23  px     Ryd( 2p)     0.00016
   213    H   23  py     Ryd( 2p)     0.00014
   214    H   23  pz     Ryd( 2p)     0.00072

   215    H   24  S      Val( 1S)     0.74366
   216    H   24  S      Ryd( 2S)     0.00328
   217    H   24  px     Ryd( 2p)     0.00011
   218    H   24  py     Ryd( 2p)     0.00016
   219    H   24  pz     Ryd( 2p)     0.00075

   220    H   25  S      Val( 1S)     0.73918
   221    H   25  S      Ryd( 2S)     0.00238
   222    H   25  px     Ryd( 2p)     0.00022
   223    H   25  py     Ryd( 2p)     0.00060
   224    H   25  pz     Ryd( 2p)     0.00022

   225    H   26  S      Val( 1S)     0.73921
   226    H   26  S      Ryd( 2S)     0.00330
   227    H   26  px     Ryd( 2p)     0.00007
   228    H   26  py     Ryd( 2p)     0.00019
   229    H   26  pz     Ryd( 2p)     0.00084

   230    H   27  S      Val( 1S)     0.50397
   231    H   27  S      Ryd( 2S)     0.00127
   232    H   27  px     Ryd( 2p)     0.00150
   233    H   27  py     Ryd( 2p)     0.00195
   234    H   27  pz     Ryd( 2p)     0.00130

   235    H   28  S      Val( 1S)     0.74661
   236    H   28  S      Ryd( 2S)     0.00282
   237    H   28  px     Ryd( 2p)     0.00013
   238    H   28  py     Ryd( 2p)     0.00016
   239    H   28  pz     Ryd( 2p)     0.00073

   240    H   29  S      Val( 1S)     0.70280
   241    H   29  S      Ryd( 2S)     0.00177
   242    H   29  px     Ryd( 2p)     0.00027
   243    H   29  py     Ryd( 2p)     0.00057
   244    H   29  pz     Ryd( 2p)     0.00023

   245    H   30  S      Val( 1S)     0.76346
   246    H   30  S      Ryd( 2S)     0.00239
   247    H   30  px     Ryd( 2p)     0.00016
   248    H   30  py     Ryd( 2p)     0.00016
   249    H   30  pz     Ryd( 2p)     0.00071

   250    H   31  S      Val( 1S)     0.72871
   251    H   31  S      Ryd( 2S)     0.00178
   252    H   31  px     Ryd( 2p)     0.00026
   253    H   31  py     Ryd( 2p)     0.00055
   254    H   31  pz     Ryd( 2p)     0.00023

 WARNING:  1 low occupancy (<1.9990e) core orbital  found on  C    2
           1 low occupancy (<1.9990e) core orbital  found on  C    5
           1 low occupancy (<1.9990e) core orbital  found on  C    8


 Summary of Natural Population Analysis:                  
                                                          
                                       Natural Population 
                Natural  -----------------------------------------------
    Atom  No    Charge         Core      Valence    Rydberg      Total
 -----------------------------------------------------------------------
      C    1   -0.63105      1.99917     4.61819    0.01369     6.63105
      C    2   -0.04724      1.99886     4.03122    0.01716     6.04724
      C    3   -0.61929      1.99916     4.60635    0.01378     6.61929
      C    4   -0.60550      1.99915     4.59276    0.01359     6.60550
      C    5   -0.22787      1.99894     4.20933    0.01961     6.22787
      C    6   -0.41199      1.99905     4.39796    0.01498     6.41199
      C    7   -0.42682      1.99904     4.41172    0.01606     6.42682
      C    8    0.13229      1.99882     3.84806    0.02084     5.86771
      O    9   -0.50141      1.99973     6.49088    0.01079     8.50141
      C   10   -0.44517      1.99904     4.42945    0.01667     6.44517
      C   11   -0.41492      1.99907     4.40040    0.01545     6.41492
      H   12    0.22830      0.00000     0.76953    0.00217     0.77170
      H   13    0.24822      0.00000     0.74959    0.00218     0.75178
      H   14    0.22257      0.00000     0.77519    0.00224     0.77743
      H   15    0.22995      0.00000     0.76772    0.00233     0.77005
      H   16    0.24782      0.00000     0.75006    0.00212     0.75218
      H   17    0.23409      0.00000     0.76367    0.00224     0.76591
      H   18    0.23031      0.00000     0.76739    0.00230     0.76969
      H   19    0.23110      0.00000     0.76660    0.00230     0.76890
      H   20    0.24838      0.00000     0.74944    0.00218     0.75162
      H   21    0.24703      0.00000     0.74845    0.00451     0.75297
      H   22    0.29319      0.00000     0.70401    0.00280     0.70681
      H   23    0.23668      0.00000     0.75993    0.00339     0.76332
      H   24    0.25204      0.00000     0.74366    0.00429     0.74796
      H   25    0.25739      0.00000     0.73918    0.00343     0.74261
      H   26    0.25639      0.00000     0.73921    0.00440     0.74361
      H   27    0.49000      0.00000     0.50397    0.00603     0.51000
      H   28    0.24955      0.00000     0.74661    0.00384     0.75045
      H   29    0.29436      0.00000     0.70280    0.00284     0.70564
      H   30    0.23312      0.00000     0.76346    0.00342     0.76688
      H   31    0.26847      0.00000     0.72871    0.00281     0.73153
 =======================================================================
   * Total *    1.00000     21.99001    64.77553    0.23446    87.00000

                                 Natural Population      
 --------------------------------------------------------
   Core                      21.99001 ( 99.9546% of  22)
   Valence                   64.77553 ( 99.6547% of  65)
   Natural Minimal Basis     86.76554 ( 99.7305% of  87)
   Natural Rydberg Basis      0.23446 (  0.2695% of  87)
 --------------------------------------------------------

    Atom  No          Natural Electron Configuration
 ----------------------------------------------------------------------------
      C    1      [core]2S( 1.07)2p( 3.54)3p( 0.01)
      C    2      [core]2S( 0.88)2p( 3.15)3p( 0.01)
      C    3      [core]2S( 1.08)2p( 3.53)3p( 0.01)
      C    4      [core]2S( 1.08)2p( 3.51)3p( 0.01)
      C    5      [core]2S( 0.94)2p( 3.27)3p( 0.01)
      C    6      [core]2S( 1.01)2p( 3.39)3p( 0.01)
      C    7      [core]2S( 1.03)2p( 3.38)3p( 0.01)
      C    8      [core]2S( 0.94)2p( 2.91)3p( 0.01)3d( 0.01)
      O    9      [core]2S( 1.68)2p( 4.81)3p( 0.01)
      C   10      [core]2S( 1.02)2p( 3.41)3p( 0.01)
      C   11      [core]2S( 1.01)2p( 3.39)3p( 0.01)
      H   12            1S( 0.77)
      H   13            1S( 0.75)
      H   14            1S( 0.78)
      H   15            1S( 0.77)
      H   16            1S( 0.75)
      H   17            1S( 0.76)
      H   18            1S( 0.77)
      H   19            1S( 0.77)
      H   20            1S( 0.75)
      H   21            1S( 0.75)
      H   22            1S( 0.70)
      H   23            1S( 0.76)
      H   24            1S( 0.74)
      H   25            1S( 0.74)
      H   26            1S( 0.74)
      H   27            1S( 0.50)
      H   28            1S( 0.75)
      H   29            1S( 0.70)
      H   30            1S( 0.76)
      H   31            1S( 0.73)


 ***************************************************
 *******         Alpha spin orbitals         *******
 ***************************************************


 NATURAL POPULATIONS:  Natural atomic orbital occupancies 
                                                          
   NAO  Atom  No  lang   Type(AO)    Occupancy      Energy
 ----------------------------------------------------------
     1    C    1  S      Cor( 1S)     0.99958     -10.18552
     2    C    1  S      Val( 2S)     0.53695      -0.35296
     3    C    1  S      Ryd( 3S)     0.00084       0.75974
     4    C    1  px     Val( 2p)     0.62191      -0.21069
     5    C    1  px     Ryd( 3p)     0.00189       0.56015
     6    C    1  py     Val( 2p)     0.61567      -0.20542
     7    C    1  py     Ryd( 3p)     0.00178       0.55942
     8    C    1  pz     Val( 2p)     0.54008      -0.19489
     9    C    1  pz     Ryd( 3p)     0.00123       0.40847
    10    C    1  dxy    Ryd( 3d)     0.00016       2.10500
    11    C    1  dxz    Ryd( 3d)     0.00017       2.02650
    12    C    1  dyz    Ryd( 3d)     0.00031       2.21121
    13    C    1  dx2y2  Ryd( 3d)     0.00029       2.28808
    14    C    1  dz2    Ryd( 3d)     0.00031       2.16867

    15    C    2  S      Cor( 1S)     0.99943     -10.21914
    16    C    2  S      Val( 2S)     0.44143      -0.31804
    17    C    2  S      Ryd( 3S)     0.00037       0.86333
    18    C    2  px     Val( 2p)     0.51910      -0.23219
    19    C    2  px     Ryd( 3p)     0.00118       0.61039
    20    C    2  py     Val( 2p)     0.54084      -0.24199
    21    C    2  py     Ryd( 3p)     0.00268       0.72209
    22    C    2  pz     Val( 2p)     0.53968      -0.23743
    23    C    2  pz     Ryd( 3p)     0.00219       0.68738
    24    C    2  dxy    Ryd( 3d)     0.00039       2.01113
    25    C    2  dxz    Ryd( 3d)     0.00039       1.93648
    26    C    2  dyz    Ryd( 3d)     0.00049       2.01067
    27    C    2  dx2y2  Ryd( 3d)     0.00054       2.10126
    28    C    2  dz2    Ryd( 3d)     0.00056       2.14053

    29    C    3  S      Cor( 1S)     0.99958     -10.18751
    30    C    3  S      Val( 2S)     0.53897      -0.35650
    31    C    3  S      Ryd( 3S)     0.00074       0.78182
    32    C    3  px     Val( 2p)     0.61050      -0.20962
    33    C    3  px     Ryd( 3p)     0.00188       0.55858
    34    C    3  py     Val( 2p)     0.56401      -0.20078
    35    C    3  py     Ryd( 3p)     0.00139       0.46042
    36    C    3  pz     Val( 2p)     0.60384      -0.20543
    37    C    3  pz     Ryd( 3p)     0.00175       0.52690
    38    C    3  dxy    Ryd( 3d)     0.00020       2.05377
    39    C    3  dxz    Ryd( 3d)     0.00011       2.02008
    40    C    3  dyz    Ryd( 3d)     0.00024       2.12464
    41    C    3  dx2y2  Ryd( 3d)     0.00036       2.29005
    42    C    3  dz2    Ryd( 3d)     0.00037       2.29430

    43    C    4  S      Cor( 1S)     0.99958     -10.19494
    44    C    4  S      Val( 2S)     0.54077      -0.36422
    45    C    4  S      Ryd( 3S)     0.00074       0.77767
    46    C    4  px     Val( 2p)     0.61277      -0.21556
    47    C    4  px     Ryd( 3p)     0.00186       0.55304
    48    C    4  py     Val( 2p)     0.56607      -0.20831
    49    C    4  py     Ryd( 3p)     0.00135       0.45688
    50    C    4  pz     Val( 2p)     0.60481      -0.21169
    51    C    4  pz     Ryd( 3p)     0.00172       0.52129
    52    C    4  dxy    Ryd( 3d)     0.00020       2.04711
    53    C    4  dxz    Ryd( 3d)     0.00011       2.01367
    54    C    4  dyz    Ryd( 3d)     0.00025       2.11230
    55    C    4  dx2y2  Ryd( 3d)     0.00037       2.28424
    56    C    4  dz2    Ryd( 3d)     0.00037       2.29010

    57    C    5  S      Cor( 1S)     0.99947     -10.22552
    58    C    5  S      Val( 2S)     0.46886      -0.34534
    59    C    5  S      Ryd( 3S)     0.00143       0.83191
    60    C    5  px     Val( 2p)     0.53828      -0.24686
    61    C    5  px     Ryd( 3p)     0.00178       0.70372
    62    C    5  py     Val( 2p)     0.52481      -0.24770
    63    C    5  py     Ryd( 3p)     0.00205       0.64148
    64    C    5  pz     Val( 2p)     0.60490      -0.24769
    65    C    5  pz     Ryd( 3p)     0.00279       0.76579
    66    C    5  dxy    Ryd( 3d)     0.00049       2.06053
    67    C    5  dxz    Ryd( 3d)     0.00027       1.92658
    68    C    5  dyz    Ryd( 3d)     0.00027       1.93211
    69    C    5  dx2y2  Ryd( 3d)     0.00043       2.06713
    70    C    5  dz2    Ryd( 3d)     0.00056       2.32164

    71    C    6  S      Cor( 1S)     0.99953     -10.23459
    72    C    6  S      Val( 2S)     0.50451      -0.37892
    73    C    6  S      Ryd( 3S)     0.00074       0.83540
    74    C    6  px     Val( 2p)     0.52733      -0.24690
    75    C    6  px     Ryd( 3p)     0.00171       0.56363
    76    C    6  py     Val( 2p)     0.58346      -0.25206
    77    C    6  py     Ryd( 3p)     0.00217       0.52617
    78    C    6  pz     Val( 2p)     0.61103      -0.25209
    79    C    6  pz     Ryd( 3p)     0.00172       0.58607
    80    C    6  dxy    Ryd( 3d)     0.00035       2.08084
    81    C    6  dxz    Ryd( 3d)     0.00022       1.95961
    82    C    6  dyz    Ryd( 3d)     0.00022       2.01277
    83    C    6  dx2y2  Ryd( 3d)     0.00038       2.11123
    84    C    6  dz2    Ryd( 3d)     0.00049       2.28196

    85    C    7  S      Cor( 1S)     0.99952     -10.25559
    86    C    7  S      Val( 2S)     0.51742      -0.40597
    87    C    7  S      Ryd( 3S)     0.00057       0.81789
    88    C    7  px     Val( 2p)     0.54849      -0.26773
    89    C    7  px     Ryd( 3p)     0.00217       0.43593
    90    C    7  py     Val( 2p)     0.57565      -0.27316
    91    C    7  py     Ryd( 3p)     0.00219       0.52365
    92    C    7  pz     Val( 2p)     0.61625      -0.26988
    93    C    7  pz     Ryd( 3p)     0.00168       0.56357
    94    C    7  dxy    Ryd( 3d)     0.00047       2.07181
    95    C    7  dxz    Ryd( 3d)     0.00029       1.93547
    96    C    7  dyz    Ryd( 3d)     0.00024       1.97711
    97    C    7  dx2y2  Ryd( 3d)     0.00030       2.04592
    98    C    7  dz2    Ryd( 3d)     0.00048       2.25559

    99    C    8  S      Cor( 1S)     0.99940     -10.32434
   100    C    8  S      Val( 2S)     0.46665      -0.39334
   101    C    8  S      Ryd( 3S)     0.00135       0.73478
   102    C    8  px     Val( 2p)     0.36823      -0.26257
   103    C    8  px     Ryd( 3p)     0.00276       0.51387
   104    C    8  py     Val( 2p)     0.53453      -0.28377
   105    C    8  py     Ryd( 3p)     0.00141       0.42980
   106    C    8  pz     Val( 2p)     0.58041      -0.28646
   107    C    8  pz     Ryd( 3p)     0.00107       0.59060
   108    C    8  dxy    Ryd( 3d)     0.00084       1.98576
   109    C    8  dxz    Ryd( 3d)     0.00079       1.89073
   110    C    8  dyz    Ryd( 3d)     0.00040       1.88402
   111    C    8  dx2y2  Ryd( 3d)     0.00105       2.01204
   112    C    8  dz2    Ryd( 3d)     0.00085       2.23741

   113    O    9  S      Cor( 1S)     0.99987     -19.18580
   114    O    9  S      Val( 2S)     0.84323      -1.10151
   115    O    9  S      Ryd( 3S)     0.00057       1.24023
   116    O    9  px     Val( 2p)     0.76052      -0.51492
   117    O    9  px     Ryd( 3p)     0.00095       0.93076
   118    O    9  py     Val( 2p)     0.86115      -0.51995
   119    O    9  py     Ryd( 3p)     0.00090       0.99437
   120    O    9  pz     Val( 2p)     0.94826      -0.53487
   121    O    9  pz     Ryd( 3p)     0.00082       0.89256
   122    O    9  dxy    Ryd( 3d)     0.00045       2.81676
   123    O    9  dxz    Ryd( 3d)     0.00034       2.66719
   124    O    9  dyz    Ryd( 3d)     0.00050       2.68341
   125    O    9  dx2y2  Ryd( 3d)     0.00050       2.87125
   126    O    9  dz2    Ryd( 3d)     0.00043       2.66418

   127    C   10  S      Cor( 1S)     0.99952     -10.23011
   128    C   10  S      Val( 2S)     0.51038      -0.38130
   129    C   10  S      Ryd( 3S)     0.00076       0.82095
   130    C   10  px     Val( 2p)     0.53874      -0.24059
   131    C   10  px     Ryd( 3p)     0.00224       0.47355
   132    C   10  py     Val( 2p)     0.56731      -0.25002
   133    C   10  py     Ryd( 3p)     0.00240       0.53017
   134    C   10  pz     Val( 2p)     0.61042      -0.25032
   135    C   10  pz     Ryd( 3p)     0.00191       0.57301
   136    C   10  dxy    Ryd( 3d)     0.00040       2.10120
   137    C   10  dxz    Ryd( 3d)     0.00026       1.96237
   138    C   10  dyz    Ryd( 3d)     0.00021       2.00103
   139    C   10  dx2y2  Ryd( 3d)     0.00028       2.06671
   140    C   10  dz2    Ryd( 3d)     0.00045       2.27412

   141    C   11  S      Cor( 1S)     0.99954     -10.22508
   142    C   11  S      Val( 2S)     0.50391      -0.36683
   143    C   11  S      Ryd( 3S)     0.00066       0.84783
   144    C   11  px     Val( 2p)     0.53293      -0.23631
   145    C   11  px     Ryd( 3p)     0.00169       0.57631
   146    C   11  py     Val( 2p)     0.58140      -0.24132
   147    C   11  py     Ryd( 3p)     0.00224       0.53328
   148    C   11  pz     Val( 2p)     0.60953      -0.24273
   149    C   11  pz     Ryd( 3p)     0.00168       0.59580
   150    C   11  dxy    Ryd( 3d)     0.00036       2.09174
   151    C   11  dxz    Ryd( 3d)     0.00022       1.97035
   152    C   11  dyz    Ryd( 3d)     0.00023       2.01952
   153    C   11  dx2y2  Ryd( 3d)     0.00036       2.12100
   154    C   11  dz2    Ryd( 3d)     0.00048       2.29207

   155    H   12  S      Val( 1S)     0.38712      -0.05066
   156    H   12  S      Ryd( 2S)     0.00059       0.29176
   157    H   12  px     Ryd( 2p)     0.00012       1.76522
   158    H   12  py     Ryd( 2p)     0.00025       2.05475
   159    H   12  pz     Ryd( 2p)     0.00014       1.78733

   160    H   13  S      Val( 1S)     0.37690      -0.03891
   161    H   13  S      Ryd( 2S)     0.00059       0.26365
   162    H   13  px     Ryd( 2p)     0.00035       2.24834
   163    H   13  py     Ryd( 2p)     0.00009       1.70299
   164    H   13  pz     Ryd( 2p)     0.00007       1.66569

   165    H   14  S      Val( 1S)     0.38870      -0.05278
   166    H   14  S      Ryd( 2S)     0.00061       0.29083
   167    H   14  px     Ryd( 2p)     0.00013       1.76438
   168    H   14  py     Ryd( 2p)     0.00025       2.05971
   169    H   14  pz     Ryd( 2p)     0.00014       1.78127

   170    H   15  S      Val( 1S)     0.38422      -0.04800
   171    H   15  S      Ryd( 2S)     0.00065       0.26487
   172    H   15  px     Ryd( 2p)     0.00009       1.70919
   173    H   15  py     Ryd( 2p)     0.00007       1.66958
   174    H   15  pz     Ryd( 2p)     0.00035       2.22793

   175    H   16  S      Val( 1S)     0.37675      -0.03839
   176    H   16  S      Ryd( 2S)     0.00057       0.26690
   177    H   16  px     Ryd( 2p)     0.00036       2.26199
   178    H   16  py     Ryd( 2p)     0.00006       1.66771
   179    H   16  pz     Ryd( 2p)     0.00009       1.69390

   180    H   17  S      Val( 1S)     0.38670      -0.05158
   181    H   17  S      Ryd( 2S)     0.00059       0.29422
   182    H   17  px     Ryd( 2p)     0.00012       1.74023
   183    H   17  py     Ryd( 2p)     0.00028       2.09622
   184    H   17  pz     Ryd( 2p)     0.00014       1.77669

   185    H   18  S      Val( 1S)     0.38779      -0.05949
   186    H   18  S      Ryd( 2S)     0.00063       0.28928
   187    H   18  px     Ryd( 2p)     0.00012       1.73439
   188    H   18  py     Ryd( 2p)     0.00028       2.09439
   189    H   18  pz     Ryd( 2p)     0.00014       1.76454

   190    H   19  S      Val( 1S)     0.38271      -0.05098
   191    H   19  S      Ryd( 2S)     0.00065       0.26125
   192    H   19  px     Ryd( 2p)     0.00009       1.70499
   193    H   19  py     Ryd( 2p)     0.00007       1.66487
   194    H   19  pz     Ryd( 2p)     0.00035       2.22523

   195    H   20  S      Val( 1S)     0.37487      -0.04027
   196    H   20  S      Ryd( 2S)     0.00058       0.26363
   197    H   20  px     Ryd( 2p)     0.00036       2.25863
   198    H   20  py     Ryd( 2p)     0.00006       1.66470
   199    H   20  pz     Ryd( 2p)     0.00009       1.69027

   200    H   21  S      Val( 1S)     0.37480      -0.06655
   201    H   21  S      Ryd( 2S)     0.00177       0.27837
   202    H   21  px     Ryd( 2p)     0.00004       1.83355
   203    H   21  py     Ryd( 2p)     0.00007       1.75254
   204    H   21  pz     Ryd( 2p)     0.00037       2.23234

   205    H   22  S      Val( 1S)     0.37132      -0.07683
   206    H   22  S      Ryd( 2S)     0.00095       0.26639
   207    H   22  px     Ryd( 2p)     0.00014       1.80028
   208    H   22  py     Ryd( 2p)     0.00029       2.05595
   209    H   22  pz     Ryd( 2p)     0.00014       1.75913

   210    H   23  S      Val( 1S)     0.37914      -0.08063
   211    H   23  S      Ryd( 2S)     0.00120       0.28312
   212    H   23  px     Ryd( 2p)     0.00008       1.72700
   213    H   23  py     Ryd( 2p)     0.00007       1.70717
   214    H   23  pz     Ryd( 2p)     0.00036       2.22837

   215    H   24  S      Val( 1S)     0.37147      -0.08369
   216    H   24  S      Ryd( 2S)     0.00164       0.22456
   217    H   24  px     Ryd( 2p)     0.00006       1.67579
   218    H   24  py     Ryd( 2p)     0.00008       1.69212
   219    H   24  pz     Ryd( 2p)     0.00037       2.20446

   220    H   25  S      Val( 1S)     0.37062      -0.08518
   221    H   25  S      Ryd( 2S)     0.00122       0.20332
   222    H   25  px     Ryd( 2p)     0.00012       1.77693
   223    H   25  py     Ryd( 2p)     0.00029       2.01858
   224    H   25  pz     Ryd( 2p)     0.00011       1.74755

   225    H   26  S      Val( 1S)     0.38933      -0.11561
   226    H   26  S      Ryd( 2S)     0.00166       0.20503
   227    H   26  px     Ryd( 2p)     0.00003       1.75400
   228    H   26  py     Ryd( 2p)     0.00010       1.62128
   229    H   26  pz     Ryd( 2p)     0.00045       2.16594

   230    H   27  S      Val( 1S)     0.24848      -0.07453
   231    H   27  S      Ryd( 2S)     0.00063       0.25277
   232    H   27  px     Ryd( 2p)     0.00076       1.75045
   233    H   27  py     Ryd( 2p)     0.00097       2.02418
   234    H   27  pz     Ryd( 2p)     0.00071       1.56819

   235    H   28  S      Val( 1S)     0.37682      -0.07611
   236    H   28  S      Ryd( 2S)     0.00147       0.23889
   237    H   28  px     Ryd( 2p)     0.00007       1.71076
   238    H   28  py     Ryd( 2p)     0.00008       1.70338
   239    H   28  pz     Ryd( 2p)     0.00037       2.21861

   240    H   29  S      Val( 1S)     0.37077      -0.06942
   241    H   29  S      Ryd( 2S)     0.00115       0.21061
   242    H   29  px     Ryd( 2p)     0.00014       1.80447
   243    H   29  py     Ryd( 2p)     0.00031       2.02988
   244    H   29  pz     Ryd( 2p)     0.00012       1.75889

   245    H   30  S      Val( 1S)     0.38087      -0.07452
   246    H   30  S      Ryd( 2S)     0.00118       0.28879
   247    H   30  px     Ryd( 2p)     0.00008       1.73578
   248    H   30  py     Ryd( 2p)     0.00008       1.71311
   249    H   30  pz     Ryd( 2p)     0.00035       2.23560

   250    H   31  S      Val( 1S)     0.36894      -0.05807
   251    H   31  S      Ryd( 2S)     0.00089       0.27988
   252    H   31  px     Ryd( 2p)     0.00014       1.82181
   253    H   31  py     Ryd( 2p)     0.00027       2.07565
   254    H   31  pz     Ryd( 2p)     0.00012       1.77643


 Summary of Natural Population Analysis:                  
                                                          
                                       Natural Population 
                Natural  -----------------------------------------------
    Atom  No    Charge         Core      Valence    Rydberg      Total
 -----------------------------------------------------------------------
      C    1   -0.32117      0.99958     2.31461    0.00698     3.32117
      C    2   -0.04927      0.99943     2.04105    0.00879     3.04927
      C    3   -0.32393      0.99958     2.31732    0.00703     3.32393
      C    4   -0.33098      0.99958     2.32442    0.00698     3.33098
      C    5   -0.14638      0.99947     2.13684    0.01007     3.14638
      C    6   -0.23385      0.99953     2.22632    0.00800     3.23385
      C    7   -0.26571      0.99952     2.25782    0.00837     3.26571
      C    8    0.04024      0.99940     1.94983    0.01053     2.95976
      O    9   -0.41849      0.99987     3.41316    0.00546     4.41849
      C   10   -0.23530      0.99952     2.22686    0.00891     3.23530
      C   11   -0.23523      0.99954     2.22777    0.00792     3.23523
      H   12    0.11178      0.00000     0.38712    0.00110     0.38822
      H   13    0.12200      0.00000     0.37690    0.00110     0.37800
      H   14    0.11018      0.00000     0.38870    0.00112     0.38982
      H   15    0.11462      0.00000     0.38422    0.00116     0.38538
      H   16    0.12217      0.00000     0.37675    0.00108     0.37783
      H   17    0.11218      0.00000     0.38670    0.00113     0.38782
      H   18    0.11104      0.00000     0.38779    0.00117     0.38896
      H   19    0.11613      0.00000     0.38271    0.00116     0.38387
      H   20    0.12404      0.00000     0.37487    0.00108     0.37596
      H   21    0.12294      0.00000     0.37480    0.00226     0.37706
      H   22    0.12715      0.00000     0.37132    0.00153     0.37285
      H   23    0.11915      0.00000     0.37914    0.00171     0.38085
      H   24    0.12638      0.00000     0.37147    0.00215     0.37362
      H   25    0.12763      0.00000     0.37062    0.00174     0.37237
      H   26    0.10843      0.00000     0.38933    0.00224     0.39157
      H   27    0.24845      0.00000     0.24848    0.00307     0.25155
      H   28    0.12119      0.00000     0.37682    0.00199     0.37881
      H   29    0.12753      0.00000     0.37077    0.00171     0.37247
      H   30    0.11744      0.00000     0.38087    0.00169     0.38256
      H   31    0.12964      0.00000     0.36894    0.00142     0.37036
 =======================================================================
   * Total *   -0.00000     10.99503    32.88433    0.12064    44.00000

                                 Natural Population      
 --------------------------------------------------------
   Core                      10.99503 ( 99.9548% of  11)
   Valence                   32.88433 ( 99.6495% of  33)
   Natural Minimal Basis     43.87936 ( 99.7258% of  44)
   Natural Rydberg Basis      0.12064 (  0.2742% of  44)
 --------------------------------------------------------

    Atom  No          Natural Electron Configuration
 ----------------------------------------------------------------------------
      C    1      [core]2S( 0.54)2p( 1.78)
      C    2      [core]2S( 0.44)2p( 1.60)3p( 0.01)
      C    3      [core]2S( 0.54)2p( 1.78)3p( 0.01)
      C    4      [core]2S( 0.54)2p( 1.78)
      C    5      [core]2S( 0.47)2p( 1.67)3p( 0.01)
      C    6      [core]2S( 0.50)2p( 1.72)3p( 0.01)
      C    7      [core]2S( 0.52)2p( 1.74)3p( 0.01)
      C    8      [core]2S( 0.47)2p( 1.48)3p( 0.01)
      O    9      [core]2S( 0.84)2p( 2.57)
      C   10      [core]2S( 0.51)2p( 1.72)3p( 0.01)
      C   11      [core]2S( 0.50)2p( 1.72)3p( 0.01)
      H   12            1S( 0.39)
      H   13            1S( 0.38)
      H   14            1S( 0.39)
      H   15            1S( 0.38)
      H   16            1S( 0.38)
      H   17            1S( 0.39)
      H   18            1S( 0.39)
      H   19            1S( 0.38)
      H   20            1S( 0.37)
      H   21            1S( 0.37)
      H   22            1S( 0.37)
      H   23            1S( 0.38)
      H   24            1S( 0.37)
      H   25            1S( 0.37)
      H   26            1S( 0.39)
      H   27            1S( 0.25)
      H   28            1S( 0.38)
      H   29            1S( 0.37)
      H   30            1S( 0.38)
      H   31            1S( 0.37)


 NATURAL BOND ORBITAL ANALYSIS, alpha spin orbitals:

                       Occupancies       Lewis Structure    Low   High
           Occ.    -------------------  -----------------   occ   occ
  Cycle   Thresh.   Lewis   Non-Lewis     CR  BD  3C  LP    (L)   (NL)   Dev
 =============================================================================
   1(1)    0.90    43.65263   0.34737     11  31   0   2     0      0    0.01
 -----------------------------------------------------------------------------

 Structure accepted: No low occupancy Lewis orbitals

 --------------------------------------------------------
   Core                     10.99503 ( 99.955% of  11)
   Valence Lewis            32.65760 ( 98.962% of  33)
  ==================       ============================
   Total Lewis              43.65263 ( 99.211% of  44)
  -----------------------------------------------------
   Valence non-Lewis         0.25985 (  0.591% of  44)
   Rydberg non-Lewis         0.08752 (  0.199% of  44)
  ==================       ============================
   Total non-Lewis           0.34737 (  0.789% of  44)
 --------------------------------------------------------


       (Occupancy)   Bond orbital/ Coefficients/ Hybrids
 ---------------------------------------------------------------------------------
     1. (0.98571) BD ( 1) C   1 - C   2  
                ( 48.04%)   0.6931* C   1 s( 29.95%)p 2.34( 70.01%)d 0.00(  0.04%)
                                            0.0005  0.5472 -0.0067 -0.1834  0.0060
                                            0.0040  0.0001 -0.8163  0.0023 -0.0001
                                            0.0080  0.0000  0.0012  0.0193
                ( 51.96%)   0.7209* C   2 s( 25.05%)p 2.99( 74.90%)d 0.00(  0.05%)
                                           -0.0000  0.5005  0.0007  0.1584  0.0083
                                           -0.0057  0.0003  0.8508  0.0038 -0.0006
                                            0.0070 -0.0008  0.0005  0.0202
     2. (0.99385) BD ( 1) C   1 - H  12  
                ( 61.21%)   0.7824* C   1 s( 23.29%)p 3.29( 76.67%)d 0.00(  0.04%)
                                           -0.0001  0.4826  0.0020 -0.3305  0.0126
                                            0.7042 -0.0054  0.4012  0.0212 -0.0113
                                           -0.0063  0.0125 -0.0088 -0.0049
                ( 38.79%)   0.6228* H  12 s( 99.92%)p 0.00(  0.08%)
                                            0.9996 -0.0004  0.0080 -0.0223 -0.0156
     3. (0.99309) BD ( 1) C   1 - H  13  
                ( 62.19%)   0.7886* C   1 s( 23.48%)p 3.26( 76.48%)d 0.00(  0.04%)
                                           -0.0000  0.4846  0.0049  0.8645 -0.0064
                                           -0.0010  0.0001  0.1304  0.0210 -0.0002
                                            0.0044 -0.0001  0.0167 -0.0099
                ( 37.81%)   0.6149* H  13 s( 99.92%)p 0.00(  0.08%)
                                            0.9996 -0.0008 -0.0285 -0.0003 -0.0062
     4. (0.99393) BD ( 1) C   1 - H  14  
                ( 61.06%)   0.7814* C   1 s( 23.17%)p 3.31( 76.79%)d 0.00(  0.04%)
                                            0.0001 -0.4813 -0.0017  0.3303 -0.0125
                                            0.7096 -0.0053 -0.3933 -0.0216 -0.0112
                                            0.0061  0.0125  0.0090  0.0051
                ( 38.94%)   0.6240* H  14 s( 99.92%)p 0.00(  0.08%)
                                           -0.9996  0.0007 -0.0082 -0.0222  0.0151
     5. (0.98510) BD ( 1) C   2 - C   3  
                ( 52.11%)   0.7219* C   2 s( 24.99%)p 3.00( 74.96%)d 0.00(  0.05%)
                                            0.0001  0.4999  0.0005  0.3504  0.0079
                                            0.7079 -0.0031 -0.3544  0.0007  0.0121
                                           -0.0067 -0.0136 -0.0097 -0.0054
                ( 47.89%)   0.6920* C   3 s( 29.99%)p 2.33( 69.96%)d 0.00(  0.05%)
                                            0.0006  0.5476 -0.0060 -0.3645  0.0065
                                           -0.6700 -0.0002  0.3432  0.0008  0.0131
                                           -0.0068 -0.0123 -0.0080 -0.0057
     6. (0.98567) BD ( 1) C   2 - C   4  
                ( 51.71%)   0.7191* C   2 s( 24.79%)p 3.03( 75.16%)d 0.00(  0.06%)
                                            0.0001  0.4979  0.0014  0.3492  0.0090
                                           -0.7057  0.0017 -0.3626 -0.0002 -0.0137
                                           -0.0069  0.0140 -0.0101 -0.0057
                ( 48.29%)   0.6949* C   4 s( 30.13%)p 2.32( 69.82%)d 0.00(  0.05%)
                                            0.0006  0.5489 -0.0066 -0.3610  0.0065
                                            0.6664  0.0009  0.3518  0.0010 -0.0134
                                           -0.0072  0.0133 -0.0086 -0.0054
     7. (0.98063) BD ( 1) C   2 - C   5  
                ( 48.81%)   0.6987* C   2 s( 25.15%)p 2.97( 74.80%)d 0.00(  0.05%)
                                            0.0002  0.5015  0.0003 -0.8540  0.0030
                                            0.0008  0.0007 -0.1358 -0.0103 -0.0001
                                            0.0067 -0.0001  0.0192 -0.0109
                ( 51.19%)   0.7154* C   5 s( 28.65%)p 2.49( 71.30%)d 0.00(  0.04%)
                                            0.0004  0.5353  0.0029  0.8233 -0.0146
                                           -0.0034  0.0004  0.1868 -0.0128 -0.0008
                                            0.0079 -0.0003  0.0165 -0.0090
     8. (0.99413) BD ( 1) C   3 - H  15  
                ( 61.52%)   0.7843* C   3 s( 22.96%)p 3.35( 77.00%)d 0.00(  0.04%)
                                            0.0001 -0.4791 -0.0009  0.1957 -0.0165
                                           -0.0611 -0.0179  0.8529  0.0031  0.0011
                                           -0.0086  0.0016 -0.0011 -0.0184
                ( 38.48%)   0.6204* H  15 s( 99.92%)p 0.00(  0.08%)
                                           -0.9996  0.0012 -0.0037  0.0036 -0.0283
     9. (0.99328) BD ( 1) C   3 - H  16  
                ( 62.21%)   0.7887* C   3 s( 23.55%)p 3.24( 76.41%)d 0.00(  0.04%)
                                           -0.0001  0.4853  0.0049  0.8700 -0.0016
                                           -0.0409  0.0207  0.0704 -0.0107 -0.0025
                                            0.0036  0.0002  0.0170 -0.0096
                ( 37.79%)   0.6148* H  16 s( 99.91%)p 0.00(  0.09%)
                                            0.9996 -0.0006 -0.0292 -0.0008 -0.0011
    10. (0.99392) BD ( 1) C   3 - H  17  
                ( 61.26%)   0.7827* C   3 s( 23.39%)p 3.27( 76.57%)d 0.00(  0.04%)
                                           -0.0001  0.4836  0.0020 -0.2666  0.0190
                                            0.7381  0.0136  0.3862 -0.0122 -0.0101
                                           -0.0049  0.0135 -0.0104 -0.0040
                ( 38.74%)   0.6224* H  17 s( 99.92%)p 0.00(  0.08%)
                                            0.9996 -0.0011  0.0055 -0.0253 -0.0121
    11. (0.99403) BD ( 1) C   4 - H  18  
                ( 61.16%)   0.7821* C   4 s( 23.30%)p 3.29( 76.66%)d 0.00(  0.04%)
                                            0.0001 -0.4827 -0.0022  0.2702 -0.0191
                                            0.7425  0.0141 -0.3762  0.0118 -0.0100
                                            0.0049  0.0135  0.0106  0.0044
                ( 38.84%)   0.6232* H  18 s( 99.92%)p 0.00(  0.08%)
                                           -0.9996  0.0018 -0.0060 -0.0253  0.0118
    12. (0.99414) BD ( 1) C   4 - H  19  
                ( 61.67%)   0.7853* C   4 s( 22.98%)p 3.35( 76.98%)d 0.00(  0.04%)
                                            0.0001 -0.4793 -0.0012  0.1947 -0.0165
                                            0.0495  0.0173  0.8537  0.0036 -0.0008
                                           -0.0087 -0.0009 -0.0011 -0.0182
                ( 38.33%)   0.6191* H  19 s( 99.92%)p 0.00(  0.08%)
                                           -0.9996  0.0013 -0.0036 -0.0034 -0.0285
    13. (0.99339) BD ( 1) C   4 - H  20  
                ( 62.40%)   0.7900* C   4 s( 23.49%)p 3.26( 76.48%)d 0.00(  0.04%)
                                           -0.0001  0.4846  0.0052  0.8706 -0.0023
                                            0.0349 -0.0195  0.0717 -0.0109  0.0019
                                            0.0038 -0.0003  0.0168 -0.0096
                ( 37.60%)   0.6131* H  20 s( 99.91%)p 0.00(  0.09%)
                                            0.9996 -0.0013 -0.0292 -0.0001 -0.0011
    14. (0.98736) BD ( 1) C   5 - C   6  
                ( 50.08%)   0.7077* C   5 s( 25.58%)p 2.91( 74.37%)d 0.00(  0.05%)
                                            0.0001  0.5057  0.0072 -0.3973  0.0093
                                           -0.7083 -0.0138  0.2895 -0.0063  0.0160
                                           -0.0076 -0.0106 -0.0073 -0.0081
                ( 49.92%)   0.7066* C   6 s( 28.21%)p 2.54( 71.74%)d 0.00(  0.04%)
                                            0.0003  0.5311 -0.0060  0.4115  0.0048
                                            0.6863 -0.0102 -0.2773 -0.0081  0.0125
                                           -0.0051 -0.0108 -0.0094 -0.0076
    15. (0.98720) BD ( 1) C   5 - C  11  
                ( 50.55%)   0.7110* C   5 s( 25.92%)p 2.86( 74.02%)d 0.00(  0.06%)
                                            0.0001  0.5091  0.0076 -0.3948  0.0093
                                            0.7050  0.0147  0.2947 -0.0068 -0.0175
                                           -0.0079  0.0105 -0.0073 -0.0082
                ( 49.45%)   0.7032* C  11 s( 28.00%)p 2.57( 71.94%)d 0.00(  0.05%)
                                            0.0003  0.5292 -0.0037  0.4087  0.0073
                                           -0.6876  0.0069 -0.2819 -0.0099 -0.0141
                                           -0.0056  0.0118 -0.0105 -0.0080
    16. (0.98384) BD ( 1) C   5 - H  21  
                ( 62.64%)   0.7914* C   5 s( 19.84%)p 4.04( 80.11%)d 0.00(  0.05%)
                                            0.0003 -0.4453  0.0096  0.0871 -0.0049
                                           -0.0023 -0.0006  0.8908 -0.0001  0.0004
                                           -0.0065  0.0004  0.0000 -0.0210
                ( 37.36%)   0.6113* H  21 s( 99.91%)p 0.00(  0.09%)
                                           -0.9995  0.0069  0.0010 -0.0002 -0.0303
    17. (0.98821) BD ( 1) C   6 - C   7  
                ( 49.02%)   0.7001* C   6 s( 26.86%)p 2.72( 73.08%)d 0.00(  0.05%)
                                            0.0003  0.5182  0.0087 -0.8264 -0.0033
                                            0.0068 -0.0330 -0.2163 -0.0033 -0.0026
                                            0.0101 -0.0003  0.0181 -0.0095
                ( 50.98%)   0.7140* C   7 s( 28.52%)p 2.50( 71.44%)d 0.00(  0.04%)
                                            0.0001  0.5341  0.0017  0.8164  0.0008
                                           -0.0094 -0.0318  0.2163  0.0027  0.0030
                                            0.0101  0.0021  0.0148 -0.0080
    18. (0.98907) BD ( 1) C   6 - H  22  
                ( 62.81%)   0.7925* C   6 s( 23.13%)p 3.32( 76.82%)d 0.00(  0.05%)
                                            0.0001 -0.4809 -0.0074 -0.3779  0.0082
                                            0.7254  0.0026  0.3146 -0.0157  0.0126
                                            0.0050 -0.0115  0.0102  0.0058
                ( 37.19%)   0.6099* H  22 s( 99.90%)p 0.00(  0.10%)
                                           -0.9995  0.0008  0.0137 -0.0260 -0.0107
    19. (0.98887) BD ( 1) C   6 - H  23  
                ( 62.18%)   0.7885* C   6 s( 21.69%)p 3.61( 78.26%)d 0.00(  0.04%)
                                           -0.0002  0.4657 -0.0076  0.0616  0.0064
                                           -0.0416 -0.0233  0.8812 -0.0011 -0.0009
                                            0.0009 -0.0007 -0.0003  0.0207
                ( 37.82%)   0.6150* H  23 s( 99.91%)p 0.00(  0.09%)
                                            0.9995 -0.0046 -0.0045  0.0042 -0.0290
    20. (0.99064) BD ( 1) C   7 - C   8  
                ( 50.04%)   0.7074* C   7 s( 27.18%)p 2.68( 72.74%)d 0.00(  0.08%)
                                           -0.0003 -0.5214 -0.0052  0.4085  0.0340
                                           -0.6914  0.0039 -0.2850 -0.0081  0.0188
                                            0.0074 -0.0128  0.0101  0.0100
                ( 49.96%)   0.7068* C   8 s( 28.85%)p 2.46( 71.07%)d 0.00(  0.08%)
                                           -0.0002 -0.5371  0.0019 -0.3508  0.0192
                                            0.7105  0.0143  0.2868 -0.0021  0.0159
                                            0.0080 -0.0143  0.0126  0.0088
    21. (0.98829) BD ( 1) C   7 - H  24  
                ( 62.94%)   0.7933* C   7 s( 21.85%)p 3.57( 78.10%)d 0.00(  0.04%)
                                            0.0002 -0.4674  0.0068  0.0740  0.0079
                                            0.0337  0.0246  0.8796 -0.0020  0.0008
                                           -0.0042  0.0028 -0.0004 -0.0199
                ( 37.06%)   0.6088* H  24 s( 99.91%)p 0.00(  0.09%)
                                           -0.9995  0.0054 -0.0040 -0.0043 -0.0301
    22. (0.98883) BD ( 1) C   7 - H  25  
                ( 62.89%)   0.7931* C   7 s( 22.33%)p 3.48( 77.63%)d 0.00(  0.04%)
                                            0.0001 -0.4725 -0.0051  0.3999 -0.0101
                                            0.7202 -0.0000 -0.3120  0.0190 -0.0129
                                            0.0077  0.0109  0.0055  0.0053
                ( 37.11%)   0.6091* H  25 s( 99.91%)p 0.00(  0.09%)
                                           -0.9995  0.0032 -0.0126 -0.0263  0.0085
    23. (0.99667) BD ( 1) C   8 - O   9  
                ( 30.93%)   0.5561* C   8 s( 19.40%)p 4.14( 80.30%)d 0.02(  0.30%)
                                           -0.0000  0.4384  0.0420 -0.8554 -0.0305
                                            0.0156  0.0124 -0.2646 -0.0011  0.0001
                                            0.0279  0.0008  0.0432 -0.0194
                ( 69.07%)   0.8311* O   9 s( 33.86%)p 1.95( 66.08%)d 0.00(  0.06%)
                                           -0.0001  0.5819 -0.0017  0.7615 -0.0039
                                           -0.0500  0.0049  0.2799 -0.0015 -0.0108
                                            0.0155 -0.0057  0.0141 -0.0066
    24. (0.98751) BD ( 1) C   8 - C  10  
                ( 51.36%)   0.7166* C   8 s( 28.79%)p 2.47( 71.17%)d 0.00(  0.04%)
                                            0.0001  0.5365 -0.0002  0.3742 -0.0326
                                            0.7027  0.0073 -0.2770  0.0042  0.0127
                                           -0.0070 -0.0101 -0.0087 -0.0059
                ( 48.64%)   0.6974* C  10 s( 26.79%)p 2.73( 73.16%)d 0.00(  0.05%)
                                            0.0004  0.5175  0.0054 -0.4073 -0.0311
                                           -0.6965  0.0086  0.2819  0.0072  0.0148
                                           -0.0061 -0.0109 -0.0094 -0.0080
    25. (0.98897) BD ( 1) C   8 - H  26  
                ( 61.73%)   0.7857* C   8 s( 22.90%)p 3.37( 77.05%)d 0.00(  0.06%)
                                           -0.0002  0.4783 -0.0140 -0.0269 -0.0169
                                           -0.0057  0.0046  0.8772 -0.0056  0.0005
                                            0.0005 -0.0010 -0.0014  0.0234
                ( 38.27%)   0.6186* H  26 s( 99.89%)p 0.00(  0.11%)
                                            0.9994 -0.0081  0.0004  0.0003 -0.0325
    26. (0.99457) BD ( 1) O   9 - H  27  
                ( 75.16%)   0.8670* O   9 s( 19.79%)p 4.05( 80.13%)d 0.00(  0.08%)
                                           -0.0002 -0.4446 -0.0161  0.4741  0.0320
                                            0.7201  0.0144 -0.2382  0.0021 -0.0103
                                            0.0066  0.0164  0.0196  0.0065
                ( 24.84%)   0.4984* H  27 s( 99.53%)p 0.00(  0.47%)
                                           -0.9976  0.0053 -0.0395 -0.0537  0.0173
    27. (0.98813) BD ( 1) C  10 - C  11  
                ( 50.25%)   0.7089* C  10 s( 28.23%)p 2.54( 71.73%)d 0.00(  0.04%)
                                            0.0002  0.5313  0.0018  0.8185  0.0007
                                            0.0033  0.0330  0.2150  0.0017 -0.0037
                                            0.0100 -0.0016  0.0153 -0.0079
                ( 49.75%)   0.7053* C  11 s( 27.14%)p 2.68( 72.81%)d 0.00(  0.05%)
                                            0.0003  0.5209  0.0055 -0.8251 -0.0002
                                           -0.0013  0.0342 -0.2149 -0.0024  0.0024
                                            0.0097  0.0007  0.0172 -0.0093
    28. (0.98792) BD ( 1) C  10 - H  28  
                ( 62.36%)   0.7897* C  10 s( 21.95%)p 3.55( 78.00%)d 0.00(  0.04%)
                                            0.0002 -0.4685  0.0083  0.0743  0.0089
                                           -0.0362 -0.0266  0.8789 -0.0065 -0.0002
                                           -0.0035 -0.0022 -0.0003 -0.0203
                ( 37.64%)   0.6135* H  28 s( 99.91%)p 0.00(  0.09%)
                                           -0.9995  0.0038 -0.0047  0.0055 -0.0298
    29. (0.98867) BD ( 1) C  10 - H  29  
                ( 62.83%)   0.7926* C  10 s( 22.90%)p 3.36( 77.05%)d 0.00(  0.04%)
                                           -0.0001  0.4785  0.0062 -0.3967  0.0060
                                            0.7154 -0.0021  0.3176 -0.0209 -0.0137
                                           -0.0074  0.0115 -0.0063 -0.0053
                ( 37.17%)   0.6097* H  29 s( 99.90%)p 0.00(  0.10%)
                                            0.9995  0.0017  0.0143 -0.0267 -0.0089
    30. (0.98867) BD ( 1) C  11 - H  30  
                ( 61.99%)   0.7873* C  11 s( 21.67%)p 3.61( 78.29%)d 0.00(  0.04%)
                                           -0.0002  0.4655 -0.0072  0.0651  0.0061
                                            0.0357  0.0254  0.8813  0.0004  0.0001
                                            0.0015 -0.0009 -0.0003  0.0207
                ( 38.01%)   0.6165* H  30 s( 99.91%)p 0.00(  0.09%)
                                            0.9996 -0.0043 -0.0044 -0.0051 -0.0287
    31. (0.98840) BD ( 1) C  11 - H  31  
                ( 63.02%)   0.7938* C  11 s( 23.08%)p 3.33( 76.88%)d 0.00(  0.04%)
                                           -0.0001  0.4804  0.0070  0.3831 -0.0090
                                            0.7244  0.0020 -0.3112  0.0163  0.0117
                                           -0.0054 -0.0111 -0.0092 -0.0053
                ( 36.98%)   0.6081* H  31 s( 99.91%)p 0.00(  0.09%)
                                            0.9995 -0.0028 -0.0139 -0.0252  0.0090
    32. (0.99958) CR ( 1) C   1           s(100.00%)p 0.00(  0.00%)
                                            1.0000 -0.0002  0.0000  0.0001 -0.0000
                                           -0.0000 -0.0000  0.0005  0.0000  0.0000
                                           -0.0000 -0.0000 -0.0000 -0.0000
    33. (0.99943) CR ( 1) C   2           s(100.00%)p 0.00(  0.00%)
                                            1.0000 -0.0002 -0.0000  0.0001 -0.0000
                                            0.0000 -0.0000  0.0001  0.0000  0.0000
                                           -0.0000 -0.0000 -0.0000  0.0000
    34. (0.99958) CR ( 1) C   3           s(100.00%)p 0.00(  0.00%)
                                            1.0000 -0.0002  0.0000  0.0002 -0.0000
                                            0.0004  0.0000 -0.0002 -0.0000 -0.0000
                                            0.0000  0.0000  0.0000  0.0000
    35. (0.99958) CR ( 1) C   4           s(100.00%)p 0.00(  0.00%)
                                            1.0000 -0.0002  0.0000  0.0002 -0.0000
                                           -0.0004 -0.0000 -0.0002 -0.0000  0.0000
                                            0.0000 -0.0000  0.0000  0.0000
    36. (0.99947) CR ( 1) C   5           s(100.00%)p 0.00(  0.00%)
                                            1.0000 -0.0001 -0.0000 -0.0003  0.0000
                                           -0.0000 -0.0000 -0.0004  0.0000  0.0000
                                            0.0000 -0.0000 -0.0000  0.0000
    37. (0.99953) CR ( 1) C   6           s(100.00%)p 0.00(  0.00%)
                                            1.0000 -0.0001 -0.0000  0.0002 -0.0000
                                           -0.0003  0.0000  0.0003  0.0000 -0.0000
                                           -0.0000  0.0000 -0.0000  0.0000
    38. (0.99952) CR ( 1) C   7           s(100.00%)p 0.00(  0.00%)
                                            1.0000 -0.0001 -0.0000 -0.0001  0.0000
                                           -0.0003  0.0000 -0.0002 -0.0000  0.0000
                                            0.0000 -0.0000  0.0000  0.0000
    39. (0.99941) CR ( 1) C   8           s(100.00%)p 0.00(  0.00%)
                                            1.0000 -0.0000 -0.0000 -0.0001  0.0000
                                            0.0001  0.0000  0.0003 -0.0000  0.0000
                                            0.0000 -0.0000  0.0000  0.0000
    40. (0.99987) CR ( 1) O   9           s(100.00%)p 0.00(  0.00%)
                                            1.0000 -0.0001 -0.0000  0.0002  0.0000
                                            0.0001  0.0000 -0.0000  0.0000 -0.0000
                                            0.0000  0.0000  0.0000  0.0000
    41. (0.99952) CR ( 1) C  10           s(100.00%)p 0.00(  0.00%)
                                            1.0000 -0.0001 -0.0000 -0.0000  0.0000
                                            0.0003 -0.0000 -0.0003 -0.0000 -0.0000
                                            0.0000  0.0000  0.0000  0.0000
    42. (0.99954) CR ( 1) C  11           s(100.00%)p 0.00(  0.00%)
                                            1.0000 -0.0001 -0.0000  0.0002 -0.0000
                                            0.0003 -0.0000  0.0003  0.0000  0.0000
                                           -0.0000 -0.0000 -0.0000  0.0000
    43. (0.99108) LP ( 1) O   9           s( 46.34%)p 1.16( 53.62%)d 0.00(  0.04%)
                                            0.0001  0.6807 -0.0053 -0.3397 -0.0005
                                            0.5118 -0.0051 -0.3985  0.0036  0.0113
                                           -0.0089  0.0140  0.0056  0.0001
    44. (0.98383) LP ( 2) O   9           s(  0.00%)p 1.00( 99.94%)d 0.00(  0.05%)
                                            0.0000  0.0029  0.0059 -0.2803  0.0035
                                            0.4642 -0.0039  0.8398 -0.0076  0.0091
                                            0.0038 -0.0089  0.0055  0.0183
    45. (0.00190) RY*( 1) C   1           s(  0.03%)p99.99( 93.14%)d99.99(  6.82%)
                                           -0.0000  0.0008  0.0185 -0.0009 -0.0498
                                           -0.0122 -0.9637  0.0001 -0.0065 -0.0191
                                            0.0088  0.2603  0.0063 -0.0033
    46. (0.00184) RY*( 2) C   1           s(  0.20%)p99.99( 94.49%)d25.98(  5.31%)
                                           -0.0000  0.0061  0.0448 -0.0191 -0.9550
                                            0.0007  0.0482  0.0017  0.1736 -0.0003
                                            0.1913 -0.0130  0.1017 -0.0773
    47. (0.00106) RY*( 3) C   1           s( 71.27%)p 0.39( 28.12%)d 0.01(  0.61%)
                                           -0.0000  0.0174  0.8440 -0.0018 -0.0689
                                           -0.0000  0.0207  0.0018 -0.5254  0.0013
                                           -0.0642 -0.0068 -0.0345 -0.0272
    48. (0.00010) RY*( 4) C   1           s( 27.74%)p 2.56( 71.11%)d 0.04(  1.14%)
    49. (0.00000) RY*( 5) C   1           s(  0.00%)p 1.00(  0.06%)d99.99( 99.94%)
    50. (0.00001) RY*( 6) C   1           s(  0.13%)p32.29(  4.06%)d99.99( 95.82%)
    51. (0.00000) RY*( 7) C   1           s(  0.00%)p 1.00(  6.83%)d13.64( 93.17%)
    52. (0.00000) RY*( 8) C   1           s(  0.05%)p22.14(  1.12%)d99.99( 98.83%)
    53. (0.00001) RY*( 9) C   1           s(  0.68%)p 1.64(  1.12%)d99.99( 98.19%)
    54. (0.00276) RY*( 1) C   2           s(  0.00%)p 1.00( 96.80%)d 0.03(  3.19%)
                                           -0.0000  0.0002  0.0069  0.0005 -0.0067
                                            0.0076  0.9829 -0.0006  0.0437 -0.1669
                                           -0.0065  0.0635  0.0005 -0.0028
    55. (0.00226) RY*( 2) C   2           s(  1.35%)p70.49( 95.24%)d 2.52(  3.41%)
                                            0.0000  0.0046  0.1161 -0.0098 -0.1401
                                           -0.0010 -0.0445  0.0001  0.9647  0.0072
                                           -0.1365 -0.0033 -0.0363 -0.1187
    56. (0.00108) RY*( 3) C   2           s(  0.02%)p99.99( 97.75%)d99.99(  2.23%)
                                           -0.0000  0.0133  0.0059  0.0039 -0.9754
                                           -0.0007  0.0008  0.0024 -0.1616  0.0093
                                           -0.1450  0.0055 -0.0282  0.0192
    57. (0.00042) RY*( 4) C   2           s( 58.60%)p 0.01(  0.64%)d 0.70( 40.76%)
                                           -0.0000 -0.0013  0.7655  0.0168 -0.0157
                                            0.0008 -0.0032 -0.0001 -0.0767  0.0067
                                            0.0859  0.0320  0.6153 -0.1434
    58. (0.00032) RY*( 5) C   2           s(  0.01%)p 7.70(  0.08%)d99.99( 99.91%)
                                            0.0000 -0.0004  0.0102  0.0008 -0.0081
                                           -0.0146  0.0230 -0.0015  0.0008 -0.2336
                                           -0.0039 -0.9705  0.0457  0.0213
    59. (0.00031) RY*( 6) C   2           s(  0.01%)p 1.00(  0.96%)d99.99( 99.03%)
                                           -0.0000 -0.0004  0.0090 -0.0069  0.0923
                                            0.0000 -0.0001 -0.0124  0.0291  0.0246
                                           -0.6009  0.0243  0.2523  0.7512
    60. (0.00024) RY*( 7) C   2           s( 26.65%)p 0.01(  0.22%)d 2.74( 73.14%)
                                           -0.0000  0.0002  0.5162 -0.0145 -0.0326
                                            0.0003 -0.0018 -0.0123  0.0274 -0.0098
                                            0.3866 -0.0097 -0.5761  0.4998
    61. (0.00020) RY*( 8) C   2           s( 13.27%)p 0.40(  5.27%)d 6.14( 81.45%)
                                            0.0000 -0.0034  0.3643 -0.0130  0.1363
                                            0.0020 -0.0121  0.0184 -0.1830 -0.0811
                                           -0.6639 -0.0061 -0.4680 -0.3849
    62. (0.00015) RY*( 9) C   2           s(  0.11%)p28.74(  3.22%)d99.99( 96.67%)
                                            0.0000  0.0007  0.0335 -0.0003  0.0164
                                           -0.0211  0.1770  0.0011 -0.0133  0.9538
                                           -0.0372 -0.2277 -0.0447 -0.0405
    63. (0.00204) RY*( 1) C   3           s(  0.00%)p 1.00( 93.98%)d 0.06(  6.02%)
                                           -0.0000  0.0038  0.0048 -0.0106 -0.4792
                                           -0.0016 -0.1753 -0.0097 -0.8241  0.0676
                                            0.0176  0.1359  0.0117 -0.1916
    64. (0.00185) RY*( 2) C   3           s(  0.71%)p99.99( 92.80%)d 9.16(  6.49%)
                                            0.0000 -0.0033  0.0841  0.0161  0.7166
                                           -0.0078 -0.5767 -0.0040 -0.2856 -0.1009
                                            0.0569  0.0427 -0.2176 -0.0481
    65. (0.00091) RY*( 3) C   3           s( 72.28%)p 0.38( 27.35%)d 0.01(  0.38%)
                                           -0.0000  0.0175  0.8500 -0.0032 -0.2944
                                            0.0036 -0.3579 -0.0013  0.2423 -0.0417
                                            0.0136  0.0139  0.0059  0.0403
    66. (0.00010) RY*( 4) C   3           s( 25.70%)p 2.82( 72.38%)d 0.07(  1.92%)
    67. (0.00001) RY*( 5) C   3           s(  0.73%)p 2.25(  1.65%)d99.99( 97.62%)
    68. (0.00001) RY*( 6) C   3           s(  0.08%)p 4.39(  0.34%)d99.99( 99.59%)
    69. (0.00001) RY*( 7) C   3           s(  0.25%)p 9.51(  2.37%)d99.99( 97.38%)
    70. (0.00001) RY*( 8) C   3           s(  0.07%)p78.02(  5.25%)d99.99( 94.68%)
    71. (0.00000) RY*( 9) C   3           s(  0.30%)p13.39(  3.95%)d99.99( 95.75%)
    72. (0.00202) RY*( 1) C   4           s(  0.00%)p 1.00( 93.58%)d 0.07(  6.42%)
                                           -0.0000  0.0036 -0.0035 -0.0112 -0.4792
                                            0.0015  0.1783 -0.0092 -0.8211 -0.0718
                                            0.0172 -0.1363  0.0100 -0.2001
    73. (0.00183) RY*( 2) C   4           s(  0.60%)p99.99( 92.38%)d11.66(  7.02%)
                                            0.0000 -0.0039  0.0775  0.0161  0.7167
                                            0.0075  0.5731 -0.0035 -0.2852  0.1034
                                            0.0610 -0.0402 -0.2265 -0.0535
    74. (0.00090) RY*( 3) C   4           s( 72.95%)p 0.37( 26.67%)d 0.01(  0.38%)
                                           -0.0000  0.0168  0.8539 -0.0038 -0.2905
                                           -0.0032  0.3573 -0.0012  0.2337  0.0440
                                            0.0156 -0.0151  0.0004  0.0367
    75. (0.00010) RY*( 4) C   4           s( 25.07%)p 2.91( 72.91%)d 0.08(  2.02%)
    76. (0.00001) RY*( 5) C   4           s(  0.79%)p 2.25(  1.77%)d99.99( 97.44%)
    77. (0.00001) RY*( 6) C   4           s(  0.10%)p 3.91(  0.38%)d99.99( 99.52%)
    78. (0.00001) RY*( 7) C   4           s(  0.28%)p 8.84(  2.44%)d99.99( 97.28%)
    79. (0.00001) RY*( 8) C   4           s(  0.04%)p99.99(  5.61%)d99.99( 94.35%)
    80. (0.00000) RY*( 9) C   4           s(  0.27%)p15.72(  4.32%)d99.99( 95.40%)
    81. (0.00330) RY*( 1) C   5           s( 17.82%)p 4.33( 77.07%)d 0.29(  5.11%)
                                            0.0000 -0.0145  0.4219 -0.0045 -0.0512
                                           -0.0001 -0.0215 -0.0173 -0.8760 -0.0032
                                           -0.0729  0.0047  0.0098 -0.2137
    82. (0.00193) RY*( 2) C   5           s(  0.00%)p 1.00( 94.47%)d 0.06(  5.53%)
                                            0.0000  0.0014  0.0065 -0.0018 -0.0788
                                            0.0129 -0.9682  0.0001  0.0305 -0.1923
                                            0.0144  0.1338  0.0120  0.0057
    83. (0.00179) RY*( 3) C   5           s(  7.88%)p10.83( 85.36%)d 0.86(  6.76%)
                                            0.0000  0.0042  0.2807 -0.0221 -0.9021
                                           -0.0010  0.0808 -0.0030  0.1811  0.0164
                                            0.1298 -0.0120  0.2239 -0.0142
    84. (0.00086) RY*( 4) C   5           s( 73.73%)p 0.34( 25.35%)d 0.01(  0.92%)
                                           -0.0000 -0.0001  0.8587  0.0111  0.3412
                                            0.0001 -0.0096 -0.0061  0.3699 -0.0020
                                            0.0094 -0.0027  0.0040  0.0953
    85. (0.00024) RY*( 5) C   5           s(  0.19%)p 4.71(  0.89%)d99.99( 98.92%)
                                           -0.0000  0.0011  0.0435  0.0059 -0.0799
                                            0.0013 -0.0047 -0.0045  0.0494  0.0308
                                            0.5539 -0.0280 -0.7597 -0.3218
    86. (0.00021) RY*( 6) C   5           s(  0.00%)p 1.00(  0.62%)d99.99( 99.37%)
                                            0.0000  0.0015  0.0037  0.0007 -0.0082
                                            0.0118 -0.0775  0.0009 -0.0052  0.8024
                                           -0.0177  0.5892 -0.0197  0.0446
    87. (0.00008) RY*( 7) C   5           s(  0.00%)p 1.00(  4.98%)d19.09( 95.02%)
    88. (0.00007) RY*( 8) C   5           s(  0.34%)p15.76(  5.44%)d99.99( 94.22%)
    89. (0.00002) RY*( 9) C   5           s(  0.03%)p99.99(  6.03%)d99.99( 93.94%)
    90. (0.00276) RY*( 1) C   6           s(  6.21%)p14.24( 88.42%)d 0.87(  5.37%)
                                           -0.0000  0.0188  0.2484 -0.0149 -0.2955
                                            0.0217  0.5869  0.0167  0.6719 -0.1028
                                           -0.0481  0.0779 -0.0845 -0.1662
    91. (0.00178) RY*( 2) C   6           s( 14.03%)p 5.82( 81.60%)d 0.31(  4.37%)
                                            0.0000 -0.0009  0.3745  0.0033  0.8656
                                           -0.0009 -0.0103 -0.0008  0.2580  0.1101
                                            0.0320  0.0876  0.1309 -0.0760
    92. (0.00077) RY*( 3) C   6           s(  1.57%)p50.07( 78.58%)d12.65( 19.85%)
                                            0.0000 -0.0251  0.1227  0.0138 -0.2658
                                            0.0022 -0.7106  0.0024  0.4582  0.3112
                                           -0.2208  0.0048  0.1236 -0.1939
    93. (0.00027) RY*( 4) C   6           s( 67.80%)p 0.20( 13.75%)d 0.27( 18.44%)
                                            0.0000 -0.0011  0.8234  0.0053 -0.1996
                                            0.0019 -0.0180  0.0021 -0.3120 -0.0839
                                           -0.2248 -0.2528  0.0171  0.2503
    94. (0.00014) RY*( 5) C   6           s(  8.75%)p 0.57(  4.98%)d 9.86( 86.27%)
                                            0.0000 -0.0024  0.2958  0.0052 -0.1580
                                            0.0013 -0.0574  0.0061 -0.1467  0.3507
                                            0.6815  0.3909 -0.3208 -0.1398
    95. (0.00005) RY*( 6) C   6           s(  0.24%)p80.78( 19.65%)d99.99( 80.11%)
    96. (0.00005) RY*( 7) C   6           s(  0.75%)p 8.18(  6.17%)d99.99( 93.07%)
    97. (0.00002) RY*( 8) C   6           s(  0.72%)p 9.25(  6.70%)d99.99( 92.57%)
    98. (0.00001) RY*( 9) C   6           s(  0.02%)p12.33(  0.23%)d99.99( 99.75%)
    99. (0.00295) RY*( 1) C   7           s(  4.38%)p20.50( 89.89%)d 1.31(  5.73%)
                                           -0.0000  0.0226  0.2082  0.0145  0.4048
                                            0.0287  0.5919 -0.0173 -0.6191  0.1344
                                           -0.0496 -0.0719 -0.0732 -0.1620
   100. (0.00130) RY*( 2) C   7           s(  2.33%)p40.32( 93.79%)d 1.67(  3.88%)
                                            0.0000 -0.0110  0.1521  0.0157 -0.8867
                                           -0.0214  0.1684 -0.0077 -0.3501 -0.1046
                                            0.0249 -0.0892  0.0259 -0.1364
   101. (0.00068) RY*( 3) C   7           s( 19.27%)p 2.97( 57.17%)d 1.22( 23.55%)
                                            0.0000 -0.0202  0.4386 -0.0098  0.1689
                                            0.0029 -0.6339 -0.0027 -0.3758 -0.3648
                                           -0.2479  0.0016  0.1060 -0.1726
   102. (0.00035) RY*( 4) C   7           s( 67.17%)p 0.40( 27.14%)d 0.08(  5.69%)
                                           -0.0000  0.0070  0.8196  0.0016  0.0063
                                           -0.0081  0.2550 -0.0044  0.4541 -0.0647
                                            0.1451 -0.0453  0.0908  0.1461
   103. (0.00016) RY*( 5) C   7           s(  0.15%)p20.20(  3.09%)d99.99( 96.76%)
                                           -0.0000  0.0025  0.0390  0.0053 -0.0975
                                           -0.0033  0.1268 -0.0046  0.0724  0.2811
                                           -0.7453  0.4211  0.3830  0.0955
   104. (0.00008) RY*( 6) C   7           s(  3.89%)p 5.21( 20.25%)d19.52( 75.86%)
   105. (0.00007) RY*( 7) C   7           s(  1.02%)p 0.77(  0.79%)d96.61( 98.20%)
   106. (0.00001) RY*( 8) C   7           s(  0.01%)p 1.00(  1.30%)d75.93( 98.69%)
   107. (0.00001) RY*( 9) C   7           s(  1.89%)p 3.53(  6.67%)d48.35( 91.44%)
   108. (0.00249) RY*( 1) C   8           s(  0.32%)p99.99( 93.41%)d19.49(  6.27%)
                                           -0.0000  0.0341  0.0453 -0.0053  0.6992
                                            0.0148 -0.4517  0.0053  0.4908 -0.1580
                                            0.0054 -0.0681  0.0979 -0.1534
   109. (0.00166) RY*( 2) C   8           s( 35.57%)p 1.19( 42.42%)d 0.62( 22.01%)
                                           -0.0000 -0.0080  0.5964  0.0375  0.0667
                                           -0.0123  0.5643  0.0249  0.3149  0.2237
                                           -0.0689  0.1144  0.1798 -0.3462
   110. (0.00084) RY*( 3) C   8           s(  0.59%)p63.13( 37.45%)d99.99( 61.95%)
                                            0.0000 -0.0154  0.0755 -0.0008 -0.3223
                                           -0.0044 -0.1002  0.0037  0.5105  0.1229
                                            0.6226 -0.0085 -0.4578  0.0846
   111. (0.00073) RY*( 4) C   8           s(  8.43%)p 2.78( 23.40%)d 8.09( 68.17%)
                                            0.0000 -0.0240  0.2893  0.0022 -0.4269
                                            0.0101 -0.2211  0.0217  0.0480 -0.6513
                                           -0.2390 -0.1798 -0.1179 -0.3927
   112. (0.00049) RY*( 5) C   8           s(  7.10%)p 4.60( 32.68%)d 8.48( 60.22%)
                                            0.0000 -0.0042  0.2664 -0.0132 -0.1275
                                           -0.0033 -0.5399  0.0101 -0.1373  0.6331
                                           -0.3347  0.0681 -0.2221 -0.1880
   113. (0.00041) RY*( 6) C   8           s( 14.97%)p 1.08( 16.19%)d 4.60( 68.84%)
                                            0.0000 -0.0164  0.3865  0.0521 -0.1718
                                           -0.0036 -0.3177  0.0092 -0.1693  0.0267
                                            0.4121 -0.1505  0.6738  0.2031
   114. (0.00020) RY*( 7) C   8           s( 12.94%)p 1.14( 14.78%)d 5.59( 72.28%)
                                           -0.0000  0.0148  0.3594 -0.0055  0.2744
                                           -0.0116  0.1454 -0.0085 -0.2262  0.0077
                                           -0.0094 -0.7140 -0.3634  0.2843
   115. (0.00017) RY*( 8) C   8           s( 18.87%)p 0.80( 15.05%)d 3.50( 66.08%)
                                            0.0000  0.0084  0.4343  0.0011  0.2351
                                            0.0202 -0.0654 -0.0012 -0.3008 -0.2868
                                            0.1196  0.6399 -0.2933  0.2623
   116. (0.00008) RY*( 9) C   8           s(  1.28%)p19.53( 25.01%)d57.56( 73.71%)
   117. (0.00105) RY*( 1) O   9           s(  4.56%)p19.66( 89.62%)d 1.28(  5.83%)
                                            0.0000  0.0027  0.2135  0.0031  0.3473
                                           -0.0025 -0.3433 -0.0052 -0.8109 -0.0671
                                           -0.1758 -0.0081  0.0428 -0.1447
   118. (0.00082) RY*( 2) O   9           s( 19.35%)p 3.58( 69.25%)d 0.59( 11.39%)
                                            0.0000  0.0028  0.4399 -0.0008  0.0312
                                           -0.0014  0.8054 -0.0019 -0.2073  0.3157
                                           -0.0733  0.0475  0.0271 -0.0768
   119. (0.00017) RY*( 3) O   9           s( 66.76%)p 0.40( 26.52%)d 0.10(  6.73%)
                                           -0.0000  0.0016  0.8171  0.0061  0.2184
                                            0.0052 -0.2736 -0.0074  0.3775 -0.1406
                                            0.1125  0.0011 -0.0831  0.1671
   120. (0.00003) RY*( 4) O   9           s(  6.72%)p11.63( 78.18%)d 2.25( 15.10%)
   121. (0.00000) RY*( 5) O   9           s(  0.09%)p99.99( 13.26%)d99.99( 86.65%)
   122. (0.00001) RY*( 6) O   9           s(  0.34%)p37.85( 12.97%)d99.99( 86.68%)
   123. (0.00000) RY*( 7) O   9           s(  0.05%)p 4.47(  0.23%)d99.99( 99.72%)
   124. (0.00001) RY*( 8) O   9           s(  1.42%)p 3.99(  5.66%)d65.56( 92.92%)
   125. (0.00000) RY*( 9) O   9           s(  0.72%)p 6.36(  4.56%)d99.99( 94.73%)
   126. (0.00308) RY*( 1) C  10           s(  6.62%)p13.36( 88.45%)d 0.75(  4.93%)
                                            0.0000  0.0234  0.2562  0.0159  0.3176
                                           -0.0280 -0.6103 -0.0223 -0.6400 -0.1260
                                           -0.0521  0.0704 -0.0625 -0.1479
   127. (0.00175) RY*( 2) C  10           s(  4.17%)p22.21( 92.54%)d 0.79(  3.29%)
                                           -0.0000 -0.0148  0.2036  0.0127 -0.9071
                                            0.0177 -0.0631 -0.0069 -0.3132  0.1088
                                            0.0244  0.0719  0.0880 -0.0869
   128. (0.00068) RY*( 3) C  10           s(  4.10%)p18.09( 74.08%)d 5.33( 21.83%)
                                            0.0000 -0.0209  0.2013 -0.0114  0.2169
                                           -0.0036  0.6853 -0.0026 -0.4733  0.3295
                                           -0.2601 -0.0182  0.0644 -0.1939
   129. (0.00049) RY*( 4) C  10           s( 82.02%)p 0.17( 14.28%)d 0.05(  3.69%)
                                            0.0000  0.0007  0.9057 -0.0026  0.0837
                                            0.0051 -0.0216 -0.0032  0.3678  0.0545
                                            0.0390  0.0035  0.1156  0.1381
   130. (0.00014) RY*( 5) C  10           s(  0.07%)p27.59(  1.85%)d99.99( 98.08%)
                                            0.0000 -0.0019  0.0258 -0.0040  0.0802
                                           -0.0014  0.0914  0.0028 -0.0605  0.3053
                                            0.7575  0.4094 -0.3756 -0.0725
   131. (0.00007) RY*( 6) C  10           s(  0.18%)p90.04( 16.45%)d99.99( 83.37%)
   132. (0.00004) RY*( 7) C  10           s(  0.74%)p 7.78(  5.76%)d99.99( 93.50%)
   133. (0.00001) RY*( 8) C  10           s(  2.22%)p 2.73(  6.06%)d41.35( 91.73%)
   134. (0.00001) RY*( 9) C  10           s(  0.01%)p40.17(  0.59%)d99.99( 99.39%)
   135. (0.00267) RY*( 1) C  11           s(  5.19%)p17.23( 89.38%)d 1.05(  5.43%)
                                           -0.0000  0.0200  0.2269 -0.0173 -0.2993
                                           -0.0216 -0.6068  0.0165  0.6595  0.1079
                                           -0.0439 -0.0758 -0.0841 -0.1670
   136. (0.00177) RY*( 2) C  11           s( 14.26%)p 5.70( 81.30%)d 0.31(  4.45%)
                                            0.0000 -0.0033  0.3776  0.0036  0.8570
                                            0.0025  0.0156 -0.0002  0.2797 -0.1148
                                            0.0259 -0.0880  0.1277 -0.0812
   137. (0.00071) RY*( 3) C  11           s(  1.60%)p49.47( 78.95%)d12.19( 19.45%)
                                            0.0000 -0.0245  0.1239  0.0139 -0.2888
                                           -0.0052  0.6982 -0.0001  0.4673 -0.3033
                                           -0.2244  0.0018  0.1075 -0.2015
   138. (0.00025) RY*( 4) C  11           s( 64.34%)p 0.19( 12.29%)d 0.36( 23.37%)
                                            0.0000  0.0008  0.8021  0.0008 -0.1879
                                            0.0000 -0.0061  0.0023 -0.2959  0.0812
                                           -0.2763  0.2872  0.0305  0.2595
   139. (0.00014) RY*( 5) C  11           s( 11.15%)p 0.43(  4.74%)d 7.54( 84.10%)
                                            0.0000 -0.0019  0.3340  0.0018 -0.1607
                                            0.0005  0.0474  0.0035 -0.1391 -0.3914
                                            0.6584 -0.3361 -0.3701 -0.0672
   140. (0.00006) RY*( 6) C  11           s(  0.57%)p32.72( 18.75%)d99.99( 80.68%)
   141. (0.00005) RY*( 7) C  11           s(  1.53%)p 4.78(  7.31%)d59.67( 91.16%)
   142. (0.00002) RY*( 8) C  11           s(  1.47%)p 4.86(  7.15%)d62.03( 91.37%)
   143. (0.00001) RY*( 9) C  11           s(  0.00%)p 1.00(  0.21%)d99.99( 99.79%)
   144. (0.00059) RY*( 1) H  12           s( 98.57%)p 0.01(  1.43%)
                                            0.0037  0.9928 -0.0524  0.0937  0.0525
   145. (0.00010) RY*( 2) H  12           s(  0.03%)p99.99( 99.97%)
                                           -0.0006  0.0181  0.9100  0.3920 -0.1334
   146. (0.00007) RY*( 3) H  12           s(  0.15%)p99.99( 99.85%)
   147. (0.00002) RY*( 4) H  12           s(  1.33%)p74.36( 98.67%)
   148. (0.00060) RY*( 1) H  13           s( 98.39%)p 0.02(  1.61%)
                                            0.0045  0.9919  0.1247  0.0007  0.0239
   149. (0.00009) RY*( 2) H  13           s(  0.00%)p 1.00(100.00%)
   150. (0.00006) RY*( 3) H  13           s(  0.08%)p99.99( 99.92%)
   151. (0.00002) RY*( 4) H  13           s(  1.62%)p60.61( 98.38%)
   152. (0.00062) RY*( 1) H  14           s( 98.61%)p 0.01(  1.39%)
                                            0.0040  0.9930 -0.0519 -0.0938  0.0487
   153. (0.00010) RY*( 2) H  14           s(  0.03%)p99.99( 99.97%)
                                           -0.0007  0.0173  0.9136 -0.3868 -0.1239
   154. (0.00007) RY*( 3) H  14           s(  0.16%)p99.99( 99.84%)
   155. (0.00002) RY*( 4) H  14           s(  1.28%)p77.38( 98.72%)
   156. (0.00066) RY*( 1) H  15           s( 98.58%)p 0.01(  1.42%)
                                            0.0046  0.9929 -0.0382  0.0094 -0.1123
   157. (0.00010) RY*( 2) H  15           s(  0.02%)p99.99( 99.98%)
   158. (0.00006) RY*( 3) H  15           s(  0.12%)p99.99( 99.88%)
   159. (0.00002) RY*( 4) H  15           s(  1.36%)p72.74( 98.64%)
   160. (0.00058) RY*( 1) H  16           s( 98.34%)p 0.02(  1.66%)
                                            0.0044  0.9917  0.1285  0.0077  0.0026
   161. (0.00010) RY*( 2) H  16           s(  0.00%)p 1.00(100.00%)
   162. (0.00006) RY*( 3) H  16           s(  0.03%)p99.99( 99.97%)
   163. (0.00002) RY*( 4) H  16           s(  1.71%)p57.43( 98.29%)
   164. (0.00059) RY*( 1) H  17           s( 98.90%)p 0.01(  1.10%)
                                            0.0040  0.9945 -0.0346  0.0828  0.0546
   165. (0.00012) RY*( 2) H  17           s(  0.01%)p99.99( 99.99%)
                                           -0.0010  0.0104  0.8654 -0.0882  0.4932
   166. (0.00007) RY*( 3) H  17           s(  0.17%)p99.99( 99.83%)
   167. (0.00002) RY*( 4) H  17           s(  1.00%)p98.53( 99.00%)
   168. (0.00063) RY*( 1) H  18           s( 99.09%)p 0.01(  0.91%)
                                            0.0045  0.9954 -0.0332 -0.0770  0.0459
   169. (0.00012) RY*( 2) H  18           s(  0.01%)p99.99( 99.99%)
                                           -0.0012  0.0117  0.8650  0.0744  0.4962
   170. (0.00007) RY*( 3) H  18           s(  0.13%)p99.99( 99.87%)
   171. (0.00002) RY*( 4) H  18           s(  0.85%)p99.99( 99.15%)
   172. (0.00066) RY*( 1) H  19           s( 98.73%)p 0.01(  1.27%)
                                            0.0045  0.9936 -0.0355 -0.0134 -0.1059
   173. (0.00010) RY*( 2) H  19           s(  0.03%)p99.99( 99.97%)
   174. (0.00006) RY*( 3) H  19           s(  0.08%)p99.99( 99.92%)
   175. (0.00002) RY*( 4) H  19           s(  1.24%)p79.89( 98.76%)
   176. (0.00059) RY*( 1) H  20           s( 98.50%)p 0.02(  1.50%)
                                            0.0049  0.9924  0.1226 -0.0047  0.0014
   177. (0.00010) RY*( 2) H  20           s(  0.00%)p 1.00(100.00%)
   178. (0.00005) RY*( 3) H  20           s(  0.05%)p99.99( 99.95%)
   179. (0.00002) RY*( 4) H  20           s(  1.54%)p63.90( 98.46%)
   180. (0.00179) RY*( 1) H  21           s( 99.87%)p 0.00(  0.13%)
                                            0.0078  0.9993 -0.0150 -0.0045 -0.0331
   181. (0.00007) RY*( 2) H  21           s(  0.00%)p 1.00(100.00%)
   182. (0.00004) RY*( 3) H  21           s(  0.03%)p99.99( 99.97%)
   183. (0.00002) RY*( 4) H  21           s(  0.19%)p99.99( 99.81%)
   184. (0.00096) RY*( 1) H  22           s( 99.84%)p 0.00(  0.16%)
                                            0.0019  0.9992  0.0316 -0.0255  0.0007
   185. (0.00010) RY*( 2) H  22           s(  0.02%)p99.99( 99.98%)
   186. (0.00007) RY*( 3) H  22           s(  0.04%)p99.99( 99.96%)
   187. (0.00003) RY*( 4) H  22           s(  0.20%)p99.99( 99.80%)
   188. (0.00121) RY*( 1) H  23           s( 99.75%)p 0.00(  0.25%)
                                            0.0060  0.9987 -0.0008  0.0105  0.0488
   189. (0.00007) RY*( 2) H  23           s(  0.00%)p 1.00(100.00%)
   190. (0.00007) RY*( 3) H  23           s(  0.06%)p99.99( 99.94%)
   191. (0.00002) RY*( 4) H  23           s(  0.27%)p99.99( 99.73%)
   192. (0.00166) RY*( 1) H  24           s( 99.87%)p 0.00(  0.13%)
                                            0.0063  0.9993  0.0127 -0.0050 -0.0329
   193. (0.00008) RY*( 2) H  24           s(  0.01%)p 1.00( 99.99%)
   194. (0.00005) RY*( 3) H  24           s(  0.02%)p99.99( 99.98%)
   195. (0.00002) RY*( 4) H  24           s(  0.19%)p99.99( 99.81%)
   196. (0.00123) RY*( 1) H  25           s( 99.81%)p 0.00(  0.19%)
                                            0.0045  0.9990 -0.0125 -0.0399  0.0123
   197. (0.00009) RY*( 2) H  25           s(  0.00%)p 1.00(100.00%)
   198. (0.00006) RY*( 3) H  25           s(  0.00%)p 1.00(100.00%)
   199. (0.00002) RY*( 4) H  25           s(  0.28%)p99.99( 99.72%)
   200. (0.00169) RY*( 1) H  26           s( 99.64%)p 0.00(  0.36%)
                                            0.0086  0.9982 -0.0330 -0.0477  0.0147
   201. (0.00010) RY*( 2) H  26           s(  0.19%)p99.99( 99.81%)
   202. (0.00003) RY*( 3) H  26           s(  0.15%)p99.99( 99.85%)
   203. (0.00002) RY*( 4) H  26           s(  0.13%)p99.99( 99.87%)
   204. (0.00075) RY*( 1) H  27           s( 38.65%)p 1.59( 61.35%)
                                            0.0118  0.6216 -0.1837 -0.2545 -0.7176
   205. (0.00072) RY*( 2) H  27           s( 32.34%)p 2.09( 67.66%)
                                            0.0102  0.5686 -0.5257  0.4097  0.4820
   206. (0.00044) RY*( 3) H  27           s( 26.05%)p 2.84( 73.95%)
                                            0.0072  0.5104  0.6258 -0.4074  0.4265
   207. (0.00001) RY*( 4) H  27           s(  3.42%)p28.21( 96.58%)
   208. (0.00148) RY*( 1) H  28           s( 99.74%)p 0.00(  0.26%)
                                            0.0052  0.9987  0.0131  0.0011 -0.0497
   209. (0.00008) RY*( 2) H  28           s(  0.03%)p99.99( 99.97%)
   210. (0.00006) RY*( 3) H  28           s(  0.03%)p99.99( 99.97%)
   211. (0.00002) RY*( 4) H  28           s(  0.30%)p99.99( 99.70%)
   212. (0.00114) RY*( 1) H  29           s( 99.71%)p 0.00(  0.29%)
                                           -0.0001  0.9985 -0.0063  0.0511  0.0162
   213. (0.00009) RY*( 2) H  29           s(  0.01%)p 1.00( 99.99%)
   214. (0.00006) RY*( 3) H  29           s(  0.03%)p99.99( 99.97%)
   215. (0.00002) RY*( 4) H  29           s(  0.36%)p99.99( 99.64%)
   216. (0.00119) RY*( 1) H  30           s( 99.73%)p 0.00(  0.27%)
                                            0.0057  0.9986  0.0008 -0.0135  0.0506
   217. (0.00008) RY*( 2) H  30           s(  0.00%)p 1.00(100.00%)
   218. (0.00008) RY*( 3) H  30           s(  0.08%)p99.99( 99.92%)
   219. (0.00002) RY*( 4) H  30           s(  0.28%)p99.99( 99.72%)
   220. (0.00089) RY*( 1) H  31           s( 99.81%)p 0.00(  0.19%)
                                            0.0039  0.9990  0.0382  0.0221 -0.0014
   221. (0.00009) RY*( 2) H  31           s(  0.02%)p99.99( 99.98%)
   222. (0.00007) RY*( 3) H  31           s(  0.08%)p99.99( 99.92%)
   223. (0.00003) RY*( 4) H  31           s(  0.18%)p99.99( 99.82%)
   224. (0.01296) BD*( 1) C   1 - C   2  
                ( 51.96%)   0.7209* C   1 s( 29.95%)p 2.34( 70.01%)d 0.00(  0.04%)
                                            0.0005  0.5472 -0.0067 -0.1834  0.0060
                                            0.0040  0.0001 -0.8163  0.0023 -0.0001
                                            0.0080  0.0000  0.0012  0.0193
                ( 48.04%)  -0.6931* C   2 s( 25.05%)p 2.99( 74.90%)d 0.00(  0.05%)
                                           -0.0000  0.5005  0.0007  0.1584  0.0083
                                           -0.0057  0.0003  0.8508  0.0038 -0.0006
                                            0.0070 -0.0008  0.0005  0.0202
   225. (0.00316) BD*( 1) C   1 - H  12  
                ( 38.79%)   0.6228* C   1 s( 23.29%)p 3.29( 76.67%)d 0.00(  0.04%)
                                            0.0001 -0.4826 -0.0020  0.3305 -0.0126
                                           -0.7042  0.0054 -0.4012 -0.0212  0.0113
                                            0.0063 -0.0125  0.0088  0.0049
                ( 61.21%)  -0.7824* H  12 s( 99.92%)p 0.00(  0.08%)
                                           -0.9996  0.0004 -0.0080  0.0223  0.0156
   226. (0.00285) BD*( 1) C   1 - H  13  
                ( 37.81%)   0.6149* C   1 s( 23.48%)p 3.26( 76.48%)d 0.00(  0.04%)
                                            0.0000 -0.4846 -0.0049 -0.8645  0.0064
                                            0.0010 -0.0001 -0.1304 -0.0210  0.0002
                                           -0.0044  0.0001 -0.0167  0.0099
                ( 62.19%)  -0.7886* H  13 s( 99.92%)p 0.00(  0.08%)
                                           -0.9996  0.0008  0.0285  0.0003  0.0062
   227. (0.00321) BD*( 1) C   1 - H  14  
                ( 38.94%)   0.6240* C   1 s( 23.17%)p 3.31( 76.79%)d 0.00(  0.04%)
                                           -0.0001  0.4813  0.0017 -0.3303  0.0125
                                           -0.7096  0.0053  0.3933  0.0216  0.0112
                                           -0.0061 -0.0125 -0.0090 -0.0051
                ( 61.06%)  -0.7814* H  14 s( 99.92%)p 0.00(  0.08%)
                                            0.9996 -0.0007  0.0082  0.0222 -0.0151
   228. (0.01132) BD*( 1) C   2 - C   3  
                ( 47.89%)   0.6920* C   2 s( 24.99%)p 3.00( 74.96%)d 0.00(  0.05%)
                                           -0.0001 -0.4999 -0.0005 -0.3504 -0.0079
                                           -0.7079  0.0031  0.3544 -0.0007 -0.0121
                                            0.0067  0.0136  0.0097  0.0054
                ( 52.11%)  -0.7219* C   3 s( 29.99%)p 2.33( 69.96%)d 0.00(  0.05%)
                                           -0.0006 -0.5476  0.0060  0.3645 -0.0065
                                            0.6700  0.0002 -0.3432 -0.0008 -0.0131
                                            0.0068  0.0123  0.0080  0.0057
   229. (0.01152) BD*( 1) C   2 - C   4  
                ( 48.29%)   0.6949* C   2 s( 24.79%)p 3.03( 75.16%)d 0.00(  0.06%)
                                           -0.0001 -0.4979 -0.0014 -0.3492 -0.0090
                                            0.7057 -0.0017  0.3626  0.0002  0.0137
                                            0.0069 -0.0140  0.0101  0.0057
                ( 51.71%)  -0.7191* C   4 s( 30.13%)p 2.32( 69.82%)d 0.00(  0.05%)
                                           -0.0006 -0.5489  0.0066  0.3610 -0.0065
                                           -0.6664 -0.0009 -0.3518 -0.0010  0.0134
                                            0.0072 -0.0133  0.0086  0.0054
   230. (0.02127) BD*( 1) C   2 - C   5  
                ( 51.19%)   0.7154* C   2 s( 25.15%)p 2.97( 74.80%)d 0.00(  0.05%)
                                            0.0002  0.5015  0.0003 -0.8540  0.0030
                                            0.0008  0.0007 -0.1358 -0.0103 -0.0001
                                            0.0067 -0.0001  0.0192 -0.0109
                ( 48.81%)  -0.6987* C   5 s( 28.65%)p 2.49( 71.30%)d 0.00(  0.04%)
                                            0.0004  0.5353  0.0029  0.8233 -0.0146
                                           -0.0034  0.0004  0.1868 -0.0128 -0.0008
                                            0.0079 -0.0003  0.0165 -0.0090
   231. (0.00320) BD*( 1) C   3 - H  15  
                ( 38.48%)   0.6204* C   3 s( 22.96%)p 3.35( 77.00%)d 0.00(  0.04%)
                                           -0.0001  0.4791  0.0009 -0.1957  0.0165
                                            0.0611  0.0179 -0.8529 -0.0031 -0.0011
                                            0.0086 -0.0016  0.0011  0.0184
                ( 61.52%)  -0.7843* H  15 s( 99.92%)p 0.00(  0.08%)
                                            0.9996 -0.0012  0.0037 -0.0036  0.0283
   232. (0.00273) BD*( 1) C   3 - H  16  
                ( 37.79%)   0.6148* C   3 s( 23.55%)p 3.24( 76.41%)d 0.00(  0.04%)
                                            0.0001 -0.4853 -0.0049 -0.8700  0.0016
                                            0.0409 -0.0207 -0.0704  0.0107  0.0025
                                           -0.0036 -0.0002 -0.0170  0.0096
                ( 62.21%)  -0.7887* H  16 s( 99.91%)p 0.00(  0.09%)
                                           -0.9996  0.0006  0.0292  0.0008  0.0011
   233. (0.00319) BD*( 1) C   3 - H  17  
                ( 38.74%)   0.6224* C   3 s( 23.39%)p 3.27( 76.57%)d 0.00(  0.04%)
                                            0.0001 -0.4836 -0.0020  0.2666 -0.0190
                                           -0.7381 -0.0136 -0.3862  0.0122  0.0101
                                            0.0049 -0.0135  0.0104  0.0040
                ( 61.26%)  -0.7827* H  17 s( 99.92%)p 0.00(  0.08%)
                                           -0.9996  0.0011 -0.0055  0.0253  0.0121
   234. (0.00335) BD*( 1) C   4 - H  18  
                ( 38.84%)   0.6232* C   4 s( 23.30%)p 3.29( 76.66%)d 0.00(  0.04%)
                                           -0.0001  0.4827  0.0022 -0.2702  0.0191
                                           -0.7425 -0.0141  0.3762 -0.0118  0.0100
                                           -0.0049 -0.0135 -0.0106 -0.0044
                ( 61.16%)  -0.7821* H  18 s( 99.92%)p 0.00(  0.08%)
                                            0.9996 -0.0018  0.0060  0.0253 -0.0118
   235. (0.00328) BD*( 1) C   4 - H  19  
                ( 38.33%)   0.6191* C   4 s( 22.98%)p 3.35( 76.98%)d 0.00(  0.04%)
                                           -0.0001  0.4793  0.0012 -0.1947  0.0165
                                           -0.0495 -0.0173 -0.8537 -0.0036  0.0008
                                            0.0087  0.0009  0.0011  0.0182
                ( 61.67%)  -0.7853* H  19 s( 99.92%)p 0.00(  0.08%)
                                            0.9996 -0.0013  0.0036  0.0034  0.0285
   236. (0.00278) BD*( 1) C   4 - H  20  
                ( 37.60%)   0.6131* C   4 s( 23.49%)p 3.26( 76.48%)d 0.00(  0.04%)
                                            0.0001 -0.4846 -0.0052 -0.8706  0.0023
                                           -0.0349  0.0195 -0.0717  0.0109 -0.0019
                                           -0.0038  0.0003 -0.0168  0.0096
                ( 62.40%)  -0.7900* H  20 s( 99.91%)p 0.00(  0.09%)
                                           -0.9996  0.0013  0.0292  0.0001  0.0011
   237. (0.01214) BD*( 1) C   5 - C   6  
                ( 49.92%)   0.7066* C   5 s( 25.58%)p 2.91( 74.37%)d 0.00(  0.05%)
                                           -0.0001 -0.5057 -0.0072  0.3973 -0.0093
                                            0.7083  0.0138 -0.2895  0.0063 -0.0160
                                            0.0076  0.0106  0.0073  0.0081
                ( 50.08%)  -0.7077* C   6 s( 28.21%)p 2.54( 71.74%)d 0.00(  0.04%)
                                           -0.0003 -0.5311  0.0060 -0.4115 -0.0048
                                           -0.6863  0.0102  0.2773  0.0081 -0.0125
                                            0.0051  0.0108  0.0094  0.0076
   238. (0.01180) BD*( 1) C   5 - C  11  
                ( 49.45%)   0.7032* C   5 s( 25.92%)p 2.86( 74.02%)d 0.00(  0.06%)
                                           -0.0001 -0.5091 -0.0076  0.3948 -0.0093
                                           -0.7050 -0.0147 -0.2947  0.0068  0.0175
                                            0.0079 -0.0105  0.0073  0.0082
                ( 50.55%)  -0.7110* C  11 s( 28.00%)p 2.57( 71.94%)d 0.00(  0.05%)
                                           -0.0003 -0.5292  0.0037 -0.4087 -0.0073
                                            0.6876 -0.0069  0.2819  0.0099  0.0141
                                            0.0056 -0.0118  0.0105  0.0080
   239. (0.01203) BD*( 1) C   5 - H  21  
                ( 37.36%)   0.6113* C   5 s( 19.84%)p 4.04( 80.11%)d 0.00(  0.05%)
                                           -0.0003  0.4453 -0.0096 -0.0871  0.0049
                                            0.0023  0.0006 -0.8908  0.0001 -0.0004
                                            0.0065 -0.0004 -0.0000  0.0210
                ( 62.64%)  -0.7914* H  21 s( 99.91%)p 0.00(  0.09%)
                                            0.9995 -0.0069 -0.0010  0.0002  0.0303
   240. (0.00681) BD*( 1) C   6 - C   7  
                ( 50.98%)   0.7140* C   6 s( 26.86%)p 2.72( 73.08%)d 0.00(  0.05%)
                                            0.0003  0.5182  0.0087 -0.8264 -0.0033
                                            0.0068 -0.0330 -0.2163 -0.0033 -0.0026
                                            0.0101 -0.0003  0.0181 -0.0095
                ( 49.02%)  -0.7001* C   7 s( 28.52%)p 2.50( 71.44%)d 0.00(  0.04%)
                                            0.0001  0.5341  0.0017  0.8164  0.0008
                                           -0.0094 -0.0318  0.2163  0.0027  0.0030
                                            0.0101  0.0021  0.0148 -0.0080
   241. (0.00609) BD*( 1) C   6 - H  22  
                ( 37.19%)   0.6099* C   6 s( 23.13%)p 3.32( 76.82%)d 0.00(  0.05%)
                                           -0.0001  0.4809  0.0074  0.3779 -0.0082
                                           -0.7254 -0.0026 -0.3146  0.0157 -0.0126
                                           -0.0050  0.0115 -0.0102 -0.0058
                ( 62.81%)  -0.7925* H  22 s( 99.90%)p 0.00(  0.10%)
                                            0.9995 -0.0008 -0.0137  0.0260  0.0107
   242. (0.00876) BD*( 1) C   6 - H  23  
                ( 37.82%)   0.6150* C   6 s( 21.69%)p 3.61( 78.26%)d 0.00(  0.04%)
                                            0.0002 -0.4657  0.0076 -0.0616 -0.0064
                                            0.0416  0.0233 -0.8812  0.0011  0.0009
                                           -0.0009  0.0007  0.0003 -0.0207
                ( 62.18%)  -0.7885* H  23 s( 99.91%)p 0.00(  0.09%)
                                           -0.9995  0.0046  0.0045 -0.0042  0.0290
   243. (0.01630) BD*( 1) C   7 - C   8  
                ( 49.96%)   0.7068* C   7 s( 27.18%)p 2.68( 72.74%)d 0.00(  0.08%)
                                            0.0003  0.5214  0.0052 -0.4085 -0.0340
                                            0.6914 -0.0039  0.2850  0.0081 -0.0188
                                           -0.0074  0.0128 -0.0101 -0.0100
                ( 50.04%)  -0.7074* C   8 s( 28.85%)p 2.46( 71.07%)d 0.00(  0.08%)
                                            0.0002  0.5371 -0.0019  0.3508 -0.0192
                                           -0.7105 -0.0143 -0.2868  0.0021 -0.0159
                                           -0.0080  0.0143 -0.0126 -0.0088
   244. (0.00877) BD*( 1) C   7 - H  24  
                ( 37.06%)   0.6088* C   7 s( 21.85%)p 3.57( 78.10%)d 0.00(  0.04%)
                                           -0.0002  0.4674 -0.0068 -0.0740 -0.0079
                                           -0.0337 -0.0246 -0.8796  0.0020 -0.0008
                                            0.0042 -0.0028  0.0004  0.0199
                ( 62.94%)  -0.7933* H  24 s( 99.91%)p 0.00(  0.09%)
                                            0.9995 -0.0054  0.0040  0.0043  0.0301
   245. (0.00646) BD*( 1) C   7 - H  25  
                ( 37.11%)   0.6091* C   7 s( 22.33%)p 3.48( 77.63%)d 0.00(  0.04%)
                                           -0.0001  0.4725  0.0051 -0.3999  0.0101
                                           -0.7202  0.0000  0.3120 -0.0190  0.0129
                                           -0.0077 -0.0109 -0.0055 -0.0053
                ( 62.89%)  -0.7931* H  25 s( 99.91%)p 0.00(  0.09%)
                                            0.9995 -0.0032  0.0126  0.0263 -0.0085
   246. (0.01557) BD*( 1) C   8 - O   9  
                ( 69.07%)   0.8311* C   8 s( 19.40%)p 4.14( 80.30%)d 0.02(  0.30%)
                                           -0.0000  0.4384  0.0420 -0.8554 -0.0305
                                            0.0156  0.0124 -0.2646 -0.0011  0.0001
                                            0.0279  0.0008  0.0432 -0.0194
                ( 30.93%)  -0.5561* O   9 s( 33.86%)p 1.95( 66.08%)d 0.00(  0.06%)
                                           -0.0001  0.5819 -0.0017  0.7615 -0.0039
                                           -0.0500  0.0049  0.2799 -0.0015 -0.0108
                                            0.0155 -0.0057  0.0141 -0.0066
   247. (0.01363) BD*( 1) C   8 - C  10  
                ( 48.64%)   0.6974* C   8 s( 28.79%)p 2.47( 71.17%)d 0.00(  0.04%)
                                           -0.0001 -0.5365  0.0002 -0.3742  0.0326
                                           -0.7027 -0.0073  0.2770 -0.0042 -0.0127
                                            0.0070  0.0101  0.0087  0.0059
                ( 51.36%)  -0.7166* C  10 s( 26.79%)p 2.73( 73.16%)d 0.00(  0.05%)
                                           -0.0004 -0.5175 -0.0054  0.4073  0.0311
                                            0.6965 -0.0086 -0.2819 -0.0072 -0.0148
                                            0.0061  0.0109  0.0094  0.0080
   248. (0.01820) BD*( 1) C   8 - H  26  
                ( 38.27%)   0.6186* C   8 s( 22.90%)p 3.37( 77.05%)d 0.00(  0.06%)
                                            0.0002 -0.4783  0.0140  0.0269  0.0169
                                            0.0057 -0.0046 -0.8772  0.0056 -0.0005
                                           -0.0005  0.0010  0.0014 -0.0234
                ( 61.73%)  -0.7857* H  26 s( 99.89%)p 0.00(  0.11%)
                                           -0.9994  0.0081 -0.0004 -0.0003  0.0325
   249. (0.00345) BD*( 1) O   9 - H  27  
                ( 24.84%)   0.4984* O   9 s( 19.79%)p 4.05( 80.13%)d 0.00(  0.08%)
                                            0.0002  0.4446  0.0161 -0.4741 -0.0320
                                           -0.7201 -0.0144  0.2382 -0.0021  0.0103
                                           -0.0066 -0.0164 -0.0196 -0.0065
                ( 75.16%)  -0.8670* H  27 s( 99.53%)p 0.00(  0.47%)
                                            0.9976 -0.0053  0.0395  0.0537 -0.0173
   250. (0.00596) BD*( 1) C  10 - C  11  
                ( 49.75%)   0.7053* C  10 s( 28.23%)p 2.54( 71.73%)d 0.00(  0.04%)
                                           -0.0002 -0.5313 -0.0018 -0.8185 -0.0007
                                           -0.0033 -0.0330 -0.2150 -0.0017  0.0037
                                           -0.0100  0.0016 -0.0153  0.0079
                ( 50.25%)  -0.7089* C  11 s( 27.14%)p 2.68( 72.81%)d 0.00(  0.05%)
                                           -0.0003 -0.5209 -0.0055  0.8251  0.0002
                                            0.0013 -0.0342  0.2149  0.0024 -0.0024
                                           -0.0097 -0.0007 -0.0172  0.0093
   251. (0.00856) BD*( 1) C  10 - H  28  
                ( 37.64%)   0.6135* C  10 s( 21.95%)p 3.55( 78.00%)d 0.00(  0.04%)
                                           -0.0002  0.4685 -0.0083 -0.0743 -0.0089
                                            0.0362  0.0266 -0.8789  0.0065  0.0002
                                            0.0035  0.0022  0.0003  0.0203
                ( 62.36%)  -0.7897* H  28 s( 99.91%)p 0.00(  0.09%)
                                            0.9995 -0.0038  0.0047 -0.0055  0.0298
   252. (0.00579) BD*( 1) C  10 - H  29  
                ( 37.17%)   0.6097* C  10 s( 22.90%)p 3.36( 77.05%)d 0.00(  0.04%)
                                            0.0001 -0.4785 -0.0062  0.3967 -0.0060
                                           -0.7154  0.0021 -0.3176  0.0209  0.0137
                                            0.0074 -0.0115  0.0063  0.0053
                ( 62.83%)  -0.7926* H  29 s( 99.90%)p 0.00(  0.10%)
                                           -0.9995 -0.0017 -0.0143  0.0267  0.0089
   253. (0.00875) BD*( 1) C  11 - H  30  
                ( 38.01%)   0.6165* C  11 s( 21.67%)p 3.61( 78.29%)d 0.00(  0.04%)
                                            0.0002 -0.4655  0.0072 -0.0651 -0.0061
                                           -0.0357 -0.0254 -0.8813 -0.0004 -0.0001
                                           -0.0015  0.0009  0.0003 -0.0207
                ( 61.99%)  -0.7873* H  30 s( 99.91%)p 0.00(  0.09%)
                                           -0.9996  0.0043  0.0044  0.0051  0.0287
   254. (0.00597) BD*( 1) C  11 - H  31  
                ( 36.98%)   0.6081* C  11 s( 23.08%)p 3.33( 76.88%)d 0.00(  0.04%)
                                            0.0001 -0.4804 -0.0070 -0.3831  0.0090
                                           -0.7244 -0.0020  0.3112 -0.0163 -0.0117
                                            0.0054  0.0111  0.0092  0.0053
                ( 63.02%)  -0.7938* H  31 s( 99.91%)p 0.00(  0.09%)
                                           -0.9995  0.0028  0.0139  0.0252 -0.0090


 NHO Directionality and "Bond Bending" (deviations from line of nuclear centers)

         [Thresholds for printing:  angular deviation  >  1.0 degree]
                                    hybrid p-character > 25.0%
                                    orbital occupancy  >  0.10e

                                Line of Centers        Hybrid 1              Hybrid 2
                                ---------------  -------------------   ------------------
                NBO               Theta   Phi    Theta   Phi    Dev    Theta   Phi    Dev
 ========================================================================================
     2. BD (   1) C   1 - H  12    62.5  114.7    61.2  114.5   1.3      --     --    --
     3. BD (   1) C   1 - H  13    81.4  359.9    80.0  359.9   1.5      --     --    --
     4. BD (   1) C   1 - H  14    63.1  245.5    61.8  245.7   1.4      --     --    --
     7. BD (   1) C   2 - C   5   100.5  179.8     --     --    --      77.9  359.8   1.7
     8. BD (   1) C   3 - H  15   166.6  163.1   167.1  156.2   1.7      --     --    --
     9. BD (   1) C   3 - H  16    85.3  357.4    86.1  358.7   1.5      --     --    --
    10. BD (   1) C   3 - H  17    63.7  109.2    64.7  108.2   1.3      --     --    --
    11. BD (   1) C   4 - H  18    64.4  250.6    65.4  251.6   1.4      --     --    --
    12. BD (   1) C   4 - H  19   166.8  193.9   167.5  200.6   1.6      --     --    --
    13. BD (   1) C   4 - H  20    85.2    2.3    86.0    1.0   1.5      --     --    --
    14. BD (   1) C   5 - C   6    70.9  239.5    70.9  241.8   2.1    109.8   58.4   1.3
    15. BD (   1) C   5 - C  11    70.6  120.4    70.6  118.2   2.1    110.1  301.4   1.2
    17. BD (   1) C   6 - C   7   104.8  179.6   104.8  181.8   2.1     75.0  357.1   2.4
    19. BD (   1) C   6 - H  23     5.1  325.9     6.1  316.4   1.4      --     --    --
    20. BD (   1) C   7 - C   8    70.8  119.7    70.3  122.8   2.9    109.7  294.6   4.9
    21. BD (   1) C   7 - H  24   174.4  196.4   173.5  215.5   2.2      --     --    --
    22. BD (   1) C   7 - H  25    69.2  240.8    70.3  241.6   1.4      --     --    --
    23. BD (   1) C   8 - O   9   108.5  177.1   106.7  178.2   2.1     69.9  356.6   1.7
    24. BD (   1) C   8 - C  10   108.8   60.0   109.1   64.3   4.0     70.5  237.5   2.5
    25. BD (   1) C   8 - H  26     1.8  355.8     2.9  181.5   4.7      --     --    --
    26. BD (   1) O   9 - H  27    72.7  240.5    75.2  235.4   5.5      --     --    --
    27. BD (   1) C  10 - C  11    75.2  359.8    75.2    2.5   2.7    104.7  177.7   2.0
    28. BD (   1) C  10 - H  28   174.2  160.2   173.2  142.9   2.2      --     --    --
    29. BD (   1) C  10 - H  29    68.9  119.7    70.0  118.7   1.4      --     --    --
    30. BD (   1) C  11 - H  30     5.0   30.1     6.1   40.6   1.5      --     --    --
    43. LP (   1) O   9             --     --    122.9  123.9   --       --     --    --
    44. LP (   2) O   9             --     --     32.8  121.0   --       --     --    --


 Second Order Perturbation Theory Analysis of Fock Matrix in NBO Basis

     Threshold for printing:   0.25 kcal/mol
                                                                              E(2)  E(j)-E(i) F(i,j)
         Donor NBO (i)                     Acceptor NBO (j)                 kcal/mol   a.u.    a.u. 
 ===================================================================================================

 within unit  1
   1. BD (   1) C   1 - C   2        / 63. RY*(   1) C   3                    0.58    1.40    0.036
   1. BD (   1) C   1 - C   2        / 72. RY*(   1) C   4                    0.58    1.40    0.036
   1. BD (   1) C   1 - C   2        / 81. RY*(   1) C   5                    0.34    1.66    0.030
   1. BD (   1) C   1 - C   2        / 83. RY*(   3) C   5                    0.27    1.60    0.027
   1. BD (   1) C   1 - C   2        /225. BD*(   1) C   1 - H  12            0.27    1.05    0.021
   1. BD (   1) C   1 - C   2        /226. BD*(   1) C   1 - H  13            0.28    1.05    0.022
   1. BD (   1) C   1 - C   2        /227. BD*(   1) C   1 - H  14            0.28    1.04    0.022
   1. BD (   1) C   1 - C   2        /228. BD*(   1) C   2 - C   3            0.69    0.97    0.033
   1. BD (   1) C   1 - C   2        /229. BD*(   1) C   2 - C   4            0.62    0.96    0.031
   1. BD (   1) C   1 - C   2        /230. BD*(   1) C   2 - C   5            0.70    0.94    0.033
   1. BD (   1) C   1 - C   2        /231. BD*(   1) C   3 - H  15            0.93    1.04    0.040
   1. BD (   1) C   1 - C   2        /235. BD*(   1) C   4 - H  19            0.95    1.04    0.040
   1. BD (   1) C   1 - C   2        /239. BD*(   1) C   5 - H  21            0.78    1.01    0.035
   2. BD (   1) C   1 - H  12        / 55. RY*(   2) C   2                    0.30    1.39    0.026
   2. BD (   1) C   1 - H  12        /229. BD*(   1) C   2 - C   4            1.62    0.85    0.047
   3. BD (   1) C   1 - H  13        / 55. RY*(   2) C   2                    0.48    1.38    0.032
   3. BD (   1) C   1 - H  13        /224. BD*(   1) C   1 - C   2            0.29    0.85    0.020
   3. BD (   1) C   1 - H  13        /230. BD*(   1) C   2 - C   5            2.00    0.82    0.052
   4. BD (   1) C   1 - H  14        / 55. RY*(   2) C   2                    0.28    1.39    0.025
   4. BD (   1) C   1 - H  14        /228. BD*(   1) C   2 - C   3            1.60    0.86    0.047
   5. BD (   1) C   2 - C   3        / 45. RY*(   1) C   1                    0.49    1.40    0.033
   5. BD (   1) C   2 - C   3        / 73. RY*(   2) C   4                    0.55    1.41    0.036
   5. BD (   1) C   2 - C   3        / 82. RY*(   2) C   5                    0.50    1.48    0.035
   5. BD (   1) C   2 - C   3        /224. BD*(   1) C   1 - C   2            0.67    0.97    0.032
   5. BD (   1) C   2 - C   3        /227. BD*(   1) C   1 - H  14            1.00    1.04    0.041
   5. BD (   1) C   2 - C   3        /229. BD*(   1) C   2 - C   4            0.69    0.96    0.033
   5. BD (   1) C   2 - C   3        /230. BD*(   1) C   2 - C   5            0.75    0.94    0.034
   5. BD (   1) C   2 - C   3        /232. BD*(   1) C   3 - H  16            0.26    1.05    0.021
   5. BD (   1) C   2 - C   3        /233. BD*(   1) C   3 - H  17            0.27    1.05    0.021
   5. BD (   1) C   2 - C   3        /234. BD*(   1) C   4 - H  18            1.04    1.04    0.042
   5. BD (   1) C   2 - C   3        /237. BD*(   1) C   5 - C   6            1.42    0.94    0.046
   6. BD (   1) C   2 - C   4        / 45. RY*(   1) C   1                    0.46    1.41    0.032
   6. BD (   1) C   2 - C   4        / 64. RY*(   2) C   3                    0.57    1.41    0.036
   6. BD (   1) C   2 - C   4        / 81. RY*(   1) C   5                    0.28    1.67    0.028
   6. BD (   1) C   2 - C   4        / 82. RY*(   2) C   5                    0.44    1.49    0.033
   6. BD (   1) C   2 - C   4        /224. BD*(   1) C   1 - C   2            0.61    0.97    0.031
   6. BD (   1) C   2 - C   4        /225. BD*(   1) C   1 - H  12            0.98    1.05    0.041
   6. BD (   1) C   2 - C   4        /228. BD*(   1) C   2 - C   3            0.70    0.97    0.033
   6. BD (   1) C   2 - C   4        /230. BD*(   1) C   2 - C   5            0.76    0.95    0.034
   6. BD (   1) C   2 - C   4        /233. BD*(   1) C   3 - H  17            1.01    1.05    0.041
   6. BD (   1) C   2 - C   4        /234. BD*(   1) C   4 - H  18            0.27    1.05    0.021
   6. BD (   1) C   2 - C   4        /236. BD*(   1) C   4 - H  20            0.27    1.05    0.021
   6. BD (   1) C   2 - C   4        /238. BD*(   1) C   5 - C  11            1.36    0.95    0.045
   7. BD (   1) C   2 - C   5        / 46. RY*(   2) C   1                    0.50    1.39    0.034
   7. BD (   1) C   2 - C   5        / 64. RY*(   2) C   3                    0.26    1.41    0.025
   7. BD (   1) C   2 - C   5        / 73. RY*(   2) C   4                    0.26    1.42    0.024
   7. BD (   1) C   2 - C   5        / 91. RY*(   2) C   6                    0.49    1.39    0.033
   7. BD (   1) C   2 - C   5        /136. RY*(   2) C  11                    0.50    1.40    0.034
   7. BD (   1) C   2 - C   5        /224. BD*(   1) C   1 - C   2            0.68    0.98    0.033
   7. BD (   1) C   2 - C   5        /226. BD*(   1) C   1 - H  13            0.73    1.06    0.035
   7. BD (   1) C   2 - C   5        /228. BD*(   1) C   2 - C   3            0.52    0.97    0.028
   7. BD (   1) C   2 - C   5        /229. BD*(   1) C   2 - C   4            0.54    0.97    0.029
   7. BD (   1) C   2 - C   5        /232. BD*(   1) C   3 - H  16            0.70    1.06    0.035
   7. BD (   1) C   2 - C   5        /236. BD*(   1) C   4 - H  20            0.70    1.06    0.035
   7. BD (   1) C   2 - C   5        /237. BD*(   1) C   5 - C   6            0.75    0.95    0.034
   7. BD (   1) C   2 - C   5        /238. BD*(   1) C   5 - C  11            0.83    0.95    0.036
   7. BD (   1) C   2 - C   5        /239. BD*(   1) C   5 - H  21            0.44    1.02    0.027
   7. BD (   1) C   2 - C   5        /240. BD*(   1) C   6 - C   7            0.94    0.95    0.038
   7. BD (   1) C   2 - C   5        /250. BD*(   1) C  10 - C  11            0.90    0.97    0.037
   8. BD (   1) C   3 - H  15        / 54. RY*(   1) C   2                    0.33    1.41    0.027
   8. BD (   1) C   3 - H  15        /224. BD*(   1) C   1 - C   2            1.63    0.86    0.047
   9. BD (   1) C   3 - H  16        / 54. RY*(   1) C   2                    0.29    1.41    0.026
   9. BD (   1) C   3 - H  16        /228. BD*(   1) C   2 - C   3            0.26    0.85    0.019
   9. BD (   1) C   3 - H  16        /230. BD*(   1) C   2 - C   5            1.85    0.83    0.050
  10. BD (   1) C   3 - H  17        / 55. RY*(   2) C   2                    0.25    1.39    0.024
  10. BD (   1) C   3 - H  17        /229. BD*(   1) C   2 - C   4            1.51    0.86    0.045
  11. BD (   1) C   4 - H  18        /228. BD*(   1) C   2 - C   3            1.48    0.87    0.045
  12. BD (   1) C   4 - H  19        / 54. RY*(   1) C   2                    0.34    1.42    0.028
  12. BD (   1) C   4 - H  19        /224. BD*(   1) C   1 - C   2            1.64    0.86    0.048
  13. BD (   1) C   4 - H  20        / 54. RY*(   1) C   2                    0.33    1.41    0.027
  13. BD (   1) C   4 - H  20        /229. BD*(   1) C   2 - C   4            0.26    0.85    0.019
  13. BD (   1) C   4 - H  20        /230. BD*(   1) C   2 - C   5            1.84    0.83    0.050
  14. BD (   1) C   5 - C   6        / 54. RY*(   1) C   2                    0.52    1.55    0.036
  14. BD (   1) C   5 - C   6        / 55. RY*(   2) C   2                    0.32    1.53    0.028
  14. BD (   1) C   5 - C   6        / 99. RY*(   1) C   7                    0.59    1.61    0.039
  14. BD (   1) C   5 - C   6        /135. RY*(   1) C  11                    0.59    1.62    0.039
  14. BD (   1) C   5 - C   6        /228. BD*(   1) C   2 - C   3            0.84    1.00    0.037
  14. BD (   1) C   5 - C   6        /230. BD*(   1) C   2 - C   5            0.83    0.97    0.036
  14. BD (   1) C   5 - C   6        /238. BD*(   1) C   5 - C  11            0.60    0.98    0.030
  14. BD (   1) C   5 - C   6        /239. BD*(   1) C   5 - H  21            0.33    1.04    0.024
  14. BD (   1) C   5 - C   6        /240. BD*(   1) C   6 - C   7            0.51    0.97    0.028
  14. BD (   1) C   5 - C   6        /241. BD*(   1) C   6 - H  22            0.43    1.04    0.027
  14. BD (   1) C   5 - C   6        /242. BD*(   1) C   6 - H  23            0.31    1.03    0.023
  14. BD (   1) C   5 - C   6        /245. BD*(   1) C   7 - H  25            0.84    1.03    0.037
  14. BD (   1) C   5 - C   6        /254. BD*(   1) C  11 - H  31            0.99    1.06    0.041
  15. BD (   1) C   5 - C  11        / 54. RY*(   1) C   2                    0.59    1.55    0.039
  15. BD (   1) C   5 - C  11        / 55. RY*(   2) C   2                    0.26    1.53    0.025
  15. BD (   1) C   5 - C  11        / 90. RY*(   1) C   6                    0.61    1.62    0.040
  15. BD (   1) C   5 - C  11        /126. RY*(   1) C  10                    0.67    1.61    0.042
  15. BD (   1) C   5 - C  11        /229. BD*(   1) C   2 - C   4            0.84    0.99    0.036
  15. BD (   1) C   5 - C  11        /230. BD*(   1) C   2 - C   5            0.93    0.97    0.038
  15. BD (   1) C   5 - C  11        /237. BD*(   1) C   5 - C   6            0.61    0.97    0.031
  15. BD (   1) C   5 - C  11        /239. BD*(   1) C   5 - H  21            0.33    1.04    0.023
  15. BD (   1) C   5 - C  11        /241. BD*(   1) C   6 - H  22            1.02    1.04    0.041
  15. BD (   1) C   5 - C  11        /250. BD*(   1) C  10 - C  11            0.53    0.99    0.029
  15. BD (   1) C   5 - C  11        /252. BD*(   1) C  10 - H  29            0.82    1.05    0.037
  15. BD (   1) C   5 - C  11        /253. BD*(   1) C  11 - H  30            0.28    1.04    0.022
  15. BD (   1) C   5 - C  11        /254. BD*(   1) C  11 - H  31            0.43    1.06    0.027
  16. BD (   1) C   5 - H  21        / 55. RY*(   2) C   2                    0.26    1.40    0.024
  16. BD (   1) C   5 - H  21        / 56. RY*(   3) C   2                    0.37    1.27    0.028
  16. BD (   1) C   5 - H  21        /224. BD*(   1) C   1 - C   2            1.82    0.87    0.050
  16. BD (   1) C   5 - H  21        /230. BD*(   1) C   2 - C   5            0.36    0.84    0.022
  16. BD (   1) C   5 - H  21        /242. BD*(   1) C   6 - H  23            1.67    0.91    0.049
  16. BD (   1) C   5 - H  21        /253. BD*(   1) C  11 - H  30            1.67    0.91    0.049
  17. BD (   1) C   6 - C   7        / 83. RY*(   3) C   5                    0.30    1.65    0.028
  17. BD (   1) C   6 - C   7        /109. RY*(   2) C   8                    0.31    1.76    0.030
  17. BD (   1) C   6 - C   7        /230. BD*(   1) C   2 - C   5            1.21    0.99    0.044
  17. BD (   1) C   6 - C   7        /237. BD*(   1) C   5 - C   6            0.64    0.99    0.032
  17. BD (   1) C   6 - C   7        /241. BD*(   1) C   6 - H  22            0.32    1.06    0.023
  17. BD (   1) C   6 - C   7        /242. BD*(   1) C   6 - H  23            0.25    1.05    0.021
  17. BD (   1) C   6 - C   7        /243. BD*(   1) C   7 - C   8            0.48    0.97    0.027
  17. BD (   1) C   6 - C   7        /244. BD*(   1) C   7 - H  24            0.31    1.05    0.023
  17. BD (   1) C   6 - C   7        /245. BD*(   1) C   7 - H  25            0.40    1.05    0.026
  17. BD (   1) C   6 - C   7        /246. BD*(   1) C   8 - O   9            1.74    0.86    0.049
  18. BD (   1) C   6 - H  22        /101. RY*(   3) C   7                    0.28    1.54    0.026
  18. BD (   1) C   6 - H  22        /237. BD*(   1) C   5 - C   6            0.33    0.88    0.022
  18. BD (   1) C   6 - H  22        /238. BD*(   1) C   5 - C  11            1.54    0.88    0.047
  18. BD (   1) C   6 - H  22        /243. BD*(   1) C   7 - C   8            1.78    0.85    0.049
  19. BD (   1) C   6 - H  23        / 82. RY*(   2) C   5                    0.38    1.40    0.029
  19. BD (   1) C   6 - H  23        /239. BD*(   1) C   5 - H  21            1.49    0.93    0.047
  19. BD (   1) C   6 - H  23        /244. BD*(   1) C   7 - H  24            1.58    0.92    0.048
  20. BD (   1) C   7 - C   8        / 90. RY*(   1) C   6                    0.74    1.68    0.045
  20. BD (   1) C   7 - C   8        /117. RY*(   1) O   9                    0.43    1.76    0.035
  20. BD (   1) C   7 - C   8        /126. RY*(   1) C  10                    0.79    1.67    0.046
  20. BD (   1) C   7 - C   8        /240. BD*(   1) C   6 - C   7            0.62    1.03    0.032
  20. BD (   1) C   7 - C   8        /241. BD*(   1) C   6 - H  22            0.77    1.10    0.037
  20. BD (   1) C   7 - C   8        /245. BD*(   1) C   7 - H  25            0.29    1.09    0.022
  20. BD (   1) C   7 - C   8        /247. BD*(   1) C   8 - C  10            0.84    1.03    0.037
  20. BD (   1) C   7 - C   8        /252. BD*(   1) C  10 - H  29            0.93    1.11    0.041
  21. BD (   1) C   7 - H  24        /108. RY*(   1) C   8                    0.35    1.33    0.027
  21. BD (   1) C   7 - H  24        /242. BD*(   1) C   6 - H  23            1.47    0.94    0.047
  21. BD (   1) C   7 - H  24        /246. BD*(   1) C   8 - O   9            0.35    0.75    0.021
  21. BD (   1) C   7 - H  24        /248. BD*(   1) C   8 - H  26            1.67    0.91    0.049
  22. BD (   1) C   7 - H  25        / 92. RY*(   3) C   6                    0.29    1.42    0.026
  22. BD (   1) C   7 - H  25        /237. BD*(   1) C   5 - C   6            1.70    0.88    0.049
  22. BD (   1) C   7 - H  25        /240. BD*(   1) C   6 - C   7            0.28    0.88    0.020
  22. BD (   1) C   7 - H  25        /247. BD*(   1) C   8 - C  10            1.68    0.88    0.049
  23. BD (   1) C   8 - O   9        /240. BD*(   1) C   6 - C   7            0.67    1.28    0.037
  23. BD (   1) C   8 - O   9        /250. BD*(   1) C  10 - C  11            0.81    1.29    0.041
  24. BD (   1) C   8 - C  10        / 99. RY*(   1) C   7                    0.70    1.65    0.043
  24. BD (   1) C   8 - C  10        /118. RY*(   2) O   9                    0.50    1.99    0.040
  24. BD (   1) C   8 - C  10        /135. RY*(   1) C  11                    0.68    1.65    0.043
  24. BD (   1) C   8 - C  10        /243. BD*(   1) C   7 - C   8            0.74    0.98    0.034
  24. BD (   1) C   8 - C  10        /245. BD*(   1) C   7 - H  25            1.05    1.06    0.042
  24. BD (   1) C   8 - C  10        /248. BD*(   1) C   8 - H  26            0.33    1.03    0.023
  24. BD (   1) C   8 - C  10        /249. BD*(   1) O   9 - H  27            0.91    1.03    0.039
  24. BD (   1) C   8 - C  10        /250. BD*(   1) C  10 - C  11            0.53    1.02    0.029
  24. BD (   1) C   8 - C  10        /252. BD*(   1) C  10 - H  29            0.27    1.08    0.022
  24. BD (   1) C   8 - C  10        /254. BD*(   1) C  11 - H  31            0.80    1.09    0.038
  25. BD (   1) C   8 - H  26        /100. RY*(   2) C   7                    0.28    1.17    0.023
  25. BD (   1) C   8 - H  26        /117. RY*(   1) O   9                    0.32    1.63    0.029
  25. BD (   1) C   8 - H  26        /244. BD*(   1) C   7 - H  24            1.51    0.96    0.048
  25. BD (   1) C   8 - H  26        /251. BD*(   1) C  10 - H  28            1.49    0.97    0.048
  26. BD (   1) O   9 - H  27        /108. RY*(   1) C   8                    0.39    1.59    0.032
  26. BD (   1) O   9 - H  27        /127. RY*(   2) C  10                    0.34    1.44    0.028
  26. BD (   1) O   9 - H  27        /247. BD*(   1) C   8 - C  10            1.45    1.13    0.051
  27. BD (   1) C  10 - C  11        /108. RY*(   1) C   8                    0.46    1.43    0.032
  27. BD (   1) C  10 - C  11        /230. BD*(   1) C   2 - C   5            1.25    0.97    0.044
  27. BD (   1) C  10 - C  11        /238. BD*(   1) C   5 - C  11            0.64    0.98    0.032
  27. BD (   1) C  10 - C  11        /246. BD*(   1) C   8 - O   9            1.50    0.85    0.045
  27. BD (   1) C  10 - C  11        /247. BD*(   1) C   8 - C  10            0.42    0.97    0.025
  27. BD (   1) C  10 - C  11        /251. BD*(   1) C  10 - H  28            0.30    1.04    0.022
  27. BD (   1) C  10 - C  11        /252. BD*(   1) C  10 - H  29            0.36    1.05    0.025
  27. BD (   1) C  10 - C  11        /253. BD*(   1) C  11 - H  30            0.28    1.04    0.022
  27. BD (   1) C  10 - C  11        /254. BD*(   1) C  11 - H  31            0.36    1.06    0.025
  28. BD (   1) C  10 - H  28        /246. BD*(   1) C   8 - O   9            0.39    0.73    0.021
  28. BD (   1) C  10 - H  28        /248. BD*(   1) C   8 - H  26            1.70    0.89    0.049
  28. BD (   1) C  10 - H  28        /253. BD*(   1) C  11 - H  30            1.50    0.93    0.047
  29. BD (   1) C  10 - H  29        /137. RY*(   3) C  11                    0.25    1.42    0.024
  29. BD (   1) C  10 - H  29        /238. BD*(   1) C   5 - C  11            1.70    0.88    0.049
  29. BD (   1) C  10 - H  29        /243. BD*(   1) C   7 - C   8            1.78    0.85    0.049
  29. BD (   1) C  10 - H  29        /246. BD*(   1) C   8 - O   9            0.29    0.74    0.019
  29. BD (   1) C  10 - H  29        /250. BD*(   1) C  10 - C  11            0.27    0.89    0.020
  30. BD (   1) C  11 - H  30        / 82. RY*(   2) C   5                    0.35    1.40    0.028
  30. BD (   1) C  11 - H  30        /239. BD*(   1) C   5 - H  21            1.53    0.92    0.047
  30. BD (   1) C  11 - H  30        /251. BD*(   1) C  10 - H  28            1.58    0.92    0.048
  31. BD (   1) C  11 - H  31        /128. RY*(   3) C  10                    0.31    1.44    0.027
  31. BD (   1) C  11 - H  31        /237. BD*(   1) C   5 - C   6            1.66    0.86    0.048
  31. BD (   1) C  11 - H  31        /238. BD*(   1) C   5 - C  11            0.32    0.86    0.021
  31. BD (   1) C  11 - H  31        /247. BD*(   1) C   8 - C  10            1.86    0.86    0.050
  31. BD (   1) C  11 - H  31        /250. BD*(   1) C  10 - C  11            0.26    0.88    0.019
  32. CR (   1) C   1                / 55. RY*(   2) C   2                    0.79   10.96    0.118
  32. CR (   1) C   1                /144. RY*(   1) H  12                    0.35   10.53    0.077
  32. CR (   1) C   1                /148. RY*(   1) H  13                    0.35   10.51    0.077
  32. CR (   1) C   1                /152. RY*(   1) H  14                    0.34   10.53    0.076
  33. CR (   1) C   2                / 47. RY*(   3) C   1                    0.42   10.89    0.085
  33. CR (   1) C   2                / 65. RY*(   3) C   3                    0.39   10.92    0.082
  33. CR (   1) C   2                / 74. RY*(   3) C   4                    0.38   10.92    0.082
  33. CR (   1) C   2                / 83. RY*(   3) C   5                    0.29   11.09    0.071
  33. CR (   1) C   2                / 84. RY*(   4) C   5                    0.33   11.00    0.076
  34. CR (   1) C   3                / 54. RY*(   1) C   2                    0.49   10.99    0.092
  34. CR (   1) C   3                /156. RY*(   1) H  15                    0.33   10.51    0.075
  34. CR (   1) C   3                /160. RY*(   1) H  16                    0.36   10.52    0.077
  34. CR (   1) C   3                /164. RY*(   1) H  17                    0.35   10.53    0.077
  35. CR (   1) C   4                / 54. RY*(   1) C   2                    0.54   11.00    0.097
  35. CR (   1) C   4                /168. RY*(   1) H  18                    0.35   10.52    0.077
  35. CR (   1) C   4                /172. RY*(   1) H  19                    0.34   10.51    0.075
  35. CR (   1) C   4                /176. RY*(   1) H  20                    0.35   10.51    0.077
  36. CR (   1) C   5                / 56. RY*(   3) C   2                    0.84   10.87    0.121
  36. CR (   1) C   5                / 92. RY*(   3) C   6                    0.31   10.98    0.073
  36. CR (   1) C   5                /137. RY*(   3) C  11                    0.32   10.99    0.075
  36. CR (   1) C   5                /180. RY*(   1) H  21                    0.32   10.51    0.074
  37. CR (   1) C   6                / 82. RY*(   2) C   5                    0.50   11.00    0.094
  37. CR (   1) C   6                /100. RY*(   2) C   7                    0.48   10.72    0.091
  37. CR (   1) C   6                /184. RY*(   1) H  22                    0.43   10.51    0.085
  37. CR (   1) C   6                /188. RY*(   1) H  23                    0.35   10.53    0.077
  38. CR (   1) C   7                / 91. RY*(   2) C   6                    0.30   10.92    0.073
  38. CR (   1) C   7                /192. RY*(   1) H  24                    0.36   10.49    0.078
  38. CR (   1) C   7                /196. RY*(   1) H  25                    0.34   10.47    0.075
  39. CR (   1) C   8                /100. RY*(   2) C   7                    0.28   10.81    0.070
  39. CR (   1) C   8                /102. RY*(   4) C   7                    0.27   11.12    0.069
  39. CR (   1) C   8                /128. RY*(   3) C  10                    0.26   11.13    0.067
  39. CR (   1) C   8                /200. RY*(   1) H  26                    0.37   10.53    0.079
  39. CR (   1) C   8                /246. BD*(   1) C   8 - O   9            0.63   10.42    0.103
  39. CR (   1) C   8                /247. BD*(   1) C   8 - C  10            0.25   10.54    0.066
  40. CR (   1) O   9                /108. RY*(   1) C   8                    0.81   19.86    0.160
  40. CR (   1) O   9                /111. RY*(   4) C   8                    0.29   20.67    0.098
  40. CR (   1) O   9                /113. RY*(   6) C   8                    0.33   20.82    0.105
  41. CR (   1) C  10                /109. RY*(   2) C   8                    0.34   11.22    0.078
  41. CR (   1) C  10                /136. RY*(   2) C  11                    0.29   10.90    0.071
  41. CR (   1) C  10                /208. RY*(   1) H  28                    0.36   10.48    0.078
  41. CR (   1) C  10                /212. RY*(   1) H  29                    0.39   10.46    0.081
  42. CR (   1) C  11                / 82. RY*(   2) C   5                    0.41   10.99    0.085
  42. CR (   1) C  11                /127. RY*(   2) C  10                    0.43   10.74    0.086
  42. CR (   1) C  11                /216. RY*(   1) H  30                    0.35   10.53    0.076
  42. CR (   1) C  11                /220. RY*(   1) H  31                    0.39   10.52    0.081
  43. LP (   1) O   9                /108. RY*(   1) C   8                    1.03    1.48    0.049
  43. LP (   1) O   9                /206. RY*(   3) H  27                    0.40    2.11    0.037
  43. LP (   1) O   9                /243. BD*(   1) C   7 - C   8            0.76    1.00    0.035
  43. LP (   1) O   9                /247. BD*(   1) C   8 - C  10            0.41    1.02    0.026
  43. LP (   1) O   9                /248. BD*(   1) C   8 - H  26            0.60    1.05    0.032
  43. LP (   1) O   9                /250. BD*(   1) C  10 - C  11            0.25    1.04    0.020
  44. LP (   2) O   9                /110. RY*(   3) C   8                    0.39    1.82    0.034
  44. LP (   2) O   9                /111. RY*(   4) C   8                    0.26    2.03    0.029
  44. LP (   2) O   9                /204. RY*(   1) H  27                    0.52    1.58    0.036
  44. LP (   2) O   9                /205. RY*(   2) H  27                    0.66    1.62    0.042
  44. LP (   2) O   9                /240. BD*(   1) C   6 - C   7            0.31    0.77    0.019
  44. LP (   2) O   9                /243. BD*(   1) C   7 - C   8            2.61    0.74    0.055
  44. LP (   2) O   9                /248. BD*(   1) C   8 - H  26            3.12    0.80    0.063


 Natural Bond Orbitals (Summary):

                                                            Principal Delocalizations
           NBO                        Occupancy    Energy   (geminal,vicinal,remote)
 ====================================================================================
 Molecular unit  1  (C10H20O)
     1. BD (   1) C   1 - C   2          0.98571    -0.72088  235(v),231(v),239(v),230(g)
                                                    228(g),229(g),63(v),72(v)
                                                    81(v),226(g),83(v),227(g)
                                                    225(g)
     2. BD (   1) C   1 - H  12          0.99385    -0.61274  229(v),55(v)
     3. BD (   1) C   1 - H  13          0.99309    -0.60654  230(v),55(v),224(g)
     4. BD (   1) C   1 - H  14          0.99393    -0.61279  228(v),55(v)
     5. BD (   1) C   2 - C   3          0.98510    -0.72121  237(v),234(v),227(v),230(g)
                                                    229(g),224(g),73(v),82(v)
                                                    45(v),233(g),232(g)
     6. BD (   1) C   2 - C   4          0.98567    -0.72788  238(v),233(v),225(v),230(g)
                                                    228(g),224(g),64(v),45(v)
                                                    82(v),81(v),234(g),236(g)
     7. BD (   1) C   2 - C   5          0.98063    -0.72889  240(v),250(v),238(g),237(g)
                                                    226(v),236(v),232(v),224(g)
                                                    229(g),228(g),46(v),136(v)
                                                    91(v),239(g),64(v),73(v)
     8. BD (   1) C   3 - H  15          0.99413    -0.60922  224(v),54(v)
     9. BD (   1) C   3 - H  16          0.99328    -0.60765  230(v),54(v),228(g)
    10. BD (   1) C   3 - H  17          0.99392    -0.61597  229(v),55(v)
    11. BD (   1) C   4 - H  18          0.99403    -0.62286  228(v)
    12. BD (   1) C   4 - H  19          0.99414    -0.61414  224(v),54(v)
    13. BD (   1) C   4 - H  20          0.99339    -0.61207  230(v),54(v),229(g)
    14. BD (   1) C   5 - C   6          0.98736    -0.75113  254(v),228(v),245(v),230(g)
                                                    135(v),238(g),99(v),54(v)
                                                    240(g),241(g),239(g),55(v)
                                                    242(g)
    15. BD (   1) C   5 - C  11          0.98720    -0.75117  241(v),230(g),229(v),252(v)
                                                    126(v),90(v),237(g),54(v)
                                                    250(g),254(g),239(g),253(g)
                                                    55(v)
    16. BD (   1) C   5 - H  21          0.98384    -0.62288  224(v),242(v),253(v),56(v)
                                                    230(g),55(v)
    17. BD (   1) C   6 - C   7          0.98821    -0.77152  246(v),230(v),237(g),243(g)
                                                    245(g),241(g),109(v),244(g)
                                                    83(v)
    18. BD (   1) C   6 - H  22          0.98907    -0.65723  243(v),238(v),237(g),101(v)
    19. BD (   1) C   6 - H  23          0.98887    -0.64280  244(v),239(v),82(v)
    20. BD (   1) C   7 - C   8          0.99064    -0.81088  252(v),247(g),126(v),241(v)
                                                    90(v),240(g),117(v),245(g)
    21. BD (   1) C   7 - H  24          0.98829    -0.65617  248(v),242(v),108(v),246(v)
    22. BD (   1) C   7 - H  25          0.98883    -0.66057  237(v),247(v),92(v),240(g)
    23. BD (   1) C   8 - O   9          0.99667    -1.05524  250(v),240(v)
    24. BD (   1) C   8 - C  10          0.98751    -0.78358  245(v),249(v),254(v),243(g)
                                                    99(v),135(v),250(g),118(v)
                                                    248(g),252(g)
    25. BD (   1) C   8 - H  26          0.98897    -0.68659  244(v),251(v),117(v),100(v)
    26. BD (   1) O   9 - H  27          0.99457    -0.91753  247(v),108(v),127(r)
    27. BD (   1) C  10 - C  11          0.98813    -0.75529  246(v),230(v),238(g),108(v)
                                                    247(g),254(g),252(g),251(g)
                                                    253(g)
    28. BD (   1) C  10 - H  28          0.98792    -0.64051  248(v),253(v),246(v)
    29. BD (   1) C  10 - H  29          0.98867    -0.65013  243(v),238(v),246(v),250(g)
                                                    137(v)
    30. BD (   1) C  11 - H  30          0.98867    -0.63449  251(v),239(v),82(v)
    31. BD (   1) C  11 - H  31          0.98840    -0.63862  247(v),237(v),238(g),128(v)
                                                    250(g)
    32. CR (   1) C   1                  0.99958   -10.18523  55(v),148(v),144(v),152(v)
    33. CR (   1) C   2                  0.99943   -10.21889  47(v),65(v),74(v),84(v)
                                                    83(v)
    34. CR (   1) C   3                  0.99958   -10.18719  54(v),160(v),164(v),156(v)
    35. CR (   1) C   4                  0.99958   -10.19464  54(v),168(v),176(v),172(v)
    36. CR (   1) C   5                  0.99947   -10.22533  56(v),180(v),137(v),92(v)
    37. CR (   1) C   6                  0.99953   -10.23440  82(v),100(v),184(v),188(v)
    38. CR (   1) C   7                  0.99952   -10.25547  192(v),196(v),91(v)
    39. CR (   1) C   8                  0.99941   -10.32430  246(g),200(v),100(v),102(v)
                                                    247(g),128(v)
    40. CR (   1) O   9                  0.99987   -19.18611  108(v),113(v),111(v)
    41. CR (   1) C  10                  0.99952   -10.22990  212(v),208(v),109(v),136(v)
    42. CR (   1) C  11                  0.99954   -10.22489  127(v),82(v),220(v),216(v)
    43. LP (   1) O   9                  0.99108    -0.79930  108(v),243(v),248(v),247(v)
                                                    206(v)
    44. LP (   2) O   9                  0.98383    -0.54449  248(v),243(v),205(v),204(v)
                                                    110(v),240(r),111(v)
    45. RY*(   1) C   1                  0.00190     0.68153   
    46. RY*(   2) C   1                  0.00184     0.65718   
    47. RY*(   3) C   1                  0.00106     0.67439   
    48. RY*(   4) C   1                  0.00010     0.51125   
    49. RY*(   5) C   1                  0.00000     2.09771   
    50. RY*(   6) C   1                  0.00001     1.97134   
    51. RY*(   7) C   1                  0.00000     2.09176   
    52. RY*(   8) C   1                  0.00000     2.24482   
    53. RY*(   9) C   1                  0.00001     2.14602   
    54. RY*(   1) C   2                  0.00276     0.80271   
    55. RY*(   2) C   2                  0.00226     0.77590   
    56. RY*(   3) C   2                  0.00108     0.64367   
    57. RY*(   4) C   2                  0.00042     1.39016   
    58. RY*(   5) C   2                  0.00032     1.92878   
    59. RY*(   6) C   2                  0.00031     1.91142   
    60. RY*(   7) C   2                  0.00024     1.73869   
    61. RY*(   8) C   2                  0.00020     1.87214   
    62. RY*(   9) C   2                  0.00015     2.00933   
    63. RY*(   1) C   3                  0.00204     0.67479   
    64. RY*(   2) C   3                  0.00185     0.68377   
    65. RY*(   3) C   3                  0.00091     0.70368   
    66. RY*(   4) C   3                  0.00010     0.51192   
    67. RY*(   5) C   3                  0.00001     2.02941   
    68. RY*(   6) C   3                  0.00001     2.02391   
    69. RY*(   7) C   3                  0.00001     2.08500   
    70. RY*(   8) C   3                  0.00001     2.18405   
    71. RY*(   9) C   3                  0.00000     2.20224   
    72. RY*(   1) C   4                  0.00202     0.67616   
    73. RY*(   2) C   4                  0.00183     0.68752   
    74. RY*(   3) C   4                  0.00090     0.70142   
    75. RY*(   4) C   4                  0.00010     0.50595   
    76. RY*(   5) C   4                  0.00001     2.02055   
    77. RY*(   6) C   4                  0.00001     2.01744   
    78. RY*(   7) C   4                  0.00001     2.07226   
    79. RY*(   8) C   4                  0.00001     2.17160   
    80. RY*(   9) C   4                  0.00000     2.19143   
    81. RY*(   1) C   5                  0.00330     0.94262   
    82. RY*(   2) C   5                  0.00193     0.76095   
    83. RY*(   3) C   5                  0.00179     0.87431   
    84. RY*(   4) C   5                  0.00086     0.77810   
    85. RY*(   5) C   5                  0.00024     1.92065   
    86. RY*(   6) C   5                  0.00021     1.86818   
    87. RY*(   7) C   5                  0.00008     1.99847   
    88. RY*(   8) C   5                  0.00007     2.04453   
    89. RY*(   9) C   5                  0.00002     2.05126   
    90. RY*(   1) C   6                  0.00276     0.86426   
    91. RY*(   2) C   6                  0.00178     0.66089   
    92. RY*(   3) C   6                  0.00077     0.75697   
    93. RY*(   4) C   6                  0.00027     1.00439   
    94. RY*(   5) C   6                  0.00014     1.74044   
    95. RY*(   6) C   6                  0.00005     1.76293   
    96. RY*(   7) C   6                  0.00005     2.00698   
    97. RY*(   8) C   6                  0.00002     2.15487   
    98. RY*(   9) C   6                  0.00001     1.99367   
    99. RY*(   1) C   7                  0.00295     0.86145   
   100. RY*(   2) C   7                  0.00130     0.48825   
   101. RY*(   3) C   7                  0.00068     0.87887   
   102. RY*(   4) C   7                  0.00035     0.79156   
   103. RY*(   5) C   7                  0.00016     1.80205   
   104. RY*(   6) C   7                  0.00008     1.68855   
   105. RY*(   7) C   7                  0.00007     2.03418   
   106. RY*(   8) C   7                  0.00001     2.04090   
   107. RY*(   9) C   7                  0.00001     2.02449   
   108. RY*(   1) C   8                  0.00249     0.67731   
   109. RY*(   2) C   8                  0.00166     0.98876   
   110. RY*(   3) C   8                  0.00084     1.27196   
   111. RY*(   4) C   8                  0.00073     1.48477   
   112. RY*(   5) C   8                  0.00049     1.42153   
   113. RY*(   6) C   8                  0.00041     1.63674   
   114. RY*(   7) C   8                  0.00020     1.58481   
   115. RY*(   8) C   8                  0.00017     1.55546   
   116. RY*(   9) C   8                  0.00008     1.63694   
   117. RY*(   1) O   9                  0.00105     0.94706   
   118. RY*(   2) O   9                  0.00082     1.20498   
   119. RY*(   3) O   9                  0.00017     1.42655   
   120. RY*(   4) O   9                  0.00003     1.12600   
   121. RY*(   5) O   9                  0.00000     2.57435   
   122. RY*(   6) O   9                  0.00001     2.46915   
   123. RY*(   7) O   9                  0.00000     2.68863   
   124. RY*(   8) O   9                  0.00001     2.76200   
   125. RY*(   9) O   9                  0.00000     2.55990   
   126. RY*(   1) C  10                  0.00308     0.86154   
   127. RY*(   2) C  10                  0.00175     0.51931   
   128. RY*(   3) C  10                  0.00068     0.80441   
   129. RY*(   4) C  10                  0.00049     0.81864   
   130. RY*(   5) C  10                  0.00014     1.84658   
   131. RY*(   6) C  10                  0.00007     1.82913   
   132. RY*(   7) C  10                  0.00004     2.02474   
   133. RY*(   8) C  10                  0.00001     2.03451   
   134. RY*(   9) C  10                  0.00001     2.04907   
   135. RY*(   1) C  11                  0.00267     0.86778   
   136. RY*(   2) C  11                  0.00177     0.67180   
   137. RY*(   3) C  11                  0.00071     0.76523   
   138. RY*(   4) C  11                  0.00025     1.07761   
   139. RY*(   5) C  11                  0.00014     1.72928   
   140. RY*(   6) C  11                  0.00006     1.77895   
   141. RY*(   7) C  11                  0.00005     1.99305   
   142. RY*(   8) C  11                  0.00002     2.14593   
   143. RY*(   9) C  11                  0.00001     2.00566   
   144. RY*(   1) H  12                  0.00059     0.34653   
   145. RY*(   2) H  12                  0.00010     1.69782   
   146. RY*(   3) H  12                  0.00007     1.68883   
   147. RY*(   4) H  12                  0.00002     2.15877   
   148. RY*(   1) H  13                  0.00060     0.32357   
   149. RY*(   2) H  13                  0.00009     1.70299   
   150. RY*(   3) H  13                  0.00006     1.68196   
   151. RY*(   4) H  13                  0.00002     2.16453   
   152. RY*(   1) H  14                  0.00062     0.34440   
   153. RY*(   2) H  14                  0.00010     1.69689   
   154. RY*(   3) H  14                  0.00007     1.68787   
   155. RY*(   4) H  14                  0.00002     2.15981   
   156. RY*(   1) H  15                  0.00066     0.31885   
   157. RY*(   2) H  15                  0.00010     1.70303   
   158. RY*(   3) H  15                  0.00006     1.67720   
   159. RY*(   4) H  15                  0.00002     2.16492   
   160. RY*(   1) H  16                  0.00058     0.32797   
   161. RY*(   2) H  16                  0.00010     1.70311   
   162. RY*(   3) H  16                  0.00006     1.68813   
   163. RY*(   4) H  16                  0.00002     2.16370   
   164. RY*(   1) H  17                  0.00059     0.33861   
   165. RY*(   2) H  17                  0.00012     1.71036   
   166. RY*(   3) H  17                  0.00007     1.68597   
   167. RY*(   4) H  17                  0.00002     2.16492   
   168. RY*(   1) H  18                  0.00063     0.32754   
   169. RY*(   2) H  18                  0.00012     1.70315   
   170. RY*(   3) H  18                  0.00007     1.68256   
   171. RY*(   4) H  18                  0.00002     2.16156   
   172. RY*(   1) H  19                  0.00066     0.31060   
   173. RY*(   2) H  19                  0.00010     1.69896   
   174. RY*(   3) H  19                  0.00006     1.67743   
   175. RY*(   4) H  19                  0.00002     2.16172   
   176. RY*(   1) H  20                  0.00059     0.31999   
   177. RY*(   2) H  20                  0.00010     1.70011   
   178. RY*(   3) H  20                  0.00005     1.68959   
   179. RY*(   4) H  20                  0.00002     2.15971   
   180. RY*(   1) H  21                  0.00179     0.28542   
   181. RY*(   2) H  21                  0.00007     1.75262   
   182. RY*(   3) H  21                  0.00004     1.84586   
   183. RY*(   4) H  21                  0.00002     2.20306   
   184. RY*(   1) H  22                  0.00096     0.27662   
   185. RY*(   2) H  22                  0.00010     1.70860   
   186. RY*(   3) H  22                  0.00007     1.70836   
   187. RY*(   4) H  22                  0.00003     2.17985   
   188. RY*(   1) H  23                  0.00121     0.29589   
   189. RY*(   2) H  23                  0.00007     1.72524   
   190. RY*(   3) H  23                  0.00007     1.73807   
   191. RY*(   4) H  23                  0.00002     2.17749   
   192. RY*(   1) H  24                  0.00166     0.23121   
   193. RY*(   2) H  24                  0.00008     1.74169   
   194. RY*(   3) H  24                  0.00005     1.66070   
   195. RY*(   4) H  24                  0.00002     2.15372   
   196. RY*(   1) H  25                  0.00123     0.21512   
   197. RY*(   2) H  25                  0.00009     1.70104   
   198. RY*(   3) H  25                  0.00006     1.66603   
   199. RY*(   4) H  25                  0.00002     2.15539   
   200. RY*(   1) H  26                  0.00169     0.21054   
   201. RY*(   2) H  26                  0.00010     1.62308   
   202. RY*(   3) H  26                  0.00003     1.74676   
   203. RY*(   4) H  26                  0.00002     2.15500   
   204. RY*(   1) H  27                  0.00075     1.03440   
   205. RY*(   2) H  27                  0.00072     1.07918   
   206. RY*(   3) H  27                  0.00044     1.30918   
   207. RY*(   4) H  27                  0.00001     2.14134   
   208. RY*(   1) H  28                  0.00148     0.25246   
   209. RY*(   2) H  28                  0.00008     1.74764   
   210. RY*(   3) H  28                  0.00006     1.69321   
   211. RY*(   4) H  28                  0.00002     2.16930   
   212. RY*(   1) H  29                  0.00114     0.22767   
   213. RY*(   2) H  29                  0.00009     1.70555   
   214. RY*(   3) H  29                  0.00006     1.69405   
   215. RY*(   4) H  29                  0.00002     2.16913   
   216. RY*(   1) H  30                  0.00119     0.30261   
   217. RY*(   2) H  30                  0.00008     1.73350   
   218. RY*(   3) H  30                  0.00008     1.74904   
   219. RY*(   4) H  30                  0.00002     2.17935   
   220. RY*(   1) H  31                  0.00089     0.29026   
   221. RY*(   2) H  31                  0.00009     1.72917   
   222. RY*(   3) H  31                  0.00007     1.73945   
   223. RY*(   4) H  31                  0.00003     2.18611   
   224. BD*(   1) C   1 - C   2          0.01296     0.24624   
   225. BD*(   1) C   1 - H  12          0.00316     0.32469   
   226. BD*(   1) C   1 - H  13          0.00285     0.32868   
   227. BD*(   1) C   1 - H  14          0.00321     0.32351   
   228. BD*(   1) C   2 - C   3          0.01132     0.24417   
   229. BD*(   1) C   2 - C   4          0.01152     0.23963   
   230. BD*(   1) C   2 - C   5          0.02127     0.21767   
   231. BD*(   1) C   3 - H  15          0.00320     0.32294   
   232. BD*(   1) C   3 - H  16          0.00273     0.32920   
   233. BD*(   1) C   3 - H  17          0.00319     0.32478   
   234. BD*(   1) C   4 - H  18          0.00335     0.31774   
   235. BD*(   1) C   4 - H  19          0.00328     0.31878   
   236. BD*(   1) C   4 - H  20          0.00278     0.32613   
   237. BD*(   1) C   5 - C   6          0.01214     0.22131   
   238. BD*(   1) C   5 - C  11          0.01180     0.22510   
   239. BD*(   1) C   5 - H  21          0.01203     0.28972   
   240. BD*(   1) C   6 - C   7          0.00681     0.22053   
   241. BD*(   1) C   6 - H  22          0.00609     0.29166   
   242. BD*(   1) C   6 - H  23          0.00876     0.28235   
   243. BD*(   1) C   7 - C   8          0.01630     0.19593   
   244. BD*(   1) C   7 - H  24          0.00877     0.27562   
   245. BD*(   1) C   7 - H  25          0.00646     0.27808   
   246. BD*(   1) C   8 - O   9          0.01557     0.09245   
   247. BD*(   1) C   8 - C  10          0.01363     0.21648   
   248. BD*(   1) C   8 - H  26          0.01820     0.25107   
   249. BD*(   1) O   9 - H  27          0.00345     0.24325   
   250. BD*(   1) C  10 - C  11          0.00596     0.23885   
   251. BD*(   1) C  10 - H  28          0.00856     0.28675   
   252. BD*(   1) C  10 - H  29          0.00579     0.29678   
   253. BD*(   1) C  11 - H  30          0.00875     0.28966   
   254. BD*(   1) C  11 - H  31          0.00597     0.30901   
       -------------------------------
              Total Lewis   43.65263  ( 99.2105%)
        Valence non-Lewis    0.25985  (  0.5906%)
        Rydberg non-Lewis    0.08752  (  0.1989%)
       -------------------------------
            Total unit  1   44.00000  (100.0000%)
           Charge unit  1    0.00000


 ***************************************************
 *******         Beta  spin orbitals         *******
 ***************************************************


 NATURAL POPULATIONS:  Natural atomic orbital occupancies 
                                                          
   NAO  Atom  No  lang   Type(AO)    Occupancy      Energy
 ----------------------------------------------------------
     1    C    1  S      Cor( 1S)     0.99958     -10.18540
     2    C    1  S      Val( 2S)     0.53723      -0.35226
     3    C    1  S      Ryd( 3S)     0.00081       0.76013
     4    C    1  px     Val( 2p)     0.61796      -0.20983
     5    C    1  px     Ryd( 3p)     0.00184       0.56053
     6    C    1  py     Val( 2p)     0.61029      -0.20428
     7    C    1  py     Ryd( 3p)     0.00165       0.55990
     8    C    1  pz     Val( 2p)     0.53811      -0.19413
     9    C    1  pz     Ryd( 3p)     0.00121       0.40875
    10    C    1  dxy    Ryd( 3d)     0.00016       2.10556
    11    C    1  dxz    Ryd( 3d)     0.00017       2.02692
    12    C    1  dyz    Ryd( 3d)     0.00029       2.21184
    13    C    1  dx2y2  Ryd( 3d)     0.00029       2.28864
    14    C    1  dz2    Ryd( 3d)     0.00030       2.16932

    15    C    2  S      Cor( 1S)     0.99943     -10.21820
    16    C    2  S      Val( 2S)     0.44126      -0.31348
    17    C    2  S      Ryd( 3S)     0.00036       0.86448
    18    C    2  px     Val( 2p)     0.50036      -0.22571
    19    C    2  px     Ryd( 3p)     0.00116       0.61183
    20    C    2  py     Val( 2p)     0.50996      -0.23298
    21    C    2  py     Ryd( 3p)     0.00256       0.72413
    22    C    2  pz     Val( 2p)     0.53860      -0.23570
    23    C    2  pz     Ryd( 3p)     0.00213       0.68808
    24    C    2  dxy    Ryd( 3d)     0.00032       2.01634
    25    C    2  dxz    Ryd( 3d)     0.00038       1.93890
    26    C    2  dyz    Ryd( 3d)     0.00044       2.01410
    27    C    2  dx2y2  Ryd( 3d)     0.00049       2.10637
    28    C    2  dz2    Ryd( 3d)     0.00053       2.14271

    29    C    3  S      Cor( 1S)     0.99957     -10.18709
    30    C    3  S      Val( 2S)     0.53861      -0.35437
    31    C    3  S      Ryd( 3S)     0.00065       0.78241
    32    C    3  px     Val( 2p)     0.61039      -0.20878
    33    C    3  px     Ryd( 3p)     0.00183       0.55911
    34    C    3  py     Val( 2p)     0.53721      -0.19479
    35    C    3  py     Ryd( 3p)     0.00132       0.46174
    36    C    3  pz     Val( 2p)     0.60282      -0.20455
    37    C    3  pz     Ryd( 3p)     0.00175       0.52727
    38    C    3  dxy    Ryd( 3d)     0.00017       2.05617
    39    C    3  dxz    Ryd( 3d)     0.00010       2.02056
    40    C    3  dyz    Ryd( 3d)     0.00022       2.12684
    41    C    3  dx2y2  Ryd( 3d)     0.00035       2.29218
    42    C    3  dz2    Ryd( 3d)     0.00036       2.29532

    43    C    4  S      Cor( 1S)     0.99956     -10.19401
    44    C    4  S      Val( 2S)     0.53954      -0.35963
    45    C    4  S      Ryd( 3S)     0.00065       0.77836
    46    C    4  px     Val( 2p)     0.60538      -0.21283
    47    C    4  px     Ryd( 3p)     0.00181       0.55378
    48    C    4  py     Val( 2p)     0.51881      -0.19650
    49    C    4  py     Ryd( 3p)     0.00133       0.45925
    50    C    4  pz     Val( 2p)     0.60462      -0.20991
    51    C    4  pz     Ryd( 3p)     0.00161       0.52193
    52    C    4  dxy    Ryd( 3d)     0.00019       2.05168
    53    C    4  dxz    Ryd( 3d)     0.00011       2.01490
    54    C    4  dyz    Ryd( 3d)     0.00020       2.11704
    55    C    4  dx2y2  Ryd( 3d)     0.00037       2.28898
    56    C    4  dz2    Ryd( 3d)     0.00036       2.29234

    57    C    5  S      Cor( 1S)     0.99947     -10.22438
    58    C    5  S      Val( 2S)     0.46861      -0.33986
    59    C    5  S      Ryd( 3S)     0.00141       0.83299
    60    C    5  px     Val( 2p)     0.51883      -0.24028
    61    C    5  px     Ryd( 3p)     0.00167       0.70542
    62    C    5  py     Val( 2p)     0.48329      -0.23586
    63    C    5  py     Ryd( 3p)     0.00190       0.64393
    64    C    5  pz     Val( 2p)     0.60176      -0.24535
    65    C    5  pz     Ryd( 3p)     0.00278       0.76664
    66    C    5  dxy    Ryd( 3d)     0.00037       2.06686
    67    C    5  dxz    Ryd( 3d)     0.00026       1.92911
    68    C    5  dyz    Ryd( 3d)     0.00024       1.93671
    69    C    5  dx2y2  Ryd( 3d)     0.00038       2.07313
    70    C    5  dz2    Ryd( 3d)     0.00054       2.32424

    71    C    6  S      Cor( 1S)     0.99952     -10.23378
    72    C    6  S      Val( 2S)     0.50515      -0.37482
    73    C    6  S      Ryd( 3S)     0.00065       0.83712
    74    C    6  px     Val( 2p)     0.51915      -0.24374
    75    C    6  px     Ryd( 3p)     0.00169       0.56519
    76    C    6  py     Val( 2p)     0.53616      -0.24117
    77    C    6  py     Ryd( 3p)     0.00168       0.52929
    78    C    6  pz     Val( 2p)     0.61117      -0.25065
    79    C    6  pz     Ryd( 3p)     0.00149       0.58722
    80    C    6  dxy    Ryd( 3d)     0.00022       2.08566
    81    C    6  dxz    Ryd( 3d)     0.00021       1.96097
    82    C    6  dyz    Ryd( 3d)     0.00022       2.01651
    83    C    6  dx2y2  Ryd( 3d)     0.00033       2.11572
    84    C    6  dz2    Ryd( 3d)     0.00048       2.28374

    85    C    7  S      Cor( 1S)     0.99952     -10.25349
    86    C    7  S      Val( 2S)     0.51542      -0.39625
    87    C    7  S      Ryd( 3S)     0.00061       0.81913
    88    C    7  px     Val( 2p)     0.51696      -0.25575
    89    C    7  px     Ryd( 3p)     0.00178       0.43830
    90    C    7  py     Val( 2p)     0.51168      -0.25486
    91    C    7  py     Ryd( 3p)     0.00213       0.52727
    92    C    7  pz     Val( 2p)     0.60984      -0.26560
    93    C    7  pz     Ryd( 3p)     0.00167       0.56462
    94    C    7  dxy    Ryd( 3d)     0.00032       2.08200
    95    C    7  dxz    Ryd( 3d)     0.00026       1.94067
    96    C    7  dyz    Ryd( 3d)     0.00021       1.98410
    97    C    7  dx2y2  Ryd( 3d)     0.00025       2.05628
    98    C    7  dz2    Ryd( 3d)     0.00045       2.26046

    99    C    8  S      Cor( 1S)     0.99941     -10.32321
   100    C    8  S      Val( 2S)     0.46966      -0.38830
   101    C    8  S      Ryd( 3S)     0.00145       0.73729
   102    C    8  px     Val( 2p)     0.37197      -0.26128
   103    C    8  px     Ryd( 3p)     0.00286       0.51589
   104    C    8  py     Val( 2p)     0.49822      -0.27149
   105    C    8  py     Ryd( 3p)     0.00134       0.43297
   106    C    8  pz     Val( 2p)     0.55837      -0.27951
   107    C    8  pz     Ryd( 3p)     0.00119       0.59446
   108    C    8  dxy    Ryd( 3d)     0.00067       1.99017
   109    C    8  dxz    Ryd( 3d)     0.00073       1.89296
   110    C    8  dyz    Ryd( 3d)     0.00035       1.89043
   111    C    8  dx2y2  Ryd( 3d)     0.00105       2.01653
   112    C    8  dz2    Ryd( 3d)     0.00067       2.24193

   113    O    9  S      Cor( 1S)     0.99986     -19.17784
   114    O    9  S      Val( 2S)     0.83677      -1.07155
   115    O    9  S      Ryd( 3S)     0.00057       1.24907
   116    O    9  px     Val( 2p)     0.71424      -0.49434
   117    O    9  px     Ryd( 3p)     0.00090       0.93858
   118    O    9  py     Val( 2p)     0.76158      -0.48723
   119    O    9  py     Ryd( 3p)     0.00082       1.00603
   120    O    9  pz     Val( 2p)     0.76514      -0.48398
   121    O    9  pz     Ryd( 3p)     0.00087       0.91056
   122    O    9  dxy    Ryd( 3d)     0.00050       2.83081
   123    O    9  dxz    Ryd( 3d)     0.00034       2.68740
   124    O    9  dyz    Ryd( 3d)     0.00047       2.70721
   125    O    9  dx2y2  Ryd( 3d)     0.00049       2.88603
   126    O    9  dz2    Ryd( 3d)     0.00038       2.68833

   127    C   10  S      Cor( 1S)     0.99952     -10.22987
   128    C   10  S      Val( 2S)     0.51188      -0.37993
   129    C   10  S      Ryd( 3S)     0.00072       0.82222
   130    C   10  px     Val( 2p)     0.53290      -0.23906
   131    C   10  px     Ryd( 3p)     0.00211       0.47479
   132    C   10  py     Val( 2p)     0.55031      -0.24650
   133    C   10  py     Ryd( 3p)     0.00186       0.53177
   134    C   10  pz     Val( 2p)     0.60751      -0.24929
   135    C   10  pz     Ryd( 3p)     0.00164       0.57415
   136    C   10  dxy    Ryd( 3d)     0.00032       2.10294
   137    C   10  dxz    Ryd( 3d)     0.00026       1.96297
   138    C   10  dyz    Ryd( 3d)     0.00018       2.00258
   139    C   10  dx2y2  Ryd( 3d)     0.00026       2.06819
   140    C   10  dz2    Ryd( 3d)     0.00042       2.27492

   141    C   11  S      Cor( 1S)     0.99953     -10.22411
   142    C   11  S      Val( 2S)     0.50298      -0.36220
   143    C   11  S      Ryd( 3S)     0.00063       0.84866
   144    C   11  px     Val( 2p)     0.52566      -0.23321
   145    C   11  px     Ryd( 3p)     0.00161       0.57707
   146    C   11  py     Val( 2p)     0.53479      -0.22924
   147    C   11  py     Ryd( 3p)     0.00219       0.53566
   148    C   11  pz     Val( 2p)     0.60920      -0.24096
   149    C   11  pz     Ryd( 3p)     0.00158       0.59656
   150    C   11  dxy    Ryd( 3d)     0.00030       2.09653
   151    C   11  dxz    Ryd( 3d)     0.00020       1.97174
   152    C   11  dyz    Ryd( 3d)     0.00017       2.02425
   153    C   11  dx2y2  Ryd( 3d)     0.00035       2.12603
   154    C   11  dz2    Ryd( 3d)     0.00048       2.29417

   155    H   12  S      Val( 1S)     0.38241      -0.04865
   156    H   12  S      Ryd( 2S)     0.00056       0.29214
   157    H   12  px     Ryd( 2p)     0.00012       1.76619
   158    H   12  py     Ryd( 2p)     0.00025       2.05574
   159    H   12  pz     Ryd( 2p)     0.00013       1.78845

   160    H   13  S      Val( 1S)     0.37269      -0.03715
   161    H   13  S      Ryd( 2S)     0.00058       0.26394
   162    H   13  px     Ryd( 2p)     0.00034       2.24927
   163    H   13  py     Ryd( 2p)     0.00009       1.70390
   164    H   13  pz     Ryd( 2p)     0.00007       1.66656

   165    H   14  S      Val( 1S)     0.38649      -0.05180
   166    H   14  S      Ryd( 2S)     0.00061       0.29102
   167    H   14  px     Ryd( 2p)     0.00012       1.76502
   168    H   14  py     Ryd( 2p)     0.00025       2.06019
   169    H   14  pz     Ryd( 2p)     0.00014       1.78173

   170    H   15  S      Val( 1S)     0.38351      -0.04759
   171    H   15  S      Ryd( 2S)     0.00065       0.26497
   172    H   15  px     Ryd( 2p)     0.00009       1.70938
   173    H   15  py     Ryd( 2p)     0.00007       1.66994
   174    H   15  pz     Ryd( 2p)     0.00035       2.22825

   175    H   16  S      Val( 1S)     0.37331      -0.03697
   176    H   16  S      Ryd( 2S)     0.00053       0.26713
   177    H   16  px     Ryd( 2p)     0.00036       2.26285
   178    H   16  py     Ryd( 2p)     0.00006       1.66848
   179    H   16  pz     Ryd( 2p)     0.00009       1.69462

   180    H   17  S      Val( 1S)     0.37697      -0.04704
   181    H   17  S      Ryd( 2S)     0.00060       0.29505
   182    H   17  px     Ryd( 2p)     0.00011       1.74242
   183    H   17  py     Ryd( 2p)     0.00028       2.09838
   184    H   17  pz     Ryd( 2p)     0.00012       1.77928

   185    H   18  S      Val( 1S)     0.37960      -0.05516
   186    H   18  S      Ryd( 2S)     0.00062       0.29001
   187    H   18  px     Ryd( 2p)     0.00010       1.73689
   188    H   18  py     Ryd( 2p)     0.00029       2.09647
   189    H   18  pz     Ryd( 2p)     0.00013       1.76701

   190    H   19  S      Val( 1S)     0.38389      -0.05128
   191    H   19  S      Ryd( 2S)     0.00062       0.26121
   192    H   19  px     Ryd( 2p)     0.00009       1.70488
   193    H   19  py     Ryd( 2p)     0.00007       1.66497
   194    H   19  pz     Ryd( 2p)     0.00035       2.22530

   195    H   20  S      Val( 1S)     0.37457      -0.03991
   196    H   20  S      Ryd( 2S)     0.00059       0.26369
   197    H   20  px     Ryd( 2p)     0.00036       2.25900
   198    H   20  py     Ryd( 2p)     0.00006       1.66521
   199    H   20  pz     Ryd( 2p)     0.00009       1.69043

   200    H   21  S      Val( 1S)     0.37365      -0.06575
   201    H   21  S      Ryd( 2S)     0.00178       0.27854
   202    H   21  px     Ryd( 2p)     0.00004       1.83401
   203    H   21  py     Ryd( 2p)     0.00006       1.75315
   204    H   21  pz     Ryd( 2p)     0.00037       2.23306

   205    H   22  S      Val( 1S)     0.33269      -0.05895
   206    H   22  S      Ryd( 2S)     0.00076       0.26929
   207    H   22  px     Ryd( 2p)     0.00014       1.80850
   208    H   22  py     Ryd( 2p)     0.00027       2.06480
   209    H   22  pz     Ryd( 2p)     0.00010       1.76847

   210    H   23  S      Val( 1S)     0.38079      -0.08106
   211    H   23  S      Ryd( 2S)     0.00117       0.28305
   212    H   23  px     Ryd( 2p)     0.00008       1.72690
   213    H   23  py     Ryd( 2p)     0.00006       1.70733
   214    H   23  pz     Ryd( 2p)     0.00036       2.22839

   215    H   24  S      Val( 1S)     0.37220      -0.08386
   216    H   24  S      Ryd( 2S)     0.00163       0.22459
   217    H   24  px     Ryd( 2p)     0.00005       1.67586
   218    H   24  py     Ryd( 2p)     0.00008       1.69241
   219    H   24  pz     Ryd( 2p)     0.00038       2.20485

   220    H   25  S      Val( 1S)     0.36856      -0.08395
   221    H   25  S      Ryd( 2S)     0.00116       0.20356
   222    H   25  px     Ryd( 2p)     0.00010       1.77805
   223    H   25  py     Ryd( 2p)     0.00031       2.01931
   224    H   25  pz     Ryd( 2p)     0.00011       1.74842

   225    H   26  S      Val( 1S)     0.34988      -0.09796
   226    H   26  S      Ryd( 2S)     0.00164       0.20781
   227    H   26  px     Ryd( 2p)     0.00004       1.76210
   228    H   26  py     Ryd( 2p)     0.00009       1.62981
   229    H   26  pz     Ryd( 2p)     0.00039       2.17501

   230    H   27  S      Val( 1S)     0.25549      -0.07660
   231    H   27  S      Ryd( 2S)     0.00064       0.25277
   232    H   27  px     Ryd( 2p)     0.00074       1.74999
   233    H   27  py     Ryd( 2p)     0.00098       2.02436
   234    H   27  pz     Ryd( 2p)     0.00059       1.56894

   235    H   28  S      Val( 1S)     0.36980      -0.07327
   236    H   28  S      Ryd( 2S)     0.00135       0.23940
   237    H   28  px     Ryd( 2p)     0.00006       1.71227
   238    H   28  py     Ryd( 2p)     0.00007       1.70480
   239    H   28  pz     Ryd( 2p)     0.00036       2.22011

   240    H   29  S      Val( 1S)     0.33203      -0.05282
   241    H   29  S      Ryd( 2S)     0.00063       0.21302
   242    H   29  px     Ryd( 2p)     0.00013       1.81237
   243    H   29  py     Ryd( 2p)     0.00026       2.03817
   244    H   29  pz     Ryd( 2p)     0.00011       1.76684

   245    H   30  S      Val( 1S)     0.38259      -0.07500
   246    H   30  S      Ryd( 2S)     0.00121       0.28868
   247    H   30  px     Ryd( 2p)     0.00008       1.73561
   248    H   30  py     Ryd( 2p)     0.00008       1.71309
   249    H   30  pz     Ryd( 2p)     0.00036       2.23559

   250    H   31  S      Val( 1S)     0.35977      -0.05326
   251    H   31  S      Ryd( 2S)     0.00089       0.28064
   252    H   31  px     Ryd( 2p)     0.00011       1.82458
   253    H   31  py     Ryd( 2p)     0.00028       2.07789
   254    H   31  pz     Ryd( 2p)     0.00011       1.77894


 Summary of Natural Population Analysis:                  
                                                          
                                       Natural Population 
                Natural  -----------------------------------------------
    Atom  No    Charge         Core      Valence    Rydberg      Total
 -----------------------------------------------------------------------
      C    1   -0.30988      0.99958     2.30358    0.00672     3.30988
      C    2    0.00202      0.99943     1.99017    0.00838     2.99798
      C    3   -0.29536      0.99957     2.28903    0.00675     3.29536
      C    4   -0.27452      0.99956     2.26834    0.00662     3.27452
      C    5   -0.08149      0.99947     2.07248    0.00954     3.08149
      C    6   -0.17813      0.99952     2.17164    0.00698     3.17813
      C    7   -0.16111      0.99952     2.15390    0.00769     3.16111
      C    8    0.09205      0.99941     1.89823    0.01031     2.90795
      O    9   -0.08292      0.99986     3.07772    0.00533     4.08292
      C   10   -0.20987      0.99952     2.20259    0.00776     3.20987
      C   11   -0.17969      0.99953     2.17264    0.00753     3.17969
      H   12    0.11652      0.00000     0.38241    0.00107     0.38348
      H   13    0.12622      0.00000     0.37269    0.00109     0.37378
      H   14    0.11239      0.00000     0.38649    0.00112     0.38761
      H   15    0.11533      0.00000     0.38351    0.00116     0.38467
      H   16    0.12565      0.00000     0.37331    0.00104     0.37435
      H   17    0.12191      0.00000     0.37697    0.00112     0.37809
      H   18    0.11927      0.00000     0.37960    0.00114     0.38073
      H   19    0.11497      0.00000     0.38389    0.00114     0.38503
      H   20    0.12434      0.00000     0.37457    0.00110     0.37566
      H   21    0.12409      0.00000     0.37365    0.00226     0.37591
      H   22    0.16604      0.00000     0.33269    0.00127     0.33396
      H   23    0.11754      0.00000     0.38079    0.00168     0.38246
      H   24    0.12566      0.00000     0.37220    0.00215     0.37434
      H   25    0.12976      0.00000     0.36856    0.00168     0.37024
      H   26    0.14796      0.00000     0.34988    0.00216     0.35204
      H   27    0.24155      0.00000     0.25549    0.00296     0.25845
      H   28    0.12835      0.00000     0.36980    0.00185     0.37165
      H   29    0.16683      0.00000     0.33203    0.00113     0.33317
      H   30    0.11568      0.00000     0.38259    0.00173     0.38432
      H   31    0.13884      0.00000     0.35977    0.00140     0.36116
 =======================================================================
   * Total *    1.00000     10.99498    31.89120    0.11382    43.00000

                                 Natural Population      
 --------------------------------------------------------
   Core                      10.99498 ( 99.9544% of  11)
   Valence                   31.89120 ( 99.6600% of  32)
   Natural Minimal Basis     42.88618 ( 99.7353% of  43)
   Natural Rydberg Basis      0.11382 (  0.2647% of  43)
 --------------------------------------------------------

    Atom  No          Natural Electron Configuration
 ----------------------------------------------------------------------------
      C    1      [core]2S( 0.54)2p( 1.77)
      C    2      [core]2S( 0.44)2p( 1.55)3p( 0.01)
      C    3      [core]2S( 0.54)2p( 1.75)
      C    4      [core]2S( 0.54)2p( 1.73)
      C    5      [core]2S( 0.47)2p( 1.60)3p( 0.01)
      C    6      [core]2S( 0.51)2p( 1.67)
      C    7      [core]2S( 0.52)2p( 1.64)3p( 0.01)
      C    8      [core]2S( 0.47)2p( 1.43)3p( 0.01)
      O    9      [core]2S( 0.84)2p( 2.24)
      C   10      [core]2S( 0.51)2p( 1.69)3p( 0.01)
      C   11      [core]2S( 0.50)2p( 1.67)3p( 0.01)
      H   12            1S( 0.38)
      H   13            1S( 0.37)
      H   14            1S( 0.39)
      H   15            1S( 0.38)
      H   16            1S( 0.37)
      H   17            1S( 0.38)
      H   18            1S( 0.38)
      H   19            1S( 0.38)
      H   20            1S( 0.37)
      H   21            1S( 0.37)
      H   22            1S( 0.33)
      H   23            1S( 0.38)
      H   24            1S( 0.37)
      H   25            1S( 0.37)
      H   26            1S( 0.35)
      H   27            1S( 0.26)
      H   28            1S( 0.37)
      H   29            1S( 0.33)
      H   30            1S( 0.38)
      H   31            1S( 0.36)


 NATURAL BOND ORBITAL ANALYSIS, beta spin orbitals:

                       Occupancies       Lewis Structure    Low   High
           Occ.    -------------------  -----------------   occ   occ
  Cycle   Thresh.   Lewis   Non-Lewis     CR  BD  3C  LP    (L)   (NL)   Dev
 =============================================================================
   1(1)    0.90    41.79005   1.20995     11  30   0   2     1      0    0.20
   2(2)    0.90    41.79005   1.20995     11  30   0   2     1      0    0.20
   3(1)    0.80    41.69993   1.30007     11  31   0   1     2      1    0.20
   4(2)    0.80    41.69993   1.30007     11  31   0   1     2      1    0.20
   5(1)    0.70    41.43933   1.56067     11  30   0   2     0      1    0.20
   6(2)    0.70    41.43933   1.56067     11  30   0   2     0      1    0.20
   7(1)    0.60    34.21041   8.78959     11  13   0  19     2      1    0.27
   8(2)    0.60    34.21041   8.78959     11  13   0  19     2      1    0.27

    The hybrids on atom  2 are linearly dependent.  An eigenvalue (  0.000021)
    of the hybrid overlap matrix is too small (<0.00010).

    PRJTHR will be raised from  0.200 to 0.250 and the NBO search repeated.


    The hybrids on atom  2 are linearly dependent.  An eigenvalue (  0.000021)
    of the hybrid overlap matrix is too small (<0.00010).

    PRJTHR will be raised from  0.250 to 0.300 and the NBO search repeated.


    The hybrids on atom  2 are linearly dependent.  An eigenvalue (  0.000021)
    of the hybrid overlap matrix is too small (<0.00010).

    PRJTHR will be raised from  0.300 to 0.350 and the NBO search repeated.


    The hybrids on atom  2 are linearly dependent.  An eigenvalue (  0.000021)
    of the hybrid overlap matrix is too small (<0.00010).

    PRJTHR will be raised from  0.350 to 0.400 and the NBO search repeated.


    The hybrids on atom  2 are linearly dependent.  An eigenvalue (  0.000021)
    of the hybrid overlap matrix is too small (<0.00010).

    PRJTHR will be raised from  0.400 to 0.450 and the NBO search repeated.


    The hybrids on atom  2 are linearly dependent.  An eigenvalue (  0.000021)
    of the hybrid overlap matrix is too small (<0.00010).

    PRJTHR will be raised from  0.450 to 0.500 and the NBO search repeated.

   9(1)    0.50    32.44331  10.55669     11   6   0  26     0      3    0.27
  10(2)    0.50    32.44331  10.55669     11   6   0  26     0      3    0.27
  11(1)    0.90    41.79005   1.20995     11  30   0   2     1      0    0.20
 -----------------------------------------------------------------------------

 Structure accepted: RESONANCE keyword permits strongly delocalized structure

 --------------------------------------------------------
   Core                     10.99497 ( 99.954% of  11)
   Valence Lewis            30.79507 ( 96.235% of  32)
  ==================       ============================
   Total Lewis              41.79005 ( 97.186% of  43)
  -----------------------------------------------------
   Valence non-Lewis         1.12709 (  2.621% of  43)
   Rydberg non-Lewis         0.08286 (  0.193% of  43)
  ==================       ============================
   Total non-Lewis           1.20995 (  2.814% of  43)
 --------------------------------------------------------


       (Occupancy)   Bond orbital/ Coefficients/ Hybrids
 ---------------------------------------------------------------------------------
     1. (0.97886) BD ( 1) C   1 - C   2  
                ( 48.09%)   0.6935* C   1 s( 30.08%)p 2.32( 69.87%)d 0.00(  0.04%)
                                            0.0006  0.5485 -0.0066 -0.1844  0.0048
                                            0.0058  0.0023 -0.8153  0.0031 -0.0000
                                            0.0083 -0.0007  0.0014  0.0191
                ( 51.91%)   0.7205* C   2 s( 25.51%)p 2.92( 74.45%)d 0.00(  0.05%)
                                           -0.0001  0.5050  0.0002  0.1579  0.0081
                                           -0.0097 -0.0001  0.8482  0.0029  0.0008
                                            0.0068 -0.0007  0.0008  0.0202
     2. (0.98681) BD ( 1) C   1 - H  12  
                ( 61.41%)   0.7836* C   1 s( 23.24%)p 3.30( 76.72%)d 0.00(  0.04%)
                                            0.0000  0.4821  0.0023 -0.3294  0.0121
                                            0.7037 -0.0046  0.4037  0.0209 -0.0110
                                           -0.0061  0.0122 -0.0086 -0.0049
                ( 38.59%)   0.6212* H  12 s( 99.92%)p 0.00(  0.08%)
                                            0.9996 -0.0010  0.0083 -0.0224 -0.0151
     3. (0.98554) BD ( 1) C   1 - H  13  
                ( 62.33%)   0.7895* C   1 s( 23.43%)p 3.27( 76.53%)d 0.00(  0.04%)
                                           -0.0001  0.4840  0.0044  0.8648 -0.0062
                                           -0.0017 -0.0009  0.1298  0.0210 -0.0001
                                            0.0040  0.0005  0.0166 -0.0098
                ( 37.67%)   0.6138* H  13 s( 99.91%)p 0.00(  0.09%)
                                            0.9996 -0.0011 -0.0284  0.0003 -0.0066
     4. (0.98925) BD ( 1) C   1 - H  14  
                ( 61.10%)   0.7817* C   1 s( 23.13%)p 3.32( 76.82%)d 0.00(  0.04%)
                                            0.0002 -0.4810 -0.0014  0.3299 -0.0130
                                            0.7101 -0.0046 -0.3931 -0.0215 -0.0113
                                            0.0065  0.0120  0.0091  0.0050
                ( 38.90%)   0.6237* H  14 s( 99.92%)p 0.00(  0.08%)
                                           -0.9996  0.0006 -0.0075 -0.0224  0.0153
     5. (0.96206) BD ( 1) C   2 - C   3  
                ( 52.44%)   0.7241* C   2 s( 25.01%)p 3.00( 74.94%)d 0.00(  0.04%)
                                            0.0002  0.5001  0.0006  0.3545  0.0075
                                            0.7051 -0.0034 -0.3557  0.0023  0.0114
                                           -0.0071 -0.0122 -0.0097 -0.0046
                ( 47.56%)   0.6897* C   3 s( 30.30%)p 2.30( 69.66%)d 0.00(  0.04%)
                                            0.0009  0.5504 -0.0042 -0.3630  0.0095
                                           -0.6681 -0.0016  0.3440  0.0003  0.0119
                                           -0.0063 -0.0118 -0.0089 -0.0053
     6. (0.93042) BD ( 1) C   2 - C   4  
                ( 52.63%)   0.7255* C   2 s( 24.66%)p 3.05( 75.30%)d 0.00(  0.04%)
                                           -0.0004  0.4966 -0.0013  0.3408  0.0065
                                           -0.7086  0.0037 -0.3670  0.0007 -0.0100
                                           -0.0064  0.0128 -0.0094 -0.0061
                ( 47.37%)   0.6883* C   4 s( 31.32%)p 2.19( 68.64%)d 0.00(  0.04%)
                                            0.0014  0.5596 -0.0036 -0.3662  0.0031
                                            0.6527 -0.0005  0.3553 -0.0054 -0.0130
                                           -0.0067  0.0106 -0.0073 -0.0062
     7. (0.94465) BD ( 1) C   2 - C   5  
                ( 48.83%)   0.6988* C   2 s( 24.80%)p 3.03( 75.15%)d 0.00(  0.05%)
                                            0.0004  0.4980  0.0003 -0.8559  0.0059
                                            0.0082  0.0041 -0.1370 -0.0089 -0.0012
                                            0.0062  0.0008  0.0180 -0.0096
                ( 51.17%)   0.7153* C   5 s( 28.18%)p 2.55( 71.79%)d 0.00(  0.03%)
                                            0.0006  0.5308  0.0026  0.8279 -0.0146
                                           -0.0112 -0.0033  0.1787 -0.0127 -0.0016
                                            0.0075  0.0006  0.0150 -0.0078
     8. (0.99143) BD ( 1) C   3 - H  15  
                ( 61.48%)   0.7841* C   3 s( 22.96%)p 3.35( 76.99%)d 0.00(  0.04%)
                                            0.0002 -0.4792 -0.0003  0.1966 -0.0163
                                           -0.0626 -0.0185  0.8525  0.0030  0.0009
                                           -0.0085  0.0015 -0.0017 -0.0186
                ( 38.52%)   0.6206* H  15 s( 99.92%)p 0.00(  0.08%)
                                           -0.9996  0.0009 -0.0039  0.0043 -0.0283
     9. (0.98778) BD ( 1) C   3 - H  16  
                ( 62.33%)   0.7895* C   3 s( 23.56%)p 3.24( 76.41%)d 0.00(  0.04%)
                                            0.0001  0.4853  0.0059  0.8702 -0.0019
                                           -0.0375  0.0197  0.0697 -0.0107 -0.0022
                                            0.0035  0.0005  0.0168 -0.0094
                ( 37.67%)   0.6137* H  16 s( 99.91%)p 0.00(  0.09%)
                                            0.9996 -0.0009 -0.0292  0.0002 -0.0012
    10. (0.97424) BD ( 1) C   3 - H  17  
                ( 61.48%)   0.7841* C   3 s( 23.07%)p 3.33( 76.89%)d 0.00(  0.04%)
                                           -0.0004  0.4803 -0.0004 -0.2673  0.0189
                                            0.7399  0.0143  0.3865 -0.0126 -0.0096
                                           -0.0052  0.0137 -0.0093 -0.0038
                ( 38.52%)   0.6206* H  17 s( 99.92%)p 0.00(  0.08%)
                                            0.9996 -0.0005  0.0052 -0.0259 -0.0108
    11. (0.97032) BD ( 1) C   4 - H  18  
                ( 61.08%)   0.7816* C   4 s( 22.07%)p 3.53( 77.89%)d 0.00(  0.04%)
                                           -0.0006  0.4698 -0.0005 -0.2654  0.0217
                                           -0.7543 -0.0140  0.3724 -0.0108  0.0111
                                           -0.0051 -0.0133 -0.0099 -0.0033
                ( 38.92%)   0.6238* H  18 s( 99.92%)p 0.00(  0.08%)
                                            0.9996  0.0002  0.0036  0.0261 -0.0108
    12. (0.99394) BD ( 1) C   4 - H  19  
                ( 61.54%)   0.7845* C   4 s( 22.98%)p 3.35( 76.98%)d 0.00(  0.04%)
                                            0.0000 -0.4794 -0.0015  0.1931 -0.0163
                                            0.0544  0.0171  0.8538  0.0036 -0.0012
                                           -0.0086 -0.0012 -0.0015 -0.0185
                ( 38.46%)   0.6201* H  19 s( 99.92%)p 0.00(  0.08%)
                                           -0.9996  0.0008 -0.0038 -0.0030 -0.0285
    13. (0.98893) BD ( 1) C   4 - H  20  
                ( 62.27%)   0.7891* C   4 s( 23.52%)p 3.25( 76.44%)d 0.00(  0.04%)
                                           -0.0003  0.4849  0.0042  0.8703 -0.0015
                                            0.0325 -0.0201  0.0737 -0.0104  0.0022
                                            0.0037 -0.0002  0.0173 -0.0091
                ( 37.73%)   0.6142* H  20 s( 99.91%)p 0.00(  0.09%)
                                            0.9996 -0.0006 -0.0294  0.0009 -0.0012
    14. (0.96159) BD ( 1) C   5 - C   6  
                ( 50.19%)   0.7084* C   5 s( 25.78%)p 2.88( 74.17%)d 0.00(  0.05%)
                                            0.0003  0.5077  0.0067 -0.3960  0.0123
                                           -0.7102 -0.0139  0.2832 -0.0073  0.0149
                                           -0.0076 -0.0093 -0.0078 -0.0074
                ( 49.81%)   0.7058* C   6 s( 28.63%)p 2.49( 71.33%)d 0.00(  0.04%)
                                            0.0007  0.5351 -0.0045  0.4119  0.0016
                                            0.6821 -0.0081 -0.2797 -0.0051  0.0102
                                           -0.0057 -0.0106 -0.0099 -0.0072
    15. (0.92020) BD ( 1) C   5 - C  11  
                ( 51.12%)   0.7150* C   5 s( 25.75%)p 2.88( 74.21%)d 0.00(  0.04%)
                                           -0.0004  0.5074  0.0058 -0.3841  0.0080
                                            0.7029  0.0139  0.3164 -0.0096 -0.0127
                                           -0.0079  0.0097 -0.0055 -0.0082
                ( 48.88%)   0.6991* C  11 s( 28.88%)p 2.46( 71.08%)d 0.00(  0.04%)
                                            0.0009  0.5374 -0.0015  0.4215  0.0110
                                           -0.6745  0.0075 -0.2794 -0.0040 -0.0116
                                           -0.0039  0.0084 -0.0096 -0.0083
    16. (0.97685) BD ( 1) C   5 - H  21  
                ( 62.49%)   0.7905* C   5 s( 20.29%)p 3.93( 79.67%)d 0.00(  0.05%)
                                            0.0005 -0.4503  0.0096  0.0966 -0.0043
                                           -0.0218 -0.0019  0.8870 -0.0004 -0.0007
                                           -0.0060 -0.0002 -0.0005 -0.0211
                ( 37.51%)   0.6125* H  21 s( 99.91%)p 0.00(  0.09%)
                                           -0.9995  0.0062  0.0003  0.0010 -0.0303
    17. (0.96724) BD ( 1) C   6 - C   7  
                ( 49.13%)   0.7010* C   6 s( 27.27%)p 2.67( 72.69%)d 0.00(  0.05%)
                                            0.0007  0.5221  0.0101 -0.8255 -0.0027
                                            0.0023 -0.0281 -0.2113  0.0010 -0.0041
                                            0.0089 -0.0001  0.0170 -0.0096
                ( 50.87%)   0.7132* C   7 s( 31.28%)p 2.20( 68.68%)d 0.00(  0.04%)
                                           -0.0002  0.5593  0.0013  0.7932 -0.0055
                                            0.0310 -0.0339  0.2354  0.0026  0.0016
                                            0.0100  0.0022  0.0143 -0.0083
    18. (0.92067) BD ( 1) C   6 - H  22  
                ( 64.23%)   0.8014* C   6 s( 22.14%)p 3.52( 77.83%)d 0.00(  0.03%)
                                            0.0009 -0.4705 -0.0024 -0.3780  0.0079
                                            0.7291  0.0048  0.3218 -0.0136  0.0085
                                            0.0046 -0.0123  0.0080  0.0047
                ( 35.77%)   0.5981* H  22 s( 99.91%)p 0.00(  0.09%)
                                           -0.9995  0.0043  0.0141 -0.0264 -0.0071
    19. (0.98810) BD ( 1) C   6 - H  23  
                ( 61.98%)   0.7873* C   6 s( 21.88%)p 3.57( 78.08%)d 0.00(  0.04%)
                                           -0.0003  0.4677 -0.0077  0.0711  0.0063
                                           -0.0494 -0.0235  0.8790 -0.0014 -0.0002
                                            0.0008 -0.0005  0.0001  0.0210
                ( 38.02%)   0.6166* H  23 s( 99.91%)p 0.00(  0.09%)
                                            0.9996 -0.0036 -0.0047  0.0046 -0.0290
    20. (0.98487) BD ( 1) C   7 - H  24  
                ( 62.71%)   0.7919* C   7 s( 23.55%)p 3.24( 76.40%)d 0.00(  0.04%)
                                            0.0003 -0.4853  0.0071  0.0848  0.0100
                                            0.0094  0.0256  0.8695 -0.0027  0.0005
                                           -0.0038  0.0023 -0.0002 -0.0202
                ( 37.29%)   0.6106* H  24 s( 99.90%)p 0.00(  0.10%)
                                           -0.9995  0.0055 -0.0034 -0.0052 -0.0304
    21. (0.97992) BD ( 1) C   7 - H  25  
                ( 62.76%)   0.7922* C   7 s( 24.98%)p 3.00( 74.98%)d 0.00(  0.04%)
                                           -0.0003  0.4997  0.0046 -0.4226  0.0071
                                           -0.6810 -0.0008  0.3272 -0.0195  0.0125
                                           -0.0077 -0.0107 -0.0064 -0.0055
                ( 37.24%)   0.6103* H  25 s( 99.90%)p 0.00(  0.10%)
                                            0.9995 -0.0033  0.0112  0.0277 -0.0078
    22. (0.99662) BD ( 1) C   8 - O   9  
                ( 31.55%)   0.5617* C   8 s( 19.03%)p 4.24( 80.66%)d 0.02(  0.31%)
                                            0.0000  0.4342  0.0420 -0.8620 -0.0285
                                            0.0328  0.0105 -0.2481 -0.0017 -0.0018
                                            0.0257  0.0002  0.0449 -0.0210
                ( 68.45%)   0.8274* O   9 s( 34.58%)p 1.89( 65.35%)d 0.00(  0.07%)
                                           -0.0001  0.5880 -0.0017  0.7293 -0.0045
                                            0.0020  0.0043  0.3486 -0.0025 -0.0084
                                            0.0177 -0.0089  0.0154 -0.0064
    23. (0.98026) BD ( 1) C   8 - C  10  
                ( 51.02%)   0.7143* C   8 s( 28.92%)p 2.46( 71.03%)d 0.00(  0.04%)
                                           -0.0001  0.5378 -0.0002  0.3759 -0.0318
                                            0.7037  0.0059 -0.2698  0.0028  0.0113
                                           -0.0080 -0.0110 -0.0091 -0.0070
                ( 48.98%)   0.6998* C  10 s( 27.00%)p 2.70( 72.95%)d 0.00(  0.05%)
                                            0.0005  0.5196  0.0056 -0.4130 -0.0295
                                           -0.6919  0.0059  0.2817  0.0042  0.0139
                                           -0.0059 -0.0102 -0.0099 -0.0088
    24. (0.93952) BD ( 1) C   8 - H  26  
                ( 63.78%)   0.7986* C   8 s( 28.34%)p 2.53( 71.62%)d 0.00(  0.04%)
                                           -0.0006  0.5321 -0.0161  0.0215 -0.0158
                                           -0.0965  0.0021  0.8403 -0.0093 -0.0039
                                           -0.0037 -0.0008 -0.0031  0.0191
                ( 36.22%)   0.6019* H  26 s( 99.90%)p 0.00(  0.10%)
                                            0.9994 -0.0090  0.0004 -0.0041 -0.0319
    25. (0.99453) BD ( 1) O   9 - H  27  
                ( 74.47%)   0.8630* O   9 s( 20.30%)p 3.92( 79.61%)d 0.00(  0.09%)
                                           -0.0002 -0.4502 -0.0166  0.4955  0.0309
                                            0.6856  0.0147 -0.2818  0.0030 -0.0118
                                            0.0051  0.0188  0.0187  0.0064
                ( 25.53%)   0.5053* H  27 s( 99.53%)p 0.00(  0.47%)
                                           -0.9976  0.0031 -0.0380 -0.0555  0.0143
    26. (0.98119) BD ( 1) C  10 - C  11  
                ( 50.31%)   0.7093* C  10 s( 28.53%)p 2.50( 71.42%)d 0.00(  0.04%)
                                            0.0003  0.5342  0.0016  0.8160  0.0015
                                            0.0027  0.0301  0.2178 -0.0000 -0.0048
                                            0.0104 -0.0013  0.0147 -0.0085
                ( 49.69%)   0.7049* C  11 s( 27.44%)p 2.64( 72.51%)d 0.00(  0.05%)
                                            0.0000  0.5238  0.0048 -0.8233 -0.0014
                                           -0.0081  0.0351 -0.2146 -0.0023  0.0020
                                            0.0091  0.0011  0.0179 -0.0090
    27. (0.97925) BD ( 1) C  10 - H  28  
                ( 62.71%)   0.7919* C  10 s( 22.04%)p 3.54( 77.92%)d 0.00(  0.04%)
                                            0.0000 -0.4694  0.0080  0.0736  0.0075
                                           -0.0391 -0.0244  0.8784 -0.0056  0.0007
                                           -0.0039 -0.0022  0.0001 -0.0195
                ( 37.29%)   0.6106* H  28 s( 99.91%)p 0.00(  0.09%)
                                           -0.9995  0.0057 -0.0040  0.0042 -0.0298
    28. (0.93229) BD ( 1) C  10 - H  29  
                ( 64.64%)   0.8040* C  10 s( 22.31%)p 3.48( 77.66%)d 0.00(  0.03%)
                                           -0.0005  0.4723  0.0040 -0.3963  0.0040
                                            0.7200  0.0004  0.3174 -0.0185 -0.0107
                                           -0.0074  0.0103 -0.0048 -0.0033
                ( 35.36%)   0.5947* H  29 s( 99.90%)p 0.00(  0.10%)
                                            0.9995 -0.0073  0.0148 -0.0262 -0.0085
    29. (0.98888) BD ( 1) C  11 - H  30  
                ( 61.84%)   0.7864* C  11 s( 21.35%)p 3.68( 78.61%)d 0.00(  0.04%)
                                           -0.0002  0.4620 -0.0071  0.0642  0.0061
                                            0.0427  0.0251  0.8829  0.0003  0.0006
                                            0.0013 -0.0006  0.0001  0.0211
                ( 38.16%)   0.6178* H  30 s( 99.91%)p 0.00(  0.09%)
                                            0.9996 -0.0037 -0.0045 -0.0049 -0.0288
    30. (0.96716) BD ( 1) C  11 - H  31  
                ( 63.19%)   0.7949* C  11 s( 22.22%)p 3.50( 77.75%)d 0.00(  0.04%)
                                           -0.0005  0.4713  0.0052  0.3731 -0.0122
                                            0.7364  0.0021 -0.3092  0.0161  0.0119
                                           -0.0059 -0.0105 -0.0082 -0.0046
                ( 36.81%)   0.6067* H  31 s( 99.91%)p 0.00(  0.09%)
                                            0.9995 -0.0014 -0.0118 -0.0263  0.0082
    31. (0.99958) CR ( 1) C   1           s(100.00%)p 0.00(  0.00%)
                                            1.0000 -0.0002  0.0000  0.0002 -0.0000
                                           -0.0001 -0.0000  0.0006  0.0000  0.0000
                                           -0.0000 -0.0000  0.0000 -0.0000
    32. (0.99943) CR ( 1) C   2           s(100.00%)p 0.00(  0.00%)
                                            1.0000 -0.0001 -0.0000  0.0004 -0.0000
                                           -0.0004  0.0000  0.0001  0.0000 -0.0000
                                           -0.0000  0.0000 -0.0000  0.0000
    33. (0.99958) CR ( 1) C   3           s(100.00%)p 0.00(  0.00%)
                                            1.0000 -0.0003  0.0000  0.0001  0.0000
                                            0.0009  0.0000 -0.0004 -0.0000 -0.0000
                                            0.0000  0.0000  0.0000  0.0000
    34. (0.99956) CR ( 1) C   4           s(100.00%)p 0.00(  0.00%)
                                            1.0000 -0.0003  0.0000  0.0006  0.0000
                                           -0.0013 -0.0000 -0.0003 -0.0000  0.0000
                                            0.0000 -0.0000  0.0000  0.0000
    35. (0.99947) CR ( 1) C   5           s(100.00%)p 0.00(  0.00%)
                                            1.0000 -0.0001 -0.0000 -0.0006  0.0000
                                            0.0005  0.0000 -0.0005  0.0000 -0.0000
                                           -0.0000  0.0000 -0.0000  0.0000
    36. (0.99952) CR ( 1) C   6           s(100.00%)p 0.00(  0.00%)
                                            1.0000 -0.0002 -0.0000  0.0007 -0.0000
                                           -0.0012  0.0000  0.0003  0.0000 -0.0000
                                           -0.0000  0.0000 -0.0000  0.0000
    37. (0.99952) CR ( 1) C   7           s(100.00%)p 0.00(  0.00%)
                                            1.0000  0.0004 -0.0000  0.0000 -0.0000
                                           -0.0002 -0.0000 -0.0001 -0.0000  0.0000
                                            0.0000 -0.0000  0.0000  0.0000
    38. (0.99941) CR ( 1) C   8           s(100.00%)p 0.00(  0.00%)
                                            1.0000  0.0004 -0.0000  0.0001 -0.0000
                                            0.0000  0.0000  0.0005 -0.0000 -0.0000
                                           -0.0000 -0.0000 -0.0000  0.0000
    39. (0.99986) CR ( 1) O   9           s(100.00%)p 0.00(  0.00%)
                                            1.0000 -0.0001 -0.0000  0.0002  0.0000
                                            0.0001  0.0000  0.0000 -0.0000 -0.0000
                                            0.0000  0.0000  0.0000  0.0000
    40. (0.99952) CR ( 1) C  10           s(100.00%)p 0.00(  0.00%)
                                            1.0000 -0.0001 -0.0000 -0.0002  0.0000
                                            0.0007 -0.0000 -0.0001 -0.0000 -0.0000
                                           -0.0000  0.0000 -0.0000  0.0000
    41. (0.99953) CR ( 1) C  11           s(100.00%)p 0.00(  0.00%)
                                            1.0000 -0.0002  0.0000 -0.0002 -0.0000
                                            0.0010 -0.0000  0.0003  0.0000  0.0000
                                            0.0000 -0.0000  0.0000  0.0000
    42. (0.42218) LP*( 1) C   7           s( 20.06%)p 3.98( 79.90%)d 0.00(  0.04%)
                                           -0.0000  0.4479  0.0004 -0.4289 -0.0201
                                            0.7306 -0.0042  0.2841  0.0078 -0.0103
                                           -0.0052  0.0124 -0.0089 -0.0057
    43. (0.46286) LP*( 1) C   8           s( 23.63%)p 3.23( 76.34%)d 0.00(  0.02%)
                                            0.0000  0.4861 -0.0051  0.3329 -0.0258
                                           -0.7028  0.0001 -0.3975  0.0097 -0.0046
                                            0.0022  0.0106 -0.0077 -0.0033
    44. (0.99064) LP ( 1) O   9           s( 45.11%)p 1.22( 54.86%)d 0.00(  0.04%)
                                            0.0001  0.6716 -0.0073 -0.3070  0.0010
                                            0.4601 -0.0070 -0.4925  0.0072  0.0120
                                           -0.0068  0.0112  0.0057 -0.0034
    45. (0.66106) LP ( 2) O   9           s(  0.00%)p 1.00( 99.93%)d 0.00(  0.07%)
                                            0.0000 -0.0017  0.0035 -0.3563  0.0091
                                            0.5626 -0.0079  0.7453 -0.0148  0.0142
                                            0.0044 -0.0054  0.0053  0.0208
    46. (0.00186) RY*( 1) C   1           s(  0.20%)p99.99( 93.72%)d29.65(  6.08%)
                                           -0.0000  0.0051  0.0450 -0.0152 -0.7364
                                           -0.0076 -0.6156  0.0009  0.1252 -0.0125
                                            0.1497  0.1679  0.0801 -0.0599
    47. (0.00169) RY*( 2) C   1           s(  0.00%)p 1.00( 93.78%)d 0.07(  6.22%)
                                            0.0000 -0.0026  0.0049  0.0107  0.6096
                                           -0.0081 -0.7421 -0.0036 -0.1235 -0.0134
                                           -0.1233  0.2007 -0.0634  0.0496
    48. (0.00104) RY*( 3) C   1           s( 70.82%)p 0.40( 28.58%)d 0.01(  0.59%)
                                           -0.0000  0.0178  0.8414 -0.0016 -0.0829
                                           -0.0004  0.0337  0.0018 -0.5271  0.0010
                                           -0.0627 -0.0108 -0.0340 -0.0271
    49. (0.00010) RY*( 4) C   1           s( 28.21%)p 2.51( 70.69%)d 0.04(  1.10%)
    50. (0.00000) RY*( 5) C   1           s(  0.00%)p 1.00(  0.06%)d99.99( 99.94%)
    51. (0.00001) RY*( 6) C   1           s(  0.15%)p27.39(  4.10%)d99.99( 95.75%)
    52. (0.00000) RY*( 7) C   1           s(  0.00%)p 1.00(  6.89%)d13.50( 93.10%)
    53. (0.00000) RY*( 8) C   1           s(  0.06%)p17.81(  1.11%)d99.99( 98.83%)
    54. (0.00001) RY*( 9) C   1           s(  0.66%)p 1.70(  1.12%)d99.99( 98.22%)
    55. (0.00263) RY*( 1) C   2           s(  0.00%)p 1.00( 97.02%)d 0.03(  2.98%)
                                            0.0000  0.0019  0.0027 -0.0046  0.0172
                                           -0.0084 -0.9829 -0.0009  0.0615  0.1616
                                           -0.0066 -0.0588 -0.0117 -0.0010
    56. (0.00221) RY*( 2) C   2           s(  1.26%)p75.81( 95.25%)d 2.78(  3.49%)
                                           -0.0000  0.0031  0.1120 -0.0093 -0.1261
                                           -0.0007  0.0589  0.0019  0.9660 -0.0072
                                           -0.1352 -0.0018 -0.0298 -0.1252
    57. (0.00106) RY*( 3) C   2           s(  0.06%)p99.99( 97.38%)d41.71(  2.56%)
                                            0.0000  0.0134  0.0208 -0.0001 -0.9754
                                            0.0005 -0.0238  0.0025 -0.1478  0.0073
                                           -0.1529  0.0044 -0.0397  0.0237
    58. (0.00042) RY*( 4) C   2           s( 60.78%)p 0.01(  0.64%)d 0.63( 38.58%)
                                            0.0000  0.0003  0.7796  0.0161 -0.0156
                                           -0.0012 -0.0101 -0.0013 -0.0759 -0.0058
                                            0.1042 -0.0249  0.5973 -0.1322
    59. (0.00031) RY*( 5) C   2           s(  0.01%)p 3.08(  0.04%)d99.99( 99.95%)
                                            0.0000  0.0005  0.0108 -0.0015 -0.0053
                                           -0.0128  0.0128 -0.0016 -0.0017 -0.2738
                                            0.0127 -0.9594 -0.0511  0.0361
    60. (0.00030) RY*( 6) C   2           s(  0.17%)p 5.96(  1.04%)d99.99( 98.78%)
                                            0.0000  0.0015  0.0418  0.0043 -0.0959
                                            0.0017 -0.0106  0.0114 -0.0307 -0.0415
                                            0.6230  0.0119 -0.3251 -0.7016
    61. (0.00023) RY*( 7) C   2           s( 18.43%)p 0.04(  0.69%)d 4.39( 80.89%)
                                           -0.0000  0.0004  0.4293 -0.0122 -0.0320
                                           -0.0022  0.0253 -0.0158  0.0692  0.1186
                                            0.4200  0.0262 -0.4859  0.6177
    62. (0.00019) RY*( 8) C   2           s( 18.51%)p 0.28(  5.21%)d 4.12( 76.28%)
                                           -0.0000 -0.0025  0.4302 -0.0135  0.1469
                                           -0.0022  0.0206  0.0154 -0.1723  0.0969
                                           -0.6170 -0.0137 -0.5356 -0.2927
    63. (0.00013) RY*( 9) C   2           s(  0.79%)p 3.65(  2.89%)d99.99( 96.31%)
                                           -0.0000  0.0006  0.0890 -0.0017  0.0134
                                            0.0179 -0.1686 -0.0001 -0.0047 -0.9346
                                           -0.0440  0.2722 -0.0937  0.0704
    64. (0.00203) RY*( 1) C   3           s(  0.00%)p 1.00( 93.87%)d 0.07(  6.13%)
                                           -0.0000  0.0036 -0.0028 -0.0105 -0.4504
                                           -0.0027 -0.1889 -0.0098 -0.8366  0.0651
                                            0.0194  0.1375  0.0044 -0.1942
    65. (0.00174) RY*( 2) C   3           s(  0.00%)p 1.00( 93.59%)d 0.07(  6.41%)
                                           -0.0000  0.0064 -0.0004 -0.0174 -0.7549
                                            0.0050  0.5381  0.0051  0.2759  0.0985
                                           -0.0550 -0.0350  0.2187  0.0476
    66. (0.00082) RY*( 3) C   3           s( 72.58%)p 0.37( 27.05%)d 0.01(  0.37%)
                                            0.0000  0.0173  0.8518 -0.0032 -0.2300
                                            0.0059 -0.4173 -0.0022  0.2085 -0.0462
                                            0.0180  0.0187 -0.0073  0.0286
    67. (0.00009) RY*( 4) C   3           s( 26.22%)p 2.75( 71.99%)d 0.07(  1.79%)
    68. (0.00001) RY*( 5) C   3           s(  0.67%)p 2.49(  1.67%)d99.99( 97.66%)
    69. (0.00001) RY*( 6) C   3           s(  0.07%)p 4.82(  0.34%)d99.99( 99.59%)
    70. (0.00001) RY*( 7) C   3           s(  0.23%)p10.08(  2.35%)d99.99( 97.42%)
    71. (0.00000) RY*( 8) C   3           s(  0.09%)p56.94(  5.18%)d99.99( 94.73%)
    72. (0.00000) RY*( 9) C   3           s(  0.25%)p16.28(  4.01%)d99.99( 95.75%)
    73. (0.00184) RY*( 1) C   4           s(  0.49%)p99.99( 92.71%)d13.84(  6.80%)
                                           -0.0000  0.0012  0.0701  0.0036  0.2505
                                            0.0020 -0.2915  0.0114  0.8827  0.0450
                                           -0.0285  0.1368  0.0453  0.2108
    74. (0.00181) RY*( 2) C   4           s(  1.17%)p78.64( 92.01%)d 5.83(  6.82%)
                                           -0.0000 -0.0032  0.1081  0.0176  0.8047
                                            0.0103  0.5185 -0.0006 -0.0583  0.1219
                                            0.0565 -0.0053 -0.2238  0.0020
    75. (0.00081) RY*( 3) C   4           s( 70.96%)p 0.41( 28.80%)d 0.00(  0.24%)
                                            0.0000  0.0179  0.8422 -0.0039 -0.3485
                                           -0.0073  0.3769 -0.0016  0.1563  0.0357
                                            0.0137 -0.0274  0.0089  0.0110
    76. (0.00009) RY*( 4) C   4           s( 26.09%)p 2.76( 72.01%)d 0.07(  1.90%)
    77. (0.00001) RY*( 5) C   4           s(  0.81%)p 2.19(  1.76%)d99.99( 97.43%)
    78. (0.00001) RY*( 6) C   4           s(  0.08%)p 4.66(  0.39%)d99.99( 99.53%)
    79. (0.00001) RY*( 7) C   4           s(  0.26%)p 8.93(  2.35%)d99.99( 97.39%)
    80. (0.00001) RY*( 8) C   4           s(  0.05%)p99.99(  5.67%)d99.99( 94.28%)
    81. (0.00000) RY*( 9) C   4           s(  0.21%)p21.19(  4.36%)d99.99( 95.43%)
    82. (0.00327) RY*( 1) C   5           s( 17.55%)p 4.41( 77.32%)d 0.29(  5.13%)
                                            0.0000 -0.0151  0.4186 -0.0035 -0.0433
                                           -0.0006 -0.0314 -0.0181 -0.8775 -0.0102
                                           -0.0725  0.0050  0.0045 -0.2143
    83. (0.00182) RY*( 2) C   5           s(  1.21%)p76.91( 93.22%)d 4.59(  5.57%)
                                            0.0000  0.0023  0.1101 -0.0136 -0.4298
                                            0.0111 -0.8583 -0.0018  0.1023 -0.1614
                                            0.0633  0.1180  0.1082  0.0001
    84. (0.00164) RY*( 3) C   5           s(  9.56%)p 8.87( 84.80%)d 0.59(  5.64%)
                                            0.0000  0.0052  0.3092 -0.0180 -0.7799
                                           -0.0090  0.4612 -0.0012  0.1633  0.0645
                                            0.1220 -0.0618  0.1824 -0.0166
    85. (0.00084) RY*( 4) C   5           s( 71.02%)p 0.39( 28.03%)d 0.01(  0.95%)
                                           -0.0000  0.0011  0.8427  0.0108  0.3847
                                            0.0035 -0.0429 -0.0055  0.3610  0.0036
                                            0.0001 -0.0103  0.0065  0.0967
    86. (0.00024) RY*( 5) C   5           s(  0.23%)p 3.60(  0.83%)d99.99( 98.95%)
                                           -0.0000  0.0017  0.0479  0.0055 -0.0680
                                            0.0037 -0.0292 -0.0045  0.0521  0.1203
                                            0.5412  0.0275 -0.7667 -0.3057
    87. (0.00020) RY*( 6) C   5           s(  0.00%)p 1.00(  0.26%)d99.99( 99.74%)
                                            0.0000 -0.0010  0.0043  0.0009 -0.0124
                                            0.0071 -0.0477  0.0013 -0.0118  0.7634
                                           -0.0696  0.6327  0.0682  0.0692
    88. (0.00007) RY*( 7) C   5           s(  0.02%)p99.99(  4.53%)d99.99( 95.45%)
    89. (0.00006) RY*( 8) C   5           s(  0.38%)p13.37(  5.14%)d99.99( 94.47%)
    90. (0.00002) RY*( 9) C   5           s(  0.03%)p99.99(  6.05%)d99.99( 93.92%)
    91. (0.00218) RY*( 1) C   6           s(  3.68%)p24.59( 90.37%)d 1.62(  5.96%)
                                           -0.0000  0.0125  0.1913 -0.0085 -0.4149
                                            0.0149  0.4901  0.0187  0.7005 -0.0530
                                           -0.0550  0.0927 -0.0710 -0.2003
    92. (0.00177) RY*( 2) C   6           s( 15.34%)p 5.21( 79.95%)d 0.31(  4.71%)
                                            0.0000  0.0009  0.3916  0.0051  0.8268
                                            0.0009  0.0353  0.0006  0.3387  0.1100
                                            0.0290  0.1008  0.1184 -0.1001
    93. (0.00069) RY*( 3) C   6           s(  2.31%)p34.30( 79.10%)d 8.06( 18.60%)
                                            0.0000 -0.0269  0.1494  0.0130 -0.2369
                                            0.0013 -0.7827 -0.0005  0.3494  0.2746
                                           -0.2642 -0.0576  0.1364 -0.1373
    94. (0.00026) RY*( 4) C   6           s( 71.32%)p 0.23( 16.20%)d 0.17( 12.47%)
                                            0.0000  0.0036  0.8445  0.0058 -0.2045
                                           -0.0011  0.0860  0.0029 -0.3358 -0.0704
                                           -0.1668 -0.1990  0.0356  0.2260
    95. (0.00013) RY*( 5) C   6           s(  5.46%)p 0.79(  4.31%)d16.53( 90.23%)
                                            0.0000 -0.0037  0.2336  0.0015 -0.1337
                                            0.0007 -0.1235  0.0039 -0.0998  0.3903
                                            0.6491  0.3538 -0.4364 -0.1143
    96. (0.00006) RY*( 6) C   6           s(  1.06%)p 3.76(  3.98%)d89.84( 94.96%)
    97. (0.00005) RY*( 7) C   6           s(  0.02%)p99.99( 20.00%)d99.99( 79.98%)
    98. (0.00001) RY*( 8) C   6           s(  0.04%)p25.57(  1.01%)d99.99( 98.96%)
    99. (0.00002) RY*( 9) C   6           s(  0.87%)p 5.95(  5.17%)d99.99( 93.97%)
   100. (0.00288) RY*( 1) C   7           s(  5.16%)p17.29( 89.19%)d 1.09(  5.65%)
                                            0.0000  0.0225  0.2260  0.0180  0.3960
                                            0.0253  0.5773 -0.0190 -0.6329  0.1138
                                           -0.0561 -0.0752 -0.0689 -0.1731
   101. (0.00127) RY*( 2) C   7           s(  0.15%)p99.99( 98.36%)d 9.99(  1.49%)
                                            0.0000 -0.0062  0.0382  0.0081 -0.9100
                                           -0.0095  0.2154 -0.0029 -0.3301  0.0122
                                            0.0499 -0.0699  0.0008 -0.0861
   102. (0.00062) RY*( 3) C   7           s( 35.41%)p 1.06( 37.62%)d 0.76( 26.98%)
                                           -0.0000 -0.0179  0.5948 -0.0106  0.0074
                                            0.0001 -0.5362 -0.0034 -0.2974 -0.4092
                                           -0.2095 -0.0337  0.1726 -0.1659
   103. (0.00041) RY*( 4) C   7           s( 47.11%)p 0.96( 45.10%)d 0.17(  7.79%)
                                            0.0000  0.0151  0.6862  0.0031 -0.0585
                                           -0.0078  0.4161 -0.0031  0.5238 -0.0651
                                            0.2169 -0.0750  0.0571  0.1330
   104. (0.00016) RY*( 5) C   7           s(  1.11%)p 2.98(  3.32%)d85.89( 95.57%)
                                            0.0000  0.0033  0.1054  0.0071 -0.0862
                                           -0.0035  0.1263 -0.0034  0.0987  0.3146
                                           -0.7419  0.4605  0.2733  0.1400
   105. (0.00008) RY*( 6) C   7           s(  9.03%)p 1.40( 12.69%)d 8.66( 78.27%)
   106. (0.00006) RY*( 7) C   7           s(  0.26%)p20.84(  5.48%)d99.99( 94.25%)
   107. (0.00001) RY*( 8) C   7           s(  0.23%)p13.88(  3.18%)d99.99( 96.59%)
   108. (0.00001) RY*( 9) C   7           s(  1.66%)p 3.06(  5.09%)d56.08( 93.25%)
   109. (0.00254) RY*( 1) C   8           s(  0.16%)p99.99( 93.66%)d37.87(  6.17%)
                                            0.0000  0.0382  0.0130  0.0005  0.7081
                                            0.0063 -0.5001 -0.0014  0.4302 -0.1576
                                            0.0154 -0.0795  0.1265 -0.1198
   110. (0.00166) RY*( 2) C   8           s( 38.52%)p 1.03( 39.58%)d 0.57( 21.90%)
                                            0.0000 -0.0060  0.6206  0.0355  0.1191
                                           -0.0072  0.5058  0.0283  0.3517  0.2553
                                           -0.0247  0.1271  0.1605 -0.3337
   111. (0.00105) RY*( 3) C   8           s(  0.65%)p70.69( 45.94%)d82.18( 53.41%)
                                            0.0000  0.0129  0.0796  0.0148  0.2974
                                           -0.0063  0.0484 -0.0077 -0.6069 -0.0475
                                           -0.5491 -0.0414  0.4680 -0.0976
   112. (0.00066) RY*( 4) C   8           s( 23.51%)p 1.38( 32.38%)d 1.88( 44.10%)
                                            0.0000 -0.0247  0.4843  0.0268 -0.4503
                                           -0.0029 -0.3460  0.0198 -0.0154 -0.5344
                                           -0.0144 -0.2736  0.0669 -0.2754
   113. (0.00046) RY*( 5) C   8           s(  4.16%)p 7.14( 29.71%)d15.89( 66.12%)
                                            0.0000 -0.0001  0.2040 -0.0171 -0.1360
                                           -0.0094 -0.5220  0.0052 -0.0761  0.6664
                                           -0.3086  0.0340 -0.3146 -0.1474
   114. (0.00029) RY*( 6) C   8           s(  1.28%)p 9.46( 12.10%)d67.70( 86.62%)
                                           -0.0000 -0.0156  0.1120  0.0401 -0.1877
                                            0.0032 -0.2882  0.0080 -0.0320  0.2764
                                            0.4304  0.2135  0.6965  0.2719
   115. (0.00018) RY*( 7) C   8           s( 26.22%)p 0.65( 17.07%)d 2.16( 56.71%)
                                            0.0000  0.0145  0.5118  0.0050  0.2994
                                           -0.0043  0.0415 -0.0107 -0.2814  0.0277
                                            0.2381 -0.3316 -0.2758  0.5689
   116. (0.00014) RY*( 8) C   8           s(  5.26%)p 0.76(  4.00%)d17.26( 90.75%)
                                            0.0000  0.0078  0.2292 -0.0026  0.0827
                                            0.0159 -0.1199 -0.0025 -0.1360 -0.3090
                                           -0.0386  0.8624 -0.2322  0.1131
   117. (0.00006) RY*( 9) C   8           s(  0.32%)p81.31( 25.89%)d99.99( 73.79%)
   118. (0.00090) RY*( 1) O   9           s( 17.54%)p 4.20( 73.72%)d 0.50(  8.74%)
                                           -0.0000  0.0054  0.4188  0.0032  0.2744
                                           -0.0043  0.2696 -0.0106 -0.7675  0.1579
                                           -0.1834  0.0235  0.0542 -0.1593
   119. (0.00070) RY*( 2) O   9           s(  6.61%)p12.84( 84.80%)d 1.30(  8.59%)
                                            0.0000  0.0011  0.2570 -0.0044 -0.1864
                                            0.0050  0.8117  0.0054  0.3929  0.2790
                                            0.0637  0.0463 -0.0234  0.0371
   120. (0.00016) RY*( 3) O   9           s( 66.58%)p 0.40( 26.64%)d 0.10(  6.78%)
                                            0.0000  0.0020  0.8160  0.0070  0.2395
                                            0.0052 -0.3236 -0.0060  0.3227 -0.1561
                                            0.0923  0.0089 -0.0795  0.1689
   121. (0.00002) RY*( 4) O   9           s(  6.56%)p12.05( 79.05%)d 2.19( 14.39%)
   122. (0.00000) RY*( 5) O   9           s(  0.14%)p96.79( 13.88%)d99.99( 85.98%)
   123. (0.00001) RY*( 6) O   9           s(  0.33%)p35.51( 11.76%)d99.99( 87.91%)
   124. (0.00000) RY*( 7) O   9           s(  0.05%)p 7.70(  0.36%)d99.99( 99.60%)
   125. (0.00000) RY*( 8) O   9           s(  1.42%)p 4.03(  5.72%)d65.39( 92.86%)
   126. (0.00000) RY*( 9) O   9           s(  0.79%)p 5.48(  4.33%)d99.99( 94.88%)
   127. (0.00231) RY*( 1) C  10           s( 11.38%)p 7.42( 84.43%)d 0.37(  4.19%)
                                           -0.0000  0.0158  0.3370  0.0146  0.1435
                                           -0.0173 -0.5564 -0.0215 -0.7164 -0.0645
                                           -0.0746  0.0712 -0.0286 -0.1620
   128. (0.00177) RY*( 2) C  10           s(  1.30%)p73.30( 95.51%)d 2.45(  3.19%)
                                            0.0000 -0.0179  0.1127  0.0104 -0.9605
                                            0.0208  0.0429 -0.0032 -0.1734  0.1202
                                            0.0486  0.0628  0.0883 -0.0580
   129. (0.00063) RY*( 3) C  10           s(  0.09%)p99.99( 78.79%)d99.99( 21.12%)
                                           -0.0000  0.0215  0.0205  0.0104 -0.1608
                                            0.0035 -0.7198  0.0012  0.4938 -0.3129
                                            0.2563  0.0186 -0.0417  0.2133
   130. (0.00047) RY*( 4) C  10           s( 84.13%)p 0.14( 12.07%)d 0.05(  3.80%)
                                            0.0000 -0.0040  0.9172 -0.0054  0.0886
                                            0.0055  0.1628 -0.0029  0.2937  0.1346
                                            0.0046  0.0285  0.1234  0.0622
   131. (0.00014) RY*( 5) C  10           s(  0.00%)p 1.00(  1.13%)d87.65( 98.87%)
                                           -0.0000  0.0004  0.0038  0.0013 -0.0829
                                           -0.0010 -0.0453 -0.0018  0.0485 -0.3681
                                           -0.7069 -0.3855  0.4413  0.1011
   132. (0.00008) RY*( 6) C  10           s(  0.18%)p97.14( 17.03%)d99.99( 82.79%)
   133. (0.00004) RY*( 7) C  10           s(  1.35%)p 3.93(  5.32%)d69.04( 93.33%)
   134. (0.00001) RY*( 8) C  10           s(  1.65%)p 3.17(  5.24%)d56.41( 93.11%)
   135. (0.00001) RY*( 9) C  10           s(  0.04%)p15.20(  0.54%)d99.99( 99.43%)
   136. (0.00263) RY*( 1) C  11           s(  4.29%)p21.08( 90.37%)d 1.25(  5.34%)
                                           -0.0000  0.0186  0.2062 -0.0188 -0.3578
                                           -0.0199 -0.6020  0.0175  0.6420  0.1063
                                           -0.0528 -0.0659 -0.0883 -0.1649
   137. (0.00164) RY*( 2) C  11           s( 17.18%)p 4.47( 76.79%)d 0.35(  6.03%)
                                            0.0000 -0.0045  0.4145  0.0012  0.8069
                                            0.0079  0.0184  0.0016  0.3412 -0.1506
                                           -0.0039 -0.0814  0.1376 -0.1096
   138. (0.00062) RY*( 3) C  11           s(  1.15%)p69.22( 79.88%)d16.44( 18.97%)
                                           -0.0000 -0.0260  0.1042  0.0144 -0.3500
                                           -0.0055  0.7054  0.0013  0.4224 -0.2952
                                           -0.2263 -0.0160  0.0930 -0.2060
   139. (0.00025) RY*( 4) C  11           s( 65.99%)p 0.22( 14.84%)d 0.29( 19.17%)
                                           -0.0000  0.0019  0.8123  0.0018 -0.2117
                                           -0.0011 -0.0053  0.0017 -0.3218  0.0619
                                           -0.2395  0.2603  0.0078  0.2504
   140. (0.00014) RY*( 5) C  11           s(  7.62%)p 0.54(  4.13%)d11.58( 88.25%)
                                            0.0000  0.0002  0.2761  0.0005 -0.1438
                                            0.0028  0.0139  0.0042 -0.1427 -0.4333
                                            0.6556 -0.3384 -0.3740 -0.1028
   141. (0.00006) RY*( 6) C  11           s(  0.70%)p31.52( 21.97%)d99.99( 77.33%)
   142. (0.00005) RY*( 7) C  11           s(  1.71%)p 2.95(  5.04%)d54.67( 93.26%)
   143. (0.00002) RY*( 8) C  11           s(  1.47%)p 4.64(  6.81%)d62.50( 91.72%)
   144. (0.00001) RY*( 9) C  11           s(  0.01%)p17.42(  0.23%)d99.99( 99.76%)
   145. (0.00057) RY*( 1) H  12           s( 98.47%)p 0.02(  1.53%)
                                            0.0044  0.9923 -0.0506  0.0960  0.0593
   146. (0.00010) RY*( 2) H  12           s(  0.03%)p99.99( 99.97%)
                                           -0.0008  0.0170  0.9126  0.3869 -0.1312
   147. (0.00007) RY*( 3) H  12           s(  0.13%)p99.99( 99.87%)
   148. (0.00002) RY*( 4) H  12           s(  1.45%)p67.95( 98.55%)
   149. (0.00059) RY*( 1) H  13           s( 98.38%)p 0.02(  1.62%)
                                            0.0047  0.9919  0.1247  0.0061  0.0242
   150. (0.00009) RY*( 2) H  13           s(  0.00%)p 1.00(100.00%)
   151. (0.00006) RY*( 3) H  13           s(  0.07%)p99.99( 99.93%)
   152. (0.00002) RY*( 4) H  13           s(  1.63%)p60.51( 98.37%)
   153. (0.00062) RY*( 1) H  14           s( 98.61%)p 0.01(  1.39%)
                                            0.0039  0.9930 -0.0543 -0.0933  0.0479
   154. (0.00010) RY*( 2) H  14           s(  0.03%)p99.99( 99.97%)
                                           -0.0000  0.0184  0.8978 -0.4095 -0.1609
   155. (0.00007) RY*( 3) H  14           s(  0.18%)p99.99( 99.82%)
   156. (0.00002) RY*( 4) H  14           s(  1.26%)p78.21( 98.74%)
   157. (0.00066) RY*( 1) H  15           s( 98.55%)p 0.01(  1.45%)
                                            0.0043  0.9927 -0.0398  0.0164 -0.1125
   158. (0.00009) RY*( 2) H  15           s(  0.03%)p99.99( 99.97%)
   159. (0.00006) RY*( 3) H  15           s(  0.09%)p99.99( 99.91%)
   160. (0.00002) RY*( 4) H  15           s(  1.41%)p70.14( 98.59%)
   161. (0.00054) RY*( 1) H  16           s( 98.03%)p 0.02(  1.97%)
                                            0.0049  0.9901  0.1381  0.0252  0.0054
   162. (0.00010) RY*( 2) H  16           s(  0.01%)p 1.00( 99.99%)
   163. (0.00006) RY*( 3) H  16           s(  0.02%)p99.99( 99.98%)
   164. (0.00002) RY*( 4) H  16           s(  2.04%)p48.10( 97.96%)
   165. (0.00060) RY*( 1) H  17           s( 98.86%)p 0.01(  1.14%)
                                            0.0034  0.9943 -0.0428  0.0857  0.0467
   166. (0.00012) RY*( 2) H  17           s(  0.05%)p99.99( 99.95%)
                                           -0.0013  0.0215  0.8699 -0.0805  0.4861
   167. (0.00007) RY*( 3) H  17           s(  0.14%)p99.99( 99.86%)
   168. (0.00002) RY*( 4) H  17           s(  1.03%)p96.07( 98.97%)
   169. (0.00063) RY*( 1) H  18           s( 98.84%)p 0.01(  1.16%)
                                            0.0028  0.9942 -0.0448 -0.0887  0.0418
   170. (0.00011) RY*( 2) H  18           s(  0.05%)p99.99( 99.95%)
                                            0.0005  0.0216  0.8061  0.1099  0.5811
   171. (0.00006) RY*( 3) H  18           s(  0.14%)p99.99( 99.86%)
   172. (0.00002) RY*( 4) H  18           s(  1.05%)p93.85( 98.95%)
   173. (0.00063) RY*( 1) H  19           s( 98.43%)p 0.02(  1.57%)
                                            0.0043  0.9921 -0.0386 -0.0347 -0.1139
   174. (0.00010) RY*( 2) H  19           s(  0.08%)p99.99( 99.92%)
   175. (0.00006) RY*( 3) H  19           s(  0.04%)p99.99( 99.96%)
   176. (0.00002) RY*( 4) H  19           s(  1.53%)p64.36( 98.47%)
   177. (0.00060) RY*( 1) H  20           s( 98.44%)p 0.02(  1.56%)
                                            0.0043  0.9921  0.1247 -0.0097  0.0009
   178. (0.00009) RY*( 2) H  20           s(  0.00%)p 1.00(100.00%)
   179. (0.00005) RY*( 3) H  20           s(  0.05%)p99.99( 99.95%)
   180. (0.00002) RY*( 4) H  20           s(  1.61%)p61.29( 98.39%)
   181. (0.00180) RY*( 1) H  21           s( 99.84%)p 0.00(  0.16%)
                                            0.0073  0.9992 -0.0169 -0.0034 -0.0357
   182. (0.00006) RY*( 2) H  21           s(  0.00%)p 1.00(100.00%)
   183. (0.00004) RY*( 3) H  21           s(  0.04%)p99.99( 99.96%)
   184. (0.00002) RY*( 4) H  21           s(  0.20%)p99.99( 99.80%)
   185. (0.00077) RY*( 1) H  22           s( 99.64%)p 0.00(  0.36%)
                                            0.0058  0.9982  0.0488 -0.0273 -0.0220
   186. (0.00008) RY*( 2) H  22           s(  0.14%)p99.99( 99.86%)
   187. (0.00008) RY*( 3) H  22           s(  0.02%)p99.99( 99.98%)
   188. (0.00003) RY*( 4) H  22           s(  0.30%)p99.99( 99.70%)
   189. (0.00118) RY*( 1) H  23           s( 99.73%)p 0.00(  0.27%)
                                            0.0051  0.9986  0.0088 -0.0155  0.0493
   190. (0.00008) RY*( 2) H  23           s(  0.00%)p 1.00(100.00%)
   191. (0.00006) RY*( 3) H  23           s(  0.01%)p 1.00( 99.99%)
   192. (0.00002) RY*( 4) H  23           s(  0.36%)p99.99( 99.64%)
   193. (0.00165) RY*( 1) H  24           s( 99.82%)p 0.00(  0.18%)
                                            0.0066  0.9991  0.0016  0.0153 -0.0397
   194. (0.00008) RY*( 2) H  24           s(  0.07%)p99.99( 99.93%)
   195. (0.00004) RY*( 3) H  24           s(  0.00%)p 1.00(100.00%)
   196. (0.00002) RY*( 4) H  24           s(  0.21%)p99.99( 99.79%)
   197. (0.00116) RY*( 1) H  25           s( 99.76%)p 0.00(  0.24%)
                                            0.0047  0.9988 -0.0313 -0.0297  0.0242
   198. (0.00009) RY*( 2) H  25           s(  0.02%)p99.99( 99.98%)
   199. (0.00006) RY*( 3) H  25           s(  0.04%)p99.99( 99.96%)
   200. (0.00002) RY*( 4) H  25           s(  0.28%)p99.99( 99.72%)
   201. (0.00167) RY*( 1) H  26           s( 99.69%)p 0.00(  0.31%)
                                            0.0092  0.9984 -0.0242 -0.0481  0.0128
   202. (0.00009) RY*( 2) H  26           s(  0.17%)p99.99( 99.83%)
   203. (0.00004) RY*( 3) H  26           s(  0.17%)p99.99( 99.83%)
   204. (0.00002) RY*( 4) H  26           s(  0.07%)p99.99( 99.93%)
   205. (0.00077) RY*( 1) H  27           s( 68.08%)p 0.47( 31.92%)
                                            0.0120  0.8250 -0.5317  0.1904 -0.0136
   206. (0.00057) RY*( 2) H  27           s(  0.01%)p99.99( 99.99%)
                                            0.0054  0.0093 -0.0668 -0.2951 -0.9531
   207. (0.00042) RY*( 3) H  27           s( 28.30%)p 2.53( 71.70%)
                                            0.0109  0.5319  0.6221 -0.5585  0.1345
   208. (0.00001) RY*( 4) H  27           s(  4.08%)p23.52( 95.92%)
   209. (0.00136) RY*( 1) H  28           s( 99.61%)p 0.00(  0.39%)
                                            0.0074  0.9980  0.0115  0.0280 -0.0544
   210. (0.00008) RY*( 2) H  28           s(  0.00%)p 1.00(100.00%)
   211. (0.00006) RY*( 3) H  28           s(  0.06%)p99.99( 99.94%)
   212. (0.00002) RY*( 4) H  28           s(  0.42%)p99.99( 99.58%)
   213. (0.00063) RY*( 1) H  29           s( 98.86%)p 0.01(  1.14%)
                                            0.0100  0.9942  0.0133  0.0999  0.0359
   214. (0.00009) RY*( 2) H  29           s(  0.02%)p99.99( 99.98%)
   215. (0.00006) RY*( 3) H  29           s(  0.28%)p99.99( 99.72%)
   216. (0.00002) RY*( 4) H  29           s(  0.94%)p99.99( 99.06%)
   217. (0.00122) RY*( 1) H  30           s( 99.72%)p 0.00(  0.28%)
                                            0.0051  0.9986  0.0016 -0.0141  0.0509
   218. (0.00009) RY*( 2) H  30           s(  0.06%)p99.99( 99.94%)
   219. (0.00007) RY*( 3) H  30           s(  0.03%)p99.99( 99.97%)
   220. (0.00002) RY*( 4) H  30           s(  0.28%)p99.99( 99.72%)
   221. (0.00089) RY*( 1) H  31           s( 99.75%)p 0.00(  0.25%)
                                            0.0025  0.9988  0.0440  0.0233 -0.0004
   222. (0.00009) RY*( 2) H  31           s(  0.03%)p99.99( 99.97%)
   223. (0.00006) RY*( 3) H  31           s(  0.11%)p99.99( 99.89%)
   224. (0.00003) RY*( 4) H  31           s(  0.20%)p99.99( 99.80%)
   225. (0.01270) BD*( 1) C   1 - C   2  
                ( 51.91%)   0.7205* C   1 s( 30.08%)p 2.32( 69.87%)d 0.00(  0.04%)
                                            0.0006  0.5485 -0.0066 -0.1844  0.0048
                                            0.0058  0.0023 -0.8153  0.0031 -0.0000
                                            0.0083 -0.0007  0.0014  0.0191
                ( 48.09%)  -0.6935* C   2 s( 25.51%)p 2.92( 74.45%)d 0.00(  0.05%)
                                           -0.0001  0.5050  0.0002  0.1579  0.0081
                                           -0.0097 -0.0001  0.8482  0.0029  0.0008
                                            0.0068 -0.0007  0.0008  0.0202
   226. (0.00307) BD*( 1) C   1 - H  12  
                ( 38.59%)   0.6212* C   1 s( 23.24%)p 3.30( 76.72%)d 0.00(  0.04%)
                                           -0.0000 -0.4821 -0.0023  0.3294 -0.0121
                                           -0.7037  0.0046 -0.4037 -0.0209  0.0110
                                            0.0061 -0.0122  0.0086  0.0049
                ( 61.41%)  -0.7836* H  12 s( 99.92%)p 0.00(  0.08%)
                                           -0.9996  0.0010 -0.0083  0.0224  0.0151
   227. (0.00284) BD*( 1) C   1 - H  13  
                ( 37.67%)   0.6138* C   1 s( 23.43%)p 3.27( 76.53%)d 0.00(  0.04%)
                                            0.0001 -0.4840 -0.0044 -0.8648  0.0062
                                            0.0017  0.0009 -0.1298 -0.0210  0.0001
                                           -0.0040 -0.0005 -0.0166  0.0098
                ( 62.33%)  -0.7895* H  13 s( 99.91%)p 0.00(  0.09%)
                                           -0.9996  0.0011  0.0284 -0.0003  0.0066
   228. (0.00329) BD*( 1) C   1 - H  14  
                ( 38.90%)   0.6237* C   1 s( 23.13%)p 3.32( 76.82%)d 0.00(  0.04%)
                                           -0.0002  0.4810  0.0014 -0.3299  0.0130
                                           -0.7101  0.0046  0.3931  0.0215  0.0113
                                           -0.0065 -0.0120 -0.0091 -0.0050
                ( 61.10%)  -0.7817* H  14 s( 99.92%)p 0.00(  0.08%)
                                            0.9996 -0.0006  0.0075  0.0224 -0.0153
   229. (0.01091) BD*( 1) C   2 - C   3  
                ( 47.56%)   0.6897* C   2 s( 25.01%)p 3.00( 74.94%)d 0.00(  0.04%)
                                           -0.0002 -0.5001 -0.0006 -0.3545 -0.0075
                                           -0.7051  0.0034  0.3557 -0.0023 -0.0114
                                            0.0071  0.0122  0.0097  0.0046
                ( 52.44%)  -0.7241* C   3 s( 30.30%)p 2.30( 69.66%)d 0.00(  0.04%)
                                           -0.0009 -0.5504  0.0042  0.3630 -0.0095
                                            0.6681  0.0016 -0.3440 -0.0003 -0.0119
                                            0.0063  0.0118  0.0089  0.0053
   230. (0.01064) BD*( 1) C   2 - C   4  
                ( 47.37%)   0.6883* C   2 s( 24.66%)p 3.05( 75.30%)d 0.00(  0.04%)
                                            0.0004 -0.4966  0.0013 -0.3408 -0.0065
                                            0.7086 -0.0037  0.3670 -0.0007  0.0100
                                            0.0064 -0.0128  0.0094  0.0061
                ( 52.63%)  -0.7255* C   4 s( 31.32%)p 2.19( 68.64%)d 0.00(  0.04%)
                                           -0.0014 -0.5596  0.0036  0.3662 -0.0031
                                           -0.6527  0.0005 -0.3553  0.0054  0.0130
                                            0.0067 -0.0106  0.0073  0.0062
   231. (0.02187) BD*( 1) C   2 - C   5  
                ( 51.17%)   0.7153* C   2 s( 24.80%)p 3.03( 75.15%)d 0.00(  0.05%)
                                            0.0004  0.4980  0.0003 -0.8559  0.0059
                                            0.0082  0.0041 -0.1370 -0.0089 -0.0012
                                            0.0062  0.0008  0.0180 -0.0096
                ( 48.83%)  -0.6988* C   5 s( 28.18%)p 2.55( 71.79%)d 0.00(  0.03%)
                                            0.0006  0.5308  0.0026  0.8279 -0.0146
                                           -0.0112 -0.0033  0.1787 -0.0127 -0.0016
                                            0.0075  0.0006  0.0150 -0.0078
   232. (0.00323) BD*( 1) C   3 - H  15  
                ( 38.52%)   0.6206* C   3 s( 22.96%)p 3.35( 76.99%)d 0.00(  0.04%)
                                           -0.0002  0.4792  0.0003 -0.1966  0.0163
                                            0.0626  0.0185 -0.8525 -0.0030 -0.0009
                                            0.0085 -0.0015  0.0017  0.0186
                ( 61.48%)  -0.7841* H  15 s( 99.92%)p 0.00(  0.08%)
                                            0.9996 -0.0009  0.0039 -0.0043  0.0283
   233. (0.00251) BD*( 1) C   3 - H  16  
                ( 37.67%)   0.6137* C   3 s( 23.56%)p 3.24( 76.41%)d 0.00(  0.04%)
                                           -0.0001 -0.4853 -0.0059 -0.8702  0.0019
                                            0.0375 -0.0197 -0.0697  0.0107  0.0022
                                           -0.0035 -0.0005 -0.0168  0.0094
                ( 62.33%)  -0.7895* H  16 s( 99.91%)p 0.00(  0.09%)
                                           -0.9996  0.0009  0.0292 -0.0002  0.0012
   234. (0.00332) BD*( 1) C   3 - H  17  
                ( 38.52%)   0.6206* C   3 s( 23.07%)p 3.33( 76.89%)d 0.00(  0.04%)
                                            0.0004 -0.4803  0.0004  0.2673 -0.0189
                                           -0.7399 -0.0143 -0.3865  0.0126  0.0096
                                            0.0052 -0.0137  0.0093  0.0038
                ( 61.48%)  -0.7841* H  17 s( 99.92%)p 0.00(  0.08%)
                                           -0.9996  0.0005 -0.0052  0.0259  0.0108
   235. (0.00376) BD*( 1) C   4 - H  18  
                ( 38.92%)   0.6238* C   4 s( 22.07%)p 3.53( 77.89%)d 0.00(  0.04%)
                                            0.0006 -0.4698  0.0005  0.2654 -0.0217
                                            0.7543  0.0140 -0.3724  0.0108 -0.0111
                                            0.0051  0.0133  0.0099  0.0033
                ( 61.08%)  -0.7816* H  18 s( 99.92%)p 0.00(  0.08%)
                                           -0.9996 -0.0002 -0.0036 -0.0261  0.0108
   236. (0.00321) BD*( 1) C   4 - H  19  
                ( 38.46%)   0.6201* C   4 s( 22.98%)p 3.35( 76.98%)d 0.00(  0.04%)
                                           -0.0000  0.4794  0.0015 -0.1931  0.0163
                                           -0.0544 -0.0171 -0.8538 -0.0036  0.0012
                                            0.0086  0.0012  0.0015  0.0185
                ( 61.54%)  -0.7845* H  19 s( 99.92%)p 0.00(  0.08%)
                                            0.9996 -0.0008  0.0038  0.0030  0.0285
   237. (0.00288) BD*( 1) C   4 - H  20  
                ( 37.73%)   0.6142* C   4 s( 23.52%)p 3.25( 76.44%)d 0.00(  0.04%)
                                            0.0003 -0.4849 -0.0042 -0.8703  0.0015
                                           -0.0325  0.0201 -0.0737  0.0104 -0.0022
                                           -0.0037  0.0002 -0.0173  0.0091
                ( 62.27%)  -0.7891* H  20 s( 99.91%)p 0.00(  0.09%)
                                           -0.9996  0.0006  0.0294 -0.0009  0.0012
   238. (0.01220) BD*( 1) C   5 - C   6  
                ( 49.81%)   0.7058* C   5 s( 25.78%)p 2.88( 74.17%)d 0.00(  0.05%)
                                           -0.0003 -0.5077 -0.0067  0.3960 -0.0123
                                            0.7102  0.0139 -0.2832  0.0073 -0.0149
                                            0.0076  0.0093  0.0078  0.0074
                ( 50.19%)  -0.7084* C   6 s( 28.63%)p 2.49( 71.33%)d 0.00(  0.04%)
                                           -0.0007 -0.5351  0.0045 -0.4119 -0.0016
                                           -0.6821  0.0081  0.2797  0.0051 -0.0102
                                            0.0057  0.0106  0.0099  0.0072
   239. (0.01185) BD*( 1) C   5 - C  11  
                ( 48.88%)   0.6991* C   5 s( 25.75%)p 2.88( 74.21%)d 0.00(  0.04%)
                                            0.0004 -0.5074 -0.0058  0.3841 -0.0080
                                           -0.7029 -0.0139 -0.3164  0.0096  0.0127
                                            0.0079 -0.0097  0.0055  0.0082
                ( 51.12%)  -0.7150* C  11 s( 28.88%)p 2.46( 71.08%)d 0.00(  0.04%)
                                           -0.0009 -0.5374  0.0015 -0.4215 -0.0110
                                            0.6745 -0.0075  0.2794  0.0040  0.0116
                                            0.0039 -0.0084  0.0096  0.0083
   240. (0.01205) BD*( 1) C   5 - H  21  
                ( 37.51%)   0.6125* C   5 s( 20.29%)p 3.93( 79.67%)d 0.00(  0.05%)
                                           -0.0005  0.4503 -0.0096 -0.0966  0.0043
                                            0.0218  0.0019 -0.8870  0.0004  0.0007
                                            0.0060  0.0002  0.0005  0.0211
                ( 62.49%)  -0.7905* H  21 s( 99.91%)p 0.00(  0.09%)
                                            0.9995 -0.0062 -0.0003 -0.0010  0.0303
   241. (0.00775) BD*( 1) C   6 - C   7  
                ( 50.87%)   0.7132* C   6 s( 27.27%)p 2.67( 72.69%)d 0.00(  0.05%)
                                            0.0007  0.5221  0.0101 -0.8255 -0.0027
                                            0.0023 -0.0281 -0.2113  0.0010 -0.0041
                                            0.0089 -0.0001  0.0170 -0.0096
                ( 49.13%)  -0.7010* C   7 s( 31.28%)p 2.20( 68.68%)d 0.00(  0.04%)
                                           -0.0002  0.5593  0.0013  0.7932 -0.0055
                                            0.0310 -0.0339  0.2354  0.0026  0.0016
                                            0.0100  0.0022  0.0143 -0.0083
   242. (0.00572) BD*( 1) C   6 - H  22  
                ( 35.77%)   0.5981* C   6 s( 22.14%)p 3.52( 77.83%)d 0.00(  0.03%)
                                           -0.0009  0.4705  0.0024  0.3780 -0.0079
                                           -0.7291 -0.0048 -0.3218  0.0136 -0.0085
                                           -0.0046  0.0123 -0.0080 -0.0047
                ( 64.23%)  -0.8014* H  22 s( 99.91%)p 0.00(  0.09%)
                                            0.9995 -0.0043 -0.0141  0.0264  0.0071
   243. (0.00879) BD*( 1) C   6 - H  23  
                ( 38.02%)   0.6166* C   6 s( 21.88%)p 3.57( 78.08%)d 0.00(  0.04%)
                                            0.0003 -0.4677  0.0077 -0.0711 -0.0063
                                            0.0494  0.0235 -0.8790  0.0014  0.0002
                                           -0.0008  0.0005 -0.0001 -0.0210
                ( 61.98%)  -0.7873* H  23 s( 99.91%)p 0.00(  0.09%)
                                           -0.9996  0.0036  0.0047 -0.0046  0.0290
   244. (0.00847) BD*( 1) C   7 - H  24  
                ( 37.29%)   0.6106* C   7 s( 23.55%)p 3.24( 76.40%)d 0.00(  0.04%)
                                           -0.0003  0.4853 -0.0071 -0.0848 -0.0100
                                           -0.0094 -0.0256 -0.8695  0.0027 -0.0005
                                            0.0038 -0.0023  0.0002  0.0202
                ( 62.71%)  -0.7919* H  24 s( 99.90%)p 0.00(  0.10%)
                                            0.9995 -0.0055  0.0034  0.0052  0.0304
   245. (0.00630) BD*( 1) C   7 - H  25  
                ( 37.24%)   0.6103* C   7 s( 24.98%)p 3.00( 74.98%)d 0.00(  0.04%)
                                            0.0003 -0.4997 -0.0046  0.4226 -0.0071
                                            0.6810  0.0008 -0.3272  0.0195 -0.0125
                                            0.0077  0.0107  0.0064  0.0055
                ( 62.76%)  -0.7922* H  25 s( 99.90%)p 0.00(  0.10%)
                                           -0.9995  0.0033 -0.0112 -0.0277  0.0078
   246. (0.01834) BD*( 1) C   8 - O   9  
                ( 68.45%)   0.8274* C   8 s( 19.03%)p 4.24( 80.66%)d 0.02(  0.31%)
                                            0.0000  0.4342  0.0420 -0.8620 -0.0285
                                            0.0328  0.0105 -0.2481 -0.0017 -0.0018
                                            0.0257  0.0002  0.0449 -0.0210
                ( 31.55%)  -0.5617* O   9 s( 34.58%)p 1.89( 65.35%)d 0.00(  0.07%)
                                           -0.0001  0.5880 -0.0017  0.7293 -0.0045
                                            0.0020  0.0043  0.3486 -0.0025 -0.0084
                                            0.0177 -0.0089  0.0154 -0.0064
   247. (0.01364) BD*( 1) C   8 - C  10  
                ( 48.98%)   0.6998* C   8 s( 28.92%)p 2.46( 71.03%)d 0.00(  0.04%)
                                            0.0001 -0.5378  0.0002 -0.3759  0.0318
                                           -0.7037 -0.0059  0.2698 -0.0028 -0.0113
                                            0.0080  0.0110  0.0091  0.0070
                ( 51.02%)  -0.7143* C  10 s( 27.00%)p 2.70( 72.95%)d 0.00(  0.05%)
                                           -0.0005 -0.5196 -0.0056  0.4130  0.0295
                                            0.6919 -0.0059 -0.2817 -0.0042 -0.0139
                                            0.0059  0.0102  0.0099  0.0088
   248. (0.01552) BD*( 1) C   8 - H  26  
                ( 36.22%)   0.6019* C   8 s( 28.34%)p 2.53( 71.62%)d 0.00(  0.04%)
                                            0.0006 -0.5321  0.0161 -0.0215  0.0158
                                            0.0965 -0.0021 -0.8403  0.0093  0.0039
                                            0.0037  0.0008  0.0031 -0.0191
                ( 63.78%)  -0.7986* H  26 s( 99.90%)p 0.00(  0.10%)
                                           -0.9994  0.0090 -0.0004  0.0041  0.0319
   249. (0.00371) BD*( 1) O   9 - H  27  
                ( 25.53%)   0.5053* O   9 s( 20.30%)p 3.92( 79.61%)d 0.00(  0.09%)
                                            0.0002  0.4502  0.0166 -0.4955 -0.0309
                                           -0.6856 -0.0147  0.2818 -0.0030  0.0118
                                           -0.0051 -0.0188 -0.0187 -0.0064
                ( 74.47%)  -0.8630* H  27 s( 99.53%)p 0.00(  0.47%)
                                            0.9976 -0.0031  0.0380  0.0555 -0.0143
   250. (0.00597) BD*( 1) C  10 - C  11  
                ( 49.69%)   0.7049* C  10 s( 28.53%)p 2.50( 71.42%)d 0.00(  0.04%)
                                           -0.0003 -0.5342 -0.0016 -0.8160 -0.0015
                                           -0.0027 -0.0301 -0.2178  0.0000  0.0048
                                           -0.0104  0.0013 -0.0147  0.0085
                ( 50.31%)  -0.7093* C  11 s( 27.44%)p 2.64( 72.51%)d 0.00(  0.05%)
                                           -0.0000 -0.5238 -0.0048  0.8233  0.0014
                                            0.0081 -0.0351  0.2146  0.0023 -0.0020
                                           -0.0091 -0.0011 -0.0179  0.0090
   251. (0.00799) BD*( 1) C  10 - H  28  
                ( 37.29%)   0.6106* C  10 s( 22.04%)p 3.54( 77.92%)d 0.00(  0.04%)
                                           -0.0000  0.4694 -0.0080 -0.0736 -0.0075
                                            0.0391  0.0244 -0.8784  0.0056 -0.0007
                                            0.0039  0.0022 -0.0001  0.0195
                ( 62.71%)  -0.7919* H  28 s( 99.91%)p 0.00(  0.09%)
                                            0.9995 -0.0057  0.0040 -0.0042  0.0298
   252. (0.00415) BD*( 1) C  10 - H  29  
                ( 35.36%)   0.5947* C  10 s( 22.31%)p 3.48( 77.66%)d 0.00(  0.03%)
                                            0.0005 -0.4723 -0.0040  0.3963 -0.0040
                                           -0.7200 -0.0004 -0.3174  0.0185  0.0107
                                            0.0074 -0.0103  0.0048  0.0033
                ( 64.64%)  -0.8040* H  29 s( 99.90%)p 0.00(  0.10%)
                                           -0.9995  0.0073 -0.0148  0.0262  0.0085
   253. (0.00896) BD*( 1) C  11 - H  30  
                ( 38.16%)   0.6178* C  11 s( 21.35%)p 3.68( 78.61%)d 0.00(  0.04%)
                                            0.0002 -0.4620  0.0071 -0.0642 -0.0061
                                           -0.0427 -0.0251 -0.8829 -0.0003 -0.0006
                                           -0.0013  0.0006 -0.0001 -0.0211
                ( 61.84%)  -0.7864* H  30 s( 99.91%)p 0.00(  0.09%)
                                           -0.9996  0.0037  0.0045  0.0049  0.0288
   254. (0.00641) BD*( 1) C  11 - H  31  
                ( 36.81%)   0.6067* C  11 s( 22.22%)p 3.50( 77.75%)d 0.00(  0.04%)
                                            0.0005 -0.4713 -0.0052 -0.3731  0.0122
                                           -0.7364 -0.0021  0.3092 -0.0161 -0.0119
                                            0.0059  0.0105  0.0082  0.0046
                ( 63.19%)  -0.7949* H  31 s( 99.91%)p 0.00(  0.09%)
                                           -0.9995  0.0014  0.0118  0.0263 -0.0082


 NHO Directionality and "Bond Bending" (deviations from line of nuclear centers)

         [Thresholds for printing:  angular deviation  >  1.0 degree]
                                    hybrid p-character > 25.0%
                                    orbital occupancy  >  0.10e

                                Line of Centers        Hybrid 1              Hybrid 2
                                ---------------  -------------------   ------------------
                NBO               Theta   Phi    Theta   Phi    Dev    Theta   Phi    Dev
 ========================================================================================
     2. BD (   1) C   1 - H  12    62.5  114.7    61.1  114.4   1.5      --     --    --
     3. BD (   1) C   1 - H  13    81.4  359.9    80.0  359.8   1.4      --     --    --
     4. BD (   1) C   1 - H  14    63.1  245.5    61.8  245.8   1.4      --     --    --
     6. BD (   1) C   2 - C   4   114.8  297.4   115.0  296.2   1.1     64.9  119.1   1.5
     7. BD (   1) C   2 - C   5   100.5  179.8     --     --    --      78.5  359.0   1.3
     8. BD (   1) C   3 - H  15   166.6  163.1   167.0  155.8   1.7      --     --    --
     9. BD (   1) C   3 - H  16    85.3  357.4    86.1  358.8   1.7      --     --    --
    10. BD (   1) C   3 - H  17    63.7  109.2    64.8  108.2   1.4      --     --    --
    11. BD (   1) C   4 - H  18    64.4  250.6    65.8  252.4   2.1      --     --    --
    12. BD (   1) C   4 - H  19   166.8  193.9   167.5  202.0   1.9      --     --    --
    13. BD (   1) C   4 - H  20    85.2    2.3    85.8    0.8   1.6      --     --    --
    14. BD (   1) C   5 - C   6    70.9  239.5    71.4  242.1   2.5    109.8   58.5   1.2
    15. BD (   1) C   5 - C  11    70.6  120.4    69.2  117.7   2.8    109.6  303.0   2.5
    16. BD (   1) C   5 - H  21   174.9  177.8   173.9  165.6   1.6      --     --    --
    17. BD (   1) C   6 - C   7   104.8  179.6   104.2  181.8   2.2     73.2  359.8   2.0
    19. BD (   1) C   6 - H  23     5.1  325.9     6.9  316.7   2.1      --     --    --
    20. BD (   1) C   7 - H  24   174.4  196.4   173.4  200.3   1.1      --     --    --
    21. BD (   1) C   7 - H  25    69.2  240.8    68.9  238.6   2.0      --     --    --
    22. BD (   1) C   8 - O   9   108.5  177.1   105.7  177.2   2.9     64.5    0.5   7.7
    23. BD (   1) C   8 - C  10   108.8   60.0   108.7   64.1   3.9     70.7  237.2   2.8
    24. BD (   1) C   8 - H  26     1.8  355.8     6.5  273.4   6.5      --     --    --
    25. BD (   1) O   9 - H  27    72.7  240.5    72.3  233.1   7.1      --     --    --
    26. BD (   1) C  10 - C  11    75.2  359.8    75.1    2.3   2.4    104.7  178.1   1.6
    27. BD (   1) C  10 - H  28   174.2  160.2   173.3  142.0   2.2      --     --    --
    28. BD (   1) C  10 - H  29    68.9  119.7    70.0  118.6   1.5      --     --    --
    29. BD (   1) C  11 - H  30     5.0   30.1     6.3   43.9   1.9      --     --    --
    30. BD (   1) C  11 - H  31   110.6   62.5   109.6   64.0   1.7      --     --    --
    42. LP*(   1) C   7             --     --     71.1  121.7   --       --     --    --
    43. LP*(   1) C   8             --     --    116.8  293.6   --       --     --    --
    44. LP (   1) O   9             --     --    131.6  124.0   --       --     --    --
    45. LP (   2) O   9             --     --     41.9  122.0   --       --     --    --


 Second Order Perturbation Theory Analysis of Fock Matrix in NBO Basis

     Threshold for printing:   0.25 kcal/mol
                                                                              E(2)  E(j)-E(i) F(i,j)
         Donor NBO (i)                     Acceptor NBO (j)                 kcal/mol   a.u.    a.u. 
 ===================================================================================================

 within unit  1
   1. BD (   1) C   1 - C   2        / 64. RY*(   1) C   3                    0.58    1.40    0.036
   1. BD (   1) C   1 - C   2        / 73. RY*(   1) C   4                    0.63    1.40    0.038
   1. BD (   1) C   1 - C   2        / 82. RY*(   1) C   5                    0.33    1.66    0.030
   1. BD (   1) C   1 - C   2        /226. BD*(   1) C   1 - H  12            0.31    1.05    0.023
   1. BD (   1) C   1 - C   2        /227. BD*(   1) C   1 - H  13            0.28    1.05    0.022
   1. BD (   1) C   1 - C   2        /228. BD*(   1) C   1 - H  14            0.27    1.04    0.021
   1. BD (   1) C   1 - C   2        /229. BD*(   1) C   2 - C   3            0.71    0.97    0.033
   1. BD (   1) C   1 - C   2        /230. BD*(   1) C   2 - C   4            0.84    0.96    0.036
   1. BD (   1) C   1 - C   2        /231. BD*(   1) C   2 - C   5            0.75    0.94    0.034
   1. BD (   1) C   1 - C   2        /232. BD*(   1) C   3 - H  15            0.93    1.04    0.040
   1. BD (   1) C   1 - C   2        /236. BD*(   1) C   4 - H  19            0.94    1.04    0.040
   1. BD (   1) C   1 - C   2        /240. BD*(   1) C   5 - H  21            0.79    1.01    0.036
   2. BD (   1) C   1 - H  12        / 56. RY*(   2) C   2                    0.28    1.39    0.025
   2. BD (   1) C   1 - H  12        /230. BD*(   1) C   2 - C   4            1.64    0.86    0.047
   3. BD (   1) C   1 - H  13        / 56. RY*(   2) C   2                    0.46    1.38    0.032
   3. BD (   1) C   1 - H  13        /225. BD*(   1) C   1 - C   2            0.28    0.85    0.020
   3. BD (   1) C   1 - H  13        /231. BD*(   1) C   2 - C   5            2.06    0.83    0.052
   4. BD (   1) C   1 - H  14        / 56. RY*(   2) C   2                    0.31    1.39    0.026
   4. BD (   1) C   1 - H  14        /229. BD*(   1) C   2 - C   3            1.61    0.86    0.047
   5. BD (   1) C   2 - C   3        / 46. RY*(   1) C   1                    0.50    1.39    0.034
   5. BD (   1) C   2 - C   3        / 74. RY*(   2) C   4                    0.43    1.41    0.032
   5. BD (   1) C   2 - C   3        / 83. RY*(   2) C   5                    0.44    1.50    0.033
   5. BD (   1) C   2 - C   3        /225. BD*(   1) C   1 - C   2            0.64    0.96    0.032
   5. BD (   1) C   2 - C   3        /228. BD*(   1) C   1 - H  14            0.99    1.04    0.041
   5. BD (   1) C   2 - C   3        /230. BD*(   1) C   2 - C   4            0.75    0.96    0.034
   5. BD (   1) C   2 - C   3        /231. BD*(   1) C   2 - C   5            0.80    0.94    0.035
   5. BD (   1) C   2 - C   3        /233. BD*(   1) C   3 - H  16            0.29    1.05    0.022
   5. BD (   1) C   2 - C   3        /234. BD*(   1) C   3 - H  17            0.30    1.04    0.023
   5. BD (   1) C   2 - C   3        /235. BD*(   1) C   4 - H  18            1.11    1.04    0.044
   5. BD (   1) C   2 - C   3        /238. BD*(   1) C   5 - C   6            1.39    0.94    0.046
   6. BD (   1) C   2 - C   4        / 47. RY*(   2) C   1                    0.55    1.39    0.036
   6. BD (   1) C   2 - C   4        / 65. RY*(   2) C   3                    0.47    1.40    0.034
   6. BD (   1) C   2 - C   4        / 82. RY*(   1) C   5                    0.28    1.66    0.028
   6. BD (   1) C   2 - C   4        /225. BD*(   1) C   1 - C   2            0.53    0.97    0.029
   6. BD (   1) C   2 - C   4        /226. BD*(   1) C   1 - H  12            0.96    1.04    0.041
   6. BD (   1) C   2 - C   4        /229. BD*(   1) C   2 - C   3            0.62    0.97    0.032
   6. BD (   1) C   2 - C   4        /231. BD*(   1) C   2 - C   5            0.80    0.94    0.036
   6. BD (   1) C   2 - C   4        /234. BD*(   1) C   3 - H  17            0.99    1.04    0.042
   6. BD (   1) C   2 - C   4        /235. BD*(   1) C   4 - H  18            0.46    1.04    0.028
   6. BD (   1) C   2 - C   4        /236. BD*(   1) C   4 - H  19            0.26    1.04    0.021
   6. BD (   1) C   2 - C   4        /237. BD*(   1) C   4 - H  20            0.28    1.05    0.022
   6. BD (   1) C   2 - C   4        /239. BD*(   1) C   5 - C  11            1.33    0.95    0.046
   7. BD (   1) C   2 - C   5        / 46. RY*(   1) C   1                    0.29    1.39    0.026
   7. BD (   1) C   2 - C   5        / 65. RY*(   2) C   3                    0.29    1.40    0.026
   7. BD (   1) C   2 - C   5        / 74. RY*(   2) C   4                    0.35    1.41    0.029
   7. BD (   1) C   2 - C   5        / 92. RY*(   2) C   6                    0.46    1.39    0.033
   7. BD (   1) C   2 - C   5        /137. RY*(   2) C  11                    0.46    1.42    0.033
   7. BD (   1) C   2 - C   5        /225. BD*(   1) C   1 - C   2            0.59    0.97    0.031
   7. BD (   1) C   2 - C   5        /227. BD*(   1) C   1 - H  13            0.72    1.05    0.036
   7. BD (   1) C   2 - C   5        /229. BD*(   1) C   2 - C   3            0.62    0.97    0.032
   7. BD (   1) C   2 - C   5        /230. BD*(   1) C   2 - C   4            0.41    0.96    0.026
   7. BD (   1) C   2 - C   5        /233. BD*(   1) C   3 - H  16            0.70    1.05    0.035
   7. BD (   1) C   2 - C   5        /237. BD*(   1) C   4 - H  20            0.71    1.05    0.035
   7. BD (   1) C   2 - C   5        /238. BD*(   1) C   5 - C   6            0.81    0.94    0.036
   7. BD (   1) C   2 - C   5        /239. BD*(   1) C   5 - C  11            0.56    0.95    0.030
   7. BD (   1) C   2 - C   5        /240. BD*(   1) C   5 - H  21            0.47    1.01    0.028
   7. BD (   1) C   2 - C   5        /241. BD*(   1) C   6 - C   7            0.92    0.94    0.038
   7. BD (   1) C   2 - C   5        /250. BD*(   1) C  10 - C  11            0.86    0.96    0.037
   8. BD (   1) C   3 - H  15        / 55. RY*(   1) C   2                    0.33    1.41    0.027
   8. BD (   1) C   3 - H  15        /225. BD*(   1) C   1 - C   2            1.63    0.86    0.047
   9. BD (   1) C   3 - H  16        / 55. RY*(   1) C   2                    0.32    1.41    0.027
   9. BD (   1) C   3 - H  16        /231. BD*(   1) C   2 - C   5            1.86    0.83    0.050
  10. BD (   1) C   3 - H  17        /230. BD*(   1) C   2 - C   4            1.53    0.86    0.046
  11. BD (   1) C   4 - H  18        /229. BD*(   1) C   2 - C   3            1.45    0.86    0.045
  12. BD (   1) C   4 - H  19        / 55. RY*(   1) C   2                    0.34    1.41    0.028
  12. BD (   1) C   4 - H  19        /225. BD*(   1) C   1 - C   2            1.59    0.86    0.047
  13. BD (   1) C   4 - H  20        / 55. RY*(   1) C   2                    0.29    1.41    0.026
  13. BD (   1) C   4 - H  20        /231. BD*(   1) C   2 - C   5            1.86    0.83    0.050
  14. BD (   1) C   5 - C   6        / 55. RY*(   1) C   2                    0.60    1.55    0.039
  14. BD (   1) C   5 - C   6        /100. RY*(   1) C   7                    0.55    1.61    0.038
  14. BD (   1) C   5 - C   6        /136. RY*(   1) C  11                    0.57    1.61    0.039
  14. BD (   1) C   5 - C   6        /229. BD*(   1) C   2 - C   3            0.83    0.99    0.037
  14. BD (   1) C   5 - C   6        /231. BD*(   1) C   2 - C   5            0.97    0.97    0.039
  14. BD (   1) C   5 - C   6        /239. BD*(   1) C   5 - C  11            0.52    0.98    0.029
  14. BD (   1) C   5 - C   6        /240. BD*(   1) C   5 - H  21            0.38    1.04    0.026
  14. BD (   1) C   5 - C   6        /241. BD*(   1) C   6 - C   7            0.62    0.97    0.031
  14. BD (   1) C   5 - C   6        /242. BD*(   1) C   6 - H  22            0.55    1.05    0.031
  14. BD (   1) C   5 - C   6        /243. BD*(   1) C   6 - H  23            0.30    1.03    0.023
  14. BD (   1) C   5 - C   6        /245. BD*(   1) C   7 - H  25            0.81    1.03    0.037
  14. BD (   1) C   5 - C   6        /254. BD*(   1) C  11 - H  31            1.03    1.06    0.042
  15. BD (   1) C   5 - C  11        / 55. RY*(   1) C   2                    0.44    1.54    0.034
  15. BD (   1) C   5 - C  11        / 56. RY*(   2) C   2                    0.33    1.51    0.029
  15. BD (   1) C   5 - C  11        / 91. RY*(   1) C   6                    0.55    1.61    0.039
  15. BD (   1) C   5 - C  11        /127. RY*(   1) C  10                    0.60    1.59    0.041
  15. BD (   1) C   5 - C  11        /230. BD*(   1) C   2 - C   4            0.83    0.98    0.037
  15. BD (   1) C   5 - C  11        /231. BD*(   1) C   2 - C   5            1.03    0.96    0.041
  15. BD (   1) C   5 - C  11        /238. BD*(   1) C   5 - C   6            0.59    0.96    0.031
  15. BD (   1) C   5 - C  11        /242. BD*(   1) C   6 - H  22            1.01    1.04    0.042
  15. BD (   1) C   5 - C  11        /250. BD*(   1) C  10 - C  11            0.41    0.98    0.026
  15. BD (   1) C   5 - C  11        /252. BD*(   1) C  10 - H  29            0.74    1.04    0.036
  15. BD (   1) C   5 - C  11        /253. BD*(   1) C  11 - H  30            0.34    1.03    0.024
  15. BD (   1) C   5 - C  11        /254. BD*(   1) C  11 - H  31            0.68    1.05    0.035
  16. BD (   1) C   5 - H  21        / 56. RY*(   2) C   2                    0.25    1.40    0.024
  16. BD (   1) C   5 - H  21        / 57. RY*(   3) C   2                    0.38    1.27    0.028
  16. BD (   1) C   5 - H  21        /225. BD*(   1) C   1 - C   2            1.78    0.87    0.050
  16. BD (   1) C   5 - H  21        /231. BD*(   1) C   2 - C   5            0.30    0.84    0.020
  16. BD (   1) C   5 - H  21        /239. BD*(   1) C   5 - C  11            0.46    0.85    0.025
  16. BD (   1) C   5 - H  21        /243. BD*(   1) C   6 - H  23            1.65    0.90    0.049
  16. BD (   1) C   5 - H  21        /253. BD*(   1) C  11 - H  30            1.70    0.91    0.050
  17. BD (   1) C   6 - C   7        / 42. LP*(   1) C   7                    1.48    0.50    0.044
  17. BD (   1) C   6 - C   7        / 43. LP*(   1) C   8                   10.72    0.48    0.120
  17. BD (   1) C   6 - C   7        / 84. RY*(   3) C   5                    0.34    1.61    0.030
  17. BD (   1) C   6 - C   7        /110. RY*(   2) C   8                    0.30    1.79    0.030
  17. BD (   1) C   6 - C   7        /231. BD*(   1) C   2 - C   5            1.25    0.99    0.045
  17. BD (   1) C   6 - C   7        /238. BD*(   1) C   5 - C   6            0.62    1.00    0.032
  17. BD (   1) C   6 - C   7        /242. BD*(   1) C   6 - H  22            0.48    1.07    0.029
  17. BD (   1) C   6 - C   7        /243. BD*(   1) C   6 - H  23            0.27    1.05    0.022
  17. BD (   1) C   6 - C   7        /244. BD*(   1) C   7 - H  24            0.27    1.05    0.022
  17. BD (   1) C   6 - C   7        /245. BD*(   1) C   7 - H  25            0.36    1.05    0.025
  17. BD (   1) C   6 - C   7        /246. BD*(   1) C   8 - O   9            1.89    0.87    0.052
  18. BD (   1) C   6 - H  22        / 42. LP*(   1) C   7                    4.90    0.37    0.066
  18. BD (   1) C   6 - H  22        /239. BD*(   1) C   5 - C  11            1.55    0.87    0.048
  19. BD (   1) C   6 - H  23        / 83. RY*(   2) C   5                    0.40    1.42    0.030
  19. BD (   1) C   6 - H  23        /240. BD*(   1) C   5 - H  21            1.50    0.93    0.047
  19. BD (   1) C   6 - H  23        /242. BD*(   1) C   6 - H  22            0.29    0.94    0.021
  19. BD (   1) C   6 - H  23        /244. BD*(   1) C   7 - H  24            1.54    0.92    0.048
  20. BD (   1) C   7 - H  24        / 42. LP*(   1) C   7                    2.50    0.39    0.051
  20. BD (   1) C   7 - H  24        / 43. LP*(   1) C   8                    9.49    0.37    0.100
  20. BD (   1) C   7 - H  24        /109. RY*(   1) C   8                    0.29    1.31    0.025
  20. BD (   1) C   7 - H  24        /243. BD*(   1) C   6 - H  23            1.44    0.94    0.047
  20. BD (   1) C   7 - H  24        /246. BD*(   1) C   8 - O   9            0.27    0.75    0.018
  20. BD (   1) C   7 - H  24        /248. BD*(   1) C   8 - H  26            1.20    0.92    0.042
  21. BD (   1) C   7 - H  25        / 42. LP*(   1) C   7                    2.00    0.39    0.046
  21. BD (   1) C   7 - H  25        / 43. LP*(   1) C   8                    9.50    0.37    0.101
  21. BD (   1) C   7 - H  25        /238. BD*(   1) C   5 - C   6            1.62    0.89    0.048
  21. BD (   1) C   7 - H  25        /241. BD*(   1) C   6 - C   7            0.26    0.89    0.019
  21. BD (   1) C   7 - H  25        /247. BD*(   1) C   8 - C  10            1.76    0.88    0.050
  22. BD (   1) C   8 - O   9        / 42. LP*(   1) C   7                    2.84    0.78    0.078
  22. BD (   1) C   8 - O   9        / 43. LP*(   1) C   8                    1.47    0.76    0.057
  22. BD (   1) C   8 - O   9        /241. BD*(   1) C   6 - C   7            0.51    1.27    0.032
  22. BD (   1) C   8 - O   9        /250. BD*(   1) C  10 - C  11            0.83    1.29    0.041
  23. BD (   1) C   8 - C  10        / 42. LP*(   1) C   7                    9.15    0.51    0.112
  23. BD (   1) C   8 - C  10        / 43. LP*(   1) C   8                    2.23    0.49    0.056
  23. BD (   1) C   8 - C  10        /100. RY*(   1) C   7                    0.69    1.65    0.043
  23. BD (   1) C   8 - C  10        /118. RY*(   1) O   9                    0.40    1.91    0.035
  23. BD (   1) C   8 - C  10        /136. RY*(   1) C  11                    0.64    1.65    0.041
  23. BD (   1) C   8 - C  10        /245. BD*(   1) C   7 - H  25            0.85    1.06    0.038
  23. BD (   1) C   8 - C  10        /248. BD*(   1) C   8 - H  26            0.39    1.04    0.025
  23. BD (   1) C   8 - C  10        /249. BD*(   1) O   9 - H  27            0.91    1.03    0.039
  23. BD (   1) C   8 - C  10        /250. BD*(   1) C  10 - C  11            0.48    1.02    0.028
  23. BD (   1) C   8 - C  10        /252. BD*(   1) C  10 - H  29            0.41    1.09    0.027
  23. BD (   1) C   8 - C  10        /254. BD*(   1) C  11 - H  31            0.80    1.09    0.038
  24. BD (   1) C   8 - H  26        / 42. LP*(   1) C   7                   16.70    0.41    0.131
  24. BD (   1) C   8 - H  26        / 43. LP*(   1) C   8                    1.08    0.39    0.034
  24. BD (   1) C   8 - H  26        /244. BD*(   1) C   7 - H  24            1.38    0.96    0.047
  24. BD (   1) C   8 - H  26        /251. BD*(   1) C  10 - H  28            1.33    0.97    0.047
  25. BD (   1) O   9 - H  27        /109. RY*(   1) C   8                    0.40    1.56    0.031
  25. BD (   1) O   9 - H  27        /112. RY*(   4) C   8                    0.30    2.03    0.031
  25. BD (   1) O   9 - H  27        /128. RY*(   2) C  10                    0.29    1.43    0.026
  25. BD (   1) O   9 - H  27        /247. BD*(   1) C   8 - C  10            1.47    1.13    0.052
  26. BD (   1) C  10 - C  11        /109. RY*(   1) C   8                    0.45    1.41    0.032
  26. BD (   1) C  10 - C  11        /231. BD*(   1) C   2 - C   5            1.32    0.98    0.045
  26. BD (   1) C  10 - C  11        /239. BD*(   1) C   5 - C  11            0.63    0.99    0.032
  26. BD (   1) C  10 - C  11        /246. BD*(   1) C   8 - O   9            1.48    0.85    0.045
  26. BD (   1) C  10 - C  11        /247. BD*(   1) C   8 - C  10            0.49    0.97    0.027
  26. BD (   1) C  10 - C  11        /251. BD*(   1) C  10 - H  28            0.30    1.04    0.022
  26. BD (   1) C  10 - C  11        /252. BD*(   1) C  10 - H  29            0.48    1.06    0.029
  26. BD (   1) C  10 - C  11        /253. BD*(   1) C  11 - H  30            0.30    1.04    0.022
  26. BD (   1) C  10 - C  11        /254. BD*(   1) C  11 - H  31            0.37    1.07    0.025
  27. BD (   1) C  10 - H  28        / 43. LP*(   1) C   8                    0.44    0.35    0.021
  27. BD (   1) C  10 - H  28        /246. BD*(   1) C   8 - O   9            0.36    0.74    0.021
  27. BD (   1) C  10 - H  28        /248. BD*(   1) C   8 - H  26            1.58    0.90    0.048
  27. BD (   1) C  10 - H  28        /253. BD*(   1) C  11 - H  30            1.51    0.93    0.048
  28. BD (   1) C  10 - H  29        / 43. LP*(   1) C   8                    3.90    0.35    0.060
  28. BD (   1) C  10 - H  29        /111. RY*(   3) C   8                    0.26    1.81    0.028
  28. BD (   1) C  10 - H  29        /239. BD*(   1) C   5 - C  11            1.77    0.87    0.051
  28. BD (   1) C  10 - H  29        /246. BD*(   1) C   8 - O   9            0.35    0.73    0.021
  29. BD (   1) C  11 - H  30        /240. BD*(   1) C   5 - H  21            1.45    0.92    0.046
  29. BD (   1) C  11 - H  30        /251. BD*(   1) C  10 - H  28            1.57    0.92    0.048
  30. BD (   1) C  11 - H  31        /129. RY*(   3) C  10                    0.31    1.41    0.027
  30. BD (   1) C  11 - H  31        /238. BD*(   1) C   5 - C   6            1.64    0.86    0.048
  30. BD (   1) C  11 - H  31        /247. BD*(   1) C   8 - C  10            1.87    0.85    0.051
  30. BD (   1) C  11 - H  31        /250. BD*(   1) C  10 - C  11            0.31    0.87    0.021
  31. CR (   1) C   1                / 56. RY*(   2) C   2                    0.79   10.96    0.117
  31. CR (   1) C   1                /145. RY*(   1) H  12                    0.35   10.53    0.077
  31. CR (   1) C   1                /149. RY*(   1) H  13                    0.35   10.51    0.077
  31. CR (   1) C   1                /153. RY*(   1) H  14                    0.34   10.53    0.075
  32. CR (   1) C   2                / 48. RY*(   3) C   1                    0.42   10.89    0.086
  32. CR (   1) C   2                / 66. RY*(   3) C   3                    0.40   10.92    0.084
  32. CR (   1) C   2                / 75. RY*(   3) C   4                    0.39   10.91    0.083
  32. CR (   1) C   2                / 85. RY*(   4) C   5                    0.36   10.99    0.079
  33. CR (   1) C   3                / 55. RY*(   1) C   2                    0.53   10.99    0.096
  33. CR (   1) C   3                /157. RY*(   1) H  15                    0.33   10.51    0.074
  33. CR (   1) C   3                /161. RY*(   1) H  16                    0.36   10.52    0.078
  33. CR (   1) C   3                /165. RY*(   1) H  17                    0.35   10.53    0.077
  34. CR (   1) C   4                / 55. RY*(   1) C   2                    0.49   10.99    0.093
  34. CR (   1) C   4                /169. RY*(   1) H  18                    0.35   10.53    0.077
  34. CR (   1) C   4                /173. RY*(   1) H  19                    0.34   10.51    0.075
  34. CR (   1) C   4                /177. RY*(   1) H  20                    0.35   10.52    0.077
  35. CR (   1) C   5                / 57. RY*(   3) C   2                    0.82   10.88    0.119
  35. CR (   1) C   5                / 93. RY*(   3) C   6                    0.30   10.97    0.073
  35. CR (   1) C   5                /138. RY*(   3) C  11                    0.34   10.98    0.078
  35. CR (   1) C   5                /181. RY*(   1) H  21                    0.32   10.51    0.073
  36. CR (   1) C   6                / 83. RY*(   2) C   5                    0.63   11.02    0.106
  36. CR (   1) C   6                /101. RY*(   2) C   7                    0.55   10.68    0.096
  36. CR (   1) C   6                /185. RY*(   1) H  22                    0.44   10.52    0.086
  36. CR (   1) C   6                /189. RY*(   1) H  23                    0.35   10.53    0.076
  37. CR (   1) C   7                / 42. LP*(   1) C   7                    4.03    9.98    0.333
  37. CR (   1) C   7                / 43. LP*(   1) C   8                    6.13    9.96    0.425
  37. CR (   1) C   7                / 92. RY*(   2) C   6                    0.28   10.93    0.070
  37. CR (   1) C   7                /193. RY*(   1) H  24                    0.36   10.49    0.078
  37. CR (   1) C   7                /197. RY*(   1) H  25                    0.34   10.47    0.075
  38. CR (   1) C   8                / 42. LP*(   1) C   7                    6.75   10.05    0.432
  38. CR (   1) C   8                / 43. LP*(   1) C   8                    3.44   10.03    0.320
  38. CR (   1) C   8                /103. RY*(   4) C   7                    0.37   11.07    0.081
  38. CR (   1) C   8                /129. RY*(   3) C  10                    0.33   11.10    0.077
  38. CR (   1) C   8                /201. RY*(   1) H  26                    0.37   10.54    0.079
  38. CR (   1) C   8                /246. BD*(   1) C   8 - O   9            0.58   10.42    0.099
  39. CR (   1) O   9                /109. RY*(   1) C   8                    0.81   19.83    0.160
  39. CR (   1) O   9                /112. RY*(   4) C   8                    0.56   20.30    0.134
  40. CR (   1) C  10                /110. RY*(   2) C   8                    0.30   11.25    0.073
  40. CR (   1) C  10                /137. RY*(   2) C  11                    0.26   10.93    0.067
  40. CR (   1) C  10                /209. RY*(   1) H  28                    0.37   10.49    0.078
  40. CR (   1) C  10                /213. RY*(   1) H  29                    0.43   10.48    0.084
  41. CR (   1) C  11                / 84. RY*(   3) C   5                    0.52   11.07    0.095
  41. CR (   1) C  11                /128. RY*(   2) C  10                    0.47   10.74    0.090
  41. CR (   1) C  11                /217. RY*(   1) H  30                    0.35   10.53    0.076
  41. CR (   1) C  11                /221. RY*(   1) H  31                    0.38   10.52    0.080
  42. LP*(   1) C   7                /101. RY*(   2) C   7                    1.29    0.72    0.059
  42. LP*(   1) C   7                /103. RY*(   4) C   7                    2.18    1.01    0.091
  42. LP*(   1) C   7                /106. RY*(   7) C   7                    0.90    2.26    0.088
  42. LP*(   1) C   7                /109. RY*(   1) C   8                    0.86    0.92    0.055
  42. LP*(   1) C   7                /112. RY*(   4) C   8                    0.80    1.39    0.065
  42. LP*(   1) C   7                /116. RY*(   8) C   8                    1.01    2.13    0.090
  42. LP*(   1) C   7                /238. BD*(   1) C   5 - C   6            0.27    0.50    0.022
  42. LP*(   1) C   7                /242. BD*(   1) C   6 - H  22            1.03    0.57    0.047
  42. LP*(   1) C   7                /247. BD*(   1) C   8 - C  10            0.35    0.49    0.025
  43. LP*(   1) C   8                / 42. LP*(   1) C   7                 6571.09    0.02    0.471
  43. LP*(   1) C   8                /101. RY*(   2) C   7                    1.04    0.74    0.051
  43. LP*(   1) C   8                /103. RY*(   4) C   7                    1.94    1.03    0.083
  43. LP*(   1) C   8                /106. RY*(   7) C   7                    1.01    2.28    0.089
  43. LP*(   1) C   8                /109. RY*(   1) C   8                    0.78    0.94    0.050
  43. LP*(   1) C   8                /112. RY*(   4) C   8                    0.66    1.41    0.057
  43. LP*(   1) C   8                /116. RY*(   8) C   8                    0.83    2.15    0.078
  43. LP*(   1) C   8                /119. RY*(   2) O   9                    0.42    1.34    0.044
  43. LP*(   1) C   8                /247. BD*(   1) C   8 - C  10            0.32    0.51    0.023
  43. LP*(   1) C   8                /248. BD*(   1) C   8 - H  26            0.27    0.55    0.022
  43. LP*(   1) C   8                /251. BD*(   1) C  10 - H  28            0.32    0.58    0.025
  43. LP*(   1) C   8                /252. BD*(   1) C  10 - H  29            1.16    0.60    0.049
  44. LP (   1) O   9                / 43. LP*(   1) C   8                    0.33    0.49    0.021
  44. LP (   1) O   9                /109. RY*(   1) C   8                    1.03    1.43    0.049
  44. LP (   1) O   9                /207. RY*(   3) H  27                    0.30    2.05    0.032
  44. LP (   1) O   9                /247. BD*(   1) C   8 - C  10            0.44    0.99    0.026
  44. LP (   1) O   9                /248. BD*(   1) C   8 - H  26            1.01    1.03    0.041
  44. LP (   1) O   9                /250. BD*(   1) C  10 - C  11            0.26    1.02    0.020
  45. LP (   2) O   9                / 43. LP*(   1) C   8                   29.84    0.17    0.097
  45. LP (   2) O   9                /111. RY*(   3) C   8                    0.28    1.64    0.033
  45. LP (   2) O   9                /205. RY*(   1) H  27                    0.27    1.14    0.027
  45. LP (   2) O   9                /206. RY*(   2) H  27                    0.48    1.96    0.048
  45. LP (   2) O   9                /241. BD*(   1) C   6 - C   7            0.32    0.69    0.023
  45. LP (   2) O   9                /246. BD*(   1) C   8 - O   9            0.67    0.56    0.030
  45. LP (   2) O   9                /248. BD*(   1) C   8 - H  26            1.67    0.72    0.053


 Natural Bond Orbitals (Summary):

                                                            Principal Delocalizations
           NBO                        Occupancy    Energy   (geminal,vicinal,remote)
 ====================================================================================
 Molecular unit  1  (C10H20O)
     1. BD (   1) C   1 - C   2          0.97886    -0.71974  236(v),232(v),230(g),240(v)
                                                    231(g),229(g),73(v),64(v)
                                                    82(v),226(g),227(g),228(g)
     2. BD (   1) C   1 - H  12          0.98681    -0.61099  230(v),56(v)
     3. BD (   1) C   1 - H  13          0.98554    -0.60471  231(v),56(v),225(g)
     4. BD (   1) C   1 - H  14          0.98925    -0.61157  229(v),56(v)
     5. BD (   1) C   2 - C   3          0.96206    -0.71650  238(v),235(v),228(v),231(g)
                                                    230(g),225(g),46(v),83(v)
                                                    74(v),234(g),233(g)
     6. BD (   1) C   2 - C   4          0.93042    -0.71758  239(v),234(v),226(v),231(g)
                                                    229(g),47(v),225(g),65(v)
                                                    235(g),237(g),82(v),236(g)
     7. BD (   1) C   2 - C   5          0.94465    -0.71906  241(v),250(v),238(g),227(v)
                                                    237(v),233(v),229(g),225(g)
                                                    239(g),240(g),137(v),92(v)
                                                    230(g),74(v),46(v),65(v)
     8. BD (   1) C   3 - H  15          0.99143    -0.60827  225(v),55(v)
     9. BD (   1) C   3 - H  16          0.98778    -0.60609  231(v),55(v)
    10. BD (   1) C   3 - H  17          0.97424    -0.61057  230(v)
    11. BD (   1) C   4 - H  18          0.97032    -0.61428  229(v)
    12. BD (   1) C   4 - H  19          0.99394    -0.61334  225(v),55(v)
    13. BD (   1) C   4 - H  20          0.98893    -0.61043  231(v),55(v)
    14. BD (   1) C   5 - C   6          0.96159    -0.74579  254(v),231(g),229(v),245(v)
                                                    241(g),55(v),136(v),100(v)
                                                    242(g),239(g),240(g),243(g)
    15. BD (   1) C   5 - C  11          0.92020    -0.73700  231(g),242(v),230(v),252(v)
                                                    254(g),127(v),238(g),91(v)
                                                    55(v),250(g),253(g),56(v)
    16. BD (   1) C   5 - H  21          0.97685    -0.62133  225(v),253(v),243(v),239(g)
                                                    57(v),231(g)
    17. BD (   1) C   6 - C   7          0.96724    -0.77011  43(r),42(g),246(r),231(v)
                                                    238(g),242(g),245(g),84(v)
                                                    110(r),243(g),244(g)
    18. BD (   1) C   6 - H  22          0.92067    -0.63867  42(v),239(v),43(r)
    19. BD (   1) C   6 - H  23          0.98810    -0.64224  244(v),240(v),83(v),242(g)
    20. BD (   1) C   7 - H  24          0.98487    -0.65718  43(r),42(g),243(v),248(r)
                                                    109(r),246(r)
    21. BD (   1) C   7 - H  25          0.97992    -0.66212  43(r),42(g),247(r),238(v)
                                                    241(g)
    22. BD (   1) C   8 - O   9          0.99662    -1.04677  42(r),43(g),250(v),241(r)
    23. BD (   1) C   8 - C  10          0.98026    -0.78184  42(r),43(g),249(v),245(r)
                                                    254(v),100(r),136(v),250(g)
                                                    252(g),118(v),248(g)
    24. BD (   1) C   8 - H  26          0.93952    -0.68035  42(r),43(g),244(r),251(v)
    25. BD (   1) O   9 - H  27          0.99453    -0.91035  247(v),109(v),112(v),128(r)
    26. BD (   1) C  10 - C  11          0.98119    -0.75426  246(v),231(v),239(g),247(g)
                                                    252(g),109(v),254(g),253(g)
                                                    251(g),42(r)
    27. BD (   1) C  10 - H  28          0.97925    -0.63825  248(v),253(v),43(v),246(v)
    28. BD (   1) C  10 - H  29          0.93229    -0.63548  43(v),239(v),246(v),111(v)
    29. BD (   1) C  11 - H  30          0.98888    -0.63310  251(v),240(v)
    30. BD (   1) C  11 - H  31          0.96716    -0.63107  247(v),238(v),250(g),129(v)
    31. CR (   1) C   1                  0.99958   -10.18510  56(v),145(v),149(v),153(v)
    32. CR (   1) C   2                  0.99943   -10.21811  48(v),66(v),75(v),85(v)
    33. CR (   1) C   3                  0.99958   -10.18667  55(v),161(v),165(v),157(v)
    34. CR (   1) C   4                  0.99956   -10.19354  55(v),177(v),169(v),173(v)
    35. CR (   1) C   5                  0.99947   -10.22430  57(v),138(v),181(v),93(v)
    36. CR (   1) C   6                  0.99952   -10.23354  83(v),101(v),185(v),189(v)
    37. CR (   1) C   7                  0.99952   -10.25414  43(r),42(g),193(v),197(v)
                                                    92(v)
    38. CR (   1) C   8                  0.99941   -10.32373  42(r),43(g),246(g),201(v)
                                                    103(r),129(v)
    39. CR (   1) O   9                  0.99986   -19.17812  109(v),112(v)
    40. CR (   1) C  10                  0.99952   -10.22966  213(v),209(v),110(v),137(v)
    41. CR (   1) C  11                  0.99953   -10.22388  84(v),128(v),221(v),217(v)
    42. LP*(   1) C   7                  0.42218    -0.27091  43(r),103(g),101(g),242(v)
                                                    116(r),106(g),109(r),112(r)
                                                    247(r),238(v)
    43. LP*(   1) C   8                  0.46286    -0.28963  42(r),103(r),252(v),101(r)
                                                    106(r),116(g),109(g),112(g)
                                                    119(v),251(v),247(g),248(g)
    44. LP (   1) O   9                  0.99064    -0.77474  109(v),248(v),43(v),247(v)
                                                    207(v),250(r)
    45. LP (   2) O   9                  0.66106    -0.46414  43(v),248(v),246(g),206(v)
                                                    241(r),111(v),205(v)
    46. RY*(   1) C   1                  0.00186     0.66985   
    47. RY*(   2) C   1                  0.00169     0.67224   
    48. RY*(   3) C   1                  0.00104     0.67269   
    49. RY*(   4) C   1                  0.00010     0.51247   
    50. RY*(   5) C   1                  0.00000     2.09851   
    51. RY*(   6) C   1                  0.00001     1.97109   
    52. RY*(   7) C   1                  0.00000     2.09135   
    53. RY*(   8) C   1                  0.00000     2.24543   
    54. RY*(   9) C   1                  0.00001     2.14693   
    55. RY*(   1) C   2                  0.00263     0.79963   
    56. RY*(   2) C   2                  0.00221     0.77789   
    57. RY*(   3) C   2                  0.00106     0.65273   
    58. RY*(   4) C   2                  0.00042     1.36698   
    59. RY*(   5) C   2                  0.00031     1.92261   
    60. RY*(   6) C   2                  0.00030     1.89010   
    61. RY*(   7) C   2                  0.00023     1.84674   
    62. RY*(   8) C   2                  0.00019     1.81631   
    63. RY*(   9) C   2                  0.00013     2.02542   
    64. RY*(   1) C   3                  0.00203     0.67615   
    65. RY*(   2) C   3                  0.00174     0.68259   
    66. RY*(   3) C   3                  0.00082     0.70312   
    67. RY*(   4) C   3                  0.00009     0.51313   
    68. RY*(   5) C   3                  0.00001     2.03223   
    69. RY*(   6) C   3                  0.00001     2.02453   
    70. RY*(   7) C   3                  0.00001     2.08784   
    71. RY*(   8) C   3                  0.00000     2.18694   
    72. RY*(   9) C   3                  0.00000     2.20315   
    73. RY*(   1) C   4                  0.00184     0.67996   
    74. RY*(   2) C   4                  0.00181     0.69016   
    75. RY*(   3) C   4                  0.00081     0.69583   
    76. RY*(   4) C   4                  0.00009     0.51030   
    77. RY*(   5) C   4                  0.00001     2.02564   
    78. RY*(   6) C   4                  0.00001     2.01865   
    79. RY*(   7) C   4                  0.00001     2.07711   
    80. RY*(   8) C   4                  0.00001     2.17510   
    81. RY*(   9) C   4                  0.00000     2.19347   
    82. RY*(   1) C   5                  0.00327     0.94356   
    83. RY*(   2) C   5                  0.00182     0.78227   
    84. RY*(   3) C   5                  0.00164     0.84243   
    85. RY*(   4) C   5                  0.00084     0.77443   
    86. RY*(   5) C   5                  0.00024     1.92682   
    87. RY*(   6) C   5                  0.00020     1.86990   
    88. RY*(   7) C   5                  0.00007     2.02290   
    89. RY*(   8) C   5                  0.00006     2.04623   
    90. RY*(   9) C   5                  0.00002     2.06018   
    91. RY*(   1) C   6                  0.00218     0.86811   
    92. RY*(   2) C   6                  0.00177     0.67238   
    93. RY*(   3) C   6                  0.00069     0.74221   
    94. RY*(   4) C   6                  0.00026     0.92465   
    95. RY*(   5) C   6                  0.00013     1.78860   
    96. RY*(   6) C   6                  0.00006     2.02908   
    97. RY*(   7) C   6                  0.00005     1.79806   
    98. RY*(   8) C   6                  0.00001     2.05563   
    99. RY*(   9) C   6                  0.00002     2.09111   
   100. RY*(   1) C   7                  0.00288     0.86642   
   101. RY*(   2) C   7                  0.00127     0.44718   
   102. RY*(   3) C   7                  0.00062     1.00338   
   103. RY*(   4) C   7                  0.00041     0.74302   
   104. RY*(   5) C   7                  0.00016     1.80156   
   105. RY*(   6) C   7                  0.00008     1.73169   
   106. RY*(   7) C   7                  0.00006     1.99029   
   107. RY*(   8) C   7                  0.00001     2.07437   
   108. RY*(   9) C   7                  0.00001     2.00259   
   109. RY*(   1) C   8                  0.00254     0.65176   
   110. RY*(   2) C   8                  0.00166     1.01979   
   111. RY*(   3) C   8                  0.00105     1.17667   
   112. RY*(   4) C   8                  0.00066     1.12043   
   113. RY*(   5) C   8                  0.00046     1.52219   
   114. RY*(   6) C   8                  0.00029     1.84467   
   115. RY*(   7) C   8                  0.00018     1.49815   
   116. RY*(   8) C   8                  0.00014     1.85585   
   117. RY*(   9) C   8                  0.00006     1.60903   
   118. RY*(   1) O   9                  0.00090     1.12794   
   119. RY*(   2) O   9                  0.00070     1.05439   
   120. RY*(   3) O   9                  0.00016     1.44695   
   121. RY*(   4) O   9                  0.00002     1.12521   
   122. RY*(   5) O   9                  0.00000     2.57504   
   123. RY*(   6) O   9                  0.00001     2.50696   
   124. RY*(   7) O   9                  0.00000     2.70731   
   125. RY*(   8) O   9                  0.00000     2.77506   
   126. RY*(   9) O   9                  0.00000     2.58370   
   127. RY*(   1) C  10                  0.00231     0.85495   
   128. RY*(   2) C  10                  0.00177     0.51786   
   129. RY*(   3) C  10                  0.00063     0.77789   
   130. RY*(   4) C  10                  0.00047     0.83021   
   131. RY*(   5) C  10                  0.00014     1.85961   
   132. RY*(   6) C  10                  0.00008     1.82432   
   133. RY*(   7) C  10                  0.00004     2.01893   
   134. RY*(   8) C  10                  0.00001     2.05788   
   135. RY*(   9) C  10                  0.00001     2.05855   
   136. RY*(   1) C  11                  0.00263     0.86474   
   137. RY*(   2) C  11                  0.00164     0.70462   
   138. RY*(   3) C  11                  0.00062     0.75914   
   139. RY*(   4) C  11                  0.00025     1.02827   
   140. RY*(   5) C  11                  0.00014     1.77956   
   141. RY*(   6) C  11                  0.00006     1.72875   
   142. RY*(   7) C  11                  0.00005     2.02773   
   143. RY*(   8) C  11                  0.00002     2.14451   
   144. RY*(   9) C  11                  0.00001     2.02068   
   145. RY*(   1) H  12                  0.00057     0.34966   
   146. RY*(   2) H  12                  0.00010     1.69922   
   147. RY*(   3) H  12                  0.00007     1.69460   
   148. RY*(   4) H  12                  0.00002     2.15168   
   149. RY*(   1) H  13                  0.00059     0.32385   
   150. RY*(   2) H  13                  0.00009     1.70393   
   151. RY*(   3) H  13                  0.00006     1.68278   
   152. RY*(   4) H  13                  0.00002     2.16537   
   153. RY*(   1) H  14                  0.00062     0.34489   
   154. RY*(   2) H  14                  0.00010     1.69698   
   155. RY*(   3) H  14                  0.00007     1.68980   
   156. RY*(   4) H  14                  0.00002     2.15914   
   157. RY*(   1) H  15                  0.00066     0.31999   
   158. RY*(   2) H  15                  0.00009     1.70239   
   159. RY*(   3) H  15                  0.00006     1.68073   
   160. RY*(   4) H  15                  0.00002     2.16197   
   161. RY*(   1) H  16                  0.00054     0.33592   
   162. RY*(   2) H  16                  0.00010     1.70388   
   163. RY*(   3) H  16                  0.00006     1.70196   
   164. RY*(   4) H  16                  0.00002     2.14363   
   165. RY*(   1) H  17                  0.00060     0.34081   
   166. RY*(   2) H  17                  0.00012     1.71151   
   167. RY*(   3) H  17                  0.00007     1.68823   
   168. RY*(   4) H  17                  0.00002     2.16735   
   169. RY*(   1) H  18                  0.00063     0.33676   
   170. RY*(   2) H  18                  0.00011     1.70086   
   171. RY*(   3) H  18                  0.00006     1.68855   
   172. RY*(   4) H  18                  0.00002     2.15733   
   173. RY*(   1) H  19                  0.00063     0.31855   
   174. RY*(   2) H  19                  0.00010     1.69756   
   175. RY*(   3) H  19                  0.00006     1.69099   
   176. RY*(   4) H  19                  0.00002     2.14182   
   177. RY*(   1) H  20                  0.00060     0.32184   
   178. RY*(   2) H  20                  0.00009     1.69988   
   179. RY*(   3) H  20                  0.00005     1.69871   
   180. RY*(   4) H  20                  0.00002     2.15028   
   181. RY*(   1) H  21                  0.00180     0.28690   
   182. RY*(   2) H  21                  0.00006     1.75561   
   183. RY*(   3) H  21                  0.00004     1.84512   
   184. RY*(   4) H  21                  0.00002     2.20151   
   185. RY*(   1) H  22                  0.00077     0.28550   
   186. RY*(   2) H  22                  0.00008     1.71583   
   187. RY*(   3) H  22                  0.00008     1.70717   
   188. RY*(   4) H  22                  0.00003     2.19291   
   189. RY*(   1) H  23                  0.00118     0.29798   
   190. RY*(   2) H  23                  0.00008     1.77221   
   191. RY*(   3) H  23                  0.00006     1.72096   
   192. RY*(   4) H  23                  0.00002     2.14596   
   193. RY*(   1) H  24                  0.00165     0.23353   
   194. RY*(   2) H  24                  0.00008     1.73943   
   195. RY*(   3) H  24                  0.00004     1.65704   
   196. RY*(   4) H  24                  0.00002     2.15793   
   197. RY*(   1) H  25                  0.00116     0.21736   
   198. RY*(   2) H  25                  0.00009     1.70361   
   199. RY*(   3) H  25                  0.00006     1.66477   
   200. RY*(   4) H  25                  0.00002     2.15463   
   201. RY*(   1) H  26                  0.00167     0.21179   
   202. RY*(   2) H  26                  0.00009     1.63969   
   203. RY*(   3) H  26                  0.00004     1.82937   
   204. RY*(   4) H  26                  0.00002     2.08268   
   205. RY*(   1) H  27                  0.00077     0.67646   
   206. RY*(   2) H  27                  0.00057     1.49242   
   207. RY*(   3) H  27                  0.00042     1.27662   
   208. RY*(   4) H  27                  0.00001     2.12003   
   209. RY*(   1) H  28                  0.00136     0.25596   
   210. RY*(   2) H  28                  0.00008     1.77851   
   211. RY*(   3) H  28                  0.00006     1.68794   
   212. RY*(   4) H  28                  0.00002     2.14439   
   213. RY*(   1) H  29                  0.00063     0.25004   
   214. RY*(   2) H  29                  0.00009     1.70992   
   215. RY*(   3) H  29                  0.00006     1.70321   
   216. RY*(   4) H  29                  0.00002     2.15611   
   217. RY*(   1) H  30                  0.00122     0.30291   
   218. RY*(   2) H  30                  0.00009     1.78602   
   219. RY*(   3) H  30                  0.00007     1.69635   
   220. RY*(   4) H  30                  0.00002     2.17914   
   221. RY*(   1) H  31                  0.00089     0.29338   
   222. RY*(   2) H  31                  0.00009     1.73052   
   223. RY*(   3) H  31                  0.00006     1.74124   
   224. RY*(   4) H  31                  0.00003     2.18878   
   225. BD*(   1) C   1 - C   2          0.01270     0.24811   
   226. BD*(   1) C   1 - H  12          0.00307     0.32588   
   227. BD*(   1) C   1 - H  13          0.00284     0.32977   
   228. BD*(   1) C   1 - H  14          0.00329     0.32408   
   229. BD*(   1) C   2 - C   3          0.01091     0.24743   
   230. BD*(   1) C   2 - C   4          0.01064     0.24477   
   231. BD*(   1) C   2 - C   5          0.02187     0.22149   
   232. BD*(   1) C   3 - H  15          0.00323     0.32368   
   233. BD*(   1) C   3 - H  16          0.00251     0.33035   
   234. BD*(   1) C   3 - H  17          0.00332     0.32710   
   235. BD*(   1) C   4 - H  18          0.00376     0.31993   
   236. BD*(   1) C   4 - H  19          0.00321     0.31968   
   237. BD*(   1) C   4 - H  20          0.00288     0.32751   
   238. BD*(   1) C   5 - C   6          0.01220     0.22524   
   239. BD*(   1) C   5 - C  11          0.01185     0.23126   
   240. BD*(   1) C   5 - H  21          0.01205     0.29157   
   241. BD*(   1) C   6 - C   7          0.00775     0.22467   
   242. BD*(   1) C   6 - H  22          0.00572     0.30145   
   243. BD*(   1) C   6 - H  23          0.00879     0.28316   
   244. BD*(   1) C   7 - H  24          0.00847     0.27892   
   245. BD*(   1) C   7 - H  25          0.00630     0.28221   
   246. BD*(   1) C   8 - O   9          0.01834     0.09765   
   247. BD*(   1) C   8 - C  10          0.01364     0.21877   
   248. BD*(   1) C   8 - H  26          0.01552     0.25947   
   249. BD*(   1) O   9 - H  27          0.00371     0.24720   
   250. BD*(   1) C  10 - C  11          0.00597     0.24119   
   251. BD*(   1) C  10 - H  28          0.00799     0.28890   
   252. BD*(   1) C  10 - H  29          0.00415     0.30728   
   253. BD*(   1) C  11 - H  30          0.00896     0.29037   
   254. BD*(   1) C  11 - H  31          0.00641     0.31147   
       -------------------------------
              Total Lewis   41.79005  ( 97.1862%)
        Valence non-Lewis    1.12709  (  2.6211%)
        Rydberg non-Lewis    0.08286  (  0.1927%)
       -------------------------------
            Total unit  1   43.00000  (100.0000%)
           Charge unit  1    1.00000
 Unable to Open any file for archive entry.
 1\1\GINC-COMPUTE-1-13\SP\UB3LYP\def2SVP\C10H20O1(1+,2)\ZAHRT2\08-Jan-2
 021\0\\# b3lyp/def2svp geom=NewRedundant pop=NBO\\10\\1,2\C,0,-1.99205
 02998,-0.943909357,1.1353777033\C,0,-1.6948145299,0.127967493,0.072176
 1402\C,0,-2.4566090428,-0.228698295,-1.2181199117\C,0,-2.2310312596,1.
 4831911887,0.5705135067\C,0,-0.1660685034,0.246284312,-0.2343390041\C,
 0,0.6843778923,0.6974834292,0.9675569552\C,0,2.1548488543,0.8935086353
 ,0.586876006\C,0,2.7597875677,-0.3693953268,-0.0263344471\O,0,4.086097
 1937,-0.1640675476,-0.4788483996\C,0,1.9280727693,-0.8265872124,-1.216
 8272467\C,0,0.4572419458,-1.0246299548,-0.841041551\H,0,-1.6611767801,
 -1.9432513845,0.8137342459\H,0,-3.0759790739,-1.0019542424,1.325138504
 8\H,0,-1.5029064243,-0.7166524086,2.094999464\H,0,-2.2275161747,0.4860
 935554,-2.0256623514\H,0,-3.5438333465,-0.1988196511,-1.042741183\H,0,
 -2.2122834381,-1.2380077337,-1.5802435959\H,0,-1.8161437165,1.76035263
 11,1.5507252493\H,0,-1.9913343648,2.2912776801,-0.1401965597\H,0,-3.32
 67837507,1.4464182426,0.6785782186\H,0,-0.0779172366,1.0402163647,-1.0
 012511304\H,0,0.2937035302,1.6330995839,1.3928061755\H,0,0.6177847725,
 -0.0603255987,1.7679059756\H,0,2.2519317988,1.7074346718,-0.1529511897
 \H,0,2.7401312208,1.1970100675,1.4737697908\H,0,2.7335242105,-1.173845
 7088,0.74136464\H,0,4.6118889232,0.1520446713,0.2670524083\H,0,2.01991
 65892,-0.0594176587,-2.0055831806\H,0,2.358580959,-1.754665718,-1.6256
 114725\H,0,0.3786739128,-1.8526819912,-0.1147860408\H,0,-0.1001141984,
 -1.3416926965,-1.7340377202\\Version=ES64L-G16RevC.01\State=2-A\HF=-46
 7.6627242\S2=0.752231\S2-1=0.\S2A=0.750004\RMSD=4.388e-09\Dipole=1.472
 9638,0.1188116,0.524365\Quadrupole=13.8257154,-6.6840461,-7.1416693,-0
 .2831884,3.5741166,2.1259295\PG=C01 [X(C10H20O1)]\\@
 The archive entry for this job was punched.


 A SUCCESSFUL PURSUIT OF SCIENCE MAKES A MAN THE
 BENEFACTOR OF ALL MANKIND OF EVERY AGE.
   --  JOSEPH PRIESTLEY, "EXPERIMENTS AND
 OBSERVATIONS ON DIFFERENT KINDS OF AIR", 1774
 File lengths (MBytes):  RWF=     65 Int=      0 D2E=      0 Chk=      6 Scr=      1
 Normal termination of Gaussian 16
