# Supplementary material for: Machine-Learning-Guided Discovery of Electrochemical Reactions
Source: J Am Chem Soc. 2022 Dec 2;144(49):22599–610. doi: 10.1021/jacs.2c08997 (PMC9756344; doi:10.1021/jacs.2c08997)
Supplement: Supplementary file 3 — ja2c08997_si_003.zip [file ja2c08997_si_003.zip › Oxidation Site Selectivity/Ologs_notimes/11.log]

 Entering Gaussian System, Link 0=g16
 Input=11.com
 Output=11.log
 Initial command:
  
 Copyright (c) 1988-2019, Gaussian, Inc.  All Rights Reserved.
  
 This is part of the Gaussian(R) 16 program.  It is based on
 the Gaussian(R) 09 system (copyright 2009, Gaussian, Inc.),
 the Gaussian(R) 03 system (copyright 2003, Gaussian, Inc.),
 the Gaussian(R) 98 system (copyright 1998, Gaussian, Inc.),
 the Gaussian(R) 94 system (copyright 1995, Gaussian, Inc.),
 the Gaussian 92(TM) system (copyright 1992, Gaussian, Inc.),
 the Gaussian 90(TM) system (copyright 1990, Gaussian, Inc.),
 the Gaussian 88(TM) system (copyright 1988, Gaussian, Inc.),
 the Gaussian 86(TM) system (copyright 1986, Carnegie Mellon
 University), and the Gaussian 82(TM) system (copyright 1983,
 Carnegie Mellon University). Gaussian is a federally registered
 trademark of Gaussian, Inc.
  
 This software contains proprietary and confidential information,
 including trade secrets, belonging to Gaussian, Inc.
  
 This software is provided under written license and may be
 used, copied, transmitted, or stored only in accord with that
 written license.
  
 The following legend is applicable only to US Government
 contracts under FAR:
  
                    RESTRICTED RIGHTS LEGEND
  
 Use, reproduction and disclosure by the US Government is
 subject to restrictions as set forth in subparagraphs (a)
 and (c) of the Commercial Computer Software - Restricted
 Rights clause in FAR 52.227-19.
  
 Gaussian, Inc.
 340 Quinnipiac St., Bldg. 40, Wallingford CT 06492
  
  
 ---------------------------------------------------------------
 Warning -- This program may not be used in any manner that
 competes with the business of Gaussian, Inc. or will provide
 assistance to any competitor of Gaussian, Inc.  The licensee
 of this program is prohibited from giving any competitor of
 Gaussian, Inc. access to this program.  By using this program,
 the user acknowledges that Gaussian, Inc. is engaged in the
 business of creating and licensing software in the field of
 computational chemistry and represents and warrants to the
 licensee that it is not a competitor of Gaussian, Inc. and that
 it will not use this program in any manner prohibited above.
 ---------------------------------------------------------------
  

 Cite this work as:
 Gaussian 16, Revision C.01,
 M. J. Frisch, G. W. Trucks, H. B. Schlegel, G. E. Scuseria, 
 M. A. Robb, J. R. Cheeseman, G. Scalmani, V. Barone, 
 G. A. Petersson, H. Nakatsuji, X. Li, M. Caricato, A. V. Marenich, 
 J. Bloino, B. G. Janesko, R. Gomperts, B. Mennucci, H. P. Hratchian, 
 J. V. Ortiz, A. F. Izmaylov, J. L. Sonnenberg, D. Williams-Young, 
 F. Ding, F. Lipparini, F. Egidi, J. Goings, B. Peng, A. Petrone, 
 T. Henderson, D. Ranasinghe, V. G. Zakrzewski, J. Gao, N. Rega, 
 G. Zheng, W. Liang, M. Hada, M. Ehara, K. Toyota, R. Fukuda, 
 J. Hasegawa, M. Ishida, T. Nakajima, Y. Honda, O. Kitao, H. Nakai, 
 T. Vreven, K. Throssell, J. A. Montgomery, Jr., J. E. Peralta, 
 F. Ogliaro, M. J. Bearpark, J. J. Heyd, E. N. Brothers, K. N. Kudin, 
 V. N. Staroverov, T. A. Keith, R. Kobayashi, J. Normand, 
 K. Raghavachari, A. P. Rendell, J. C. Burant, S. S. Iyengar, 
 J. Tomasi, M. Cossi, J. M. Millam, M. Klene, C. Adamo, R. Cammi, 
 J. W. Ochterski, R. L. Martin, K. Morokuma, O. Farkas, 
 J. B. Foresman, and D. J. Fox, Gaussian, Inc., Wallingford CT, 2019.
 
 ******************************************
 Gaussian 16:  ES64L-G16RevC.01  3-Jul-2019
                 9-Jan-2021 
 ******************************************
 %nprocshared=3
 Will use up to    3 processors via shared memory.
 %mem=1GB
 -----------------------------------------
 # b3lyp/def2svp pop=NBO geom=NewRedundant
 -----------------------------------------
 1/29=4000,38=1,172=1/1;
 2/12=2,17=6,18=5,40=1/2;
 3/5=43,7=101,11=2,25=1,30=1,74=-5/1,2,3;
 4//1;
 5/5=2,38=5/2;
 6/7=2,8=2,9=2,10=2,28=1,40=1/1,7;
 99/5=1,9=1/99;
 --
 11
 --
 Symbolic Z-matrix:
 Charge =  1 Multiplicity = 2
 C                    -2.61062   0.09362   1.33324 
 C                    -2.20055   0.04003  -0.1427 
 C                    -2.9745   -1.05583  -0.88317 
 C                    -0.67386  -0.08894  -0.36373 
 C                    -0.04663  -1.36592   0.21685 
 C                     1.44405  -1.47774  -0.11219 
 C                     2.23379  -0.25281   0.36697 
 C                     3.71669  -0.34737   0.0098 
 C                     1.59218   1.02251  -0.19266 
 C                     0.10271   1.13386   0.13938 
 O                    -0.46994   2.29102  -0.449 
 H                    -3.69749   0.24959   1.4245 
 H                    -2.11659   0.91936   1.86775 
 H                    -2.37098  -0.84439   1.86069 
 H                    -2.47717   1.00555  -0.59452 
 H                    -4.05884  -0.86474  -0.84178 
 H                    -2.80315  -2.05137  -0.44144 
 H                    -2.68339  -1.10617  -1.94509 
 H                    -0.52018  -0.11036  -1.45928 
 H                    -0.5793   -2.25133  -0.16271 
 H                    -0.1742   -1.37453   1.31355 
 H                     1.86603  -2.39394   0.33446 
 H                     1.57182  -1.57591  -1.20621 
 H                     2.14761  -0.21442   1.47012 
 H                     4.27805   0.52387   0.38427 
 H                     4.17463  -1.25382   0.43731 
 H                     3.85376  -0.38774  -1.08408 
 H                     2.12182   1.9123    0.19512 
 H                     1.70051   1.04363  -1.29196 
 H                     0.00007   1.17733   1.24426 
 H                     0.02691   3.0604   -0.14362 
 
                          Input orientation:                          
 ---------------------------------------------------------------------
 Center     Atomic      Atomic             Coordinates (Angstroms)
 Number     Number       Type             X           Y           Z
 ---------------------------------------------------------------------
      1          6           0       -2.610621    0.093618    1.333244
      2          6           0       -2.200546    0.040028   -0.142702
      3          6           0       -2.974503   -1.055827   -0.883172
      4          6           0       -0.673858   -0.088939   -0.363729
      5          6           0       -0.046626   -1.365920    0.216846
      6          6           0        1.444051   -1.477735   -0.112193
      7          6           0        2.233789   -0.252812    0.366969
      8          6           0        3.716690   -0.347372    0.009800
      9          6           0        1.592181    1.022514   -0.192661
     10          6           0        0.102714    1.133857    0.139382
     11          8           0       -0.469943    2.291023   -0.449004
     12          1           0       -3.697486    0.249589    1.424500
     13          1           0       -2.116590    0.919362    1.867745
     14          1           0       -2.370976   -0.844394    1.860694
     15          1           0       -2.477172    1.005552   -0.594523
     16          1           0       -4.058835   -0.864737   -0.841779
     17          1           0       -2.803146   -2.051367   -0.441440
     18          1           0       -2.683393   -1.106166   -1.945093
     19          1           0       -0.520178   -0.110356   -1.459279
     20          1           0       -0.579297   -2.251325   -0.162711
     21          1           0       -0.174203   -1.374527    1.313553
     22          1           0        1.866028   -2.393945    0.334459
     23          1           0        1.571815   -1.575913   -1.206214
     24          1           0        2.147608   -0.214415    1.470117
     25          1           0        4.278053    0.523874    0.384272
     26          1           0        4.174628   -1.253823    0.437314
     27          1           0        3.853756   -0.387736   -1.084078
     28          1           0        2.121815    1.912300    0.195121
     29          1           0        1.700513    1.043633   -1.291956
     30          1           0        0.000069    1.177331    1.244255
     31          1           0        0.026909    3.060405   -0.143621
 ---------------------------------------------------------------------
                    Distance matrix (angstroms):
                    1          2          3          4          5
     1  C    0.000000
     2  C    1.532792   0.000000
     3  C    2.523120   1.532385   0.000000
     4  C    2.581491   1.547986   2.549051   0.000000
     5  C    3.154468   2.597178   3.143034   1.536609   0.000000
     6  C    4.582445   3.948116   4.505112   2.545106   1.530649
     7  C    4.951970   4.473125   5.416086   3.002530   2.542015
     8  C    6.479262   5.931865   6.787590   4.413980   3.904210
     9  C    4.566703   3.918233   5.064673   2.529728   2.925406
    10  C    3.141590   2.565354   3.912748   1.533432   2.505432
    11  O    3.547887   2.855834   4.202705   2.390203   3.741094
    12  H    1.101785   2.177353   2.748120   3.529120   4.170980
    13  H    1.100732   2.195945   3.493556   2.842116   3.497532
    14  H    1.102497   2.196553   2.817401   2.898099   2.894275
    15  H    2.136754   1.101318   2.140079   2.122055   3.491383
    16  H    2.783252   2.181868   1.101819   3.505490   4.179676
    17  H    2.790615   2.196885   1.102538   2.896727   2.915747
    18  H    3.491743   2.189866   1.102250   2.752034   3.419648
    19  H    3.494244   2.140006   2.692494   1.106484   2.147111
    20  H    3.444258   2.806982   2.772236   2.173767   1.100792
    21  H    2.844639   2.868399   3.573353   2.171559   1.104136
    22  H    5.217847   4.763290   5.167584   3.500220   2.174607
    23  H    5.170005   4.239461   4.587358   2.822042   2.165306
    24  H    4.770153   4.644607   5.699295   3.367403   2.776925
    25  H    6.967029   6.517979   7.530036   5.045440   4.722521
    26  H    6.975521   6.530950   7.272755   5.050390   4.228493
    27  H    6.918332   6.141966   6.863806   4.594287   4.226373
    28  H    5.196045   4.722534   5.995411   3.483254   3.930564
    29  H    5.136154   4.188827   5.141071   2.789617   3.336903
    30  H    2.828083   2.838981   4.284976   2.154816   2.743333
    31  H    4.235507   3.752897   5.147696   3.233866   4.441587
                    6          7          8          9         10
     6  C    0.000000
     7  C    1.534183   0.000000
     8  C    2.541159   1.528236   0.000000
     9  C    2.505926   1.533396   2.535965   0.000000
    10  C    2.946674   2.552671   3.907896   1.530086   0.000000
    11  O    4.240324   3.800931   4.969862   2.434580   1.418861
    12  H    5.637418   6.045726   7.571509   5.585087   4.107917
    13  H    4.726986   4.748907   6.251698   4.243925   2.821091
    14  H    4.341409   4.876991   6.382203   4.838205   3.604932
    15  H    4.666406   4.970020   6.368637   4.089183   2.685310
    16  H    5.584784   6.436819   7.839110   5.993084   4.719698
    17  H    4.298388   5.409163   6.753923   5.369314   4.350520
    18  H    4.531377   5.500229   6.734867   5.087517   4.138252
    19  H    2.746372   3.307538   4.490592   2.711047   2.119381
    20  H    2.166779   3.491141   4.702159   3.928643   3.466390
    21  H    2.159201   2.820052   4.230114   3.336855   2.783406
    22  H    1.103179   2.172730   2.778275   3.467714   3.948762
    23  H    1.105823   2.159563   2.754722   2.789180   3.363293
    24  H    2.143519   1.107175   2.147608   2.145536   2.787523
    25  H    3.504923   2.186906   1.102011   2.792025   4.226761
    26  H    2.794306   2.184909   1.101875   3.499659   4.729721
    27  H    2.817683   2.178999   1.103171   2.810365   4.228761
    28  H    3.470755   2.174806   2.772019   1.105715   2.164682
    29  H    2.795516   2.171908   2.773884   1.104822   2.147052
    30  H    3.312765   2.793644   4.202603   2.150236   1.110482
    31  H    4.754366   4.013531   5.025034   2.570113   1.948698
                   11         12         13         14         15
    11  O    0.000000
    12  H    4.253763   0.000000
    13  H    3.155983   1.773216   0.000000
    14  H    4.333529   1.773892   1.782021   0.000000
    15  H    2.388007   2.477317   2.490022   3.075982   0.000000
    16  H    4.795127   2.551140   3.781117   3.186321   2.461864
    17  H    4.929528   3.094507   3.824778   2.635029   3.078059
    18  H    4.321867   3.771023   4.354511   3.827551   2.515138
    19  H    2.605725   4.305929   3.831180   3.871238   2.413064
    20  H    4.552675   4.300804   4.066851   3.046922   3.794159
    21  H    4.078030   3.881183   3.056456   2.325127   3.822198
    22  H    5.293345   6.255330   5.402797   4.762636   5.593118
    23  H    4.437943   6.165926   5.411095   5.048430   4.840705
    24  H    4.100222   5.863660   4.430231   4.578976   5.209573
    25  H    5.134260   8.047765   6.576364   6.947054   6.842742
    26  H    5.909614   8.074959   6.807958   6.711078   7.100416
    27  H    5.125763   7.982506   6.787252   6.901269   6.500890
    28  H    2.697320   6.175779   4.663440   5.527989   4.753568
    29  H    2.641482   6.094919   4.956756   5.484603   4.235672
    30  H    2.080468   3.816426   2.221606   3.176354   3.089876
    31  H    0.965437   4.922480   3.636516   5.001458   3.270498
                   16         17         18         19         20
    16  H    0.000000
    17  H    1.773448   0.000000
    18  H    1.779728   1.780089   0.000000
    19  H    3.670489   3.164722   2.430463   0.000000
    20  H    3.806697   2.250151   2.985883   2.503664   0.000000
    21  H    4.471656   3.232562   4.121508   3.066989   1.764152
    22  H    6.231052   4.745584   5.248996   3.758491   2.499427
    23  H    5.687073   4.466679   4.344353   2.566775   2.484424
    24  H    6.654902   5.615907   5.983097   3.963492   3.775068
    25  H    8.540207   7.580043   7.519621   5.179184   5.620922
    26  H    8.341306   7.077967   7.261551   5.190933   4.894369
    27  H    7.930658   6.891661   6.632632   4.398751   4.896309
    28  H    6.854745   6.353826   6.064790   3.715953   4.975924
    29  H    6.083965   5.530402   4.926140   2.508218   4.162869
    30  H    4.999628   4.596093   4.752606   3.039390   3.751120
    31  H    5.708543   5.850480   5.286904   3.476203   5.346244
                   21         22         23         24         25
    21  H    0.000000
    22  H    2.482011   0.000000
    23  H    3.072192   1.769014   0.000000
    24  H    2.600227   2.473733   3.057444   0.000000
    25  H    4.928496   3.786029   3.776569   2.502584   0.000000
    26  H    4.437871   2.576837   3.095087   2.501172   1.781493
    27  H    4.790286   3.160409   2.575643   3.076507   1.779638
    28  H    4.162430   4.316085   3.799193   2.479757   2.571550
    29  H    4.018798   3.806516   2.624107   3.067837   3.118269
    30  H    2.558740   4.130804   4.006936   2.569026   4.412224
    31  H    4.672518   5.775885   5.001128   4.222080   4.978442
                   26         27         28         29         30
    26  H    0.000000
    27  H    1.779803   0.000000
    28  H    3.781142   3.150577   0.000000
    29  H    3.793405   2.593933   1.772985   0.000000
    30  H    4.897816   4.766705   2.478441   3.056428   0.000000
    31  H    6.012788   5.236305   2.412783   2.861292   2.339420
                   31
    31  H    0.000000
 Stoichiometry    C10H20O(1+,2)
 Framework group  C1[X(C10H20O)]
 Deg. of freedom    87
 Full point group                 C1      NOp   1
 Largest Abelian subgroup         C1      NOp   1
 Largest concise Abelian subgroup C1      NOp   1
                         Standard orientation:                         
 ---------------------------------------------------------------------
 Center     Atomic      Atomic             Coordinates (Angstroms)
 Number     Number       Type             X           Y           Z
 ---------------------------------------------------------------------
      1          6           0       -2.610621    0.093618    1.333244
      2          6           0       -2.200546    0.040028   -0.142702
      3          6           0       -2.974503   -1.055827   -0.883172
      4          6           0       -0.673858   -0.088939   -0.363729
      5          6           0       -0.046626   -1.365920    0.216846
      6          6           0        1.444051   -1.477735   -0.112193
      7          6           0        2.233789   -0.252812    0.366969
      8          6           0        3.716690   -0.347372    0.009800
      9          6           0        1.592181    1.022514   -0.192661
     10          6           0        0.102714    1.133857    0.139382
     11          8           0       -0.469943    2.291023   -0.449004
     12          1           0       -3.697486    0.249589    1.424500
     13          1           0       -2.116590    0.919362    1.867745
     14          1           0       -2.370976   -0.844394    1.860694
     15          1           0       -2.477172    1.005552   -0.594523
     16          1           0       -4.058835   -0.864737   -0.841779
     17          1           0       -2.803146   -2.051367   -0.441440
     18          1           0       -2.683393   -1.106166   -1.945093
     19          1           0       -0.520178   -0.110356   -1.459279
     20          1           0       -0.579297   -2.251325   -0.162711
     21          1           0       -0.174203   -1.374527    1.313553
     22          1           0        1.866028   -2.393945    0.334459
     23          1           0        1.571815   -1.575913   -1.206214
     24          1           0        2.147608   -0.214415    1.470117
     25          1           0        4.278053    0.523874    0.384272
     26          1           0        4.174628   -1.253823    0.437314
     27          1           0        3.853756   -0.387736   -1.084078
     28          1           0        2.121815    1.912300    0.195121
     29          1           0        1.700513    1.043633   -1.291956
     30          1           0        0.000069    1.177331    1.244255
     31          1           0        0.026909    3.060405   -0.143621
 ---------------------------------------------------------------------
 Rotational constants (GHZ):           1.7833619           0.6892083           0.5703613
 Standard basis: def2SVP (5D, 7F)
 There are   265 symmetry adapted cartesian basis functions of A   symmetry.
 There are   254 symmetry adapted basis functions of A   symmetry.
   254 basis functions,   415 primitive gaussians,   265 cartesian basis functions
    44 alpha electrons       43 beta electrons
       nuclear repulsion energy       688.8412127324 Hartrees.
 NAtoms=   31 NActive=   31 NUniq=   31 SFac= 1.00D+00 NAtFMM=   60 NAOKFM=F Big=F
 Integral buffers will be    131072 words long.
 Raffenetti 2 integral format.
 Two-electron integral symmetry is turned on.
 One-electron integrals computed using PRISM.
   1 Symmetry operations used in ECPInt.
 ECPInt:  NShTT=    8001 NPrTT=   27231 LenC2=    7826 LenP2D=   20902.
 LDataN:  DoStor=T MaxTD1= 4 Len=   56
 NBasis=   254 RedAO= T EigKep=  9.30D-04  NBF=   254
 NBsUse=   254 1.00D-06 EigRej= -1.00D+00 NBFU=   254
 ExpMin= 1.22D-01 ExpMax= 2.27D+03 ExpMxC= 3.41D+02 IAcc=3 IRadAn=         5 AccDes= 0.00D+00
 Harris functional with IExCor=  402 and IRadAn=       5 diagonalized for initial guess.
 HarFok:  IExCor=  402 AccDes= 0.00D+00 IRadAn=         5 IDoV= 1 UseB2=F ITyADJ=14
 ICtDFT=  3500011 ScaDFX=  1.000000  1.000000  1.000000  1.000000
 FoFCou: FMM=F IPFlag=           0 FMFlag=      100000 FMFlg1=           0
         NFxFlg=           0 DoJE=T BraDBF=F KetDBF=T FulRan=T
         wScrn=  0.000000 ICntrl=       500 IOpCl=  0 I1Cent=   200000004 NGrid=           0
         NMat0=    1 NMatS0=      1 NMatT0=    0 NMatD0=    1 NMtDS0=    0 NMtDT0=    0
 Petite list used in FoFCou.
 Initial guess <Sx>= 0.0000 <Sy>= 0.0000 <Sz>= 0.5000 <S**2>= 0.7500 S= 0.5000
 Requested convergence on RMS density matrix=1.00D-08 within 128 cycles.
 Requested convergence on MAX density matrix=1.00D-06.
 Requested convergence on             energy=1.00D-06.
 No special actions if energy rises.
 Integral accuracy reduced to 1.0D-05 until final iterations.
 Initial convergence to 1.0D-05 achieved.  Increase integral accuracy.
 SCF Done:  E(UB3LYP) =  -467.670917687     A.U. after   25 cycles
            NFock= 25  Conv=0.76D-08     -V/T= 2.0118
 <Sx>= 0.0000 <Sy>= 0.0000 <Sz>= 0.5000 <S**2>= 0.7525 S= 0.5012
 <L.S>= 0.000000000000E+00
 Annihilation of the first spin contaminant:
 S**2 before annihilation     0.7525,   after     0.7500

 **********************************************************************

            Population analysis using the SCF Density.

 **********************************************************************

 Orbital symmetries:
 Alpha Orbitals:
       Occupied  (A) (A) (A) (A) (A) (A) (A) (A) (A) (A) (A) (A)
                 (A) (A) (A) (A) (A) (A) (A) (A) (A) (A) (A) (A)
                 (A) (A) (A) (A) (A) (A) (A) (A) (A) (A) (A) (A)
                 (A) (A) (A) (A) (A) (A) (A) (A)
       Virtual   (A) (A) (A) (A) (A) (A) (A) (A) (A) (A) (A) (A)
                 (A) (A) (A) (A) (A) (A) (A) (A) (A) (A) (A) (A)
                 (A) (A) (A) (A) (A) (A) (A) (A) (A) (A) (A) (A)
                 (A) (A) (A) (A) (A) (A) (A) (A) (A) (A) (A) (A)
                 (A) (A) (A) (A) (A) (A) (A) (A) (A) (A) (A) (A)
                 (A) (A) (A) (A) (A) (A) (A) (A) (A) (A) (A) (A)
                 (A) (A) (A) (A) (A) (A) (A) (A) (A) (A) (A) (A)
                 (A) (A) (A) (A) (A) (A) (A) (A) (A) (A) (A) (A)
                 (A) (A) (A) (A) (A) (A) (A) (A) (A) (A) (A) (A)
                 (A) (A) (A) (A) (A) (A) (A) (A) (A) (A) (A) (A)
                 (A) (A) (A) (A) (A) (A) (A) (A) (A) (A) (A) (A)
                 (A) (A) (A) (A) (A) (A) (A) (A) (A) (A) (A) (A)
                 (A) (A) (A) (A) (A) (A) (A) (A) (A) (A) (A) (A)
                 (A) (A) (A) (A) (A) (A) (A) (A) (A) (A) (A) (A)
                 (A) (A) (A) (A) (A) (A) (A) (A) (A) (A) (A) (A)
                 (A) (A) (A) (A) (A) (A) (A) (A) (A) (A) (A) (A)
                 (A) (A) (A) (A) (A) (A) (A) (A) (A) (A) (A) (A)
                 (A) (A) (A) (A) (A) (A)
 Beta  Orbitals:
       Occupied  (A) (A) (A) (A) (A) (A) (A) (A) (A) (A) (A) (A)
                 (A) (A) (A) (A) (A) (A) (A) (A) (A) (A) (A) (A)
                 (A) (A) (A) (A) (A) (A) (A) (A) (A) (A) (A) (A)
                 (A) (A) (A) (A) (A) (A) (A)
       Virtual   (A) (A) (A) (A) (A) (A) (A) (A) (A) (A) (A) (A)
                 (A) (A) (A) (A) (A) (A) (A) (A) (A) (A) (A) (A)
                 (A) (A) (A) (A) (A) (A) (A) (A) (A) (A) (A) (A)
                 (A) (A) (A) (A) (A) (A) (A) (A) (A) (A) (A) (A)
                 (A) (A) (A) (A) (A) (A) (A) (A) (A) (A) (A) (A)
                 (A) (A) (A) (A) (A) (A) (A) (A) (A) (A) (A) (A)
                 (A) (A) (A) (A) (A) (A) (A) (A) (A) (A) (A) (A)
                 (A) (A) (A) (A) (A) (A) (A) (A) (A) (A) (A) (A)
                 (A) (A) (A) (A) (A) (A) (A) (A) (A) (A) (A) (A)
                 (A) (A) (A) (A) (A) (A) (A) (A) (A) (A) (A) (A)
                 (A) (A) (A) (A) (A) (A) (A) (A) (A) (A) (A) (A)
                 (A) (A) (A) (A) (A) (A) (A) (A) (A) (A) (A) (A)
                 (A) (A) (A) (A) (A) (A) (A) (A) (A) (A) (A) (A)
                 (A) (A) (A) (A) (A) (A) (A) (A) (A) (A) (A) (A)
                 (A) (A) (A) (A) (A) (A) (A) (A) (A) (A) (A) (A)
                 (A) (A) (A) (A) (A) (A) (A) (A) (A) (A) (A) (A)
                 (A) (A) (A) (A) (A) (A) (A) (A) (A) (A) (A) (A)
                 (A) (A) (A) (A) (A) (A) (A)
 The electronic state is 2-A.
 Alpha  occ. eigenvalues --  -19.39227 -10.43917 -10.37838 -10.36787 -10.35948
 Alpha  occ. eigenvalues --  -10.35673 -10.34587 -10.33959 -10.32470 -10.32179
 Alpha  occ. eigenvalues --  -10.31649  -1.25379  -1.01543  -0.96337  -0.91405
 Alpha  occ. eigenvalues --   -0.90095  -0.83431  -0.82118  -0.79401  -0.76575
 Alpha  occ. eigenvalues --   -0.73486  -0.71205  -0.70913  -0.64953  -0.64776
 Alpha  occ. eigenvalues --   -0.62182  -0.61542  -0.59069  -0.57503  -0.56800
 Alpha  occ. eigenvalues --   -0.56573  -0.55799  -0.55084  -0.53249  -0.52078
 Alpha  occ. eigenvalues --   -0.51290  -0.51071  -0.50233  -0.49850  -0.48960
 Alpha  occ. eigenvalues --   -0.47863  -0.47595  -0.46948  -0.46493
 Alpha virt. eigenvalues --   -0.12393  -0.09012  -0.08651  -0.07567  -0.04871
 Alpha virt. eigenvalues --   -0.04048  -0.03722  -0.03069  -0.02503  -0.01529
 Alpha virt. eigenvalues --   -0.01150  -0.00647   0.00727   0.00995   0.01674
 Alpha virt. eigenvalues --    0.02155   0.02567   0.03004   0.03688   0.04535
 Alpha virt. eigenvalues --    0.05046   0.05153   0.06316   0.07552   0.08424
 Alpha virt. eigenvalues --    0.09317   0.10122   0.11175   0.11909   0.12484
 Alpha virt. eigenvalues --    0.13288   0.24651   0.25696   0.26313   0.27546
 Alpha virt. eigenvalues --    0.27972   0.28433   0.29013   0.30170   0.32019
 Alpha virt. eigenvalues --    0.36873   0.37693   0.39172   0.40473   0.41943
 Alpha virt. eigenvalues --    0.42798   0.44123   0.44399   0.45133   0.46451
 Alpha virt. eigenvalues --    0.46870   0.47900   0.48259   0.49444   0.49924
 Alpha virt. eigenvalues --    0.50537   0.50864   0.51357   0.51592   0.52402
 Alpha virt. eigenvalues --    0.52498   0.53204   0.53810   0.54438   0.54982
 Alpha virt. eigenvalues --    0.55771   0.56067   0.56451   0.56723   0.57398
 Alpha virt. eigenvalues --    0.57874   0.58632   0.58700   0.59831   0.60334
 Alpha virt. eigenvalues --    0.60642   0.61789   0.66403   0.69943   0.73828
 Alpha virt. eigenvalues --    0.76435   0.79663   0.82596   0.84527   0.87225
 Alpha virt. eigenvalues --    0.89716   0.91761   0.93655   0.95642   0.98658
 Alpha virt. eigenvalues --    0.99499   1.00423   1.03161   1.04188   1.06544
 Alpha virt. eigenvalues --    1.09229   1.10755   1.12881   1.15091   1.18583
 Alpha virt. eigenvalues --    1.19492   1.22914   1.25517   1.26132   1.28113
 Alpha virt. eigenvalues --    1.32908   1.35733   1.39502   1.40192   1.40441
 Alpha virt. eigenvalues --    1.41523   1.43661   1.46251   1.49279   1.49986
 Alpha virt. eigenvalues --    1.54640   1.56601   1.57115   1.57945   1.58870
 Alpha virt. eigenvalues --    1.59577   1.61523   1.62279   1.63559   1.63830
 Alpha virt. eigenvalues --    1.64800   1.65656   1.66130   1.67199   1.67625
 Alpha virt. eigenvalues --    1.67819   1.68687   1.69689   1.70518   1.71390
 Alpha virt. eigenvalues --    1.71711   1.72466   1.72986   1.73658   1.75448
 Alpha virt. eigenvalues --    1.75964   1.76540   1.77850   1.79372   1.80896
 Alpha virt. eigenvalues --    1.81307   1.83483   1.84553   1.85535   1.85917
 Alpha virt. eigenvalues --    1.88123   1.91937   1.93067   1.95253   1.96218
 Alpha virt. eigenvalues --    2.00357   2.01711   2.03625   2.05664   2.06179
 Alpha virt. eigenvalues --    2.09623   2.10893   2.14148   2.16255   2.16888
 Alpha virt. eigenvalues --    2.17522   2.21477   2.24578   2.25964   2.27489
 Alpha virt. eigenvalues --    2.28022   2.29209   2.31315   2.31982   2.34958
 Alpha virt. eigenvalues --    2.37625   2.39073   2.41199   2.43051   2.43499
 Alpha virt. eigenvalues --    2.46303   2.47708   2.49082   2.51048   2.54208
 Alpha virt. eigenvalues --    2.56504   2.64880   2.66615   2.67239   2.69604
 Alpha virt. eigenvalues --    2.71492   2.72189   2.73789   2.74931   2.76314
 Alpha virt. eigenvalues --    2.77201   2.78658   2.79194   2.83779   2.84694
 Alpha virt. eigenvalues --    2.86681   2.88560   2.89882   2.90014   2.94897
 Alpha virt. eigenvalues --    2.94988   2.95811   3.01977   3.17388   3.55484
  Beta  occ. eigenvalues --  -19.38268 -10.43820 -10.37578 -10.36671 -10.35759
  Beta  occ. eigenvalues --  -10.35604 -10.34517 -10.33903 -10.32386 -10.32170
  Beta  occ. eigenvalues --  -10.31640  -1.23402  -1.00926  -0.95793  -0.90639
  Beta  occ. eigenvalues --   -0.89708  -0.82932  -0.81944  -0.78929  -0.76062
  Beta  occ. eigenvalues --   -0.72851  -0.70524  -0.70377  -0.64075  -0.63153
  Beta  occ. eigenvalues --   -0.61588  -0.60992  -0.58629  -0.56976  -0.56373
  Beta  occ. eigenvalues --   -0.55519  -0.55228  -0.53947  -0.52963  -0.51549
  Beta  occ. eigenvalues --   -0.50704  -0.49879  -0.49676  -0.48719  -0.47888
  Beta  occ. eigenvalues --   -0.47508  -0.46614  -0.46263
  Beta virt. eigenvalues --   -0.40874  -0.12126  -0.08814  -0.08503  -0.07469
  Beta virt. eigenvalues --   -0.04689  -0.03857  -0.03556  -0.02979  -0.02384
  Beta virt. eigenvalues --   -0.01338  -0.01000  -0.00488   0.00907   0.01150
  Beta virt. eigenvalues --    0.01786   0.02356   0.02723   0.03179   0.03952
  Beta virt. eigenvalues --    0.04932   0.05207   0.05334   0.06528   0.07807
  Beta virt. eigenvalues --    0.08817   0.09628   0.10335   0.11488   0.12121
  Beta virt. eigenvalues --    0.12689   0.13485   0.24855   0.25952   0.26489
  Beta virt. eigenvalues --    0.27828   0.28221   0.28559   0.29446   0.30453
  Beta virt. eigenvalues --    0.32307   0.37060   0.38040   0.39525   0.40737
  Beta virt. eigenvalues --    0.42238   0.43152   0.44473   0.44724   0.45420
  Beta virt. eigenvalues --    0.46747   0.47203   0.48099   0.48645   0.49743
  Beta virt. eigenvalues --    0.50087   0.50696   0.51051   0.51738   0.51776
  Beta virt. eigenvalues --    0.52650   0.52733   0.53365   0.54070   0.54643
  Beta virt. eigenvalues --    0.55124   0.55909   0.56245   0.56593   0.56898
  Beta virt. eigenvalues --    0.57551   0.58037   0.58812   0.58881   0.60002
  Beta virt. eigenvalues --    0.60505   0.60892   0.61911   0.66533   0.70217
  Beta virt. eigenvalues --    0.74080   0.76733   0.80003   0.83313   0.84831
  Beta virt. eigenvalues --    0.88777   0.90039   0.91944   0.93903   0.95870
  Beta virt. eigenvalues --    0.98854   0.99814   1.00822   1.03408   1.04606
  Beta virt. eigenvalues --    1.06788   1.09496   1.11005   1.13070   1.15379
  Beta virt. eigenvalues --    1.18862   1.19761   1.23275   1.25829   1.26567
  Beta virt. eigenvalues --    1.28644   1.33127   1.36031   1.39689   1.40293
  Beta virt. eigenvalues --    1.40628   1.41717   1.44089   1.46492   1.49611
  Beta virt. eigenvalues --    1.50215   1.55026   1.56885   1.57320   1.58227
  Beta virt. eigenvalues --    1.59293   1.59834   1.61734   1.62620   1.63782
  Beta virt. eigenvalues --    1.63988   1.65047   1.65953   1.66323   1.67600
  Beta virt. eigenvalues --    1.67808   1.68024   1.68884   1.69915   1.70728
  Beta virt. eigenvalues --    1.71751   1.72034   1.72739   1.73203   1.73905
  Beta virt. eigenvalues --    1.75778   1.76222   1.76837   1.78147   1.79655
  Beta virt. eigenvalues --    1.81203   1.81539   1.83677   1.84845   1.85726
  Beta virt. eigenvalues --    1.86142   1.88385   1.92212   1.93316   1.95577
  Beta virt. eigenvalues --    1.96681   2.00679   2.02089   2.03900   2.05999
  Beta virt. eigenvalues --    2.06716   2.09895   2.11234   2.14515   2.16531
  Beta virt. eigenvalues --    2.17273   2.17818   2.21735   2.24883   2.26285
  Beta virt. eigenvalues --    2.27671   2.28256   2.29375   2.31527   2.32221
  Beta virt. eigenvalues --    2.35347   2.37954   2.39388   2.41483   2.43421
  Beta virt. eigenvalues --    2.43734   2.46593   2.47981   2.49449   2.51244
  Beta virt. eigenvalues --    2.54496   2.56937   2.65412   2.67445   2.68009
  Beta virt. eigenvalues --    2.69879   2.71887   2.72458   2.74182   2.75242
  Beta virt. eigenvalues --    2.76978   2.77808   2.79301   2.79801   2.84254
  Beta virt. eigenvalues --    2.85446   2.87113   2.88906   2.90157   2.90552
  Beta virt. eigenvalues --    2.95340   2.95460   2.96020   3.02374   3.18812
  Beta virt. eigenvalues --    3.56171
          Condensed to atoms (all electrons):
               1          2          3          4          5          6
     1  C    4.579148   0.405859  -0.052131  -0.053158  -0.015562   0.000281
     2  C    0.405859   4.794692   0.432886   0.290038  -0.033597   0.007142
     3  C   -0.052131   0.432886   4.511556  -0.050069  -0.010216   0.000289
     4  C   -0.053158   0.290038  -0.050069   5.309746   0.337459  -0.035019
     5  C   -0.015562  -0.033597  -0.010216   0.337459   4.700623   0.379228
     6  C    0.000281   0.007142   0.000289  -0.035019   0.379228   4.654880
     7  C   -0.000119   0.000580  -0.000026  -0.010874  -0.041728   0.398812
     8  C    0.000002   0.000010  -0.000000   0.000652   0.008229  -0.044262
     9  C   -0.000035   0.007421  -0.000214  -0.041984  -0.012125  -0.061057
    10  C   -0.005978  -0.034992   0.009107   0.218947  -0.049795  -0.014734
    11  O   -0.001340  -0.003702  -0.000061  -0.069748   0.004039   0.000130
    12  H    0.379719  -0.013754  -0.004174   0.008802   0.000293  -0.000006
    13  H    0.380414  -0.019389   0.007134  -0.010245  -0.001684   0.000029
    14  H    0.384241  -0.016201  -0.005731  -0.009258   0.005337  -0.000118
    15  H   -0.029371   0.348906  -0.018464  -0.023465   0.010442  -0.000329
    16  H   -0.003849  -0.014001   0.378195   0.008289   0.000261  -0.000009
    17  H   -0.008868  -0.014225   0.390650  -0.013605   0.004352   0.000009
    18  H    0.007890  -0.017321   0.382492  -0.003888  -0.003591   0.000000
    19  H    0.010104  -0.022256  -0.009552   0.338758  -0.029243   0.001038
    20  H   -0.002337  -0.003582   0.006138  -0.015932   0.359693  -0.002520
    21  H    0.008719  -0.008410  -0.001459  -0.018171   0.358253  -0.013091
    22  H   -0.000010  -0.000147  -0.000028   0.006483  -0.004332   0.357371
    23  H    0.000011   0.000022  -0.000053  -0.005256  -0.016035   0.361655
    24  H   -0.000027  -0.000015  -0.000003  -0.008761  -0.000926  -0.030310
    25  H   -0.000000  -0.000001   0.000000  -0.000029  -0.000534   0.008247
    26  H   -0.000000   0.000000  -0.000000  -0.000010   0.000655  -0.007111
    27  H   -0.000000   0.000002   0.000000  -0.000146   0.000420  -0.011351
    28  H   -0.000008  -0.000325   0.000012   0.011083  -0.000077   0.008953
    29  H    0.000019   0.000074  -0.000047  -0.019991  -0.004021  -0.006365
    30  H    0.009023  -0.012268  -0.000032  -0.032782  -0.001576  -0.004504
    31  H   -0.000098   0.000197   0.000027   0.009931  -0.000405   0.000037
               7          8          9         10         11         12
     1  C   -0.000119   0.000002  -0.000035  -0.005978  -0.001340   0.379719
     2  C    0.000580   0.000010   0.007421  -0.034992  -0.003702  -0.013754
     3  C   -0.000026  -0.000000  -0.000214   0.009107  -0.000061  -0.004174
     4  C   -0.010874   0.000652  -0.041984   0.218947  -0.069748   0.008802
     5  C   -0.041728   0.008229  -0.012125  -0.049795   0.004039   0.000293
     6  C    0.398812  -0.044262  -0.061057  -0.014734   0.000130  -0.000006
     7  C    4.889726   0.405392   0.295820  -0.024896   0.004366   0.000004
     8  C    0.405392   4.465606  -0.035032   0.006875  -0.000043  -0.000000
     9  C    0.295820  -0.035032   4.856516   0.308577  -0.019140  -0.000013
    10  C   -0.024896   0.006875   0.308577   4.901636   0.305426   0.000068
    11  O    0.004366  -0.000043  -0.019140   0.305426   7.576957  -0.000113
    12  H    0.000004  -0.000000  -0.000013   0.000068  -0.000113   0.604639
    13  H   -0.000008  -0.000000   0.000110   0.005236   0.000965  -0.017376
    14  H   -0.000010   0.000001   0.000089  -0.002921   0.000119  -0.014459
    15  H   -0.000157   0.000002   0.001577  -0.017982   0.021626  -0.005387
    16  H    0.000002  -0.000000   0.000007  -0.000416  -0.000021   0.003411
    17  H   -0.000018   0.000000   0.000018  -0.000051  -0.000003  -0.000838
    18  H   -0.000003  -0.000000  -0.000035   0.000685  -0.000016   0.000109
    19  H   -0.007430   0.000012  -0.007684  -0.009047   0.000293  -0.000270
    20  H    0.006615  -0.000290   0.000673   0.008817  -0.000093  -0.000029
    21  H   -0.006487   0.000087  -0.007490  -0.009136  -0.000033  -0.000333
    22  H   -0.017370  -0.001287   0.009881   0.001296  -0.000000   0.000000
    23  H   -0.022233  -0.005320  -0.006947  -0.008433   0.000009   0.000000
    24  H    0.359826  -0.025576  -0.027424  -0.004901  -0.000021   0.000002
    25  H   -0.016389   0.385172  -0.006628   0.000706  -0.000007   0.000000
    26  H   -0.011185   0.386212   0.007549  -0.000415   0.000001   0.000000
    27  H   -0.013984   0.388053  -0.011309   0.000415  -0.000000   0.000000
    28  H   -0.003923  -0.003972   0.351591  -0.020600  -0.002084  -0.000001
    29  H   -0.012598  -0.003002   0.348962   0.000300   0.000395   0.000001
    30  H   -0.003388   0.000185  -0.022174   0.358729  -0.026249  -0.000251
    31  H    0.000290  -0.000018  -0.001195  -0.020580   0.317186   0.000001
              13         14         15         16         17         18
     1  C    0.380414   0.384241  -0.029371  -0.003849  -0.008868   0.007890
     2  C   -0.019389  -0.016201   0.348906  -0.014001  -0.014225  -0.017321
     3  C    0.007134  -0.005731  -0.018464   0.378195   0.390650   0.382492
     4  C   -0.010245  -0.009258  -0.023465   0.008289  -0.013605  -0.003888
     5  C   -0.001684   0.005337   0.010442   0.000261   0.004352  -0.003591
     6  C    0.000029  -0.000118  -0.000329  -0.000009   0.000009   0.000000
     7  C   -0.000008  -0.000010  -0.000157   0.000002  -0.000018  -0.000003
     8  C   -0.000000   0.000001   0.000002  -0.000000   0.000000  -0.000000
     9  C    0.000110   0.000089   0.001577   0.000007   0.000018  -0.000035
    10  C    0.005236  -0.002921  -0.017982  -0.000416  -0.000051   0.000685
    11  O    0.000965   0.000119   0.021626  -0.000021  -0.000003  -0.000016
    12  H   -0.017376  -0.014459  -0.005387   0.003411  -0.000838   0.000109
    13  H    0.654206  -0.023245  -0.005450   0.000022   0.000104  -0.000467
    14  H   -0.023245   0.618367   0.007097  -0.000784   0.004865  -0.000027
    15  H   -0.005450   0.007097   0.667050  -0.005988   0.006643  -0.006579
    16  H    0.000022  -0.000784  -0.005988   0.609281  -0.014491  -0.017874
    17  H    0.000104   0.004865   0.006643  -0.014491   0.618491  -0.024070
    18  H   -0.000467  -0.000027  -0.006579  -0.017874  -0.024070   0.637393
    19  H   -0.000198  -0.000310  -0.009020   0.000205  -0.001395   0.006997
    20  H    0.000100  -0.000010  -0.000106  -0.000468   0.003806   0.001119
    21  H    0.000182   0.003015  -0.000131  -0.000005   0.000056   0.000076
    22  H    0.000003  -0.000001   0.000008   0.000000  -0.000003   0.000001
    23  H   -0.000006   0.000000   0.000001  -0.000001   0.000037  -0.000017
    24  H   -0.000081  -0.000029   0.000006  -0.000000   0.000002  -0.000000
    25  H    0.000000   0.000000   0.000000   0.000000  -0.000000   0.000000
    26  H    0.000000  -0.000000  -0.000000   0.000000  -0.000000  -0.000000
    27  H   -0.000000   0.000000   0.000000  -0.000000   0.000000   0.000000
    28  H    0.000038   0.000001  -0.000054  -0.000000  -0.000000   0.000000
    29  H   -0.000025  -0.000007  -0.000043   0.000001  -0.000001  -0.000005
    30  H    0.003633  -0.000893  -0.001203   0.000023  -0.000060  -0.000023
    31  H    0.000005   0.000009  -0.000759  -0.000001   0.000001  -0.000001
              19         20         21         22         23         24
     1  C    0.010104  -0.002337   0.008719  -0.000010   0.000011  -0.000027
     2  C   -0.022256  -0.003582  -0.008410  -0.000147   0.000022  -0.000015
     3  C   -0.009552   0.006138  -0.001459  -0.000028  -0.000053  -0.000003
     4  C    0.338758  -0.015932  -0.018171   0.006483  -0.005256  -0.008761
     5  C   -0.029243   0.359693   0.358253  -0.004332  -0.016035  -0.000926
     6  C    0.001038  -0.002520  -0.013091   0.357371   0.361655  -0.030310
     7  C   -0.007430   0.006615  -0.006487  -0.017370  -0.022233   0.359826
     8  C    0.000012  -0.000290   0.000087  -0.001287  -0.005320  -0.025576
     9  C   -0.007684   0.000673  -0.007490   0.009881  -0.006947  -0.027424
    10  C   -0.009047   0.008817  -0.009136   0.001296  -0.008433  -0.004901
    11  O    0.000293  -0.000093  -0.000033  -0.000000   0.000009  -0.000021
    12  H   -0.000270  -0.000029  -0.000333   0.000000   0.000000   0.000002
    13  H   -0.000198   0.000100   0.000182   0.000003  -0.000006  -0.000081
    14  H   -0.000310  -0.000010   0.003015  -0.000001   0.000000  -0.000029
    15  H   -0.009020  -0.000106  -0.000131   0.000008   0.000001   0.000006
    16  H    0.000205  -0.000468  -0.000005   0.000000  -0.000001  -0.000000
    17  H   -0.001395   0.003806   0.000056  -0.000003   0.000037   0.000002
    18  H    0.006997   0.001119   0.000076   0.000001  -0.000017  -0.000000
    19  H    0.684320  -0.008639   0.008588  -0.000193   0.006325   0.000518
    20  H   -0.008639   0.638365  -0.023559  -0.005209  -0.008109  -0.000134
    21  H    0.008588  -0.023559   0.671179  -0.008065   0.007989   0.006128
    22  H   -0.000193  -0.005209  -0.008065   0.632866  -0.023334  -0.008418
    23  H    0.006325  -0.008109   0.007989  -0.023334   0.675682   0.008970
    24  H    0.000518  -0.000134   0.006128  -0.008418   0.008970   0.702702
    25  H    0.000001   0.000013   0.000006  -0.000081  -0.000147  -0.006889
    26  H   -0.000005  -0.000015  -0.000053   0.003802  -0.001001  -0.006712
    27  H   -0.000033  -0.000002   0.000015  -0.001079   0.006961   0.007766
    28  H   -0.000321   0.000037   0.000036  -0.000377  -0.000059  -0.009155
    29  H    0.007746  -0.000099   0.000392  -0.000190   0.005330   0.008673
    30  H    0.009047  -0.000445   0.006298  -0.000142   0.000468   0.007849
    31  H   -0.000409   0.000018  -0.000002  -0.000003   0.000002  -0.000008
              25         26         27         28         29         30
     1  C   -0.000000  -0.000000  -0.000000  -0.000008   0.000019   0.009023
     2  C   -0.000001   0.000000   0.000002  -0.000325   0.000074  -0.012268
     3  C    0.000000  -0.000000   0.000000   0.000012  -0.000047  -0.000032
     4  C   -0.000029  -0.000010  -0.000146   0.011083  -0.019991  -0.032782
     5  C   -0.000534   0.000655   0.000420  -0.000077  -0.004021  -0.001576
     6  C    0.008247  -0.007111  -0.011351   0.008953  -0.006365  -0.004504
     7  C   -0.016389  -0.011185  -0.013984  -0.003923  -0.012598  -0.003388
     8  C    0.385172   0.386212   0.388053  -0.003972  -0.003002   0.000185
     9  C   -0.006628   0.007549  -0.011309   0.351591   0.348962  -0.022174
    10  C    0.000706  -0.000415   0.000415  -0.020600   0.000300   0.358729
    11  O   -0.000007   0.000001  -0.000000  -0.002084   0.000395  -0.026249
    12  H    0.000000   0.000000   0.000000  -0.000001   0.000001  -0.000251
    13  H    0.000000   0.000000  -0.000000   0.000038  -0.000025   0.003633
    14  H    0.000000  -0.000000   0.000000   0.000001  -0.000007  -0.000893
    15  H    0.000000  -0.000000   0.000000  -0.000054  -0.000043  -0.001203
    16  H    0.000000   0.000000  -0.000000  -0.000000   0.000001   0.000023
    17  H   -0.000000  -0.000000   0.000000  -0.000000  -0.000001  -0.000060
    18  H    0.000000  -0.000000   0.000000   0.000000  -0.000005  -0.000023
    19  H    0.000001  -0.000005  -0.000033  -0.000321   0.007746   0.009047
    20  H    0.000013  -0.000015  -0.000002   0.000037  -0.000099  -0.000445
    21  H    0.000006  -0.000053   0.000015   0.000036   0.000392   0.006298
    22  H   -0.000081   0.003802  -0.001079  -0.000377  -0.000190  -0.000142
    23  H   -0.000147  -0.001001   0.006961  -0.000059   0.005330   0.000468
    24  H   -0.006889  -0.006712   0.007766  -0.009155   0.008673   0.007849
    25  H    0.628419  -0.019691  -0.021054   0.005654  -0.001361  -0.000082
    26  H   -0.019691   0.606882  -0.019269  -0.000073  -0.000223  -0.000011
    27  H   -0.021054  -0.019269   0.630874  -0.001185   0.006875   0.000021
    28  H    0.005654  -0.000073  -0.001185   0.654615  -0.029658  -0.010797
    29  H   -0.001361  -0.000223   0.006875  -0.029658   0.643962   0.008721
    30  H   -0.000082  -0.000011   0.000021  -0.010797   0.008721   0.651240
    31  H    0.000001   0.000000   0.000001   0.006756  -0.001488  -0.005247
              31
     1  C   -0.000098
     2  C    0.000197
     3  C    0.000027
     4  C    0.009931
     5  C   -0.000405
     6  C    0.000037
     7  C    0.000290
     8  C   -0.000018
     9  C   -0.001195
    10  C   -0.020580
    11  O    0.317186
    12  H    0.000001
    13  H    0.000005
    14  H    0.000009
    15  H   -0.000759
    16  H   -0.000001
    17  H    0.000001
    18  H   -0.000001
    19  H   -0.000409
    20  H    0.000018
    21  H   -0.000002
    22  H   -0.000003
    23  H    0.000002
    24  H   -0.000008
    25  H    0.000001
    26  H    0.000000
    27  H    0.000001
    28  H    0.006756
    29  H   -0.001488
    30  H   -0.005247
    31  H    0.475358
          Atomic-Atomic Spin Densities.
               1          2          3          4          5          6
     1  C    0.001799  -0.008290   0.000444  -0.002209   0.001698  -0.000142
     2  C   -0.008290   0.102405  -0.006565   0.031213  -0.013066   0.001618
     3  C    0.000444  -0.006565   0.000871   0.000847   0.000756  -0.000078
     4  C   -0.002209   0.031213   0.000847   0.012739   0.008900  -0.002911
     5  C    0.001698  -0.013066   0.000756   0.008900   0.030399   0.005488
     6  C   -0.000142   0.001618  -0.000078  -0.002911   0.005488   0.026379
     7  C    0.000046  -0.000464   0.000010   0.003052   0.000468  -0.007688
     8  C   -0.000001   0.000017  -0.000000  -0.000233   0.000216  -0.002069
     9  C   -0.000118   0.001346  -0.000020  -0.004398  -0.000339   0.003243
    10  C    0.000924  -0.000876  -0.000049  -0.001699  -0.000457   0.002002
    11  O   -0.000054   0.000477   0.000003   0.003103   0.000100  -0.000162
    12  H    0.002394  -0.000795   0.000678  -0.000110  -0.000097   0.000004
    13  H    0.000390   0.001164   0.000015   0.000771  -0.000271   0.000031
    14  H    0.005673  -0.004392  -0.000174   0.000316   0.000705  -0.000072
    15  H    0.001239   0.006667  -0.002631   0.001842   0.000613  -0.000053
    16  H   -0.000135  -0.001845   0.006544  -0.000004  -0.000133   0.000005
    17  H    0.000828  -0.003635   0.001946  -0.000143   0.001168  -0.000120
    18  H   -0.000005  -0.000273   0.000407  -0.000002   0.000106  -0.000010
    19  H    0.000264  -0.005429   0.000369   0.001014   0.003657  -0.002215
    20  H    0.000186  -0.001473   0.000235   0.000201   0.001166  -0.001117
    21  H   -0.000096   0.000102   0.000005   0.000648   0.000479   0.000121
    22  H    0.000016  -0.000127   0.000008   0.000191  -0.003046   0.003942
    23  H   -0.000005   0.000108  -0.000011  -0.000341  -0.000043   0.002445
    24  H   -0.000005   0.000024  -0.000000  -0.000033  -0.000030   0.000066
    25  H    0.000000  -0.000000   0.000000   0.000004   0.000003   0.000038
    26  H    0.000000  -0.000001   0.000000   0.000015  -0.000075   0.001200
    27  H   -0.000000   0.000000  -0.000000  -0.000010   0.000003  -0.000155
    28  H    0.000003  -0.000022   0.000000  -0.000022   0.000000  -0.000092
    29  H    0.000009  -0.000179   0.000003   0.000868   0.000200  -0.000710
    30  H    0.001307  -0.003868   0.000006  -0.001468   0.001876  -0.001232
    31  H    0.000004  -0.000072   0.000000  -0.000083   0.000015  -0.000001
               7          8          9         10         11         12
     1  C    0.000046  -0.000001  -0.000118   0.000924  -0.000054   0.002394
     2  C   -0.000464   0.000017   0.001346  -0.000876   0.000477  -0.000795
     3  C    0.000010  -0.000000  -0.000020  -0.000049   0.000003   0.000678
     4  C    0.003052  -0.000233  -0.004398  -0.001699   0.003103  -0.000110
     5  C    0.000468   0.000216  -0.000339  -0.000457   0.000100  -0.000097
     6  C   -0.007688  -0.002069   0.003243   0.002002  -0.000162   0.000004
     7  C    0.014309   0.005987   0.018311  -0.006716   0.000425  -0.000002
     8  C    0.005987   0.045348  -0.005798   0.000755  -0.000042   0.000000
     9  C    0.018311  -0.005798   0.085419   0.051043  -0.012686   0.000009
    10  C   -0.006716   0.000755   0.051043   0.025636  -0.037700  -0.000063
    11  O    0.000425  -0.000042  -0.012686  -0.037700   0.397013   0.000094
    12  H   -0.000002   0.000000   0.000009  -0.000063   0.000094   0.011012
    13  H   -0.000020   0.000001   0.000093  -0.000801   0.000393   0.001240
    14  H    0.000038  -0.000001  -0.000065   0.000231  -0.000062  -0.001955
    15  H    0.000080  -0.000002  -0.000523  -0.000139  -0.005586  -0.001043
    16  H   -0.000001   0.000000   0.000003  -0.000004   0.000012   0.000662
    17  H    0.000010  -0.000000  -0.000015   0.000021  -0.000004  -0.000347
    18  H    0.000002  -0.000000  -0.000005  -0.000017   0.000000  -0.000006
    19  H    0.000934  -0.000122  -0.001910  -0.003013   0.001497  -0.000042
    20  H    0.000178  -0.000025  -0.000175  -0.000039   0.000005  -0.000012
    21  H   -0.000078  -0.000013   0.000201  -0.000014   0.000005  -0.000001
    22  H   -0.000080  -0.002250  -0.000450  -0.000115   0.000005  -0.000000
    23  H   -0.000757   0.000866   0.000312   0.000265  -0.000021   0.000000
    24  H    0.000138   0.000913   0.000693   0.000111  -0.000008   0.000000
    25  H    0.000787  -0.001043   0.000161  -0.000041   0.000003  -0.000000
    26  H   -0.000975  -0.001448   0.000283  -0.000018   0.000001  -0.000000
    27  H    0.000275   0.001399  -0.000346   0.000031  -0.000002   0.000000
    28  H    0.001261  -0.000557  -0.000889   0.000201   0.000604  -0.000000
    29  H    0.002351  -0.001797  -0.000582  -0.003686   0.002220  -0.000001
    30  H    0.003130  -0.000378  -0.008758   0.005176  -0.002389  -0.000217
    31  H    0.000012  -0.000002  -0.000269   0.000052   0.001506  -0.000000
              13         14         15         16         17         18
     1  C    0.000390   0.005673   0.001239  -0.000135   0.000828  -0.000005
     2  C    0.001164  -0.004392   0.006667  -0.001845  -0.003635  -0.000273
     3  C    0.000015  -0.000174  -0.002631   0.006544   0.001946   0.000407
     4  C    0.000771   0.000316   0.001842  -0.000004  -0.000143  -0.000002
     5  C   -0.000271   0.000705   0.000613  -0.000133   0.001168   0.000106
     6  C    0.000031  -0.000072  -0.000053   0.000005  -0.000120  -0.000010
     7  C   -0.000020   0.000038   0.000080  -0.000001   0.000010   0.000002
     8  C    0.000001  -0.000001  -0.000002   0.000000  -0.000000  -0.000000
     9  C    0.000093  -0.000065  -0.000523   0.000003  -0.000015  -0.000005
    10  C   -0.000801   0.000231  -0.000139  -0.000004   0.000021  -0.000017
    11  O    0.000393  -0.000062  -0.005586   0.000012  -0.000004   0.000000
    12  H    0.001240  -0.001955  -0.001043   0.000662  -0.000347  -0.000006
    13  H    0.001660  -0.001550  -0.001119   0.000077  -0.000074  -0.000003
    14  H   -0.001550   0.013633   0.000463  -0.000279   0.000802   0.000011
    15  H   -0.001119   0.000463   0.045048  -0.001301   0.000613   0.000119
    16  H    0.000077  -0.000279  -0.001301   0.015089  -0.002624  -0.000337
    17  H   -0.000074   0.000802   0.000613  -0.002624   0.015457   0.000231
    18  H   -0.000003   0.000011   0.000119  -0.000337   0.000231  -0.000350
    19  H   -0.000077   0.000120   0.002077  -0.000162   0.000457   0.000141
    20  H   -0.000021   0.000143   0.000049  -0.000036   0.000583   0.000011
    21  H    0.000013  -0.000043   0.000012  -0.000001  -0.000001  -0.000000
    22  H   -0.000004   0.000021   0.000004  -0.000001   0.000025   0.000001
    23  H    0.000001  -0.000004  -0.000008   0.000001  -0.000015  -0.000002
    24  H    0.000004  -0.000005  -0.000002   0.000000  -0.000000  -0.000000
    25  H   -0.000000   0.000000   0.000000  -0.000000   0.000000   0.000000
    26  H   -0.000000   0.000000   0.000000  -0.000000   0.000000   0.000000
    27  H    0.000000  -0.000000  -0.000000   0.000000  -0.000000  -0.000000
    28  H   -0.000005   0.000001   0.000007  -0.000000   0.000000   0.000000
    29  H   -0.000006   0.000003   0.000082  -0.000001   0.000003   0.000002
    30  H   -0.001686   0.000803   0.001514  -0.000018   0.000053   0.000005
    31  H   -0.000005  -0.000000   0.000042  -0.000000  -0.000000  -0.000000
              19         20         21         22         23         24
     1  C    0.000264   0.000186  -0.000096   0.000016  -0.000005  -0.000005
     2  C   -0.005429  -0.001473   0.000102  -0.000127   0.000108   0.000024
     3  C    0.000369   0.000235   0.000005   0.000008  -0.000011  -0.000000
     4  C    0.001014   0.000201   0.000648   0.000191  -0.000341  -0.000033
     5  C    0.003657   0.001166   0.000479  -0.003046  -0.000043  -0.000030
     6  C   -0.002215  -0.001117   0.000121   0.003942   0.002445   0.000066
     7  C    0.000934   0.000178  -0.000078  -0.000080  -0.000757   0.000138
     8  C   -0.000122  -0.000025  -0.000013  -0.002250   0.000866   0.000913
     9  C   -0.001910  -0.000175   0.000201  -0.000450   0.000312   0.000693
    10  C   -0.003013  -0.000039  -0.000014  -0.000115   0.000265   0.000111
    11  O    0.001497   0.000005   0.000005   0.000005  -0.000021  -0.000008
    12  H   -0.000042  -0.000012  -0.000001  -0.000000   0.000000   0.000000
    13  H   -0.000077  -0.000021   0.000013  -0.000004   0.000001   0.000004
    14  H    0.000120   0.000143  -0.000043   0.000021  -0.000004  -0.000005
    15  H    0.002077   0.000049   0.000012   0.000004  -0.000008  -0.000002
    16  H   -0.000162  -0.000036  -0.000001  -0.000001   0.000001   0.000000
    17  H    0.000457   0.000583  -0.000001   0.000025  -0.000015  -0.000000
    18  H    0.000141   0.000011  -0.000000   0.000001  -0.000002  -0.000000
    19  H    0.009679   0.000456  -0.000045   0.000202  -0.000440  -0.000026
    20  H    0.000456  -0.000116   0.000032   0.000482  -0.000171  -0.000009
    21  H   -0.000045   0.000032  -0.002170   0.000049  -0.000023  -0.000034
    22  H    0.000202   0.000482   0.000049   0.027309  -0.001486  -0.000179
    23  H   -0.000440  -0.000171  -0.000023  -0.001486   0.001164  -0.000024
    24  H   -0.000026  -0.000009  -0.000034  -0.000179  -0.000024  -0.001905
    25  H    0.000003   0.000000   0.000001   0.000042  -0.000016  -0.000056
    26  H    0.000008   0.000005   0.000002   0.001404  -0.000188  -0.000210
    27  H   -0.000008  -0.000001  -0.000000  -0.000105   0.000060   0.000008
    28  H    0.000046   0.000001  -0.000002   0.000020  -0.000020  -0.000024
    29  H    0.000745   0.000024  -0.000004   0.000158  -0.000345  -0.000143
    30  H    0.000882   0.000110  -0.000117   0.000179  -0.000065  -0.000459
    31  H    0.000023  -0.000000  -0.000000   0.000000  -0.000000  -0.000001
              25         26         27         28         29         30
     1  C    0.000000   0.000000  -0.000000   0.000003   0.000009   0.001307
     2  C   -0.000000  -0.000001   0.000000  -0.000022  -0.000179  -0.003868
     3  C    0.000000   0.000000  -0.000000   0.000000   0.000003   0.000006
     4  C    0.000004   0.000015  -0.000010  -0.000022   0.000868  -0.001468
     5  C    0.000003  -0.000075   0.000003   0.000000   0.000200   0.001876
     6  C    0.000038   0.001200  -0.000155  -0.000092  -0.000710  -0.001232
     7  C    0.000787  -0.000975   0.000275   0.001261   0.002351   0.003130
     8  C   -0.001043  -0.001448   0.001399  -0.000557  -0.001797  -0.000378
     9  C    0.000161   0.000283  -0.000346  -0.000889  -0.000582  -0.008758
    10  C   -0.000041  -0.000018   0.000031   0.000201  -0.003686   0.005176
    11  O    0.000003   0.000001  -0.000002   0.000604   0.002220  -0.002389
    12  H   -0.000000  -0.000000   0.000000  -0.000000  -0.000001  -0.000217
    13  H   -0.000000  -0.000000   0.000000  -0.000005  -0.000006  -0.001686
    14  H    0.000000   0.000000  -0.000000   0.000001   0.000003   0.000803
    15  H    0.000000   0.000000  -0.000000   0.000007   0.000082   0.001514
    16  H   -0.000000  -0.000000   0.000000  -0.000000  -0.000001  -0.000018
    17  H    0.000000   0.000000  -0.000000   0.000000   0.000003   0.000053
    18  H    0.000000   0.000000  -0.000000   0.000000   0.000002   0.000005
    19  H    0.000003   0.000008  -0.000008   0.000046   0.000745   0.000882
    20  H    0.000000   0.000005  -0.000001   0.000001   0.000024   0.000110
    21  H    0.000001   0.000002  -0.000000  -0.000002  -0.000004  -0.000117
    22  H    0.000042   0.001404  -0.000105   0.000020   0.000158   0.000179
    23  H   -0.000016  -0.000188   0.000060  -0.000020  -0.000345  -0.000065
    24  H   -0.000056  -0.000210   0.000008  -0.000024  -0.000143  -0.000459
    25  H   -0.001032   0.000811  -0.000124   0.000087   0.000132   0.000026
    26  H    0.000811   0.015281  -0.000681   0.000039   0.000115   0.000025
    27  H   -0.000124  -0.000681  -0.001229  -0.000033  -0.000148  -0.000006
    28  H    0.000087   0.000039  -0.000033  -0.005990   0.001034   0.000528
    29  H    0.000132   0.000115  -0.000148   0.001034  -0.000683   0.000580
    30  H    0.000026   0.000025  -0.000006   0.000528   0.000580   0.060242
    31  H    0.000000   0.000000  -0.000000  -0.000037   0.000076   0.000287
              31
     1  C    0.000004
     2  C   -0.000072
     3  C    0.000000
     4  C   -0.000083
     5  C    0.000015
     6  C   -0.000001
     7  C    0.000012
     8  C   -0.000002
     9  C   -0.000269
    10  C    0.000052
    11  O    0.001506
    12  H   -0.000000
    13  H   -0.000005
    14  H   -0.000000
    15  H    0.000042
    16  H   -0.000000
    17  H   -0.000000
    18  H   -0.000000
    19  H    0.000023
    20  H   -0.000000
    21  H   -0.000000
    22  H    0.000000
    23  H   -0.000000
    24  H   -0.000001
    25  H    0.000000
    26  H    0.000000
    27  H   -0.000000
    28  H   -0.000037
    29  H    0.000076
    30  H    0.000287
    31  H   -0.010322
 Mulliken charges and spin densities:
               1          2
     1  C    0.007460   0.006163
     2  C   -0.073645   0.093769
     3  C    0.033776   0.003620
     4  C   -0.117795   0.052060
     5  C    0.056163   0.040460
     6  C    0.052683   0.027755
     7  C   -0.168606   0.035023
     8  C    0.072314   0.039722
     9  C    0.071697   0.123772
    10  C    0.098055   0.031004
    11  O   -0.108839   0.348752
    12  H    0.059953   0.011400
    13  H    0.025992   0.000212
    14  H    0.050862   0.014363
    15  H    0.061132   0.048063
    16  H    0.058212   0.015512
    17  H    0.048596   0.015218
    18  H    0.037154   0.000026
    19  H    0.032053   0.009086
    20  H    0.046184   0.000672
    21  H    0.025403  -0.000970
    22  H    0.058556   0.026213
    23  H    0.023485   0.001240
    24  H    0.026948  -0.001199
    25  H    0.044676  -0.000213
    26  H    0.060674   0.015595
    27  H    0.038010  -0.001069
    28  H    0.043893  -0.003860
    29  H    0.047675   0.000320
    30  H    0.066889   0.056068
    31  H    0.220393  -0.008775
 Sum of Mulliken charges =   1.00000   1.00000
 Mulliken charges and spin densities with hydrogens summed into heavy atoms:
               1          2
     1  C    0.144266   0.032138
     2  C   -0.012513   0.141832
     3  C    0.177737   0.034376
     4  C   -0.085742   0.061146
     5  C    0.127750   0.040161
     6  C    0.134724   0.055208
     7  C   -0.141658   0.033824
     8  C    0.215673   0.054034
     9  C    0.163265   0.120232
    10  C    0.164944   0.087071
    11  O    0.111554   0.339977
 Electronic spatial extent (au):  <R**2>=           2172.0910
 Charge=              1.0000 electrons
 Dipole moment (field-independent basis, Debye):
    X=              0.9967    Y=              2.0932    Z=              0.6545  Tot=              2.4090
 Quadrupole moment (field-independent basis, Debye-Ang):
   XX=            -45.3782   YY=            -52.1015   ZZ=            -65.6847
   XY=              1.7739   XZ=              0.0625   YZ=              1.3960
 Traceless Quadrupole moment (field-independent basis, Debye-Ang):
   XX=              9.0099   YY=              2.2866   ZZ=            -11.2966
   XY=              1.7739   XZ=              0.0625   YZ=              1.3960
 Octapole moment (field-independent basis, Debye-Ang**2):
  XXX=              0.9638  YYY=             43.2363  ZZZ=             -1.9713  XYY=              7.9808
  XXY=             -5.0815  XXZ=              1.0940  XZZ=             -2.2001  YZZ=              2.3875
  YYZ=              3.0982  XYZ=             -2.8590
 Hexadecapole moment (field-independent basis, Debye-Ang**3):
 XXXX=          -1675.3214 YYYY=           -465.7880 ZZZZ=           -271.3376 XXXY=            -13.0766
 XXXZ=             10.2171 YYYX=              5.9300 YYYZ=             -2.8264 ZZZX=             -1.9655
 ZZZY=             -2.1404 XXYY=           -406.4518 XXZZ=           -358.7263 YYZZ=           -150.3149
 XXYZ=              0.0266 YYXZ=              3.2736 ZZXY=              0.0387
 N-N= 6.888412127324D+02 E-N=-2.445738167035D+03  KE= 4.622119937287D+02
                          Isotropic Fermi Contact Couplings
        Atom                 a.u.       MegaHertz       Gauss      10(-4) cm-1
     1  C(13)             -0.00481      -5.40788      -1.92967      -1.80388
     2  C(13)              0.01340      15.06194       5.37447       5.02412
     3  C(13)             -0.00416      -4.67200      -1.66709      -1.55841
     4  C(13)             -0.00125      -1.41001      -0.50313      -0.47033
     5  C(13)              0.00115       1.29264       0.46124       0.43118
     6  C(13)              0.00024       0.26816       0.09569       0.08945
     7  C(13)             -0.00388      -4.36322      -1.55691      -1.45541
     8  C(13)              0.01921      21.59428       7.70538       7.20308
     9  C(13)              0.02210      24.84508       8.86534       8.28743
    10  C(13)             -0.01280     -14.39056      -5.13491      -4.80018
    11  O(17)              0.13049     -79.10439     -28.22641     -26.38638
    12  H(1)               0.00512      22.89690       8.17018       7.63759
    13  H(1)               0.00046       2.06135       0.73554       0.68759
    14  H(1)               0.00598      26.74722       9.54407       8.92191
    15  H(1)               0.02567     114.76059      40.94943      38.28001
    16  H(1)               0.00720      32.16448      11.47708      10.72891
    17  H(1)               0.00581      25.96109       9.26356       8.65969
    18  H(1)              -0.00002      -0.07201      -0.02570      -0.02402
    19  H(1)               0.00296      13.21961       4.71709       4.40959
    20  H(1)               0.00015       0.67106       0.23945       0.22384
    21  H(1)              -0.00014      -0.64338      -0.22957      -0.21461
    22  H(1)               0.01139      50.92279      18.17052      16.98601
    23  H(1)               0.00091       4.04832       1.44454       1.35038
    24  H(1)              -0.00033      -1.49495      -0.53344      -0.49866
    25  H(1)              -0.00021      -0.91690      -0.32717      -0.30585
    26  H(1)               0.00595      26.59243       9.48884       8.87028
    27  H(1)              -0.00021      -0.94379      -0.33677      -0.31481
    28  H(1)              -0.00171      -7.63165      -2.72316      -2.54564
    29  H(1)              -0.00054      -2.43185      -0.86774      -0.81118
    30  H(1)               0.02500     111.75634      39.87744      37.27790
    31  H(1)              -0.00460     -20.57125      -7.34033      -6.86183
 --------------------------------------------------------
       Center         ----  Spin Dipole Couplings  ----
                      3XX-RR        3YY-RR        3ZZ-RR
 --------------------------------------------------------
     1   Atom        0.001079      0.007804     -0.008883
     2   Atom        0.087392      0.003449     -0.090842
     3   Atom        0.006339      0.007430     -0.013769
     4   Atom        0.099328     -0.033652     -0.065677
     5   Atom        0.038637     -0.009744     -0.028893
     6   Atom        0.046889     -0.021985     -0.024904
     7   Atom        0.051473     -0.014873     -0.036600
     8   Atom        0.063842     -0.029345     -0.034497
     9   Atom        0.187629     -0.070983     -0.116646
    10   Atom        0.078832     -0.067488     -0.011344
    11   Atom        0.556778     -0.633176      0.076398
    12   Atom        0.005310     -0.003912     -0.001398
    13   Atom        0.001566     -0.003374      0.001808
    14   Atom       -0.002356      0.000394      0.001962
    15   Atom       -0.008157      0.015819     -0.007662
    16   Atom        0.006701     -0.002890     -0.003812
    17   Atom       -0.001573      0.003810     -0.002237
    18   Atom       -0.001080     -0.000643      0.001723
    19   Atom       -0.004850     -0.003017      0.007868
    20   Atom       -0.000656      0.007082     -0.006426
    21   Atom       -0.001842     -0.001449      0.003292
    22   Atom       -0.004239      0.008876     -0.004637
    23   Atom       -0.000954     -0.001755      0.002708
    24   Atom       -0.000600     -0.004350      0.004949
    25   Atom        0.003528      0.001448     -0.004975
    26   Atom       -0.000607      0.004198     -0.003592
    27   Atom        0.001326     -0.004497      0.003171
    28   Atom        0.007112      0.004704     -0.011815
    29   Atom       -0.000785     -0.011893      0.012679
    30   Atom       -0.010606     -0.008943      0.019548
    31   Atom       -0.005462      0.030410     -0.024947
 --------------------------------------------------------
                        XY            XZ            YZ
 --------------------------------------------------------
     1   Atom       -0.014654     -0.005505      0.001619
     2   Atom       -0.124535      0.017064     -0.010265
     3   Atom       -0.013350      0.002788      0.001251
     4   Atom       -0.059629     -0.024424      0.011306
     5   Atom       -0.042469      0.026248     -0.015764
     6   Atom       -0.025169      0.026443     -0.007613
     7   Atom       -0.050304      0.026319     -0.014267
     8   Atom       -0.026372      0.004342     -0.000858
     9   Atom       -0.117028     -0.024486      0.010344
    10   Atom       -0.023206     -0.103138      0.005861
    11   Atom       -0.293190     -1.012105      0.232461
    12   Atom        0.001981     -0.002674     -0.000182
    13   Atom        0.002265     -0.002152      0.000764
    14   Atom        0.001394     -0.001757     -0.004736
    15   Atom        0.004518      0.000842     -0.016264
    16   Atom        0.002657      0.000656      0.000795
    17   Atom        0.002909      0.000174     -0.001568
    18   Atom        0.001348      0.001542      0.002194
    19   Atom       -0.000150      0.000920      0.001064
    20   Atom        0.001656      0.001374      0.001148
    21   Atom       -0.001782     -0.003120     -0.002391
    22   Atom       -0.002096      0.000513     -0.005092
    23   Atom       -0.002165     -0.003984      0.002864
    24   Atom       -0.003130     -0.000204     -0.001688
    25   Atom        0.002151      0.001751      0.001640
    26   Atom       -0.002190      0.000914     -0.004289
    27   Atom       -0.002063     -0.004811      0.000561
    28   Atom        0.008177      0.005072      0.006816
    29   Atom       -0.004945     -0.005241     -0.001821
    30   Atom       -0.000698      0.005645     -0.000645
    31   Atom        0.038541      0.004903      0.033779
 --------------------------------------------------------


 ---------------------------------------------------------------------------------
              Anisotropic Spin Dipole Couplings in Principal Axis System
 ---------------------------------------------------------------------------------

       Atom             a.u.   MegaHertz   Gauss  10(-4) cm-1        Axes

              Baa    -0.0134    -1.800    -0.642    -0.600  0.6496  0.3993  0.6470
     1 C(13)  Bbb    -0.0068    -0.917    -0.327    -0.306 -0.4281 -0.5111  0.7453
              Bcc     0.0202     2.716     0.969     0.906 -0.6283  0.7611  0.1611
 
              Baa    -0.0927   -12.439    -4.438    -4.149 -0.1946 -0.1485  0.9696
     2 C(13)  Bbb    -0.0856   -11.488    -4.099    -3.832  0.5528  0.7999  0.2335
              Bcc     0.1783    23.926     8.538     7.981  0.8103 -0.5814  0.0735
 
              Baa    -0.0148    -1.985    -0.708    -0.662 -0.2550 -0.2063  0.9447
     3 C(13)  Bbb    -0.0055    -0.736    -0.263    -0.245  0.6727  0.6639  0.3266
              Bcc     0.0203     2.721     0.971     0.908 -0.6946  0.7188 -0.0305
 
              Baa    -0.0697    -9.351    -3.337    -3.119  0.0797 -0.1759  0.9812
     4 C(13)  Bbb    -0.0562    -7.545    -2.692    -2.517  0.3730  0.9181  0.1343
              Bcc     0.1259    16.896     6.029     5.636  0.9244 -0.3553 -0.1388
 
              Baa    -0.0382    -5.123    -1.828    -1.709 -0.1922  0.2404  0.9515
     5 C(13)  Bbb    -0.0344    -4.614    -1.646    -1.539  0.5282  0.8425 -0.1062
              Bcc     0.0726     9.737     3.474     3.248  0.8271 -0.4821  0.2889
 
              Baa    -0.0337    -4.521    -1.613    -1.508 -0.3515 -0.1553  0.9232
     6 C(13)  Bbb    -0.0300    -4.020    -1.434    -1.341  0.2249  0.9433  0.2443
              Bcc     0.0636     8.541     3.048     2.849  0.9088 -0.2935  0.2966
 
              Baa    -0.0439    -5.894    -2.103    -1.966 -0.1889  0.1496  0.9705
     7 C(13)  Bbb    -0.0420    -5.630    -2.009    -1.878  0.4826  0.8749 -0.0409
              Bcc     0.0859    11.524     4.112     3.844  0.8552 -0.4606  0.2374
 
              Baa    -0.0363    -4.876    -1.740    -1.626  0.2578  0.9521 -0.1643
     8 C(13)  Bbb    -0.0346    -4.648    -1.658    -1.550  0.0019  0.1695  0.9855
              Bcc     0.0710     9.524     3.398     3.177  0.9662 -0.2544  0.0418
 
              Baa    -0.1189   -15.956    -5.694    -5.322 -0.0356 -0.2930  0.9554
     9 C(13)  Bbb    -0.1158   -15.543    -5.546    -5.184  0.3648  0.8863  0.2854
              Bcc     0.2347    31.499    11.240    10.507  0.9304 -0.3587 -0.0754
 
              Baa    -0.0833   -11.178    -3.989    -3.729  0.5152  0.4974  0.6979
    10 C(13)  Bbb    -0.0654    -8.773    -3.131    -2.926 -0.1966  0.8612 -0.4687
              Bcc     0.1487    19.951     7.119     6.655  0.8342 -0.1042 -0.5415
 
              Baa    -0.7236    52.362    18.684    17.466  0.6166 -0.0239  0.7869
    11 O(17)  Bbb    -0.7012    50.738    18.104    16.924  0.1554  0.9836 -0.0918
              Bcc     1.4248  -103.100   -36.789   -34.390  0.7718 -0.1789 -0.6102
 
              Baa    -0.0044    -2.335    -0.833    -0.779 -0.2391  0.9584 -0.1560
    12 H(1)   Bbb    -0.0022    -1.187    -0.423    -0.396  0.2741  0.2208  0.9360
              Bcc     0.0066     3.522     1.257     1.175  0.9315  0.1810 -0.3155
 
              Baa    -0.0046    -2.468    -0.881    -0.823 -0.4061  0.8816 -0.2405
    13 H(1)   Bbb     0.0006     0.333     0.119     0.111  0.5477  0.4455  0.7083
              Bcc     0.0040     2.135     0.762     0.712  0.7316  0.1559 -0.6637
 
              Baa    -0.0036    -1.937    -0.691    -0.646  0.0962  0.7444  0.6607
    14 H(1)   Bbb    -0.0029    -1.554    -0.555    -0.518  0.9649 -0.2326  0.1216
              Bcc     0.0065     3.491     1.246     1.165 -0.2443 -0.6259  0.7407
 
              Baa    -0.0169    -9.025    -3.220    -3.010 -0.3156  0.4568  0.8317
    15 H(1)   Bbb    -0.0076    -4.071    -1.453    -1.358  0.9423  0.0481  0.3312
              Bcc     0.0245    13.096     4.673     4.368  0.1112  0.8883 -0.4457
 
              Baa    -0.0043    -2.319    -0.828    -0.774  0.1004 -0.6112  0.7851
    16 H(1)   Bbb    -0.0031    -1.656    -0.591    -0.552 -0.2443  0.7498  0.6150
              Bcc     0.0075     3.975     1.418     1.326  0.9645  0.2535  0.0741
 
              Baa    -0.0035    -1.847    -0.659    -0.616  0.6786 -0.4038 -0.6136
    17 H(1)   Bbb    -0.0019    -0.997    -0.356    -0.333  0.6298 -0.1102  0.7689
              Bcc     0.0053     2.844     1.015     0.949  0.3781  0.9082 -0.1795
 
              Baa    -0.0023    -1.211    -0.432    -0.404 -0.6345  0.7541 -0.1694
    18 H(1)   Bbb    -0.0016    -0.848    -0.302    -0.283  0.6735  0.4319 -0.5998
              Bcc     0.0039     2.059     0.735     0.687  0.3792  0.4947  0.7820
 
              Baa    -0.0049    -2.638    -0.941    -0.880  0.9893  0.1216 -0.0811
    19 H(1)   Bbb    -0.0031    -1.648    -0.588    -0.550 -0.1284  0.9881 -0.0852
              Bcc     0.0080     4.286     1.529     1.430  0.0698  0.0947  0.9931
 
              Baa    -0.0068    -3.617    -1.291    -1.207 -0.2040 -0.0566  0.9773
    20 H(1)   Bbb    -0.0008    -0.418    -0.149    -0.139  0.9556 -0.2283  0.1863
              Bcc     0.0076     4.035     1.440     1.346  0.2126  0.9719  0.1006
 
              Baa    -0.0052    -2.797    -0.998    -0.933  0.6920  0.5886  0.4180
    21 H(1)   Bbb     0.0001     0.072     0.026     0.024 -0.6331  0.7730 -0.0402
              Bcc     0.0051     2.725     0.972     0.909 -0.3467 -0.2368  0.9076
 
              Baa    -0.0064    -3.392    -1.210    -1.132  0.0963  0.3274  0.9400
    22 H(1)   Bbb    -0.0045    -2.416    -0.862    -0.806  0.9853  0.1022 -0.1366
              Bcc     0.0109     5.808     2.072     1.937 -0.1408  0.9393 -0.3128
 
              Baa    -0.0037    -1.957    -0.698    -0.653  0.8203  0.4920  0.2916
    23 H(1)   Bbb    -0.0031    -1.653    -0.590    -0.551 -0.2660  0.7796 -0.5670
              Bcc     0.0068     3.610     1.288     1.204 -0.5062  0.3875  0.7704
 
              Baa    -0.0063    -3.384    -1.208    -1.129  0.4778  0.8675  0.1383
    24 H(1)   Bbb     0.0011     0.572     0.204     0.191  0.8757 -0.4579 -0.1533
              Bcc     0.0053     2.812     1.003     0.938  0.0697 -0.1944  0.9785
 
              Baa    -0.0055    -2.958    -1.056    -0.987 -0.1441 -0.1837  0.9724
    25 H(1)   Bbb     0.0001     0.070     0.025     0.023 -0.5602  0.8251  0.0729
              Bcc     0.0054     2.888     1.030     0.963  0.8157  0.5342  0.2219
 
              Baa    -0.0055    -2.930    -1.045    -0.977  0.0115  0.4069  0.9134
    26 H(1)   Bbb    -0.0014    -0.726    -0.259    -0.242  0.9529  0.2725 -0.1334
              Bcc     0.0069     3.656     1.305     1.219 -0.3031  0.8719 -0.3846
 
              Baa    -0.0053    -2.834    -1.011    -0.945  0.4017  0.9002  0.1683
    27 H(1)   Bbb    -0.0021    -1.118    -0.399    -0.373  0.6511 -0.4099  0.6387
              Bcc     0.0074     3.952     1.410     1.318 -0.6440  0.1470  0.7508
 
              Baa    -0.0145    -7.734    -2.760    -2.580 -0.1138 -0.2890  0.9505
    28 H(1)   Bbb    -0.0021    -1.128    -0.402    -0.376 -0.6969  0.7051  0.1309
              Bcc     0.0166     8.861     3.162     2.956  0.7080  0.6476  0.2816
 
              Baa    -0.0143    -7.613    -2.717    -2.540  0.3875  0.9116  0.1370
    29 H(1)   Bbb    -0.0002    -0.112    -0.040    -0.037  0.8633 -0.4110  0.2930
              Bcc     0.0145     7.725     2.757     2.577 -0.3234 -0.0047  0.9463
 
              Baa    -0.0117    -6.267    -2.236    -2.090  0.9647  0.2011 -0.1699
    30 H(1)   Bbb    -0.0088    -4.719    -1.684    -1.574 -0.1934  0.9792  0.0607
              Bcc     0.0206    10.986     3.920     3.664  0.1786 -0.0257  0.9836
 
              Baa    -0.0465   -24.792    -8.846    -8.270  0.4110 -0.5315  0.7407
    31 H(1)   Bbb    -0.0194   -10.363    -3.698    -3.457  0.7835 -0.2094 -0.5850
              Bcc     0.0659    35.155    12.544    11.727  0.4660  0.8208  0.3304
 

 ---------------------------------------------------------------------------------

 ******************************Gaussian NBO Version 3.1******************************
             N A T U R A L   A T O M I C   O R B I T A L   A N D
          N A T U R A L   B O N D   O R B I T A L   A N A L Y S I S
 ******************************Gaussian NBO Version 3.1******************************
       /RESON  / : Allow strongly delocalized NBO set

 Analyzing the SCF density

 Job title: 11                                                              

 Storage needed:    196716 in NPA,    259801 in NBO ( 134212613 available)
 GSVD:  LWork=       37146 too small for GESVD, short by       16559 words or       16559 for optimal perf.


 NATURAL POPULATIONS:  Natural atomic orbital occupancies 
                                                          
   NAO  Atom  No  lang   Type(AO)    Occupancy
 --------------------------------------------
     1    C    1  S      Cor( 1S)     1.99921
     2    C    1  S      Val( 2S)     1.08504
     3    C    1  S      Ryd( 3S)     0.00108
     4    C    1  px     Val( 2p)     1.23391
     5    C    1  px     Ryd( 3p)     0.00345
     6    C    1  py     Val( 2p)     1.21978
     7    C    1  py     Ryd( 3p)     0.00236
     8    C    1  pz     Val( 2p)     1.08318
     9    C    1  pz     Ryd( 3p)     0.00186
    10    C    1  dxy    Ryd( 3d)     0.00032
    11    C    1  dxz    Ryd( 3d)     0.00034
    12    C    1  dyz    Ryd( 3d)     0.00064
    13    C    1  dx2y2  Ryd( 3d)     0.00057
    14    C    1  dz2    Ryd( 3d)     0.00058

    15    C    2  S      Cor( 1S)     1.99895
    16    C    2  S      Val( 2S)     0.95340
    17    C    2  S      Ryd( 3S)     0.00144
    18    C    2  px     Val( 2p)     0.98525
    19    C    2  px     Ryd( 3p)     0.00231
    20    C    2  py     Val( 2p)     1.16011
    21    C    2  py     Ryd( 3p)     0.00549
    22    C    2  pz     Val( 2p)     1.10100
    23    C    2  pz     Ryd( 3p)     0.00338
    24    C    2  dxy    Ryd( 3d)     0.00050
    25    C    2  dxz    Ryd( 3d)     0.00072
    26    C    2  dyz    Ryd( 3d)     0.00084
    27    C    2  dx2y2  Ryd( 3d)     0.00094
    28    C    2  dz2    Ryd( 3d)     0.00094

    29    C    3  S      Cor( 1S)     1.99921
    30    C    3  S      Val( 2S)     1.08633
    31    C    3  S      Ryd( 3S)     0.00082
    32    C    3  px     Val( 2p)     1.19713
    33    C    3  px     Ryd( 3p)     0.00335
    34    C    3  py     Val( 2p)     1.13764
    35    C    3  py     Ryd( 3p)     0.00148
    36    C    3  pz     Val( 2p)     1.19592
    37    C    3  pz     Ryd( 3p)     0.00318
    38    C    3  dxy    Ryd( 3d)     0.00033
    39    C    3  dxz    Ryd( 3d)     0.00027
    40    C    3  dyz    Ryd( 3d)     0.00044
    41    C    3  dx2y2  Ryd( 3d)     0.00070
    42    C    3  dz2    Ryd( 3d)     0.00070

    43    C    4  S      Cor( 1S)     1.99892
    44    C    4  S      Val( 2S)     0.94589
    45    C    4  S      Ryd( 3S)     0.00287
    46    C    4  px     Val( 2p)     1.02356
    47    C    4  px     Ryd( 3p)     0.00358
    48    C    4  py     Val( 2p)     1.04641
    49    C    4  py     Ryd( 3p)     0.00422
    50    C    4  pz     Val( 2p)     1.21469
    51    C    4  pz     Ryd( 3p)     0.00541
    52    C    4  dxy    Ryd( 3d)     0.00094
    53    C    4  dxz    Ryd( 3d)     0.00053
    54    C    4  dyz    Ryd( 3d)     0.00057
    55    C    4  dx2y2  Ryd( 3d)     0.00071
    56    C    4  dz2    Ryd( 3d)     0.00103

    57    C    5  S      Cor( 1S)     1.99909
    58    C    5  S      Val( 2S)     1.00437
    59    C    5  S      Ryd( 3S)     0.00142
    60    C    5  px     Val( 2p)     1.06115
    61    C    5  px     Ryd( 3p)     0.00359
    62    C    5  py     Val( 2p)     1.13108
    63    C    5  py     Ryd( 3p)     0.00453
    64    C    5  pz     Val( 2p)     1.20829
    65    C    5  pz     Ryd( 3p)     0.00342
    66    C    5  dxy    Ryd( 3d)     0.00072
    67    C    5  dxz    Ryd( 3d)     0.00044
    68    C    5  dyz    Ryd( 3d)     0.00041
    69    C    5  dx2y2  Ryd( 3d)     0.00064
    70    C    5  dz2    Ryd( 3d)     0.00094

    71    C    6  S      Cor( 1S)     1.99907
    72    C    6  S      Val( 2S)     1.01059
    73    C    6  S      Ryd( 3S)     0.00158
    74    C    6  px     Val( 2p)     1.02698
    75    C    6  px     Ryd( 3p)     0.00297
    76    C    6  py     Val( 2p)     1.15032
    77    C    6  py     Ryd( 3p)     0.00437
    78    C    6  pz     Val( 2p)     1.21454
    79    C    6  pz     Ryd( 3p)     0.00375
    80    C    6  dxy    Ryd( 3d)     0.00067
    81    C    6  dxz    Ryd( 3d)     0.00043
    82    C    6  dyz    Ryd( 3d)     0.00044
    83    C    6  dx2y2  Ryd( 3d)     0.00068
    84    C    6  dz2    Ryd( 3d)     0.00092

    85    C    7  S      Cor( 1S)     1.99897
    86    C    7  S      Val( 2S)     0.94787
    87    C    7  S      Ryd( 3S)     0.00162
    88    C    7  px     Val( 2p)     1.04781
    89    C    7  px     Ryd( 3p)     0.00396
    90    C    7  py     Val( 2p)     1.02497
    91    C    7  py     Ryd( 3p)     0.00237
    92    C    7  pz     Val( 2p)     1.19827
    93    C    7  pz     Ryd( 3p)     0.00307
    94    C    7  dxy    Ryd( 3d)     0.00092
    95    C    7  dxz    Ryd( 3d)     0.00059
    96    C    7  dyz    Ryd( 3d)     0.00056
    97    C    7  dx2y2  Ryd( 3d)     0.00081
    98    C    7  dz2    Ryd( 3d)     0.00108

    99    C    8  S      Cor( 1S)     1.99919
   100    C    8  S      Val( 2S)     1.08762
   101    C    8  S      Ryd( 3S)     0.00061
   102    C    8  px     Val( 2p)     1.03745
   103    C    8  px     Ryd( 3p)     0.00216
   104    C    8  py     Val( 2p)     1.24633
   105    C    8  py     Ryd( 3p)     0.00402
   106    C    8  pz     Val( 2p)     1.22913
   107    C    8  pz     Ryd( 3p)     0.00238
   108    C    8  dxy    Ryd( 3d)     0.00056
   109    C    8  dxz    Ryd( 3d)     0.00033
   110    C    8  dyz    Ryd( 3d)     0.00029
   111    C    8  dx2y2  Ryd( 3d)     0.00054
   112    C    8  dz2    Ryd( 3d)     0.00076

   113    C    9  S      Cor( 1S)     1.99902
   114    C    9  S      Val( 2S)     1.02729
   115    C    9  S      Ryd( 3S)     0.00196
   116    C    9  px     Val( 2p)     0.97626
   117    C    9  px     Ryd( 3p)     0.00344
   118    C    9  py     Val( 2p)     1.16737
   119    C    9  py     Ryd( 3p)     0.00560
   120    C    9  pz     Val( 2p)     1.23397
   121    C    9  pz     Ryd( 3p)     0.00370
   122    C    9  dxy    Ryd( 3d)     0.00056
   123    C    9  dxz    Ryd( 3d)     0.00041
   124    C    9  dyz    Ryd( 3d)     0.00049
   125    C    9  dx2y2  Ryd( 3d)     0.00080
   126    C    9  dz2    Ryd( 3d)     0.00099

   127    C   10  S      Cor( 1S)     1.99877
   128    C   10  S      Val( 2S)     0.92544
   129    C   10  S      Ryd( 3S)     0.00305
   130    C   10  px     Val( 2p)     0.97457
   131    C   10  px     Ryd( 3p)     0.00494
   132    C   10  py     Val( 2p)     0.82476
   133    C   10  py     Ryd( 3p)     0.00403
   134    C   10  pz     Val( 2p)     1.11418
   135    C   10  pz     Ryd( 3p)     0.00305
   136    C   10  dxy    Ryd( 3d)     0.00173
   137    C   10  dxz    Ryd( 3d)     0.00085
   138    C   10  dyz    Ryd( 3d)     0.00151
   139    C   10  dx2y2  Ryd( 3d)     0.00154
   140    C   10  dz2    Ryd( 3d)     0.00151

   141    O   11  S      Cor( 1S)     1.99973
   142    O   11  S      Val( 2S)     1.67908
   143    O   11  S      Ryd( 3S)     0.00116
   144    O   11  px     Val( 2p)     1.62973
   145    O   11  px     Ryd( 3p)     0.00150
   146    O   11  py     Val( 2p)     1.44322
   147    O   11  py     Ryd( 3p)     0.00218
   148    O   11  pz     Val( 2p)     1.73788
   149    O   11  pz     Ryd( 3p)     0.00139
   150    O   11  dxy    Ryd( 3d)     0.00103
   151    O   11  dxz    Ryd( 3d)     0.00111
   152    O   11  dyz    Ryd( 3d)     0.00068
   153    O   11  dx2y2  Ryd( 3d)     0.00060
   154    O   11  dz2    Ryd( 3d)     0.00086

   155    H   12  S      Val( 1S)     0.74126
   156    H   12  S      Ryd( 2S)     0.00107
   157    H   12  px     Ryd( 2p)     0.00070
   158    H   12  py     Ryd( 2p)     0.00020
   159    H   12  pz     Ryd( 2p)     0.00013

   160    H   13  S      Val( 1S)     0.78260
   161    H   13  S      Ryd( 2S)     0.00137
   162    H   13  px     Ryd( 2p)     0.00025
   163    H   13  py     Ryd( 2p)     0.00047
   164    H   13  pz     Ryd( 2p)     0.00031

   165    H   14  S      Val( 1S)     0.76197
   166    H   14  S      Ryd( 2S)     0.00129
   167    H   14  px     Ryd( 2p)     0.00021
   168    H   14  py     Ryd( 2p)     0.00054
   169    H   14  pz     Ryd( 2p)     0.00029

   170    H   15  S      Val( 1S)     0.70696
   171    H   15  S      Ryd( 2S)     0.00377
   172    H   15  px     Ryd( 2p)     0.00020
   173    H   15  py     Ryd( 2p)     0.00063
   174    H   15  pz     Ryd( 2p)     0.00026

   175    H   16  S      Val( 1S)     0.74201
   176    H   16  S      Ryd( 2S)     0.00103
   177    H   16  px     Ryd( 2p)     0.00071
   178    H   16  py     Ryd( 2p)     0.00016
   179    H   16  pz     Ryd( 2p)     0.00017

   180    H   17  S      Val( 1S)     0.76448
   181    H   17  S      Ryd( 2S)     0.00126
   182    H   17  px     Ryd( 2p)     0.00020
   183    H   17  py     Ryd( 2p)     0.00062
   184    H   17  pz     Ryd( 2p)     0.00023

   185    H   18  S      Val( 1S)     0.76695
   186    H   18  S      Ryd( 2S)     0.00121
   187    H   18  px     Ryd( 2p)     0.00017
   188    H   18  py     Ryd( 2p)     0.00016
   189    H   18  pz     Ryd( 2p)     0.00069

   190    H   19  S      Val( 1S)     0.73408
   191    H   19  S      Ryd( 2S)     0.00385
   192    H   19  px     Ryd( 2p)     0.00010
   193    H   19  py     Ryd( 2p)     0.00013
   194    H   19  pz     Ryd( 2p)     0.00075

   195    H   20  S      Val( 1S)     0.73869
   196    H   20  S      Ryd( 2S)     0.00176
   197    H   20  px     Ryd( 2p)     0.00025
   198    H   20  py     Ryd( 2p)     0.00054
   199    H   20  pz     Ryd( 2p)     0.00022

   200    H   21  S      Val( 1S)     0.76638
   201    H   21  S      Ryd( 2S)     0.00235
   202    H   21  px     Ryd( 2p)     0.00015
   203    H   21  py     Ryd( 2p)     0.00017
   204    H   21  pz     Ryd( 2p)     0.00071

   205    H   22  S      Val( 1S)     0.72383
   206    H   22  S      Ryd( 2S)     0.00173
   207    H   22  px     Ryd( 2p)     0.00021
   208    H   22  py     Ryd( 2p)     0.00057
   209    H   22  pz     Ryd( 2p)     0.00025

   210    H   23  S      Val( 1S)     0.76494
   211    H   23  S      Ryd( 2S)     0.00258
   212    H   23  px     Ryd( 2p)     0.00014
   213    H   23  py     Ryd( 2p)     0.00017
   214    H   23  pz     Ryd( 2p)     0.00071

   215    H   24  S      Val( 1S)     0.75728
   216    H   24  S      Ryd( 2S)     0.00360
   217    H   24  px     Ryd( 2p)     0.00010
   218    H   24  py     Ryd( 2p)     0.00013
   219    H   24  pz     Ryd( 2p)     0.00076

   220    H   25  S      Val( 1S)     0.76063
   221    H   25  S      Ryd( 2S)     0.00122
   222    H   25  px     Ryd( 2p)     0.00032
   223    H   25  py     Ryd( 2p)     0.00047
   224    H   25  pz     Ryd( 2p)     0.00024

   225    H   26  S      Val( 1S)     0.74405
   226    H   26  S      Ryd( 2S)     0.00108
   227    H   26  px     Ryd( 2p)     0.00027
   228    H   26  py     Ryd( 2p)     0.00052
   229    H   26  pz     Ryd( 2p)     0.00026

   230    H   27  S      Val( 1S)     0.76978
   231    H   27  S      Ryd( 2S)     0.00147
   232    H   27  px     Ryd( 2p)     0.00016
   233    H   27  py     Ryd( 2p)     0.00020
   234    H   27  pz     Ryd( 2p)     0.00069

   235    H   28  S      Val( 1S)     0.74481
   236    H   28  S      Ryd( 2S)     0.00260
   237    H   28  px     Ryd( 2p)     0.00032
   238    H   28  py     Ryd( 2p)     0.00049
   239    H   28  pz     Ryd( 2p)     0.00024

   240    H   29  S      Val( 1S)     0.74255
   241    H   29  S      Ryd( 2S)     0.00327
   242    H   29  px     Ryd( 2p)     0.00014
   243    H   29  py     Ryd( 2p)     0.00012
   244    H   29  pz     Ryd( 2p)     0.00075

   245    H   30  S      Val( 1S)     0.73488
   246    H   30  S      Ryd( 2S)     0.00314
   247    H   30  px     Ryd( 2p)     0.00020
   248    H   30  py     Ryd( 2p)     0.00008
   249    H   30  pz     Ryd( 2p)     0.00081

   250    H   31  S      Val( 1S)     0.49867
   251    H   31  S      Ryd( 2S)     0.00126
   252    H   31  px     Ryd( 2p)     0.00135
   253    H   31  py     Ryd( 2p)     0.00205
   254    H   31  pz     Ryd( 2p)     0.00126

 WARNING:  1 low occupancy (<1.9990e) core orbital  found on  C    2
           1 low occupancy (<1.9990e) core orbital  found on  C    4
           1 low occupancy (<1.9990e) core orbital  found on  C    7
           1 low occupancy (<1.9990e) core orbital  found on  C   10


 Summary of Natural Population Analysis:                  
                                                          
                                       Natural Population 
                Natural  -----------------------------------------------
    Atom  No    Charge         Core      Valence    Rydberg      Total
 -----------------------------------------------------------------------
      C    1   -0.63230      1.99921     4.62190    0.01119     6.63230
      C    2   -0.21529      1.99895     4.19976    0.01657     6.21529
      C    3   -0.62749      1.99921     4.61702    0.01127     6.62749
      C    4   -0.24933      1.99892     4.23054    0.01987     6.24933
      C    5   -0.42009      1.99909     4.40490    0.01610     6.42009
      C    6   -0.41732      1.99907     4.40243    0.01582     6.41732
      C    7   -0.23287      1.99897     4.21892    0.01499     6.23287
      C    8   -0.61138      1.99919     4.60053    0.01166     6.61138
      C    9   -0.42187      1.99902     4.40489    0.01795     6.42187
      C   10    0.14007      1.99877     3.83895    0.02221     5.85993
      O   11   -0.50015      1.99973     6.48990    0.01051     8.50015
      H   12    0.25665      0.00000     0.74126    0.00210     0.74335
      H   13    0.21500      0.00000     0.78260    0.00240     0.78500
      H   14    0.23570      0.00000     0.76197    0.00233     0.76430
      H   15    0.28818      0.00000     0.70696    0.00486     0.71182
      H   16    0.25592      0.00000     0.74201    0.00207     0.74408
      H   17    0.23320      0.00000     0.76448    0.00232     0.76680
      H   18    0.23082      0.00000     0.76695    0.00223     0.76918
      H   19    0.26111      0.00000     0.73408    0.00482     0.73889
      H   20    0.25855      0.00000     0.73869    0.00276     0.74145
      H   21    0.23025      0.00000     0.76638    0.00337     0.76975
      H   22    0.27341      0.00000     0.72383    0.00276     0.72659
      H   23    0.23146      0.00000     0.76494    0.00361     0.76854
      H   24    0.23813      0.00000     0.75728    0.00459     0.76187
      H   25    0.23711      0.00000     0.76063    0.00226     0.76289
      H   26    0.25382      0.00000     0.74405    0.00213     0.74618
      H   27    0.22771      0.00000     0.76978    0.00252     0.77229
      H   28    0.25155      0.00000     0.74481    0.00364     0.74845
      H   29    0.25317      0.00000     0.74255    0.00428     0.74683
      H   30    0.26089      0.00000     0.73488    0.00422     0.73911
      H   31    0.49540      0.00000     0.49867    0.00592     0.50460
 =======================================================================
   * Total *    1.00000     21.99013    64.77654    0.23333    87.00000

                                 Natural Population      
 --------------------------------------------------------
   Core                      21.99013 ( 99.9551% of  22)
   Valence                   64.77654 ( 99.6562% of  65)
   Natural Minimal Basis     86.76667 ( 99.7318% of  87)
   Natural Rydberg Basis      0.23333 (  0.2682% of  87)
 --------------------------------------------------------

    Atom  No          Natural Electron Configuration
 ----------------------------------------------------------------------------
      C    1      [core]2S( 1.09)2p( 3.54)3p( 0.01)
      C    2      [core]2S( 0.95)2p( 3.25)3p( 0.01)
      C    3      [core]2S( 1.09)2p( 3.53)3p( 0.01)
      C    4      [core]2S( 0.95)2p( 3.28)3p( 0.01)
      C    5      [core]2S( 1.00)2p( 3.40)3p( 0.01)
      C    6      [core]2S( 1.01)2p( 3.39)3p( 0.01)
      C    7      [core]2S( 0.95)2p( 3.27)3p( 0.01)
      C    8      [core]2S( 1.09)2p( 3.51)3p( 0.01)
      C    9      [core]2S( 1.03)2p( 3.38)3p( 0.01)
      C   10      [core]2S( 0.93)2p( 2.91)3p( 0.01)3d( 0.01)
      O   11      [core]2S( 1.68)2p( 4.81)3p( 0.01)
      H   12            1S( 0.74)
      H   13            1S( 0.78)
      H   14            1S( 0.76)
      H   15            1S( 0.71)
      H   16            1S( 0.74)
      H   17            1S( 0.76)
      H   18            1S( 0.77)
      H   19            1S( 0.73)
      H   20            1S( 0.74)
      H   21            1S( 0.77)
      H   22            1S( 0.72)
      H   23            1S( 0.76)
      H   24            1S( 0.76)
      H   25            1S( 0.76)
      H   26            1S( 0.74)
      H   27            1S( 0.77)
      H   28            1S( 0.74)
      H   29            1S( 0.74)
      H   30            1S( 0.73)
      H   31            1S( 0.50)


 ***************************************************
 *******         Alpha spin orbitals         *******
 ***************************************************


 NATURAL POPULATIONS:  Natural atomic orbital occupancies 
                                                          
   NAO  Atom  No  lang   Type(AO)    Occupancy      Energy
 ----------------------------------------------------------
     1    C    1  S      Cor( 1S)     0.99960     -10.20208
     2    C    1  S      Val( 2S)     0.54212      -0.36983
     3    C    1  S      Ryd( 3S)     0.00055       0.74097
     4    C    1  px     Val( 2p)     0.61982      -0.22127
     5    C    1  px     Ryd( 3p)     0.00180       0.54214
     6    C    1  py     Val( 2p)     0.61468      -0.21653
     7    C    1  py     Ryd( 3p)     0.00127       0.50912
     8    C    1  pz     Val( 2p)     0.54028      -0.20457
     9    C    1  pz     Ryd( 3p)     0.00095       0.39089
    10    C    1  dxy    Ryd( 3d)     0.00016       2.07986
    11    C    1  dxz    Ryd( 3d)     0.00017       2.00846
    12    C    1  dyz    Ryd( 3d)     0.00034       2.21020
    13    C    1  dx2y2  Ryd( 3d)     0.00029       2.27163
    14    C    1  dz2    Ryd( 3d)     0.00029       2.14814

    15    C    2  S      Cor( 1S)     0.99948     -10.22993
    16    C    2  S      Val( 2S)     0.47732      -0.35282
    17    C    2  S      Ryd( 3S)     0.00069       0.83268
    18    C    2  px     Val( 2p)     0.52365      -0.23823
    19    C    2  px     Ryd( 3p)     0.00117       0.49932
    20    C    2  py     Val( 2p)     0.59762      -0.24875
    21    C    2  py     Ryd( 3p)     0.00271       0.68430
    22    C    2  pz     Val( 2p)     0.55169      -0.24202
    23    C    2  pz     Ryd( 3p)     0.00182       0.58577
    24    C    2  dxy    Ryd( 3d)     0.00026       2.01551
    25    C    2  dxz    Ryd( 3d)     0.00037       1.96698
    26    C    2  dyz    Ryd( 3d)     0.00044       2.08702
    27    C    2  dx2y2  Ryd( 3d)     0.00056       2.15411
    28    C    2  dz2    Ryd( 3d)     0.00048       2.09951

    29    C    3  S      Cor( 1S)     0.99960     -10.19718
    30    C    3  S      Val( 2S)     0.54279      -0.36530
    31    C    3  S      Ryd( 3S)     0.00042       0.76131
    32    C    3  px     Val( 2p)     0.60179      -0.21216
    33    C    3  px     Ryd( 3p)     0.00176       0.53057
    34    C    3  py     Val( 2p)     0.57173      -0.20456
    35    C    3  py     Ryd( 3p)     0.00079       0.42469
    36    C    3  pz     Val( 2p)     0.59750      -0.20775
    37    C    3  pz     Ryd( 3p)     0.00158       0.49996
    38    C    3  dxy    Ryd( 3d)     0.00016       2.04238
    39    C    3  dxz    Ryd( 3d)     0.00013       2.02194
    40    C    3  dyz    Ryd( 3d)     0.00022       2.10607
    41    C    3  dx2y2  Ryd( 3d)     0.00038       2.27924
    42    C    3  dz2    Ryd( 3d)     0.00035       2.27676

    43    C    4  S      Cor( 1S)     0.99946     -10.23483
    44    C    4  S      Val( 2S)     0.47264      -0.35926
    45    C    4  S      Ryd( 3S)     0.00145       0.83045
    46    C    4  px     Val( 2p)     0.53740      -0.25945
    47    C    4  px     Ryd( 3p)     0.00193       0.69369
    48    C    4  py     Val( 2p)     0.52683      -0.26006
    49    C    4  py     Ryd( 3p)     0.00212       0.59383
    50    C    4  pz     Val( 2p)     0.60786      -0.25944
    51    C    4  pz     Ryd( 3p)     0.00271       0.74464
    52    C    4  dxy    Ryd( 3d)     0.00048       2.05438
    53    C    4  dxz    Ryd( 3d)     0.00028       1.92523
    54    C    4  dyz    Ryd( 3d)     0.00028       1.94473
    55    C    4  dx2y2  Ryd( 3d)     0.00044       2.07271
    56    C    4  dz2    Ryd( 3d)     0.00054       2.29321

    57    C    5  S      Cor( 1S)     0.99954     -10.21819
    58    C    5  S      Val( 2S)     0.50227      -0.35835
    59    C    5  S      Ryd( 3S)     0.00071       0.85645
    60    C    5  px     Val( 2p)     0.54459      -0.23151
    61    C    5  px     Ryd( 3p)     0.00193       0.56634
    62    C    5  py     Val( 2p)     0.56895      -0.23116
    63    C    5  py     Ryd( 3p)     0.00226       0.54354
    64    C    5  pz     Val( 2p)     0.60584      -0.23570
    65    C    5  pz     Ryd( 3p)     0.00174       0.59117
    66    C    5  dxy    Ryd( 3d)     0.00036       2.10363
    67    C    5  dxz    Ryd( 3d)     0.00023       1.97751
    68    C    5  dyz    Ryd( 3d)     0.00021       2.03005
    69    C    5  dx2y2  Ryd( 3d)     0.00034       2.11973
    70    C    5  dz2    Ryd( 3d)     0.00047       2.29289

    71    C    6  S      Cor( 1S)     0.99954     -10.21283
    72    C    6  S      Val( 2S)     0.50516      -0.35584
    73    C    6  S      Ryd( 3S)     0.00080       0.84795
    74    C    6  px     Val( 2p)     0.52790      -0.22197
    75    C    6  px     Ryd( 3p)     0.00158       0.52908
    76    C    6  py     Val( 2p)     0.57618      -0.22676
    77    C    6  py     Ryd( 3p)     0.00234       0.54552
    78    C    6  pz     Val( 2p)     0.60934      -0.23084
    79    C    6  pz     Ryd( 3p)     0.00194       0.60496
    80    C    6  dxy    Ryd( 3d)     0.00034       2.08316
    81    C    6  dxz    Ryd( 3d)     0.00022       1.96779
    82    C    6  dyz    Ryd( 3d)     0.00022       2.05210
    83    C    6  dx2y2  Ryd( 3d)     0.00038       2.11667
    84    C    6  dz2    Ryd( 3d)     0.00047       2.27708

    85    C    7  S      Cor( 1S)     0.99948     -10.22811
    86    C    7  S      Val( 2S)     0.47360      -0.34837
    87    C    7  S      Ryd( 3S)     0.00084       0.83084
    88    C    7  px     Val( 2p)     0.53831      -0.24510
    89    C    7  px     Ryd( 3p)     0.00209       0.63519
    90    C    7  py     Val( 2p)     0.51479      -0.23734
    91    C    7  py     Ryd( 3p)     0.00122       0.49771
    92    C    7  pz     Val( 2p)     0.59999      -0.23802
    93    C    7  pz     Ryd( 3p)     0.00156       0.64358
    94    C    7  dxy    Ryd( 3d)     0.00046       2.04565
    95    C    7  dxz    Ryd( 3d)     0.00030       1.93893
    96    C    7  dyz    Ryd( 3d)     0.00029       1.94447
    97    C    7  dx2y2  Ryd( 3d)     0.00047       2.06913
    98    C    7  dz2    Ryd( 3d)     0.00054       2.30066

    99    C    8  S      Cor( 1S)     0.99960     -10.20540
   100    C    8  S      Val( 2S)     0.54457      -0.37197
   101    C    8  S      Ryd( 3S)     0.00035       0.76307
   102    C    8  px     Val( 2p)     0.53672      -0.20560
   103    C    8  px     Ryd( 3p)     0.00111       0.40048
   104    C    8  py     Val( 2p)     0.62474      -0.21932
   105    C    8  py     Ryd( 3p)     0.00208       0.53593
   106    C    8  pz     Val( 2p)     0.61492      -0.21662
   107    C    8  pz     Ryd( 3p)     0.00126       0.47850
   108    C    8  dxy    Ryd( 3d)     0.00028       2.17025
   109    C    8  dxz    Ryd( 3d)     0.00018       2.02257
   110    C    8  dyz    Ryd( 3d)     0.00015       2.09001
   111    C    8  dx2y2  Ryd( 3d)     0.00029       2.11840
   112    C    8  dz2    Ryd( 3d)     0.00038       2.28454

   113    C    9  S      Cor( 1S)     0.99951     -10.24946
   114    C    9  S      Val( 2S)     0.51486      -0.40064
   115    C    9  S      Ryd( 3S)     0.00096       0.82076
   116    C    9  px     Val( 2p)     0.53822      -0.27193
   117    C    9  px     Ryd( 3p)     0.00178       0.51975
   118    C    9  py     Val( 2p)     0.58986      -0.26763
   119    C    9  py     Ryd( 3p)     0.00283       0.52323
   120    C    9  pz     Val( 2p)     0.61864      -0.26897
   121    C    9  pz     Ryd( 3p)     0.00187       0.59110
   122    C    9  dxy    Ryd( 3d)     0.00028       2.06678
   123    C    9  dxz    Ryd( 3d)     0.00021       1.93514
   124    C    9  dyz    Ryd( 3d)     0.00025       1.99203
   125    C    9  dx2y2  Ryd( 3d)     0.00049       2.07163
   126    C    9  dz2    Ryd( 3d)     0.00052       2.26095

   127    C   10  S      Cor( 1S)     0.99938     -10.32124
   128    C   10  S      Val( 2S)     0.46098      -0.38923
   129    C   10  S      Ryd( 3S)     0.00150       0.75692
   130    C   10  px     Val( 2p)     0.50325      -0.27876
   131    C   10  px     Ryd( 3p)     0.00234       0.55850
   132    C   10  py     Val( 2p)     0.40963      -0.27157
   133    C   10  py     Ryd( 3p)     0.00201       0.49322
   134    C   10  pz     Val( 2p)     0.56723      -0.28851
   135    C   10  pz     Ryd( 3p)     0.00151       0.63726
   136    C   10  dxy    Ryd( 3d)     0.00084       1.98050
   137    C   10  dxz    Ryd( 3d)     0.00045       1.89910
   138    C   10  dyz    Ryd( 3d)     0.00075       1.93051
   139    C   10  dx2y2  Ryd( 3d)     0.00090       2.05091
   140    C   10  dz2    Ryd( 3d)     0.00086       2.22757

   141    O   11  S      Cor( 1S)     0.99987     -19.19643
   142    O   11  S      Val( 2S)     0.84297      -1.11437
   143    O   11  S      Ryd( 3S)     0.00059       1.24642
   144    O   11  px     Val( 2p)     0.91473      -0.55010
   145    O   11  px     Ryd( 3p)     0.00074       0.95630
   146    O   11  py     Val( 2p)     0.73070      -0.51386
   147    O   11  py     Ryd( 3p)     0.00113       1.00803
   148    O   11  pz     Val( 2p)     0.93463      -0.54343
   149    O   11  pz     Ryd( 3p)     0.00072       0.89273
   150    O   11  dxy    Ryd( 3d)     0.00051       2.92888
   151    O   11  dxz    Ryd( 3d)     0.00056       2.63973
   152    O   11  dyz    Ryd( 3d)     0.00035       2.76661
   153    O   11  dx2y2  Ryd( 3d)     0.00029       2.70635
   154    O   11  dz2    Ryd( 3d)     0.00046       2.62724

   155    H   12  S      Val( 1S)     0.37526      -0.04691
   156    H   12  S      Ryd( 2S)     0.00055       0.24478
   157    H   12  px     Ryd( 2p)     0.00036       2.23559
   158    H   12  py     Ryd( 2p)     0.00010       1.69323
   159    H   12  pz     Ryd( 2p)     0.00006       1.62836

   160    H   13  S      Val( 1S)     0.39159      -0.06676
   161    H   13  S      Ryd( 2S)     0.00072       0.27349
   162    H   13  px     Ryd( 2p)     0.00013       1.77956
   163    H   13  py     Ryd( 2p)     0.00023       1.98206
   164    H   13  pz     Ryd( 2p)     0.00016       1.77311

   165    H   14  S      Val( 1S)     0.38652      -0.06158
   166    H   14  S      Ryd( 2S)     0.00066       0.27725
   167    H   14  px     Ryd( 2p)     0.00010       1.70198
   168    H   14  py     Ryd( 2p)     0.00027       2.07725
   169    H   14  pz     Ryd( 2p)     0.00015       1.78008

   170    H   15  S      Val( 1S)     0.37102      -0.06217
   171    H   15  S      Ryd( 2S)     0.00181       0.25171
   172    H   15  px     Ryd( 2p)     0.00009       1.72014
   173    H   15  py     Ryd( 2p)     0.00035       2.11816
   174    H   15  pz     Ryd( 2p)     0.00014       1.81176

   175    H   16  S      Val( 1S)     0.37735      -0.04497
   176    H   16  S      Ryd( 2S)     0.00054       0.24746
   177    H   16  px     Ryd( 2p)     0.00037       2.23811
   178    H   16  py     Ryd( 2p)     0.00008       1.65762
   179    H   16  pz     Ryd( 2p)     0.00009       1.66960

   180    H   17  S      Val( 1S)     0.38784      -0.05787
   181    H   17  S      Ryd( 2S)     0.00064       0.28458
   182    H   17  px     Ryd( 2p)     0.00010       1.69580
   183    H   17  py     Ryd( 2p)     0.00031       2.14383
   184    H   17  pz     Ryd( 2p)     0.00012       1.74110

   185    H   18  S      Val( 1S)     0.38354      -0.04964
   186    H   18  S      Ryd( 2S)     0.00061       0.25524
   187    H   18  px     Ryd( 2p)     0.00009       1.69815
   188    H   18  py     Ryd( 2p)     0.00008       1.63268
   189    H   18  pz     Ryd( 2p)     0.00035       2.21346

   190    H   19  S      Val( 1S)     0.37031      -0.07056
   191    H   19  S      Ryd( 2S)     0.00198       0.26461
   192    H   19  px     Ryd( 2p)     0.00005       1.82470
   193    H   19  py     Ryd( 2p)     0.00006       1.76742
   194    H   19  pz     Ryd( 2p)     0.00038       2.22108

   195    H   20  S      Val( 1S)     0.36968      -0.05069
   196    H   20  S      Ryd( 2S)     0.00090       0.27762
   197    H   20  px     Ryd( 2p)     0.00012       1.84948
   198    H   20  py     Ryd( 2p)     0.00027       2.05708
   199    H   20  pz     Ryd( 2p)     0.00011       1.77797

   200    H   21  S      Val( 1S)     0.38261      -0.07189
   201    H   21  S      Ryd( 2S)     0.00118       0.28838
   202    H   21  px     Ryd( 2p)     0.00008       1.74126
   203    H   21  py     Ryd( 2p)     0.00008       1.71053
   204    H   21  pz     Ryd( 2p)     0.00035       2.23607

   205    H   22  S      Val( 1S)     0.37185      -0.05295
   206    H   22  S      Ryd( 2S)     0.00093       0.23460
   207    H   22  px     Ryd( 2p)     0.00010       1.79065
   208    H   22  py     Ryd( 2p)     0.00030       2.06497
   209    H   22  pz     Ryd( 2p)     0.00013       1.79977

   210    H   23  S      Val( 1S)     0.38291      -0.06680
   211    H   23  S      Ryd( 2S)     0.00129       0.25694
   212    H   23  px     Ryd( 2p)     0.00007       1.71168
   213    H   23  py     Ryd( 2p)     0.00009       1.73059
   214    H   23  pz     Ryd( 2p)     0.00035       2.22490

   215    H   24  S      Val( 1S)     0.37811      -0.06217
   216    H   24  S      Ryd( 2S)     0.00181       0.24602
   217    H   24  px     Ryd( 2p)     0.00005       1.80662
   218    H   24  py     Ryd( 2p)     0.00006       1.65997
   219    H   24  pz     Ryd( 2p)     0.00038       2.22267

   220    H   25  S      Val( 1S)     0.38003      -0.05087
   221    H   25  S      Ryd( 2S)     0.00061       0.24530
   222    H   25  px     Ryd( 2p)     0.00016       1.79567
   223    H   25  py     Ryd( 2p)     0.00023       2.02740
   224    H   25  pz     Ryd( 2p)     0.00012       1.72688

   225    H   26  S      Val( 1S)     0.37727      -0.04936
   226    H   26  S      Ryd( 2S)     0.00055       0.24442
   227    H   26  px     Ryd( 2p)     0.00013       1.74238
   228    H   26  py     Ryd( 2p)     0.00027       2.05980
   229    H   26  pz     Ryd( 2p)     0.00013       1.74419

   230    H   27  S      Val( 1S)     0.38447      -0.05767
   231    H   27  S      Ryd( 2S)     0.00074       0.25565
   232    H   27  px     Ryd( 2p)     0.00008       1.64991
   233    H   27  py     Ryd( 2p)     0.00010       1.68906
   234    H   27  pz     Ryd( 2p)     0.00034       2.23421

   235    H   28  S      Val( 1S)     0.37073      -0.08554
   236    H   28  S      Ryd( 2S)     0.00131       0.21843
   237    H   28  px     Ryd( 2p)     0.00016       1.82118
   238    H   28  py     Ryd( 2p)     0.00024       2.02483
   239    H   28  pz     Ryd( 2p)     0.00012       1.76310

   240    H   29  S      Val( 1S)     0.37125      -0.08355
   241    H   29  S      Ryd( 2S)     0.00167       0.23645
   242    H   29  px     Ryd( 2p)     0.00007       1.71403
   243    H   29  py     Ryd( 2p)     0.00006       1.71015
   244    H   29  pz     Ryd( 2p)     0.00037       2.20740

   245    H   30  S      Val( 1S)     0.38838      -0.11856
   246    H   30  S      Ryd( 2S)     0.00158       0.25171
   247    H   30  px     Ryd( 2p)     0.00010       1.75884
   248    H   30  py     Ryd( 2p)     0.00004       1.72840
   249    H   30  pz     Ryd( 2p)     0.00043       2.18313

   250    H   31  S      Val( 1S)     0.24538      -0.07965
   251    H   31  S      Ryd( 2S)     0.00061       0.24851
   252    H   31  px     Ryd( 2p)     0.00071       1.70460
   253    H   31  py     Ryd( 2p)     0.00102       2.05584
   254    H   31  pz     Ryd( 2p)     0.00067       1.59517


 Summary of Natural Population Analysis:                  
                                                          
                                       Natural Population 
                Natural  -----------------------------------------------
    Atom  No    Charge         Core      Valence    Rydberg      Total
 -----------------------------------------------------------------------
      C    1   -0.32232      0.99960     2.31690    0.00582     3.32232
      C    2   -0.15827      0.99948     2.15028    0.00851     3.15827
      C    3   -0.31921      0.99960     2.31381    0.00580     3.31921
      C    4   -0.15440      0.99946     2.14472    0.01023     3.15440
      C    5   -0.22946      0.99954     2.22165    0.00827     3.22946
      C    6   -0.22641      0.99954     2.21858    0.00829     3.22641
      C    7   -0.13395      0.99948     2.12670    0.00777     3.13395
      C    8   -0.32663      0.99960     2.32095    0.00608     3.32663
      C    9   -0.27029      0.99951     2.26158    0.00921     3.27029
      C   10    0.04836      0.99938     1.94108    0.01117     2.95164
      O   11   -0.42824      0.99987     3.42302    0.00535     4.42824
      H   12    0.12367      0.00000     0.37526    0.00108     0.37633
      H   13    0.10717      0.00000     0.39159    0.00124     0.39283
      H   14    0.11229      0.00000     0.38652    0.00119     0.38771
      H   15    0.12658      0.00000     0.37102    0.00241     0.37342
      H   16    0.12157      0.00000     0.37735    0.00108     0.37843
      H   17    0.11098      0.00000     0.38784    0.00118     0.38902
      H   18    0.11534      0.00000     0.38354    0.00112     0.38466
      H   19    0.12722      0.00000     0.37031    0.00247     0.37278
      H   20    0.12892      0.00000     0.36968    0.00140     0.37108
      H   21    0.11570      0.00000     0.38261    0.00169     0.38430
      H   22    0.12669      0.00000     0.37185    0.00146     0.37331
      H   23    0.11528      0.00000     0.38291    0.00181     0.38472
      H   24    0.11958      0.00000     0.37811    0.00230     0.38042
      H   25    0.11884      0.00000     0.38003    0.00112     0.38116
      H   26    0.12165      0.00000     0.37727    0.00108     0.37835
      H   27    0.11426      0.00000     0.38447    0.00127     0.38574
      H   28    0.12745      0.00000     0.37073    0.00182     0.37255
      H   29    0.12658      0.00000     0.37125    0.00217     0.37342
      H   30    0.10947      0.00000     0.38838    0.00215     0.39053
      H   31    0.25160      0.00000     0.24538    0.00302     0.24840
 =======================================================================
   * Total *   -0.00000     10.99507    32.88540    0.11953    44.00000

                                 Natural Population      
 --------------------------------------------------------
   Core                      10.99507 ( 99.9552% of  11)
   Valence                   32.88540 ( 99.6527% of  33)
   Natural Minimal Basis     43.88047 ( 99.7283% of  44)
   Natural Rydberg Basis      0.11953 (  0.2717% of  44)
 --------------------------------------------------------

    Atom  No          Natural Electron Configuration
 ----------------------------------------------------------------------------
      C    1      [core]2S( 0.54)2p( 1.77)
      C    2      [core]2S( 0.48)2p( 1.67)3p( 0.01)
      C    3      [core]2S( 0.54)2p( 1.77)
      C    4      [core]2S( 0.47)2p( 1.67)3p( 0.01)
      C    5      [core]2S( 0.50)2p( 1.72)3p( 0.01)
      C    6      [core]2S( 0.51)2p( 1.71)3p( 0.01)
      C    7      [core]2S( 0.47)2p( 1.65)
      C    8      [core]2S( 0.54)2p( 1.78)
      C    9      [core]2S( 0.51)2p( 1.75)3p( 0.01)
      C   10      [core]2S( 0.46)2p( 1.48)3p( 0.01)
      O   11      [core]2S( 0.84)2p( 2.58)
      H   12            1S( 0.38)
      H   13            1S( 0.39)
      H   14            1S( 0.39)
      H   15            1S( 0.37)
      H   16            1S( 0.38)
      H   17            1S( 0.39)
      H   18            1S( 0.38)
      H   19            1S( 0.37)
      H   20            1S( 0.37)
      H   21            1S( 0.38)
      H   22            1S( 0.37)
      H   23            1S( 0.38)
      H   24            1S( 0.38)
      H   25            1S( 0.38)
      H   26            1S( 0.38)
      H   27            1S( 0.38)
      H   28            1S( 0.37)
      H   29            1S( 0.37)
      H   30            1S( 0.39)
      H   31            1S( 0.25)


 NATURAL BOND ORBITAL ANALYSIS, alpha spin orbitals:

                       Occupancies       Lewis Structure    Low   High
           Occ.    -------------------  -----------------   occ   occ
  Cycle   Thresh.   Lewis   Non-Lewis     CR  BD  3C  LP    (L)   (NL)   Dev
 =============================================================================
   1(1)    0.90    43.64974   0.35026     11  31   0   2     0      0    0.01
 -----------------------------------------------------------------------------

 Structure accepted: No low occupancy Lewis orbitals

 --------------------------------------------------------
   Core                     10.99507 ( 99.955% of  11)
   Valence Lewis            32.65466 ( 98.954% of  33)
  ==================       ============================
   Total Lewis              43.64974 ( 99.204% of  44)
  -----------------------------------------------------
   Valence non-Lewis         0.26304 (  0.598% of  44)
   Rydberg non-Lewis         0.08722 (  0.198% of  44)
  ==================       ============================
   Total non-Lewis           0.35026 (  0.796% of  44)
 --------------------------------------------------------


       (Occupancy)   Bond orbital/ Coefficients/ Hybrids
 ---------------------------------------------------------------------------------
     1. (0.99042) BD ( 1) C   1 - C   2  
                ( 48.19%)   0.6942* C   1 s( 29.41%)p 2.40( 70.55%)d 0.00(  0.04%)
                                           -0.0004 -0.5423  0.0026 -0.2381  0.0105
                                            0.0293 -0.0098  0.8048  0.0033  0.0005
                                            0.0104 -0.0010 -0.0019 -0.0180
                ( 51.81%)   0.7198* C   2 s( 26.23%)p 2.81( 73.73%)d 0.00(  0.04%)
                                           -0.0001 -0.5121 -0.0046  0.2128  0.0171
                                           -0.0231 -0.0109 -0.8313 -0.0019  0.0011
                                            0.0071 -0.0015 -0.0009 -0.0190
     2. (0.99310) BD ( 1) C   1 - H  12  
                ( 62.35%)   0.7896* C   1 s( 23.77%)p 3.21( 76.19%)d 0.00(  0.04%)
                                            0.0000 -0.4875 -0.0059  0.8610 -0.0072
                                           -0.1248 -0.0017 -0.0689 -0.0169  0.0052
                                            0.0017 -0.0005 -0.0162  0.0103
                ( 37.65%)   0.6136* H  12 s( 99.91%)p 0.00(  0.09%)
                                           -0.9996  0.0004 -0.0290  0.0038  0.0044
     3. (0.99400) BD ( 1) C   1 - H  13  
                ( 60.76%)   0.7795* C   1 s( 23.29%)p 3.29( 76.67%)d 0.00(  0.04%)
                                           -0.0000  0.4826  0.0007  0.4018 -0.0173
                                            0.6543 -0.0025  0.4201  0.0172  0.0128
                                            0.0078  0.0122 -0.0059 -0.0044
                ( 39.24%)   0.6264* H  13 s( 99.92%)p 0.00(  0.08%)
                                            0.9996 -0.0005 -0.0091 -0.0207 -0.0165
     4. (0.99442) BD ( 1) C   1 - H  14  
                ( 61.34%)   0.7832* C   1 s( 23.44%)p 3.26( 76.51%)d 0.00(  0.04%)
                                           -0.0000  0.4842 -0.0023  0.1994 -0.0120
                                           -0.7449  0.0046  0.4123  0.0204 -0.0077
                                            0.0041 -0.0136 -0.0119 -0.0043
                ( 38.66%)   0.6217* H  14 s( 99.92%)p 0.00(  0.08%)
                                            0.9996 -0.0009 -0.0036  0.0237 -0.0161
     5. (0.98941) BD ( 1) C   2 - C   3  
                ( 52.43%)   0.7241* C   2 s( 26.78%)p 2.73( 73.18%)d 0.00(  0.04%)
                                            0.0001  0.5175  0.0074 -0.4222 -0.0115
                                           -0.6205  0.0151 -0.4099 -0.0076  0.0111
                                            0.0082  0.0130 -0.0058 -0.0033
                ( 47.57%)   0.6897* C   3 s( 29.47%)p 2.39( 70.48%)d 0.00(  0.04%)
                                            0.0004  0.5429  0.0003  0.4317 -0.0086
                                            0.5959  0.0117  0.4038 -0.0039  0.0130
                                            0.0095  0.0125 -0.0038 -0.0034
     6. (0.98459) BD ( 1) C   2 - C   4  
                ( 48.69%)   0.6978* C   2 s( 26.23%)p 2.81( 73.71%)d 0.00(  0.06%)
                                            0.0003  0.5121  0.0002  0.8485 -0.0015
                                           -0.0870  0.0019 -0.0957 -0.0181 -0.0042
                                           -0.0047  0.0003  0.0211 -0.0125
                ( 51.31%)   0.7163* C   4 s( 27.96%)p 2.57( 71.98%)d 0.00(  0.06%)
                                            0.0003  0.5287  0.0065 -0.8326  0.0077
                                            0.0618  0.0037  0.1495 -0.0190 -0.0044
                                           -0.0079  0.0009  0.0186 -0.0110
     7. (0.98361) BD ( 1) C   2 - H  15  
                ( 62.98%)   0.7936* C   2 s( 20.71%)p 3.83( 79.24%)d 0.00(  0.06%)
                                           -0.0002  0.4550 -0.0079 -0.2353 -0.0109
                                            0.7783 -0.0084 -0.3620  0.0008 -0.0083
                                            0.0039 -0.0146 -0.0148 -0.0060
                ( 37.02%)   0.6084* H  15 s( 99.89%)p 0.00(  0.11%)
                                            0.9994 -0.0096  0.0075 -0.0285  0.0141
     8. (0.99323) BD ( 1) C   3 - H  16  
                ( 62.12%)   0.7882* C   3 s( 23.74%)p 3.21( 76.22%)d 0.00(  0.04%)
                                            0.0000 -0.4872 -0.0047  0.8582 -0.0018
                                           -0.1554  0.0149 -0.0340  0.0130  0.0071
                                            0.0024 -0.0001 -0.0161  0.0099
                ( 37.88%)   0.6154* H  16 s( 99.91%)p 0.00(  0.09%)
                                           -0.9996  0.0002 -0.0296  0.0033 -0.0006
     9. (0.99425) BD ( 1) C   3 - H  17  
                ( 61.20%)   0.7823* C   3 s( 23.37%)p 3.28( 76.59%)d 0.00(  0.04%)
                                            0.0000 -0.4834  0.0035 -0.1463  0.0177
                                            0.7863  0.0118 -0.3542  0.0140  0.0063
                                           -0.0028  0.0135  0.0132  0.0048
                ( 38.80%)   0.6229* H  17 s( 99.92%)p 0.00(  0.08%)
                                           -0.9996  0.0008  0.0013 -0.0269  0.0099
    10. (0.99411) BD ( 1) C   3 - H  18  
                ( 61.56%)   0.7846* C   3 s( 23.33%)p 3.28( 76.63%)d 0.00(  0.04%)
                                            0.0000 -0.4830 -0.0005 -0.2340  0.0186
                                            0.0385  0.0115  0.8424  0.0018  0.0009
                                            0.0100 -0.0007 -0.0017 -0.0175
                ( 38.44%)   0.6200* H  18 s( 99.92%)p 0.00(  0.08%)
                                           -0.9996  0.0009  0.0045 -0.0028 -0.0285
    11. (0.98480) BD ( 1) C   4 - C   5  
                ( 51.64%)   0.7186* C   4 s( 26.67%)p 2.75( 73.29%)d 0.00(  0.05%)
                                            0.0000  0.5164  0.0039  0.3340 -0.0128
                                           -0.7156 -0.0143  0.3299 -0.0092 -0.0132
                                            0.0077 -0.0118 -0.0075 -0.0054
                ( 48.36%)   0.6954* C   5 s( 27.31%)p 2.66( 72.64%)d 0.00(  0.05%)
                                            0.0003  0.5226 -0.0035 -0.3508 -0.0117
                                            0.7085 -0.0088 -0.3178 -0.0117 -0.0120
                                            0.0055 -0.0126 -0.0116 -0.0070
    12. (0.98376) BD ( 1) C   4 - C  10  
                ( 49.27%)   0.7020* C   4 s( 25.20%)p 2.97( 74.75%)d 0.00(  0.05%)
                                            0.0003  0.5019  0.0081  0.4229 -0.0092
                                            0.6945  0.0154  0.2932 -0.0068  0.0156
                                            0.0068  0.0109 -0.0078 -0.0080
                ( 50.73%)   0.7122* C  10 s( 29.28%)p 2.41( 70.68%)d 0.00(  0.04%)
                                            0.0001  0.5411 -0.0040 -0.4464  0.0016
                                           -0.6519  0.0217 -0.2864 -0.0057  0.0135
                                            0.0060  0.0107 -0.0049 -0.0055
    13. (0.98293) BD ( 1) C   4 - H  19  
                ( 63.08%)   0.7942* C   4 s( 20.15%)p 3.96( 79.81%)d 0.00(  0.05%)
                                            0.0003 -0.4488  0.0092 -0.1239  0.0096
                                            0.0260  0.0037  0.8843 -0.0029  0.0003
                                            0.0071  0.0007 -0.0003 -0.0202
                ( 36.92%)   0.6076* H  19 s( 99.91%)p 0.00(  0.09%)
                                           -0.9995  0.0061  0.0011 -0.0009 -0.0306
    14. (0.99013) BD ( 1) C   5 - C   6  
                ( 50.52%)   0.7107* C   5 s( 27.97%)p 2.57( 71.98%)d 0.00(  0.05%)
                                            0.0002  0.5288  0.0065  0.8252 -0.0012
                                           -0.0639 -0.0338 -0.1833 -0.0005 -0.0003
                                           -0.0085 -0.0002  0.0180 -0.0096
                ( 49.48%)   0.7035* C   6 s( 27.59%)p 2.62( 72.36%)d 0.00(  0.05%)
                                            0.0002  0.5252  0.0066 -0.8284 -0.0049
                                            0.0557 -0.0336  0.1817  0.0034 -0.0051
                                           -0.0083  0.0011  0.0180 -0.0100
    15. (0.98815) BD ( 1) C   5 - H  20  
                ( 62.93%)   0.7933* C   5 s( 22.89%)p 3.37( 77.07%)d 0.00(  0.04%)
                                            0.0001 -0.4784 -0.0060  0.4288 -0.0096
                                            0.7019  0.0015  0.3061 -0.0179 -0.0130
                                           -0.0067 -0.0100  0.0063  0.0053
                ( 37.07%)   0.6089* H  20 s( 99.91%)p 0.00(  0.09%)
                                           -0.9996  0.0020 -0.0135 -0.0250 -0.0082
    16. (0.98866) BD ( 1) C   5 - H  21  
                ( 61.80%)   0.7862* C   5 s( 21.71%)p 3.60( 78.25%)d 0.00(  0.04%)
                                           -0.0002  0.4659 -0.0072 -0.1045 -0.0067
                                           -0.0017 -0.0267  0.8779  0.0007 -0.0002
                                           -0.0033  0.0024 -0.0001  0.0206
                ( 38.20%)   0.6180* H  21 s( 99.91%)p 0.00(  0.09%)
                                            0.9996 -0.0044  0.0048  0.0046 -0.0287
    17. (0.98650) BD ( 1) C   6 - C   7  
                ( 49.16%)   0.7011* C   6 s( 27.84%)p 2.59( 72.12%)d 0.00(  0.04%)
                                            0.0003  0.5276 -0.0025  0.4387  0.0150
                                            0.6760 -0.0131  0.2669  0.0099  0.0136
                                            0.0055  0.0096 -0.0087 -0.0079
                ( 50.84%)   0.7130* C   7 s( 26.51%)p 2.77( 73.44%)d 0.00(  0.04%)
                                            0.0002  0.5149 -0.0025 -0.4335  0.0179
                                           -0.6879 -0.0145 -0.2695  0.0091  0.0149
                                            0.0078  0.0095 -0.0044 -0.0071
    18. (0.98864) BD ( 1) C   6 - H  22  
                ( 62.72%)   0.7919* C   6 s( 22.84%)p 3.38( 77.12%)d 0.00(  0.04%)
                                            0.0001 -0.4779 -0.0069 -0.3323  0.0058
                                            0.7294 -0.0001 -0.3582  0.0181  0.0110
                                           -0.0057  0.0127  0.0093  0.0042
                ( 37.28%)   0.6106* H  22 s( 99.91%)p 0.00(  0.09%)
                                           -0.9995  0.0013  0.0113 -0.0265  0.0104
    19. (0.98888) BD ( 1) C   6 - H  23  
                ( 61.79%)   0.7861* C   6 s( 21.61%)p 3.63( 78.34%)d 0.00(  0.04%)
                                            0.0002 -0.4648  0.0078 -0.0979 -0.0066
                                            0.0812  0.0261  0.8755 -0.0041  0.0004
                                            0.0027 -0.0011 -0.0001 -0.0209
                ( 38.21%)   0.6181* H  23 s( 99.91%)p 0.00(  0.09%)
                                           -0.9995  0.0047  0.0054 -0.0066 -0.0287
    20. (0.98940) BD ( 1) C   7 - C   8  
                ( 52.28%)   0.7230* C   7 s( 27.55%)p 2.63( 72.41%)d 0.00(  0.05%)
                                            0.0002  0.5246  0.0152  0.8248  0.0020
                                           -0.0476 -0.0005 -0.2026  0.0194 -0.0011
                                           -0.0098 -0.0003  0.0173 -0.0086
                ( 47.72%)   0.6908* C   8 s( 29.73%)p 2.36( 70.22%)d 0.00(  0.05%)
                                            0.0005  0.5452  0.0040 -0.8122 -0.0027
                                            0.0551  0.0000  0.1983  0.0146 -0.0030
                                           -0.0084  0.0005  0.0187 -0.0099
    21. (0.98498) BD ( 1) C   7 - C   9  
                ( 48.38%)   0.6956* C   7 s( 25.31%)p 2.95( 74.63%)d 0.00(  0.06%)
                                            0.0002  0.5031  0.0029 -0.3550  0.0185
                                            0.7225  0.0180 -0.3123  0.0032 -0.0151
                                            0.0070 -0.0132 -0.0097 -0.0072
                ( 51.62%)   0.7185* C   9 s( 29.26%)p 2.42( 70.70%)d 0.00(  0.04%)
                                            0.0002  0.5409 -0.0021  0.3527  0.0137
                                           -0.6971  0.0137  0.3102  0.0068 -0.0096
                                            0.0038 -0.0123 -0.0101 -0.0059
    22. (0.98295) BD ( 1) C   7 - H  24  
                ( 62.32%)   0.7895* C   7 s( 20.57%)p 3.86( 79.39%)d 0.00(  0.05%)
                                           -0.0003  0.4533 -0.0124 -0.0679  0.0167
                                            0.0347 -0.0044  0.8875 -0.0037 -0.0007
                                           -0.0046  0.0030  0.0003  0.0208
                ( 37.68%)   0.6138* H  24 s( 99.91%)p 0.00(  0.09%)
                                            0.9995 -0.0071 -0.0010  0.0006 -0.0302
    23. (0.99375) BD ( 1) C   8 - H  25  
                ( 61.89%)   0.7867* C   8 s( 23.44%)p 3.26( 76.52%)d 0.00(  0.04%)
                                           -0.0000  0.4842  0.0007  0.4443  0.0156
                                            0.6918 -0.0134  0.2978 -0.0057  0.0127
                                            0.0059  0.0097 -0.0081 -0.0063
                ( 38.11%)   0.6174* H  25 s( 99.92%)p 0.00(  0.08%)
                                            0.9996 -0.0011 -0.0175 -0.0213 -0.0095
    24. (0.99320) BD ( 1) C   8 - H  26  
                ( 62.13%)   0.7882* C   8 s( 23.68%)p 3.22( 76.28%)d 0.00(  0.04%)
                                           -0.0000  0.4867  0.0021  0.3607  0.0159
                                           -0.7187  0.0106  0.3402 -0.0065 -0.0105
                                            0.0054 -0.0115 -0.0100 -0.0052
                ( 37.87%)   0.6154* H  26 s( 99.91%)p 0.00(  0.09%)
                                            0.9996 -0.0004 -0.0143  0.0234 -0.0110
    25. (0.99402) BD ( 1) C   8 - H  27  
                ( 61.54%)   0.7845* C   8 s( 23.08%)p 3.33( 76.88%)d 0.00(  0.04%)
                                            0.0000 -0.4804  0.0047 -0.1079 -0.0241
                                            0.0317  0.0020  0.8692 -0.0020  0.0002
                                            0.0019 -0.0010  0.0002 -0.0202
                ( 38.46%)   0.6201* H  27 s( 99.92%)p 0.00(  0.08%)
                                           -0.9996  0.0020  0.0074 -0.0017 -0.0281
    26. (0.99000) BD ( 1) C   9 - C  10  
                ( 49.71%)   0.7050* C   9 s( 27.17%)p 2.68( 72.76%)d 0.00(  0.08%)
                                            0.0003  0.5211  0.0106 -0.8287 -0.0091
                                            0.0685  0.0330  0.1869  0.0044 -0.0049
                                           -0.0096  0.0011  0.0224 -0.0127
                ( 50.29%)   0.7092* C  10 s( 29.12%)p 2.43( 70.81%)d 0.00(  0.08%)
                                            0.0002  0.5396  0.0027  0.8172 -0.0012
                                           -0.0242  0.0255 -0.1976  0.0017  0.0000
                                           -0.0122  0.0008  0.0220 -0.0113
    27. (0.98854) BD ( 1) C   9 - H  28  
                ( 62.90%)   0.7931* C   9 s( 21.93%)p 3.56( 78.03%)d 0.00(  0.04%)
                                           -0.0001  0.4683  0.0046  0.4219  0.0051
                                            0.7127 -0.0075  0.3065 -0.0168  0.0108
                                            0.0052  0.0118 -0.0094 -0.0062
                ( 37.10%)   0.6091* H  28 s( 99.91%)p 0.00(  0.09%)
                                            0.9995 -0.0041 -0.0173 -0.0232 -0.0086
    28. (0.98825) BD ( 1) C   9 - H  29  
                ( 62.99%)   0.7937* C   9 s( 21.55%)p 3.64( 78.41%)d 0.00(  0.04%)
                                            0.0002 -0.4642  0.0060 -0.0951 -0.0150
                                           -0.0174 -0.0192  0.8798 -0.0003  0.0008
                                           -0.0002  0.0003 -0.0002 -0.0205
                ( 37.01%)   0.6084* H  29 s( 99.91%)p 0.00(  0.09%)
                                           -0.9995  0.0055  0.0053  0.0028 -0.0299
    29. (0.99675) BD ( 1) C  10 - O  11  
                ( 30.37%)   0.5511* C  10 s( 18.71%)p 4.33( 80.98%)d 0.02(  0.31%)
                                            0.0000 -0.4307 -0.0399  0.3477  0.0210
                                           -0.7505 -0.0276  0.3526  0.0068  0.0298
                                           -0.0130  0.0329  0.0275  0.0144
                ( 69.63%)   0.8344* O  11 s( 34.51%)p 1.90( 65.43%)d 0.00(  0.06%)
                                            0.0001 -0.5874  0.0032 -0.3243  0.0045
                                            0.6487 -0.0024 -0.3581  0.0022  0.0152
                                           -0.0131  0.0139  0.0015  0.0029
    30. (0.98870) BD ( 1) C  10 - H  30  
                ( 61.81%)   0.7862* C  10 s( 22.83%)p 3.38( 77.11%)d 0.00(  0.06%)
                                           -0.0003  0.4777 -0.0129 -0.1032 -0.0018
                                            0.0864  0.0148  0.8676 -0.0029  0.0007
                                           -0.0034  0.0038  0.0002  0.0229
                ( 38.19%)   0.6180* H  30 s( 99.90%)p 0.00(  0.10%)
                                            0.9995 -0.0075  0.0029 -0.0016 -0.0318
    31. (0.99480) BD ( 1) O  11 - H  31  
                ( 75.49%)   0.8688* O  11 s( 19.95%)p 4.01( 79.97%)d 0.00(  0.08%)
                                            0.0002  0.4463  0.0166  0.4192 -0.0019
                                            0.7495  0.0346  0.2469 -0.0045  0.0203
                                            0.0121  0.0153  0.0020 -0.0055
                ( 24.51%)   0.4951* H  31 s( 99.52%)p 0.00(  0.48%)
                                            0.9976 -0.0056 -0.0307 -0.0596 -0.0178
    32. (0.99960) CR ( 1) C   1           s(100.00%)p 0.00(  0.00%)
                                            1.0000 -0.0002  0.0000 -0.0001  0.0000
                                            0.0000 -0.0000  0.0003  0.0000  0.0000
                                            0.0000 -0.0000 -0.0000 -0.0000
    33. (0.99948) CR ( 1) C   2           s(100.00%)p 0.00(  0.00%)
                                            1.0000 -0.0001 -0.0000 -0.0002  0.0000
                                            0.0003 -0.0000 -0.0001  0.0000 -0.0000
                                            0.0000 -0.0000 -0.0000  0.0000
    34. (0.99960) CR ( 1) C   3           s(100.00%)p 0.00(  0.00%)
                                            1.0000 -0.0002 -0.0000 -0.0002  0.0000
                                           -0.0003 -0.0000 -0.0002  0.0000 -0.0000
                                           -0.0000 -0.0000  0.0000  0.0000
    35. (0.99946) CR ( 1) C   4           s(100.00%)p 0.00(  0.00%)
                                            1.0000 -0.0001 -0.0000  0.0001 -0.0000
                                           -0.0002 -0.0000 -0.0004  0.0000 -0.0000
                                           -0.0000 -0.0000 -0.0000  0.0000
    36. (0.99954) CR ( 1) C   5           s(100.00%)p 0.00(  0.00%)
                                            1.0000 -0.0001 -0.0000 -0.0002  0.0000
                                           -0.0003  0.0000  0.0003  0.0000  0.0000
                                            0.0000  0.0000 -0.0000  0.0000
    37. (0.99954) CR ( 1) C   6           s(100.00%)p 0.00(  0.00%)
                                            1.0000 -0.0001 -0.0000  0.0001 -0.0000
                                           -0.0003  0.0000 -0.0003 -0.0000 -0.0000
                                            0.0000 -0.0000 -0.0000  0.0000
    38. (0.99948) CR ( 1) C   7           s(100.00%)p 0.00(  0.00%)
                                            1.0000 -0.0001 -0.0000 -0.0000 -0.0000
                                           -0.0000 -0.0000  0.0004 -0.0000  0.0000
                                           -0.0000  0.0000 -0.0000  0.0000
    39. (0.99960) CR ( 1) C   8           s(100.00%)p 0.00(  0.00%)
                                            1.0000 -0.0002 -0.0000  0.0004  0.0000
                                           -0.0000  0.0000 -0.0001 -0.0000  0.0000
                                            0.0000 -0.0000 -0.0000  0.0000
    40. (0.99951) CR ( 1) C   9           s(100.00%)p 0.00(  0.00%)
                                            1.0000 -0.0001 -0.0000  0.0002  0.0000
                                            0.0002 -0.0000 -0.0003 -0.0000  0.0000
                                            0.0000  0.0000 -0.0000  0.0000
    41. (0.99938) CR ( 1) C  10           s(100.00%)p 0.00(  0.00%)
                                            1.0000 -0.0000 -0.0000 -0.0002 -0.0000
                                            0.0001 -0.0000  0.0003 -0.0000 -0.0000
                                            0.0000 -0.0000 -0.0000  0.0000
    42. (0.99987) CR ( 1) O  11           s(100.00%)p 0.00(  0.00%)
                                            1.0000 -0.0001 -0.0000  0.0000 -0.0000
                                           -0.0002 -0.0000 -0.0000  0.0000 -0.0000
                                            0.0000 -0.0000  0.0000  0.0000
    43. (0.99094) LP ( 1) O  11           s( 45.53%)p 1.20( 54.43%)d 0.00(  0.04%)
                                            0.0001  0.6747 -0.0045 -0.5611  0.0043
                                            0.0684  0.0031 -0.4740  0.0034  0.0013
                                           -0.0175  0.0018 -0.0097 -0.0041
    44. (0.98481) LP ( 2) O  11           s(  0.00%)p 1.00( 99.95%)d 0.00(  0.05%)
                                            0.0000 -0.0011  0.0056 -0.6351  0.0057
                                            0.1038 -0.0013  0.7651 -0.0055  0.0017
                                            0.0039  0.0020 -0.0110  0.0193
    45. (0.00172) RY*( 1) C   1           s(  0.19%)p99.99( 93.70%)d31.86(  6.11%)
                                           -0.0000  0.0054  0.0435  0.0192  0.8327
                                            0.0059  0.4509  0.0030  0.1996 -0.0192
                                           -0.1652 -0.1371  0.0851 -0.0863
    46. (0.00149) RY*( 2) C   1           s( 18.07%)p 4.17( 75.37%)d 0.36(  6.56%)
                                           -0.0000  0.0162  0.4248  0.0116  0.4329
                                           -0.0093 -0.7326 -0.0010 -0.1713 -0.0165
                                           -0.0427  0.2369  0.0552 -0.0658
    47. (0.00049) RY*( 3) C   1           s( 42.24%)p 1.19( 50.10%)d 0.18(  7.66%)
                                            0.0000  0.0102  0.6499 -0.0034 -0.0847
                                            0.0022  0.3777  0.0110 -0.5925  0.0585
                                            0.1389 -0.2027 -0.0926  0.0647
    48. (0.00012) RY*( 4) C   1           s( 31.03%)p 1.89( 58.57%)d 0.34( 10.41%)
                                           -0.0000 -0.0210  0.5566  0.0011 -0.1788
                                            0.0037 -0.0647 -0.0185  0.7411  0.0617
                                            0.1201 -0.2769 -0.0872  0.0396
    49. (0.00001) RY*( 5) C   1           s(  0.09%)p16.01(  1.41%)d99.99( 98.50%)
    50. (0.00001) RY*( 6) C   1           s(  2.07%)p 2.07(  4.29%)d45.14( 93.63%)
    51. (0.00001) RY*( 7) C   1           s(  5.15%)p 2.83( 14.59%)d15.57( 80.26%)
    52. (0.00000) RY*( 8) C   1           s(  0.73%)p 2.31(  1.68%)d99.99( 97.59%)
    53. (0.00000) RY*( 9) C   1           s(  0.51%)p 0.74(  0.38%)d99.99( 99.12%)
    54. (0.00298) RY*( 1) C   2           s(  5.56%)p16.25( 90.37%)d 0.73(  4.07%)
                                            0.0000 -0.0061  0.2357  0.0013  0.2541
                                            0.0227  0.9117 -0.0051 -0.0864  0.1566
                                           -0.0027  0.1012  0.0723  0.0262
    55. (0.00179) RY*( 2) C   2           s(  0.46%)p99.99( 93.54%)d13.16(  6.00%)
                                           -0.0000  0.0145  0.0660  0.0123  0.1858
                                           -0.0065  0.0381  0.0000  0.9483 -0.0053
                                            0.1758 -0.0355 -0.0946 -0.1374
    56. (0.00080) RY*( 3) C   2           s(  6.38%)p13.03( 83.09%)d 1.65( 10.53%)
                                            0.0000 -0.0184  0.2519  0.0069 -0.8732
                                            0.0077  0.1629 -0.0112  0.2042 -0.0279
                                           -0.1476  0.1946  0.2117  0.0090
    57. (0.00052) RY*( 4) C   2           s( 75.54%)p 0.21( 16.16%)d 0.11(  8.30%)
                                           -0.0000  0.0046  0.8691 -0.0102  0.2497
                                            0.0070 -0.3063 -0.0013 -0.0725 -0.1070
                                           -0.0000  0.0247  0.2657 -0.0167
    58. (0.00032) RY*( 5) C   2           s(  0.37%)p 0.41(  0.15%)d99.99( 99.48%)
                                            0.0000  0.0005  0.0606  0.0177 -0.0044
                                            0.0066 -0.0321 -0.0068 -0.0076 -0.2038
                                            0.4235  0.5577 -0.3292  0.5954
    59. (0.00025) RY*( 6) C   2           s(  0.55%)p 4.26(  2.34%)d99.99( 97.11%)
                                           -0.0000  0.0035  0.0741  0.0044  0.1244
                                           -0.0052  0.0135 -0.0074  0.0874 -0.2813
                                           -0.8081  0.1906 -0.4476  0.0477
    60. (0.00014) RY*( 7) C   2           s(  1.68%)p 1.15(  1.93%)d57.40( 96.39%)
                                           -0.0000 -0.0002  0.1296  0.0116 -0.0947
                                           -0.0113  0.0512 -0.0148  0.0852  0.0927
                                           -0.0887 -0.6935 -0.1077  0.6744
    61. (0.00009) RY*( 8) C   2           s(  8.44%)p 0.58(  4.92%)d10.26( 86.64%)
    62. (0.00001) RY*( 9) C   2           s(  1.08%)p 7.10(  7.65%)d84.76( 91.27%)
    63. (0.00192) RY*( 1) C   3           s(  0.12%)p99.99( 94.30%)d45.27(  5.57%)
                                            0.0000 -0.0026  0.0350 -0.0163 -0.6749
                                            0.0012  0.0439  0.0105  0.6965 -0.0800
                                           -0.0087  0.1030 -0.0839  0.1779
    64. (0.00140) RY*( 2) C   3           s( 12.08%)p 6.63( 80.08%)d 0.65(  7.84%)
                                           -0.0000  0.0159  0.3471  0.0123  0.5766
                                           -0.0082 -0.4015  0.0072  0.5539 -0.0105
                                            0.0665  0.0463  0.2329  0.1324
    65. (0.00038) RY*( 3) C   3           s( 50.33%)p 0.84( 42.26%)d 0.15(  7.41%)
                                            0.0000  0.0101  0.7093 -0.0064  0.1136
                                           -0.0093  0.6391 -0.0073  0.0328 -0.0222
                                           -0.1171 -0.0489 -0.2235 -0.0872
    66. (0.00011) RY*( 4) C   3           s( 29.67%)p 2.12( 63.00%)d 0.25(  7.33%)
                                           -0.0000 -0.0207  0.5443  0.0076 -0.3445
                                            0.0171 -0.6401  0.0062 -0.3181 -0.0342
                                           -0.1348 -0.0712 -0.2031 -0.0873
    67. (0.00001) RY*( 5) C   3           s(  0.18%)p 3.88(  0.69%)d99.99( 99.13%)
    68. (0.00000) RY*( 6) C   3           s(  2.04%)p 0.69(  1.41%)d47.36( 96.56%)
    69. (0.00001) RY*( 7) C   3           s(  0.27%)p 5.91(  1.61%)d99.99( 98.12%)
    70. (0.00001) RY*( 8) C   3           s(  5.03%)p 2.20( 11.06%)d16.67( 83.91%)
    71. (0.00000) RY*( 9) C   3           s(  0.36%)p15.58(  5.68%)d99.99( 93.96%)
    72. (0.00332) RY*( 1) C   4           s( 20.05%)p 3.75( 75.12%)d 0.24(  4.83%)
                                            0.0000 -0.0144  0.4475  0.0148  0.2361
                                           -0.0057  0.1912 -0.0209 -0.8113 -0.0163
                                            0.0660 -0.0293  0.0421 -0.2026
    73. (0.00216) RY*( 2) C   4           s(  8.96%)p 9.74( 87.29%)d 0.42(  3.75%)
                                            0.0000  0.0080  0.2992  0.0107  0.5788
                                            0.0102 -0.7120 -0.0010  0.1755  0.0022
                                           -0.0243  0.0854  0.1703 -0.0244
    74. (0.00170) RY*( 3) C   4           s(  0.05%)p99.99( 93.10%)d99.99(  6.86%)
                                           -0.0000 -0.0123  0.0174 -0.0125 -0.6629
                                            0.0108 -0.6228 -0.0019 -0.3215  0.1631
                                            0.1473  0.1065 -0.0885 -0.0333
    75. (0.00078) RY*( 4) C   4           s( 69.67%)p 0.37( 25.78%)d 0.07(  4.56%)
                                           -0.0000 -0.0015  0.8347 -0.0081 -0.3197
                                           -0.0057  0.1575 -0.0028  0.3615  0.0672
                                           -0.1446 -0.0464 -0.0758  0.1106
    76. (0.00026) RY*( 5) C   4           s(  0.69%)p 2.41(  1.67%)d99.99( 97.64%)
                                            0.0000 -0.0024  0.0831 -0.0000 -0.1145
                                            0.0185 -0.0478 -0.0022  0.0306 -0.9279
                                            0.3193  0.1008  0.0251  0.0517
    77. (0.00022) RY*( 6) C   4           s(  0.05%)p 8.78(  0.40%)d99.99( 99.56%)
                                            0.0000 -0.0011  0.0212  0.0040 -0.0563
                                            0.0061  0.0150  0.0066 -0.0216  0.1395
                                            0.4287 -0.5039  0.6092  0.4091
    78. (0.00008) RY*( 7) C   4           s(  0.02%)p99.99(  4.47%)d99.99( 95.51%)
    79. (0.00006) RY*( 8) C   4           s(  0.29%)p14.06(  4.04%)d99.99( 95.67%)
    80. (0.00003) RY*( 9) C   4           s(  0.26%)p31.67(  8.32%)d99.99( 91.42%)
    81. (0.00275) RY*( 1) C   5           s(  2.65%)p34.80( 92.07%)d 2.00(  5.28%)
                                           -0.0000  0.0212  0.1613  0.0161  0.3718
                                            0.0249  0.5940  0.0163  0.6546  0.1298
                                            0.0632  0.0550 -0.0603 -0.1591
    82. (0.00199) RY*( 2) C   5           s( 17.74%)p 4.42( 78.35%)d 0.22(  3.91%)
                                            0.0000 -0.0019  0.4211 -0.0018 -0.8342
                                           -0.0037  0.1072  0.0029  0.2759 -0.1148
                                            0.0008  0.0793  0.1042 -0.0938
    83. (0.00064) RY*( 3) C   5           s(  4.80%)p15.26( 73.19%)d 4.59( 22.01%)
                                            0.0000 -0.0253  0.2175 -0.0130  0.2339
                                            0.0056 -0.6910 -0.0008  0.4467 -0.3366
                                            0.2694 -0.0516  0.0294 -0.1753
    84. (0.00026) RY*( 4) C   5           s( 67.53%)p 0.28( 18.94%)d 0.20( 13.54%)
                                           -0.0000  0.0039  0.8217 -0.0010  0.2458
                                            0.0012  0.0656  0.0036 -0.3530  0.0987
                                            0.1319 -0.1985  0.0088  0.2622
    85. (0.00014) RY*( 5) C   5           s(  4.91%)p 0.45(  2.23%)d18.93( 92.87%)
                                            0.0000 -0.0006  0.2215 -0.0025  0.1361
                                            0.0003 -0.0405 -0.0002 -0.0459 -0.3529
                                           -0.7011  0.3879 -0.3943 -0.0809
    86. (0.00007) RY*( 6) C   5           s(  0.28%)p78.23( 22.11%)d99.99( 77.61%)
    87. (0.00004) RY*( 7) C   5           s(  0.88%)p 7.78(  6.83%)d99.99( 92.29%)
    88. (0.00002) RY*( 8) C   5           s(  1.27%)p 4.91(  6.24%)d72.77( 92.49%)
    89. (0.00001) RY*( 9) C   5           s(  0.07%)p 1.52(  0.11%)d99.99( 99.82%)
    90. (0.00289) RY*( 1) C   6           s(  7.29%)p12.04( 87.73%)d 0.68(  4.98%)
                                           -0.0000  0.0217  0.2691 -0.0123 -0.1499
                                            0.0254  0.5835 -0.0205 -0.7163 -0.0889
                                            0.0542 -0.1010 -0.0655 -0.1564
    91. (0.00174) RY*( 2) C   6           s( 14.75%)p 5.26( 77.65%)d 0.52(  7.60%)
                                            0.0000 -0.0118  0.3839  0.0010  0.8443
                                           -0.0092 -0.1713 -0.0000 -0.1850  0.1461
                                           -0.0368 -0.0716  0.2047 -0.0793
    92. (0.00071) RY*( 3) C   6           s(  1.41%)p56.80( 79.81%)d13.37( 18.79%)
                                            0.0000 -0.0235  0.1162  0.0137 -0.3628
                                            0.0023 -0.6909 -0.0011 -0.4347  0.2962
                                            0.2588  0.0097  0.0819 -0.1625
    93. (0.00033) RY*( 4) C   6           s( 74.29%)p 0.28( 20.60%)d 0.07(  5.11%)
                                           -0.0000  0.0016  0.8619  0.0065 -0.2767
                                            0.0009  0.0376 -0.0033  0.3578 -0.0048
                                            0.0402  0.1256  0.0054  0.1835
    94. (0.00014) RY*( 5) C   6           s(  0.75%)p 2.55(  1.92%)d99.99( 97.33%)
                                            0.0000 -0.0019  0.0867  0.0027 -0.1170
                                            0.0006 -0.0736 -0.0018  0.0066  0.3546
                                           -0.7680 -0.3760 -0.3121 -0.1377
    95. (0.00006) RY*( 6) C   6           s(  0.33%)p51.09( 16.64%)d99.99( 83.03%)
    96. (0.00004) RY*( 7) C   6           s(  0.02%)p99.99(  9.08%)d99.99( 90.89%)
    97. (0.00001) RY*( 8) C   6           s(  1.28%)p 5.07(  6.48%)d72.11( 92.24%)
    98. (0.00001) RY*( 9) C   6           s(  0.01%)p 1.00(  0.15%)d99.99( 99.85%)
    99. (0.00265) RY*( 1) C   7           s( 18.24%)p 4.17( 76.00%)d 0.32(  5.76%)
                                            0.0000  0.0062  0.4270 -0.0240 -0.6216
                                            0.0012  0.0908  0.0205  0.6037 -0.0066
                                           -0.0122 -0.0056  0.1084 -0.2136
   100. (0.00123) RY*( 2) C   7           s(  2.24%)p37.29( 83.48%)d 6.38( 14.28%)
                                            0.0000 -0.0253  0.1475  0.0076  0.6628
                                           -0.0076  0.3951  0.0131  0.4890  0.0335
                                            0.0690  0.0558 -0.2816 -0.2335
   101. (0.00097) RY*( 3) C   7           s(  1.38%)p66.16( 91.18%)d 5.40(  7.44%)
                                            0.0000 -0.0114  0.1168  0.0008  0.2336
                                            0.0175 -0.8861  0.0029  0.2678  0.0218
                                            0.0459 -0.2201 -0.1010 -0.1149
   102. (0.00030) RY*( 4) C   7           s( 23.55%)p 0.42(  9.97%)d 2.82( 66.48%)
                                            0.0000 -0.0042  0.4853 -0.0029  0.1949
                                           -0.0011  0.0393  0.0086 -0.2451  0.0598
                                            0.6177 -0.0745  0.5219 -0.0423
   103. (0.00027) RY*( 5) C   7           s(  1.05%)p 0.34(  0.36%)d93.61( 98.59%)
                                           -0.0000 -0.0004  0.1026  0.0010  0.0084
                                           -0.0197 -0.0260  0.0016 -0.0494 -0.9769
                                            0.1015  0.0881 -0.1162 -0.0069
   104. (0.00015) RY*( 6) C   7           s( 31.73%)p 0.40( 12.59%)d 1.76( 55.68%)
                                           -0.0000  0.0025  0.5633 -0.0048  0.0499
                                           -0.0155  0.1198  0.0040 -0.3298  0.0042
                                           -0.4648 -0.5355 -0.2312  0.0236
   105. (0.00010) RY*( 7) C   7           s( 21.27%)p 0.22(  4.74%)d 3.48( 73.99%)
   106. (0.00007) RY*( 8) C   7           s(  0.57%)p13.17(  7.55%)d99.99( 91.87%)
   107. (0.00004) RY*( 9) C   7           s(  0.03%)p99.99( 14.27%)d99.99( 85.70%)
   108. (0.00206) RY*( 1) C   8           s(  0.01%)p 1.00( 94.61%)d 0.06(  5.38%)
                                            0.0000  0.0004  0.0094  0.0017  0.0658
                                            0.0203  0.9701 -0.0004  0.0162 -0.2296
                                           -0.0047 -0.0016 -0.0305  0.0116
   109. (0.00161) RY*( 2) C   8           s(  7.99%)p10.55( 84.28%)d 0.97(  7.73%)
                                           -0.0000  0.0130  0.2824 -0.0064 -0.4357
                                            0.0015  0.0440 -0.0135 -0.8067  0.0021
                                            0.2237 -0.0230  0.0061 -0.1634
   110. (0.00037) RY*( 3) C   8           s( 44.16%)p 1.19( 52.71%)d 0.07(  3.13%)
                                            0.0000  0.0120  0.6644  0.0186 -0.5490
                                           -0.0010  0.0246 -0.0062  0.4741  0.0236
                                           -0.1263  0.0125 -0.0646  0.1024
   111. (0.00011) RY*( 4) C   8           s( 37.88%)p 1.27( 48.03%)d 0.37( 14.09%)
                                           -0.0000 -0.0160  0.6152 -0.0156  0.6432
                                            0.0007 -0.0415  0.0092 -0.2542  0.0507
                                           -0.2575  0.0247 -0.1362  0.2300
   112. (0.00001) RY*( 5) C   8           s(  0.22%)p24.82(  5.37%)d99.99( 94.41%)
   113. (0.00001) RY*( 6) C   8           s(  5.13%)p 1.95( 10.00%)d16.53( 84.87%)
   114. (0.00000) RY*( 7) C   8           s(  0.03%)p 3.23(  0.09%)d99.99( 99.88%)
   115. (0.00001) RY*( 8) C   8           s(  1.78%)p 0.29(  0.52%)d54.81( 97.70%)
   116. (0.00000) RY*( 9) C   8           s(  2.87%)p 1.57(  4.50%)d32.31( 92.63%)
   117. (0.00320) RY*( 1) C   9           s(  4.84%)p18.57( 89.83%)d 1.10(  5.33%)
                                           -0.0000  0.0207  0.2190 -0.0176 -0.2097
                                           -0.0241 -0.6667 -0.0154 -0.6393  0.1197
                                            0.0554  0.0669 -0.0599 -0.1668
   118. (0.00172) RY*( 2) C   9           s( 16.58%)p 4.70( 77.94%)d 0.33(  5.48%)
                                            0.0000 -0.0072  0.4071 -0.0090  0.8636
                                            0.0016 -0.1820  0.0023  0.0192 -0.1440
                                           -0.0674  0.0847  0.1437 -0.0408
   119. (0.00116) RY*( 3) C   9           s( 19.40%)p 3.78( 73.35%)d 0.37(  7.25%)
                                            0.0000 -0.0228  0.4398  0.0201 -0.0959
                                           -0.0017  0.6775 -0.0030 -0.5147 -0.1581
                                            0.1313  0.0295  0.1039 -0.1365
   120. (0.00041) RY*( 4) C   9           s( 57.53%)p 0.64( 36.59%)d 0.10(  5.87%)
                                            0.0000  0.0071  0.7585  0.0084 -0.3631
                                            0.0017 -0.1347 -0.0048  0.4646 -0.0132
                                            0.0031 -0.0901 -0.1001  0.2010
   121. (0.00017) RY*( 5) C   9           s(  0.08%)p13.25(  1.06%)d99.99( 98.86%)
                                            0.0000 -0.0018  0.0283  0.0032 -0.0750
                                           -0.0036  0.0664 -0.0069  0.0227 -0.2096
                                           -0.6895  0.4670 -0.4296 -0.2580
   122. (0.00007) RY*( 6) C   9           s(  0.61%)p16.06(  9.79%)d99.99( 89.60%)
   123. (0.00006) RY*( 7) C   9           s(  0.22%)p20.84(  4.54%)d99.99( 95.24%)
   124. (0.00001) RY*( 8) C   9           s(  0.00%)p 1.00(  0.67%)d99.99( 99.33%)
   125. (0.00001) RY*( 9) C   9           s(  0.83%)p 7.57(  6.32%)d99.99( 92.84%)
   126. (0.00285) RY*( 1) C  10           s(  6.18%)p14.58( 90.12%)d 0.60(  3.70%)
                                            0.0000 -0.0281  0.2470  0.0070 -0.8016
                                           -0.0193  0.3687  0.0118 -0.3495  0.1656
                                           -0.0953 -0.0114 -0.0004  0.0204
   127. (0.00218) RY*( 2) C  10           s( 26.70%)p 2.34( 62.35%)d 0.41( 10.96%)
                                           -0.0000  0.0094  0.5166  0.0039 -0.3005
                                           -0.0249 -0.3556  0.0216  0.6369 -0.0537
                                            0.0116 -0.0794 -0.0740 -0.3078
   128. (0.00084) RY*( 3) C  10           s(  2.88%)p12.91( 37.25%)d20.75( 59.86%)
                                           -0.0000  0.0123  0.1694  0.0110  0.0852
                                           -0.0042 -0.3850  0.0070 -0.4657 -0.1183
                                           -0.3592  0.3219 -0.5311 -0.2645
   129. (0.00070) RY*( 4) C  10           s(  0.05%)p56.69(  2.60%)d99.99( 97.35%)
                                           -0.0000  0.0074  0.0201  0.0149  0.0664
                                           -0.0010 -0.1294 -0.0083  0.0677  0.5922
                                           -0.0872 -0.4640 -0.4971  0.3910
   130. (0.00051) RY*( 5) C  10           s( 27.06%)p 2.08( 56.26%)d 0.62( 16.68%)
                                            0.0000 -0.0286  0.5194  0.0087  0.4432
                                           -0.0126  0.6044  0.0236 -0.0058  0.1502
                                            0.1912  0.0617 -0.1933 -0.2578
   131. (0.00038) RY*( 6) C  10           s(  3.74%)p 0.64(  2.40%)d25.09( 93.86%)
                                           -0.0000 -0.0115  0.1931  0.0214 -0.0141
                                           -0.0482  0.0558  0.0102 -0.1334 -0.7286
                                            0.1966 -0.4481 -0.2627  0.3150
   132. (0.00022) RY*( 7) C  10           s( 18.18%)p 1.17( 21.33%)d 3.33( 60.49%)
                                           -0.0000  0.0161  0.4260  0.0050  0.0510
                                            0.0082 -0.3787 -0.0077 -0.2592  0.1691
                                            0.4990  0.3033  0.2469  0.4175
   133. (0.00012) RY*( 8) C  10           s(  7.65%)p 1.28(  9.76%)d10.80( 82.59%)
                                            0.0000 -0.0032  0.2765 -0.0144  0.1178
                                            0.0064  0.1642 -0.0161  0.2372 -0.1259
                                           -0.6493  0.2768  0.1459  0.5391
   134. (0.00012) RY*( 9) C  10           s(  7.62%)p 2.41( 18.36%)d 9.71( 74.02%)
                                            0.0000  0.0025  0.2760 -0.0152  0.2046
                                           -0.0090 -0.1782  0.0110 -0.3309  0.0783
                                           -0.3286 -0.5478  0.5249 -0.2247
   135. (0.00105) RY*( 1) O  11           s(  4.09%)p21.94( 89.78%)d 1.50(  6.13%)
                                           -0.0000  0.0021  0.2023  0.0041  0.5460
                                           -0.0013 -0.2087 -0.0031 -0.7457 -0.1049
                                           -0.0322  0.1411  0.0154 -0.1705
   136. (0.00078) RY*( 2) O  11           s( 23.34%)p 2.79( 65.19%)d 0.49( 11.47%)
                                           -0.0000  0.0034  0.4831  0.0013 -0.6592
                                           -0.0012 -0.4018 -0.0012 -0.2366  0.1688
                                           -0.1011  0.0336 -0.2578 -0.0914
   137. (0.00018) RY*( 3) O  11           s( 58.09%)p 0.57( 33.11%)d 0.15(  8.79%)
                                           -0.0000  0.0034  0.7622  0.0019  0.3568
                                           -0.0046 -0.1123 -0.0065  0.4373 -0.0600
                                            0.0370 -0.1056  0.1419  0.2274
   138. (0.00003) RY*( 4) O  11           s( 11.89%)p 6.00( 71.35%)d 1.41( 16.76%)
   139. (0.00000) RY*( 5) O  11           s(  0.76%)p10.30(  7.85%)d99.99( 91.39%)
   140. (0.00000) RY*( 6) O  11           s(  0.24%)p 5.34(  1.30%)d99.99( 98.45%)
   141. (0.00001) RY*( 7) O  11           s(  0.14%)p57.11(  7.84%)d99.99( 92.02%)
   142. (0.00001) RY*( 8) O  11           s(  0.87%)p17.80( 15.52%)d95.89( 83.61%)
   143. (0.00000) RY*( 9) O  11           s(  0.58%)p14.25(  8.28%)d99.99( 91.14%)
   144. (0.00056) RY*( 1) H  12           s( 98.22%)p 0.02(  1.78%)
                                            0.0044  0.9910 -0.1290  0.0087  0.0336
   145. (0.00009) RY*( 2) H  12           s(  0.01%)p 1.00( 99.99%)
   146. (0.00006) RY*( 3) H  12           s(  0.02%)p99.99( 99.98%)
   147. (0.00002) RY*( 4) H  12           s(  1.84%)p53.30( 98.16%)
   148. (0.00073) RY*( 1) H  13           s( 99.06%)p 0.01(  0.94%)
                                            0.0031  0.9953  0.0465  0.0587  0.0619
   149. (0.00011) RY*( 2) H  13           s(  0.05%)p99.99( 99.95%)
                                           -0.0005  0.0221 -0.8470  0.4962 -0.1892
   150. (0.00008) RY*( 3) H  13           s(  0.02%)p99.99( 99.98%)
   151. (0.00002) RY*( 4) H  13           s(  0.95%)p99.99( 99.05%)
   152. (0.00067) RY*( 1) H  14           s( 98.68%)p 0.01(  1.32%)
                                            0.0042  0.9934  0.0220 -0.0835  0.0757
   153. (0.00010) RY*( 2) H  14           s(  0.02%)p99.99( 99.98%)
                                           -0.0007  0.0155 -0.9317 -0.2755 -0.2363
   154. (0.00007) RY*( 3) H  14           s(  0.01%)p99.99( 99.99%)
   155. (0.00002) RY*( 4) H  14           s(  1.36%)p72.33( 98.64%)
   156. (0.00183) RY*( 1) H  15           s( 99.69%)p 0.00(  0.31%)
                                            0.0108  0.9984  0.0288  0.0456 -0.0150
   157. (0.00008) RY*( 2) H  15           s(  0.22%)p99.99( 99.78%)
   158. (0.00008) RY*( 3) H  15           s(  0.00%)p 1.00(100.00%)
   159. (0.00002) RY*( 4) H  15           s(  0.20%)p99.99( 99.80%)
   160. (0.00056) RY*( 1) H  16           s( 97.90%)p 0.02(  2.10%)
                                            0.0044  0.9894 -0.1442 -0.0131  0.0072
   161. (0.00010) RY*( 2) H  16           s(  0.05%)p99.99( 99.95%)
   162. (0.00006) RY*( 3) H  16           s(  0.01%)p 1.00( 99.99%)
   163. (0.00002) RY*( 4) H  16           s(  2.13%)p45.85( 97.87%)
   164. (0.00065) RY*( 1) H  17           s( 98.56%)p 0.01(  1.44%)
                                            0.0043  0.9928  0.0079 -0.1145  0.0346
   165. (0.00011) RY*( 2) H  17           s(  0.01%)p 1.00( 99.99%)
                                           -0.0004  0.0072 -0.8746  0.1420  0.4635
   166. (0.00007) RY*( 3) H  17           s(  0.03%)p99.99( 99.97%)
   167. (0.00002) RY*( 4) H  17           s(  1.49%)p66.21( 98.51%)
   168. (0.00062) RY*( 1) H  18           s( 98.23%)p 0.02(  1.77%)
                                            0.0045  0.9911  0.0524 -0.0337 -0.1174
   169. (0.00009) RY*( 2) H  18           s(  0.12%)p99.99( 99.88%)
   170. (0.00006) RY*( 3) H  18           s(  0.08%)p99.99( 99.92%)
   171. (0.00002) RY*( 4) H  18           s(  1.65%)p59.43( 98.35%)
   172. (0.00201) RY*( 1) H  19           s( 99.87%)p 0.00(  0.13%)
                                            0.0069  0.9993  0.0229 -0.0113 -0.0254
   173. (0.00007) RY*( 2) H  19           s(  0.00%)p 1.00(100.00%)
   174. (0.00004) RY*( 3) H  19           s(  0.05%)p99.99( 99.95%)
   175. (0.00002) RY*( 4) H  19           s(  0.17%)p99.99( 99.83%)
   176. (0.00090) RY*( 1) H  20           s( 99.55%)p 0.00(  0.45%)
                                            0.0034  0.9977 -0.0649 -0.0167 -0.0066
   177. (0.00008) RY*( 2) H  20           s(  0.00%)p 1.00(100.00%)
   178. (0.00006) RY*( 3) H  20           s(  0.25%)p99.99( 99.75%)
   179. (0.00002) RY*( 4) H  20           s(  0.29%)p99.99( 99.71%)
   180. (0.00119) RY*( 1) H  21           s( 99.58%)p 0.00(  0.42%)
                                            0.0058  0.9979 -0.0276  0.0288  0.0513
   181. (0.00009) RY*( 2) H  21           s(  0.05%)p99.99( 99.95%)
   182. (0.00006) RY*( 3) H  21           s(  0.15%)p99.99( 99.85%)
   183. (0.00002) RY*( 4) H  21           s(  0.31%)p99.99( 99.69%)
   184. (0.00094) RY*( 1) H  22           s( 99.62%)p 0.00(  0.38%)
                                            0.0031  0.9981  0.0314 -0.0523  0.0088
   185. (0.00009) RY*( 2) H  22           s(  0.00%)p 1.00(100.00%)
   186. (0.00006) RY*( 3) H  22           s(  0.00%)p 1.00(100.00%)
   187. (0.00002) RY*( 4) H  22           s(  0.47%)p99.99( 99.53%)
   188. (0.00131) RY*( 1) H  23           s( 99.68%)p 0.00(  0.32%)
                                            0.0064  0.9984  0.0133 -0.0065 -0.0547
   189. (0.00008) RY*( 2) H  23           s(  0.01%)p99.99( 99.99%)
   190. (0.00006) RY*( 3) H  23           s(  0.00%)p 1.00(100.00%)
   191. (0.00002) RY*( 4) H  23           s(  0.40%)p99.99( 99.60%)
   192. (0.00183) RY*( 1) H  24           s( 99.84%)p 0.00(  0.16%)
                                            0.0080  0.9992 -0.0217  0.0158  0.0296
   193. (0.00006) RY*( 2) H  24           s(  0.03%)p99.99( 99.97%)
   194. (0.00005) RY*( 3) H  24           s(  0.05%)p99.99( 99.95%)
   195. (0.00002) RY*( 4) H  24           s(  0.17%)p99.99( 99.83%)
   196. (0.00062) RY*( 1) H  25           s( 98.28%)p 0.02(  1.72%)
                                            0.0047  0.9914  0.0781  0.1051  0.0046
   197. (0.00009) RY*( 2) H  25           s(  0.11%)p99.99( 99.89%)
   198. (0.00006) RY*( 3) H  25           s(  0.02%)p99.99( 99.98%)
   199. (0.00002) RY*( 4) H  25           s(  1.67%)p58.83( 98.33%)
   200. (0.00056) RY*( 1) H  26           s( 98.09%)p 0.02(  1.91%)
                                            0.0044  0.9904  0.0614 -0.1219  0.0223
   201. (0.00010) RY*( 2) H  26           s(  0.08%)p99.99( 99.92%)
   202. (0.00007) RY*( 3) H  26           s(  0.05%)p99.99( 99.95%)
   203. (0.00002) RY*( 4) H  26           s(  1.87%)p52.48( 98.13%)
   204. (0.00076) RY*( 1) H  27           s( 98.64%)p 0.01(  1.36%)
                                            0.0053  0.9932  0.0453 -0.0031 -0.1074
   205. (0.00010) RY*( 2) H  27           s(  0.00%)p 1.00(100.00%)
   206. (0.00007) RY*( 3) H  27           s(  0.00%)p 1.00(100.00%)
   207. (0.00002) RY*( 4) H  27           s(  1.44%)p68.33( 98.56%)
   208. (0.00131) RY*( 1) H  28           s( 99.82%)p 0.00(  0.18%)
                                            0.0054  0.9991  0.0294  0.0299  0.0071
   209. (0.00009) RY*( 2) H  28           s(  0.00%)p 1.00(100.00%)
   210. (0.00006) RY*( 3) H  28           s(  0.00%)p 1.00(100.00%)
   211. (0.00002) RY*( 4) H  28           s(  0.27%)p99.99( 99.73%)
   212. (0.00168) RY*( 1) H  29           s( 99.90%)p 0.00(  0.10%)
                                            0.0065  0.9995  0.0126 -0.0018 -0.0294
   213. (0.00008) RY*( 2) H  29           s(  0.00%)p 1.00(100.00%)
   214. (0.00005) RY*( 3) H  29           s(  0.00%)p 1.00(100.00%)
   215. (0.00002) RY*( 4) H  29           s(  0.19%)p99.99( 99.81%)
   216. (0.00160) RY*( 1) H  30           s( 99.85%)p 0.00(  0.15%)
                                            0.0079  0.9992  0.0129  0.0357  0.0100
   217. (0.00010) RY*( 2) H  30           s(  0.05%)p99.99( 99.95%)
   218. (0.00004) RY*( 3) H  30           s(  0.14%)p99.99( 99.86%)
   219. (0.00002) RY*( 4) H  30           s(  0.07%)p99.99( 99.93%)
   220. (0.00071) RY*( 1) H  31           s( 72.07%)p 0.39( 27.93%)
                                            0.0160  0.8488 -0.2598  0.3925 -0.2402
   221. (0.00071) RY*( 2) H  31           s(  0.00%)p 1.00(100.00%)
                                            0.0013  0.0008  0.6232 -0.0662 -0.7793
   222. (0.00043) RY*( 3) H  31           s( 24.93%)p 3.01( 75.07%)
                                            0.0076  0.4992  0.5930 -0.3771  0.5068
   223. (0.00001) RY*( 4) H  31           s(  3.48%)p27.73( 96.52%)
   224. (0.00920) BD*( 1) C   1 - C   2  
                ( 51.81%)   0.7198* C   1 s( 29.41%)p 2.40( 70.55%)d 0.00(  0.04%)
                                           -0.0004 -0.5423  0.0026 -0.2381  0.0105
                                            0.0293 -0.0098  0.8048  0.0033  0.0005
                                            0.0104 -0.0010 -0.0019 -0.0180
                ( 48.19%)  -0.6942* C   2 s( 26.23%)p 2.81( 73.73%)d 0.00(  0.04%)
                                           -0.0001 -0.5121 -0.0046  0.2128  0.0171
                                           -0.0231 -0.0109 -0.8313 -0.0019  0.0011
                                            0.0071 -0.0015 -0.0009 -0.0190
   225. (0.00267) BD*( 1) C   1 - H  12  
                ( 37.65%)   0.6136* C   1 s( 23.77%)p 3.21( 76.19%)d 0.00(  0.04%)
                                           -0.0000  0.4875  0.0059 -0.8610  0.0072
                                            0.1248  0.0017  0.0689  0.0169 -0.0052
                                           -0.0017  0.0005  0.0162 -0.0103
                ( 62.35%)  -0.7896* H  12 s( 99.91%)p 0.00(  0.09%)
                                            0.9996 -0.0004  0.0290 -0.0038 -0.0044
   226. (0.00304) BD*( 1) C   1 - H  13  
                ( 39.24%)   0.6264* C   1 s( 23.29%)p 3.29( 76.67%)d 0.00(  0.04%)
                                            0.0000 -0.4826 -0.0007 -0.4018  0.0173
                                           -0.6543  0.0025 -0.4201 -0.0172 -0.0128
                                           -0.0078 -0.0122  0.0059  0.0044
                ( 60.76%)  -0.7795* H  13 s( 99.92%)p 0.00(  0.08%)
                                           -0.9996  0.0005  0.0091  0.0207  0.0165
   227. (0.00398) BD*( 1) C   1 - H  14  
                ( 38.66%)   0.6217* C   1 s( 23.44%)p 3.26( 76.51%)d 0.00(  0.04%)
                                            0.0000 -0.4842  0.0023 -0.1994  0.0120
                                            0.7449 -0.0046 -0.4123 -0.0204  0.0077
                                           -0.0041  0.0136  0.0119  0.0043
                ( 61.34%)  -0.7832* H  14 s( 99.92%)p 0.00(  0.08%)
                                           -0.9996  0.0009  0.0036 -0.0237  0.0161
   228. (0.00755) BD*( 1) C   2 - C   3  
                ( 47.57%)   0.6897* C   2 s( 26.78%)p 2.73( 73.18%)d 0.00(  0.04%)
                                           -0.0001 -0.5175 -0.0074  0.4222  0.0115
                                            0.6205 -0.0151  0.4099  0.0076 -0.0111
                                           -0.0082 -0.0130  0.0058  0.0033
                ( 52.43%)  -0.7241* C   3 s( 29.47%)p 2.39( 70.48%)d 0.00(  0.04%)
                                           -0.0004 -0.5429 -0.0003 -0.4317  0.0086
                                           -0.5959 -0.0117 -0.4038  0.0039 -0.0130
                                           -0.0095 -0.0125  0.0038  0.0034
   229. (0.01702) BD*( 1) C   2 - C   4  
                ( 51.31%)   0.7163* C   2 s( 26.23%)p 2.81( 73.71%)d 0.00(  0.06%)
                                            0.0003  0.5121  0.0002  0.8485 -0.0015
                                           -0.0870  0.0019 -0.0957 -0.0181 -0.0042
                                           -0.0047  0.0003  0.0211 -0.0125
                ( 48.69%)  -0.6978* C   4 s( 27.96%)p 2.57( 71.98%)d 0.00(  0.06%)
                                            0.0003  0.5287  0.0065 -0.8326  0.0077
                                            0.0618  0.0037  0.1495 -0.0190 -0.0044
                                           -0.0079  0.0009  0.0186 -0.0110
   230. (0.01162) BD*( 1) C   2 - H  15  
                ( 37.02%)   0.6084* C   2 s( 20.71%)p 3.83( 79.24%)d 0.00(  0.06%)
                                            0.0002 -0.4550  0.0079  0.2353  0.0109
                                           -0.7783  0.0084  0.3620 -0.0008  0.0083
                                           -0.0039  0.0146  0.0148  0.0060
                ( 62.98%)  -0.7936* H  15 s( 99.89%)p 0.00(  0.11%)
                                           -0.9994  0.0096 -0.0075  0.0285 -0.0141
   231. (0.00241) BD*( 1) C   3 - H  16  
                ( 37.88%)   0.6154* C   3 s( 23.74%)p 3.21( 76.22%)d 0.00(  0.04%)
                                           -0.0000  0.4872  0.0047 -0.8582  0.0018
                                            0.1554 -0.0149  0.0340 -0.0130 -0.0071
                                           -0.0024  0.0001  0.0161 -0.0099
                ( 62.12%)  -0.7882* H  16 s( 99.91%)p 0.00(  0.09%)
                                            0.9996 -0.0002  0.0296 -0.0033  0.0006
   232. (0.00398) BD*( 1) C   3 - H  17  
                ( 38.80%)   0.6229* C   3 s( 23.37%)p 3.28( 76.59%)d 0.00(  0.04%)
                                           -0.0000  0.4834 -0.0035  0.1463 -0.0177
                                           -0.7863 -0.0118  0.3542 -0.0140 -0.0063
                                            0.0028 -0.0135 -0.0132 -0.0048
                ( 61.20%)  -0.7823* H  17 s( 99.92%)p 0.00(  0.08%)
                                            0.9996 -0.0008 -0.0013  0.0269 -0.0099
   233. (0.00286) BD*( 1) C   3 - H  18  
                ( 38.44%)   0.6200* C   3 s( 23.33%)p 3.28( 76.63%)d 0.00(  0.04%)
                                           -0.0000  0.4830  0.0005  0.2340 -0.0186
                                           -0.0385 -0.0115 -0.8424 -0.0018 -0.0009
                                           -0.0100  0.0007  0.0017  0.0175
                ( 61.56%)  -0.7846* H  18 s( 99.92%)p 0.00(  0.08%)
                                            0.9996 -0.0009 -0.0045  0.0028  0.0285
   234. (0.01203) BD*( 1) C   4 - C   5  
                ( 48.36%)   0.6954* C   4 s( 26.67%)p 2.75( 73.29%)d 0.00(  0.05%)
                                           -0.0000 -0.5164 -0.0039 -0.3340  0.0128
                                            0.7156  0.0143 -0.3299  0.0092  0.0132
                                           -0.0077  0.0118  0.0075  0.0054
                ( 51.64%)  -0.7186* C   5 s( 27.31%)p 2.66( 72.64%)d 0.00(  0.05%)
                                           -0.0003 -0.5226  0.0035  0.3508  0.0117
                                           -0.7085  0.0088  0.3178  0.0117  0.0120
                                           -0.0055  0.0126  0.0116  0.0070
   235. (0.01818) BD*( 1) C   4 - C  10  
                ( 50.73%)   0.7122* C   4 s( 25.20%)p 2.97( 74.75%)d 0.00(  0.05%)
                                            0.0003  0.5019  0.0081  0.4229 -0.0092
                                            0.6945  0.0154  0.2932 -0.0068  0.0156
                                            0.0068  0.0109 -0.0078 -0.0080
                ( 49.27%)  -0.7020* C  10 s( 29.28%)p 2.41( 70.68%)d 0.00(  0.04%)
                                            0.0001  0.5411 -0.0040 -0.4464  0.0016
                                           -0.6519  0.0217 -0.2864 -0.0057  0.0135
                                            0.0060  0.0107 -0.0049 -0.0055
   236. (0.01228) BD*( 1) C   4 - H  19  
                ( 36.92%)   0.6076* C   4 s( 20.15%)p 3.96( 79.81%)d 0.00(  0.05%)
                                           -0.0003  0.4488 -0.0092  0.1239 -0.0096
                                           -0.0260 -0.0037 -0.8843  0.0029 -0.0003
                                           -0.0071 -0.0007  0.0003  0.0202
                ( 63.08%)  -0.7942* H  19 s( 99.91%)p 0.00(  0.09%)
                                            0.9995 -0.0061 -0.0011  0.0009  0.0306
   237. (0.00619) BD*( 1) C   5 - C   6  
                ( 49.48%)   0.7035* C   5 s( 27.97%)p 2.57( 71.98%)d 0.00(  0.05%)
                                           -0.0002 -0.5288 -0.0065 -0.8252  0.0012
                                            0.0639  0.0338  0.1833  0.0005  0.0003
                                            0.0085  0.0002 -0.0180  0.0096
                ( 50.52%)  -0.7107* C   6 s( 27.59%)p 2.62( 72.36%)d 0.00(  0.05%)
                                           -0.0002 -0.5252 -0.0066  0.8284  0.0049
                                           -0.0557  0.0336 -0.1817 -0.0034  0.0051
                                            0.0083 -0.0011 -0.0180  0.0100
   238. (0.00584) BD*( 1) C   5 - H  20  
                ( 37.07%)   0.6089* C   5 s( 22.89%)p 3.37( 77.07%)d 0.00(  0.04%)
                                           -0.0001  0.4784  0.0060 -0.4288  0.0096
                                           -0.7019 -0.0015 -0.3061  0.0179  0.0130
                                            0.0067  0.0100 -0.0063 -0.0053
                ( 62.93%)  -0.7933* H  20 s( 99.91%)p 0.00(  0.09%)
                                            0.9996 -0.0020  0.0135  0.0250  0.0082
   239. (0.00861) BD*( 1) C   5 - H  21  
                ( 38.20%)   0.6180* C   5 s( 21.71%)p 3.60( 78.25%)d 0.00(  0.04%)
                                            0.0002 -0.4659  0.0072  0.1045  0.0067
                                            0.0017  0.0267 -0.8779 -0.0007  0.0002
                                            0.0033 -0.0024  0.0001 -0.0206
                ( 61.80%)  -0.7862* H  21 s( 99.91%)p 0.00(  0.09%)
                                           -0.9996  0.0044 -0.0048 -0.0046  0.0287
   240. (0.01245) BD*( 1) C   6 - C   7  
                ( 50.84%)   0.7130* C   6 s( 27.84%)p 2.59( 72.12%)d 0.00(  0.04%)
                                            0.0003  0.5276 -0.0025  0.4387  0.0150
                                            0.6760 -0.0131  0.2669  0.0099  0.0136
                                            0.0055  0.0096 -0.0087 -0.0079
                ( 49.16%)  -0.7011* C   7 s( 26.51%)p 2.77( 73.44%)d 0.00(  0.04%)
                                            0.0002  0.5149 -0.0025 -0.4335  0.0179
                                           -0.6879 -0.0145 -0.2695  0.0091  0.0149
                                            0.0078  0.0095 -0.0044 -0.0071
   241. (0.00575) BD*( 1) C   6 - H  22  
                ( 37.28%)   0.6106* C   6 s( 22.84%)p 3.38( 77.12%)d 0.00(  0.04%)
                                           -0.0001  0.4779  0.0069  0.3323 -0.0058
                                           -0.7294  0.0001  0.3582 -0.0181 -0.0110
                                            0.0057 -0.0127 -0.0093 -0.0042
                ( 62.72%)  -0.7919* H  22 s( 99.91%)p 0.00(  0.09%)
                                            0.9995 -0.0013 -0.0113  0.0265 -0.0104
   242. (0.00877) BD*( 1) C   6 - H  23  
                ( 38.21%)   0.6181* C   6 s( 21.61%)p 3.63( 78.34%)d 0.00(  0.04%)
                                           -0.0002  0.4648 -0.0078  0.0979  0.0066
                                           -0.0812 -0.0261 -0.8755  0.0041 -0.0004
                                           -0.0027  0.0011  0.0001  0.0209
                ( 61.79%)  -0.7861* H  23 s( 99.91%)p 0.00(  0.09%)
                                            0.9995 -0.0047 -0.0054  0.0066  0.0287
   243. (0.00644) BD*( 1) C   7 - C   8  
                ( 47.72%)   0.6908* C   7 s( 27.55%)p 2.63( 72.41%)d 0.00(  0.05%)
                                           -0.0002 -0.5246 -0.0152 -0.8248 -0.0020
                                            0.0476  0.0005  0.2026 -0.0194  0.0011
                                            0.0098  0.0003 -0.0173  0.0086
                ( 52.28%)  -0.7230* C   8 s( 29.73%)p 2.36( 70.22%)d 0.00(  0.05%)
                                           -0.0005 -0.5452 -0.0040  0.8122  0.0027
                                           -0.0551 -0.0000 -0.1983 -0.0146  0.0030
                                            0.0084 -0.0005 -0.0187  0.0099
   244. (0.01289) BD*( 1) C   7 - C   9  
                ( 51.62%)   0.7185* C   7 s( 25.31%)p 2.95( 74.63%)d 0.00(  0.06%)
                                            0.0002  0.5031  0.0029 -0.3550  0.0185
                                            0.7225  0.0180 -0.3123  0.0032 -0.0151
                                            0.0070 -0.0132 -0.0097 -0.0072
                ( 48.38%)  -0.6956* C   9 s( 29.26%)p 2.42( 70.70%)d 0.00(  0.04%)
                                            0.0002  0.5409 -0.0021  0.3527  0.0137
                                           -0.6971  0.0137  0.3102  0.0068 -0.0096
                                            0.0038 -0.0123 -0.0101 -0.0059
   245. (0.01301) BD*( 1) C   7 - H  24  
                ( 37.68%)   0.6138* C   7 s( 20.57%)p 3.86( 79.39%)d 0.00(  0.05%)
                                            0.0003 -0.4533  0.0124  0.0679 -0.0167
                                           -0.0347  0.0044 -0.8875  0.0037  0.0007
                                            0.0046 -0.0030 -0.0003 -0.0208
                ( 62.32%)  -0.7895* H  24 s( 99.91%)p 0.00(  0.09%)
                                           -0.9995  0.0071  0.0010 -0.0006  0.0302
   246. (0.00262) BD*( 1) C   8 - H  25  
                ( 38.11%)   0.6174* C   8 s( 23.44%)p 3.26( 76.52%)d 0.00(  0.04%)
                                            0.0000 -0.4842 -0.0007 -0.4443 -0.0156
                                           -0.6918  0.0134 -0.2978  0.0057 -0.0127
                                           -0.0059 -0.0097  0.0081  0.0063
                ( 61.89%)  -0.7867* H  25 s( 99.92%)p 0.00(  0.08%)
                                           -0.9996  0.0011  0.0175  0.0213  0.0095
   247. (0.00241) BD*( 1) C   8 - H  26  
                ( 37.87%)   0.6154* C   8 s( 23.68%)p 3.22( 76.28%)d 0.00(  0.04%)
                                            0.0000 -0.4867 -0.0021 -0.3607 -0.0159
                                            0.7187 -0.0106 -0.3402  0.0065  0.0105
                                           -0.0054  0.0115  0.0100  0.0052
                ( 62.13%)  -0.7882* H  26 s( 99.91%)p 0.00(  0.09%)
                                           -0.9996  0.0004  0.0143 -0.0234  0.0110
   248. (0.00409) BD*( 1) C   8 - H  27  
                ( 38.46%)   0.6201* C   8 s( 23.08%)p 3.33( 76.88%)d 0.00(  0.04%)
                                           -0.0000  0.4804 -0.0047  0.1079  0.0241
                                           -0.0317 -0.0020 -0.8692  0.0020 -0.0002
                                           -0.0019  0.0010 -0.0002  0.0202
                ( 61.54%)  -0.7845* H  27 s( 99.92%)p 0.00(  0.08%)
                                            0.9996 -0.0020 -0.0074  0.0017  0.0281
   249. (0.01387) BD*( 1) C   9 - C  10  
                ( 50.29%)   0.7092* C   9 s( 27.17%)p 2.68( 72.76%)d 0.00(  0.08%)
                                            0.0003  0.5211  0.0106 -0.8287 -0.0091
                                            0.0685  0.0330  0.1869  0.0044 -0.0049
                                           -0.0096  0.0011  0.0224 -0.0127
                ( 49.71%)  -0.7050* C  10 s( 29.12%)p 2.43( 70.81%)d 0.00(  0.08%)
                                            0.0002  0.5396  0.0027  0.8172 -0.0012
                                           -0.0242  0.0255 -0.1976  0.0017  0.0000
                                           -0.0122  0.0008  0.0220 -0.0113
   250. (0.00683) BD*( 1) C   9 - H  28  
                ( 37.10%)   0.6091* C   9 s( 21.93%)p 3.56( 78.03%)d 0.00(  0.04%)
                                            0.0001 -0.4683 -0.0046 -0.4219 -0.0051
                                           -0.7127  0.0075 -0.3065  0.0168 -0.0108
                                           -0.0052 -0.0118  0.0094  0.0062
                ( 62.90%)  -0.7931* H  28 s( 99.91%)p 0.00(  0.09%)
                                           -0.9995  0.0041  0.0173  0.0232  0.0086
   251. (0.00926) BD*( 1) C   9 - H  29  
                ( 37.01%)   0.6084* C   9 s( 21.55%)p 3.64( 78.41%)d 0.00(  0.04%)
                                           -0.0002  0.4642 -0.0060  0.0951  0.0150
                                            0.0174  0.0192 -0.8798  0.0003 -0.0008
                                            0.0002 -0.0003  0.0002  0.0205
                ( 62.99%)  -0.7937* H  29 s( 99.91%)p 0.00(  0.09%)
                                            0.9995 -0.0055 -0.0053 -0.0028  0.0299
   252. (0.01551) BD*( 1) C  10 - O  11  
                ( 69.63%)   0.8344* C  10 s( 18.71%)p 4.33( 80.98%)d 0.02(  0.31%)
                                            0.0000 -0.4307 -0.0399  0.3477  0.0210
                                           -0.7505 -0.0276  0.3526  0.0068  0.0298
                                           -0.0130  0.0329  0.0275  0.0144
                ( 30.37%)  -0.5511* O  11 s( 34.51%)p 1.90( 65.43%)d 0.00(  0.06%)
                                            0.0001 -0.5874  0.0032 -0.3243  0.0045
                                            0.6487 -0.0024 -0.3581  0.0022  0.0152
                                           -0.0131  0.0139  0.0015  0.0029
   253. (0.01814) BD*( 1) C  10 - H  30  
                ( 38.19%)   0.6180* C  10 s( 22.83%)p 3.38( 77.11%)d 0.00(  0.06%)
                                            0.0003 -0.4777  0.0129  0.1032  0.0018
                                           -0.0864 -0.0148 -0.8676  0.0029 -0.0007
                                            0.0034 -0.0038 -0.0002 -0.0229
                ( 61.81%)  -0.7862* H  30 s( 99.90%)p 0.00(  0.10%)
                                           -0.9995  0.0075 -0.0029  0.0016  0.0318
   254. (0.00354) BD*( 1) O  11 - H  31  
                ( 24.51%)   0.4951* O  11 s( 19.95%)p 4.01( 79.97%)d 0.00(  0.08%)
                                           -0.0002 -0.4463 -0.0166 -0.4192  0.0019
                                           -0.7495 -0.0346 -0.2469  0.0045 -0.0203
                                           -0.0121 -0.0153 -0.0020  0.0055
                ( 75.49%)  -0.8688* H  31 s( 99.52%)p 0.00(  0.48%)
                                           -0.9976  0.0056  0.0307  0.0596  0.0178


 NHO Directionality and "Bond Bending" (deviations from line of nuclear centers)

         [Thresholds for printing:  angular deviation  >  1.0 degree]
                                    hybrid p-character > 25.0%
                                    orbital occupancy  >  0.10e

                                Line of Centers        Hybrid 1              Hybrid 2
                                ---------------  -------------------   ------------------
                NBO               Theta   Phi    Theta   Phi    Dev    Theta   Phi    Dev
 ========================================================================================
     3. BD (   1) C   1 - H  13    60.9   59.1    60.0   59.5   1.0      --     --    --
     6. BD (   1) C   2 - C   4    98.2  355.2    97.6  354.3   1.1      --     --    --
     7. BD (   1) C   2 - H  15   114.2  106.0   114.1  107.7   1.6      --     --    --
     8. BD (   1) C   3 - H  16    87.8  170.0    88.6  170.7   1.0      --     --    --
    10. BD (   1) C   3 - H  18   164.5  350.2   165.3  346.9   1.2      --     --    --
    11. BD (   1) C   4 - C   5    67.8  296.2    68.1  293.8   2.2    112.7  117.4   1.2
    12. BD (   1) C   4 - C  10    70.8   57.6    70.8   59.8   2.1    110.7  234.8   3.1
    14. BD (   1) C   5 - C   6   102.4  355.7   102.5  353.2   2.4     77.5  178.5   2.7
    16. BD (   1) C   5 - H  21     6.7  183.9     7.4  194.4   1.5      --     --    --
    17. BD (   1) C   6 - C   7    71.8   57.2    71.0   55.6   1.7    107.7  239.4   2.1
    18. BD (   1) C   6 - H  22    66.1  294.7    66.9  294.1   1.0      --     --    --
    19. BD (   1) C   6 - H  23   171.6  322.5   170.2  314.2   1.9      --     --    --
    20. BD (   1) C   7 - C   8   103.5  356.4   102.5  356.7   1.1     75.4  176.1   1.1
    21. BD (   1) C   7 - C   9   111.4  116.7   110.8  114.4   2.2     67.8  298.2   1.6
    22. BD (   1) C   7 - H  24     4.9  156.0     3.8  149.4   1.2      --     --    --
    23. BD (   1) C   8 - H  25    70.1   57.2    70.4   55.9   1.3      --     --    --
    24. BD (   1) C   8 - H  26    67.2  296.8    67.4  298.0   1.1      --     --    --
    25. BD (   1) C   8 - H  27   172.6  343.6   171.1  345.7   1.5      --     --    --
    26. BD (   1) C   9 - C  10    77.5  175.7    77.2  173.1   2.6    103.5    0.1   4.4
    27. BD (   1) C   9 - H  28    69.5   59.2    70.6   58.8   1.2      --     --    --
    28. BD (   1) C   9 - H  29   174.3   11.0   172.5   18.4   2.0      --     --    --
    29. BD (   1) C  10 - O  11   114.5  116.3   112.7  115.4   2.0     63.7  296.3   1.8
    30. BD (   1) C  10 - H  30     5.8  157.0     9.6  136.1   4.7      --     --    --
    31. BD (   1) O  11 - H  31    71.6   57.1    74.7   62.0   5.6      --     --    --
    43. LP (   1) O  11             --     --    130.0  172.7   --       --     --    --
    44. LP (   2) O  11             --     --     40.0  170.7   --       --     --    --


 Second Order Perturbation Theory Analysis of Fock Matrix in NBO Basis

     Threshold for printing:   0.25 kcal/mol
                                                                              E(2)  E(j)-E(i) F(i,j)
         Donor NBO (i)                     Acceptor NBO (j)                 kcal/mol   a.u.    a.u. 
 ===================================================================================================

 within unit  1
   1. BD (   1) C   1 - C   2        / 63. RY*(   1) C   3                    0.50    1.39    0.033
   1. BD (   1) C   1 - C   2        / 72. RY*(   1) C   4                    0.26    1.66    0.026
   1. BD (   1) C   1 - C   2        /225. BD*(   1) C   1 - H  12            0.27    1.06    0.021
   1. BD (   1) C   1 - C   2        /226. BD*(   1) C   1 - H  13            0.25    1.05    0.021
   1. BD (   1) C   1 - C   2        /228. BD*(   1) C   2 - C   3            0.63    0.99    0.031
   1. BD (   1) C   1 - C   2        /229. BD*(   1) C   2 - C   4            0.60    0.96    0.030
   1. BD (   1) C   1 - C   2        /230. BD*(   1) C   2 - H  15            0.37    1.04    0.025
   1. BD (   1) C   1 - C   2        /233. BD*(   1) C   3 - H  18            0.89    1.06    0.039
   1. BD (   1) C   1 - C   2        /236. BD*(   1) C   4 - H  19            0.82    1.02    0.037
   2. BD (   1) C   1 - H  12        / 55. RY*(   2) C   2                    0.27    1.34    0.024
   2. BD (   1) C   1 - H  12        /229. BD*(   1) C   2 - C   4            2.05    0.84    0.053
   3. BD (   1) C   1 - H  13        /228. BD*(   1) C   2 - C   3            1.66    0.87    0.048
   4. BD (   1) C   1 - H  14        / 56. RY*(   3) C   2                    0.26    1.34    0.024
   4. BD (   1) C   1 - H  14        /230. BD*(   1) C   2 - H  15            1.45    0.93    0.046
   5. BD (   1) C   2 - C   3        / 45. RY*(   1) C   1                    0.47    1.39    0.032
   5. BD (   1) C   2 - C   3        / 74. RY*(   3) C   4                    0.41    1.53    0.032
   5. BD (   1) C   2 - C   3        /224. BD*(   1) C   1 - C   2            0.64    0.98    0.031
   5. BD (   1) C   2 - C   3        /226. BD*(   1) C   1 - H  13            0.98    1.05    0.041
   5. BD (   1) C   2 - C   3        /229. BD*(   1) C   2 - C   4            0.73    0.95    0.033
   5. BD (   1) C   2 - C   3        /230. BD*(   1) C   2 - H  15            0.43    1.04    0.027
   5. BD (   1) C   2 - C   3        /235. BD*(   1) C   4 - C  10            1.39    0.94    0.046
   6. BD (   1) C   2 - C   4        / 45. RY*(   1) C   1                    0.31    1.41    0.027
   6. BD (   1) C   2 - C   4        / 63. RY*(   1) C   3                    0.39    1.41    0.030
   6. BD (   1) C   2 - C   4        / 82. RY*(   2) C   5                    0.52    1.42    0.034
   6. BD (   1) C   2 - C   4        /126. RY*(   1) C  10                    0.26    1.35    0.024
   6. BD (   1) C   2 - C   4        /224. BD*(   1) C   1 - C   2            0.54    1.00    0.029
   6. BD (   1) C   2 - C   4        /225. BD*(   1) C   1 - H  12            0.69    1.08    0.035
   6. BD (   1) C   2 - C   4        /228. BD*(   1) C   2 - C   3            0.52    1.01    0.029
   6. BD (   1) C   2 - C   4        /230. BD*(   1) C   2 - H  15            0.29    1.06    0.022
   6. BD (   1) C   2 - C   4        /231. BD*(   1) C   3 - H  16            0.66    1.08    0.034
   6. BD (   1) C   2 - C   4        /234. BD*(   1) C   4 - C   5            0.92    0.98    0.038
   6. BD (   1) C   2 - C   4        /235. BD*(   1) C   4 - C  10            0.65    0.96    0.032
   6. BD (   1) C   2 - C   4        /236. BD*(   1) C   4 - H  19            0.40    1.04    0.026
   6. BD (   1) C   2 - C   4        /237. BD*(   1) C   5 - C   6            0.89    1.01    0.038
   6. BD (   1) C   2 - C   4        /249. BD*(   1) C   9 - C  10            1.02    0.96    0.040
   7. BD (   1) C   2 - H  15        / 64. RY*(   2) C   3                    0.30    1.33    0.025
   7. BD (   1) C   2 - H  15        /227. BD*(   1) C   1 - H  14            1.57    0.94    0.049
   7. BD (   1) C   2 - H  15        /232. BD*(   1) C   3 - H  17            1.51    0.95    0.048
   7. BD (   1) C   2 - H  15        /234. BD*(   1) C   4 - C   5            2.12    0.86    0.054
   8. BD (   1) C   3 - H  16        /229. BD*(   1) C   2 - C   4            1.91    0.83    0.051
   9. BD (   1) C   3 - H  17        / 55. RY*(   2) C   2                    0.34    1.34    0.027
   9. BD (   1) C   3 - H  17        /230. BD*(   1) C   2 - H  15            1.45    0.92    0.046
  10. BD (   1) C   3 - H  18        /224. BD*(   1) C   1 - C   2            1.73    0.86    0.049
  11. BD (   1) C   4 - C   5        / 54. RY*(   1) C   2                    0.58    1.57    0.038
  11. BD (   1) C   4 - C   5        / 55. RY*(   2) C   2                    0.28    1.47    0.026
  11. BD (   1) C   4 - C   5        / 90. RY*(   1) C   6                    0.67    1.64    0.042
  11. BD (   1) C   4 - C   5        /126. RY*(   1) C  10                    0.26    1.35    0.024
  11. BD (   1) C   4 - C   5        /127. RY*(   2) C  10                    0.31    1.72    0.029
  11. BD (   1) C   4 - C   5        /229. BD*(   1) C   2 - C   4            0.83    0.97    0.036
  11. BD (   1) C   4 - C   5        /230. BD*(   1) C   2 - H  15            0.64    1.06    0.033
  11. BD (   1) C   4 - C   5        /235. BD*(   1) C   4 - C  10            0.57    0.96    0.029
  11. BD (   1) C   4 - C   5        /236. BD*(   1) C   4 - H  19            0.42    1.04    0.026
  11. BD (   1) C   4 - C   5        /237. BD*(   1) C   5 - C   6            0.56    1.00    0.030
  11. BD (   1) C   4 - C   5        /238. BD*(   1) C   5 - H  20            0.33    1.07    0.024
  11. BD (   1) C   4 - C   5        /239. BD*(   1) C   5 - H  21            0.25    1.05    0.020
  11. BD (   1) C   4 - C   5        /241. BD*(   1) C   6 - H  22            0.79    1.06    0.037
  11. BD (   1) C   4 - C   5        /252. BD*(   1) C  10 - O  11            1.59    0.83    0.046
  12. BD (   1) C   4 - C  10        / 54. RY*(   1) C   2                    0.54    1.59    0.037
  12. BD (   1) C   4 - C  10        / 81. RY*(   1) C   5                    0.69    1.65    0.043
  12. BD (   1) C   4 - C  10        /117. RY*(   1) C   9                    0.83    1.65    0.047
  12. BD (   1) C   4 - C  10        /136. RY*(   2) O  11                    0.43    2.02    0.037
  12. BD (   1) C   4 - C  10        /228. BD*(   1) C   2 - C   3            0.90    1.03    0.039
  12. BD (   1) C   4 - C  10        /229. BD*(   1) C   2 - C   4            0.70    1.00    0.033
  12. BD (   1) C   4 - C  10        /234. BD*(   1) C   4 - C   5            0.64    1.01    0.032
  12. BD (   1) C   4 - C  10        /236. BD*(   1) C   4 - H  19            0.31    1.06    0.023
  12. BD (   1) C   4 - C  10        /238. BD*(   1) C   5 - H  20            0.86    1.09    0.039
  12. BD (   1) C   4 - C  10        /249. BD*(   1) C   9 - C  10            0.78    0.98    0.035
  12. BD (   1) C   4 - C  10        /250. BD*(   1) C   9 - H  28            0.86    1.05    0.038
  12. BD (   1) C   4 - C  10        /253. BD*(   1) C  10 - H  30            0.39    1.02    0.025
  12. BD (   1) C   4 - C  10        /254. BD*(   1) O  11 - H  31            0.87    1.01    0.038
  13. BD (   1) C   4 - H  19        / 55. RY*(   2) C   2                    0.32    1.35    0.026
  13. BD (   1) C   4 - H  19        /224. BD*(   1) C   1 - C   2            1.89    0.88    0.052
  13. BD (   1) C   4 - H  19        /229. BD*(   1) C   2 - C   4            0.30    0.85    0.020
  13. BD (   1) C   4 - H  19        /239. BD*(   1) C   5 - H  21            1.60    0.93    0.049
  13. BD (   1) C   4 - H  19        /252. BD*(   1) C  10 - O  11            0.28    0.72    0.018
  13. BD (   1) C   4 - H  19        /253. BD*(   1) C  10 - H  30            1.76    0.88    0.050
  14. BD (   1) C   5 - C   6        / 72. RY*(   1) C   4                    0.39    1.67    0.032
  14. BD (   1) C   5 - C   6        / 99. RY*(   1) C   7                    0.48    1.65    0.036
  14. BD (   1) C   5 - C   6        /229. BD*(   1) C   2 - C   4            1.32    0.96    0.045
  14. BD (   1) C   5 - C   6        /234. BD*(   1) C   4 - C   5            0.66    0.97    0.032
  14. BD (   1) C   5 - C   6        /238. BD*(   1) C   5 - H  20            0.43    1.06    0.027
  14. BD (   1) C   5 - C   6        /239. BD*(   1) C   5 - H  21            0.30    1.04    0.022
  14. BD (   1) C   5 - C   6        /240. BD*(   1) C   6 - C   7            0.57    0.99    0.030
  14. BD (   1) C   5 - C   6        /241. BD*(   1) C   6 - H  22            0.34    1.06    0.024
  14. BD (   1) C   5 - C   6        /243. BD*(   1) C   7 - C   8            1.15    1.00    0.043
  15. BD (   1) C   5 - H  20        / 92. RY*(   3) C   6                    0.27    1.39    0.024
  15. BD (   1) C   5 - H  20        /234. BD*(   1) C   4 - C   5            0.28    0.86    0.020
  15. BD (   1) C   5 - H  20        /235. BD*(   1) C   4 - C  10            1.85    0.83    0.050
  15. BD (   1) C   5 - H  20        /237. BD*(   1) C   5 - C   6            0.27    0.88    0.020
  15. BD (   1) C   5 - H  20        /240. BD*(   1) C   6 - C   7            1.74    0.87    0.049
  16. BD (   1) C   5 - H  21        / 73. RY*(   2) C   4                    0.31    1.37    0.026
  16. BD (   1) C   5 - H  21        /236. BD*(   1) C   4 - H  19            1.60    0.91    0.048
  16. BD (   1) C   5 - H  21        /242. BD*(   1) C   6 - H  23            1.54    0.93    0.048
  17. BD (   1) C   6 - C   7        / 81. RY*(   1) C   5                    0.59    1.61    0.039
  17. BD (   1) C   6 - C   7        /108. RY*(   1) C   8                    0.53    1.37    0.034
  17. BD (   1) C   6 - C   7        /117. RY*(   1) C   9                    0.56    1.61    0.038
  17. BD (   1) C   6 - C   7        /237. BD*(   1) C   5 - C   6            0.53    0.99    0.029
  17. BD (   1) C   6 - C   7        /238. BD*(   1) C   5 - H  20            0.86    1.05    0.038
  17. BD (   1) C   6 - C   7        /241. BD*(   1) C   6 - H  22            0.33    1.05    0.024
  17. BD (   1) C   6 - C   7        /243. BD*(   1) C   7 - C   8            0.66    0.99    0.032
  17. BD (   1) C   6 - C   7        /244. BD*(   1) C   7 - C   9            0.53    0.96    0.029
  17. BD (   1) C   6 - C   7        /245. BD*(   1) C   7 - H  24            0.35    1.04    0.024
  17. BD (   1) C   6 - C   7        /246. BD*(   1) C   8 - H  25            0.80    1.06    0.037
  17. BD (   1) C   6 - C   7        /250. BD*(   1) C   9 - H  28            1.09    1.01    0.042
  18. BD (   1) C   6 - H  22        /100. RY*(   2) C   7                    0.29    1.47    0.026
  18. BD (   1) C   6 - H  22        /234. BD*(   1) C   4 - C   5            1.83    0.85    0.050
  18. BD (   1) C   6 - H  22        /244. BD*(   1) C   7 - C   9            1.82    0.85    0.050
  19. BD (   1) C   6 - H  23        /101. RY*(   3) C   7                    0.30    1.27    0.025
  19. BD (   1) C   6 - H  23        /239. BD*(   1) C   5 - H  21            1.57    0.92    0.048
  19. BD (   1) C   6 - H  23        /245. BD*(   1) C   7 - H  24            1.60    0.92    0.048
  20. BD (   1) C   7 - C   8        / 91. RY*(   2) C   6                    0.65    1.45    0.039
  20. BD (   1) C   7 - C   8        /118. RY*(   2) C   9                    0.51    1.40    0.034
  20. BD (   1) C   7 - C   8        /237. BD*(   1) C   5 - C   6            1.14    1.00    0.043
  20. BD (   1) C   7 - C   8        /240. BD*(   1) C   6 - C   7            0.76    0.99    0.035
  20. BD (   1) C   7 - C   8        /244. BD*(   1) C   7 - C   9            0.69    0.97    0.033
  20. BD (   1) C   7 - C   8        /245. BD*(   1) C   7 - H  24            0.42    1.05    0.027
  20. BD (   1) C   7 - C   8        /249. BD*(   1) C   9 - C  10            1.32    0.95    0.045
  21. BD (   1) C   7 - C   9        / 90. RY*(   1) C   6                    0.59    1.65    0.040
  21. BD (   1) C   7 - C   9        /108. RY*(   1) C   8                    0.46    1.40    0.032
  21. BD (   1) C   7 - C   9        /127. RY*(   2) C  10                    0.52    1.73    0.038
  21. BD (   1) C   7 - C   9        /240. BD*(   1) C   6 - C   7            0.53    1.00    0.029
  21. BD (   1) C   7 - C   9        /241. BD*(   1) C   6 - H  22            0.93    1.08    0.040
  21. BD (   1) C   7 - C   9        /243. BD*(   1) C   7 - C   8            0.51    1.02    0.029
  21. BD (   1) C   7 - C   9        /245. BD*(   1) C   7 - H  24            0.25    1.06    0.021
  21. BD (   1) C   7 - C   9        /247. BD*(   1) C   8 - H  26            0.72    1.08    0.036
  21. BD (   1) C   7 - C   9        /249. BD*(   1) C   9 - C  10            0.57    0.97    0.030
  21. BD (   1) C   7 - C   9        /250. BD*(   1) C   9 - H  28            0.45    1.04    0.028
  21. BD (   1) C   7 - C   9        /251. BD*(   1) C   9 - H  29            0.34    1.04    0.024
  21. BD (   1) C   7 - C   9        /252. BD*(   1) C  10 - O  11            1.66    0.85    0.047
  22. BD (   1) C   7 - H  24        /109. RY*(   2) C   8                    0.36    1.29    0.028
  22. BD (   1) C   7 - H  24        /242. BD*(   1) C   6 - H  23            1.61    0.92    0.049
  22. BD (   1) C   7 - H  24        /248. BD*(   1) C   8 - H  27            1.49    0.93    0.047
  22. BD (   1) C   7 - H  24        /251. BD*(   1) C   9 - H  29            1.73    0.90    0.050
  23. BD (   1) C   8 - H  25        /240. BD*(   1) C   6 - C   7            1.80    0.86    0.050
  24. BD (   1) C   8 - H  26        /244. BD*(   1) C   7 - C   9            1.94    0.84    0.051
  25. BD (   1) C   8 - H  27        /100. RY*(   2) C   7                    0.31    1.46    0.027
  25. BD (   1) C   8 - H  27        /245. BD*(   1) C   7 - H  24            1.64    0.92    0.049
  26. BD (   1) C   9 - C  10        / 72. RY*(   1) C   4                    0.35    1.73    0.031
  26. BD (   1) C   9 - C  10        / 73. RY*(   2) C   4                    0.43    1.55    0.033
  26. BD (   1) C   9 - C  10        / 99. RY*(   1) C   7                    0.60    1.71    0.041
  26. BD (   1) C   9 - C  10        /135. RY*(   1) O  11                    0.42    1.75    0.034
  26. BD (   1) C   9 - C  10        /229. BD*(   1) C   2 - C   4            1.15    1.03    0.044
  26. BD (   1) C   9 - C  10        /235. BD*(   1) C   4 - C  10            1.07    1.01    0.042
  26. BD (   1) C   9 - C  10        /243. BD*(   1) C   7 - C   8            0.93    1.06    0.040
  26. BD (   1) C   9 - C  10        /244. BD*(   1) C   7 - C   9            0.79    1.03    0.036
  26. BD (   1) C   9 - C  10        /250. BD*(   1) C   9 - H  28            0.26    1.09    0.021
  26. BD (   1) C   9 - C  10        /253. BD*(   1) C  10 - H  30            0.31    1.06    0.023
  27. BD (   1) C   9 - H  28        /100. RY*(   2) C   7                    0.31    1.50    0.027
  27. BD (   1) C   9 - H  28        /235. BD*(   1) C   4 - C  10            1.79    0.86    0.050
  27. BD (   1) C   9 - H  28        /240. BD*(   1) C   6 - C   7            1.60    0.90    0.048
  27. BD (   1) C   9 - H  28        /244. BD*(   1) C   7 - C   9            0.33    0.88    0.022
  27. BD (   1) C   9 - H  28        /252. BD*(   1) C  10 - O  11            0.29    0.74    0.019
  28. BD (   1) C   9 - H  29        /101. RY*(   3) C   7                    0.35    1.30    0.027
  28. BD (   1) C   9 - H  29        /126. RY*(   1) C  10                    0.34    1.25    0.026
  28. BD (   1) C   9 - H  29        /245. BD*(   1) C   7 - H  24            1.47    0.95    0.047
  28. BD (   1) C   9 - H  29        /252. BD*(   1) C  10 - O  11            0.34    0.74    0.020
  28. BD (   1) C   9 - H  29        /253. BD*(   1) C  10 - H  30            1.63    0.90    0.048
  29. BD (   1) C  10 - O  11        /234. BD*(   1) C   4 - C   5            0.77    1.29    0.040
  29. BD (   1) C  10 - O  11        /244. BD*(   1) C   7 - C   9            0.67    1.29    0.037
  30. BD (   1) C  10 - H  30        / 72. RY*(   1) C   4                    0.27    1.61    0.026
  30. BD (   1) C  10 - H  30        /135. RY*(   1) O  11                    0.31    1.63    0.028
  30. BD (   1) C  10 - H  30        /235. BD*(   1) C   4 - C  10            0.31    0.89    0.021
  30. BD (   1) C  10 - H  30        /236. BD*(   1) C   4 - H  19            1.42    0.97    0.047
  30. BD (   1) C  10 - H  30        /251. BD*(   1) C   9 - H  29            1.46    0.96    0.047
  31. BD (   1) O  11 - H  31        /126. RY*(   1) C  10                    0.39    1.52    0.031
  31. BD (   1) O  11 - H  31        /235. BD*(   1) C   4 - C  10            1.42    1.13    0.051
  32. CR (   1) C   1                / 55. RY*(   2) C   2                    0.51   10.92    0.094
  32. CR (   1) C   1                / 56. RY*(   3) C   2                    0.30   10.92    0.072
  32. CR (   1) C   1                /144. RY*(   1) H  12                    0.37   10.51    0.079
  32. CR (   1) C   1                /148. RY*(   1) H  13                    0.33   10.51    0.075
  32. CR (   1) C   1                /152. RY*(   1) H  14                    0.37   10.53    0.078
  33. CR (   1) C   2                / 47. RY*(   3) C   1                    0.38   10.90    0.081
  33. CR (   1) C   2                / 65. RY*(   3) C   3                    0.39   10.93    0.082
  33. CR (   1) C   2                / 75. RY*(   4) C   4                    0.26   11.07    0.068
  33. CR (   1) C   2                /156. RY*(   1) H  15                    0.41   10.49    0.083
  34. CR (   1) C   3                / 55. RY*(   2) C   2                    0.26   10.92    0.067
  34. CR (   1) C   3                /160. RY*(   1) H  16                    0.37   10.52    0.079
  34. CR (   1) C   3                /164. RY*(   1) H  17                    0.36   10.53    0.077
  34. CR (   1) C   3                /168. RY*(   1) H  18                    0.34   10.51    0.075
  35. CR (   1) C   4                / 56. RY*(   3) C   2                    0.44   10.95    0.087
  35. CR (   1) C   4                / 57. RY*(   4) C   2                    0.31   11.11    0.074
  35. CR (   1) C   4                / 83. RY*(   3) C   5                    0.26   11.06    0.068
  35. CR (   1) C   4                /172. RY*(   1) H  19                    0.34   10.50    0.076
  36. CR (   1) C   5                / 73. RY*(   2) C   4                    0.66   10.96    0.107
  36. CR (   1) C   5                / 93. RY*(   4) C   6                    0.27   11.05    0.068
  36. CR (   1) C   5                /176. RY*(   1) H  20                    0.36   10.51    0.078
  36. CR (   1) C   5                /180. RY*(   1) H  21                    0.34   10.52    0.076
  37. CR (   1) C   6                / 82. RY*(   2) C   5                    0.26   10.87    0.067
  37. CR (   1) C   6                /100. RY*(   2) C   7                    0.30   11.05    0.073
  37. CR (   1) C   6                /101. RY*(   3) C   7                    0.31   10.86    0.073
  37. CR (   1) C   6                /184. RY*(   1) H  22                    0.36   10.47    0.077
  37. CR (   1) C   6                /188. RY*(   1) H  23                    0.33   10.49    0.074
  38. CR (   1) C   7                / 92. RY*(   3) C   6                    0.34   10.99    0.077
  38. CR (   1) C   7                /110. RY*(   3) C   8                    0.49   10.83    0.092
  38. CR (   1) C   7                /118. RY*(   2) C   9                    0.33   10.88    0.075
  38. CR (   1) C   7                /192. RY*(   1) H  24                    0.33   10.48    0.074
  39. CR (   1) C   8                /196. RY*(   1) H  25                    0.34   10.51    0.076
  39. CR (   1) C   8                /200. RY*(   1) H  26                    0.36   10.52    0.078
  39. CR (   1) C   8                /204. RY*(   1) H  27                    0.34   10.51    0.076
  40. CR (   1) C   9                /101. RY*(   3) C   7                    0.58   10.90    0.101
  40. CR (   1) C   9                /126. RY*(   1) C  10                    0.29   10.84    0.071
  40. CR (   1) C   9                /130. RY*(   5) C  10                    0.28   11.08    0.070
  40. CR (   1) C   9                /208. RY*(   1) H  28                    0.33   10.48    0.074
  40. CR (   1) C   9                /212. RY*(   1) H  29                    0.36   10.49    0.078
  41. CR (   1) C  10                / 74. RY*(   3) C   4                    0.56   11.12    0.100
  41. CR (   1) C  10                /118. RY*(   2) C   9                    0.30   10.98    0.072
  41. CR (   1) C  10                /120. RY*(   4) C   9                    0.30   11.09    0.073
  41. CR (   1) C  10                /216. RY*(   1) H  30                    0.39   10.57    0.082
  41. CR (   1) C  10                /235. BD*(   1) C   4 - C  10            0.34   10.52    0.076
  41. CR (   1) C  10                /252. BD*(   1) C  10 - O  11            0.68   10.40    0.107
  42. CR (   1) O  11                /126. RY*(   1) C  10                    0.94   19.79    0.172
  42. CR (   1) O  11                /130. RY*(   5) C  10                    0.38   20.03    0.110
  43. LP (   1) O  11                /126. RY*(   1) C  10                    1.13    1.40    0.051
  43. LP (   1) O  11                /222. RY*(   3) H  31                    0.39    2.13    0.036
  43. LP (   1) O  11                /235. BD*(   1) C   4 - C  10            0.38    1.01    0.025
  43. LP (   1) O  11                /249. BD*(   1) C   9 - C  10            0.66    1.01    0.033
  43. LP (   1) O  11                /253. BD*(   1) C  10 - H  30            0.61    1.05    0.032
  44. LP (   2) O  11                /129. RY*(   4) C  10                    0.54    2.46    0.046
  44. LP (   2) O  11                /221. RY*(   2) H  31                    0.91    2.03    0.055
  44. LP (   2) O  11                /244. BD*(   1) C   7 - C   9            0.32    0.78    0.020
  44. LP (   2) O  11                /249. BD*(   1) C   9 - C  10            2.42    0.76    0.054
  44. LP (   2) O  11                /253. BD*(   1) C  10 - H  30            2.91    0.80    0.061


 Natural Bond Orbitals (Summary):

                                                            Principal Delocalizations
           NBO                        Occupancy    Energy   (geminal,vicinal,remote)
 ====================================================================================
 Molecular unit  1  (C10H20O)
     1. BD (   1) C   1 - C   2          0.99042    -0.73784  233(v),236(v),228(g),229(g)
                                                    63(v),230(g),225(g),72(v)
                                                    226(g)
     2. BD (   1) C   1 - H  12          0.99310    -0.61859  229(v),55(v)
     3. BD (   1) C   1 - H  13          0.99400    -0.62551  228(v)
     4. BD (   1) C   1 - H  14          0.99442    -0.62366  230(v),56(v)
     5. BD (   1) C   2 - C   3          0.98941    -0.73505  235(v),226(v),229(g),224(g)
                                                    45(v),230(g),74(v)
     6. BD (   1) C   2 - C   4          0.98459    -0.75705  249(v),234(g),237(v),225(v)
                                                    231(v),235(g),224(g),82(v)
                                                    228(g),236(g),63(v),45(v)
                                                    230(g),126(v)
     7. BD (   1) C   2 - H  15          0.98361    -0.63328  234(v),227(v),232(v),64(v)
     8. BD (   1) C   3 - H  16          0.99323    -0.61513  229(v)
     9. BD (   1) C   3 - H  17          0.99425    -0.61834  230(v),55(v)
    10. BD (   1) C   3 - H  18          0.99411    -0.61351  224(v)
    11. BD (   1) C   4 - C   5          0.98480    -0.75165  252(v),229(g),241(v),90(v)
                                                    230(v),54(v),237(g),235(g)
                                                    236(g),238(g),127(v),55(v)
                                                    126(v)
    12. BD (   1) C   4 - C  10          0.98376    -0.77803  228(v),254(v),250(v),238(v)
                                                    117(v),249(g),229(g),81(v)
                                                    234(g),54(v),136(v),253(g)
                                                    236(g)
    13. BD (   1) C   4 - H  19          0.98293    -0.63386  224(v),253(v),239(v),55(v)
                                                    229(g),252(v)
    14. BD (   1) C   5 - C   6          0.99013    -0.74589  229(v),243(v),234(g),240(g)
                                                    99(v),238(g),72(v),241(g)
                                                    239(g)
    15. BD (   1) C   5 - H  20          0.98815    -0.62921  235(v),240(v),234(g),237(g)
                                                    92(v)
    16. BD (   1) C   5 - H  21          0.98866    -0.63000  236(v),242(v),73(v)
    17. BD (   1) C   6 - C   7          0.98650    -0.73854  250(v),238(v),246(v),243(g)
                                                    81(v),117(v),108(v),244(g)
                                                    237(g),245(g),241(g)
    18. BD (   1) C   6 - H  22          0.98864    -0.62781  234(v),244(v),100(v)
    19. BD (   1) C   6 - H  23          0.98888    -0.62248  245(v),239(v),101(v)
    20. BD (   1) C   7 - C   8          0.98940    -0.74796  249(v),237(v),240(g),244(g)
                                                    91(v),118(v),245(g)
    21. BD (   1) C   7 - C   9          0.98498    -0.76375  252(v),241(v),247(v),90(v)
                                                    249(g),240(g),127(v),243(g)
                                                    108(v),250(g),251(g)
    22. BD (   1) C   7 - H  24          0.98295    -0.62299  251(v),242(v),248(v),109(v)
    23. BD (   1) C   8 - H  25          0.99375    -0.61809  240(v)
    24. BD (   1) C   8 - H  26          0.99320    -0.62019  244(v)
    25. BD (   1) C   8 - H  27          0.99402    -0.61798  245(v),100(v)
    26. BD (   1) C   9 - C  10          0.99000    -0.81057  229(v),235(g),243(v),244(g)
                                                    99(v),73(v),135(v),72(v)
                                                    253(g),250(g)
    27. BD (   1) C   9 - H  28          0.98854    -0.65717  235(v),240(v),244(g),100(v)
                                                    252(v)
    28. BD (   1) C   9 - H  29          0.98825    -0.65369  253(v),245(v),101(v),252(v)
                                                    126(v)
    29. BD (   1) C  10 - O  11          0.99675    -1.06454  234(v),244(v)
    30. BD (   1) C  10 - H  30          0.98870    -0.68922  251(v),236(v),235(g),135(v)
                                                    72(v)
    31. BD (   1) O  11 - H  31          0.99480    -0.92909  235(v),126(v)
    32. CR (   1) C   1                  0.99960   -10.20181  55(v),144(v),152(v),148(v)
                                                    56(v)
    33. CR (   1) C   2                  0.99948   -10.22974  156(v),65(v),47(v),75(v)
    34. CR (   1) C   3                  0.99960   -10.19688  160(v),164(v),168(v),55(v)
    35. CR (   1) C   4                  0.99946   -10.23463  56(v),172(v),57(v),83(v)
    36. CR (   1) C   5                  0.99954   -10.21800  73(v),176(v),180(v),93(v)
    37. CR (   1) C   6                  0.99954   -10.21262  184(v),188(v),101(v),100(v)
                                                    82(v)
    38. CR (   1) C   7                  0.99948   -10.22792  110(v),92(v),192(v),118(v)
    39. CR (   1) C   8                  0.99960   -10.20506  200(v),204(v),196(v)
    40. CR (   1) C   9                  0.99951   -10.24931  101(v),212(v),208(v),126(v)
                                                    130(v)
    41. CR (   1) C  10                  0.99938   -10.32119  252(g),74(v),216(v),235(g)
                                                    118(v),120(v)
    42. CR (   1) O  11                  0.99987   -19.19674  126(v),130(v)
    43. LP (   1) O  11                  0.99094    -0.80855  126(v),249(v),253(v),222(v)
                                                    235(v)
    44. LP (   2) O  11                  0.98481    -0.55676  253(v),249(v),221(v),129(v)
                                                    244(r)
    45. RY*(   1) C   1                  0.00172     0.65490   
    46. RY*(   2) C   1                  0.00149     0.67462   
    47. RY*(   3) C   1                  0.00049     0.67108   
    48. RY*(   4) C   1                  0.00012     0.68187   
    49. RY*(   5) C   1                  0.00001     2.11789   
    50. RY*(   6) C   1                  0.00001     1.93092   
    51. RY*(   7) C   1                  0.00001     1.88281   
    52. RY*(   8) C   1                  0.00000     2.19634   
    53. RY*(   9) C   1                  0.00000     2.07834   
    54. RY*(   1) C   2                  0.00298     0.81556   
    55. RY*(   2) C   2                  0.00179     0.71871   
    56. RY*(   3) C   2                  0.00080     0.71366   
    57. RY*(   4) C   2                  0.00052     0.87855   
    58. RY*(   5) C   2                  0.00032     2.00894   
    59. RY*(   6) C   2                  0.00025     1.87984   
    60. RY*(   7) C   2                  0.00014     1.97720   
    61. RY*(   8) C   2                  0.00009     1.88475   
    62. RY*(   9) C   2                  0.00001     2.03465   
    63. RY*(   1) C   3                  0.00192     0.65130   
    64. RY*(   2) C   3                  0.00140     0.69475   
    65. RY*(   3) C   3                  0.00038     0.70288   
    66. RY*(   4) C   3                  0.00011     0.62082   
    67. RY*(   5) C   3                  0.00001     2.03704   
    68. RY*(   6) C   3                  0.00000     1.99665   
    69. RY*(   7) C   3                  0.00001     2.06919   
    70. RY*(   8) C   3                  0.00001     1.99124   
    71. RY*(   9) C   3                  0.00000     2.16528   
    72. RY*(   1) C   4                  0.00332     0.92133   
    73. RY*(   2) C   4                  0.00216     0.73961   
    74. RY*(   3) C   4                  0.00170     0.79716   
    75. RY*(   4) C   4                  0.00078     0.83723   
    76. RY*(   5) C   4                  0.00026     1.95519   
    77. RY*(   6) C   4                  0.00022     1.90933   
    78. RY*(   7) C   4                  0.00008     1.98101   
    79. RY*(   8) C   4                  0.00006     1.96396   
    80. RY*(   9) C   4                  0.00003     2.03485   
    81. RY*(   1) C   5                  0.00275     0.86837   
    82. RY*(   2) C   5                  0.00199     0.65889   
    83. RY*(   3) C   5                  0.00064     0.82958   
    84. RY*(   4) C   5                  0.00026     0.94687   
    85. RY*(   5) C   5                  0.00014     1.82730   
    86. RY*(   6) C   5                  0.00007     1.73946   
    87. RY*(   7) C   5                  0.00004     2.02279   
    88. RY*(   8) C   5                  0.00002     2.16196   
    89. RY*(   9) C   5                  0.00001     2.01313   
    90. RY*(   1) C   6                  0.00289     0.88412   
    91. RY*(   2) C   6                  0.00174     0.70157   
    92. RY*(   3) C   6                  0.00071     0.76258   
    93. RY*(   4) C   6                  0.00033     0.83120   
    94. RY*(   5) C   6                  0.00014     1.85217   
    95. RY*(   6) C   6                  0.00006     1.82927   
    96. RY*(   7) C   6                  0.00004     2.00841   
    97. RY*(   8) C   6                  0.00001     2.11200   
    98. RY*(   9) C   6                  0.00001     2.02975   
    99. RY*(   1) C   7                  0.00265     0.90437   
   100. RY*(   2) C   7                  0.00123     0.84160   
   101. RY*(   3) C   7                  0.00097     0.64598   
   102. RY*(   4) C   7                  0.00030     1.46537   
   103. RY*(   5) C   7                  0.00027     1.99818   
   104. RY*(   6) C   7                  0.00015     1.41098   
   105. RY*(   7) C   7                  0.00010     1.69245   
   106. RY*(   8) C   7                  0.00007     1.96336   
   107. RY*(   9) C   7                  0.00004     1.97058   
   108. RY*(   1) C   8                  0.00206     0.63240   
   109. RY*(   2) C   8                  0.00161     0.66743   
   110. RY*(   3) C   8                  0.00037     0.59820   
   111. RY*(   4) C   8                  0.00011     0.76206   
   112. RY*(   5) C   8                  0.00001     2.07157   
   113. RY*(   6) C   8                  0.00001     1.80896   
   114. RY*(   7) C   8                  0.00000     2.08500   
   115. RY*(   8) C   8                  0.00001     2.10346   
   116. RY*(   9) C   8                  0.00000     2.11899   
   117. RY*(   1) C   9                  0.00320     0.86705   
   118. RY*(   2) C   9                  0.00172     0.65507   
   119. RY*(   3) C   9                  0.00116     0.62084   
   120. RY*(   4) C   9                  0.00041     0.76712   
   121. RY*(   5) C   9                  0.00017     1.85542   
   122. RY*(   6) C   9                  0.00007     1.90377   
   123. RY*(   7) C   9                  0.00006     2.00496   
   124. RY*(   8) C   9                  0.00001     2.04030   
   125. RY*(   9) C   9                  0.00001     2.05105   
   126. RY*(   1) C  10                  0.00285     0.59501   
   127. RY*(   2) C  10                  0.00218     0.96976   
   128. RY*(   3) C  10                  0.00084     1.30722   
   129. RY*(   4) C  10                  0.00070     1.90286   
   130. RY*(   5) C  10                  0.00051     0.83552   
   131. RY*(   6) C  10                  0.00038     2.02308   
   132. RY*(   7) C  10                  0.00022     1.45099   
   133. RY*(   8) C  10                  0.00012     1.80189   
   134. RY*(   9) C  10                  0.00012     1.62928   
   135. RY*(   1) O  11                  0.00105     0.94434   
   136. RY*(   2) O  11                  0.00078     1.24657   
   137. RY*(   3) O  11                  0.00018     1.45936   
   138. RY*(   4) O  11                  0.00003     1.15143   
   139. RY*(   5) O  11                  0.00000     2.77626   
   140. RY*(   6) O  11                  0.00000     2.64120   
   141. RY*(   7) O  11                  0.00001     2.63955   
   142. RY*(   8) O  11                  0.00001     2.44083   
   143. RY*(   9) O  11                  0.00000     2.47094   
   144. RY*(   1) H  12                  0.00056     0.30817   
   145. RY*(   2) H  12                  0.00009     1.68199   
   146. RY*(   3) H  12                  0.00006     1.66322   
   147. RY*(   4) H  12                  0.00002     2.14092   
   148. RY*(   1) H  13                  0.00073     0.31288   
   149. RY*(   2) H  13                  0.00011     1.67000   
   150. RY*(   3) H  13                  0.00008     1.67449   
   151. RY*(   4) H  13                  0.00002     2.14381   
   152. RY*(   1) H  14                  0.00067     0.32585   
   153. RY*(   2) H  14                  0.00010     1.68314   
   154. RY*(   3) H  14                  0.00007     1.68111   
   155. RY*(   4) H  14                  0.00002     2.13915   
   156. RY*(   1) H  15                  0.00183     0.26146   
   157. RY*(   2) H  15                  0.00008     1.69958   
   158. RY*(   3) H  15                  0.00008     1.72594   
   159. RY*(   4) H  15                  0.00002     2.20287   
   160. RY*(   1) H  16                  0.00056     0.31874   
   161. RY*(   2) H  16                  0.00010     1.68127   
   162. RY*(   3) H  16                  0.00006     1.66447   
   163. RY*(   4) H  16                  0.00002     2.14074   
   164. RY*(   1) H  17                  0.00065     0.33742   
   165. RY*(   2) H  17                  0.00011     1.69607   
   166. RY*(   3) H  17                  0.00007     1.67452   
   167. RY*(   4) H  17                  0.00002     2.15004   
   168. RY*(   1) H  18                  0.00062     0.31759   
   169. RY*(   2) H  18                  0.00009     1.66804   
   170. RY*(   3) H  18                  0.00006     1.65839   
   171. RY*(   4) H  18                  0.00002     2.14803   
   172. RY*(   1) H  19                  0.00201     0.27029   
   173. RY*(   2) H  19                  0.00007     1.76520   
   174. RY*(   3) H  19                  0.00004     1.81634   
   175. RY*(   4) H  19                  0.00002     2.21630   
   176. RY*(   1) H  20                  0.00090     0.29539   
   177. RY*(   2) H  20                  0.00008     1.73305   
   178. RY*(   3) H  20                  0.00006     1.71902   
   179. RY*(   4) H  20                  0.00002     2.20642   
   180. RY*(   1) H  21                  0.00119     0.30550   
   181. RY*(   2) H  21                  0.00009     1.78528   
   182. RY*(   3) H  21                  0.00006     1.68908   
   183. RY*(   4) H  21                  0.00002     2.18756   
   184. RY*(   1) H  22                  0.00094     0.25460   
   185. RY*(   2) H  22                  0.00009     1.73168   
   186. RY*(   3) H  22                  0.00006     1.70872   
   187. RY*(   4) H  22                  0.00002     2.18667   
   188. RY*(   1) H  23                  0.00131     0.27370   
   189. RY*(   2) H  23                  0.00008     1.78936   
   190. RY*(   3) H  23                  0.00006     1.67679   
   191. RY*(   4) H  23                  0.00002     2.17511   
   192. RY*(   1) H  24                  0.00183     0.25261   
   193. RY*(   2) H  24                  0.00006     1.66090   
   194. RY*(   3) H  24                  0.00005     1.80721   
   195. RY*(   4) H  24                  0.00002     2.20448   
   196. RY*(   1) H  25                  0.00062     0.30532   
   197. RY*(   2) H  25                  0.00009     1.67407   
   198. RY*(   3) H  25                  0.00006     1.66793   
   199. RY*(   4) H  25                  0.00002     2.14025   
   200. RY*(   1) H  26                  0.00056     0.31059   
   201. RY*(   2) H  26                  0.00010     1.67418   
   202. RY*(   3) H  26                  0.00007     1.65740   
   203. RY*(   4) H  26                  0.00002     2.14104   
   204. RY*(   1) H  27                  0.00076     0.30541   
   205. RY*(   2) H  27                  0.00010     1.68846   
   206. RY*(   3) H  27                  0.00007     1.67874   
   207. RY*(   4) H  27                  0.00002     2.14840   
   208. RY*(   1) H  28                  0.00131     0.22925   
   209. RY*(   2) H  28                  0.00009     1.71224   
   210. RY*(   3) H  28                  0.00006     1.71009   
   211. RY*(   4) H  28                  0.00002     2.16696   
   212. RY*(   1) H  29                  0.00168     0.24259   
   213. RY*(   2) H  29                  0.00008     1.76120   
   214. RY*(   3) H  29                  0.00005     1.69449   
   215. RY*(   4) H  29                  0.00002     2.16016   
   216. RY*(   1) H  30                  0.00160     0.25358   
   217. RY*(   2) H  30                  0.00010     1.71840   
   218. RY*(   3) H  30                  0.00004     1.91410   
   219. RY*(   4) H  30                  0.00002     2.02549   
   220. RY*(   1) H  31                  0.00071     0.63713   
   221. RY*(   2) H  31                  0.00071     1.46926   
   222. RY*(   3) H  31                  0.00043     1.32300   
   223. RY*(   4) H  31                  0.00001     2.14255   
   224. BD*(   1) C   1 - C   2          0.00920     0.24241   
   225. BD*(   1) C   1 - H  12          0.00267     0.32123   
   226. BD*(   1) C   1 - H  13          0.00304     0.31310   
   227. BD*(   1) C   1 - H  14          0.00398     0.31019   
   228. BD*(   1) C   2 - C   3          0.00755     0.24876   
   229. BD*(   1) C   2 - C   4          0.01702     0.21858   
   230. BD*(   1) C   2 - H  15          0.01162     0.30342   
   231. BD*(   1) C   3 - H  16          0.00241     0.32472   
   232. BD*(   1) C   3 - H  17          0.00398     0.31473   
   233. BD*(   1) C   3 - H  18          0.00286     0.32276   
   234. BD*(   1) C   4 - C   5          0.01203     0.22710   
   235. BD*(   1) C   4 - C  10          0.01818     0.20372   
   236. BD*(   1) C   4 - H  19          0.01228     0.28427   
   237. BD*(   1) C   5 - C   6          0.00619     0.25125   
   238. BD*(   1) C   5 - H  20          0.00584     0.31587   
   239. BD*(   1) C   5 - H  21          0.00861     0.29399   
   240. BD*(   1) C   6 - C   7          0.01245     0.23960   
   241. BD*(   1) C   6 - H  22          0.00575     0.31293   
   242. BD*(   1) C   6 - H  23          0.00877     0.29774   
   243. BD*(   1) C   7 - C   8          0.00644     0.25247   
   244. BD*(   1) C   7 - C   9          0.01289     0.22082   
   245. BD*(   1) C   7 - H  24          0.01301     0.30054   
   246. BD*(   1) C   8 - H  25          0.00262     0.31963   
   247. BD*(   1) C   8 - H  26          0.00241     0.32015   
   248. BD*(   1) C   8 - H  27          0.00409     0.31139   
   249. BD*(   1) C   9 - C  10          0.01387     0.20242   
   250. BD*(   1) C   9 - H  28          0.00683     0.27559   
   251. BD*(   1) C   9 - H  29          0.00926     0.27296   
   252. BD*(   1) C  10 - O  11          0.01551     0.08309   
   253. BD*(   1) C  10 - H  30          0.01814     0.24638   
   254. BD*(   1) O  11 - H  31          0.00354     0.23628   
       -------------------------------
              Total Lewis   43.64974  ( 99.2039%)
        Valence non-Lewis    0.26304  (  0.5978%)
        Rydberg non-Lewis    0.08722  (  0.1982%)
       -------------------------------
            Total unit  1   44.00000  (100.0000%)
           Charge unit  1    0.00000


 ***************************************************
 *******         Beta  spin orbitals         *******
 ***************************************************


 NATURAL POPULATIONS:  Natural atomic orbital occupancies 
                                                          
   NAO  Atom  No  lang   Type(AO)    Occupancy      Energy
 ----------------------------------------------------------
     1    C    1  S      Cor( 1S)     0.99960     -10.20199
     2    C    1  S      Val( 2S)     0.54292      -0.36922
     3    C    1  S      Ryd( 3S)     0.00053       0.74159
     4    C    1  px     Val( 2p)     0.61408      -0.22021
     5    C    1  px     Ryd( 3p)     0.00165       0.54277
     6    C    1  py     Val( 2p)     0.60510      -0.21461
     7    C    1  py     Ryd( 3p)     0.00109       0.50988
     8    C    1  pz     Val( 2p)     0.54290      -0.20488
     9    C    1  pz     Ryd( 3p)     0.00091       0.39105
    10    C    1  dxy    Ryd( 3d)     0.00016       2.08068
    11    C    1  dxz    Ryd( 3d)     0.00017       2.00861
    12    C    1  dyz    Ryd( 3d)     0.00030       2.21069
    13    C    1  dx2y2  Ryd( 3d)     0.00027       2.27252
    14    C    1  dz2    Ryd( 3d)     0.00029       2.14844

    15    C    2  S      Cor( 1S)     0.99947     -10.22823
    16    C    2  S      Val( 2S)     0.47608      -0.34437
    17    C    2  S      Ryd( 3S)     0.00075       0.83501
    18    C    2  px     Val( 2p)     0.46160      -0.22061
    19    C    2  px     Ryd( 3p)     0.00113       0.50307
    20    C    2  py     Val( 2p)     0.56249      -0.23821
    21    C    2  py     Ryd( 3p)     0.00278       0.68724
    22    C    2  pz     Val( 2p)     0.54931      -0.23905
    23    C    2  pz     Ryd( 3p)     0.00156       0.58720
    24    C    2  dxy    Ryd( 3d)     0.00024       2.02484
    25    C    2  dxz    Ryd( 3d)     0.00036       1.97325
    26    C    2  dyz    Ryd( 3d)     0.00041       2.09097
    27    C    2  dx2y2  Ryd( 3d)     0.00038       2.16331
    28    C    2  dz2    Ryd( 3d)     0.00046       2.10350

    29    C    3  S      Cor( 1S)     0.99960     -10.19710
    30    C    3  S      Val( 2S)     0.54354      -0.36474
    31    C    3  S      Ryd( 3S)     0.00040       0.76201
    32    C    3  px     Val( 2p)     0.59534      -0.21087
    33    C    3  px     Ryd( 3p)     0.00158       0.53135
    34    C    3  py     Val( 2p)     0.56591      -0.20333
    35    C    3  py     Ryd( 3p)     0.00069       0.42521
    36    C    3  pz     Val( 2p)     0.59843      -0.20780
    37    C    3  pz     Ryd( 3p)     0.00160       0.50022
    38    C    3  dxy    Ryd( 3d)     0.00016       2.04326
    39    C    3  dxz    Ryd( 3d)     0.00014       2.02229
    40    C    3  dyz    Ryd( 3d)     0.00022       2.10639
    41    C    3  dx2y2  Ryd( 3d)     0.00032       2.28010
    42    C    3  dz2    Ryd( 3d)     0.00035       2.27687

    43    C    4  S      Cor( 1S)     0.99946     -10.23379
    44    C    4  S      Val( 2S)     0.47325      -0.35433
    45    C    4  S      Ryd( 3S)     0.00142       0.83150
    46    C    4  px     Val( 2p)     0.48616      -0.24511
    47    C    4  px     Ryd( 3p)     0.00165       0.69667
    48    C    4  py     Val( 2p)     0.51958      -0.25679
    49    C    4  py     Ryd( 3p)     0.00210       0.59500
    50    C    4  pz     Val( 2p)     0.60683      -0.25779
    51    C    4  pz     Ryd( 3p)     0.00271       0.74568
    52    C    4  dxy    Ryd( 3d)     0.00046       2.05990
    53    C    4  dxz    Ryd( 3d)     0.00025       1.93046
    54    C    4  dyz    Ryd( 3d)     0.00029       1.94580
    55    C    4  dx2y2  Ryd( 3d)     0.00027       2.07881
    56    C    4  dz2    Ryd( 3d)     0.00049       2.29549

    57    C    5  S      Cor( 1S)     0.99955     -10.21756
    58    C    5  S      Val( 2S)     0.50210      -0.35526
    59    C    5  S      Ryd( 3S)     0.00071       0.85705
    60    C    5  px     Val( 2p)     0.51656      -0.22441
    61    C    5  px     Ryd( 3p)     0.00165       0.56773
    62    C    5  py     Val( 2p)     0.56213      -0.22844
    63    C    5  py     Ryd( 3p)     0.00226       0.54406
    64    C    5  pz     Val( 2p)     0.60245      -0.23379
    65    C    5  pz     Ryd( 3p)     0.00168       0.59179
    66    C    5  dxy    Ryd( 3d)     0.00036       2.10660
    67    C    5  dxz    Ryd( 3d)     0.00021       1.98047
    68    C    5  dyz    Ryd( 3d)     0.00020       2.03149
    69    C    5  dx2y2  Ryd( 3d)     0.00029       2.12303
    70    C    5  dz2    Ryd( 3d)     0.00047       2.29455

    71    C    6  S      Cor( 1S)     0.99954     -10.21232
    72    C    6  S      Val( 2S)     0.50543      -0.35331
    73    C    6  S      Ryd( 3S)     0.00078       0.84891
    74    C    6  px     Val( 2p)     0.49908      -0.21477
    75    C    6  px     Ryd( 3p)     0.00139       0.53080
    76    C    6  py     Val( 2p)     0.57414      -0.22575
    77    C    6  py     Ryd( 3p)     0.00202       0.54626
    78    C    6  pz     Val( 2p)     0.60519      -0.22923
    79    C    6  pz     Ryd( 3p)     0.00181       0.60579
    80    C    6  dxy    Ryd( 3d)     0.00033       2.08583
    81    C    6  dxz    Ryd( 3d)     0.00021       1.97065
    82    C    6  dyz    Ryd( 3d)     0.00022       2.05276
    83    C    6  dx2y2  Ryd( 3d)     0.00031       2.11932
    84    C    6  dz2    Ryd( 3d)     0.00046       2.27847

    85    C    7  S      Cor( 1S)     0.99949     -10.22749
    86    C    7  S      Val( 2S)     0.47426      -0.34528
    87    C    7  S      Ryd( 3S)     0.00078       0.83177
    88    C    7  px     Val( 2p)     0.50950      -0.23712
    89    C    7  px     Ryd( 3p)     0.00188       0.63709
    90    C    7  py     Val( 2p)     0.51018      -0.23492
    91    C    7  py     Ryd( 3p)     0.00115       0.49841
    92    C    7  pz     Val( 2p)     0.59828      -0.23652
    93    C    7  pz     Ryd( 3p)     0.00150       0.64428
    94    C    7  dxy    Ryd( 3d)     0.00046       2.04881
    95    C    7  dxz    Ryd( 3d)     0.00029       1.94189
    96    C    7  dyz    Ryd( 3d)     0.00027       1.94572
    97    C    7  dx2y2  Ryd( 3d)     0.00034       2.07296
    98    C    7  dz2    Ryd( 3d)     0.00054       2.30211

    99    C    8  S      Cor( 1S)     0.99958     -10.20463
   100    C    8  S      Val( 2S)     0.54305      -0.36836
   101    C    8  S      Ryd( 3S)     0.00026       0.76357
   102    C    8  px     Val( 2p)     0.50073      -0.19652
   103    C    8  px     Ryd( 3p)     0.00105       0.40236
   104    C    8  py     Val( 2p)     0.62160      -0.21764
   105    C    8  py     Ryd( 3p)     0.00195       0.53642
   106    C    8  pz     Val( 2p)     0.61421      -0.21516
   107    C    8  pz     Ryd( 3p)     0.00112       0.47902
   108    C    8  dxy    Ryd( 3d)     0.00028       2.17375
   109    C    8  dxz    Ryd( 3d)     0.00015       2.02625
   110    C    8  dyz    Ryd( 3d)     0.00015       2.09096
   111    C    8  dx2y2  Ryd( 3d)     0.00024       2.12204
   112    C    8  dz2    Ryd( 3d)     0.00038       2.28630

   113    C    9  S      Cor( 1S)     0.99951     -10.24712
   114    C    9  S      Val( 2S)     0.51243      -0.38985
   115    C    9  S      Ryd( 3S)     0.00099       0.82182
   116    C    9  px     Val( 2p)     0.43805      -0.24393
   117    C    9  px     Ryd( 3p)     0.00166       0.52475
   118    C    9  py     Val( 2p)     0.57751      -0.26063
   119    C    9  py     Ryd( 3p)     0.00277       0.52463
   120    C    9  pz     Val( 2p)     0.61533      -0.26510
   121    C    9  pz     Ryd( 3p)     0.00183       0.59193
   122    C    9  dxy    Ryd( 3d)     0.00028       2.07816
   123    C    9  dxz    Ryd( 3d)     0.00020       1.94531
   124    C    9  dyz    Ryd( 3d)     0.00024       1.99499
   125    C    9  dx2y2  Ryd( 3d)     0.00030       2.08360
   126    C    9  dz2    Ryd( 3d)     0.00047       2.26613

   127    C   10  S      Cor( 1S)     0.99939     -10.32034
   128    C   10  S      Val( 2S)     0.46447      -0.38501
   129    C   10  S      Ryd( 3S)     0.00155       0.75953
   130    C   10  px     Val( 2p)     0.47132      -0.26736
   131    C   10  px     Ryd( 3p)     0.00260       0.56265
   132    C   10  py     Val( 2p)     0.41513      -0.27169
   133    C   10  py     Ryd( 3p)     0.00202       0.49449
   134    C   10  pz     Val( 2p)     0.54694      -0.28280
   135    C   10  pz     Ryd( 3p)     0.00154       0.64100
   136    C   10  dxy    Ryd( 3d)     0.00090       1.98383
   137    C   10  dxz    Ryd( 3d)     0.00040       1.90492
   138    C   10  dyz    Ryd( 3d)     0.00076       1.93161
   139    C   10  dx2y2  Ryd( 3d)     0.00064       2.05527
   140    C   10  dz2    Ryd( 3d)     0.00064       2.23126

   141    O   11  S      Cor( 1S)     0.99987     -19.18776
   142    O   11  S      Val( 2S)     0.83611      -1.08205
   143    O   11  S      Ryd( 3S)     0.00057       1.25572
   144    O   11  px     Val( 2p)     0.71500      -0.49325
   145    O   11  px     Ryd( 3p)     0.00076       0.97584
   146    O   11  py     Val( 2p)     0.71252      -0.49841
   147    O   11  py     Ryd( 3p)     0.00105       1.01376
   148    O   11  pz     Val( 2p)     0.80325      -0.50381
   149    O   11  pz     Ryd( 3p)     0.00067       0.90742
   150    O   11  dxy    Ryd( 3d)     0.00052       2.94889
   151    O   11  dxz    Ryd( 3d)     0.00055       2.66745
   152    O   11  dyz    Ryd( 3d)     0.00033       2.78182
   153    O   11  dx2y2  Ryd( 3d)     0.00031       2.72644
   154    O   11  dz2    Ryd( 3d)     0.00040       2.64881

   155    H   12  S      Val( 1S)     0.36600      -0.04299
   156    H   12  S      Ryd( 2S)     0.00051       0.24540
   157    H   12  px     Ryd( 2p)     0.00034       2.23767
   158    H   12  py     Ryd( 2p)     0.00010       1.69518
   159    H   12  pz     Ryd( 2p)     0.00006       1.63027

   160    H   13  S      Val( 1S)     0.39101      -0.06648
   161    H   13  S      Ryd( 2S)     0.00065       0.27356
   162    H   13  px     Ryd( 2p)     0.00012       1.77993
   163    H   13  py     Ryd( 2p)     0.00024       1.98219
   164    H   13  pz     Ryd( 2p)     0.00016       1.77326

   165    H   14  S      Val( 1S)     0.37545      -0.05687
   166    H   14  S      Ryd( 2S)     0.00063       0.27807
   167    H   14  px     Ryd( 2p)     0.00010       1.70426
   168    H   14  py     Ryd( 2p)     0.00027       2.07960
   169    H   14  pz     Ryd( 2p)     0.00014       1.78249

   170    H   15  S      Val( 1S)     0.33594      -0.04412
   171    H   15  S      Ryd( 2S)     0.00195       0.25464
   172    H   15  px     Ryd( 2p)     0.00011       1.72868
   173    H   15  py     Ryd( 2p)     0.00027       2.12769
   174    H   15  pz     Ryd( 2p)     0.00012       1.82109

   175    H   16  S      Val( 1S)     0.36465      -0.03955
   176    H   16  S      Ryd( 2S)     0.00048       0.24833
   177    H   16  px     Ryd( 2p)     0.00035       2.24094
   178    H   16  py     Ryd( 2p)     0.00008       1.66019
   179    H   16  pz     Ryd( 2p)     0.00008       1.67234

   180    H   17  S      Val( 1S)     0.37665      -0.05323
   181    H   17  S      Ryd( 2S)     0.00061       0.28540
   182    H   17  px     Ryd( 2p)     0.00010       1.69802
   183    H   17  py     Ryd( 2p)     0.00031       2.14611
   184    H   17  pz     Ryd( 2p)     0.00011       1.74351

   185    H   18  S      Val( 1S)     0.38341      -0.04960
   186    H   18  S      Ryd( 2S)     0.00060       0.25523
   187    H   18  px     Ryd( 2p)     0.00009       1.69822
   188    H   18  py     Ryd( 2p)     0.00008       1.63277
   189    H   18  pz     Ryd( 2p)     0.00035       2.21352

   190    H   19  S      Val( 1S)     0.36377      -0.06805
   191    H   19  S      Ryd( 2S)     0.00187       0.26510
   192    H   19  px     Ryd( 2p)     0.00005       1.82589
   193    H   19  py     Ryd( 2p)     0.00006       1.76875
   194    H   19  pz     Ryd( 2p)     0.00037       2.22262

   195    H   20  S      Val( 1S)     0.36901      -0.05036
   196    H   20  S      Ryd( 2S)     0.00086       0.27765
   197    H   20  px     Ryd( 2p)     0.00013       1.84977
   198    H   20  py     Ryd( 2p)     0.00027       2.05751
   199    H   20  pz     Ryd( 2p)     0.00011       1.77814

   200    H   21  S      Val( 1S)     0.38376      -0.07205
   201    H   21  S      Ryd( 2S)     0.00117       0.28832
   202    H   21  px     Ryd( 2p)     0.00008       1.74140
   203    H   21  py     Ryd( 2p)     0.00008       1.71052
   204    H   21  pz     Ryd( 2p)     0.00035       2.23614

   205    H   22  S      Val( 1S)     0.35198      -0.04415
   206    H   22  S      Ryd( 2S)     0.00080       0.23591
   207    H   22  px     Ryd( 2p)     0.00011       1.79467
   208    H   22  py     Ryd( 2p)     0.00027       2.06968
   209    H   22  pz     Ryd( 2p)     0.00012       1.80407

   210    H   23  S      Val( 1S)     0.38202      -0.06619
   211    H   23  S      Ryd( 2S)     0.00129       0.25704
   212    H   23  px     Ryd( 2p)     0.00007       1.71221
   213    H   23  py     Ryd( 2p)     0.00009       1.73094
   214    H   23  pz     Ryd( 2p)     0.00036       2.22534

   215    H   24  S      Val( 1S)     0.37916      -0.06239
   216    H   24  S      Ryd( 2S)     0.00180       0.24597
   217    H   24  px     Ryd( 2p)     0.00005       1.80676
   218    H   24  py     Ryd( 2p)     0.00006       1.65985
   219    H   24  pz     Ryd( 2p)     0.00038       2.22270

   220    H   25  S      Val( 1S)     0.38060      -0.05091
   221    H   25  S      Ryd( 2S)     0.00061       0.24529
   222    H   25  px     Ryd( 2p)     0.00016       1.79575
   223    H   25  py     Ryd( 2p)     0.00023       2.02761
   224    H   25  pz     Ryd( 2p)     0.00012       1.72685

   225    H   26  S      Val( 1S)     0.36677      -0.04451
   226    H   26  S      Ryd( 2S)     0.00053       0.24515
   227    H   26  px     Ryd( 2p)     0.00014       1.74465
   228    H   26  py     Ryd( 2p)     0.00026       2.06248
   229    H   26  pz     Ryd( 2p)     0.00013       1.74660

   230    H   27  S      Val( 1S)     0.38531      -0.05783
   231    H   27  S      Ryd( 2S)     0.00073       0.25561
   232    H   27  px     Ryd( 2p)     0.00008       1.65001
   233    H   27  py     Ryd( 2p)     0.00010       1.68898
   234    H   27  pz     Ryd( 2p)     0.00035       2.23430

   235    H   28  S      Val( 1S)     0.37408      -0.08646
   236    H   28  S      Ryd( 2S)     0.00129       0.21836
   237    H   28  px     Ryd( 2p)     0.00016       1.82123
   238    H   28  py     Ryd( 2p)     0.00024       2.02489
   239    H   28  pz     Ryd( 2p)     0.00012       1.76276

   240    H   29  S      Val( 1S)     0.37130      -0.08344
   241    H   29  S      Ryd( 2S)     0.00160       0.23654
   242    H   29  px     Ryd( 2p)     0.00007       1.71455
   243    H   29  py     Ryd( 2p)     0.00006       1.71021
   244    H   29  pz     Ryd( 2p)     0.00038       2.20804

   245    H   30  S      Val( 1S)     0.34650      -0.09986
   246    H   30  S      Ryd( 2S)     0.00156       0.25485
   247    H   30  px     Ryd( 2p)     0.00010       1.76738
   248    H   30  py     Ryd( 2p)     0.00004       1.73729
   249    H   30  pz     Ryd( 2p)     0.00037       2.19269

   250    H   31  S      Val( 1S)     0.25330      -0.08205
   251    H   31  S      Ryd( 2S)     0.00064       0.24850
   252    H   31  px     Ryd( 2p)     0.00064       1.70500
   253    H   31  py     Ryd( 2p)     0.00103       2.05550
   254    H   31  pz     Ryd( 2p)     0.00059       1.59523


 Summary of Natural Population Analysis:                  
                                                          
                                       Natural Population 
                Natural  -----------------------------------------------
    Atom  No    Charge         Core      Valence    Rydberg      Total
 -----------------------------------------------------------------------
      C    1   -0.30998      0.99960     2.30500    0.00538     3.30998
      C    2   -0.05701      0.99947     2.04947    0.00807     3.05701
      C    3   -0.30828      0.99960     2.30321    0.00547     3.30828
      C    4   -0.09492      0.99946     2.08582    0.00964     3.09492
      C    5   -0.19063      0.99955     2.18325    0.00783     3.19063
      C    6   -0.19091      0.99954     2.18385    0.00753     3.19091
      C    7   -0.09892      0.99949     2.09222    0.00722     3.09892
      C    8   -0.28474      0.99958     2.27958    0.00558     3.28474
      C    9   -0.15158      0.99951     2.14332    0.00875     3.15158
      C   10    0.09170      0.99939     1.89787    0.01105     2.90830
      O   11   -0.07191      0.99987     3.06688    0.00516     4.07191
      H   12    0.13298      0.00000     0.36600    0.00102     0.36702
      H   13    0.10783      0.00000     0.39101    0.00116     0.39217
      H   14    0.12341      0.00000     0.37545    0.00114     0.37659
      H   15    0.16160      0.00000     0.33594    0.00246     0.33840
      H   16    0.13435      0.00000     0.36465    0.00099     0.36565
      H   17    0.12222      0.00000     0.37665    0.00114     0.37778
      H   18    0.11548      0.00000     0.38341    0.00111     0.38452
      H   19    0.13389      0.00000     0.36377    0.00235     0.36611
      H   20    0.12962      0.00000     0.36901    0.00137     0.37038
      H   21    0.11455      0.00000     0.38376    0.00168     0.38545
      H   22    0.14672      0.00000     0.35198    0.00130     0.35328
      H   23    0.11618      0.00000     0.38202    0.00180     0.38382
      H   24    0.11855      0.00000     0.37916    0.00229     0.38145
      H   25    0.11827      0.00000     0.38060    0.00113     0.38173
      H   26    0.13217      0.00000     0.36677    0.00105     0.36783
      H   27    0.11345      0.00000     0.38531    0.00125     0.38655
      H   28    0.12411      0.00000     0.37408    0.00181     0.37589
      H   29    0.12659      0.00000     0.37130    0.00211     0.37341
      H   30    0.15142      0.00000     0.34650    0.00208     0.34858
      H   31    0.24380      0.00000     0.25330    0.00291     0.25620
 =======================================================================
   * Total *    1.00000     10.99506    31.89114    0.11380    43.00000

                                 Natural Population      
 --------------------------------------------------------
   Core                      10.99506 ( 99.9551% of  11)
   Valence                   31.89114 ( 99.6598% of  32)
   Natural Minimal Basis     42.88620 ( 99.7354% of  43)
   Natural Rydberg Basis      0.11380 (  0.2646% of  43)
 --------------------------------------------------------

    Atom  No          Natural Electron Configuration
 ----------------------------------------------------------------------------
      C    1      [core]2S( 0.54)2p( 1.76)
      C    2      [core]2S( 0.48)2p( 1.57)3p( 0.01)
      C    3      [core]2S( 0.54)2p( 1.76)
      C    4      [core]2S( 0.47)2p( 1.61)3p( 0.01)
      C    5      [core]2S( 0.50)2p( 1.68)3p( 0.01)
      C    6      [core]2S( 0.51)2p( 1.68)3p( 0.01)
      C    7      [core]2S( 0.47)2p( 1.62)
      C    8      [core]2S( 0.54)2p( 1.74)
      C    9      [core]2S( 0.51)2p( 1.63)3p( 0.01)
      C   10      [core]2S( 0.46)2p( 1.43)3p( 0.01)
      O   11      [core]2S( 0.84)2p( 2.23)
      H   12            1S( 0.37)
      H   13            1S( 0.39)
      H   14            1S( 0.38)
      H   15            1S( 0.34)
      H   16            1S( 0.36)
      H   17            1S( 0.38)
      H   18            1S( 0.38)
      H   19            1S( 0.36)
      H   20            1S( 0.37)
      H   21            1S( 0.38)
      H   22            1S( 0.35)
      H   23            1S( 0.38)
      H   24            1S( 0.38)
      H   25            1S( 0.38)
      H   26            1S( 0.37)
      H   27            1S( 0.39)
      H   28            1S( 0.37)
      H   29            1S( 0.37)
      H   30            1S( 0.35)
      H   31            1S( 0.25)


 NATURAL BOND ORBITAL ANALYSIS, beta spin orbitals:

                       Occupancies       Lewis Structure    Low   High
           Occ.    -------------------  -----------------   occ   occ
  Cycle   Thresh.   Lewis   Non-Lewis     CR  BD  3C  LP    (L)   (NL)   Dev
 =============================================================================
   1(1)    0.90    41.78253   1.21747     11  30   0   2     3      0    0.20
   2(2)    0.90    41.78253   1.21747     11  30   0   2     3      0    0.20
   3(1)    0.80    41.70721   1.29279     11  31   0   1     2      1    0.19
   4(2)    0.80    41.70721   1.29279     11  31   0   1     2      1    0.19
   5(1)    0.70    41.56680   1.43320     11  30   0   2     0      1    0.19
   6(2)    0.70    41.56680   1.43320     11  30   0   2     0      1    0.19

    The hybrids on atom  8 are linearly dependent.  An eigenvalue (  0.000007)
    of the hybrid overlap matrix is too small (<0.00010).

    PRJTHR will be raised from  0.200 to 0.250 and the NBO search repeated.

   7(1)    0.60    34.84155   8.15845     11  13   0  19     0      2    0.27
   8(2)    0.60    34.84155   8.15845     11  13   0  19     0      2    0.27

    The hybrids on atom  2 are linearly dependent.  An eigenvalue (  0.000013)
    of the hybrid overlap matrix is too small (<0.00010).

    PRJTHR will be raised from  0.250 to 0.300 and the NBO search repeated.


    The hybrids on atom  7 are linearly dependent.  An eigenvalue (  0.000009)
    of the hybrid overlap matrix is too small (<0.00010).

    PRJTHR will be raised from  0.300 to 0.350 and the NBO search repeated.


    The hybrids on atom  7 are linearly dependent.  An eigenvalue (  0.000009)
    of the hybrid overlap matrix is too small (<0.00010).

    PRJTHR will be raised from  0.350 to 0.400 and the NBO search repeated.


    The hybrids on atom  7 are linearly dependent.  An eigenvalue (  0.000009)
    of the hybrid overlap matrix is too small (<0.00010).

    PRJTHR will be raised from  0.400 to 0.450 and the NBO search repeated.

   9(1)    0.50    32.98605  10.01395     11   7   0  25     0      2    0.27
  10(2)    0.50    32.98605  10.01395     11   7   0  25     0      2    0.27
  11(1)    0.90    41.78253   1.21747     11  30   0   2     3      0    0.20
 -----------------------------------------------------------------------------

 Structure accepted: RESONANCE keyword permits strongly delocalized structure

 --------------------------------------------------------
   Core                     10.99505 ( 99.955% of  11)
   Valence Lewis            30.78748 ( 96.211% of  32)
  ==================       ============================
   Total Lewis              41.78253 ( 97.169% of  43)
  -----------------------------------------------------
   Valence non-Lewis         1.13411 (  2.637% of  43)
   Rydberg non-Lewis         0.08336 (  0.194% of  43)
  ==================       ============================
   Total non-Lewis           1.21747 (  2.831% of  43)
 --------------------------------------------------------


       (Occupancy)   Bond orbital/ Coefficients/ Hybrids
 ---------------------------------------------------------------------------------
     1. (0.98908) BD ( 1) C   1 - C   2  
                ( 48.45%)   0.6960* C   1 s( 29.61%)p 2.38( 70.35%)d 0.00(  0.04%)
                                           -0.0004 -0.5441  0.0030 -0.2392  0.0097
                                            0.0315 -0.0089  0.8032  0.0028  0.0005
                                            0.0108 -0.0014 -0.0021 -0.0181
                ( 51.55%)   0.7180* C   2 s( 26.94%)p 2.71( 73.02%)d 0.00(  0.04%)
                                            0.0000 -0.5190 -0.0043  0.2031  0.0179
                                           -0.0244 -0.0107 -0.8294 -0.0013 -0.0002
                                            0.0079 -0.0018 -0.0010 -0.0195
     2. (0.97754) BD ( 1) C   1 - H  12  
                ( 62.69%)   0.7918* C   1 s( 23.66%)p 3.23( 76.31%)d 0.00(  0.04%)
                                           -0.0000 -0.4864 -0.0054  0.8617 -0.0064
                                           -0.1249 -0.0033 -0.0676 -0.0161  0.0046
                                            0.0009  0.0004 -0.0158  0.0098
                ( 37.31%)   0.6108* H  12 s( 99.91%)p 0.00(  0.09%)
                                           -0.9996  0.0012 -0.0287  0.0049  0.0048
     3. (0.99173) BD ( 1) C   1 - H  13  
                ( 60.73%)   0.7793* C   1 s( 23.28%)p 3.29( 76.68%)d 0.00(  0.04%)
                                           -0.0000  0.4825  0.0008  0.4003 -0.0178
                                            0.6551 -0.0020  0.4204  0.0168  0.0131
                                            0.0081  0.0117 -0.0058 -0.0042
                ( 39.27%)   0.6266* H  13 s( 99.92%)p 0.00(  0.08%)
                                            0.9996 -0.0007 -0.0084 -0.0210 -0.0163
     4. (0.97765) BD ( 1) C   1 - H  14  
                ( 61.81%)   0.7862* C   1 s( 23.37%)p 3.28( 76.59%)d 0.00(  0.04%)
                                           -0.0001  0.4834 -0.0024  0.1978 -0.0105
                                           -0.7441  0.0035  0.4155  0.0206 -0.0075
                                            0.0035 -0.0127 -0.0113 -0.0045
                ( 38.19%)   0.6180* H  14 s( 99.92%)p 0.00(  0.08%)
                                            0.9996 -0.0022 -0.0043  0.0238 -0.0157
     5. (0.98897) BD ( 1) C   2 - C   3  
                ( 52.15%)   0.7221* C   2 s( 27.54%)p 2.63( 72.42%)d 0.00(  0.04%)
                                            0.0001  0.5247  0.0077 -0.4223 -0.0117
                                           -0.6115  0.0150 -0.4142 -0.0074  0.0126
                                            0.0083  0.0127 -0.0059 -0.0026
                ( 47.85%)   0.6918* C   3 s( 29.64%)p 2.37( 70.31%)d 0.00(  0.05%)
                                            0.0004  0.5444 -0.0002  0.4279 -0.0090
                                            0.5976  0.0116  0.4033 -0.0040  0.0132
                                            0.0095  0.0127 -0.0040 -0.0034
     6. (0.89614) BD ( 1) C   2 - C   4  
                ( 48.15%)   0.6939* C   2 s( 27.84%)p 2.59( 72.12%)d 0.00(  0.04%)
                                            0.0009  0.5277  0.0031  0.8390 -0.0040
                                           -0.0430  0.0045 -0.1234 -0.0117 -0.0034
                                           -0.0048 -0.0018  0.0157 -0.0099
                ( 51.85%)   0.7201* C   4 s( 27.56%)p 2.63( 72.41%)d 0.00(  0.03%)
                                            0.0004  0.5250  0.0025 -0.8373  0.0108
                                            0.0768  0.0036  0.1288 -0.0208 -0.0076
                                           -0.0050  0.0016  0.0128 -0.0080
     7. (0.89948) BD ( 1) C   2 - H  15  
                ( 63.54%)   0.7971* C   2 s( 17.63%)p 4.67( 82.32%)d 0.00(  0.04%)
                                           -0.0011  0.4197 -0.0141 -0.2752 -0.0143
                                            0.7889 -0.0146 -0.3531 -0.0015 -0.0054
                                            0.0033 -0.0135 -0.0141 -0.0052
                ( 36.46%)   0.6038* H  15 s( 99.90%)p 0.00(  0.10%)
                                            0.9995 -0.0048  0.0128 -0.0261  0.0125
     8. (0.97239) BD ( 1) C   3 - H  16  
                ( 62.61%)   0.7913* C   3 s( 23.37%)p 3.28( 76.59%)d 0.00(  0.04%)
                                           -0.0000 -0.4834 -0.0049  0.8606 -0.0014
                                           -0.1545  0.0139 -0.0323  0.0126  0.0071
                                            0.0029 -0.0001 -0.0147  0.0097
                ( 37.39%)   0.6115* H  16 s( 99.91%)p 0.00(  0.09%)
                                           -0.9996  0.0012 -0.0293  0.0038 -0.0010
     9. (0.97914) BD ( 1) C   3 - H  17  
                ( 61.72%)   0.7856* C   3 s( 23.50%)p 3.25( 76.46%)d 0.00(  0.04%)
                                            0.0001 -0.4848  0.0043 -0.1449  0.0162
                                            0.7852  0.0121 -0.3556  0.0146  0.0057
                                           -0.0031  0.0135  0.0120  0.0046
                ( 38.28%)   0.6187* H  17 s( 99.92%)p 0.00(  0.08%)
                                           -0.9996  0.0021  0.0023 -0.0271  0.0093
    10. (0.99351) BD ( 1) C   3 - H  18  
                ( 61.55%)   0.7846* C   3 s( 23.41%)p 3.27( 76.55%)d 0.00(  0.04%)
                                            0.0000 -0.4838 -0.0005 -0.2332  0.0182
                                            0.0392  0.0117  0.8421  0.0019  0.0006
                                            0.0100 -0.0006 -0.0020 -0.0175
                ( 38.45%)   0.6200* H  18 s( 99.92%)p 0.00(  0.08%)
                                           -0.9996  0.0009  0.0047 -0.0030 -0.0284
    11. (0.95333) BD ( 1) C   4 - C   5  
                ( 51.89%)   0.7203* C   4 s( 27.19%)p 2.68( 72.76%)d 0.00(  0.04%)
                                           -0.0002  0.5215  0.0047  0.3144 -0.0101
                                           -0.7145 -0.0117  0.3436 -0.0105 -0.0112
                                            0.0073 -0.0127 -0.0054 -0.0060
                ( 48.11%)   0.6936* C   5 s( 27.58%)p 2.62( 72.38%)d 0.00(  0.05%)
                                            0.0003  0.5251 -0.0019 -0.3540 -0.0168
                                            0.7099 -0.0095 -0.3068 -0.0088 -0.0125
                                            0.0043 -0.0111 -0.0105 -0.0075
    12. (0.98311) BD ( 1) C   4 - C  10  
                ( 49.19%)   0.7014* C   4 s( 25.27%)p 2.95( 74.67%)d 0.00(  0.06%)
                                            0.0002  0.5026  0.0086  0.4237 -0.0084
                                            0.6937  0.0160  0.2925 -0.0073  0.0165
                                            0.0068  0.0107 -0.0077 -0.0080
                ( 50.81%)   0.7128* C  10 s( 27.36%)p 2.65( 72.60%)d 0.00(  0.04%)
                                            0.0000  0.5230 -0.0043 -0.4749  0.0022
                                           -0.6533  0.0209 -0.2705 -0.0067  0.0137
                                            0.0074  0.0111 -0.0047 -0.0058
    13. (0.97116) BD ( 1) C   4 - H  19  
                ( 63.31%)   0.7957* C   4 s( 19.95%)p 4.01( 80.01%)d 0.00(  0.05%)
                                            0.0004 -0.4466  0.0086 -0.1405  0.0084
                                            0.0368  0.0035  0.8825 -0.0033 -0.0009
                                            0.0070  0.0015 -0.0008 -0.0200
                ( 36.69%)   0.6057* H  19 s( 99.91%)p 0.00(  0.09%)
                                           -0.9995  0.0081  0.0025 -0.0017 -0.0305
    14. (0.95483) BD ( 1) C   5 - C   6  
                ( 50.54%)   0.7109* C   5 s( 27.85%)p 2.59( 72.11%)d 0.00(  0.04%)
                                            0.0001  0.5277  0.0045  0.8253  0.0010
                                           -0.0601 -0.0340 -0.1875  0.0003  0.0006
                                           -0.0074 -0.0009  0.0163 -0.0091
                ( 49.46%)   0.7032* C   6 s( 27.94%)p 2.58( 72.02%)d 0.00(  0.04%)
                                            0.0004  0.5285  0.0062 -0.8251 -0.0060
                                            0.0496 -0.0297  0.1898 -0.0003 -0.0063
                                           -0.0075  0.0008  0.0156 -0.0101
    15. (0.98625) BD ( 1) C   5 - H  20  
                ( 62.91%)   0.7932* C   5 s( 23.13%)p 3.32( 76.83%)d 0.00(  0.04%)
                                            0.0001 -0.4809 -0.0064  0.4280 -0.0086
                                            0.7008  0.0012  0.3060 -0.0180 -0.0132
                                           -0.0062 -0.0102  0.0064  0.0053
                ( 37.09%)   0.6090* H  20 s( 99.91%)p 0.00(  0.09%)
                                           -0.9996  0.0022 -0.0141 -0.0247 -0.0084
    16. (0.98753) BD ( 1) C   5 - H  21  
                ( 61.65%)   0.7852* C   5 s( 21.32%)p 3.69( 78.64%)d 0.00(  0.05%)
                                           -0.0002  0.4617 -0.0075 -0.0965 -0.0058
                                           -0.0091 -0.0269  0.8810  0.0003  0.0003
                                           -0.0036  0.0026 -0.0002  0.0208
                ( 38.35%)   0.6192* H  21 s( 99.91%)p 0.00(  0.09%)
                                            0.9996 -0.0033  0.0043  0.0048 -0.0287
    17. (0.98385) BD ( 1) C   6 - C   7  
                ( 49.11%)   0.7008* C   6 s( 27.95%)p 2.58( 72.00%)d 0.00(  0.05%)
                                            0.0003  0.5287 -0.0025  0.4408  0.0160
                                            0.6735 -0.0139  0.2674  0.0103  0.0143
                                            0.0052  0.0098 -0.0086 -0.0077
                ( 50.89%)   0.7134* C   7 s( 26.73%)p 2.74( 73.23%)d 0.00(  0.04%)
                                            0.0002  0.5170 -0.0019 -0.4305  0.0170
                                           -0.6882 -0.0139 -0.2697  0.0094  0.0151
                                            0.0076  0.0099 -0.0041 -0.0069
    18. (0.95593) BD ( 1) C   6 - H  22  
                ( 63.50%)   0.7969* C   6 s( 22.15%)p 3.51( 77.82%)d 0.00(  0.04%)
                                            0.0003 -0.4706 -0.0059 -0.3392  0.0033
                                            0.7322  0.0006 -0.3559  0.0171  0.0094
                                           -0.0049  0.0124  0.0089  0.0036
                ( 36.50%)   0.6041* H  22 s( 99.91%)p 0.00(  0.09%)
                                           -0.9995  0.0040  0.0131 -0.0256  0.0103
    19. (0.98567) BD ( 1) C   6 - H  23  
                ( 61.76%)   0.7859* C   6 s( 21.85%)p 3.58( 78.11%)d 0.00(  0.04%)
                                            0.0001 -0.4673  0.0077 -0.0939 -0.0056
                                            0.0815  0.0254  0.8746 -0.0039  0.0007
                                            0.0031 -0.0011  0.0004 -0.0207
                ( 38.24%)   0.6184* H  23 s( 99.91%)p 0.00(  0.09%)
                                           -0.9995  0.0044  0.0047 -0.0063 -0.0288
    20. (0.94528) BD ( 1) C   7 - C   8  
                ( 53.15%)   0.7290* C   7 s( 27.59%)p 2.62( 72.37%)d 0.00(  0.04%)
                                           -0.0001  0.5251  0.0121  0.8232  0.0014
                                           -0.0378 -0.0007 -0.2106  0.0192 -0.0006
                                           -0.0096 -0.0015  0.0138 -0.0081
                ( 46.85%)   0.6845* C   8 s( 30.32%)p 2.30( 69.64%)d 0.00(  0.04%)
                                            0.0012  0.5505  0.0070 -0.8082 -0.0023
                                            0.0530  0.0036  0.2008  0.0103 -0.0038
                                           -0.0067  0.0001  0.0167 -0.0100
    21. (0.94724) BD ( 1) C   7 - C   9  
                ( 48.40%)   0.6957* C   7 s( 25.21%)p 2.96( 74.74%)d 0.00(  0.05%)
                                            0.0003  0.5021  0.0045 -0.3645  0.0148
                                            0.7232  0.0164 -0.3018  0.0070 -0.0151
                                            0.0065 -0.0110 -0.0068 -0.0073
                ( 51.60%)   0.7183* C   9 s( 34.39%)p 1.91( 65.58%)d 0.00(  0.03%)
                                           -0.0002  0.5864 -0.0022  0.2554  0.0138
                                           -0.6900  0.0225  0.3371  0.0049 -0.0084
                                            0.0032 -0.0122 -0.0079 -0.0065
    22. (0.98227) BD ( 1) C   7 - H  24  
                ( 62.20%)   0.7887* C   7 s( 20.41%)p 3.90( 79.54%)d 0.00(  0.05%)
                                           -0.0003  0.4517 -0.0124 -0.0590  0.0168
                                            0.0280 -0.0045  0.8893 -0.0040 -0.0003
                                           -0.0050  0.0029 -0.0001  0.0209
                ( 37.80%)   0.6148* H  24 s( 99.91%)p 0.00(  0.09%)
                                            0.9995 -0.0063 -0.0013  0.0006 -0.0303
    23. (0.99228) BD ( 1) C   8 - H  25  
                ( 61.78%)   0.7860* C   8 s( 23.32%)p 3.29( 76.64%)d 0.00(  0.04%)
                                           -0.0001  0.4829  0.0001  0.4480  0.0159
                                            0.6901 -0.0140  0.2983 -0.0055  0.0133
                                            0.0059  0.0097 -0.0083 -0.0060
                ( 38.22%)   0.6182* H  25 s( 99.91%)p 0.00(  0.09%)
                                            0.9996 -0.0005 -0.0179 -0.0211 -0.0096
    24. (0.97405) BD ( 1) C   8 - H  26  
                ( 62.47%)   0.7904* C   8 s( 23.14%)p 3.32( 76.83%)d 0.00(  0.04%)
                                           -0.0005  0.4810 -0.0005  0.3647  0.0171
                                           -0.7205  0.0099  0.3402 -0.0059 -0.0099
                                            0.0048 -0.0115 -0.0103 -0.0045
                ( 37.53%)   0.6126* H  26 s( 99.91%)p 0.00(  0.09%)
                                            0.9996 -0.0011 -0.0158  0.0229 -0.0106
    25. (0.99371) BD ( 1) C   8 - H  27  
                ( 61.44%)   0.7838* C   8 s( 23.17%)p 3.31( 76.79%)d 0.00(  0.04%)
                                           -0.0000 -0.4813  0.0044 -0.1096 -0.0238
                                            0.0329  0.0018  0.8685 -0.0022  0.0001
                                            0.0024 -0.0011  0.0005 -0.0203
                ( 38.56%)   0.6210* H  27 s( 99.92%)p 0.00(  0.08%)
                                           -0.9996  0.0015  0.0069 -0.0016 -0.0282
    26. (0.98714) BD ( 1) C   9 - H  28  
                ( 62.50%)   0.7906* C   9 s( 23.00%)p 3.35( 76.95%)d 0.00(  0.04%)
                                           -0.0002  0.4796  0.0044  0.4096  0.0051
                                            0.7106 -0.0066  0.3107 -0.0173  0.0121
                                            0.0056  0.0116 -0.0093 -0.0059
                ( 37.50%)   0.6124* H  28 s( 99.91%)p 0.00(  0.09%)
                                            0.9995 -0.0031 -0.0180 -0.0231 -0.0087
    27. (0.98371) BD ( 1) C   9 - H  29  
                ( 62.77%)   0.7923* C   9 s( 23.85%)p 3.19( 76.11%)d 0.00(  0.04%)
                                            0.0003 -0.4883  0.0063 -0.0634 -0.0155
                                           -0.0145 -0.0218  0.8696 -0.0007 -0.0000
                                            0.0004  0.0003 -0.0002 -0.0206
                ( 37.23%)   0.6101* H  29 s( 99.90%)p 0.00(  0.10%)
                                           -0.9995  0.0059  0.0066  0.0023 -0.0302
    28. (0.99681) BD ( 1) C  10 - O  11  
                ( 30.75%)   0.5545* C  10 s( 18.08%)p 4.51( 81.60%)d 0.02(  0.32%)
                                            0.0000  0.4234  0.0392 -0.3795 -0.0168
                                            0.7505  0.0254 -0.3282 -0.0068 -0.0338
                                            0.0132 -0.0297 -0.0264 -0.0174
                ( 69.25%)   0.8322* O  11 s( 35.67%)p 1.80( 64.26%)d 0.00(  0.07%)
                                           -0.0001  0.5972 -0.0030  0.2068 -0.0034
                                           -0.6264  0.0032  0.4555 -0.0035 -0.0138
                                            0.0165 -0.0146 -0.0057 -0.0002
    29. (0.93413) BD ( 1) C  10 - H  30  
                ( 63.94%)   0.7997* C  10 s( 28.15%)p 2.55( 71.81%)d 0.00(  0.04%)
                                           -0.0009  0.5303 -0.0153  0.0036 -0.0003
                                            0.0730  0.0160  0.8441 -0.0066 -0.0000
                                           -0.0039  0.0073  0.0058  0.0181
                ( 36.06%)   0.6005* H  30 s( 99.90%)p 0.00(  0.10%)
                                            0.9994 -0.0098  0.0064 -0.0002 -0.0312
    30. (0.99478) BD ( 1) O  11 - H  31  
                ( 74.69%)   0.8643* O  11 s( 20.49%)p 3.88( 79.42%)d 0.00(  0.09%)
                                            0.0002  0.4523  0.0169  0.3848 -0.0014
                                            0.7557  0.0336  0.2718 -0.0048  0.0211
                                            0.0146  0.0147 -0.0001 -0.0048
                ( 25.31%)   0.5031* H  31 s( 99.52%)p 0.00(  0.48%)
                                            0.9976 -0.0031 -0.0327 -0.0589 -0.0159
    31. (0.99960) CR ( 1) C   1           s(100.00%)p 0.00(  0.00%)
                                            1.0000 -0.0002  0.0000 -0.0001  0.0000
                                           -0.0000 -0.0000  0.0003  0.0000  0.0000
                                            0.0000 -0.0000 -0.0000 -0.0000
    32. (0.99947) CR ( 1) C   2           s(100.00%)p 0.00(  0.00%)
                                            1.0000 -0.0001 -0.0000 -0.0010 -0.0000
                                            0.0010 -0.0000 -0.0002  0.0000 -0.0000
                                            0.0000 -0.0000 -0.0000  0.0000
    33. (0.99961) CR ( 1) C   3           s(100.00%)p 0.00(  0.00%)
                                            1.0000 -0.0002 -0.0000 -0.0001  0.0000
                                           -0.0003 -0.0000 -0.0002  0.0000 -0.0000
                                           -0.0000 -0.0000  0.0000  0.0000
    34. (0.99946) CR ( 1) C   4           s(100.00%)p 0.00(  0.00%)
                                            1.0000 -0.0000 -0.0000  0.0004 -0.0000
                                           -0.0004 -0.0000 -0.0004  0.0000 -0.0000
                                           -0.0000 -0.0000 -0.0000  0.0000
    35. (0.99955) CR ( 1) C   5           s(100.00%)p 0.00(  0.00%)
                                            1.0000 -0.0001 -0.0000 -0.0001  0.0000
                                           -0.0003  0.0000  0.0003  0.0000  0.0000
                                           -0.0000  0.0000  0.0000  0.0000
    36. (0.99954) CR ( 1) C   6           s(100.00%)p 0.00(  0.00%)
                                            1.0000 -0.0001 -0.0000  0.0004 -0.0000
                                           -0.0005  0.0000 -0.0001 -0.0000 -0.0000
                                            0.0000 -0.0000 -0.0000  0.0000
    37. (0.99949) CR ( 1) C   7           s(100.00%)p 0.00(  0.00%)
                                            1.0000 -0.0001 -0.0000  0.0003 -0.0000
                                           -0.0001 -0.0000  0.0004 -0.0000  0.0000
                                           -0.0000  0.0000  0.0000  0.0000
    38. (0.99958) CR ( 1) C   8           s(100.00%)p 0.00(  0.00%)
                                            1.0000 -0.0004 -0.0000  0.0012  0.0000
                                           -0.0003 -0.0000  0.0000 -0.0000  0.0000
                                            0.0000 -0.0000 -0.0000  0.0000
    39. (0.99951) CR ( 1) C   9           s(100.00%)p 0.00(  0.00%)
                                            1.0000  0.0004 -0.0000  0.0001  0.0000
                                            0.0000  0.0000 -0.0002 -0.0000  0.0000
                                            0.0000  0.0000 -0.0000  0.0000
    40. (0.99938) CR ( 1) C  10           s(100.00%)p 0.00(  0.00%)
                                            1.0000  0.0005 -0.0000  0.0000  0.0000
                                            0.0001  0.0000  0.0008 -0.0000  0.0000
                                           -0.0000  0.0000  0.0000  0.0000
    41. (0.99987) CR ( 1) O  11           s(100.00%)p 0.00(  0.00%)
                                            1.0000 -0.0001 -0.0000 -0.0000 -0.0000
                                           -0.0002 -0.0000  0.0000  0.0000 -0.0000
                                           -0.0000 -0.0000  0.0000  0.0000
    42. (0.40888) LP*( 1) C   9           s( 18.66%)p 4.36( 81.30%)d 0.00(  0.04%)
                                            0.0000  0.4320  0.0060 -0.8729 -0.0081
                                            0.1329  0.0201  0.1813  0.0067 -0.0004
                                           -0.0099  0.0006  0.0163 -0.0080
    43. (0.46585) LP*( 1) C  10           s( 26.37%)p 2.79( 73.61%)d 0.00(  0.02%)
                                           -0.0000  0.5135  0.0012  0.7934 -0.0147
                                           -0.0310  0.0247 -0.3237  0.0069  0.0038
                                           -0.0071 -0.0070  0.0090 -0.0053
    44. (0.99034) LP ( 1) O  11           s( 43.82%)p 1.28( 56.15%)d 0.00(  0.03%)
                                            0.0001  0.6619 -0.0070 -0.4575  0.0061
                                            0.0498  0.0027 -0.5912  0.0076  0.0023
                                           -0.0135  0.0004 -0.0104 -0.0070
    45. (0.63844) LP ( 2) O  11           s(  0.00%)p 1.00( 99.93%)d 0.00(  0.07%)
                                            0.0000  0.0064 -0.0009  0.7737 -0.0162
                                           -0.1796  0.0027 -0.6067  0.0092 -0.0067
                                            0.0009 -0.0012  0.0128 -0.0213
    46. (0.00171) RY*( 1) C   1           s(  0.08%)p99.99( 93.15%)d83.60(  6.77%)
                                            0.0000 -0.0022  0.0284 -0.0170 -0.7462
                                           -0.0079 -0.5701 -0.0032 -0.2221  0.0159
                                            0.1587  0.1767 -0.0747  0.0739
    47. (0.00128) RY*( 2) C   1           s( 26.79%)p 2.56( 68.46%)d 0.18(  4.74%)
                                           -0.0000  0.0186  0.5173  0.0122  0.5479
                                           -0.0061 -0.5695  0.0020 -0.2448 -0.0137
                                           -0.0516  0.1894  0.0561 -0.0747
    48. (0.00035) RY*( 3) C   1           s( 35.46%)p 1.48( 52.54%)d 0.34( 12.01%)
                                            0.0000  0.0066  0.5954 -0.0043 -0.1852
                                            0.0023  0.4617  0.0093 -0.5271  0.0715
                                            0.1468 -0.2719 -0.1056  0.0912
    49. (0.00012) RY*( 4) C   1           s( 27.51%)p 2.23( 61.41%)d 0.40( 11.08%)
                                           -0.0000 -0.0201  0.5242  0.0010 -0.1390
                                            0.0034 -0.1074 -0.0192  0.7634  0.0553
                                            0.1528 -0.2662 -0.1040  0.0518
    50. (0.00001) RY*( 5) C   1           s(  0.15%)p10.13(  1.56%)d99.99( 98.29%)
    51. (0.00001) RY*( 6) C   1           s(  2.40%)p 1.91(  4.57%)d38.80( 93.03%)
    52. (0.00001) RY*( 7) C   1           s(  6.30%)p 2.58( 16.24%)d12.29( 77.46%)
    53. (0.00001) RY*( 8) C   1           s(  0.85%)p 2.03(  1.73%)d99.99( 97.42%)
    54. (0.00000) RY*( 9) C   1           s(  0.53%)p 0.81(  0.43%)d99.99( 99.04%)
    55. (0.00305) RY*( 1) C   2           s(  6.28%)p14.31( 89.86%)d 0.61(  3.86%)
                                            0.0000 -0.0046  0.2505 -0.0029  0.2591
                                            0.0285  0.9071 -0.0069 -0.0880  0.1470
                                           -0.0014  0.1014  0.0779  0.0250
    56. (0.00158) RY*( 2) C   2           s(  0.03%)p99.99( 93.42%)d99.99(  6.55%)
                                           -0.0000  0.0113  0.0133  0.0062  0.0864
                                           -0.0018  0.0724 -0.0002  0.9599  0.0179
                                            0.1807 -0.0082 -0.0510 -0.1729
    57. (0.00074) RY*( 3) C   2           s( 16.93%)p 4.12( 69.80%)d 0.78( 13.26%)
                                            0.0000 -0.0202  0.4110  0.0026 -0.8205
                                            0.0088  0.1001 -0.0120  0.1205 -0.0688
                                           -0.1899  0.1993  0.2227  0.0505
    58. (0.00051) RY*( 4) C   2           s( 61.23%)p 0.45( 27.75%)d 0.18( 11.01%)
                                            0.0000  0.0112  0.7824 -0.0123  0.3969
                                            0.0088 -0.3436  0.0016 -0.0414 -0.0739
                                            0.1090 -0.0028  0.2899 -0.0937
    59. (0.00031) RY*( 5) C   2           s(  0.20%)p 1.17(  0.24%)d99.99( 99.56%)
                                           -0.0000  0.0002  0.0451  0.0144  0.0115
                                            0.0083 -0.0439 -0.0049 -0.0053 -0.1765
                                            0.5304  0.5673 -0.2526  0.5454
    60. (0.00022) RY*( 6) C   2           s(  0.74%)p 8.17(  6.05%)d99.99( 93.21%)
                                            0.0000  0.0063  0.0858  0.0001  0.2258
                                           -0.0001 -0.0385 -0.0046  0.0895 -0.3192
                                           -0.6976  0.4155 -0.4089 -0.0605
    61. (0.00011) RY*( 7) C   2           s(  0.39%)p10.90(  4.23%)d99.99( 95.38%)
                                           -0.0000  0.0032  0.0622  0.0014  0.0872
                                           -0.0087  0.0310 -0.0202  0.1824 -0.1707
                                           -0.2760 -0.5012  0.0796  0.7687
    62. (0.00009) RY*( 8) C   2           s( 12.46%)p 0.19(  2.34%)d 6.84( 85.20%)
    63. (0.00001) RY*( 9) C   2           s(  1.78%)p 3.61(  6.43%)d51.55( 91.79%)
    64. (0.00186) RY*( 1) C   3           s(  0.57%)p99.99( 93.25%)d10.89(  6.18%)
                                            0.0000  0.0006  0.0754 -0.0128 -0.5546
                                           -0.0014 -0.0520  0.0121  0.7886 -0.0803
                                            0.0065  0.1132 -0.0311  0.2038
    65. (0.00130) RY*( 2) C   3           s( 16.26%)p 4.74( 77.08%)d 0.41(  6.66%)
                                           -0.0000  0.0169  0.4029  0.0140  0.6959
                                           -0.0080 -0.3414  0.0047  0.4118  0.0017
                                            0.0617  0.0169  0.2334  0.0899
    66. (0.00030) RY*( 3) C   3           s( 40.44%)p 1.26( 51.10%)d 0.21(  8.46%)
                                            0.0000  0.0103  0.6358 -0.0075  0.0589
                                           -0.0105  0.7109 -0.0074  0.0452 -0.0125
                                           -0.1276 -0.0343 -0.2435 -0.0876
    67. (0.00011) RY*( 4) C   3           s( 34.10%)p 1.67( 56.78%)d 0.27(  9.12%)
                                           -0.0000 -0.0194  0.5836  0.0068 -0.3397
                                            0.0156 -0.5959  0.0060 -0.3116 -0.0288
                                           -0.1504 -0.0621 -0.2345 -0.0942
    68. (0.00001) RY*( 5) C   3           s(  0.09%)p 7.75(  0.70%)d99.99( 99.20%)
    69. (0.00000) RY*( 6) C   3           s(  2.33%)p 0.65(  1.52%)d41.29( 96.15%)
    70. (0.00001) RY*( 7) C   3           s(  0.17%)p 8.87(  1.55%)d99.99( 98.28%)
    71. (0.00001) RY*( 8) C   3           s(  5.72%)p 2.16( 12.33%)d14.33( 81.95%)
    72. (0.00000) RY*( 9) C   3           s(  0.40%)p14.29(  5.77%)d99.99( 93.83%)
    73. (0.00320) RY*( 1) C   4           s( 16.80%)p 4.67( 78.51%)d 0.28(  4.69%)
                                            0.0000 -0.0178  0.4095  0.0115  0.1150
                                           -0.0050  0.2288 -0.0213 -0.8479 -0.0232
                                            0.0799 -0.0282  0.0046 -0.1979
    74. (0.00210) RY*( 2) C   4           s( 12.14%)p 6.96( 84.51%)d 0.28(  3.35%)
                                           -0.0000  0.0040  0.3484  0.0085  0.4438
                                            0.0119 -0.8046 -0.0028  0.0220  0.0026
                                            0.0240  0.1059  0.1393 -0.0481
    75. (0.00156) RY*( 3) C   4           s(  1.18%)p77.60( 91.45%)d 6.25(  7.37%)
                                            0.0000  0.0095  0.1081  0.0145  0.7756
                                           -0.0070  0.4837 -0.0005  0.2806 -0.1985
                                           -0.1309 -0.0814  0.1013  0.0161
    76. (0.00082) RY*( 4) C   4           s( 69.13%)p 0.40( 27.67%)d 0.05(  3.20%)
                                           -0.0000  0.0007  0.8314 -0.0125 -0.3479
                                           -0.0050  0.1518 -0.0025  0.3639  0.0561
                                           -0.1236 -0.0526 -0.0610  0.0841
    77. (0.00025) RY*( 5) C   4           s(  0.19%)p17.37(  3.37%)d99.99( 96.44%)
                                           -0.0000 -0.0025  0.0439  0.0051 -0.1776
                                            0.0186 -0.0341 -0.0003  0.0239 -0.7920
                                            0.4468 -0.1103  0.3243  0.1422
    78. (0.00020) RY*( 6) C   4           s(  0.00%)p 1.00(  0.53%)d99.99( 99.47%)
                                           -0.0000 -0.0002  0.0055 -0.0011  0.0502
                                            0.0007  0.0237  0.0078 -0.0462  0.4887
                                            0.2912 -0.5365  0.4616  0.4124
    79. (0.00007) RY*( 7) C   4           s(  0.05%)p62.69(  3.21%)d99.99( 96.74%)
    80. (0.00004) RY*( 8) C   4           s(  0.49%)p10.93(  5.35%)d99.99( 94.16%)
    81. (0.00004) RY*( 9) C   4           s(  0.04%)p99.99(  5.56%)d99.99( 94.40%)
    82. (0.00275) RY*( 1) C   5           s(  3.73%)p24.45( 91.07%)d 1.40(  5.20%)
                                           -0.0000  0.0206  0.1919  0.0155  0.3215
                                            0.0244  0.6058  0.0170  0.6628  0.1217
                                            0.0614  0.0604 -0.0533 -0.1642
    83. (0.00168) RY*( 2) C   5           s( 19.94%)p 3.78( 75.26%)d 0.24(  4.81%)
                                            0.0000 -0.0053  0.4465  0.0018 -0.8343
                                           -0.0090  0.0536  0.0049  0.2313 -0.1469
                                            0.0284  0.0698  0.1120 -0.0910
    84. (0.00063) RY*( 3) C   5           s(  4.50%)p16.32( 73.49%)d 4.89( 22.01%)
                                            0.0000 -0.0251  0.2107 -0.0136  0.2769
                                            0.0052 -0.6862 -0.0002  0.4325 -0.3378
                                            0.2661 -0.0468  0.0308 -0.1791
    85. (0.00027) RY*( 4) C   5           s( 65.27%)p 0.34( 22.42%)d 0.19( 12.31%)
                                           -0.0000  0.0056  0.8079 -0.0012  0.2781
                                            0.0022  0.0696  0.0028 -0.3769  0.0867
                                            0.1120 -0.1910  0.0102  0.2578
    86. (0.00014) RY*( 5) C   5           s(  3.97%)p 0.44(  1.76%)d23.74( 94.27%)
                                            0.0000 -0.0004  0.1993 -0.0006  0.1206
                                           -0.0008 -0.0282 -0.0001 -0.0478 -0.3714
                                           -0.6921  0.3895 -0.4082 -0.0864
    87. (0.00007) RY*( 6) C   5           s(  0.63%)p37.33( 23.48%)d99.99( 75.89%)
    88. (0.00004) RY*( 7) C   5           s(  0.55%)p10.96(  6.08%)d99.99( 93.37%)
    89. (0.00001) RY*( 8) C   5           s(  0.00%)p 1.00(  0.38%)d99.99( 99.62%)
    90. (0.00002) RY*( 9) C   5           s(  1.54%)p 3.97(  6.11%)d59.99( 92.35%)
    91. (0.00258) RY*( 1) C   6           s( 10.99%)p 7.64( 83.91%)d 0.46(  5.10%)
                                           -0.0000  0.0173  0.3310 -0.0067  0.0060
                                            0.0223  0.5285 -0.0196 -0.7476 -0.0574
                                            0.0456 -0.1161 -0.0243 -0.1777
    92. (0.00152) RY*( 2) C   6           s( 11.38%)p 7.09( 80.70%)d 0.70(  7.92%)
                                            0.0000 -0.0150  0.3369 -0.0004  0.8578
                                           -0.0129 -0.2641  0.0021 -0.0360  0.1605
                                           -0.0413 -0.0504  0.2181 -0.0403
    93. (0.00070) RY*( 3) C   6           s(  1.55%)p51.48( 79.68%)d12.13( 18.78%)
                                            0.0000 -0.0230  0.1223  0.0130 -0.3539
                                            0.0014 -0.7027 -0.0006 -0.4214  0.2974
                                            0.2606  0.0144  0.0864 -0.1540
    94. (0.00033) RY*( 4) C   6           s( 73.39%)p 0.29( 20.98%)d 0.08(  5.62%)
                                            0.0000  0.0033  0.8567  0.0057 -0.2832
                                            0.0007  0.0536 -0.0027  0.3560 -0.0262
                                            0.0613  0.1343  0.0100  0.1835
    95. (0.00014) RY*( 5) C   6           s(  1.29%)p 1.53(  1.97%)d75.22( 96.74%)
                                            0.0000 -0.0026  0.1134  0.0014 -0.1144
                                            0.0006 -0.0802 -0.0014  0.0148  0.3647
                                           -0.7568 -0.3638 -0.3383 -0.1214
    96. (0.00006) RY*( 6) C   6           s(  0.30%)p54.94( 16.67%)d99.99( 83.02%)
    97. (0.00004) RY*( 7) C   6           s(  0.01%)p99.99(  9.20%)d99.99( 90.79%)
    98. (0.00001) RY*( 8) C   6           s(  0.11%)p12.96(  1.47%)d99.99( 98.41%)
    99. (0.00001) RY*( 9) C   6           s(  1.10%)p 4.97(  5.46%)d85.00( 93.44%)
   100. (0.00244) RY*( 1) C   7           s( 19.62%)p 3.77( 74.02%)d 0.32(  6.36%)
                                           -0.0000  0.0020  0.4429 -0.0192 -0.5678
                                           -0.0033  0.1164  0.0238  0.6351 -0.0098
                                           -0.0062 -0.0191  0.0742 -0.2400
   101. (0.00118) RY*( 2) C   7           s(  1.24%)p69.37( 86.08%)d10.21( 12.68%)
                                            0.0000 -0.0239  0.1088  0.0087  0.6995
                                           -0.0069  0.4328  0.0102  0.4289  0.0299
                                            0.0720  0.0881 -0.2685 -0.2020
   102. (0.00093) RY*( 3) C   7           s(  1.61%)p56.52( 91.01%)d 4.58(  7.38%)
                                            0.0000 -0.0133  0.1262  0.0010  0.2859
                                            0.0162 -0.8644  0.0036  0.2844  0.0314
                                            0.0542 -0.2104 -0.0978 -0.1266
   103. (0.00029) RY*( 4) C   7           s( 25.23%)p 0.42( 10.50%)d 2.55( 64.27%)
                                            0.0000 -0.0017  0.5023  0.0004  0.1767
                                           -0.0031  0.0504  0.0083 -0.2667 -0.0038
                                            0.6312 -0.0722  0.4879 -0.0310
   104. (0.00028) RY*( 5) C   7           s(  0.70%)p 0.57(  0.40%)d99.99( 98.90%)
                                            0.0000  0.0004  0.0837  0.0013  0.0039
                                           -0.0190 -0.0434  0.0007 -0.0413 -0.9757
                                            0.0417  0.1124 -0.1508 -0.0015
   105. (0.00015) RY*( 6) C   7           s( 37.73%)p 0.34( 12.64%)d 1.32( 49.63%)
                                           -0.0000  0.0030  0.6142 -0.0052  0.0805
                                           -0.0111  0.0924  0.0012 -0.3335  0.0326
                                           -0.5107 -0.4091 -0.2483  0.0736
   106. (0.00010) RY*( 7) C   7           s( 13.70%)p 0.33(  4.46%)d 5.97( 81.84%)
   107. (0.00006) RY*( 8) C   7           s(  0.08%)p78.92(  6.05%)d99.99( 93.87%)
   108. (0.00004) RY*( 9) C   7           s(  0.15%)p98.38( 14.96%)d99.99( 84.89%)
   109. (0.00197) RY*( 1) C   8           s(  0.59%)p99.99( 93.62%)d 9.74(  5.78%)
                                            0.0000  0.0038  0.0769 -0.0051 -0.1713
                                           -0.0195 -0.9326 -0.0027 -0.1914  0.2297
                                            0.0492 -0.0038  0.0270 -0.0435
   110. (0.00136) RY*( 2) C   8           s(  3.64%)p24.11( 87.66%)d 2.40(  8.71%)
                                           -0.0000  0.0105  0.1904 -0.0016 -0.3736
                                            0.0048  0.2585 -0.0130 -0.8185 -0.0589
                                            0.2322 -0.0203  0.0133 -0.1706
   111. (0.00031) RY*( 3) C   8           s( 41.96%)p 1.34( 56.36%)d 0.04(  1.68%)
                                            0.0000  0.0150  0.6476  0.0202 -0.6210
                                           -0.0012  0.0745 -0.0064  0.4147  0.0077
                                           -0.0888  0.0166 -0.0503  0.0778
   112. (0.00009) RY*( 4) C   8           s( 43.84%)p 0.96( 41.97%)d 0.32( 14.18%)
   113. (0.00001) RY*( 5) C   8           s(  0.13%)p43.77(  5.63%)d99.99( 94.24%)
   114. (0.00001) RY*( 6) C   8           s(  5.40%)p 1.83(  9.90%)d15.69( 84.70%)
   115. (0.00000) RY*( 7) C   8           s(  0.09%)p 0.88(  0.08%)d99.99( 99.82%)
   116. (0.00001) RY*( 8) C   8           s(  1.30%)p 0.32(  0.42%)d75.31( 98.27%)
   117. (0.00000) RY*( 9) C   8           s(  3.11%)p 1.43(  4.45%)d29.77( 92.44%)
   118. (0.00320) RY*( 1) C   9           s(  5.92%)p15.03( 89.02%)d 0.85(  5.06%)
                                            0.0000  0.0209  0.2425 -0.0145 -0.1579
                                           -0.0262 -0.6831 -0.0160 -0.6305  0.1028
                                            0.0552  0.0710 -0.0515 -0.1711
   119. (0.00180) RY*( 2) C   9           s( 12.73%)p 6.45( 82.15%)d 0.40(  5.12%)
                                           -0.0000 -0.0034  0.3568 -0.0075  0.8421
                                            0.0029 -0.2754  0.0032  0.1909 -0.1596
                                           -0.0692  0.0647  0.1292 -0.0060
   120. (0.00106) RY*( 3) C   9           s( 32.30%)p 1.89( 60.99%)d 0.21(  6.71%)
                                           -0.0000 -0.0197  0.5680  0.0068  0.0254
                                            0.0028  0.6287 -0.0015 -0.4626 -0.1754
                                            0.1054  0.0404  0.1039 -0.1130
   121. (0.00038) RY*( 4) C   9           s( 46.62%)p 1.02( 47.44%)d 0.13(  5.94%)
                                            0.0000  0.0121  0.6827  0.0098 -0.4333
                                           -0.0002 -0.1746 -0.0045  0.5060  0.0126
                                            0.0400 -0.1145 -0.0766  0.1967
   122. (0.00017) RY*( 5) C   9           s(  0.56%)p 1.99(  1.12%)d99.99( 98.32%)
                                           -0.0000 -0.0007  0.0750  0.0038 -0.0747
                                           -0.0049  0.0624 -0.0053  0.0406 -0.0991
                                           -0.7416  0.4630 -0.4080 -0.2062
   123. (0.00009) RY*( 6) C   9           s(  1.18%)p 4.81(  5.69%)d78.86( 93.13%)
   124. (0.00005) RY*( 7) C   9           s(  0.00%)p 1.00(  6.54%)d14.28( 93.45%)
   125. (0.00001) RY*( 8) C   9           s(  0.02%)p67.03(  1.66%)d99.99( 98.32%)
   126. (0.00001) RY*( 9) C   9           s(  0.75%)p 7.29(  5.46%)d99.99( 93.79%)
   127. (0.00310) RY*( 1) C  10           s(  5.62%)p15.78( 88.67%)d 1.02(  5.71%)
                                           -0.0000 -0.0292  0.2353 -0.0027 -0.8201
                                           -0.0143  0.3704  0.0134 -0.2766  0.2138
                                           -0.0841 -0.0469  0.0011  0.0465
   128. (0.00211) RY*( 2) C  10           s( 28.55%)p 2.11( 60.31%)d 0.39( 11.14%)
                                            0.0000  0.0099  0.5342  0.0014 -0.2451
                                           -0.0251 -0.3583  0.0254  0.6429 -0.0318
                                            0.0071 -0.1066 -0.0895 -0.3016
   129. (0.00106) RY*( 3) C  10           s(  7.20%)p 5.56( 40.07%)d 7.32( 52.73%)
                                            0.0000  0.0079  0.2682  0.0168  0.0334
                                           -0.0119 -0.3232  0.0078 -0.5428 -0.2567
                                           -0.2674  0.3846 -0.3649 -0.3299
   130. (0.00057) RY*( 4) C  10           s(  7.32%)p 1.94( 14.18%)d10.72( 78.50%)
                                           -0.0000 -0.0205  0.2698  0.0094  0.0272
                                           -0.0288  0.3719  0.0141 -0.0402 -0.7003
                                            0.3777  0.0918  0.3577 -0.1247
   131. (0.00047) RY*( 5) C  10           s( 17.18%)p 3.00( 51.48%)d 1.83( 31.35%)
                                            0.0000 -0.0219  0.4139  0.0132  0.4417
                                           -0.0044  0.5642  0.0177  0.0294  0.3781
                                            0.1005  0.0211 -0.3623 -0.1696
   132. (0.00026) RY*( 6) C  10           s(  1.59%)p 2.64(  4.20%)d59.17( 94.21%)
                                           -0.0000  0.0153  0.1252 -0.0068  0.0080
                                            0.0371 -0.1959 -0.0131 -0.0442  0.4582
                                            0.3329  0.6277  0.4738 -0.0530
   133. (0.00018) RY*( 7) C  10           s( 25.64%)p 0.68( 17.41%)d 2.22( 56.96%)
                                            0.0000  0.0094  0.5063  0.0093  0.1354
                                           -0.0157 -0.2948 -0.0031 -0.2617  0.0083
                                            0.1996 -0.2623 -0.0063  0.6788
   134. (0.00010) RY*( 8) C  10           s(  5.37%)p 1.46(  7.87%)d16.14( 86.76%)
   135. (0.00010) RY*( 9) C  10           s(  1.58%)p10.29( 16.21%)d52.19( 82.22%)
                                           -0.0000 -0.0012  0.1255 -0.0115  0.0299
                                            0.0115  0.2142 -0.0167  0.3388 -0.1659
                                           -0.5512  0.5061  0.0164  0.4842
   136. (0.00080) RY*( 1) O  11           s( 25.61%)p 2.45( 62.87%)d 0.45( 11.52%)
                                           -0.0000  0.0053  0.5060 -0.0042 -0.6056
                                           -0.0009 -0.4157  0.0001 -0.2984  0.1609
                                           -0.1055  0.0465 -0.2560 -0.1027
   137. (0.00073) RY*( 2) O  11           s(  0.89%)p99.99( 92.26%)d 7.67(  6.85%)
                                            0.0000  0.0021  0.0945  0.0080  0.5576
                                           -0.0033 -0.1319 -0.0082 -0.7708 -0.1014
                                           -0.0220  0.1513  0.0273 -0.1847
   138. (0.00016) RY*( 3) O  11           s( 60.56%)p 0.52( 31.21%)d 0.14(  8.23%)
                                            0.0000  0.0031  0.7782  0.0024  0.4157
                                           -0.0064 -0.1033 -0.0057  0.3585 -0.0636
                                            0.0217 -0.0851  0.1537  0.2166
   139. (0.00003) RY*( 4) O  11           s(  9.55%)p 7.11( 67.86%)d 2.37( 22.59%)
   140. (0.00000) RY*( 5) O  11           s(  1.20%)p 7.42(  8.87%)d75.24( 89.94%)
   141. (0.00000) RY*( 6) O  11           s(  0.37%)p 3.06(  1.13%)d99.99( 98.50%)
   142. (0.00001) RY*( 7) O  11           s(  0.23%)p39.65(  9.02%)d99.99( 90.75%)
   143. (0.00001) RY*( 8) O  11           s(  0.98%)p18.47( 18.04%)d82.92( 80.98%)
   144. (0.00000) RY*( 9) O  11           s(  0.64%)p14.02(  8.98%)d99.99( 90.38%)
   145. (0.00052) RY*( 1) H  12           s( 97.91%)p 0.02(  2.09%)
                                            0.0053  0.9895 -0.1403 -0.0088  0.0337
   146. (0.00009) RY*( 2) H  12           s(  0.06%)p99.99( 99.94%)
   147. (0.00006) RY*( 3) H  12           s(  0.03%)p99.99( 99.97%)
   148. (0.00002) RY*( 4) H  12           s(  2.08%)p47.05( 97.92%)
   149. (0.00066) RY*( 1) H  13           s( 98.33%)p 0.02(  1.67%)
                                            0.0037  0.9916  0.0951  0.0470  0.0741
   150. (0.00009) RY*( 2) H  13           s(  0.45%)p99.99( 99.55%)
   151. (0.00008) RY*( 3) H  13           s(  0.02%)p99.99( 99.98%)
   152. (0.00002) RY*( 4) H  13           s(  1.28%)p77.15( 98.72%)
   153. (0.00064) RY*( 1) H  14           s( 98.64%)p 0.01(  1.36%)
                                            0.0055  0.9931  0.0229 -0.0806  0.0813
   154. (0.00010) RY*( 2) H  14           s(  0.03%)p99.99( 99.97%)
   155. (0.00007) RY*( 3) H  14           s(  0.01%)p 1.00( 99.99%)
   156. (0.00002) RY*( 4) H  14           s(  1.40%)p70.28( 98.60%)
   157. (0.00198) RY*( 1) H  15           s( 99.63%)p 0.00(  0.37%)
                                            0.0060  0.9981  0.0269  0.0548 -0.0046
   158. (0.00007) RY*( 2) H  15           s(  0.02%)p99.99( 99.98%)
   159. (0.00006) RY*( 3) H  15           s(  0.22%)p99.99( 99.78%)
   160. (0.00002) RY*( 4) H  15           s(  0.24%)p99.99( 99.76%)
   161. (0.00050) RY*( 1) H  16           s( 97.34%)p 0.03(  2.66%)
                                            0.0057  0.9866 -0.1602 -0.0253  0.0169
   162. (0.00009) RY*( 2) H  16           s(  0.13%)p99.99( 99.87%)
   163. (0.00006) RY*( 3) H  16           s(  0.01%)p 1.00( 99.99%)
   164. (0.00002) RY*( 4) H  16           s(  2.62%)p37.24( 97.38%)
   165. (0.00062) RY*( 1) H  17           s( 98.49%)p 0.02(  1.51%)
                                            0.0056  0.9924 -0.0062 -0.1168  0.0378
   166. (0.00011) RY*( 2) H  17           s(  0.00%)p 1.00(100.00%)
                                            0.0021  0.0045  0.8915 -0.1470 -0.4285
   167. (0.00007) RY*( 3) H  17           s(  0.01%)p99.99( 99.99%)
   168. (0.00002) RY*( 4) H  17           s(  1.58%)p62.44( 98.42%)
   169. (0.00061) RY*( 1) H  18           s( 98.28%)p 0.02(  1.72%)
                                            0.0046  0.9914  0.0483 -0.0299 -0.1182
   170. (0.00009) RY*( 2) H  18           s(  0.08%)p99.99( 99.92%)
   171. (0.00006) RY*( 3) H  18           s(  0.08%)p99.99( 99.92%)
   172. (0.00002) RY*( 4) H  18           s(  1.65%)p59.62( 98.35%)
   173. (0.00188) RY*( 1) H  19           s( 99.90%)p 0.00(  0.10%)
                                            0.0090  0.9995  0.0136 -0.0034 -0.0286
   174. (0.00007) RY*( 2) H  19           s(  0.00%)p 1.00(100.00%)
   175. (0.00004) RY*( 3) H  19           s(  0.02%)p99.99( 99.98%)
   176. (0.00002) RY*( 4) H  19           s(  0.18%)p99.99( 99.82%)
   177. (0.00087) RY*( 1) H  20           s( 99.67%)p 0.00(  0.33%)
                                            0.0036  0.9984 -0.0511 -0.0252 -0.0038
   178. (0.00008) RY*( 2) H  20           s(  0.00%)p 1.00(100.00%)
   179. (0.00005) RY*( 3) H  20           s(  0.12%)p99.99( 99.88%)
   180. (0.00003) RY*( 4) H  20           s(  0.29%)p99.99( 99.71%)
   181. (0.00118) RY*( 1) H  21           s( 99.63%)p 0.00(  0.37%)
                                            0.0047  0.9981 -0.0179  0.0247  0.0524
   182. (0.00009) RY*( 2) H  21           s(  0.07%)p99.99( 99.93%)
   183. (0.00006) RY*( 3) H  21           s(  0.08%)p99.99( 99.92%)
   184. (0.00002) RY*( 4) H  21           s(  0.31%)p99.99( 99.69%)
   185. (0.00080) RY*( 1) H  22           s( 99.54%)p 0.00(  0.46%)
                                            0.0060  0.9977  0.0180 -0.0643  0.0133
   186. (0.00009) RY*( 2) H  22           s(  0.00%)p 1.00(100.00%)
   187. (0.00005) RY*( 3) H  22           s(  0.01%)p99.99( 99.99%)
   188. (0.00002) RY*( 4) H  22           s(  0.54%)p99.99( 99.46%)
   189. (0.00130) RY*( 1) H  23           s( 99.66%)p 0.00(  0.34%)
                                            0.0061  0.9983  0.0117 -0.0071 -0.0568
   190. (0.00008) RY*( 2) H  23           s(  0.02%)p99.99( 99.98%)
   191. (0.00006) RY*( 3) H  23           s(  0.00%)p 1.00(100.00%)
   192. (0.00002) RY*( 4) H  23           s(  0.41%)p99.99( 99.59%)
   193. (0.00181) RY*( 1) H  24           s( 99.87%)p 0.00(  0.13%)
                                            0.0072  0.9993 -0.0144  0.0131  0.0312
   194. (0.00006) RY*( 2) H  24           s(  0.02%)p99.99( 99.98%)
   195. (0.00005) RY*( 3) H  24           s(  0.03%)p99.99( 99.97%)
   196. (0.00002) RY*( 4) H  24           s(  0.18%)p99.99( 99.82%)
   197. (0.00062) RY*( 1) H  25           s( 98.21%)p 0.02(  1.79%)
                                            0.0043  0.9910  0.0860  0.1023  0.0068
   198. (0.00010) RY*( 2) H  25           s(  0.09%)p99.99( 99.91%)
   199. (0.00006) RY*( 3) H  25           s(  0.02%)p99.99( 99.98%)
   200. (0.00002) RY*( 4) H  25           s(  1.77%)p55.52( 98.23%)
   201. (0.00054) RY*( 1) H  26           s( 98.00%)p 0.02(  2.00%)
                                            0.0052  0.9899  0.0619 -0.1253  0.0224
   202. (0.00010) RY*( 2) H  26           s(  0.09%)p99.99( 99.91%)
   203. (0.00006) RY*( 3) H  26           s(  0.04%)p99.99( 99.96%)
   204. (0.00002) RY*( 4) H  26           s(  1.97%)p49.88( 98.03%)
   205. (0.00074) RY*( 1) H  27           s( 98.35%)p 0.02(  1.65%)
                                            0.0052  0.9917  0.0571 -0.0088 -0.1148
   206. (0.00010) RY*( 2) H  27           s(  0.00%)p 1.00(100.00%)
   207. (0.00007) RY*( 3) H  27           s(  0.00%)p 1.00(100.00%)
   208. (0.00002) RY*( 4) H  27           s(  1.73%)p56.72( 98.27%)
   209. (0.00130) RY*( 1) H  28           s( 99.78%)p 0.00(  0.22%)
                                            0.0044  0.9989  0.0169  0.0416  0.0133
   210. (0.00009) RY*( 2) H  28           s(  0.00%)p 1.00(100.00%)
   211. (0.00005) RY*( 3) H  28           s(  0.02%)p99.99( 99.98%)
   212. (0.00002) RY*( 4) H  28           s(  0.29%)p99.99( 99.71%)
   213. (0.00161) RY*( 1) H  29           s( 99.85%)p 0.00(  0.15%)
                                            0.0070  0.9992 -0.0039  0.0039 -0.0377
   214. (0.00009) RY*( 2) H  29           s(  0.02%)p99.99( 99.98%)
   215. (0.00004) RY*( 3) H  29           s(  0.01%)p99.99( 99.99%)
   216. (0.00002) RY*( 4) H  29           s(  0.21%)p99.99( 99.79%)
   217. (0.00160) RY*( 1) H  30           s( 99.87%)p 0.00(  0.13%)
                                            0.0099  0.9993  0.0162  0.0309  0.0081
   218. (0.00009) RY*( 2) H  30           s(  0.06%)p99.99( 99.94%)
   219. (0.00004) RY*( 3) H  30           s(  0.11%)p99.99( 99.89%)
   220. (0.00002) RY*( 4) H  30           s(  0.06%)p99.99( 99.94%)
   221. (0.00075) RY*( 1) H  31           s( 72.72%)p 0.38( 27.28%)
                                            0.0132  0.8526 -0.2867  0.3905 -0.1952
   222. (0.00056) RY*( 2) H  31           s(  2.63%)p36.98( 97.37%)
                                           -0.0023  0.1622 -0.3160 -0.1230  0.9267
   223. (0.00039) RY*( 3) H  31           s( 20.97%)p 3.77( 79.03%)
                                            0.0112  0.4578  0.8123 -0.3268  0.1535
   224. (0.00001) RY*( 4) H  31           s(  4.15%)p23.07( 95.85%)
   225. (0.00896) BD*( 1) C   1 - C   2  
                ( 51.55%)   0.7180* C   1 s( 29.61%)p 2.38( 70.35%)d 0.00(  0.04%)
                                           -0.0004 -0.5441  0.0030 -0.2392  0.0097
                                            0.0315 -0.0089  0.8032  0.0028  0.0005
                                            0.0108 -0.0014 -0.0021 -0.0181
                ( 48.45%)  -0.6960* C   2 s( 26.94%)p 2.71( 73.02%)d 0.00(  0.04%)
                                            0.0000 -0.5190 -0.0043  0.2031  0.0179
                                           -0.0244 -0.0107 -0.8294 -0.0013 -0.0002
                                            0.0079 -0.0018 -0.0010 -0.0195
   226. (0.00258) BD*( 1) C   1 - H  12  
                ( 37.31%)   0.6108* C   1 s( 23.66%)p 3.23( 76.31%)d 0.00(  0.04%)
                                            0.0000  0.4864  0.0054 -0.8617  0.0064
                                            0.1249  0.0033  0.0676  0.0161 -0.0046
                                           -0.0009 -0.0004  0.0158 -0.0098
                ( 62.69%)  -0.7918* H  12 s( 99.91%)p 0.00(  0.09%)
                                            0.9996 -0.0012  0.0287 -0.0049 -0.0048
   227. (0.00313) BD*( 1) C   1 - H  13  
                ( 39.27%)   0.6266* C   1 s( 23.28%)p 3.29( 76.68%)d 0.00(  0.04%)
                                            0.0000 -0.4825 -0.0008 -0.4003  0.0178
                                           -0.6551  0.0020 -0.4204 -0.0168 -0.0131
                                           -0.0081 -0.0117  0.0058  0.0042
                ( 60.73%)  -0.7793* H  13 s( 99.92%)p 0.00(  0.08%)
                                           -0.9996  0.0007  0.0084  0.0210  0.0163
   228. (0.00383) BD*( 1) C   1 - H  14  
                ( 38.19%)   0.6180* C   1 s( 23.37%)p 3.28( 76.59%)d 0.00(  0.04%)
                                            0.0001 -0.4834  0.0024 -0.1978  0.0105
                                            0.7441 -0.0035 -0.4155 -0.0206  0.0075
                                           -0.0035  0.0127  0.0113  0.0045
                ( 61.81%)  -0.7862* H  14 s( 99.92%)p 0.00(  0.08%)
                                           -0.9996  0.0022  0.0043 -0.0238  0.0157
   229. (0.00725) BD*( 1) C   2 - C   3  
                ( 47.85%)   0.6918* C   2 s( 27.54%)p 2.63( 72.42%)d 0.00(  0.04%)
                                           -0.0001 -0.5247 -0.0077  0.4223  0.0117
                                            0.6115 -0.0150  0.4142  0.0074 -0.0126
                                           -0.0083 -0.0127  0.0059  0.0026
                ( 52.15%)  -0.7221* C   3 s( 29.64%)p 2.37( 70.31%)d 0.00(  0.05%)
                                           -0.0004 -0.5444  0.0002 -0.4279  0.0090
                                           -0.5976 -0.0116 -0.4033  0.0040 -0.0132
                                           -0.0095 -0.0127  0.0040  0.0034
   230. (0.01871) BD*( 1) C   2 - C   4  
                ( 51.85%)   0.7201* C   2 s( 27.84%)p 2.59( 72.12%)d 0.00(  0.04%)
                                            0.0009  0.5277  0.0031  0.8390 -0.0040
                                           -0.0430  0.0045 -0.1234 -0.0117 -0.0034
                                           -0.0048 -0.0018  0.0157 -0.0099
                ( 48.15%)  -0.6939* C   4 s( 27.56%)p 2.63( 72.41%)d 0.00(  0.03%)
                                            0.0004  0.5250  0.0025 -0.8373  0.0108
                                            0.0768  0.0036  0.1288 -0.0208 -0.0076
                                           -0.0050  0.0016  0.0128 -0.0080
   231. (0.01314) BD*( 1) C   2 - H  15  
                ( 36.46%)   0.6038* C   2 s( 17.63%)p 4.67( 82.32%)d 0.00(  0.04%)
                                            0.0011 -0.4197  0.0141  0.2752  0.0143
                                           -0.7889  0.0146  0.3531  0.0015  0.0054
                                           -0.0033  0.0135  0.0141  0.0052
                ( 63.54%)  -0.7971* H  15 s( 99.90%)p 0.00(  0.10%)
                                           -0.9995  0.0048 -0.0128  0.0261 -0.0125
   232. (0.00227) BD*( 1) C   3 - H  16  
                ( 37.39%)   0.6115* C   3 s( 23.37%)p 3.28( 76.59%)d 0.00(  0.04%)
                                            0.0000  0.4834  0.0049 -0.8606  0.0014
                                            0.1545 -0.0139  0.0323 -0.0126 -0.0071
                                           -0.0029  0.0001  0.0147 -0.0097
                ( 62.61%)  -0.7913* H  16 s( 99.91%)p 0.00(  0.09%)
                                            0.9996 -0.0012  0.0293 -0.0038  0.0010
   233. (0.00352) BD*( 1) C   3 - H  17  
                ( 38.28%)   0.6187* C   3 s( 23.50%)p 3.25( 76.46%)d 0.00(  0.04%)
                                           -0.0001  0.4848 -0.0043  0.1449 -0.0162
                                           -0.7852 -0.0121  0.3556 -0.0146 -0.0057
                                            0.0031 -0.0135 -0.0120 -0.0046
                ( 61.72%)  -0.7856* H  17 s( 99.92%)p 0.00(  0.08%)
                                            0.9996 -0.0021 -0.0023  0.0271 -0.0093
   234. (0.00288) BD*( 1) C   3 - H  18  
                ( 38.45%)   0.6200* C   3 s( 23.41%)p 3.27( 76.55%)d 0.00(  0.04%)
                                           -0.0000  0.4838  0.0005  0.2332 -0.0182
                                           -0.0392 -0.0117 -0.8421 -0.0019 -0.0006
                                           -0.0100  0.0006  0.0020  0.0175
                ( 61.55%)  -0.7846* H  18 s( 99.92%)p 0.00(  0.08%)
                                            0.9996 -0.0009 -0.0047  0.0030  0.0284
   235. (0.01205) BD*( 1) C   4 - C   5  
                ( 48.11%)   0.6936* C   4 s( 27.19%)p 2.68( 72.76%)d 0.00(  0.04%)
                                            0.0002 -0.5215 -0.0047 -0.3144  0.0101
                                            0.7145  0.0117 -0.3436  0.0105  0.0112
                                           -0.0073  0.0127  0.0054  0.0060
                ( 51.89%)  -0.7203* C   5 s( 27.58%)p 2.62( 72.38%)d 0.00(  0.05%)
                                           -0.0003 -0.5251  0.0019  0.3540  0.0168
                                           -0.7099  0.0095  0.3068  0.0088  0.0125
                                           -0.0043  0.0111  0.0105  0.0075
   236. (0.01983) BD*( 1) C   4 - C  10  
                ( 50.81%)   0.7128* C   4 s( 25.27%)p 2.95( 74.67%)d 0.00(  0.06%)
                                            0.0002  0.5026  0.0086  0.4237 -0.0084
                                            0.6937  0.0160  0.2925 -0.0073  0.0165
                                            0.0068  0.0107 -0.0077 -0.0080
                ( 49.19%)  -0.7014* C  10 s( 27.36%)p 2.65( 72.60%)d 0.00(  0.04%)
                                            0.0000  0.5230 -0.0043 -0.4749  0.0022
                                           -0.6533  0.0209 -0.2705 -0.0067  0.0137
                                            0.0074  0.0111 -0.0047 -0.0058
   237. (0.01224) BD*( 1) C   4 - H  19  
                ( 36.69%)   0.6057* C   4 s( 19.95%)p 4.01( 80.01%)d 0.00(  0.05%)
                                           -0.0004  0.4466 -0.0086  0.1405 -0.0084
                                           -0.0368 -0.0035 -0.8825  0.0033  0.0009
                                           -0.0070 -0.0015  0.0008  0.0200
                ( 63.31%)  -0.7957* H  19 s( 99.91%)p 0.00(  0.09%)
                                            0.9995 -0.0081 -0.0025  0.0017  0.0305
   238. (0.00645) BD*( 1) C   5 - C   6  
                ( 49.46%)   0.7032* C   5 s( 27.85%)p 2.59( 72.11%)d 0.00(  0.04%)
                                           -0.0001 -0.5277 -0.0045 -0.8253 -0.0010
                                            0.0601  0.0340  0.1875 -0.0003 -0.0006
                                            0.0074  0.0009 -0.0163  0.0091
                ( 50.54%)  -0.7109* C   6 s( 27.94%)p 2.58( 72.02%)d 0.00(  0.04%)
                                           -0.0004 -0.5285 -0.0062  0.8251  0.0060
                                           -0.0496  0.0297 -0.1898  0.0003  0.0063
                                            0.0075 -0.0008 -0.0156  0.0101
   239. (0.00564) BD*( 1) C   5 - H  20  
                ( 37.09%)   0.6090* C   5 s( 23.13%)p 3.32( 76.83%)d 0.00(  0.04%)
                                           -0.0001  0.4809  0.0064 -0.4280  0.0086
                                           -0.7008 -0.0012 -0.3060  0.0180  0.0132
                                            0.0062  0.0102 -0.0064 -0.0053
                ( 62.91%)  -0.7932* H  20 s( 99.91%)p 0.00(  0.09%)
                                            0.9996 -0.0022  0.0141  0.0247  0.0084
   240. (0.00879) BD*( 1) C   5 - H  21  
                ( 38.35%)   0.6192* C   5 s( 21.32%)p 3.69( 78.64%)d 0.00(  0.05%)
                                            0.0002 -0.4617  0.0075  0.0965  0.0058
                                            0.0091  0.0269 -0.8810 -0.0003 -0.0003
                                            0.0036 -0.0026  0.0002 -0.0208
                ( 61.65%)  -0.7852* H  21 s( 99.91%)p 0.00(  0.09%)
                                           -0.9996  0.0033 -0.0043 -0.0048  0.0287
   241. (0.01231) BD*( 1) C   6 - C   7  
                ( 50.89%)   0.7134* C   6 s( 27.95%)p 2.58( 72.00%)d 0.00(  0.05%)
                                            0.0003  0.5287 -0.0025  0.4408  0.0160
                                            0.6735 -0.0139  0.2674  0.0103  0.0143
                                            0.0052  0.0098 -0.0086 -0.0077
                ( 49.11%)  -0.7008* C   7 s( 26.73%)p 2.74( 73.23%)d 0.00(  0.04%)
                                            0.0002  0.5170 -0.0019 -0.4305  0.0170
                                           -0.6882 -0.0139 -0.2697  0.0094  0.0151
                                            0.0076  0.0099 -0.0041 -0.0069
   242. (0.00544) BD*( 1) C   6 - H  22  
                ( 36.50%)   0.6041* C   6 s( 22.15%)p 3.51( 77.82%)d 0.00(  0.04%)
                                           -0.0003  0.4706  0.0059  0.3392 -0.0033
                                           -0.7322 -0.0006  0.3559 -0.0171 -0.0094
                                            0.0049 -0.0124 -0.0089 -0.0036
                ( 63.50%)  -0.7969* H  22 s( 99.91%)p 0.00(  0.09%)
                                            0.9995 -0.0040 -0.0131  0.0256 -0.0103
   243. (0.00875) BD*( 1) C   6 - H  23  
                ( 38.24%)   0.6184* C   6 s( 21.85%)p 3.58( 78.11%)d 0.00(  0.04%)
                                           -0.0001  0.4673 -0.0077  0.0939  0.0056
                                           -0.0815 -0.0254 -0.8746  0.0039 -0.0007
                                           -0.0031  0.0011 -0.0004  0.0207
                ( 61.76%)  -0.7859* H  23 s( 99.91%)p 0.00(  0.09%)
                                            0.9995 -0.0044 -0.0047  0.0063  0.0288
   244. (0.00565) BD*( 1) C   7 - C   8  
                ( 46.85%)   0.6845* C   7 s( 27.59%)p 2.62( 72.37%)d 0.00(  0.04%)
                                            0.0001 -0.5251 -0.0121 -0.8232 -0.0014
                                            0.0378  0.0007  0.2106 -0.0192  0.0006
                                            0.0096  0.0015 -0.0138  0.0081
                ( 53.15%)  -0.7290* C   8 s( 30.32%)p 2.30( 69.64%)d 0.00(  0.04%)
                                           -0.0012 -0.5505 -0.0070  0.8082  0.0023
                                           -0.0530 -0.0036 -0.2008 -0.0103  0.0038
                                            0.0067 -0.0001 -0.0167  0.0100
   245. (0.01512) BD*( 1) C   7 - C   9  
                ( 51.60%)   0.7183* C   7 s( 25.21%)p 2.96( 74.74%)d 0.00(  0.05%)
                                            0.0003  0.5021  0.0045 -0.3645  0.0148
                                            0.7232  0.0164 -0.3018  0.0070 -0.0151
                                            0.0065 -0.0110 -0.0068 -0.0073
                ( 48.40%)  -0.6957* C   9 s( 34.39%)p 1.91( 65.58%)d 0.00(  0.03%)
                                           -0.0002  0.5864 -0.0022  0.2554  0.0138
                                           -0.6900  0.0225  0.3371  0.0049 -0.0084
                                            0.0032 -0.0122 -0.0079 -0.0065
   246. (0.01318) BD*( 1) C   7 - H  24  
                ( 37.80%)   0.6148* C   7 s( 20.41%)p 3.90( 79.54%)d 0.00(  0.05%)
                                            0.0003 -0.4517  0.0124  0.0590 -0.0168
                                           -0.0280  0.0045 -0.8893  0.0040  0.0003
                                            0.0050 -0.0029  0.0001 -0.0209
                ( 62.20%)  -0.7887* H  24 s( 99.91%)p 0.00(  0.09%)
                                           -0.9995  0.0063  0.0013 -0.0006  0.0303
   247. (0.00268) BD*( 1) C   8 - H  25  
                ( 38.22%)   0.6182* C   8 s( 23.32%)p 3.29( 76.64%)d 0.00(  0.04%)
                                            0.0001 -0.4829 -0.0001 -0.4480 -0.0159
                                           -0.6901  0.0140 -0.2983  0.0055 -0.0133
                                           -0.0059 -0.0097  0.0083  0.0060
                ( 61.78%)  -0.7860* H  25 s( 99.91%)p 0.00(  0.09%)
                                           -0.9996  0.0005  0.0179  0.0211  0.0096
   248. (0.00243) BD*( 1) C   8 - H  26  
                ( 37.53%)   0.6126* C   8 s( 23.14%)p 3.32( 76.83%)d 0.00(  0.04%)
                                            0.0005 -0.4810  0.0005 -0.3647 -0.0171
                                            0.7205 -0.0099 -0.3402  0.0059  0.0099
                                           -0.0048  0.0115  0.0103  0.0045
                ( 62.47%)  -0.7904* H  26 s( 99.91%)p 0.00(  0.09%)
                                           -0.9996  0.0011  0.0158 -0.0229  0.0106
   249. (0.00402) BD*( 1) C   8 - H  27  
                ( 38.56%)   0.6210* C   8 s( 23.17%)p 3.31( 76.79%)d 0.00(  0.04%)
                                            0.0000  0.4813 -0.0044  0.1096  0.0238
                                           -0.0329 -0.0018 -0.8685  0.0022 -0.0001
                                           -0.0024  0.0011 -0.0005  0.0203
                ( 61.44%)  -0.7838* H  27 s( 99.92%)p 0.00(  0.08%)
                                            0.9996 -0.0015 -0.0069  0.0016  0.0282
   250. (0.00684) BD*( 1) C   9 - H  28  
                ( 37.50%)   0.6124* C   9 s( 23.00%)p 3.35( 76.95%)d 0.00(  0.04%)
                                            0.0002 -0.4796 -0.0044 -0.4096 -0.0051
                                           -0.7106  0.0066 -0.3107  0.0173 -0.0121
                                           -0.0056 -0.0116  0.0093  0.0059
                ( 62.50%)  -0.7906* H  28 s( 99.91%)p 0.00(  0.09%)
                                           -0.9995  0.0031  0.0180  0.0231  0.0087
   251. (0.00870) BD*( 1) C   9 - H  29  
                ( 37.23%)   0.6101* C   9 s( 23.85%)p 3.19( 76.11%)d 0.00(  0.04%)
                                           -0.0003  0.4883 -0.0063  0.0634  0.0155
                                            0.0145  0.0218 -0.8696  0.0007  0.0000
                                           -0.0004 -0.0003  0.0002  0.0206
                ( 62.77%)  -0.7923* H  29 s( 99.90%)p 0.00(  0.10%)
                                            0.9995 -0.0059 -0.0066 -0.0023  0.0302
   252. (0.02364) BD*( 1) C  10 - O  11  
                ( 69.25%)   0.8322* C  10 s( 18.08%)p 4.51( 81.60%)d 0.02(  0.32%)
                                            0.0000  0.4234  0.0392 -0.3795 -0.0168
                                            0.7505  0.0254 -0.3282 -0.0068 -0.0338
                                            0.0132 -0.0297 -0.0264 -0.0174
                ( 30.75%)  -0.5545* O  11 s( 35.67%)p 1.80( 64.26%)d 0.00(  0.07%)
                                           -0.0001  0.5972 -0.0030  0.2068 -0.0034
                                           -0.6264  0.0032  0.4555 -0.0035 -0.0138
                                            0.0165 -0.0146 -0.0057 -0.0002
   253. (0.01568) BD*( 1) C  10 - H  30  
                ( 36.06%)   0.6005* C  10 s( 28.15%)p 2.55( 71.81%)d 0.00(  0.04%)
                                            0.0009 -0.5303  0.0153 -0.0036  0.0003
                                           -0.0730 -0.0160 -0.8441  0.0066  0.0000
                                            0.0039 -0.0073 -0.0058 -0.0181
                ( 63.94%)  -0.7997* H  30 s( 99.90%)p 0.00(  0.10%)
                                           -0.9994  0.0098 -0.0064  0.0002  0.0312
   254. (0.00366) BD*( 1) O  11 - H  31  
                ( 25.31%)   0.5031* O  11 s( 20.49%)p 3.88( 79.42%)d 0.00(  0.09%)
                                           -0.0002 -0.4523 -0.0169 -0.3848  0.0014
                                           -0.7557 -0.0336 -0.2718  0.0048 -0.0211
                                           -0.0146 -0.0147  0.0001  0.0048
                ( 74.69%)  -0.8643* H  31 s( 99.52%)p 0.00(  0.48%)
                                           -0.9976  0.0031  0.0327  0.0589  0.0159


 NHO Directionality and "Bond Bending" (deviations from line of nuclear centers)

         [Thresholds for printing:  angular deviation  >  1.0 degree]
                                    hybrid p-character > 25.0%
                                    orbital occupancy  >  0.10e

                                Line of Centers        Hybrid 1              Hybrid 2
                                ---------------  -------------------   ------------------
                NBO               Theta   Phi    Theta   Phi    Dev    Theta   Phi    Dev
 ========================================================================================
     3. BD (   1) C   1 - H  13    60.9   59.1    60.0   59.6   1.1      --     --    --
     4. BD (   1) C   1 - H  14    61.4  284.3    60.3  284.2   1.1      --     --    --
     5. BD (   1) C   2 - C   3   118.9  234.8   119.7  234.0   1.1      --     --    --
     6. BD (   1) C   2 - C   4    98.2  355.2    99.2  357.4   2.4     82.6  174.4   1.1
     7. BD (   1) C   2 - H  15   114.2  106.0   113.2  110.5   4.3      --     --    --
     8. BD (   1) C   3 - H  16    87.8  170.0    88.7  170.7   1.1      --     --    --
    10. BD (   1) C   3 - H  18   164.5  350.2   165.3  346.7   1.3      --     --    --
    11. BD (   1) C   4 - C   5    67.8  296.2    67.1  292.7   3.2    111.7  117.9   1.7
    12. BD (   1) C   4 - C  10    70.8   57.6    70.9   59.7   2.0    109.3  233.2   4.1
    13. BD (   1) C   4 - H  19   171.9  352.1   171.1  343.0   1.6      --     --    --
    14. BD (   1) C   5 - C   6   102.4  355.7   102.7  353.5   2.2     77.2  178.6   2.9
    16. BD (   1) C   5 - H  21     6.7  183.9     7.0  199.4   1.9      --     --    --
    17. BD (   1) C   6 - C   7    71.8   57.2    70.9   55.3   2.0    107.7  239.5   2.3
    18. BD (   1) C   6 - H  22    66.1  294.7    67.2  294.6   1.1      --     --    --
    19. BD (   1) C   6 - H  23   171.6  322.5   170.5  312.9   1.9      --     --    --
    20. BD (   1) C   7 - C   8   103.5  356.4   103.1  357.3   1.1     75.4  176.0   1.1
    21. BD (   1) C   7 - C   9   111.4  116.7   109.8  115.3   2.1     64.6  292.0   5.9
    22. BD (   1) C   7 - H  24     4.9  156.0     3.1  150.9   1.8      --     --    --
    23. BD (   1) C   8 - H  25    70.1   57.2    70.3   55.5   1.6      --     --    --
    24. BD (   1) C   8 - H  26    67.2  296.8    67.5  298.3   1.4      --     --    --
    25. BD (   1) C   8 - H  27   172.6  343.6   171.0  345.4   1.6      --     --    --
    27. BD (   1) C   9 - H  29   174.3   11.0   174.3   24.7   1.4      --     --    --
    28. BD (   1) C  10 - O  11   114.5  116.3   111.0  117.1   3.5     55.4  288.1  12.4
    29. BD (   1) C  10 - H  30     5.8  157.0     6.1   87.9   6.7      --     --    --
    30. BD (   1) O  11 - H  31    71.6   57.1    73.1   64.1   6.8      --     --    --
    42. LP*(   1) C   9             --     --     78.1  170.1   --       --     --    --
    43. LP*(   1) C  10             --     --    112.1  359.5   --       --     --    --
    44. LP (   1) O  11             --     --    142.1  173.4   --       --     --    --
    45. LP (   2) O  11             --     --    127.5  346.9   --       --     --    --


 Second Order Perturbation Theory Analysis of Fock Matrix in NBO Basis

     Threshold for printing:   0.25 kcal/mol
                                                                              E(2)  E(j)-E(i) F(i,j)
         Donor NBO (i)                     Acceptor NBO (j)                 kcal/mol   a.u.    a.u. 
 ===================================================================================================

 within unit  1
   1. BD (   1) C   1 - C   2        / 64. RY*(   1) C   3                    0.58    1.39    0.036
   1. BD (   1) C   1 - C   2        / 73. RY*(   1) C   4                    0.35    1.65    0.030
   1. BD (   1) C   1 - C   2        /226. BD*(   1) C   1 - H  12            0.28    1.06    0.022
   1. BD (   1) C   1 - C   2        /227. BD*(   1) C   1 - H  13            0.25    1.05    0.021
   1. BD (   1) C   1 - C   2        /229. BD*(   1) C   2 - C   3            0.61    0.99    0.031
   1. BD (   1) C   1 - C   2        /230. BD*(   1) C   2 - C   4            0.69    0.96    0.033
   1. BD (   1) C   1 - C   2        /231. BD*(   1) C   2 - H  15            0.53    1.05    0.030
   1. BD (   1) C   1 - C   2        /234. BD*(   1) C   3 - H  18            0.88    1.06    0.039
   1. BD (   1) C   1 - C   2        /237. BD*(   1) C   4 - H  19            0.85    1.02    0.037
   2. BD (   1) C   1 - H  12        /230. BD*(   1) C   2 - C   4            2.16    0.84    0.054
   3. BD (   1) C   1 - H  13        /229. BD*(   1) C   2 - C   3            1.65    0.88    0.048
   4. BD (   1) C   1 - H  14        /231. BD*(   1) C   2 - H  15            1.48    0.93    0.047
   5. BD (   1) C   2 - C   3        / 46. RY*(   1) C   1                    0.55    1.40    0.035
   5. BD (   1) C   2 - C   3        / 74. RY*(   2) C   4                    0.27    1.46    0.025
   5. BD (   1) C   2 - C   3        / 75. RY*(   3) C   4                    0.29    1.56    0.027
   5. BD (   1) C   2 - C   3        /225. BD*(   1) C   1 - C   2            0.64    0.98    0.032
   5. BD (   1) C   2 - C   3        /227. BD*(   1) C   1 - H  13            0.96    1.05    0.040
   5. BD (   1) C   2 - C   3        /230. BD*(   1) C   2 - C   4            0.76    0.96    0.034
   5. BD (   1) C   2 - C   3        /231. BD*(   1) C   2 - H  15            0.71    1.05    0.034
   5. BD (   1) C   2 - C   3        /232. BD*(   1) C   3 - H  16            0.30    1.06    0.023
   5. BD (   1) C   2 - C   3        /236. BD*(   1) C   4 - C  10            1.34    0.94    0.045
   6. BD (   1) C   2 - C   4        / 43. LP*(   1) C  10                    1.66    0.45    0.043
   6. BD (   1) C   2 - C   4        / 64. RY*(   1) C   3                    0.26    1.40    0.025
   6. BD (   1) C   2 - C   4        / 83. RY*(   2) C   5                    0.41    1.42    0.032
   6. BD (   1) C   2 - C   4        /127. RY*(   1) C  10                    0.31    1.36    0.027
   6. BD (   1) C   2 - C   4        /225. BD*(   1) C   1 - C   2            0.40    0.98    0.026
   6. BD (   1) C   2 - C   4        /226. BD*(   1) C   1 - H  12            0.61    1.06    0.034
   6. BD (   1) C   2 - C   4        /229. BD*(   1) C   2 - C   3            0.44    0.99    0.028
   6. BD (   1) C   2 - C   4        /231. BD*(   1) C   2 - H  15            1.02    1.05    0.043
   6. BD (   1) C   2 - C   4        /232. BD*(   1) C   3 - H  16            0.61    1.07    0.034
   6. BD (   1) C   2 - C   4        /235. BD*(   1) C   4 - C   5            0.54    0.97    0.030
   6. BD (   1) C   2 - C   4        /236. BD*(   1) C   4 - C  10            0.62    0.94    0.032
   6. BD (   1) C   2 - C   4        /237. BD*(   1) C   4 - H  19            0.57    1.03    0.032
   6. BD (   1) C   2 - C   4        /238. BD*(   1) C   5 - C   6            0.83    0.99    0.038
   7. BD (   1) C   2 - H  15        /228. BD*(   1) C   1 - H  14            1.58    0.92    0.051
   7. BD (   1) C   2 - H  15        /233. BD*(   1) C   3 - H  17            1.46    0.92    0.049
   7. BD (   1) C   2 - H  15        /235. BD*(   1) C   4 - C   5            1.90    0.84    0.053
   8. BD (   1) C   3 - H  16        /230. BD*(   1) C   2 - C   4            1.95    0.84    0.051
   9. BD (   1) C   3 - H  17        / 56. RY*(   2) C   2                    0.31    1.34    0.026
   9. BD (   1) C   3 - H  17        /231. BD*(   1) C   2 - H  15            1.53    0.93    0.048
  10. BD (   1) C   3 - H  18        /225. BD*(   1) C   1 - C   2            1.73    0.86    0.049
  11. BD (   1) C   4 - C   5        / 55. RY*(   1) C   2                    0.56    1.56    0.038
  11. BD (   1) C   4 - C   5        / 56. RY*(   2) C   2                    0.27    1.47    0.026
  11. BD (   1) C   4 - C   5        / 91. RY*(   1) C   6                    0.63    1.63    0.041
  11. BD (   1) C   4 - C   5        /128. RY*(   2) C  10                    0.33    1.73    0.031
  11. BD (   1) C   4 - C   5        /230. BD*(   1) C   2 - C   4            1.10    0.97    0.042
  11. BD (   1) C   4 - C   5        /231. BD*(   1) C   2 - H  15            0.79    1.06    0.037
  11. BD (   1) C   4 - C   5        /236. BD*(   1) C   4 - C  10            0.57    0.95    0.030
  11. BD (   1) C   4 - C   5        /237. BD*(   1) C   4 - H  19            0.32    1.03    0.023
  11. BD (   1) C   4 - C   5        /238. BD*(   1) C   5 - C   6            0.48    1.00    0.028
  11. BD (   1) C   4 - C   5        /239. BD*(   1) C   5 - H  20            0.30    1.06    0.023
  11. BD (   1) C   4 - C   5        /240. BD*(   1) C   5 - H  21            0.33    1.04    0.024
  11. BD (   1) C   4 - C   5        /242. BD*(   1) C   6 - H  22            0.77    1.06    0.037
  11. BD (   1) C   4 - C   5        /252. BD*(   1) C  10 - O  11            1.56    0.83    0.046
  12. BD (   1) C   4 - C  10        / 42. LP*(   1) C   9                    7.00    0.51    0.097
  12. BD (   1) C   4 - C  10        / 43. LP*(   1) C  10                    3.19    0.48    0.067
  12. BD (   1) C   4 - C  10        / 55. RY*(   1) C   2                    0.54    1.59    0.037
  12. BD (   1) C   4 - C  10        / 82. RY*(   1) C   5                    0.67    1.64    0.042
  12. BD (   1) C   4 - C  10        /118. RY*(   1) C   9                    0.83    1.63    0.047
  12. BD (   1) C   4 - C  10        /136. RY*(   1) O  11                    0.45    2.04    0.039
  12. BD (   1) C   4 - C  10        /229. BD*(   1) C   2 - C   3            0.90    1.03    0.039
  12. BD (   1) C   4 - C  10        /230. BD*(   1) C   2 - C   4            0.73    1.00    0.034
  12. BD (   1) C   4 - C  10        /235. BD*(   1) C   4 - C   5            0.68    1.00    0.033
  12. BD (   1) C   4 - C  10        /237. BD*(   1) C   4 - H  19            0.37    1.06    0.025
  12. BD (   1) C   4 - C  10        /239. BD*(   1) C   5 - H  20            0.85    1.09    0.039
  12. BD (   1) C   4 - C  10        /250. BD*(   1) C   9 - H  28            0.79    1.05    0.037
  12. BD (   1) C   4 - C  10        /253. BD*(   1) C  10 - H  30            0.42    1.03    0.026
  12. BD (   1) C   4 - C  10        /254. BD*(   1) O  11 - H  31            0.91    1.01    0.039
  13. BD (   1) C   4 - H  19        / 43. LP*(   1) C  10                    0.87    0.34    0.029
  13. BD (   1) C   4 - H  19        / 56. RY*(   2) C   2                    0.28    1.35    0.025
  13. BD (   1) C   4 - H  19        /225. BD*(   1) C   1 - C   2            1.79    0.88    0.050
  13. BD (   1) C   4 - H  19        /235. BD*(   1) C   4 - C   5            0.37    0.86    0.023
  13. BD (   1) C   4 - H  19        /240. BD*(   1) C   5 - H  21            1.65    0.92    0.050
  13. BD (   1) C   4 - H  19        /253. BD*(   1) C  10 - H  30            1.60    0.89    0.048
  14. BD (   1) C   5 - C   6        / 73. RY*(   1) C   4                    0.31    1.65    0.029
  14. BD (   1) C   5 - C   6        / 75. RY*(   3) C   4                    0.26    1.56    0.026
  14. BD (   1) C   5 - C   6        /100. RY*(   1) C   7                    0.43    1.66    0.035
  14. BD (   1) C   5 - C   6        /230. BD*(   1) C   2 - C   4            1.44    0.96    0.048
  14. BD (   1) C   5 - C   6        /235. BD*(   1) C   4 - C   5            0.58    0.97    0.030
  14. BD (   1) C   5 - C   6        /239. BD*(   1) C   5 - H  20            0.41    1.06    0.027
  14. BD (   1) C   5 - C   6        /240. BD*(   1) C   5 - H  21            0.27    1.03    0.022
  14. BD (   1) C   5 - C   6        /241. BD*(   1) C   6 - C   7            0.56    0.98    0.030
  14. BD (   1) C   5 - C   6        /242. BD*(   1) C   6 - H  22            0.51    1.06    0.030
  14. BD (   1) C   5 - C   6        /244. BD*(   1) C   7 - C   8            1.14    1.00    0.043
  15. BD (   1) C   5 - H  20        / 93. RY*(   3) C   6                    0.27    1.39    0.025
  15. BD (   1) C   5 - H  20        /235. BD*(   1) C   4 - C   5            0.32    0.86    0.021
  15. BD (   1) C   5 - H  20        /236. BD*(   1) C   4 - C  10            1.84    0.83    0.050
  15. BD (   1) C   5 - H  20        /238. BD*(   1) C   5 - C   6            0.30    0.88    0.020
  15. BD (   1) C   5 - H  20        /241. BD*(   1) C   6 - C   7            1.74    0.87    0.049
  16. BD (   1) C   5 - H  21        / 74. RY*(   2) C   4                    0.40    1.35    0.029
  16. BD (   1) C   5 - H  21        /237. BD*(   1) C   4 - H  19            1.55    0.92    0.048
  16. BD (   1) C   5 - H  21        /243. BD*(   1) C   6 - H  23            1.53    0.93    0.048
  17. BD (   1) C   6 - C   7        / 82. RY*(   1) C   5                    0.61    1.61    0.040
  17. BD (   1) C   6 - C   7        /109. RY*(   1) C   8                    0.66    1.38    0.038
  17. BD (   1) C   6 - C   7        /118. RY*(   1) C   9                    0.55    1.60    0.038
  17. BD (   1) C   6 - C   7        /238. BD*(   1) C   5 - C   6            0.49    0.99    0.028
  17. BD (   1) C   6 - C   7        /239. BD*(   1) C   5 - H  20            0.83    1.06    0.038
  17. BD (   1) C   6 - C   7        /242. BD*(   1) C   6 - H  22            0.42    1.06    0.027
  17. BD (   1) C   6 - C   7        /244. BD*(   1) C   7 - C   8            0.77    0.99    0.035
  17. BD (   1) C   6 - C   7        /245. BD*(   1) C   7 - C   9            0.61    0.96    0.031
  17. BD (   1) C   6 - C   7        /246. BD*(   1) C   7 - H  24            0.36    1.04    0.024
  17. BD (   1) C   6 - C   7        /247. BD*(   1) C   8 - H  25            0.81    1.06    0.037
  17. BD (   1) C   6 - C   7        /250. BD*(   1) C   9 - H  28            1.06    1.02    0.042
  18. BD (   1) C   6 - H  22        /101. RY*(   2) C   7                    0.27    1.43    0.025
  18. BD (   1) C   6 - H  22        /235. BD*(   1) C   4 - C   5            1.86    0.85    0.051
  18. BD (   1) C   6 - H  22        /245. BD*(   1) C   7 - C   9            1.83    0.84    0.050
  19. BD (   1) C   6 - H  23        /102. RY*(   3) C   7                    0.27    1.27    0.024
  19. BD (   1) C   6 - H  23        /240. BD*(   1) C   5 - H  21            1.56    0.92    0.048
  19. BD (   1) C   6 - H  23        /246. BD*(   1) C   7 - H  24            1.60    0.92    0.049
  20. BD (   1) C   7 - C   8        / 42. LP*(   1) C   9                    3.41    0.48    0.063
  20. BD (   1) C   7 - C   8        / 92. RY*(   2) C   6                    0.53    1.45    0.036
  20. BD (   1) C   7 - C   8        /119. RY*(   2) C   9                    0.41    1.38    0.031
  20. BD (   1) C   7 - C   8        /238. BD*(   1) C   5 - C   6            1.14    0.99    0.044
  20. BD (   1) C   7 - C   8        /241. BD*(   1) C   6 - C   7            0.68    0.98    0.033
  20. BD (   1) C   7 - C   8        /245. BD*(   1) C   7 - C   9            0.61    0.96    0.031
  20. BD (   1) C   7 - C   8        /246. BD*(   1) C   7 - H  24            0.37    1.04    0.025
  20. BD (   1) C   7 - C   8        /247. BD*(   1) C   8 - H  25            0.26    1.06    0.021
  20. BD (   1) C   7 - C   8        /248. BD*(   1) C   8 - H  26            0.32    1.06    0.024
  21. BD (   1) C   7 - C   9        / 42. LP*(   1) C   9                    0.68    0.50    0.029
  21. BD (   1) C   7 - C   9        / 43. LP*(   1) C  10                   15.52    0.47    0.140
  21. BD (   1) C   7 - C   9        / 91. RY*(   1) C   6                    0.46    1.64    0.036
  21. BD (   1) C   7 - C   9        /109. RY*(   1) C   8                    0.28    1.40    0.026
  21. BD (   1) C   7 - C   9        /110. RY*(   2) C   8                    0.31    1.43    0.027
  21. BD (   1) C   7 - C   9        /128. RY*(   2) C  10                    0.50    1.75    0.038
  21. BD (   1) C   7 - C   9        /241. BD*(   1) C   6 - C   7            0.48    1.00    0.028
  21. BD (   1) C   7 - C   9        /242. BD*(   1) C   6 - H  22            0.95    1.08    0.041
  21. BD (   1) C   7 - C   9        /244. BD*(   1) C   7 - C   8            0.48    1.02    0.029
  21. BD (   1) C   7 - C   9        /246. BD*(   1) C   7 - H  24            0.28    1.06    0.022
  21. BD (   1) C   7 - C   9        /248. BD*(   1) C   8 - H  26            0.65    1.08    0.034
  21. BD (   1) C   7 - C   9        /250. BD*(   1) C   9 - H  28            0.41    1.04    0.027
  21. BD (   1) C   7 - C   9        /251. BD*(   1) C   9 - H  29            0.25    1.04    0.021
  21. BD (   1) C   7 - C   9        /252. BD*(   1) C  10 - O  11            2.00    0.84    0.053
  22. BD (   1) C   7 - H  24        /110. RY*(   2) C   8                    0.36    1.29    0.027
  22. BD (   1) C   7 - H  24        /243. BD*(   1) C   6 - H  23            1.61    0.92    0.049
  22. BD (   1) C   7 - H  24        /244. BD*(   1) C   7 - C   8            0.30    0.88    0.021
  22. BD (   1) C   7 - H  24        /249. BD*(   1) C   8 - H  27            1.50    0.93    0.048
  22. BD (   1) C   7 - H  24        /251. BD*(   1) C   9 - H  29            1.67    0.90    0.049
  23. BD (   1) C   8 - H  25        /241. BD*(   1) C   6 - C   7            1.77    0.86    0.049
  24. BD (   1) C   8 - H  26        /245. BD*(   1) C   7 - C   9            2.09    0.84    0.053
  25. BD (   1) C   8 - H  27        /101. RY*(   2) C   7                    0.31    1.42    0.027
  25. BD (   1) C   8 - H  27        /246. BD*(   1) C   7 - H  24            1.61    0.92    0.049
  26. BD (   1) C   9 - H  28        / 42. LP*(   1) C   9                    2.52    0.40    0.051
  26. BD (   1) C   9 - H  28        / 43. LP*(   1) C  10                    6.88    0.37    0.086
  26. BD (   1) C   9 - H  28        /101. RY*(   2) C   7                    0.29    1.46    0.026
  26. BD (   1) C   9 - H  28        /236. BD*(   1) C   4 - C  10            1.93    0.86    0.052
  26. BD (   1) C   9 - H  28        /241. BD*(   1) C   6 - C   7            1.58    0.90    0.048
  26. BD (   1) C   9 - H  28        /245. BD*(   1) C   7 - C   9            0.31    0.88    0.021
  27. BD (   1) C   9 - H  29        / 42. LP*(   1) C   9                    2.18    0.39    0.047
  27. BD (   1) C   9 - H  29        / 43. LP*(   1) C  10                   10.28    0.36    0.104
  27. BD (   1) C   9 - H  29        /102. RY*(   3) C   7                    0.32    1.31    0.026
  27. BD (   1) C   9 - H  29        /127. RY*(   1) C  10                    0.25    1.27    0.023
  27. BD (   1) C   9 - H  29        /245. BD*(   1) C   7 - C   9            0.27    0.88    0.019
  27. BD (   1) C   9 - H  29        /246. BD*(   1) C   7 - H  24            1.45    0.96    0.047
  27. BD (   1) C   9 - H  29        /253. BD*(   1) C  10 - H  30            1.15    0.91    0.041
  28. BD (   1) C  10 - O  11        / 42. LP*(   1) C   9                    2.88    0.79    0.078
  28. BD (   1) C  10 - O  11        / 43. LP*(   1) C  10                    1.72    0.76    0.062
  28. BD (   1) C  10 - O  11        /235. BD*(   1) C   4 - C   5            0.79    1.29    0.040
  28. BD (   1) C  10 - O  11        /245. BD*(   1) C   7 - C   9            0.38    1.28    0.028
  29. BD (   1) C  10 - H  30        / 42. LP*(   1) C   9                   17.22    0.42    0.133
  29. BD (   1) C  10 - H  30        / 43. LP*(   1) C  10                    1.21    0.39    0.035
  29. BD (   1) C  10 - H  30        /137. RY*(   2) O  11                    0.27    1.65    0.027
  29. BD (   1) C  10 - H  30        /236. BD*(   1) C   4 - C  10            0.40    0.89    0.024
  29. BD (   1) C  10 - H  30        /237. BD*(   1) C   4 - H  19            1.25    0.97    0.045
  29. BD (   1) C  10 - H  30        /251. BD*(   1) C   9 - H  29            1.30    0.96    0.046
  30. BD (   1) O  11 - H  31        /127. RY*(   1) C  10                    0.36    1.54    0.030
  30. BD (   1) O  11 - H  31        /130. RY*(   4) C  10                    0.30    2.53    0.035
  30. BD (   1) O  11 - H  31        /236. BD*(   1) C   4 - C  10            1.46    1.13    0.051
  31. CR (   1) C   1                / 56. RY*(   2) C   2                    0.54   10.92    0.097
  31. CR (   1) C   1                / 57. RY*(   3) C   2                    0.26   11.00    0.068
  31. CR (   1) C   1                /145. RY*(   1) H  12                    0.38   10.52    0.079
  31. CR (   1) C   1                /149. RY*(   1) H  13                    0.34   10.53    0.075
  31. CR (   1) C   1                /153. RY*(   1) H  14                    0.37   10.53    0.079
  32. CR (   1) C   2                / 48. RY*(   3) C   1                    0.28   10.97    0.071
  32. CR (   1) C   2                / 66. RY*(   3) C   3                    0.39   10.91    0.083
  32. CR (   1) C   2                / 76. RY*(   4) C   4                    0.27   11.04    0.069
  32. CR (   1) C   2                /157. RY*(   1) H  15                    0.40   10.50    0.082
  33. CR (   1) C   3                /161. RY*(   1) H  16                    0.38   10.53    0.080
  33. CR (   1) C   3                /165. RY*(   1) H  17                    0.36   10.54    0.078
  33. CR (   1) C   3                /169. RY*(   1) H  18                    0.34   10.51    0.075
  34. CR (   1) C   4                / 57. RY*(   3) C   2                    0.29   11.04    0.071
  34. CR (   1) C   4                / 58. RY*(   4) C   2                    0.42   11.10    0.086
  34. CR (   1) C   4                / 84. RY*(   3) C   5                    0.27   11.07    0.070
  34. CR (   1) C   4                /173. RY*(   1) H  19                    0.35   10.50    0.076
  35. CR (   1) C   5                / 74. RY*(   2) C   4                    0.67   10.94    0.108
  35. CR (   1) C   5                / 92. RY*(   2) C   6                    0.25   10.93    0.066
  35. CR (   1) C   5                / 94. RY*(   4) C   6                    0.26   11.05    0.068
  35. CR (   1) C   5                /177. RY*(   1) H  20                    0.36   10.51    0.078
  35. CR (   1) C   5                /181. RY*(   1) H  21                    0.34   10.52    0.075
  36. CR (   1) C   6                /101. RY*(   2) C   7                    0.35   11.02    0.078
  36. CR (   1) C   6                /102. RY*(   3) C   7                    0.27   10.86    0.068
  36. CR (   1) C   6                /185. RY*(   1) H  22                    0.37   10.47    0.078
  36. CR (   1) C   6                /189. RY*(   1) H  23                    0.33   10.49    0.074
  37. CR (   1) C   7                / 93. RY*(   3) C   6                    0.34   10.99    0.077
  37. CR (   1) C   7                /111. RY*(   3) C   8                    0.55   10.79    0.097
  37. CR (   1) C   7                /119. RY*(   2) C   9                    0.42   10.87    0.086
  37. CR (   1) C   7                /193. RY*(   1) H  24                    0.33   10.48    0.074
  38. CR (   1) C   8                /101. RY*(   2) C   7                    0.26   11.01    0.067
  38. CR (   1) C   8                /197. RY*(   1) H  25                    0.34   10.51    0.075
  38. CR (   1) C   8                /201. RY*(   1) H  26                    0.36   10.52    0.078
  38. CR (   1) C   8                /205. RY*(   1) H  27                    0.34   10.52    0.076
  39. CR (   1) C   9                / 42. LP*(   1) C   9                    3.95    9.99    0.326
  39. CR (   1) C   9                / 43. LP*(   1) C  10                    6.14    9.96    0.427
  39. CR (   1) C   9                /102. RY*(   3) C   7                    0.58   10.90    0.101
  39. CR (   1) C   9                /127. RY*(   1) C  10                    0.29   10.87    0.071
  39. CR (   1) C   9                /209. RY*(   1) H  28                    0.33   10.48    0.074
  39. CR (   1) C   9                /213. RY*(   1) H  29                    0.36   10.49    0.078
  39. CR (   1) C   9                /236. BD*(   1) C   4 - C  10            0.25   10.45    0.066
  40. CR (   1) C  10                / 42. LP*(   1) C   9                    6.88   10.06    0.432
  40. CR (   1) C  10                / 43. LP*(   1) C  10                    3.92   10.03    0.342
  40. CR (   1) C  10                / 75. RY*(   3) C   4                    0.52   11.15    0.096
  40. CR (   1) C  10                /119. RY*(   2) C   9                    0.28   10.96    0.071
  40. CR (   1) C  10                /121. RY*(   4) C   9                    0.34   11.05    0.077
  40. CR (   1) C  10                /217. RY*(   1) H  30                    0.40   10.58    0.082
  40. CR (   1) C  10                /236. BD*(   1) C   4 - C  10            0.43   10.53    0.086
  40. CR (   1) C  10                /252. BD*(   1) C  10 - O  11            0.64   10.41    0.104
  41. CR (   1) O  11                /127. RY*(   1) C  10                    0.85   19.81    0.164
  41. CR (   1) O  11                /130. RY*(   4) C  10                    0.31   20.80    0.101
  42. LP*(   1) C   9                /119. RY*(   2) C   9                    1.05    0.90    0.061
  42. LP*(   1) C   9                /120. RY*(   3) C   9                    0.64    0.92    0.048
  42. LP*(   1) C   9                /121. RY*(   4) C   9                    2.02    0.99    0.088
  42. LP*(   1) C   9                /124. RY*(   7) C   9                    1.02    2.26    0.095
  42. LP*(   1) C   9                /127. RY*(   1) C  10                    0.63    0.88    0.046
  42. LP*(   1) C   9                /130. RY*(   4) C  10                    0.29    1.87    0.046
  42. LP*(   1) C   9                /134. RY*(   8) C  10                    1.38    2.08    0.106
  42. LP*(   1) C   9                /236. BD*(   1) C   4 - C  10            1.01    0.47    0.042
  42. LP*(   1) C   9                /244. BD*(   1) C   7 - C   8            1.10    0.52    0.047
  42. LP*(   1) C   9                /248. BD*(   1) C   8 - H  26            0.29    0.58    0.026
  43. LP*(   1) C  10                / 42. LP*(   1) C   9                 3996.20    0.03    0.474
  43. LP*(   1) C  10                /119. RY*(   2) C   9                    0.38    0.93    0.035
  43. LP*(   1) C  10                /120. RY*(   3) C   9                    0.78    0.95    0.050
  43. LP*(   1) C  10                /121. RY*(   4) C   9                    1.71    1.02    0.077
  43. LP*(   1) C  10                /124. RY*(   7) C   9                    1.10    2.29    0.093
  43. LP*(   1) C  10                /127. RY*(   1) C  10                    0.65    0.91    0.045
  43. LP*(   1) C  10                /131. RY*(   5) C  10                    0.40    1.34    0.043
  43. LP*(   1) C  10                /134. RY*(   8) C  10                    1.15    2.12    0.091
  43. LP*(   1) C  10                /137. RY*(   2) O  11                    0.42    1.26    0.043
  43. LP*(   1) C  10                /230. BD*(   1) C   2 - C   4            1.57    0.52    0.052
  43. LP*(   1) C  10                /236. BD*(   1) C   4 - C  10            1.17    0.50    0.044
  43. LP*(   1) C  10                /237. BD*(   1) C   4 - H  19            0.44    0.58    0.029
  44. LP (   1) O  11                /127. RY*(   1) C  10                    0.98    1.40    0.047
  44. LP (   1) O  11                /129. RY*(   3) C  10                    0.27    2.00    0.030
  44. LP (   1) O  11                /236. BD*(   1) C   4 - C  10            0.42    0.98    0.026
  44. LP (   1) O  11                /253. BD*(   1) C  10 - H  30            1.14    1.04    0.044
  45. LP (   2) O  11                / 43. LP*(   1) C  10                   32.32    0.18    0.102
  45. LP (   2) O  11                /222. RY*(   2) H  31                    0.41    1.94    0.045
  45. LP (   2) O  11                /245. BD*(   1) C   7 - C   9            0.34    0.70    0.024
  45. LP (   2) O  11                /252. BD*(   1) C  10 - O  11            2.03    0.56    0.052
  45. LP (   2) O  11                /253. BD*(   1) C  10 - H  30            1.42    0.73    0.050


 Natural Bond Orbitals (Summary):

                                                            Principal Delocalizations
           NBO                        Occupancy    Energy   (geminal,vicinal,remote)
 ====================================================================================
 Molecular unit  1  (C10H20O)
     1. BD (   1) C   1 - C   2          0.98908    -0.73771  234(v),237(v),230(g),229(g)
                                                    64(v),231(g),73(v),226(g)
     2. BD (   1) C   1 - H  12          0.97754    -0.61485  230(v)
     3. BD (   1) C   1 - H  13          0.99173    -0.62481  229(v)
     4. BD (   1) C   1 - H  14          0.97765    -0.61972  231(v)
     5. BD (   1) C   2 - C   3          0.98897    -0.73516  236(v),227(v),230(g),231(g)
                                                    225(g),46(v),232(g),75(v)
                                                    74(v)
     6. BD (   1) C   2 - C   4          0.89614    -0.73917  43(v),231(g),238(v),236(g)
                                                    226(v),232(v),237(g),235(g)
                                                    229(g),83(v),225(g),127(v)
                                                    64(v)
     7. BD (   1) C   2 - H  15          0.89948    -0.60552  235(v),228(v),233(v)
     8. BD (   1) C   3 - H  16          0.97239    -0.60966  230(v)
     9. BD (   1) C   3 - H  17          0.97914    -0.61499  231(v),56(v)
    10. BD (   1) C   3 - H  18          0.99351    -0.61342  225(v)
    11. BD (   1) C   4 - C   5          0.95333    -0.74543  252(v),230(g),231(v),242(v)
                                                    91(v),55(v),236(g),238(g)
                                                    240(g),128(v),237(g),239(g)
                                                    42(r),56(v),43(v)
    12. BD (   1) C   4 - C  10          0.98311    -0.77373  42(r),43(g),254(v),229(v)
                                                    239(v),118(r),250(r),230(g)
                                                    82(v),235(g),55(v),136(v)
                                                    253(g),237(g)
    13. BD (   1) C   4 - H  19          0.97116    -0.63020  225(v),240(v),253(v),43(v)
                                                    235(g),56(v)
    14. BD (   1) C   5 - C   6          0.95483    -0.73828  230(v),244(v),235(g),241(g)
                                                    242(g),100(v),239(g),73(v)
                                                    240(g),75(v)
    15. BD (   1) C   5 - H  20          0.98625    -0.62865  236(v),241(v),235(g),238(g)
                                                    93(v)
    16. BD (   1) C   5 - H  21          0.98753    -0.62825  237(v),243(v),74(v)
    17. BD (   1) C   6 - C   7          0.98385    -0.73798  250(v),239(v),247(v),244(g)
                                                    109(v),82(v),245(g),118(v)
                                                    238(g),242(g),246(g)
    18. BD (   1) C   6 - H  22          0.95593    -0.61868  235(v),245(v),101(v)
    19. BD (   1) C   6 - H  23          0.98567    -0.62166  246(v),240(v),102(v)
    20. BD (   1) C   7 - C   8          0.94528    -0.73898  42(v),238(v),241(g),245(g)
                                                    92(v),119(v),246(g),43(r)
                                                    248(g),247(g)
    21. BD (   1) C   7 - C   9          0.94724    -0.75952  43(r),252(r),42(g),242(v)
                                                    248(v),128(r),244(g),241(g)
                                                    91(v),250(g),110(v),109(v)
                                                    246(g)
    22. BD (   1) C   7 - H  24          0.98227    -0.62186  251(v),243(v),249(v),110(v)
                                                    244(g)
    23. BD (   1) C   8 - H  25          0.99228    -0.61696  241(v)
    24. BD (   1) C   8 - H  26          0.97405    -0.61423  245(v),42(r)
    25. BD (   1) C   8 - H  27          0.99371    -0.61744  246(v),101(v)
    26. BD (   1) C   9 - H  28          0.98714    -0.65719  43(r),42(g),236(r),241(v)
                                                    245(g),101(v)
    27. BD (   1) C   9 - H  29          0.98371    -0.65535  43(r),42(g),246(v),253(r)
                                                    102(v),245(g),127(r)
    28. BD (   1) C  10 - O  11          0.99681    -1.05411  42(r),43(g),235(v),245(r)
    29. BD (   1) C  10 - H  30          0.93413    -0.68180  42(r),43(g),251(r),237(v)
                                                    236(g),137(v)
    30. BD (   1) O  11 - H  31          0.99478    -0.92165  236(v),127(v),130(v)
    31. CR (   1) C   1                  0.99960   -10.20174  56(v),145(v),153(v),149(v)
                                                    57(v)
    32. CR (   1) C   2                  0.99947   -10.22809  157(v),66(v),48(v),76(v)
    33. CR (   1) C   3                  0.99961   -10.19680  161(v),165(v),169(v)
    34. CR (   1) C   4                  0.99946   -10.23378  58(v),173(v),57(v),84(v)
    35. CR (   1) C   5                  0.99955   -10.21746  74(v),177(v),181(v),94(v)
                                                    92(v)
    36. CR (   1) C   6                  0.99954   -10.21212  185(v),101(v),189(v),102(v)
    37. CR (   1) C   7                  0.99949   -10.22741  111(v),119(v),42(v),93(v)
                                                    193(v)
    38. CR (   1) C   8                  0.99958   -10.20408  201(v),205(v),197(v),101(v)
    39. CR (   1) C   9                  0.99951   -10.24767  43(r),42(g),102(v),213(v)
                                                    209(v),127(r),236(r)
    40. CR (   1) C  10                  0.99938   -10.32098  42(r),43(g),252(g),75(v)
                                                    236(g),217(v),121(r),119(r)
    41. CR (   1) O  11                  0.99987   -19.18802  127(v),130(v)
    42. LP*(   1) C   9                  0.40888    -0.26121  43(r),121(g),134(r),244(v)
                                                    119(g),124(g),236(r),120(g)
                                                    127(r),248(r),130(r)
    43. LP*(   1) C  10                  0.46585    -0.29208  42(r),121(r),230(v),134(g)
                                                    236(g),124(r),120(r),127(g)
                                                    237(v),137(v),131(g),119(r)
    44. LP (   1) O  11                  0.99034    -0.77928  253(v),127(v),236(v),129(v)
    45. LP (   2) O  11                  0.63844    -0.47147  43(v),252(g),253(v),222(v)
                                                    245(r)
    46. RY*(   1) C   1                  0.00171     0.66415   
    47. RY*(   2) C   1                  0.00128     0.66119   
    48. RY*(   3) C   1                  0.00035     0.73727   
    49. RY*(   4) C   1                  0.00012     0.68201   
    50. RY*(   5) C   1                  0.00001     2.11307   
    51. RY*(   6) C   1                  0.00001     1.92587   
    52. RY*(   7) C   1                  0.00001     1.83747   
    53. RY*(   8) C   1                  0.00001     2.19058   
    54. RY*(   9) C   1                  0.00000     2.08227   
    55. RY*(   1) C   2                  0.00305     0.81522   
    56. RY*(   2) C   2                  0.00158     0.72250   
    57. RY*(   3) C   2                  0.00074     0.80176   
    58. RY*(   4) C   2                  0.00051     0.86938   
    59. RY*(   5) C   2                  0.00031     2.00009   
    60. RY*(   6) C   2                  0.00022     1.79352   
    61. RY*(   7) C   2                  0.00011     2.00830   
    62. RY*(   8) C   2                  0.00009     1.86989   
    63. RY*(   9) C   2                  0.00001     2.07473   
    64. RY*(   1) C   3                  0.00186     0.65644   
    65. RY*(   2) C   3                  0.00130     0.69247   
    66. RY*(   3) C   3                  0.00030     0.68684   
    67. RY*(   4) C   3                  0.00011     0.66912   
    68. RY*(   5) C   3                  0.00001     2.03882   
    69. RY*(   6) C   3                  0.00000     1.99887   
    70. RY*(   7) C   3                  0.00001     2.07377   
    71. RY*(   8) C   3                  0.00001     1.95685   
    72. RY*(   9) C   3                  0.00000     2.16120   
    73. RY*(   1) C   4                  0.00320     0.90807   
    74. RY*(   2) C   4                  0.00210     0.72556   
    75. RY*(   3) C   4                  0.00156     0.82602   
    76. RY*(   4) C   4                  0.00082     0.81535   
    77. RY*(   5) C   4                  0.00025     1.95780   
    78. RY*(   6) C   4                  0.00020     1.89639   
    79. RY*(   7) C   4                  0.00007     1.97612   
    80. RY*(   8) C   4                  0.00004     1.93447   
    81. RY*(   9) C   4                  0.00004     2.12841   
    82. RY*(   1) C   5                  0.00275     0.87124   
    83. RY*(   2) C   5                  0.00168     0.67742   
    84. RY*(   3) C   5                  0.00063     0.83193   
    85. RY*(   4) C   5                  0.00027     0.92491   
    86. RY*(   5) C   5                  0.00014     1.84653   
    87. RY*(   6) C   5                  0.00007     1.71507   
    88. RY*(   7) C   5                  0.00004     2.03931   
    89. RY*(   8) C   5                  0.00001     2.04905   
    90. RY*(   9) C   5                  0.00002     2.12804   
    91. RY*(   1) C   6                  0.00258     0.88296   
    92. RY*(   2) C   6                  0.00152     0.71486   
    93. RY*(   3) C   6                  0.00070     0.76243   
    94. RY*(   4) C   6                  0.00033     0.83374   
    95. RY*(   5) C   6                  0.00014     1.84827   
    96. RY*(   6) C   6                  0.00006     1.83297   
    97. RY*(   7) C   6                  0.00004     2.00369   
    98. RY*(   8) C   6                  0.00001     2.10137   
    99. RY*(   9) C   6                  0.00001     2.04576   
   100. RY*(   1) C   7                  0.00244     0.91972   
   101. RY*(   2) C   7                  0.00118     0.80743   
   102. RY*(   3) C   7                  0.00093     0.65125   
   103. RY*(   4) C   7                  0.00029     1.43860   
   104. RY*(   5) C   7                  0.00028     2.00089   
   105. RY*(   6) C   7                  0.00015     1.34840   
   106. RY*(   7) C   7                  0.00010     1.79158   
   107. RY*(   8) C   7                  0.00006     1.98624   
   108. RY*(   9) C   7                  0.00004     1.96647   
   109. RY*(   1) C   8                  0.00197     0.63998   
   110. RY*(   2) C   8                  0.00136     0.66986   
   111. RY*(   3) C   8                  0.00031     0.56604   
   112. RY*(   4) C   8                  0.00009     0.79047   
   113. RY*(   5) C   8                  0.00001     2.07210   
   114. RY*(   6) C   8                  0.00001     1.80945   
   115. RY*(   7) C   8                  0.00000     2.08540   
   116. RY*(   8) C   8                  0.00001     2.11307   
   117. RY*(   9) C   8                  0.00000     2.11833   
   118. RY*(   1) C   9                  0.00320     0.86108   
   119. RY*(   2) C   9                  0.00180     0.64282   
   120. RY*(   3) C   9                  0.00106     0.66274   
   121. RY*(   4) C   9                  0.00038     0.72991   
   122. RY*(   5) C   9                  0.00017     1.86098   
   123. RY*(   6) C   9                  0.00009     1.96012   
   124. RY*(   7) C   9                  0.00005     1.99671   
   125. RY*(   8) C   9                  0.00001     2.07504   
   126. RY*(   9) C   9                  0.00001     2.02954   
   127. RY*(   1) C  10                  0.00310     0.61960   
   128. RY*(   2) C  10                  0.00211     0.98641   
   129. RY*(   3) C  10                  0.00106     1.21701   
   130. RY*(   4) C  10                  0.00057     1.60755   
   131. RY*(   5) C  10                  0.00047     1.04995   
   132. RY*(   6) C  10                  0.00026     1.93792   
   133. RY*(   7) C  10                  0.00018     1.55046   
   134. RY*(   8) C  10                  0.00010     1.82346   
   135. RY*(   9) C  10                  0.00010     1.75927   
   136. RY*(   1) O  11                  0.00080     1.26151   
   137. RY*(   2) O  11                  0.00073     0.96545   
   138. RY*(   3) O  11                  0.00016     1.47688   
   139. RY*(   4) O  11                  0.00003     1.26641   
   140. RY*(   5) O  11                  0.00000     2.76439   
   141. RY*(   6) O  11                  0.00000     2.66740   
   142. RY*(   7) O  11                  0.00001     2.62597   
   143. RY*(   8) O  11                  0.00001     2.41006   
   144. RY*(   9) O  11                  0.00000     2.48689   
   145. RY*(   1) H  12                  0.00052     0.31614   
   146. RY*(   2) H  12                  0.00009     1.68351   
   147. RY*(   3) H  12                  0.00006     1.66401   
   148. RY*(   4) H  12                  0.00002     2.13693   
   149. RY*(   1) H  13                  0.00066     0.32998   
   150. RY*(   2) H  13                  0.00009     1.67402   
   151. RY*(   3) H  13                  0.00008     1.65669   
   152. RY*(   4) H  13                  0.00002     2.14112   
   153. RY*(   1) H  14                  0.00064     0.32697   
   154. RY*(   2) H  14                  0.00010     1.68576   
   155. RY*(   3) H  14                  0.00007     1.68710   
   156. RY*(   4) H  14                  0.00002     2.13671   
   157. RY*(   1) H  15                  0.00198     0.26863   
   158. RY*(   2) H  15                  0.00007     1.73362   
   159. RY*(   3) H  15                  0.00006     1.70361   
   160. RY*(   4) H  15                  0.00002     2.21650   
   161. RY*(   1) H  16                  0.00050     0.33263   
   162. RY*(   2) H  16                  0.00009     1.68331   
   163. RY*(   3) H  16                  0.00006     1.67017   
   164. RY*(   4) H  16                  0.00002     2.12773   
   165. RY*(   1) H  17                  0.00062     0.33922   
   166. RY*(   2) H  17                  0.00011     1.70075   
   167. RY*(   3) H  17                  0.00007     1.67693   
   168. RY*(   4) H  17                  0.00002     2.14833   
   169. RY*(   1) H  18                  0.00061     0.31674   
   170. RY*(   2) H  18                  0.00009     1.66950   
   171. RY*(   3) H  18                  0.00006     1.65919   
   172. RY*(   4) H  18                  0.00002     2.14680   
   173. RY*(   1) H  19                  0.00188     0.27000   
   174. RY*(   2) H  19                  0.00007     1.76818   
   175. RY*(   3) H  19                  0.00004     1.82272   
   176. RY*(   4) H  19                  0.00002     2.21091   
   177. RY*(   1) H  20                  0.00087     0.29318   
   178. RY*(   2) H  20                  0.00008     1.73291   
   179. RY*(   3) H  20                  0.00005     1.72241   
   180. RY*(   4) H  20                  0.00003     2.20618   
   181. RY*(   1) H  21                  0.00118     0.30506   
   182. RY*(   2) H  21                  0.00009     1.78449   
   183. RY*(   3) H  21                  0.00006     1.69109   
   184. RY*(   4) H  21                  0.00002     2.18738   
   185. RY*(   1) H  22                  0.00080     0.25804   
   186. RY*(   2) H  22                  0.00009     1.73564   
   187. RY*(   3) H  22                  0.00005     1.71155   
   188. RY*(   4) H  22                  0.00002     2.18968   
   189. RY*(   1) H  23                  0.00130     0.27481   
   190. RY*(   2) H  23                  0.00008     1.79441   
   191. RY*(   3) H  23                  0.00006     1.67674   
   192. RY*(   4) H  23                  0.00002     2.17060   
   193. RY*(   1) H  24                  0.00181     0.25287   
   194. RY*(   2) H  24                  0.00006     1.65965   
   195. RY*(   3) H  24                  0.00005     1.81357   
   196. RY*(   4) H  24                  0.00002     2.19944   
   197. RY*(   1) H  25                  0.00062     0.30753   
   198. RY*(   2) H  25                  0.00010     1.67321   
   199. RY*(   3) H  25                  0.00006     1.67596   
   200. RY*(   4) H  25                  0.00002     2.13134   
   201. RY*(   1) H  26                  0.00054     0.31359   
   202. RY*(   2) H  26                  0.00010     1.67615   
   203. RY*(   3) H  26                  0.00006     1.65342   
   204. RY*(   4) H  26                  0.00002     2.14782   
   205. RY*(   1) H  27                  0.00074     0.31283   
   206. RY*(   2) H  27                  0.00010     1.68840   
   207. RY*(   3) H  27                  0.00007     1.69469   
   208. RY*(   4) H  27                  0.00002     2.12536   
   209. RY*(   1) H  28                  0.00130     0.23174   
   210. RY*(   2) H  28                  0.00009     1.71090   
   211. RY*(   3) H  28                  0.00005     1.71664   
   212. RY*(   4) H  28                  0.00002     2.15929   
   213. RY*(   1) H  29                  0.00161     0.24475   
   214. RY*(   2) H  29                  0.00009     1.75699   
   215. RY*(   3) H  29                  0.00004     1.69456   
   216. RY*(   4) H  29                  0.00002     2.16320   
   217. RY*(   1) H  30                  0.00160     0.25486   
   218. RY*(   2) H  30                  0.00009     1.74200   
   219. RY*(   3) H  30                  0.00004     1.88462   
   220. RY*(   4) H  30                  0.00002     2.05931   
   221. RY*(   1) H  31                  0.00075     0.62793   
   222. RY*(   2) H  31                  0.00056     1.46918   
   223. RY*(   3) H  31                  0.00039     1.35587   
   224. RY*(   4) H  31                  0.00001     2.12022   
   225. BD*(   1) C   1 - C   2          0.00896     0.24495   
   226. BD*(   1) C   1 - H  12          0.00258     0.32337   
   227. BD*(   1) C   1 - H  13          0.00313     0.31353   
   228. BD*(   1) C   1 - H  14          0.00383     0.31287   
   229. BD*(   1) C   2 - C   3          0.00725     0.25152   
   230. BD*(   1) C   2 - C   4          0.01871     0.22658   
   231. BD*(   1) C   2 - H  15          0.01314     0.31026   
   232. BD*(   1) C   3 - H  16          0.00227     0.32734   
   233. BD*(   1) C   3 - H  17          0.00352     0.31740   
   234. BD*(   1) C   3 - H  18          0.00288     0.32302   
   235. BD*(   1) C   4 - C   5          0.01205     0.23113   
   236. BD*(   1) C   4 - C  10          0.01983     0.20429   
   237. BD*(   1) C   4 - H  19          0.01224     0.28703   
   238. BD*(   1) C   5 - C   6          0.00645     0.25479   
   239. BD*(   1) C   5 - H  20          0.00564     0.31710   
   240. BD*(   1) C   5 - H  21          0.00879     0.29429   
   241. BD*(   1) C   6 - C   7          0.01231     0.24138   
   242. BD*(   1) C   6 - H  22          0.00544     0.31807   
   243. BD*(   1) C   6 - H  23          0.00875     0.29859   
   244. BD*(   1) C   7 - C   8          0.00565     0.25674   
   245. BD*(   1) C   7 - C   9          0.01512     0.22507   
   246. BD*(   1) C   7 - H  24          0.01318     0.30101   
   247. BD*(   1) C   8 - H  25          0.00268     0.32042   
   248. BD*(   1) C   8 - H  26          0.00243     0.32359   
   249. BD*(   1) C   8 - H  27          0.00402     0.31208   
   250. BD*(   1) C   9 - H  28          0.00684     0.27843   
   251. BD*(   1) C   9 - H  29          0.00870     0.27692   
   252. BD*(   1) C  10 - O  11          0.02364     0.08472   
   253. BD*(   1) C  10 - H  30          0.01568     0.25632   
   254. BD*(   1) O  11 - H  31          0.00366     0.24073   
       -------------------------------
              Total Lewis   41.78253  ( 97.1687%)
        Valence non-Lewis    1.13411  (  2.6375%)
        Rydberg non-Lewis    0.08336  (  0.1939%)
       -------------------------------
            Total unit  1   43.00000  (100.0000%)
           Charge unit  1    1.00000
 Unable to Open any file for archive entry.
 1\1\GINC-COMPUTE-1-12\SP\UB3LYP\def2SVP\C10H20O1(1+,2)\ZAHRT2\09-Jan-2
 021\0\\# b3lyp/def2svp pop=NBO geom=NewRedundant\\11\\1,2\C,0,-2.61062
 1,0.093618,1.333244\C,0,-2.200546,0.040028,-0.142702\C,0,-2.974503,-1.
 055827,-0.883172\C,0,-0.673858,-0.088939,-0.363729\C,0,-0.046626,-1.36
 592,0.216846\C,0,1.444051,-1.477735,-0.112193\C,0,2.233789,-0.252812,0
 .366969\C,0,3.71669,-0.347372,0.0098\C,0,1.592181,1.022514,-0.192661\C
 ,0,0.102714,1.133857,0.139382\O,0,-0.469943,2.291023,-0.449004\H,0,-3.
 697486,0.249589,1.4245\H,0,-2.11659,0.919362,1.867745\H,0,-2.370976,-0
 .844394,1.860694\H,0,-2.477172,1.005552,-0.594523\H,0,-4.058835,-0.864
 737,-0.841779\H,0,-2.803146,-2.051367,-0.44144\H,0,-2.683393,-1.106166
 ,-1.945093\H,0,-0.520178,-0.110356,-1.459279\H,0,-0.579297,-2.251325,-
 0.162711\H,0,-0.174203,-1.374527,1.313553\H,0,1.866028,-2.393945,0.334
 459\H,0,1.571815,-1.575913,-1.206214\H,0,2.147608,-0.214415,1.470117\H
 ,0,4.278053,0.523874,0.384272\H,0,4.174628,-1.253823,0.437314\H,0,3.85
 3756,-0.387736,-1.084078\H,0,2.121815,1.9123,0.195121\H,0,1.700513,1.0
 43633,-1.291956\H,0,0.000069,1.177331,1.244255\H,0,0.026909,3.060405,-
 0.143621\\Version=ES64L-G16RevC.01\State=2-A\HF=-467.6709177\S2=0.7524
 98\S2-1=0.\S2A=0.750005\RMSD=7.563e-09\Dipole=0.3921314,0.8235179,0.25
 75048\Quadrupole=6.6986754,1.7000458,-8.3987212,1.3188579,0.0464817,1.
 0378631\PG=C01 [X(C10H20O1)]\\@
 The archive entry for this job was punched.


 THE PROGRESS OF RIVERS TO THE SEA IS NOT AS RAPID
 AS THAT OF MAN TO ERROR.
                                              -- VOLTAIRE
 File lengths (MBytes):  RWF=     65 Int=      0 D2E=      0 Chk=      6 Scr=      1
 Normal termination of Gaussian 16
