# Supplementary material for: Machine-Learning-Guided Discovery of Electrochemical Reactions
Source: J Am Chem Soc. 2022 Dec 2;144(49):22599–610. doi: 10.1021/jacs.2c08997 (PMC9756344; doi:10.1021/jacs.2c08997)
Supplement: Supplementary file 3 — ja2c08997_si_003.zip [file ja2c08997_si_003.zip › Oxidation Site Selectivity/Ologs_notimes/23.log]

 Entering Gaussian System, Link 0=g16
 Input=23.com
 Output=23.log
 Initial command:
  
 Copyright (c) 1988-2019, Gaussian, Inc.  All Rights Reserved.
  
 This is part of the Gaussian(R) 16 program.  It is based on
 the Gaussian(R) 09 system (copyright 2009, Gaussian, Inc.),
 the Gaussian(R) 03 system (copyright 2003, Gaussian, Inc.),
 the Gaussian(R) 98 system (copyright 1998, Gaussian, Inc.),
 the Gaussian(R) 94 system (copyright 1995, Gaussian, Inc.),
 the Gaussian 92(TM) system (copyright 1992, Gaussian, Inc.),
 the Gaussian 90(TM) system (copyright 1990, Gaussian, Inc.),
 the Gaussian 88(TM) system (copyright 1988, Gaussian, Inc.),
 the Gaussian 86(TM) system (copyright 1986, Carnegie Mellon
 University), and the Gaussian 82(TM) system (copyright 1983,
 Carnegie Mellon University). Gaussian is a federally registered
 trademark of Gaussian, Inc.
  
 This software contains proprietary and confidential information,
 including trade secrets, belonging to Gaussian, Inc.
  
 This software is provided under written license and may be
 used, copied, transmitted, or stored only in accord with that
 written license.
  
 The following legend is applicable only to US Government
 contracts under FAR:
  
                    RESTRICTED RIGHTS LEGEND
  
 Use, reproduction and disclosure by the US Government is
 subject to restrictions as set forth in subparagraphs (a)
 and (c) of the Commercial Computer Software - Restricted
 Rights clause in FAR 52.227-19.
  
 Gaussian, Inc.
 340 Quinnipiac St., Bldg. 40, Wallingford CT 06492
  
  
 ---------------------------------------------------------------
 Warning -- This program may not be used in any manner that
 competes with the business of Gaussian, Inc. or will provide
 assistance to any competitor of Gaussian, Inc.  The licensee
 of this program is prohibited from giving any competitor of
 Gaussian, Inc. access to this program.  By using this program,
 the user acknowledges that Gaussian, Inc. is engaged in the
 business of creating and licensing software in the field of
 computational chemistry and represents and warrants to the
 licensee that it is not a competitor of Gaussian, Inc. and that
 it will not use this program in any manner prohibited above.
 ---------------------------------------------------------------
  

 Cite this work as:
 Gaussian 16, Revision C.01,
 M. J. Frisch, G. W. Trucks, H. B. Schlegel, G. E. Scuseria, 
 M. A. Robb, J. R. Cheeseman, G. Scalmani, V. Barone, 
 G. A. Petersson, H. Nakatsuji, X. Li, M. Caricato, A. V. Marenich, 
 J. Bloino, B. G. Janesko, R. Gomperts, B. Mennucci, H. P. Hratchian, 
 J. V. Ortiz, A. F. Izmaylov, J. L. Sonnenberg, D. Williams-Young, 
 F. Ding, F. Lipparini, F. Egidi, J. Goings, B. Peng, A. Petrone, 
 T. Henderson, D. Ranasinghe, V. G. Zakrzewski, J. Gao, N. Rega, 
 G. Zheng, W. Liang, M. Hada, M. Ehara, K. Toyota, R. Fukuda, 
 J. Hasegawa, M. Ishida, T. Nakajima, Y. Honda, O. Kitao, H. Nakai, 
 T. Vreven, K. Throssell, J. A. Montgomery, Jr., J. E. Peralta, 
 F. Ogliaro, M. J. Bearpark, J. J. Heyd, E. N. Brothers, K. N. Kudin, 
 V. N. Staroverov, T. A. Keith, R. Kobayashi, J. Normand, 
 K. Raghavachari, A. P. Rendell, J. C. Burant, S. S. Iyengar, 
 J. Tomasi, M. Cossi, J. M. Millam, M. Klene, C. Adamo, R. Cammi, 
 J. W. Ochterski, R. L. Martin, K. Morokuma, O. Farkas, 
 J. B. Foresman, and D. J. Fox, Gaussian, Inc., Wallingford CT, 2019.
 
 ******************************************
 Gaussian 16:  ES64L-G16RevC.01  3-Jul-2019
                 8-Jan-2021 
 ******************************************
 %nprocshared=16
 Will use up to   16 processors via shared memory.
 %mem=7GB
 -----------------------------------------
 # b3lyp/def2svp geom=NewRedundant pop=NBO
 -----------------------------------------
 1/29=4000,38=1,172=1/1;
 2/12=2,17=6,18=5,40=1/2;
 3/5=43,7=101,11=2,25=1,30=1,74=-5/1,2,3;
 4//1;
 5/5=2,38=5/2;
 6/7=2,8=2,9=2,10=2,28=1,40=1/1,7;
 99/5=1,9=1/99;
 --
 23
 --
 Symbolic Z-matrix:
 Charge =  1 Multiplicity = 2
 C                     3.70191   0.16029   0.30248 
 C                     2.20583  -0.03583   0.54489 
 C                     1.43178   1.28744   0.48551 
 C                    -0.07084   1.08489   0.69527 
 C                    -0.6682    0.09264  -0.31456 
 C                    -2.20223  -0.08844  -0.21347 
 C                    -2.67317  -0.64268   1.13578 
 C                    -2.94911   1.20349  -0.56176 
 C                     0.09169  -1.23674  -0.23252 
 O                    -0.4513   -2.1144   -1.20619 
 C                     1.59322  -1.03359  -0.44531 
 H                     3.88423   0.57343  -0.70403 
 H                     4.25072  -0.7925    0.37628 
 H                     4.13799   0.85919   1.03426 
 H                     2.07395  -0.45085   1.56283 
 H                     1.60457   1.755    -0.50159 
 H                     1.83109   1.98929   1.23714 
 H                    -0.59082   2.05242   0.62275 
 H                    -0.24399   0.71665   1.72169 
 H                    -0.46914   0.48839  -1.3285 
 H                    -2.45591  -0.83634  -0.98106 
 H                    -2.45948   0.05374   1.96333 
 H                    -2.19849  -1.60715   1.37262 
 H                    -3.76225  -0.80906   1.12365 
 H                    -2.80032   1.98415   0.20244 
 H                    -4.03345   1.02128  -0.63265 
 H                    -2.61426   1.61336  -1.52863 
 H                    -0.05668  -1.65695   0.78463 
 H                     0.03551  -2.94708  -1.16472 
 H                     1.74731  -0.676    -1.47925 
 H                     2.10985  -2.00803  -0.36671 
 
                          Input orientation:                          
 ---------------------------------------------------------------------
 Center     Atomic      Atomic             Coordinates (Angstroms)
 Number     Number       Type             X           Y           Z
 ---------------------------------------------------------------------
      1          6           0        3.701914    0.160287    0.302484
      2          6           0        2.205825   -0.035832    0.544891
      3          6           0        1.431777    1.287438    0.485509
      4          6           0       -0.070841    1.084890    0.695273
      5          6           0       -0.668200    0.092639   -0.314563
      6          6           0       -2.202232   -0.088436   -0.213471
      7          6           0       -2.673170   -0.642681    1.135781
      8          6           0       -2.949114    1.203486   -0.561763
      9          6           0        0.091687   -1.236742   -0.232518
     10          8           0       -0.451303   -2.114399   -1.206195
     11          6           0        1.593223   -1.033590   -0.445311
     12          1           0        3.884231    0.573427   -0.704025
     13          1           0        4.250717   -0.792497    0.376278
     14          1           0        4.137995    0.859188    1.034262
     15          1           0        2.073954   -0.450854    1.562832
     16          1           0        1.604572    1.755000   -0.501594
     17          1           0        1.831092    1.989290    1.237143
     18          1           0       -0.590822    2.052415    0.622750
     19          1           0       -0.243993    0.716649    1.721690
     20          1           0       -0.469138    0.488392   -1.328496
     21          1           0       -2.455909   -0.836336   -0.981060
     22          1           0       -2.459478    0.053738    1.963329
     23          1           0       -2.198486   -1.607147    1.372617
     24          1           0       -3.762253   -0.809059    1.123655
     25          1           0       -2.800315    1.984151    0.202445
     26          1           0       -4.033449    1.021284   -0.632651
     27          1           0       -2.614259    1.613360   -1.528629
     28          1           0       -0.056684   -1.656951    0.784625
     29          1           0        0.035509   -2.947083   -1.164720
     30          1           0        1.747306   -0.676001   -1.479246
     31          1           0        2.109846   -2.008028   -0.366706
 ---------------------------------------------------------------------
                    Distance matrix (angstroms):
                    1          2          3          4          5
     1  C    0.000000
     2  C    1.528236   0.000000
     3  C    2.541160   1.534184   0.000000
     4  C    3.904210   2.542016   1.530650   0.000000
     5  C    4.413980   3.002530   2.545106   1.536610   0.000000
     6  C    5.931865   4.473125   3.948116   2.597179   1.547987
     7  C    6.479262   4.951970   4.582445   3.154467   2.581491
     8  C    6.787589   5.416086   4.505112   3.143033   2.549051
     9  C    3.907896   2.552671   2.946674   2.505432   1.533432
    10  O    4.969861   3.800931   4.240324   3.741094   2.390203
    11  C    2.535965   1.533396   2.505925   2.925406   2.529727
    12  H    1.103170   2.178998   2.817682   4.226373   4.594286
    13  H    1.102010   2.186905   3.504923   4.722521   5.045440
    14  H    1.101875   2.184908   2.794306   4.228494   5.050390
    15  H    2.147609   1.107175   2.143519   2.776925   3.367403
    16  H    2.754722   2.159563   1.105823   2.165306   2.822042
    17  H    2.778276   2.172730   1.103178   2.174606   3.500220
    18  H    4.702159   3.491142   2.166779   1.100792   2.173768
    19  H    4.230115   2.820052   2.159201   1.104136   2.171559
    20  H    4.490592   3.307539   2.746372   2.147112   1.106484
    21  H    6.368637   4.970020   4.666406   3.491383   2.122055
    22  H    6.382203   4.876992   4.341410   2.894275   2.898100
    23  H    6.251698   4.748907   4.726986   3.497532   2.842116
    24  H    7.571509   6.045726   5.637418   4.170980   3.529120
    25  H    6.753923   5.409163   4.298388   2.915747   2.896728
    26  H    7.839110   6.436820   5.584784   4.179676   3.505491
    27  H    6.734868   5.500230   4.531378   3.419648   2.752035
    28  H    4.202603   2.793644   3.312765   2.743333   2.154815
    29  H    5.025034   4.013531   4.754365   4.441587   3.233865
    30  H    2.773884   2.171908   2.795516   3.336904   2.789617
    31  H    2.772018   2.174805   3.470755   3.930565   3.483254
                    6          7          8          9         10
     6  C    0.000000
     7  C    1.532791   0.000000
     8  C    1.532384   2.523119   0.000000
     9  C    2.565354   3.141590   3.912747   0.000000
    10  O    2.855833   3.547886   4.202704   1.418861   0.000000
    11  C    3.918233   4.566703   5.064672   1.530085   2.434580
    12  H    6.141965   6.918331   6.863805   4.228761   5.125762
    13  H    6.517979   6.967029   7.530035   4.226761   5.134261
    14  H    6.530950   6.975520   7.272754   4.729721   5.909613
    15  H    4.644606   4.770153   5.699294   2.787523   4.100221
    16  H    4.239461   5.170005   4.587357   3.363293   4.437943
    17  H    4.763290   5.217846   5.167583   3.948761   5.293344
    18  H    2.806982   3.444258   2.772236   3.466390   4.552675
    19  H    2.868399   2.844639   3.573352   2.783407   4.078030
    20  H    2.140006   3.494244   2.692494   2.119382   2.605724
    21  H    1.101317   2.136754   2.140079   2.685310   2.388007
    22  H    2.196553   1.102497   2.817401   3.604932   4.333528
    23  H    2.195945   1.100732   3.493555   2.821091   3.155982
    24  H    2.177353   1.101785   2.748120   4.107916   4.253763
    25  H    2.196885   2.790614   1.102538   4.350520   4.929527
    26  H    2.181868   2.783252   1.101819   4.719697   4.795126
    27  H    2.189867   3.491743   1.102250   4.138252   4.321867
    28  H    2.838981   2.828083   4.284975   1.110482   2.080468
    29  H    3.752896   4.235507   5.147695   1.948698   0.965437
    30  H    4.188827   5.136154   5.141071   2.147052   2.641482
    31  H    4.722535   5.196045   5.995411   2.164683   2.697321
                   11         12         13         14         15
    11  C    0.000000
    12  H    2.810365   0.000000
    13  H    2.792025   1.779639   0.000000
    14  H    3.499659   1.779803   1.781493   0.000000
    15  H    2.145535   3.076507   2.502584   2.501172   0.000000
    16  H    2.789181   2.575643   3.776570   3.095087   3.057444
    17  H    3.467713   3.160409   3.786029   2.576838   2.473734
    18  H    3.928643   4.896308   5.620923   4.894368   3.775068
    19  H    3.336854   4.790286   4.928496   4.437870   2.600227
    20  H    2.711047   4.398751   5.179185   5.190933   3.963492
    21  H    4.089182   6.500889   6.842742   7.100416   5.209572
    22  H    4.838204   6.901268   6.947054   6.711078   4.578976
    23  H    4.243924   6.787252   6.576364   6.807957   4.430230
    24  H    5.585087   7.982505   8.047765   8.074959   5.863659
    25  H    5.369313   6.891661   7.580042   7.077967   5.615906
    26  H    5.993083   7.930657   8.540208   8.341305   6.654901
    27  H    5.087517   6.632632   7.519622   7.261551   5.983097
    28  H    2.150236   4.766705   4.412225   4.897816   2.569025
    29  H    2.570113   5.236305   4.978442   6.012788   4.222080
    30  H    1.104822   2.593932   3.118269   3.793405   3.067837
    31  H    1.105716   3.150577   2.571549   3.781141   2.479757
                   16         17         18         19         20
    16  H    0.000000
    17  H    1.769014   0.000000
    18  H    2.484424   2.499426   0.000000
    19  H    3.072192   2.482011   1.764151   0.000000
    20  H    2.566775   3.758491   2.503664   3.066990   0.000000
    21  H    4.840704   5.593118   3.794159   3.822198   2.413064
    22  H    5.048430   4.762636   3.046923   2.325127   3.871239
    23  H    5.411095   5.402796   4.066851   3.056456   3.831180
    24  H    6.165926   6.255329   4.300804   3.881183   4.305929
    25  H    4.466678   4.745583   2.250151   3.232561   3.164721
    26  H    5.687073   6.231052   3.806698   4.471656   3.670489
    27  H    4.344353   5.248996   2.985884   4.121508   2.430463
    28  H    4.006936   4.130804   3.751120   2.558741   3.039390
    29  H    5.001128   5.775885   5.346244   4.672518   3.476202
    30  H    2.624107   3.806516   4.162870   4.018798   2.508218
    31  H    3.799194   4.316084   4.975925   4.162430   3.715953
                   21         22         23         24         25
    21  H    0.000000
    22  H    3.075983   0.000000
    23  H    2.490023   1.782020   0.000000
    24  H    2.477317   1.773892   1.773216   0.000000
    25  H    3.078058   2.635028   3.824777   3.094507   0.000000
    26  H    2.461864   3.186321   3.781117   2.551140   1.773447
    27  H    2.515138   3.827551   4.354511   3.771023   1.780090
    28  H    3.089876   3.176353   2.221605   3.816426   4.596093
    29  H    3.270497   5.001458   3.636515   4.922479   5.850479
    30  H    4.235672   5.484603   4.956756   6.094919   5.530402
    31  H    4.753569   5.527989   4.663440   6.175779   6.353826
                   26         27         28         29         30
    26  H    0.000000
    27  H    1.779728   0.000000
    28  H    4.999628   4.752607   0.000000
    29  H    5.708543   5.286903   2.339420   0.000000
    30  H    6.083965   4.926141   3.056428   2.861292   0.000000
    31  H    6.854746   6.064791   2.478441   2.412784   1.772985
                   31
    31  H    0.000000
 Stoichiometry    C10H20O(1+,2)
 Framework group  C1[X(C10H20O)]
 Deg. of freedom    87
 Full point group                 C1      NOp   1
 Largest Abelian subgroup         C1      NOp   1
 Largest concise Abelian subgroup C1      NOp   1
                         Standard orientation:                         
 ---------------------------------------------------------------------
 Center     Atomic      Atomic             Coordinates (Angstroms)
 Number     Number       Type             X           Y           Z
 ---------------------------------------------------------------------
      1          6           0       -3.716690   -0.347372    0.009800
      2          6           0       -2.233789   -0.252812    0.366969
      3          6           0       -1.444051   -1.477735   -0.112193
      4          6           0        0.046626   -1.365920    0.216846
      5          6           0        0.673858   -0.088939   -0.363729
      6          6           0        2.200546    0.040028   -0.142702
      7          6           0        2.610621    0.093618    1.333244
      8          6           0        2.974503   -1.055827   -0.883172
      9          6           0       -0.102714    1.133857    0.139382
     10          8           0        0.469943    2.291023   -0.449004
     11          6           0       -1.592181    1.022514   -0.192661
     12          1           0       -3.853756   -0.387736   -1.084078
     13          1           0       -4.278053    0.523874    0.384272
     14          1           0       -4.174628   -1.253823    0.437314
     15          1           0       -2.147608   -0.214415    1.470117
     16          1           0       -1.571815   -1.575913   -1.206214
     17          1           0       -1.866028   -2.393945    0.334459
     18          1           0        0.579297   -2.251325   -0.162711
     19          1           0        0.174203   -1.374527    1.313553
     20          1           0        0.520178   -0.110356   -1.459279
     21          1           0        2.477172    1.005552   -0.594523
     22          1           0        2.370976   -0.844394    1.860694
     23          1           0        2.116590    0.919362    1.867745
     24          1           0        3.697486    0.249589    1.424500
     25          1           0        2.803146   -2.051367   -0.441440
     26          1           0        4.058835   -0.864737   -0.841779
     27          1           0        2.683393   -1.106166   -1.945093
     28          1           0       -0.000069    1.177331    1.244255
     29          1           0       -0.026909    3.060405   -0.143621
     30          1           0       -1.700513    1.043633   -1.291956
     31          1           0       -2.121815    1.912300    0.195121
 ---------------------------------------------------------------------
 Rotational constants (GHZ):           1.7833621           0.6892083           0.5703613
 Standard basis: def2SVP (5D, 7F)
 There are   265 symmetry adapted cartesian basis functions of A   symmetry.
 There are   254 symmetry adapted basis functions of A   symmetry.
   254 basis functions,   415 primitive gaussians,   265 cartesian basis functions
    44 alpha electrons       43 beta electrons
       nuclear repulsion energy       688.8412322439 Hartrees.
 NAtoms=   31 NActive=   31 NUniq=   31 SFac= 1.00D+00 NAtFMM=   60 NAOKFM=F Big=F
 Integral buffers will be    131072 words long.
 Raffenetti 2 integral format.
 Two-electron integral symmetry is turned on.
 One-electron integrals computed using PRISM.
   1 Symmetry operations used in ECPInt.
 ECPInt:  NShTT=    8001 NPrTT=   27231 LenC2=    7826 LenP2D=   20902.
 LDataN:  DoStor=T MaxTD1= 4 Len=   56
 NBasis=   254 RedAO= T EigKep=  9.30D-04  NBF=   254
 NBsUse=   254 1.00D-06 EigRej= -1.00D+00 NBFU=   254
 ExpMin= 1.22D-01 ExpMax= 2.27D+03 ExpMxC= 3.41D+02 IAcc=3 IRadAn=         5 AccDes= 0.00D+00
 Harris functional with IExCor=  402 and IRadAn=       5 diagonalized for initial guess.
 HarFok:  IExCor=  402 AccDes= 0.00D+00 IRadAn=         5 IDoV= 1 UseB2=F ITyADJ=14
 ICtDFT=  3500011 ScaDFX=  1.000000  1.000000  1.000000  1.000000
 FoFCou: FMM=F IPFlag=           0 FMFlag=      100000 FMFlg1=           0
         NFxFlg=           0 DoJE=T BraDBF=F KetDBF=T FulRan=T
         wScrn=  0.000000 ICntrl=       500 IOpCl=  0 I1Cent=   200000004 NGrid=           0
         NMat0=    1 NMatS0=      1 NMatT0=    0 NMatD0=    1 NMtDS0=    0 NMtDT0=    0
 Petite list used in FoFCou.
 Initial guess <Sx>= 0.0000 <Sy>= 0.0000 <Sz>= 0.5000 <S**2>= 0.7500 S= 0.5000
 Requested convergence on RMS density matrix=1.00D-08 within 128 cycles.
 Requested convergence on MAX density matrix=1.00D-06.
 Requested convergence on             energy=1.00D-06.
 No special actions if energy rises.
 Integral accuracy reduced to 1.0D-05 until final iterations.
 Initial convergence to 1.0D-05 achieved.  Increase integral accuracy.
 SCF Done:  E(UB3LYP) =  -467.670917701     A.U. after   25 cycles
            NFock= 25  Conv=0.76D-08     -V/T= 2.0118
 <Sx>= 0.0000 <Sy>= 0.0000 <Sz>= 0.5000 <S**2>= 0.7525 S= 0.5012
 <L.S>= 0.000000000000E+00
 Annihilation of the first spin contaminant:
 S**2 before annihilation     0.7525,   after     0.7500

 **********************************************************************

            Population analysis using the SCF Density.

 **********************************************************************

 Orbital symmetries:
 Alpha Orbitals:
       Occupied  (A) (A) (A) (A) (A) (A) (A) (A) (A) (A) (A) (A)
                 (A) (A) (A) (A) (A) (A) (A) (A) (A) (A) (A) (A)
                 (A) (A) (A) (A) (A) (A) (A) (A) (A) (A) (A) (A)
                 (A) (A) (A) (A) (A) (A) (A) (A)
       Virtual   (A) (A) (A) (A) (A) (A) (A) (A) (A) (A) (A) (A)
                 (A) (A) (A) (A) (A) (A) (A) (A) (A) (A) (A) (A)
                 (A) (A) (A) (A) (A) (A) (A) (A) (A) (A) (A) (A)
                 (A) (A) (A) (A) (A) (A) (A) (A) (A) (A) (A) (A)
                 (A) (A) (A) (A) (A) (A) (A) (A) (A) (A) (A) (A)
                 (A) (A) (A) (A) (A) (A) (A) (A) (A) (A) (A) (A)
                 (A) (A) (A) (A) (A) (A) (A) (A) (A) (A) (A) (A)
                 (A) (A) (A) (A) (A) (A) (A) (A) (A) (A) (A) (A)
                 (A) (A) (A) (A) (A) (A) (A) (A) (A) (A) (A) (A)
                 (A) (A) (A) (A) (A) (A) (A) (A) (A) (A) (A) (A)
                 (A) (A) (A) (A) (A) (A) (A) (A) (A) (A) (A) (A)
                 (A) (A) (A) (A) (A) (A) (A) (A) (A) (A) (A) (A)
                 (A) (A) (A) (A) (A) (A) (A) (A) (A) (A) (A) (A)
                 (A) (A) (A) (A) (A) (A) (A) (A) (A) (A) (A) (A)
                 (A) (A) (A) (A) (A) (A) (A) (A) (A) (A) (A) (A)
                 (A) (A) (A) (A) (A) (A) (A) (A) (A) (A) (A) (A)
                 (A) (A) (A) (A) (A) (A) (A) (A) (A) (A) (A) (A)
                 (A) (A) (A) (A) (A) (A)
 Beta  Orbitals:
       Occupied  (A) (A) (A) (A) (A) (A) (A) (A) (A) (A) (A) (A)
                 (A) (A) (A) (A) (A) (A) (A) (A) (A) (A) (A) (A)
                 (A) (A) (A) (A) (A) (A) (A) (A) (A) (A) (A) (A)
                 (A) (A) (A) (A) (A) (A) (A)
       Virtual   (A) (A) (A) (A) (A) (A) (A) (A) (A) (A) (A) (A)
                 (A) (A) (A) (A) (A) (A) (A) (A) (A) (A) (A) (A)
                 (A) (A) (A) (A) (A) (A) (A) (A) (A) (A) (A) (A)
                 (A) (A) (A) (A) (A) (A) (A) (A) (A) (A) (A) (A)
                 (A) (A) (A) (A) (A) (A) (A) (A) (A) (A) (A) (A)
                 (A) (A) (A) (A) (A) (A) (A) (A) (A) (A) (A) (A)
                 (A) (A) (A) (A) (A) (A) (A) (A) (A) (A) (A) (A)
                 (A) (A) (A) (A) (A) (A) (A) (A) (A) (A) (A) (A)
                 (A) (A) (A) (A) (A) (A) (A) (A) (A) (A) (A) (A)
                 (A) (A) (A) (A) (A) (A) (A) (A) (A) (A) (A) (A)
                 (A) (A) (A) (A) (A) (A) (A) (A) (A) (A) (A) (A)
                 (A) (A) (A) (A) (A) (A) (A) (A) (A) (A) (A) (A)
                 (A) (A) (A) (A) (A) (A) (A) (A) (A) (A) (A) (A)
                 (A) (A) (A) (A) (A) (A) (A) (A) (A) (A) (A) (A)
                 (A) (A) (A) (A) (A) (A) (A) (A) (A) (A) (A) (A)
                 (A) (A) (A) (A) (A) (A) (A) (A) (A) (A) (A) (A)
                 (A) (A) (A) (A) (A) (A) (A) (A) (A) (A) (A) (A)
                 (A) (A) (A) (A) (A) (A) (A)
 The electronic state is 2-A.
 Alpha  occ. eigenvalues --  -19.39227 -10.43917 -10.37838 -10.36787 -10.35948
 Alpha  occ. eigenvalues --  -10.35673 -10.34587 -10.33959 -10.32470 -10.32179
 Alpha  occ. eigenvalues --  -10.31649  -1.25379  -1.01543  -0.96337  -0.91405
 Alpha  occ. eigenvalues --   -0.90095  -0.83431  -0.82118  -0.79401  -0.76575
 Alpha  occ. eigenvalues --   -0.73486  -0.71205  -0.70913  -0.64953  -0.64776
 Alpha  occ. eigenvalues --   -0.62182  -0.61542  -0.59069  -0.57503  -0.56800
 Alpha  occ. eigenvalues --   -0.56573  -0.55799  -0.55084  -0.53249  -0.52078
 Alpha  occ. eigenvalues --   -0.51290  -0.51071  -0.50233  -0.49850  -0.48960
 Alpha  occ. eigenvalues --   -0.47863  -0.47595  -0.46948  -0.46493
 Alpha virt. eigenvalues --   -0.12393  -0.09012  -0.08651  -0.07567  -0.04871
 Alpha virt. eigenvalues --   -0.04048  -0.03722  -0.03069  -0.02503  -0.01529
 Alpha virt. eigenvalues --   -0.01150  -0.00647   0.00727   0.00995   0.01674
 Alpha virt. eigenvalues --    0.02155   0.02567   0.03004   0.03688   0.04535
 Alpha virt. eigenvalues --    0.05046   0.05153   0.06316   0.07552   0.08424
 Alpha virt. eigenvalues --    0.09317   0.10122   0.11175   0.11909   0.12484
 Alpha virt. eigenvalues --    0.13288   0.24651   0.25696   0.26313   0.27546
 Alpha virt. eigenvalues --    0.27972   0.28433   0.29013   0.30170   0.32019
 Alpha virt. eigenvalues --    0.36873   0.37693   0.39172   0.40473   0.41943
 Alpha virt. eigenvalues --    0.42798   0.44123   0.44399   0.45133   0.46451
 Alpha virt. eigenvalues --    0.46870   0.47900   0.48259   0.49444   0.49924
 Alpha virt. eigenvalues --    0.50537   0.50864   0.51357   0.51592   0.52402
 Alpha virt. eigenvalues --    0.52498   0.53204   0.53810   0.54438   0.54982
 Alpha virt. eigenvalues --    0.55771   0.56067   0.56451   0.56723   0.57398
 Alpha virt. eigenvalues --    0.57874   0.58632   0.58700   0.59831   0.60334
 Alpha virt. eigenvalues --    0.60642   0.61789   0.66403   0.69943   0.73828
 Alpha virt. eigenvalues --    0.76435   0.79663   0.82596   0.84527   0.87225
 Alpha virt. eigenvalues --    0.89716   0.91761   0.93655   0.95642   0.98658
 Alpha virt. eigenvalues --    0.99499   1.00423   1.03161   1.04188   1.06544
 Alpha virt. eigenvalues --    1.09229   1.10755   1.12881   1.15091   1.18583
 Alpha virt. eigenvalues --    1.19492   1.22914   1.25517   1.26132   1.28113
 Alpha virt. eigenvalues --    1.32908   1.35733   1.39502   1.40192   1.40441
 Alpha virt. eigenvalues --    1.41523   1.43661   1.46251   1.49279   1.49986
 Alpha virt. eigenvalues --    1.54640   1.56601   1.57115   1.57945   1.58870
 Alpha virt. eigenvalues --    1.59577   1.61523   1.62279   1.63559   1.63830
 Alpha virt. eigenvalues --    1.64800   1.65656   1.66130   1.67199   1.67625
 Alpha virt. eigenvalues --    1.67819   1.68687   1.69689   1.70518   1.71390
 Alpha virt. eigenvalues --    1.71711   1.72466   1.72986   1.73658   1.75448
 Alpha virt. eigenvalues --    1.75964   1.76540   1.77850   1.79372   1.80896
 Alpha virt. eigenvalues --    1.81307   1.83483   1.84553   1.85535   1.85917
 Alpha virt. eigenvalues --    1.88123   1.91937   1.93067   1.95253   1.96218
 Alpha virt. eigenvalues --    2.00357   2.01711   2.03625   2.05664   2.06179
 Alpha virt. eigenvalues --    2.09623   2.10893   2.14148   2.16255   2.16888
 Alpha virt. eigenvalues --    2.17522   2.21477   2.24578   2.25964   2.27489
 Alpha virt. eigenvalues --    2.28022   2.29209   2.31315   2.31982   2.34958
 Alpha virt. eigenvalues --    2.37625   2.39073   2.41199   2.43051   2.43499
 Alpha virt. eigenvalues --    2.46303   2.47708   2.49082   2.51048   2.54208
 Alpha virt. eigenvalues --    2.56504   2.64880   2.66615   2.67239   2.69604
 Alpha virt. eigenvalues --    2.71492   2.72189   2.73789   2.74931   2.76314
 Alpha virt. eigenvalues --    2.77201   2.78658   2.79194   2.83779   2.84694
 Alpha virt. eigenvalues --    2.86681   2.88560   2.89882   2.90014   2.94897
 Alpha virt. eigenvalues --    2.94988   2.95811   3.01977   3.17388   3.55484
  Beta  occ. eigenvalues --  -19.38268 -10.43820 -10.37578 -10.36671 -10.35759
  Beta  occ. eigenvalues --  -10.35604 -10.34517 -10.33903 -10.32386 -10.32170
  Beta  occ. eigenvalues --  -10.31640  -1.23402  -1.00926  -0.95793  -0.90639
  Beta  occ. eigenvalues --   -0.89708  -0.82932  -0.81944  -0.78929  -0.76062
  Beta  occ. eigenvalues --   -0.72851  -0.70524  -0.70377  -0.64075  -0.63153
  Beta  occ. eigenvalues --   -0.61588  -0.60992  -0.58629  -0.56976  -0.56373
  Beta  occ. eigenvalues --   -0.55519  -0.55228  -0.53947  -0.52963  -0.51549
  Beta  occ. eigenvalues --   -0.50704  -0.49879  -0.49676  -0.48719  -0.47888
  Beta  occ. eigenvalues --   -0.47508  -0.46614  -0.46263
  Beta virt. eigenvalues --   -0.40874  -0.12126  -0.08814  -0.08503  -0.07469
  Beta virt. eigenvalues --   -0.04689  -0.03857  -0.03556  -0.02979  -0.02384
  Beta virt. eigenvalues --   -0.01338  -0.01000  -0.00488   0.00907   0.01150
  Beta virt. eigenvalues --    0.01786   0.02356   0.02723   0.03179   0.03952
  Beta virt. eigenvalues --    0.04932   0.05207   0.05334   0.06528   0.07807
  Beta virt. eigenvalues --    0.08817   0.09628   0.10335   0.11488   0.12121
  Beta virt. eigenvalues --    0.12689   0.13485   0.24855   0.25952   0.26489
  Beta virt. eigenvalues --    0.27828   0.28221   0.28559   0.29446   0.30453
  Beta virt. eigenvalues --    0.32307   0.37060   0.38040   0.39525   0.40737
  Beta virt. eigenvalues --    0.42238   0.43152   0.44473   0.44724   0.45420
  Beta virt. eigenvalues --    0.46747   0.47203   0.48099   0.48645   0.49743
  Beta virt. eigenvalues --    0.50087   0.50696   0.51051   0.51738   0.51776
  Beta virt. eigenvalues --    0.52650   0.52733   0.53365   0.54070   0.54643
  Beta virt. eigenvalues --    0.55124   0.55909   0.56245   0.56593   0.56898
  Beta virt. eigenvalues --    0.57551   0.58037   0.58812   0.58881   0.60002
  Beta virt. eigenvalues --    0.60505   0.60892   0.61911   0.66533   0.70217
  Beta virt. eigenvalues --    0.74080   0.76733   0.80003   0.83313   0.84831
  Beta virt. eigenvalues --    0.88777   0.90039   0.91944   0.93903   0.95870
  Beta virt. eigenvalues --    0.98854   0.99814   1.00822   1.03408   1.04606
  Beta virt. eigenvalues --    1.06788   1.09496   1.11005   1.13070   1.15379
  Beta virt. eigenvalues --    1.18862   1.19761   1.23275   1.25829   1.26567
  Beta virt. eigenvalues --    1.28644   1.33127   1.36031   1.39689   1.40293
  Beta virt. eigenvalues --    1.40628   1.41717   1.44089   1.46492   1.49611
  Beta virt. eigenvalues --    1.50215   1.55026   1.56885   1.57320   1.58227
  Beta virt. eigenvalues --    1.59293   1.59834   1.61734   1.62620   1.63782
  Beta virt. eigenvalues --    1.63988   1.65047   1.65953   1.66323   1.67600
  Beta virt. eigenvalues --    1.67808   1.68024   1.68884   1.69915   1.70728
  Beta virt. eigenvalues --    1.71751   1.72034   1.72739   1.73203   1.73905
  Beta virt. eigenvalues --    1.75778   1.76222   1.76837   1.78147   1.79655
  Beta virt. eigenvalues --    1.81203   1.81539   1.83677   1.84845   1.85726
  Beta virt. eigenvalues --    1.86142   1.88385   1.92212   1.93316   1.95577
  Beta virt. eigenvalues --    1.96681   2.00679   2.02089   2.03900   2.05999
  Beta virt. eigenvalues --    2.06716   2.09895   2.11234   2.14515   2.16531
  Beta virt. eigenvalues --    2.17273   2.17818   2.21735   2.24883   2.26285
  Beta virt. eigenvalues --    2.27671   2.28256   2.29375   2.31527   2.32221
  Beta virt. eigenvalues --    2.35347   2.37954   2.39388   2.41483   2.43421
  Beta virt. eigenvalues --    2.43734   2.46592   2.47981   2.49449   2.51244
  Beta virt. eigenvalues --    2.54496   2.56937   2.65412   2.67445   2.68009
  Beta virt. eigenvalues --    2.69879   2.71887   2.72458   2.74182   2.75243
  Beta virt. eigenvalues --    2.76978   2.77808   2.79301   2.79801   2.84254
  Beta virt. eigenvalues --    2.85446   2.87113   2.88906   2.90157   2.90552
  Beta virt. eigenvalues --    2.95340   2.95460   2.96020   3.02374   3.18812
  Beta virt. eigenvalues --    3.56171
          Condensed to atoms (all electrons):
               1          2          3          4          5          6
     1  C    4.465605   0.405392  -0.044262   0.008229   0.000652   0.000010
     2  C    0.405392   4.889726   0.398812  -0.041728  -0.010874   0.000580
     3  C   -0.044262   0.398812   4.654880   0.379228  -0.035019   0.007142
     4  C    0.008229  -0.041728   0.379228   4.700622   0.337459  -0.033597
     5  C    0.000652  -0.010874  -0.035019   0.337459   5.309747   0.290038
     6  C    0.000010   0.000580   0.007142  -0.033597   0.290038   4.794692
     7  C    0.000002  -0.000119   0.000281  -0.015562  -0.053158   0.405859
     8  C   -0.000000  -0.000026   0.000289  -0.010216  -0.050069   0.432887
     9  C    0.006875  -0.024896  -0.014734  -0.049795   0.218947  -0.034992
    10  O   -0.000043   0.004366   0.000130   0.004039  -0.069749  -0.003702
    11  C   -0.035032   0.295820  -0.061058  -0.012125  -0.041984   0.007421
    12  H    0.388053  -0.013984  -0.011351   0.000420  -0.000146   0.000002
    13  H    0.385172  -0.016389   0.008247  -0.000534  -0.000029  -0.000001
    14  H    0.386212  -0.011185  -0.007111   0.000655  -0.000010   0.000000
    15  H   -0.025576   0.359826  -0.030310  -0.000926  -0.008761  -0.000015
    16  H   -0.005320  -0.022233   0.361655  -0.016035  -0.005256   0.000022
    17  H   -0.001287  -0.017370   0.357371  -0.004332   0.006483  -0.000147
    18  H   -0.000290   0.006615  -0.002520   0.359693  -0.015932  -0.003582
    19  H    0.000087  -0.006487  -0.013091   0.358253  -0.018171  -0.008410
    20  H    0.000012  -0.007430   0.001038  -0.029243   0.338758  -0.022256
    21  H    0.000002  -0.000157  -0.000329   0.010442  -0.023465   0.348906
    22  H    0.000001  -0.000010  -0.000118   0.005337  -0.009258  -0.016201
    23  H   -0.000000  -0.000008   0.000029  -0.001684  -0.010245  -0.019389
    24  H   -0.000000   0.000004  -0.000006   0.000293   0.008802  -0.013754
    25  H    0.000000  -0.000018   0.000009   0.004352  -0.013606  -0.014225
    26  H   -0.000000   0.000002  -0.000009   0.000261   0.008289  -0.014001
    27  H   -0.000000  -0.000003   0.000000  -0.003591  -0.003888  -0.017321
    28  H    0.000185  -0.003388  -0.004504  -0.001576  -0.032782  -0.012268
    29  H   -0.000018   0.000290   0.000037  -0.000405   0.009931   0.000197
    30  H   -0.003002  -0.012598  -0.006365  -0.004021  -0.019991   0.000074
    31  H   -0.003972  -0.003923   0.008953  -0.000077   0.011083  -0.000325
               7          8          9         10         11         12
     1  C    0.000002  -0.000000   0.006875  -0.000043  -0.035032   0.388053
     2  C   -0.000119  -0.000026  -0.024896   0.004366   0.295820  -0.013984
     3  C    0.000281   0.000289  -0.014734   0.000130  -0.061058  -0.011351
     4  C   -0.015562  -0.010216  -0.049795   0.004039  -0.012125   0.000420
     5  C   -0.053158  -0.050069   0.218947  -0.069749  -0.041984  -0.000146
     6  C    0.405859   0.432887  -0.034992  -0.003702   0.007421   0.000002
     7  C    4.579148  -0.052131  -0.005978  -0.001340  -0.000035  -0.000000
     8  C   -0.052131   4.511556   0.009107  -0.000061  -0.000214   0.000000
     9  C   -0.005978   0.009107   4.901636   0.305427   0.308577   0.000415
    10  O   -0.001340  -0.000061   0.305427   7.576956  -0.019140  -0.000000
    11  C   -0.000035  -0.000214   0.308577  -0.019140   4.856516  -0.011309
    12  H   -0.000000   0.000000   0.000415  -0.000000  -0.011309   0.630874
    13  H   -0.000000   0.000000   0.000706  -0.000007  -0.006628  -0.021054
    14  H   -0.000000  -0.000000  -0.000415   0.000001   0.007549  -0.019269
    15  H   -0.000027  -0.000003  -0.004901  -0.000021  -0.027424   0.007766
    16  H    0.000011  -0.000053  -0.008433   0.000009  -0.006947   0.006961
    17  H   -0.000010  -0.000028   0.001296  -0.000000   0.009881  -0.001079
    18  H   -0.002337   0.006138   0.008817  -0.000093   0.000673  -0.000002
    19  H    0.008719  -0.001459  -0.009136  -0.000033  -0.007490   0.000015
    20  H    0.010104  -0.009552  -0.009046   0.000293  -0.007684  -0.000033
    21  H   -0.029371  -0.018464  -0.017982   0.021626   0.001577   0.000000
    22  H    0.384241  -0.005731  -0.002921   0.000119   0.000089   0.000000
    23  H    0.380414   0.007134   0.005236   0.000965   0.000110  -0.000000
    24  H    0.379719  -0.004174   0.000068  -0.000113  -0.000013   0.000000
    25  H   -0.008868   0.390650  -0.000051  -0.000003   0.000018   0.000000
    26  H   -0.003849   0.378195  -0.000416  -0.000021   0.000007  -0.000000
    27  H    0.007890   0.382492   0.000685  -0.000016  -0.000035   0.000000
    28  H    0.009023  -0.000032   0.358729  -0.026249  -0.022174   0.000021
    29  H   -0.000098   0.000027  -0.020580   0.317186  -0.001195   0.000001
    30  H    0.000019  -0.000047   0.000300   0.000395   0.348962   0.006875
    31  H   -0.000008   0.000012  -0.020600  -0.002084   0.351591  -0.001185
              13         14         15         16         17         18
     1  C    0.385172   0.386212  -0.025576  -0.005320  -0.001287  -0.000290
     2  C   -0.016389  -0.011185   0.359826  -0.022233  -0.017370   0.006615
     3  C    0.008247  -0.007111  -0.030310   0.361655   0.357371  -0.002520
     4  C   -0.000534   0.000655  -0.000926  -0.016035  -0.004332   0.359693
     5  C   -0.000029  -0.000010  -0.008761  -0.005256   0.006483  -0.015932
     6  C   -0.000001   0.000000  -0.000015   0.000022  -0.000147  -0.003582
     7  C   -0.000000  -0.000000  -0.000027   0.000011  -0.000010  -0.002337
     8  C    0.000000  -0.000000  -0.000003  -0.000053  -0.000028   0.006138
     9  C    0.000706  -0.000415  -0.004901  -0.008433   0.001296   0.008817
    10  O   -0.000007   0.000001  -0.000021   0.000009  -0.000000  -0.000093
    11  C   -0.006628   0.007549  -0.027424  -0.006947   0.009881   0.000673
    12  H   -0.021054  -0.019269   0.007766   0.006961  -0.001079  -0.000002
    13  H    0.628419  -0.019691  -0.006889  -0.000147  -0.000081   0.000013
    14  H   -0.019691   0.606882  -0.006712  -0.001001   0.003802  -0.000015
    15  H   -0.006889  -0.006712   0.702702   0.008970  -0.008418  -0.000134
    16  H   -0.000147  -0.001001   0.008970   0.675682  -0.023334  -0.008109
    17  H   -0.000081   0.003802  -0.008418  -0.023334   0.632866  -0.005209
    18  H    0.000013  -0.000015  -0.000134  -0.008109  -0.005209   0.638365
    19  H    0.000006  -0.000053   0.006128   0.007989  -0.008065  -0.023559
    20  H    0.000001  -0.000005   0.000518   0.006325  -0.000193  -0.008639
    21  H    0.000000  -0.000000   0.000006   0.000001   0.000008  -0.000106
    22  H    0.000000  -0.000000  -0.000029   0.000000  -0.000001  -0.000010
    23  H    0.000000   0.000000  -0.000081  -0.000006   0.000003   0.000100
    24  H    0.000000   0.000000   0.000002   0.000000   0.000000  -0.000029
    25  H   -0.000000  -0.000000   0.000002   0.000037  -0.000003   0.003806
    26  H    0.000000   0.000000  -0.000000  -0.000001   0.000000  -0.000468
    27  H    0.000000  -0.000000  -0.000000  -0.000017   0.000001   0.001119
    28  H   -0.000082  -0.000011   0.007849   0.000468  -0.000142  -0.000445
    29  H    0.000001   0.000000  -0.000008   0.000002  -0.000003   0.000018
    30  H   -0.001361  -0.000223   0.008673   0.005330  -0.000190  -0.000099
    31  H    0.005654  -0.000073  -0.009155  -0.000059  -0.000377   0.000037
              19         20         21         22         23         24
     1  C    0.000087   0.000012   0.000002   0.000001  -0.000000  -0.000000
     2  C   -0.006487  -0.007430  -0.000157  -0.000010  -0.000008   0.000004
     3  C   -0.013091   0.001038  -0.000329  -0.000118   0.000029  -0.000006
     4  C    0.358253  -0.029243   0.010442   0.005337  -0.001684   0.000293
     5  C   -0.018171   0.338758  -0.023465  -0.009258  -0.010245   0.008802
     6  C   -0.008410  -0.022256   0.348906  -0.016201  -0.019389  -0.013754
     7  C    0.008719   0.010104  -0.029371   0.384241   0.380414   0.379719
     8  C   -0.001459  -0.009552  -0.018464  -0.005731   0.007134  -0.004174
     9  C   -0.009136  -0.009046  -0.017982  -0.002921   0.005236   0.000068
    10  O   -0.000033   0.000293   0.021626   0.000119   0.000965  -0.000113
    11  C   -0.007490  -0.007684   0.001577   0.000089   0.000110  -0.000013
    12  H    0.000015  -0.000033   0.000000   0.000000  -0.000000   0.000000
    13  H    0.000006   0.000001   0.000000   0.000000   0.000000   0.000000
    14  H   -0.000053  -0.000005  -0.000000  -0.000000   0.000000   0.000000
    15  H    0.006128   0.000518   0.000006  -0.000029  -0.000081   0.000002
    16  H    0.007989   0.006325   0.000001   0.000000  -0.000006   0.000000
    17  H   -0.008065  -0.000193   0.000008  -0.000001   0.000003   0.000000
    18  H   -0.023559  -0.008639  -0.000106  -0.000010   0.000100  -0.000029
    19  H    0.671179   0.008588  -0.000131   0.003015   0.000182  -0.000333
    20  H    0.008588   0.684320  -0.009020  -0.000310  -0.000198  -0.000270
    21  H   -0.000131  -0.009020   0.667050   0.007097  -0.005450  -0.005387
    22  H    0.003015  -0.000310   0.007097   0.618367  -0.023245  -0.014459
    23  H    0.000182  -0.000198  -0.005450  -0.023245   0.654206  -0.017376
    24  H   -0.000333  -0.000270  -0.005387  -0.014459  -0.017376   0.604639
    25  H    0.000056  -0.001395   0.006643   0.004865   0.000104  -0.000838
    26  H   -0.000005   0.000205  -0.005988  -0.000784   0.000022   0.003411
    27  H    0.000076   0.006997  -0.006579  -0.000027  -0.000467   0.000109
    28  H    0.006298   0.009047  -0.001203  -0.000893   0.003633  -0.000251
    29  H   -0.000002  -0.000409  -0.000759   0.000009   0.000005   0.000001
    30  H    0.000392   0.007746  -0.000043  -0.000007  -0.000025   0.000001
    31  H    0.000036  -0.000321  -0.000054   0.000001   0.000038  -0.000001
              25         26         27         28         29         30
     1  C    0.000000  -0.000000  -0.000000   0.000185  -0.000018  -0.003002
     2  C   -0.000018   0.000002  -0.000003  -0.003388   0.000290  -0.012598
     3  C    0.000009  -0.000009   0.000000  -0.004504   0.000037  -0.006365
     4  C    0.004352   0.000261  -0.003591  -0.001576  -0.000405  -0.004021
     5  C   -0.013606   0.008289  -0.003888  -0.032782   0.009931  -0.019991
     6  C   -0.014225  -0.014001  -0.017321  -0.012268   0.000197   0.000074
     7  C   -0.008868  -0.003849   0.007890   0.009023  -0.000098   0.000019
     8  C    0.390650   0.378195   0.382492  -0.000032   0.000027  -0.000047
     9  C   -0.000051  -0.000416   0.000685   0.358729  -0.020580   0.000300
    10  O   -0.000003  -0.000021  -0.000016  -0.026249   0.317186   0.000395
    11  C    0.000018   0.000007  -0.000035  -0.022174  -0.001195   0.348962
    12  H    0.000000  -0.000000   0.000000   0.000021   0.000001   0.006875
    13  H   -0.000000   0.000000   0.000000  -0.000082   0.000001  -0.001361
    14  H   -0.000000   0.000000  -0.000000  -0.000011   0.000000  -0.000223
    15  H    0.000002  -0.000000  -0.000000   0.007849  -0.000008   0.008673
    16  H    0.000037  -0.000001  -0.000017   0.000468   0.000002   0.005330
    17  H   -0.000003   0.000000   0.000001  -0.000142  -0.000003  -0.000190
    18  H    0.003806  -0.000468   0.001119  -0.000445   0.000018  -0.000099
    19  H    0.000056  -0.000005   0.000076   0.006298  -0.000002   0.000392
    20  H   -0.001395   0.000205   0.006997   0.009047  -0.000409   0.007746
    21  H    0.006643  -0.005988  -0.006579  -0.001203  -0.000759  -0.000043
    22  H    0.004865  -0.000784  -0.000027  -0.000893   0.000009  -0.000007
    23  H    0.000104   0.000022  -0.000467   0.003633   0.000005  -0.000025
    24  H   -0.000838   0.003411   0.000109  -0.000251   0.000001   0.000001
    25  H    0.618491  -0.014491  -0.024070  -0.000060   0.000001  -0.000001
    26  H   -0.014491   0.609280  -0.017874   0.000023  -0.000001   0.000001
    27  H   -0.024070  -0.017874   0.637393  -0.000023  -0.000001  -0.000005
    28  H   -0.000060   0.000023  -0.000023   0.651240  -0.005247   0.008721
    29  H    0.000001  -0.000001  -0.000001  -0.005247   0.475358  -0.001488
    30  H   -0.000001   0.000001  -0.000005   0.008721  -0.001488   0.643962
    31  H   -0.000000  -0.000000   0.000000  -0.010797   0.006756  -0.029659
              31
     1  C   -0.003972
     2  C   -0.003923
     3  C    0.008953
     4  C   -0.000077
     5  C    0.011083
     6  C   -0.000325
     7  C   -0.000008
     8  C    0.000012
     9  C   -0.020600
    10  O   -0.002084
    11  C    0.351591
    12  H   -0.001185
    13  H    0.005654
    14  H   -0.000073
    15  H   -0.009155
    16  H   -0.000059
    17  H   -0.000377
    18  H    0.000037
    19  H    0.000036
    20  H   -0.000321
    21  H   -0.000054
    22  H    0.000001
    23  H    0.000038
    24  H   -0.000001
    25  H   -0.000000
    26  H   -0.000000
    27  H    0.000000
    28  H   -0.010797
    29  H    0.006756
    30  H   -0.029659
    31  H    0.654615
          Atomic-Atomic Spin Densities.
               1          2          3          4          5          6
     1  C    0.045348   0.005987  -0.002069   0.000216  -0.000233   0.000017
     2  C    0.005987   0.014309  -0.007688   0.000468   0.003052  -0.000464
     3  C   -0.002069  -0.007688   0.026379   0.005488  -0.002911   0.001618
     4  C    0.000216   0.000468   0.005488   0.030399   0.008900  -0.013066
     5  C   -0.000233   0.003052  -0.002911   0.008900   0.012739   0.031214
     6  C    0.000017  -0.000464   0.001618  -0.013066   0.031214   0.102406
     7  C   -0.000001   0.000046  -0.000142   0.001698  -0.002209  -0.008290
     8  C   -0.000000   0.000010  -0.000078   0.000756   0.000847  -0.006565
     9  C    0.000755  -0.006716   0.002002  -0.000457  -0.001699  -0.000876
    10  O   -0.000042   0.000425  -0.000162   0.000100   0.003103   0.000477
    11  C   -0.005798   0.018311   0.003243  -0.000339  -0.004398   0.001346
    12  H    0.001399   0.000275  -0.000155   0.000003  -0.000010   0.000000
    13  H   -0.001043   0.000787   0.000038   0.000003   0.000004  -0.000000
    14  H   -0.001448  -0.000975   0.001200  -0.000075   0.000015  -0.000001
    15  H    0.000913   0.000138   0.000066  -0.000030  -0.000033   0.000024
    16  H    0.000866  -0.000757   0.002445  -0.000043  -0.000341   0.000108
    17  H   -0.002250  -0.000080   0.003942  -0.003046   0.000191  -0.000127
    18  H   -0.000025   0.000178  -0.001117   0.001166   0.000201  -0.001473
    19  H   -0.000013  -0.000078   0.000121   0.000479   0.000648   0.000102
    20  H   -0.000122   0.000934  -0.002215   0.003657   0.001014  -0.005429
    21  H   -0.000002   0.000080  -0.000053   0.000613   0.001842   0.006667
    22  H   -0.000001   0.000038  -0.000072   0.000705   0.000316  -0.004392
    23  H    0.000001  -0.000020   0.000031  -0.000271   0.000771   0.001164
    24  H    0.000000  -0.000002   0.000004  -0.000097  -0.000110  -0.000795
    25  H   -0.000000   0.000010  -0.000120   0.001168  -0.000143  -0.003635
    26  H    0.000000  -0.000001   0.000005  -0.000133  -0.000004  -0.001845
    27  H   -0.000000   0.000002  -0.000010   0.000106  -0.000002  -0.000273
    28  H   -0.000378   0.003130  -0.001232   0.001876  -0.001468  -0.003868
    29  H   -0.000002   0.000012  -0.000001   0.000015  -0.000083  -0.000072
    30  H   -0.001797   0.002351  -0.000710   0.000200   0.000868  -0.000179
    31  H   -0.000557   0.001261  -0.000092   0.000000  -0.000022  -0.000022
               7          8          9         10         11         12
     1  C   -0.000001  -0.000000   0.000755  -0.000042  -0.005798   0.001399
     2  C    0.000046   0.000010  -0.006716   0.000425   0.018311   0.000275
     3  C   -0.000142  -0.000078   0.002002  -0.000162   0.003243  -0.000155
     4  C    0.001698   0.000756  -0.000457   0.000100  -0.000339   0.000003
     5  C   -0.002209   0.000847  -0.001699   0.003103  -0.004398  -0.000010
     6  C   -0.008290  -0.006565  -0.000876   0.000477   0.001346   0.000000
     7  C    0.001799   0.000444   0.000924  -0.000054  -0.000118  -0.000000
     8  C    0.000444   0.000871  -0.000049   0.000003  -0.000020  -0.000000
     9  C    0.000924  -0.000049   0.025636  -0.037700   0.051043   0.000031
    10  O   -0.000054   0.000003  -0.037700   0.397012  -0.012686  -0.000002
    11  C   -0.000118  -0.000020   0.051043  -0.012686   0.085419  -0.000346
    12  H   -0.000000  -0.000000   0.000031  -0.000002  -0.000346  -0.001229
    13  H    0.000000   0.000000  -0.000041   0.000003   0.000161  -0.000124
    14  H    0.000000   0.000000  -0.000018   0.000001   0.000283  -0.000681
    15  H   -0.000005  -0.000000   0.000111  -0.000008   0.000693   0.000008
    16  H   -0.000005  -0.000011   0.000265  -0.000021   0.000312   0.000060
    17  H    0.000016   0.000008  -0.000115   0.000005  -0.000450  -0.000105
    18  H    0.000186   0.000235  -0.000039   0.000005  -0.000175  -0.000001
    19  H   -0.000096   0.000005  -0.000014   0.000005   0.000201  -0.000000
    20  H    0.000264   0.000369  -0.003013   0.001497  -0.001910  -0.000008
    21  H    0.001239  -0.002631  -0.000139  -0.005586  -0.000523  -0.000000
    22  H    0.005673  -0.000174   0.000231  -0.000062  -0.000065  -0.000000
    23  H    0.000390   0.000015  -0.000801   0.000393   0.000093   0.000000
    24  H    0.002394   0.000678  -0.000063   0.000094   0.000009   0.000000
    25  H    0.000828   0.001946   0.000021  -0.000004  -0.000015  -0.000000
    26  H   -0.000135   0.006544  -0.000004   0.000012   0.000003   0.000000
    27  H   -0.000005   0.000407  -0.000017   0.000000  -0.000005  -0.000000
    28  H    0.001307   0.000006   0.005176  -0.002389  -0.008758  -0.000006
    29  H    0.000004   0.000000   0.000052   0.001506  -0.000269  -0.000000
    30  H    0.000009   0.000003  -0.003686   0.002220  -0.000582  -0.000148
    31  H    0.000003   0.000000   0.000201   0.000604  -0.000889  -0.000033
              13         14         15         16         17         18
     1  C   -0.001043  -0.001448   0.000913   0.000866  -0.002250  -0.000025
     2  C    0.000787  -0.000975   0.000138  -0.000757  -0.000080   0.000178
     3  C    0.000038   0.001200   0.000066   0.002445   0.003942  -0.001117
     4  C    0.000003  -0.000075  -0.000030  -0.000043  -0.003046   0.001166
     5  C    0.000004   0.000015  -0.000033  -0.000341   0.000191   0.000201
     6  C   -0.000000  -0.000001   0.000024   0.000108  -0.000127  -0.001473
     7  C    0.000000   0.000000  -0.000005  -0.000005   0.000016   0.000186
     8  C    0.000000   0.000000  -0.000000  -0.000011   0.000008   0.000235
     9  C   -0.000041  -0.000018   0.000111   0.000265  -0.000115  -0.000039
    10  O    0.000003   0.000001  -0.000008  -0.000021   0.000005   0.000005
    11  C    0.000161   0.000283   0.000693   0.000312  -0.000450  -0.000175
    12  H   -0.000124  -0.000681   0.000008   0.000060  -0.000105  -0.000001
    13  H   -0.001032   0.000811  -0.000056  -0.000016   0.000042   0.000000
    14  H    0.000811   0.015281  -0.000210  -0.000188   0.001404   0.000005
    15  H   -0.000056  -0.000210  -0.001905  -0.000024  -0.000179  -0.000009
    16  H   -0.000016  -0.000188  -0.000024   0.001164  -0.001486  -0.000171
    17  H    0.000042   0.001404  -0.000179  -0.001486   0.027309   0.000482
    18  H    0.000000   0.000005  -0.000009  -0.000171   0.000482  -0.000116
    19  H    0.000001   0.000002  -0.000034  -0.000023   0.000049   0.000032
    20  H    0.000003   0.000008  -0.000026  -0.000440   0.000202   0.000456
    21  H    0.000000   0.000000  -0.000002  -0.000008   0.000004   0.000049
    22  H    0.000000   0.000000  -0.000005  -0.000004   0.000021   0.000143
    23  H   -0.000000  -0.000000   0.000004   0.000001  -0.000004  -0.000021
    24  H   -0.000000  -0.000000   0.000000   0.000000  -0.000000  -0.000012
    25  H    0.000000   0.000000  -0.000000  -0.000015   0.000025   0.000583
    26  H   -0.000000  -0.000000   0.000000   0.000001  -0.000001  -0.000036
    27  H    0.000000   0.000000  -0.000000  -0.000002   0.000001   0.000011
    28  H    0.000026   0.000025  -0.000459  -0.000065   0.000179   0.000110
    29  H    0.000000   0.000000  -0.000001  -0.000000   0.000000  -0.000000
    30  H    0.000132   0.000115  -0.000143  -0.000345   0.000158   0.000024
    31  H    0.000087   0.000039  -0.000024  -0.000020   0.000020   0.000001
              19         20         21         22         23         24
     1  C   -0.000013  -0.000122  -0.000002  -0.000001   0.000001   0.000000
     2  C   -0.000078   0.000934   0.000080   0.000038  -0.000020  -0.000002
     3  C    0.000121  -0.002215  -0.000053  -0.000072   0.000031   0.000004
     4  C    0.000479   0.003657   0.000613   0.000705  -0.000271  -0.000097
     5  C    0.000648   0.001014   0.001842   0.000316   0.000771  -0.000110
     6  C    0.000102  -0.005429   0.006667  -0.004392   0.001164  -0.000795
     7  C   -0.000096   0.000264   0.001239   0.005673   0.000390   0.002394
     8  C    0.000005   0.000369  -0.002631  -0.000174   0.000015   0.000678
     9  C   -0.000014  -0.003013  -0.000139   0.000231  -0.000801  -0.000063
    10  O    0.000005   0.001497  -0.005586  -0.000062   0.000393   0.000094
    11  C    0.000201  -0.001910  -0.000523  -0.000065   0.000093   0.000009
    12  H   -0.000000  -0.000008  -0.000000  -0.000000   0.000000   0.000000
    13  H    0.000001   0.000003   0.000000   0.000000  -0.000000  -0.000000
    14  H    0.000002   0.000008   0.000000   0.000000  -0.000000  -0.000000
    15  H   -0.000034  -0.000026  -0.000002  -0.000005   0.000004   0.000000
    16  H   -0.000023  -0.000440  -0.000008  -0.000004   0.000001   0.000000
    17  H    0.000049   0.000202   0.000004   0.000021  -0.000004  -0.000000
    18  H    0.000032   0.000456   0.000049   0.000143  -0.000021  -0.000012
    19  H   -0.002170  -0.000045   0.000012  -0.000043   0.000013  -0.000001
    20  H   -0.000045   0.009679   0.002077   0.000120  -0.000077  -0.000042
    21  H    0.000012   0.002077   0.045048   0.000463  -0.001119  -0.001043
    22  H   -0.000043   0.000120   0.000463   0.013633  -0.001550  -0.001955
    23  H    0.000013  -0.000077  -0.001119  -0.001550   0.001660   0.001240
    24  H   -0.000001  -0.000042  -0.001043  -0.001955   0.001240   0.011012
    25  H   -0.000001   0.000457   0.000613   0.000802  -0.000074  -0.000347
    26  H   -0.000001  -0.000162  -0.001301  -0.000279   0.000077   0.000662
    27  H   -0.000000   0.000141   0.000119   0.000011  -0.000003  -0.000006
    28  H   -0.000117   0.000882   0.001514   0.000803  -0.001686  -0.000217
    29  H   -0.000000   0.000023   0.000042  -0.000000  -0.000005  -0.000000
    30  H   -0.000004   0.000745   0.000082   0.000003  -0.000006  -0.000001
    31  H   -0.000002   0.000046   0.000007   0.000001  -0.000005  -0.000000
              25         26         27         28         29         30
     1  C   -0.000000   0.000000  -0.000000  -0.000378  -0.000002  -0.001797
     2  C    0.000010  -0.000001   0.000002   0.003130   0.000012   0.002351
     3  C   -0.000120   0.000005  -0.000010  -0.001232  -0.000001  -0.000710
     4  C    0.001168  -0.000133   0.000106   0.001876   0.000015   0.000200
     5  C   -0.000143  -0.000004  -0.000002  -0.001468  -0.000083   0.000868
     6  C   -0.003635  -0.001845  -0.000273  -0.003868  -0.000072  -0.000179
     7  C    0.000828  -0.000135  -0.000005   0.001307   0.000004   0.000009
     8  C    0.001946   0.006544   0.000407   0.000006   0.000000   0.000003
     9  C    0.000021  -0.000004  -0.000017   0.005176   0.000052  -0.003686
    10  O   -0.000004   0.000012   0.000000  -0.002389   0.001506   0.002220
    11  C   -0.000015   0.000003  -0.000005  -0.008758  -0.000269  -0.000582
    12  H   -0.000000   0.000000  -0.000000  -0.000006  -0.000000  -0.000148
    13  H    0.000000  -0.000000   0.000000   0.000026   0.000000   0.000132
    14  H    0.000000  -0.000000   0.000000   0.000025   0.000000   0.000115
    15  H   -0.000000   0.000000  -0.000000  -0.000459  -0.000001  -0.000143
    16  H   -0.000015   0.000001  -0.000002  -0.000065  -0.000000  -0.000345
    17  H    0.000025  -0.000001   0.000001   0.000179   0.000000   0.000158
    18  H    0.000583  -0.000036   0.000011   0.000110  -0.000000   0.000024
    19  H   -0.000001  -0.000001  -0.000000  -0.000117  -0.000000  -0.000004
    20  H    0.000457  -0.000162   0.000141   0.000882   0.000023   0.000745
    21  H    0.000613  -0.001301   0.000119   0.001514   0.000042   0.000082
    22  H    0.000802  -0.000279   0.000011   0.000803  -0.000000   0.000003
    23  H   -0.000074   0.000077  -0.000003  -0.001686  -0.000005  -0.000006
    24  H   -0.000347   0.000662  -0.000006  -0.000217  -0.000000  -0.000001
    25  H    0.015457  -0.002624   0.000231   0.000053  -0.000000   0.000003
    26  H   -0.002624   0.015089  -0.000337  -0.000018  -0.000000  -0.000001
    27  H    0.000231  -0.000337  -0.000350   0.000005  -0.000000   0.000002
    28  H    0.000053  -0.000018   0.000005   0.060242   0.000287   0.000580
    29  H   -0.000000  -0.000000  -0.000000   0.000287  -0.010322   0.000076
    30  H    0.000003  -0.000001   0.000002   0.000580   0.000076  -0.000683
    31  H    0.000000  -0.000000   0.000000   0.000528  -0.000037   0.001034
              31
     1  C   -0.000557
     2  C    0.001261
     3  C   -0.000092
     4  C    0.000000
     5  C   -0.000022
     6  C   -0.000022
     7  C    0.000003
     8  C    0.000000
     9  C    0.000201
    10  O    0.000604
    11  C   -0.000889
    12  H   -0.000033
    13  H    0.000087
    14  H    0.000039
    15  H   -0.000024
    16  H   -0.000020
    17  H    0.000020
    18  H    0.000001
    19  H   -0.000002
    20  H    0.000046
    21  H    0.000007
    22  H    0.000001
    23  H   -0.000005
    24  H   -0.000000
    25  H    0.000000
    26  H   -0.000000
    27  H    0.000000
    28  H    0.000528
    29  H   -0.000037
    30  H    0.001034
    31  H   -0.005990
 Mulliken charges and spin densities:
               1          2
     1  C    0.072314   0.039722
     2  C   -0.168606   0.035023
     3  C    0.052682   0.027755
     4  C    0.056163   0.040460
     5  C   -0.117795   0.052060
     6  C   -0.073645   0.093769
     7  C    0.007460   0.006163
     8  C    0.033775   0.003620
     9  C    0.098056   0.031004
    10  O   -0.108839   0.348751
    11  C    0.071696   0.123772
    12  H    0.038010  -0.001069
    13  H    0.044676  -0.000213
    14  H    0.060674   0.015595
    15  H    0.026948  -0.001199
    16  H    0.023485   0.001240
    17  H    0.058556   0.026213
    18  H    0.046184   0.000672
    19  H    0.025403  -0.000970
    20  H    0.032053   0.009086
    21  H    0.061132   0.048063
    22  H    0.050862   0.014363
    23  H    0.025992   0.000212
    24  H    0.059953   0.011400
    25  H    0.048596   0.015218
    26  H    0.058212   0.015513
    27  H    0.037154   0.000026
    28  H    0.066888   0.056068
    29  H    0.220393  -0.008774
    30  H    0.047675   0.000320
    31  H    0.043893  -0.003860
 Sum of Mulliken charges =   1.00000   1.00000
 Mulliken charges and spin densities with hydrogens summed into heavy atoms:
               1          2
     1  C    0.215673   0.054034
     2  C   -0.141658   0.033824
     3  C    0.134723   0.055209
     4  C    0.127750   0.040162
     5  C   -0.085742   0.061146
     6  C   -0.012513   0.141832
     7  C    0.144266   0.032138
     8  C    0.177737   0.034376
     9  C    0.164944   0.087071
    10  O    0.111554   0.339976
    11  C    0.163264   0.120232
 Electronic spatial extent (au):  <R**2>=           2172.0908
 Charge=              1.0000 electrons
 Dipole moment (field-independent basis, Debye):
    X=             -0.9967    Y=              2.0932    Z=              0.6545  Tot=              2.4090
 Quadrupole moment (field-independent basis, Debye-Ang):
   XX=            -45.3781   YY=            -52.1015   ZZ=            -65.6847
   XY=             -1.7739   XZ=             -0.0625   YZ=              1.3960
 Traceless Quadrupole moment (field-independent basis, Debye-Ang):
   XX=              9.0100   YY=              2.2866   ZZ=            -11.2966
   XY=             -1.7739   XZ=             -0.0625   YZ=              1.3960
 Octapole moment (field-independent basis, Debye-Ang**2):
  XXX=             -0.9637  YYY=             43.2362  ZZZ=             -1.9713  XYY=             -7.9808
  XXY=             -5.0815  XXZ=              1.0940  XZZ=              2.2001  YZZ=              2.3875
  YYZ=              3.0982  XYZ=              2.8590
 Hexadecapole moment (field-independent basis, Debye-Ang**3):
 XXXX=          -1675.3212 YYYY=           -465.7880 ZZZZ=           -271.3376 XXXY=             13.0765
 XXXZ=            -10.2172 YYYX=             -5.9300 YYYZ=             -2.8264 ZZZX=              1.9654
 ZZZY=             -2.1403 XXYY=           -406.4518 XXZZ=           -358.7262 YYZZ=           -150.3149
 XXYZ=              0.0267 YYXZ=             -3.2736 ZZXY=             -0.0387
 N-N= 6.888412322439D+02 E-N=-2.445738206543D+03  KE= 4.622119944049D+02
                          Isotropic Fermi Contact Couplings
        Atom                 a.u.       MegaHertz       Gauss      10(-4) cm-1
     1  C(13)              0.01921      21.59421       7.70535       7.20305
     2  C(13)             -0.00388      -4.36323      -1.55691      -1.45542
     3  C(13)              0.00024       0.26821       0.09570       0.08947
     4  C(13)              0.00115       1.29263       0.46124       0.43117
     5  C(13)             -0.00125      -1.40996      -0.50311      -0.47031
     6  C(13)              0.01340      15.06199       5.37449       5.02414
     7  C(13)             -0.00481      -5.40791      -1.92968      -1.80388
     8  C(13)             -0.00416      -4.67204      -1.66710      -1.55843
     9  C(13)             -0.01280     -14.39067      -5.13495      -4.80021
    10  O(17)              0.13049     -79.10420     -28.22635     -26.38632
    11  C(13)              0.02210      24.84520       8.86539       8.28747
    12  H(1)              -0.00021      -0.94377      -0.33676      -0.31481
    13  H(1)              -0.00021      -0.91691      -0.32718      -0.30585
    14  H(1)               0.00595      26.59242       9.48884       8.87028
    15  H(1)              -0.00033      -1.49494      -0.53343      -0.49866
    16  H(1)               0.00091       4.04831       1.44454       1.35037
    17  H(1)               0.01139      50.92285      18.17054      16.98604
    18  H(1)               0.00015       0.67105       0.23945       0.22384
    19  H(1)              -0.00014      -0.64339      -0.22958      -0.21461
    20  H(1)               0.00296      13.21963       4.71709       4.40959
    21  H(1)               0.02567     114.76058      40.94943      38.28001
    22  H(1)               0.00598      26.74714       9.54404       8.92189
    23  H(1)               0.00046       2.06134       0.73554       0.68759
    24  H(1)               0.00512      22.89702       8.17023       7.63762
    25  H(1)               0.00581      25.96114       9.26358       8.65970
    26  H(1)               0.00720      32.16480      11.47720      10.72902
    27  H(1)              -0.00002      -0.07200      -0.02569      -0.02401
    28  H(1)               0.02500     111.75606      39.87734      37.27781
    29  H(1)              -0.00460     -20.57119      -7.34031      -6.86181
    30  H(1)              -0.00054      -2.43191      -0.86776      -0.81120
    31  H(1)              -0.00171      -7.63163      -2.72315      -2.54564
 --------------------------------------------------------
       Center         ----  Spin Dipole Couplings  ----
                      3XX-RR        3YY-RR        3ZZ-RR
 --------------------------------------------------------
     1   Atom        0.063842     -0.029344     -0.034497
     2   Atom        0.051473     -0.014873     -0.036599
     3   Atom        0.046889     -0.021985     -0.024904
     4   Atom        0.038638     -0.009744     -0.028894
     5   Atom        0.099329     -0.033652     -0.065677
     6   Atom        0.087393      0.003449     -0.090842
     7   Atom        0.001079      0.007804     -0.008883
     8   Atom        0.006339      0.007430     -0.013769
     9   Atom        0.078832     -0.067488     -0.011344
    10   Atom        0.556778     -0.633174      0.076396
    11   Atom        0.187629     -0.070983     -0.116646
    12   Atom        0.001326     -0.004497      0.003171
    13   Atom        0.003528      0.001447     -0.004975
    14   Atom       -0.000607      0.004198     -0.003592
    15   Atom       -0.000600     -0.004350      0.004949
    16   Atom       -0.000954     -0.001755      0.002709
    17   Atom       -0.004239      0.008876     -0.004637
    18   Atom       -0.000656      0.007082     -0.006426
    19   Atom       -0.001842     -0.001449      0.003292
    20   Atom       -0.004850     -0.003017      0.007868
    21   Atom       -0.008157      0.015819     -0.007662
    22   Atom       -0.002356      0.000394      0.001962
    23   Atom        0.001566     -0.003374      0.001808
    24   Atom        0.005310     -0.003912     -0.001398
    25   Atom       -0.001573      0.003810     -0.002237
    26   Atom        0.006701     -0.002890     -0.003812
    27   Atom       -0.001080     -0.000643      0.001723
    28   Atom       -0.010606     -0.008943      0.019548
    29   Atom       -0.005462      0.030410     -0.024947
    30   Atom       -0.000785     -0.011893      0.012679
    31   Atom        0.007112      0.004704     -0.011815
 --------------------------------------------------------
                        XY            XZ            YZ
 --------------------------------------------------------
     1   Atom        0.026372     -0.004342     -0.000858
     2   Atom        0.050303     -0.026319     -0.014267
     3   Atom        0.025169     -0.026443     -0.007613
     4   Atom        0.042469     -0.026248     -0.015764
     5   Atom        0.059630      0.024424      0.011306
     6   Atom        0.124535     -0.017064     -0.010264
     7   Atom        0.014654      0.005505      0.001619
     8   Atom        0.013350     -0.002788      0.001251
     9   Atom        0.023206      0.103138      0.005861
    10   Atom        0.293190      1.012103      0.232460
    11   Atom        0.117028      0.024486      0.010344
    12   Atom        0.002063      0.004811      0.000561
    13   Atom       -0.002151     -0.001751      0.001640
    14   Atom        0.002190     -0.000914     -0.004289
    15   Atom        0.003130      0.000204     -0.001688
    16   Atom        0.002165      0.003984      0.002864
    17   Atom        0.002096     -0.000513     -0.005092
    18   Atom       -0.001656     -0.001374      0.001148
    19   Atom        0.001782      0.003120     -0.002391
    20   Atom        0.000150     -0.000920      0.001064
    21   Atom       -0.004518     -0.000842     -0.016264
    22   Atom       -0.001394      0.001757     -0.004736
    23   Atom       -0.002265      0.002152      0.000764
    24   Atom       -0.001981      0.002674     -0.000182
    25   Atom       -0.002909     -0.000174     -0.001568
    26   Atom       -0.002657     -0.000656      0.000795
    27   Atom       -0.001348     -0.001542      0.002194
    28   Atom        0.000698     -0.005645     -0.000645
    29   Atom       -0.038541     -0.004903      0.033779
    30   Atom        0.004945      0.005241     -0.001821
    31   Atom       -0.008177     -0.005072      0.006816
 --------------------------------------------------------


 ---------------------------------------------------------------------------------
              Anisotropic Spin Dipole Couplings in Principal Axis System
 ---------------------------------------------------------------------------------

       Atom             a.u.   MegaHertz   Gauss  10(-4) cm-1        Axes

              Baa    -0.0363    -4.876    -1.740    -1.626 -0.2578  0.9521 -0.1643
     1 C(13)  Bbb    -0.0346    -4.648    -1.658    -1.550 -0.0019  0.1695  0.9855
              Bcc     0.0710     9.524     3.398     3.177  0.9662  0.2544 -0.0418
 
              Baa    -0.0439    -5.894    -2.103    -1.966  0.1889  0.1496  0.9705
     2 C(13)  Bbb    -0.0420    -5.630    -2.009    -1.878 -0.4826  0.8749 -0.0409
              Bcc     0.0859    11.523     4.112     3.844  0.8552  0.4606 -0.2374
 
              Baa    -0.0337    -4.521    -1.613    -1.508  0.3515 -0.1553  0.9232
     3 C(13)  Bbb    -0.0300    -4.020    -1.434    -1.341 -0.2249  0.9433  0.2443
              Bcc     0.0636     8.541     3.048     2.849  0.9088  0.2935 -0.2966
 
              Baa    -0.0382    -5.123    -1.828    -1.709  0.1922  0.2404  0.9515
     4 C(13)  Bbb    -0.0344    -4.614    -1.646    -1.539 -0.5282  0.8425 -0.1062
              Bcc     0.0726     9.737     3.474     3.248  0.8271  0.4821 -0.2889
 
              Baa    -0.0697    -9.352    -3.337    -3.119 -0.0797 -0.1759  0.9812
     5 C(13)  Bbb    -0.0562    -7.545    -2.692    -2.517 -0.3730  0.9181  0.1343
              Bcc     0.1259    16.897     6.029     5.636  0.9244  0.3553  0.1388
 
              Baa    -0.0927   -12.439    -4.438    -4.149  0.1946 -0.1485  0.9696
     6 C(13)  Bbb    -0.0856   -11.488    -4.099    -3.832 -0.5528  0.7999  0.2335
              Bcc     0.1783    23.927     8.538     7.981  0.8103  0.5814 -0.0735
 
              Baa    -0.0134    -1.800    -0.642    -0.600  0.6496 -0.3993 -0.6470
     7 C(13)  Bbb    -0.0068    -0.917    -0.327    -0.306  0.4281 -0.5111  0.7453
              Bcc     0.0202     2.716     0.969     0.906  0.6283  0.7611  0.1611
 
              Baa    -0.0148    -1.985    -0.708    -0.662  0.2550 -0.2063  0.9447
     8 C(13)  Bbb    -0.0055    -0.736    -0.263    -0.245  0.6727 -0.6639 -0.3266
              Bcc     0.0203     2.721     0.971     0.908  0.6946  0.7188 -0.0305
 
              Baa    -0.0833   -11.178    -3.989    -3.729 -0.5152  0.4974  0.6979
     9 C(13)  Bbb    -0.0654    -8.773    -3.131    -2.926  0.1966  0.8612 -0.4687
              Bcc     0.1487    19.951     7.119     6.655  0.8342  0.1042  0.5415
 
              Baa    -0.7236    52.362    18.684    17.466 -0.6166 -0.0239  0.7869
    10 O(17)  Bbb    -0.7012    50.737    18.104    16.924 -0.1554  0.9836 -0.0918
              Bcc     1.4248  -103.099   -36.788   -34.390  0.7718  0.1789  0.6102
 
              Baa    -0.1189   -15.956    -5.694    -5.322  0.0356 -0.2930  0.9554
    11 C(13)  Bbb    -0.1158   -15.543    -5.546    -5.184 -0.3648  0.8863  0.2854
              Bcc     0.2347    31.499    11.240    10.507  0.9304  0.3587  0.0754
 
              Baa    -0.0053    -2.834    -1.011    -0.945 -0.4017  0.9002  0.1683
    12 H(1)   Bbb    -0.0021    -1.118    -0.399    -0.373  0.6511  0.4099 -0.6387
              Bcc     0.0074     3.952     1.410     1.318  0.6440  0.1470  0.7508
 
              Baa    -0.0055    -2.958    -1.056    -0.987  0.1441 -0.1837  0.9724
    13 H(1)   Bbb     0.0001     0.070     0.025     0.023  0.5602  0.8251  0.0729
              Bcc     0.0054     2.888     1.030     0.963  0.8157 -0.5342 -0.2219
 
              Baa    -0.0055    -2.930    -1.045    -0.977 -0.0115  0.4069  0.9134
    14 H(1)   Bbb    -0.0014    -0.726    -0.259    -0.242  0.9529 -0.2725  0.1334
              Bcc     0.0069     3.656     1.305     1.219  0.3031  0.8719 -0.3846
 
              Baa    -0.0063    -3.384    -1.208    -1.129 -0.4778  0.8675  0.1383
    15 H(1)   Bbb     0.0011     0.572     0.204     0.191  0.8757  0.4579  0.1533
              Bcc     0.0053     2.812     1.003     0.938 -0.0697 -0.1944  0.9785
 
              Baa    -0.0037    -1.957    -0.698    -0.653  0.8203 -0.4920 -0.2916
    16 H(1)   Bbb    -0.0031    -1.653    -0.590    -0.551  0.2660  0.7796 -0.5670
              Bcc     0.0068     3.610     1.288     1.204  0.5062  0.3875  0.7704
 
              Baa    -0.0064    -3.392    -1.210    -1.132 -0.0963  0.3274  0.9400
    17 H(1)   Bbb    -0.0045    -2.416    -0.862    -0.806  0.9853 -0.1022  0.1366
              Bcc     0.0109     5.808     2.072     1.937  0.1408  0.9393 -0.3128
 
              Baa    -0.0068    -3.617    -1.291    -1.207  0.2040 -0.0566  0.9773
    18 H(1)   Bbb    -0.0008    -0.418    -0.149    -0.139  0.9556  0.2283 -0.1863
              Bcc     0.0076     4.035     1.440     1.346 -0.2126  0.9719  0.1006
 
              Baa    -0.0052    -2.797    -0.998    -0.933  0.6920 -0.5886 -0.4180
    19 H(1)   Bbb     0.0001     0.072     0.026     0.024  0.6331  0.7730 -0.0402
              Bcc     0.0051     2.725     0.972     0.909  0.3467 -0.2368  0.9076
 
              Baa    -0.0049    -2.638    -0.941    -0.880  0.9893 -0.1216  0.0811
    20 H(1)   Bbb    -0.0031    -1.648    -0.588    -0.550  0.1284  0.9881 -0.0852
              Bcc     0.0080     4.286     1.530     1.430 -0.0698  0.0947  0.9931
 
              Baa    -0.0169    -9.025    -3.220    -3.010  0.3156  0.4568  0.8317
    21 H(1)   Bbb    -0.0076    -4.071    -1.453    -1.358  0.9423 -0.0481 -0.3312
              Bcc     0.0245    13.096     4.673     4.368 -0.1112  0.8883 -0.4457
 
              Baa    -0.0036    -1.937    -0.691    -0.646 -0.0962  0.7444  0.6607
    22 H(1)   Bbb    -0.0029    -1.554    -0.555    -0.518  0.9649  0.2326 -0.1216
              Bcc     0.0065     3.491     1.246     1.165  0.2443 -0.6259  0.7407
 
              Baa    -0.0046    -2.468    -0.881    -0.823  0.4061  0.8816 -0.2405
    23 H(1)   Bbb     0.0006     0.333     0.119     0.111 -0.5477  0.4455  0.7083
              Bcc     0.0040     2.135     0.762     0.712  0.7316 -0.1559  0.6637
 
              Baa    -0.0044    -2.335    -0.833    -0.779  0.2391  0.9584 -0.1560
    24 H(1)   Bbb    -0.0022    -1.187    -0.423    -0.396 -0.2741  0.2208  0.9360
              Bcc     0.0066     3.522     1.257     1.175  0.9315 -0.1810  0.3155
 
              Baa    -0.0035    -1.847    -0.659    -0.616  0.6786  0.4038  0.6136
    25 H(1)   Bbb    -0.0019    -0.997    -0.356    -0.333 -0.6298 -0.1102  0.7689
              Bcc     0.0053     2.844     1.015     0.949 -0.3781  0.9082 -0.1795
 
              Baa    -0.0043    -2.319    -0.828    -0.774 -0.1004 -0.6112  0.7851
    26 H(1)   Bbb    -0.0031    -1.656    -0.591    -0.552  0.2443  0.7498  0.6150
              Bcc     0.0075     3.975     1.418     1.326  0.9645 -0.2535 -0.0741
 
              Baa    -0.0023    -1.211    -0.432    -0.404  0.6345  0.7541 -0.1694
    27 H(1)   Bbb    -0.0016    -0.848    -0.302    -0.283  0.6735 -0.4319  0.5998
              Bcc     0.0039     2.059     0.735     0.687 -0.3792  0.4947  0.7820
 
              Baa    -0.0117    -6.267    -2.236    -2.090  0.9647 -0.2011  0.1699
    28 H(1)   Bbb    -0.0088    -4.719    -1.684    -1.574  0.1934  0.9792  0.0607
              Bcc     0.0206    10.986     3.920     3.664 -0.1786 -0.0257  0.9836
 
              Baa    -0.0465   -24.792    -8.846    -8.270 -0.4110 -0.5315  0.7407
    29 H(1)   Bbb    -0.0194   -10.363    -3.698    -3.457  0.7835  0.2094  0.5850
              Bcc     0.0659    35.155    12.544    11.727 -0.4660  0.8208  0.3304
 
              Baa    -0.0143    -7.613    -2.717    -2.540 -0.3875  0.9116  0.1370
    30 H(1)   Bbb    -0.0002    -0.112    -0.040    -0.037  0.8633  0.4110 -0.2930
              Bcc     0.0145     7.725     2.757     2.577  0.3234 -0.0047  0.9463
 
              Baa    -0.0145    -7.734    -2.760    -2.580  0.1138 -0.2890  0.9505
    31 H(1)   Bbb    -0.0021    -1.128    -0.402    -0.376  0.6970  0.7051  0.1309
              Bcc     0.0166     8.861     3.162     2.956  0.7080 -0.6476 -0.2816
 

 ---------------------------------------------------------------------------------

 ******************************Gaussian NBO Version 3.1******************************
             N A T U R A L   A T O M I C   O R B I T A L   A N D
          N A T U R A L   B O N D   O R B I T A L   A N A L Y S I S
 ******************************Gaussian NBO Version 3.1******************************
       /RESON  / : Allow strongly delocalized NBO set

 Analyzing the SCF density

 Job title: 23                                                              

 Storage needed:    196716 in NPA,    259801 in NBO ( 939518981 available)
 GSVD:  LWork=       37146 too small for GESVD, short by       16559 words or       16559 for optimal perf.


 NATURAL POPULATIONS:  Natural atomic orbital occupancies 
                                                          
   NAO  Atom  No  lang   Type(AO)    Occupancy
 --------------------------------------------
     1    C    1  S      Cor( 1S)     1.99919
     2    C    1  S      Val( 2S)     1.08762
     3    C    1  S      Ryd( 3S)     0.00061
     4    C    1  px     Val( 2p)     1.03745
     5    C    1  px     Ryd( 3p)     0.00216
     6    C    1  py     Val( 2p)     1.24633
     7    C    1  py     Ryd( 3p)     0.00402
     8    C    1  pz     Val( 2p)     1.22913
     9    C    1  pz     Ryd( 3p)     0.00238
    10    C    1  dxy    Ryd( 3d)     0.00056
    11    C    1  dxz    Ryd( 3d)     0.00033
    12    C    1  dyz    Ryd( 3d)     0.00029
    13    C    1  dx2y2  Ryd( 3d)     0.00054
    14    C    1  dz2    Ryd( 3d)     0.00076

    15    C    2  S      Cor( 1S)     1.99897
    16    C    2  S      Val( 2S)     0.94787
    17    C    2  S      Ryd( 3S)     0.00162
    18    C    2  px     Val( 2p)     1.04781
    19    C    2  px     Ryd( 3p)     0.00396
    20    C    2  py     Val( 2p)     1.02497
    21    C    2  py     Ryd( 3p)     0.00237
    22    C    2  pz     Val( 2p)     1.19827
    23    C    2  pz     Ryd( 3p)     0.00307
    24    C    2  dxy    Ryd( 3d)     0.00092
    25    C    2  dxz    Ryd( 3d)     0.00059
    26    C    2  dyz    Ryd( 3d)     0.00056
    27    C    2  dx2y2  Ryd( 3d)     0.00081
    28    C    2  dz2    Ryd( 3d)     0.00108

    29    C    3  S      Cor( 1S)     1.99907
    30    C    3  S      Val( 2S)     1.01059
    31    C    3  S      Ryd( 3S)     0.00158
    32    C    3  px     Val( 2p)     1.02698
    33    C    3  px     Ryd( 3p)     0.00297
    34    C    3  py     Val( 2p)     1.15032
    35    C    3  py     Ryd( 3p)     0.00437
    36    C    3  pz     Val( 2p)     1.21454
    37    C    3  pz     Ryd( 3p)     0.00375
    38    C    3  dxy    Ryd( 3d)     0.00067
    39    C    3  dxz    Ryd( 3d)     0.00043
    40    C    3  dyz    Ryd( 3d)     0.00044
    41    C    3  dx2y2  Ryd( 3d)     0.00068
    42    C    3  dz2    Ryd( 3d)     0.00092

    43    C    4  S      Cor( 1S)     1.99909
    44    C    4  S      Val( 2S)     1.00437
    45    C    4  S      Ryd( 3S)     0.00142
    46    C    4  px     Val( 2p)     1.06115
    47    C    4  px     Ryd( 3p)     0.00359
    48    C    4  py     Val( 2p)     1.13108
    49    C    4  py     Ryd( 3p)     0.00453
    50    C    4  pz     Val( 2p)     1.20829
    51    C    4  pz     Ryd( 3p)     0.00342
    52    C    4  dxy    Ryd( 3d)     0.00072
    53    C    4  dxz    Ryd( 3d)     0.00044
    54    C    4  dyz    Ryd( 3d)     0.00041
    55    C    4  dx2y2  Ryd( 3d)     0.00064
    56    C    4  dz2    Ryd( 3d)     0.00094

    57    C    5  S      Cor( 1S)     1.99892
    58    C    5  S      Val( 2S)     0.94589
    59    C    5  S      Ryd( 3S)     0.00287
    60    C    5  px     Val( 2p)     1.02356
    61    C    5  px     Ryd( 3p)     0.00358
    62    C    5  py     Val( 2p)     1.04641
    63    C    5  py     Ryd( 3p)     0.00422
    64    C    5  pz     Val( 2p)     1.21469
    65    C    5  pz     Ryd( 3p)     0.00541
    66    C    5  dxy    Ryd( 3d)     0.00094
    67    C    5  dxz    Ryd( 3d)     0.00053
    68    C    5  dyz    Ryd( 3d)     0.00057
    69    C    5  dx2y2  Ryd( 3d)     0.00071
    70    C    5  dz2    Ryd( 3d)     0.00103

    71    C    6  S      Cor( 1S)     1.99895
    72    C    6  S      Val( 2S)     0.95340
    73    C    6  S      Ryd( 3S)     0.00144
    74    C    6  px     Val( 2p)     0.98525
    75    C    6  px     Ryd( 3p)     0.00231
    76    C    6  py     Val( 2p)     1.16011
    77    C    6  py     Ryd( 3p)     0.00549
    78    C    6  pz     Val( 2p)     1.10100
    79    C    6  pz     Ryd( 3p)     0.00338
    80    C    6  dxy    Ryd( 3d)     0.00050
    81    C    6  dxz    Ryd( 3d)     0.00072
    82    C    6  dyz    Ryd( 3d)     0.00084
    83    C    6  dx2y2  Ryd( 3d)     0.00094
    84    C    6  dz2    Ryd( 3d)     0.00094

    85    C    7  S      Cor( 1S)     1.99921
    86    C    7  S      Val( 2S)     1.08504
    87    C    7  S      Ryd( 3S)     0.00108
    88    C    7  px     Val( 2p)     1.23391
    89    C    7  px     Ryd( 3p)     0.00345
    90    C    7  py     Val( 2p)     1.21978
    91    C    7  py     Ryd( 3p)     0.00236
    92    C    7  pz     Val( 2p)     1.08318
    93    C    7  pz     Ryd( 3p)     0.00186
    94    C    7  dxy    Ryd( 3d)     0.00032
    95    C    7  dxz    Ryd( 3d)     0.00034
    96    C    7  dyz    Ryd( 3d)     0.00064
    97    C    7  dx2y2  Ryd( 3d)     0.00057
    98    C    7  dz2    Ryd( 3d)     0.00058

    99    C    8  S      Cor( 1S)     1.99921
   100    C    8  S      Val( 2S)     1.08633
   101    C    8  S      Ryd( 3S)     0.00082
   102    C    8  px     Val( 2p)     1.19713
   103    C    8  px     Ryd( 3p)     0.00335
   104    C    8  py     Val( 2p)     1.13764
   105    C    8  py     Ryd( 3p)     0.00148
   106    C    8  pz     Val( 2p)     1.19592
   107    C    8  pz     Ryd( 3p)     0.00318
   108    C    8  dxy    Ryd( 3d)     0.00033
   109    C    8  dxz    Ryd( 3d)     0.00027
   110    C    8  dyz    Ryd( 3d)     0.00044
   111    C    8  dx2y2  Ryd( 3d)     0.00070
   112    C    8  dz2    Ryd( 3d)     0.00070

   113    C    9  S      Cor( 1S)     1.99877
   114    C    9  S      Val( 2S)     0.92544
   115    C    9  S      Ryd( 3S)     0.00305
   116    C    9  px     Val( 2p)     0.97457
   117    C    9  px     Ryd( 3p)     0.00494
   118    C    9  py     Val( 2p)     0.82476
   119    C    9  py     Ryd( 3p)     0.00403
   120    C    9  pz     Val( 2p)     1.11418
   121    C    9  pz     Ryd( 3p)     0.00305
   122    C    9  dxy    Ryd( 3d)     0.00173
   123    C    9  dxz    Ryd( 3d)     0.00085
   124    C    9  dyz    Ryd( 3d)     0.00151
   125    C    9  dx2y2  Ryd( 3d)     0.00154
   126    C    9  dz2    Ryd( 3d)     0.00151

   127    O   10  S      Cor( 1S)     1.99973
   128    O   10  S      Val( 2S)     1.67908
   129    O   10  S      Ryd( 3S)     0.00116
   130    O   10  px     Val( 2p)     1.62973
   131    O   10  px     Ryd( 3p)     0.00150
   132    O   10  py     Val( 2p)     1.44322
   133    O   10  py     Ryd( 3p)     0.00218
   134    O   10  pz     Val( 2p)     1.73788
   135    O   10  pz     Ryd( 3p)     0.00139
   136    O   10  dxy    Ryd( 3d)     0.00103
   137    O   10  dxz    Ryd( 3d)     0.00111
   138    O   10  dyz    Ryd( 3d)     0.00068
   139    O   10  dx2y2  Ryd( 3d)     0.00060
   140    O   10  dz2    Ryd( 3d)     0.00086

   141    C   11  S      Cor( 1S)     1.99902
   142    C   11  S      Val( 2S)     1.02729
   143    C   11  S      Ryd( 3S)     0.00196
   144    C   11  px     Val( 2p)     0.97626
   145    C   11  px     Ryd( 3p)     0.00344
   146    C   11  py     Val( 2p)     1.16737
   147    C   11  py     Ryd( 3p)     0.00560
   148    C   11  pz     Val( 2p)     1.23397
   149    C   11  pz     Ryd( 3p)     0.00370
   150    C   11  dxy    Ryd( 3d)     0.00056
   151    C   11  dxz    Ryd( 3d)     0.00041
   152    C   11  dyz    Ryd( 3d)     0.00049
   153    C   11  dx2y2  Ryd( 3d)     0.00080
   154    C   11  dz2    Ryd( 3d)     0.00099

   155    H   12  S      Val( 1S)     0.76978
   156    H   12  S      Ryd( 2S)     0.00147
   157    H   12  px     Ryd( 2p)     0.00016
   158    H   12  py     Ryd( 2p)     0.00020
   159    H   12  pz     Ryd( 2p)     0.00069

   160    H   13  S      Val( 1S)     0.76063
   161    H   13  S      Ryd( 2S)     0.00122
   162    H   13  px     Ryd( 2p)     0.00032
   163    H   13  py     Ryd( 2p)     0.00047
   164    H   13  pz     Ryd( 2p)     0.00024

   165    H   14  S      Val( 1S)     0.74405
   166    H   14  S      Ryd( 2S)     0.00108
   167    H   14  px     Ryd( 2p)     0.00027
   168    H   14  py     Ryd( 2p)     0.00052
   169    H   14  pz     Ryd( 2p)     0.00026

   170    H   15  S      Val( 1S)     0.75728
   171    H   15  S      Ryd( 2S)     0.00360
   172    H   15  px     Ryd( 2p)     0.00010
   173    H   15  py     Ryd( 2p)     0.00013
   174    H   15  pz     Ryd( 2p)     0.00076

   175    H   16  S      Val( 1S)     0.76494
   176    H   16  S      Ryd( 2S)     0.00258
   177    H   16  px     Ryd( 2p)     0.00014
   178    H   16  py     Ryd( 2p)     0.00017
   179    H   16  pz     Ryd( 2p)     0.00071

   180    H   17  S      Val( 1S)     0.72383
   181    H   17  S      Ryd( 2S)     0.00173
   182    H   17  px     Ryd( 2p)     0.00021
   183    H   17  py     Ryd( 2p)     0.00057
   184    H   17  pz     Ryd( 2p)     0.00025

   185    H   18  S      Val( 1S)     0.73869
   186    H   18  S      Ryd( 2S)     0.00176
   187    H   18  px     Ryd( 2p)     0.00025
   188    H   18  py     Ryd( 2p)     0.00054
   189    H   18  pz     Ryd( 2p)     0.00022

   190    H   19  S      Val( 1S)     0.76638
   191    H   19  S      Ryd( 2S)     0.00235
   192    H   19  px     Ryd( 2p)     0.00015
   193    H   19  py     Ryd( 2p)     0.00017
   194    H   19  pz     Ryd( 2p)     0.00071

   195    H   20  S      Val( 1S)     0.73408
   196    H   20  S      Ryd( 2S)     0.00385
   197    H   20  px     Ryd( 2p)     0.00010
   198    H   20  py     Ryd( 2p)     0.00013
   199    H   20  pz     Ryd( 2p)     0.00075

   200    H   21  S      Val( 1S)     0.70696
   201    H   21  S      Ryd( 2S)     0.00377
   202    H   21  px     Ryd( 2p)     0.00020
   203    H   21  py     Ryd( 2p)     0.00063
   204    H   21  pz     Ryd( 2p)     0.00026

   205    H   22  S      Val( 1S)     0.76197
   206    H   22  S      Ryd( 2S)     0.00129
   207    H   22  px     Ryd( 2p)     0.00021
   208    H   22  py     Ryd( 2p)     0.00054
   209    H   22  pz     Ryd( 2p)     0.00029

   210    H   23  S      Val( 1S)     0.78260
   211    H   23  S      Ryd( 2S)     0.00137
   212    H   23  px     Ryd( 2p)     0.00025
   213    H   23  py     Ryd( 2p)     0.00047
   214    H   23  pz     Ryd( 2p)     0.00031

   215    H   24  S      Val( 1S)     0.74126
   216    H   24  S      Ryd( 2S)     0.00107
   217    H   24  px     Ryd( 2p)     0.00070
   218    H   24  py     Ryd( 2p)     0.00020
   219    H   24  pz     Ryd( 2p)     0.00013

   220    H   25  S      Val( 1S)     0.76448
   221    H   25  S      Ryd( 2S)     0.00126
   222    H   25  px     Ryd( 2p)     0.00020
   223    H   25  py     Ryd( 2p)     0.00062
   224    H   25  pz     Ryd( 2p)     0.00023

   225    H   26  S      Val( 1S)     0.74201
   226    H   26  S      Ryd( 2S)     0.00103
   227    H   26  px     Ryd( 2p)     0.00071
   228    H   26  py     Ryd( 2p)     0.00016
   229    H   26  pz     Ryd( 2p)     0.00017

   230    H   27  S      Val( 1S)     0.76695
   231    H   27  S      Ryd( 2S)     0.00121
   232    H   27  px     Ryd( 2p)     0.00017
   233    H   27  py     Ryd( 2p)     0.00016
   234    H   27  pz     Ryd( 2p)     0.00069

   235    H   28  S      Val( 1S)     0.73488
   236    H   28  S      Ryd( 2S)     0.00314
   237    H   28  px     Ryd( 2p)     0.00020
   238    H   28  py     Ryd( 2p)     0.00008
   239    H   28  pz     Ryd( 2p)     0.00081

   240    H   29  S      Val( 1S)     0.49867
   241    H   29  S      Ryd( 2S)     0.00126
   242    H   29  px     Ryd( 2p)     0.00135
   243    H   29  py     Ryd( 2p)     0.00205
   244    H   29  pz     Ryd( 2p)     0.00126

   245    H   30  S      Val( 1S)     0.74255
   246    H   30  S      Ryd( 2S)     0.00327
   247    H   30  px     Ryd( 2p)     0.00014
   248    H   30  py     Ryd( 2p)     0.00012
   249    H   30  pz     Ryd( 2p)     0.00075

   250    H   31  S      Val( 1S)     0.74481
   251    H   31  S      Ryd( 2S)     0.00260
   252    H   31  px     Ryd( 2p)     0.00032
   253    H   31  py     Ryd( 2p)     0.00049
   254    H   31  pz     Ryd( 2p)     0.00024

 WARNING:  1 low occupancy (<1.9990e) core orbital  found on  C    2
           1 low occupancy (<1.9990e) core orbital  found on  C    5
           1 low occupancy (<1.9990e) core orbital  found on  C    6
           1 low occupancy (<1.9990e) core orbital  found on  C    9


 Summary of Natural Population Analysis:                  
                                                          
                                       Natural Population 
                Natural  -----------------------------------------------
    Atom  No    Charge         Core      Valence    Rydberg      Total
 -----------------------------------------------------------------------
      C    1   -0.61138      1.99919     4.60053    0.01166     6.61138
      C    2   -0.23287      1.99897     4.21892    0.01499     6.23287
      C    3   -0.41732      1.99907     4.40243    0.01582     6.41732
      C    4   -0.42009      1.99909     4.40490    0.01610     6.42009
      C    5   -0.24933      1.99892     4.23054    0.01987     6.24933
      C    6   -0.21529      1.99895     4.19976    0.01657     6.21529
      C    7   -0.63230      1.99921     4.62190    0.01119     6.63230
      C    8   -0.62749      1.99921     4.61702    0.01127     6.62749
      C    9    0.14007      1.99877     3.83895    0.02221     5.85993
      O   10   -0.50015      1.99973     6.48990    0.01051     8.50015
      C   11   -0.42187      1.99902     4.40489    0.01795     6.42187
      H   12    0.22771      0.00000     0.76978    0.00252     0.77229
      H   13    0.23711      0.00000     0.76063    0.00226     0.76289
      H   14    0.25382      0.00000     0.74405    0.00213     0.74618
      H   15    0.23813      0.00000     0.75728    0.00459     0.76187
      H   16    0.23146      0.00000     0.76494    0.00361     0.76854
      H   17    0.27341      0.00000     0.72383    0.00276     0.72659
      H   18    0.25855      0.00000     0.73869    0.00276     0.74145
      H   19    0.23025      0.00000     0.76638    0.00337     0.76975
      H   20    0.26111      0.00000     0.73408    0.00482     0.73889
      H   21    0.28818      0.00000     0.70696    0.00486     0.71182
      H   22    0.23570      0.00000     0.76197    0.00233     0.76430
      H   23    0.21500      0.00000     0.78260    0.00240     0.78500
      H   24    0.25665      0.00000     0.74126    0.00210     0.74335
      H   25    0.23320      0.00000     0.76448    0.00232     0.76680
      H   26    0.25592      0.00000     0.74201    0.00207     0.74408
      H   27    0.23082      0.00000     0.76695    0.00223     0.76918
      H   28    0.26089      0.00000     0.73488    0.00422     0.73911
      H   29    0.49540      0.00000     0.49867    0.00592     0.50460
      H   30    0.25317      0.00000     0.74255    0.00428     0.74683
      H   31    0.25155      0.00000     0.74481    0.00364     0.74845
 =======================================================================
   * Total *    1.00000     21.99013    64.77654    0.23333    87.00000

                                 Natural Population      
 --------------------------------------------------------
   Core                      21.99013 ( 99.9551% of  22)
   Valence                   64.77654 ( 99.6562% of  65)
   Natural Minimal Basis     86.76667 ( 99.7318% of  87)
   Natural Rydberg Basis      0.23333 (  0.2682% of  87)
 --------------------------------------------------------

    Atom  No          Natural Electron Configuration
 ----------------------------------------------------------------------------
      C    1      [core]2S( 1.09)2p( 3.51)3p( 0.01)
      C    2      [core]2S( 0.95)2p( 3.27)3p( 0.01)
      C    3      [core]2S( 1.01)2p( 3.39)3p( 0.01)
      C    4      [core]2S( 1.00)2p( 3.40)3p( 0.01)
      C    5      [core]2S( 0.95)2p( 3.28)3p( 0.01)
      C    6      [core]2S( 0.95)2p( 3.25)3p( 0.01)
      C    7      [core]2S( 1.09)2p( 3.54)3p( 0.01)
      C    8      [core]2S( 1.09)2p( 3.53)3p( 0.01)
      C    9      [core]2S( 0.93)2p( 2.91)3p( 0.01)3d( 0.01)
      O   10      [core]2S( 1.68)2p( 4.81)3p( 0.01)
      C   11      [core]2S( 1.03)2p( 3.38)3p( 0.01)
      H   12            1S( 0.77)
      H   13            1S( 0.76)
      H   14            1S( 0.74)
      H   15            1S( 0.76)
      H   16            1S( 0.76)
      H   17            1S( 0.72)
      H   18            1S( 0.74)
      H   19            1S( 0.77)
      H   20            1S( 0.73)
      H   21            1S( 0.71)
      H   22            1S( 0.76)
      H   23            1S( 0.78)
      H   24            1S( 0.74)
      H   25            1S( 0.76)
      H   26            1S( 0.74)
      H   27            1S( 0.77)
      H   28            1S( 0.73)
      H   29            1S( 0.50)
      H   30            1S( 0.74)
      H   31            1S( 0.74)


 ***************************************************
 *******         Alpha spin orbitals         *******
 ***************************************************


 NATURAL POPULATIONS:  Natural atomic orbital occupancies 
                                                          
   NAO  Atom  No  lang   Type(AO)    Occupancy      Energy
 ----------------------------------------------------------
     1    C    1  S      Cor( 1S)     0.99960     -10.20540
     2    C    1  S      Val( 2S)     0.54457      -0.37197
     3    C    1  S      Ryd( 3S)     0.00035       0.76307
     4    C    1  px     Val( 2p)     0.53672      -0.20560
     5    C    1  px     Ryd( 3p)     0.00111       0.40048
     6    C    1  py     Val( 2p)     0.62474      -0.21932
     7    C    1  py     Ryd( 3p)     0.00208       0.53593
     8    C    1  pz     Val( 2p)     0.61492      -0.21662
     9    C    1  pz     Ryd( 3p)     0.00126       0.47850
    10    C    1  dxy    Ryd( 3d)     0.00028       2.17025
    11    C    1  dxz    Ryd( 3d)     0.00018       2.02257
    12    C    1  dyz    Ryd( 3d)     0.00015       2.09001
    13    C    1  dx2y2  Ryd( 3d)     0.00029       2.11840
    14    C    1  dz2    Ryd( 3d)     0.00038       2.28454

    15    C    2  S      Cor( 1S)     0.99948     -10.22811
    16    C    2  S      Val( 2S)     0.47360      -0.34837
    17    C    2  S      Ryd( 3S)     0.00084       0.83084
    18    C    2  px     Val( 2p)     0.53831      -0.24510
    19    C    2  px     Ryd( 3p)     0.00209       0.63519
    20    C    2  py     Val( 2p)     0.51479      -0.23734
    21    C    2  py     Ryd( 3p)     0.00122       0.49771
    22    C    2  pz     Val( 2p)     0.59999      -0.23802
    23    C    2  pz     Ryd( 3p)     0.00156       0.64358
    24    C    2  dxy    Ryd( 3d)     0.00046       2.04565
    25    C    2  dxz    Ryd( 3d)     0.00030       1.93893
    26    C    2  dyz    Ryd( 3d)     0.00029       1.94447
    27    C    2  dx2y2  Ryd( 3d)     0.00047       2.06913
    28    C    2  dz2    Ryd( 3d)     0.00054       2.30066

    29    C    3  S      Cor( 1S)     0.99954     -10.21283
    30    C    3  S      Val( 2S)     0.50516      -0.35584
    31    C    3  S      Ryd( 3S)     0.00080       0.84795
    32    C    3  px     Val( 2p)     0.52790      -0.22197
    33    C    3  px     Ryd( 3p)     0.00158       0.52908
    34    C    3  py     Val( 2p)     0.57618      -0.22676
    35    C    3  py     Ryd( 3p)     0.00234       0.54552
    36    C    3  pz     Val( 2p)     0.60934      -0.23084
    37    C    3  pz     Ryd( 3p)     0.00194       0.60496
    38    C    3  dxy    Ryd( 3d)     0.00034       2.08316
    39    C    3  dxz    Ryd( 3d)     0.00022       1.96779
    40    C    3  dyz    Ryd( 3d)     0.00022       2.05210
    41    C    3  dx2y2  Ryd( 3d)     0.00038       2.11667
    42    C    3  dz2    Ryd( 3d)     0.00047       2.27708

    43    C    4  S      Cor( 1S)     0.99954     -10.21819
    44    C    4  S      Val( 2S)     0.50227      -0.35835
    45    C    4  S      Ryd( 3S)     0.00071       0.85645
    46    C    4  px     Val( 2p)     0.54459      -0.23151
    47    C    4  px     Ryd( 3p)     0.00193       0.56634
    48    C    4  py     Val( 2p)     0.56895      -0.23116
    49    C    4  py     Ryd( 3p)     0.00226       0.54354
    50    C    4  pz     Val( 2p)     0.60584      -0.23570
    51    C    4  pz     Ryd( 3p)     0.00174       0.59117
    52    C    4  dxy    Ryd( 3d)     0.00036       2.10363
    53    C    4  dxz    Ryd( 3d)     0.00023       1.97751
    54    C    4  dyz    Ryd( 3d)     0.00021       2.03005
    55    C    4  dx2y2  Ryd( 3d)     0.00034       2.11973
    56    C    4  dz2    Ryd( 3d)     0.00047       2.29289

    57    C    5  S      Cor( 1S)     0.99946     -10.23483
    58    C    5  S      Val( 2S)     0.47264      -0.35926
    59    C    5  S      Ryd( 3S)     0.00145       0.83045
    60    C    5  px     Val( 2p)     0.53740      -0.25945
    61    C    5  px     Ryd( 3p)     0.00193       0.69369
    62    C    5  py     Val( 2p)     0.52683      -0.26006
    63    C    5  py     Ryd( 3p)     0.00212       0.59383
    64    C    5  pz     Val( 2p)     0.60786      -0.25944
    65    C    5  pz     Ryd( 3p)     0.00271       0.74464
    66    C    5  dxy    Ryd( 3d)     0.00048       2.05438
    67    C    5  dxz    Ryd( 3d)     0.00028       1.92523
    68    C    5  dyz    Ryd( 3d)     0.00028       1.94473
    69    C    5  dx2y2  Ryd( 3d)     0.00044       2.07271
    70    C    5  dz2    Ryd( 3d)     0.00054       2.29321

    71    C    6  S      Cor( 1S)     0.99948     -10.22993
    72    C    6  S      Val( 2S)     0.47732      -0.35282
    73    C    6  S      Ryd( 3S)     0.00069       0.83268
    74    C    6  px     Val( 2p)     0.52365      -0.23823
    75    C    6  px     Ryd( 3p)     0.00117       0.49932
    76    C    6  py     Val( 2p)     0.59762      -0.24875
    77    C    6  py     Ryd( 3p)     0.00271       0.68430
    78    C    6  pz     Val( 2p)     0.55169      -0.24202
    79    C    6  pz     Ryd( 3p)     0.00182       0.58577
    80    C    6  dxy    Ryd( 3d)     0.00026       2.01551
    81    C    6  dxz    Ryd( 3d)     0.00037       1.96698
    82    C    6  dyz    Ryd( 3d)     0.00044       2.08702
    83    C    6  dx2y2  Ryd( 3d)     0.00056       2.15411
    84    C    6  dz2    Ryd( 3d)     0.00048       2.09951

    85    C    7  S      Cor( 1S)     0.99960     -10.20208
    86    C    7  S      Val( 2S)     0.54212      -0.36983
    87    C    7  S      Ryd( 3S)     0.00055       0.74097
    88    C    7  px     Val( 2p)     0.61982      -0.22127
    89    C    7  px     Ryd( 3p)     0.00180       0.54214
    90    C    7  py     Val( 2p)     0.61468      -0.21653
    91    C    7  py     Ryd( 3p)     0.00127       0.50912
    92    C    7  pz     Val( 2p)     0.54028      -0.20457
    93    C    7  pz     Ryd( 3p)     0.00095       0.39089
    94    C    7  dxy    Ryd( 3d)     0.00016       2.07986
    95    C    7  dxz    Ryd( 3d)     0.00017       2.00846
    96    C    7  dyz    Ryd( 3d)     0.00034       2.21020
    97    C    7  dx2y2  Ryd( 3d)     0.00029       2.27163
    98    C    7  dz2    Ryd( 3d)     0.00029       2.14814

    99    C    8  S      Cor( 1S)     0.99960     -10.19718
   100    C    8  S      Val( 2S)     0.54279      -0.36530
   101    C    8  S      Ryd( 3S)     0.00042       0.76131
   102    C    8  px     Val( 2p)     0.60179      -0.21216
   103    C    8  px     Ryd( 3p)     0.00176       0.53057
   104    C    8  py     Val( 2p)     0.57173      -0.20456
   105    C    8  py     Ryd( 3p)     0.00079       0.42469
   106    C    8  pz     Val( 2p)     0.59750      -0.20775
   107    C    8  pz     Ryd( 3p)     0.00158       0.49996
   108    C    8  dxy    Ryd( 3d)     0.00016       2.04238
   109    C    8  dxz    Ryd( 3d)     0.00013       2.02194
   110    C    8  dyz    Ryd( 3d)     0.00022       2.10607
   111    C    8  dx2y2  Ryd( 3d)     0.00038       2.27924
   112    C    8  dz2    Ryd( 3d)     0.00035       2.27676

   113    C    9  S      Cor( 1S)     0.99938     -10.32124
   114    C    9  S      Val( 2S)     0.46098      -0.38923
   115    C    9  S      Ryd( 3S)     0.00150       0.75692
   116    C    9  px     Val( 2p)     0.50325      -0.27876
   117    C    9  px     Ryd( 3p)     0.00234       0.55850
   118    C    9  py     Val( 2p)     0.40963      -0.27157
   119    C    9  py     Ryd( 3p)     0.00201       0.49322
   120    C    9  pz     Val( 2p)     0.56723      -0.28851
   121    C    9  pz     Ryd( 3p)     0.00151       0.63726
   122    C    9  dxy    Ryd( 3d)     0.00084       1.98050
   123    C    9  dxz    Ryd( 3d)     0.00045       1.89910
   124    C    9  dyz    Ryd( 3d)     0.00075       1.93051
   125    C    9  dx2y2  Ryd( 3d)     0.00090       2.05091
   126    C    9  dz2    Ryd( 3d)     0.00086       2.22757

   127    O   10  S      Cor( 1S)     0.99987     -19.19643
   128    O   10  S      Val( 2S)     0.84297      -1.11437
   129    O   10  S      Ryd( 3S)     0.00059       1.24642
   130    O   10  px     Val( 2p)     0.91473      -0.55010
   131    O   10  px     Ryd( 3p)     0.00074       0.95630
   132    O   10  py     Val( 2p)     0.73070      -0.51386
   133    O   10  py     Ryd( 3p)     0.00113       1.00803
   134    O   10  pz     Val( 2p)     0.93463      -0.54343
   135    O   10  pz     Ryd( 3p)     0.00072       0.89273
   136    O   10  dxy    Ryd( 3d)     0.00051       2.92888
   137    O   10  dxz    Ryd( 3d)     0.00056       2.63974
   138    O   10  dyz    Ryd( 3d)     0.00035       2.76661
   139    O   10  dx2y2  Ryd( 3d)     0.00029       2.70636
   140    O   10  dz2    Ryd( 3d)     0.00046       2.62724

   141    C   11  S      Cor( 1S)     0.99951     -10.24946
   142    C   11  S      Val( 2S)     0.51486      -0.40064
   143    C   11  S      Ryd( 3S)     0.00096       0.82076
   144    C   11  px     Val( 2p)     0.53822      -0.27193
   145    C   11  px     Ryd( 3p)     0.00178       0.51975
   146    C   11  py     Val( 2p)     0.58986      -0.26763
   147    C   11  py     Ryd( 3p)     0.00283       0.52323
   148    C   11  pz     Val( 2p)     0.61864      -0.26897
   149    C   11  pz     Ryd( 3p)     0.00187       0.59110
   150    C   11  dxy    Ryd( 3d)     0.00028       2.06678
   151    C   11  dxz    Ryd( 3d)     0.00021       1.93514
   152    C   11  dyz    Ryd( 3d)     0.00025       1.99203
   153    C   11  dx2y2  Ryd( 3d)     0.00049       2.07163
   154    C   11  dz2    Ryd( 3d)     0.00052       2.26095

   155    H   12  S      Val( 1S)     0.38447      -0.05767
   156    H   12  S      Ryd( 2S)     0.00074       0.25565
   157    H   12  px     Ryd( 2p)     0.00008       1.64991
   158    H   12  py     Ryd( 2p)     0.00010       1.68906
   159    H   12  pz     Ryd( 2p)     0.00034       2.23421

   160    H   13  S      Val( 1S)     0.38003      -0.05087
   161    H   13  S      Ryd( 2S)     0.00061       0.24530
   162    H   13  px     Ryd( 2p)     0.00016       1.79567
   163    H   13  py     Ryd( 2p)     0.00023       2.02740
   164    H   13  pz     Ryd( 2p)     0.00012       1.72688

   165    H   14  S      Val( 1S)     0.37727      -0.04936
   166    H   14  S      Ryd( 2S)     0.00055       0.24442
   167    H   14  px     Ryd( 2p)     0.00013       1.74238
   168    H   14  py     Ryd( 2p)     0.00027       2.05980
   169    H   14  pz     Ryd( 2p)     0.00013       1.74419

   170    H   15  S      Val( 1S)     0.37811      -0.06217
   171    H   15  S      Ryd( 2S)     0.00181       0.24602
   172    H   15  px     Ryd( 2p)     0.00005       1.80662
   173    H   15  py     Ryd( 2p)     0.00006       1.65997
   174    H   15  pz     Ryd( 2p)     0.00038       2.22267

   175    H   16  S      Val( 1S)     0.38291      -0.06680
   176    H   16  S      Ryd( 2S)     0.00129       0.25694
   177    H   16  px     Ryd( 2p)     0.00007       1.71168
   178    H   16  py     Ryd( 2p)     0.00009       1.73059
   179    H   16  pz     Ryd( 2p)     0.00035       2.22490

   180    H   17  S      Val( 1S)     0.37185      -0.05295
   181    H   17  S      Ryd( 2S)     0.00093       0.23460
   182    H   17  px     Ryd( 2p)     0.00010       1.79065
   183    H   17  py     Ryd( 2p)     0.00030       2.06497
   184    H   17  pz     Ryd( 2p)     0.00013       1.79977

   185    H   18  S      Val( 1S)     0.36968      -0.05069
   186    H   18  S      Ryd( 2S)     0.00090       0.27762
   187    H   18  px     Ryd( 2p)     0.00012       1.84948
   188    H   18  py     Ryd( 2p)     0.00027       2.05708
   189    H   18  pz     Ryd( 2p)     0.00011       1.77797

   190    H   19  S      Val( 1S)     0.38261      -0.07189
   191    H   19  S      Ryd( 2S)     0.00118       0.28838
   192    H   19  px     Ryd( 2p)     0.00008       1.74126
   193    H   19  py     Ryd( 2p)     0.00008       1.71053
   194    H   19  pz     Ryd( 2p)     0.00035       2.23607

   195    H   20  S      Val( 1S)     0.37031      -0.07056
   196    H   20  S      Ryd( 2S)     0.00198       0.26461
   197    H   20  px     Ryd( 2p)     0.00005       1.82470
   198    H   20  py     Ryd( 2p)     0.00006       1.76742
   199    H   20  pz     Ryd( 2p)     0.00038       2.22108

   200    H   21  S      Val( 1S)     0.37102      -0.06217
   201    H   21  S      Ryd( 2S)     0.00181       0.25171
   202    H   21  px     Ryd( 2p)     0.00009       1.72014
   203    H   21  py     Ryd( 2p)     0.00035       2.11816
   204    H   21  pz     Ryd( 2p)     0.00014       1.81176

   205    H   22  S      Val( 1S)     0.38652      -0.06158
   206    H   22  S      Ryd( 2S)     0.00066       0.27725
   207    H   22  px     Ryd( 2p)     0.00010       1.70198
   208    H   22  py     Ryd( 2p)     0.00027       2.07725
   209    H   22  pz     Ryd( 2p)     0.00015       1.78008

   210    H   23  S      Val( 1S)     0.39159      -0.06676
   211    H   23  S      Ryd( 2S)     0.00072       0.27349
   212    H   23  px     Ryd( 2p)     0.00013       1.77956
   213    H   23  py     Ryd( 2p)     0.00023       1.98206
   214    H   23  pz     Ryd( 2p)     0.00016       1.77311

   215    H   24  S      Val( 1S)     0.37526      -0.04691
   216    H   24  S      Ryd( 2S)     0.00055       0.24478
   217    H   24  px     Ryd( 2p)     0.00036       2.23558
   218    H   24  py     Ryd( 2p)     0.00010       1.69323
   219    H   24  pz     Ryd( 2p)     0.00006       1.62836

   220    H   25  S      Val( 1S)     0.38784      -0.05787
   221    H   25  S      Ryd( 2S)     0.00064       0.28458
   222    H   25  px     Ryd( 2p)     0.00010       1.69580
   223    H   25  py     Ryd( 2p)     0.00031       2.14383
   224    H   25  pz     Ryd( 2p)     0.00012       1.74110

   225    H   26  S      Val( 1S)     0.37735      -0.04497
   226    H   26  S      Ryd( 2S)     0.00054       0.24746
   227    H   26  px     Ryd( 2p)     0.00037       2.23811
   228    H   26  py     Ryd( 2p)     0.00008       1.65762
   229    H   26  pz     Ryd( 2p)     0.00009       1.66960

   230    H   27  S      Val( 1S)     0.38354      -0.04964
   231    H   27  S      Ryd( 2S)     0.00061       0.25524
   232    H   27  px     Ryd( 2p)     0.00009       1.69815
   233    H   27  py     Ryd( 2p)     0.00008       1.63268
   234    H   27  pz     Ryd( 2p)     0.00035       2.21346

   235    H   28  S      Val( 1S)     0.38838      -0.11856
   236    H   28  S      Ryd( 2S)     0.00158       0.25171
   237    H   28  px     Ryd( 2p)     0.00010       1.75884
   238    H   28  py     Ryd( 2p)     0.00004       1.72840
   239    H   28  pz     Ryd( 2p)     0.00043       2.18313

   240    H   29  S      Val( 1S)     0.24538      -0.07965
   241    H   29  S      Ryd( 2S)     0.00061       0.24851
   242    H   29  px     Ryd( 2p)     0.00071       1.70460
   243    H   29  py     Ryd( 2p)     0.00102       2.05584
   244    H   29  pz     Ryd( 2p)     0.00067       1.59517

   245    H   30  S      Val( 1S)     0.37125      -0.08355
   246    H   30  S      Ryd( 2S)     0.00167       0.23645
   247    H   30  px     Ryd( 2p)     0.00007       1.71403
   248    H   30  py     Ryd( 2p)     0.00006       1.71015
   249    H   30  pz     Ryd( 2p)     0.00037       2.20740

   250    H   31  S      Val( 1S)     0.37073      -0.08554
   251    H   31  S      Ryd( 2S)     0.00131       0.21843
   252    H   31  px     Ryd( 2p)     0.00016       1.82118
   253    H   31  py     Ryd( 2p)     0.00024       2.02483
   254    H   31  pz     Ryd( 2p)     0.00012       1.76310


 Summary of Natural Population Analysis:                  
                                                          
                                       Natural Population 
                Natural  -----------------------------------------------
    Atom  No    Charge         Core      Valence    Rydberg      Total
 -----------------------------------------------------------------------
      C    1   -0.32663      0.99960     2.32095    0.00608     3.32663
      C    2   -0.13395      0.99948     2.12670    0.00777     3.13395
      C    3   -0.22641      0.99954     2.21858    0.00829     3.22641
      C    4   -0.22946      0.99954     2.22165    0.00827     3.22946
      C    5   -0.15440      0.99946     2.14472    0.01023     3.15440
      C    6   -0.15827      0.99948     2.15028    0.00851     3.15827
      C    7   -0.32232      0.99960     2.31690    0.00582     3.32232
      C    8   -0.31921      0.99960     2.31381    0.00580     3.31921
      C    9    0.04836      0.99938     1.94108    0.01117     2.95164
      O   10   -0.42824      0.99987     3.42302    0.00535     4.42824
      C   11   -0.27029      0.99951     2.26158    0.00921     3.27029
      H   12    0.11426      0.00000     0.38447    0.00127     0.38574
      H   13    0.11884      0.00000     0.38003    0.00112     0.38116
      H   14    0.12165      0.00000     0.37727    0.00108     0.37835
      H   15    0.11958      0.00000     0.37811    0.00230     0.38042
      H   16    0.11528      0.00000     0.38291    0.00181     0.38472
      H   17    0.12669      0.00000     0.37185    0.00146     0.37331
      H   18    0.12892      0.00000     0.36968    0.00140     0.37108
      H   19    0.11570      0.00000     0.38261    0.00169     0.38430
      H   20    0.12722      0.00000     0.37031    0.00247     0.37278
      H   21    0.12658      0.00000     0.37102    0.00241     0.37342
      H   22    0.11229      0.00000     0.38652    0.00119     0.38771
      H   23    0.10717      0.00000     0.39159    0.00124     0.39283
      H   24    0.12367      0.00000     0.37526    0.00108     0.37633
      H   25    0.11098      0.00000     0.38784    0.00118     0.38902
      H   26    0.12157      0.00000     0.37735    0.00108     0.37843
      H   27    0.11534      0.00000     0.38354    0.00112     0.38466
      H   28    0.10947      0.00000     0.38838    0.00215     0.39053
      H   29    0.25160      0.00000     0.24538    0.00302     0.24840
      H   30    0.12658      0.00000     0.37125    0.00217     0.37342
      H   31    0.12745      0.00000     0.37073    0.00182     0.37255
 =======================================================================
   * Total *   -0.00000     10.99507    32.88540    0.11953    44.00000

                                 Natural Population      
 --------------------------------------------------------
   Core                      10.99507 ( 99.9552% of  11)
   Valence                   32.88540 ( 99.6527% of  33)
   Natural Minimal Basis     43.88047 ( 99.7283% of  44)
   Natural Rydberg Basis      0.11953 (  0.2717% of  44)
 --------------------------------------------------------

    Atom  No          Natural Electron Configuration
 ----------------------------------------------------------------------------
      C    1      [core]2S( 0.54)2p( 1.78)
      C    2      [core]2S( 0.47)2p( 1.65)
      C    3      [core]2S( 0.51)2p( 1.71)3p( 0.01)
      C    4      [core]2S( 0.50)2p( 1.72)3p( 0.01)
      C    5      [core]2S( 0.47)2p( 1.67)3p( 0.01)
      C    6      [core]2S( 0.48)2p( 1.67)3p( 0.01)
      C    7      [core]2S( 0.54)2p( 1.77)
      C    8      [core]2S( 0.54)2p( 1.77)
      C    9      [core]2S( 0.46)2p( 1.48)3p( 0.01)
      O   10      [core]2S( 0.84)2p( 2.58)
      C   11      [core]2S( 0.51)2p( 1.75)3p( 0.01)
      H   12            1S( 0.38)
      H   13            1S( 0.38)
      H   14            1S( 0.38)
      H   15            1S( 0.38)
      H   16            1S( 0.38)
      H   17            1S( 0.37)
      H   18            1S( 0.37)
      H   19            1S( 0.38)
      H   20            1S( 0.37)
      H   21            1S( 0.37)
      H   22            1S( 0.39)
      H   23            1S( 0.39)
      H   24            1S( 0.38)
      H   25            1S( 0.39)
      H   26            1S( 0.38)
      H   27            1S( 0.38)
      H   28            1S( 0.39)
      H   29            1S( 0.25)
      H   30            1S( 0.37)
      H   31            1S( 0.37)


 NATURAL BOND ORBITAL ANALYSIS, alpha spin orbitals:

                       Occupancies       Lewis Structure    Low   High
           Occ.    -------------------  -----------------   occ   occ
  Cycle   Thresh.   Lewis   Non-Lewis     CR  BD  3C  LP    (L)   (NL)   Dev
 =============================================================================
   1(1)    0.90    43.64974   0.35026     11  31   0   2     0      0    0.01
 -----------------------------------------------------------------------------

 Structure accepted: No low occupancy Lewis orbitals

 --------------------------------------------------------
   Core                     10.99507 ( 99.955% of  11)
   Valence Lewis            32.65466 ( 98.954% of  33)
  ==================       ============================
   Total Lewis              43.64974 ( 99.204% of  44)
  -----------------------------------------------------
   Valence non-Lewis         0.26304 (  0.598% of  44)
   Rydberg non-Lewis         0.08722 (  0.198% of  44)
  ==================       ============================
   Total non-Lewis           0.35026 (  0.796% of  44)
 --------------------------------------------------------


       (Occupancy)   Bond orbital/ Coefficients/ Hybrids
 ---------------------------------------------------------------------------------
     1. (0.98940) BD ( 1) C   1 - C   2  
                ( 47.72%)   0.6908* C   1 s( 29.73%)p 2.36( 70.22%)d 0.00(  0.05%)
                                            0.0005  0.5452  0.0040  0.8122  0.0027
                                            0.0551  0.0000  0.1983  0.0146  0.0030
                                            0.0084  0.0005  0.0187 -0.0099
                ( 52.28%)   0.7230* C   2 s( 27.55%)p 2.63( 72.41%)d 0.00(  0.05%)
                                            0.0002  0.5246  0.0152 -0.8248 -0.0020
                                           -0.0476 -0.0005 -0.2026  0.0194  0.0011
                                            0.0098 -0.0003  0.0173 -0.0086
     2. (0.99402) BD ( 1) C   1 - H  12  
                ( 61.54%)   0.7845* C   1 s( 23.08%)p 3.33( 76.88%)d 0.00(  0.04%)
                                            0.0000 -0.4804  0.0047  0.1079  0.0241
                                            0.0317  0.0020  0.8692 -0.0020 -0.0002
                                           -0.0019 -0.0010  0.0002 -0.0202
                ( 38.46%)   0.6201* H  12 s( 99.92%)p 0.00(  0.08%)
                                           -0.9996  0.0020 -0.0074 -0.0017 -0.0281
     3. (0.99375) BD ( 1) C   1 - H  13  
                ( 61.89%)   0.7867* C   1 s( 23.44%)p 3.26( 76.52%)d 0.00(  0.04%)
                                           -0.0000  0.4842  0.0007 -0.4443 -0.0156
                                            0.6918 -0.0134  0.2978 -0.0057 -0.0127
                                           -0.0059  0.0097 -0.0081 -0.0063
                ( 38.11%)   0.6174* H  13 s( 99.92%)p 0.00(  0.08%)
                                            0.9996 -0.0011  0.0175 -0.0213 -0.0095
     4. (0.99320) BD ( 1) C   1 - H  14  
                ( 62.13%)   0.7882* C   1 s( 23.68%)p 3.22( 76.28%)d 0.00(  0.04%)
                                           -0.0000  0.4867  0.0021 -0.3607 -0.0159
                                           -0.7187  0.0106  0.3402 -0.0065  0.0105
                                           -0.0054 -0.0115 -0.0100 -0.0052
                ( 37.87%)   0.6154* H  14 s( 99.91%)p 0.00(  0.09%)
                                            0.9996 -0.0004  0.0143  0.0234 -0.0110
     5. (0.98650) BD ( 1) C   2 - C   3  
                ( 50.84%)   0.7130* C   2 s( 26.51%)p 2.77( 73.44%)d 0.00(  0.04%)
                                            0.0002  0.5149 -0.0025  0.4335 -0.0179
                                           -0.6879 -0.0145 -0.2695  0.0091 -0.0149
                                           -0.0078  0.0095 -0.0044 -0.0071
                ( 49.16%)   0.7011* C   3 s( 27.84%)p 2.59( 72.12%)d 0.00(  0.04%)
                                            0.0003  0.5276 -0.0025 -0.4387 -0.0150
                                            0.6760 -0.0131  0.2669  0.0099 -0.0136
                                           -0.0055  0.0096 -0.0087 -0.0079
     6. (0.98498) BD ( 1) C   2 - C  11  
                ( 48.38%)   0.6956* C   2 s( 25.31%)p 2.95( 74.63%)d 0.00(  0.06%)
                                            0.0002  0.5031  0.0029  0.3550 -0.0185
                                            0.7225  0.0180 -0.3123  0.0032  0.0151
                                           -0.0070 -0.0132 -0.0097 -0.0072
                ( 51.62%)   0.7185* C  11 s( 29.26%)p 2.42( 70.70%)d 0.00(  0.04%)
                                            0.0002  0.5409 -0.0021 -0.3527 -0.0137
                                           -0.6971  0.0137  0.3102  0.0068  0.0096
                                           -0.0038 -0.0123 -0.0101 -0.0059
     7. (0.98295) BD ( 1) C   2 - H  15  
                ( 62.32%)   0.7895* C   2 s( 20.57%)p 3.86( 79.39%)d 0.00(  0.05%)
                                           -0.0003  0.4533 -0.0124  0.0679 -0.0167
                                            0.0347 -0.0044  0.8875 -0.0037  0.0007
                                            0.0046  0.0030  0.0003  0.0208
                ( 37.68%)   0.6138* H  15 s( 99.91%)p 0.00(  0.09%)
                                            0.9995 -0.0071  0.0010  0.0006 -0.0302
     8. (0.99013) BD ( 1) C   3 - C   4  
                ( 49.48%)   0.7035* C   3 s( 27.59%)p 2.62( 72.36%)d 0.00(  0.05%)
                                            0.0002  0.5252  0.0066  0.8284  0.0049
                                            0.0557 -0.0336  0.1817  0.0034  0.0051
                                            0.0083  0.0011  0.0180 -0.0100
                ( 50.52%)   0.7107* C   4 s( 27.97%)p 2.57( 71.98%)d 0.00(  0.05%)
                                            0.0002  0.5288  0.0065 -0.8252  0.0012
                                           -0.0639 -0.0338 -0.1833 -0.0005  0.0003
                                            0.0085 -0.0002  0.0180 -0.0096
     9. (0.98888) BD ( 1) C   3 - H  16  
                ( 61.79%)   0.7861* C   3 s( 21.61%)p 3.63( 78.34%)d 0.00(  0.04%)
                                            0.0002 -0.4648  0.0078  0.0979  0.0066
                                            0.0812  0.0261  0.8755 -0.0041 -0.0004
                                           -0.0027 -0.0011 -0.0001 -0.0209
                ( 38.21%)   0.6181* H  16 s( 99.91%)p 0.00(  0.09%)
                                           -0.9995  0.0047 -0.0054 -0.0066 -0.0287
    10. (0.98864) BD ( 1) C   3 - H  17  
                ( 62.72%)   0.7919* C   3 s( 22.84%)p 3.38( 77.12%)d 0.00(  0.04%)
                                            0.0001 -0.4779 -0.0069  0.3323 -0.0058
                                            0.7294 -0.0001 -0.3582  0.0181 -0.0110
                                            0.0057  0.0127  0.0093  0.0042
                ( 37.28%)   0.6106* H  17 s( 99.91%)p 0.00(  0.09%)
                                           -0.9995  0.0013 -0.0113 -0.0265  0.0104
    11. (0.98480) BD ( 1) C   4 - C   5  
                ( 48.36%)   0.6954* C   4 s( 27.31%)p 2.66( 72.64%)d 0.00(  0.05%)
                                            0.0003  0.5226 -0.0035  0.3508  0.0117
                                            0.7085 -0.0088 -0.3178 -0.0117  0.0120
                                           -0.0055 -0.0126 -0.0116 -0.0070
                ( 51.64%)   0.7186* C   5 s( 26.67%)p 2.75( 73.29%)d 0.00(  0.05%)
                                            0.0000  0.5164  0.0039 -0.3340  0.0128
                                           -0.7156 -0.0143  0.3299 -0.0092  0.0132
                                           -0.0077 -0.0118 -0.0075 -0.0054
    12. (0.98815) BD ( 1) C   4 - H  18  
                ( 62.93%)   0.7933* C   4 s( 22.89%)p 3.37( 77.07%)d 0.00(  0.04%)
                                            0.0001 -0.4784 -0.0060 -0.4288  0.0096
                                            0.7019  0.0015  0.3061 -0.0179  0.0130
                                            0.0067 -0.0100  0.0063  0.0053
                ( 37.07%)   0.6089* H  18 s( 99.91%)p 0.00(  0.09%)
                                           -0.9996  0.0020  0.0135 -0.0250 -0.0082
    13. (0.98866) BD ( 1) C   4 - H  19  
                ( 61.80%)   0.7862* C   4 s( 21.71%)p 3.60( 78.25%)d 0.00(  0.04%)
                                           -0.0002  0.4659 -0.0072  0.1045  0.0067
                                           -0.0017 -0.0267  0.8779  0.0007  0.0002
                                            0.0033  0.0024 -0.0001  0.0206
                ( 38.20%)   0.6180* H  19 s( 99.91%)p 0.00(  0.09%)
                                            0.9996 -0.0044 -0.0048  0.0046 -0.0287
    14. (0.98459) BD ( 1) C   5 - C   6  
                ( 51.31%)   0.7163* C   5 s( 27.96%)p 2.57( 71.98%)d 0.00(  0.06%)
                                            0.0003  0.5287  0.0065  0.8326 -0.0077
                                            0.0618  0.0037  0.1495 -0.0190  0.0044
                                            0.0079  0.0009  0.0186 -0.0110
                ( 48.69%)   0.6978* C   6 s( 26.23%)p 2.81( 73.71%)d 0.00(  0.06%)
                                            0.0003  0.5121  0.0002 -0.8485  0.0015
                                           -0.0870  0.0019 -0.0957 -0.0181  0.0042
                                            0.0047  0.0003  0.0211 -0.0125
    15. (0.98376) BD ( 1) C   5 - C   9  
                ( 49.27%)   0.7020* C   5 s( 25.20%)p 2.97( 74.75%)d 0.00(  0.05%)
                                            0.0003  0.5019  0.0081 -0.4229  0.0092
                                            0.6945  0.0154  0.2932 -0.0068 -0.0156
                                           -0.0068  0.0109 -0.0078 -0.0080
                ( 50.73%)   0.7122* C   9 s( 29.28%)p 2.41( 70.68%)d 0.00(  0.04%)
                                            0.0001  0.5411 -0.0040  0.4464 -0.0016
                                           -0.6519  0.0217 -0.2864 -0.0057 -0.0135
                                           -0.0060  0.0107 -0.0049 -0.0055
    16. (0.98293) BD ( 1) C   5 - H  20  
                ( 63.08%)   0.7942* C   5 s( 20.15%)p 3.96( 79.81%)d 0.00(  0.05%)
                                            0.0003 -0.4488  0.0092  0.1239 -0.0096
                                            0.0260  0.0037  0.8843 -0.0029 -0.0003
                                           -0.0071  0.0007 -0.0003 -0.0202
                ( 36.92%)   0.6076* H  20 s( 99.91%)p 0.00(  0.09%)
                                           -0.9995  0.0061 -0.0011 -0.0009 -0.0306
    17. (0.99042) BD ( 1) C   6 - C   7  
                ( 51.81%)   0.7198* C   6 s( 26.23%)p 2.81( 73.73%)d 0.00(  0.04%)
                                            0.0001  0.5121  0.0046  0.2128  0.0171
                                            0.0231  0.0109  0.8313  0.0019  0.0011
                                            0.0071  0.0015  0.0009  0.0190
                ( 48.19%)   0.6942* C   7 s( 29.41%)p 2.40( 70.55%)d 0.00(  0.04%)
                                            0.0004  0.5423 -0.0026 -0.2381  0.0105
                                           -0.0293  0.0098 -0.8048 -0.0033  0.0005
                                            0.0104  0.0010  0.0019  0.0180
    18. (0.98941) BD ( 1) C   6 - C   8  
                ( 52.43%)   0.7241* C   6 s( 26.78%)p 2.73( 73.18%)d 0.00(  0.04%)
                                            0.0001  0.5175  0.0074  0.4222  0.0115
                                           -0.6205  0.0151 -0.4099 -0.0076 -0.0111
                                           -0.0082  0.0130 -0.0058 -0.0033
                ( 47.57%)   0.6897* C   8 s( 29.47%)p 2.39( 70.48%)d 0.00(  0.04%)
                                            0.0004  0.5429  0.0003 -0.4317  0.0086
                                            0.5959  0.0117  0.4038 -0.0039 -0.0130
                                           -0.0095  0.0125 -0.0038 -0.0034
    19. (0.98361) BD ( 1) C   6 - H  21  
                ( 62.98%)   0.7936* C   6 s( 20.71%)p 3.83( 79.24%)d 0.00(  0.06%)
                                           -0.0002  0.4550 -0.0079  0.2353  0.0109
                                            0.7783 -0.0084 -0.3620  0.0008  0.0083
                                           -0.0039 -0.0146 -0.0148 -0.0060
                ( 37.02%)   0.6084* H  21 s( 99.89%)p 0.00(  0.11%)
                                            0.9994 -0.0096 -0.0075 -0.0285  0.0141
    20. (0.99442) BD ( 1) C   7 - H  22  
                ( 61.34%)   0.7832* C   7 s( 23.44%)p 3.26( 76.51%)d 0.00(  0.04%)
                                           -0.0000  0.4842 -0.0023 -0.1994  0.0120
                                           -0.7449  0.0046  0.4123  0.0204  0.0077
                                           -0.0041 -0.0136 -0.0119 -0.0043
                ( 38.66%)   0.6217* H  22 s( 99.92%)p 0.00(  0.08%)
                                            0.9996 -0.0009  0.0036  0.0237 -0.0161
    21. (0.99400) BD ( 1) C   7 - H  23  
                ( 60.76%)   0.7795* C   7 s( 23.29%)p 3.29( 76.67%)d 0.00(  0.04%)
                                           -0.0000  0.4826  0.0007 -0.4018  0.0173
                                            0.6543 -0.0025  0.4201  0.0172 -0.0128
                                           -0.0078  0.0122 -0.0059 -0.0044
                ( 39.24%)   0.6264* H  23 s( 99.92%)p 0.00(  0.08%)
                                            0.9996 -0.0005  0.0091 -0.0207 -0.0165
    22. (0.99310) BD ( 1) C   7 - H  24  
                ( 62.35%)   0.7896* C   7 s( 23.77%)p 3.21( 76.19%)d 0.00(  0.04%)
                                           -0.0000  0.4875  0.0059  0.8610 -0.0072
                                            0.1248  0.0017  0.0689  0.0169  0.0052
                                            0.0017  0.0005  0.0162 -0.0103
                ( 37.65%)   0.6136* H  24 s( 99.91%)p 0.00(  0.09%)
                                            0.9996 -0.0004 -0.0290 -0.0038 -0.0044
    23. (0.99425) BD ( 1) C   8 - H  25  
                ( 61.20%)   0.7823* C   8 s( 23.37%)p 3.28( 76.59%)d 0.00(  0.04%)
                                            0.0000 -0.4834  0.0035  0.1463 -0.0177
                                            0.7863  0.0118 -0.3542  0.0140 -0.0063
                                            0.0028  0.0135  0.0132  0.0048
                ( 38.80%)   0.6229* H  25 s( 99.92%)p 0.00(  0.08%)
                                           -0.9996  0.0008 -0.0013 -0.0269  0.0099
    24. (0.99323) BD ( 1) C   8 - H  26  
                ( 62.12%)   0.7882* C   8 s( 23.74%)p 3.21( 76.22%)d 0.00(  0.04%)
                                           -0.0000  0.4872  0.0047  0.8582 -0.0018
                                            0.1554 -0.0149  0.0340 -0.0130  0.0071
                                            0.0024  0.0001  0.0161 -0.0099
                ( 37.88%)   0.6154* H  26 s( 99.91%)p 0.00(  0.09%)
                                            0.9996 -0.0002 -0.0296 -0.0033  0.0006
    25. (0.99411) BD ( 1) C   8 - H  27  
                ( 61.56%)   0.7846* C   8 s( 23.33%)p 3.28( 76.63%)d 0.00(  0.04%)
                                            0.0000 -0.4830 -0.0005  0.2340 -0.0186
                                            0.0385  0.0115  0.8424  0.0018 -0.0009
                                           -0.0100 -0.0007 -0.0017 -0.0175
                ( 38.44%)   0.6200* H  27 s( 99.92%)p 0.00(  0.08%)
                                           -0.9996  0.0009 -0.0045 -0.0028 -0.0285
    26. (0.99675) BD ( 1) C   9 - O  10  
                ( 30.37%)   0.5511* C   9 s( 18.71%)p 4.33( 80.98%)d 0.02(  0.31%)
                                            0.0000 -0.4307 -0.0399 -0.3477 -0.0210
                                           -0.7505 -0.0276  0.3526  0.0068 -0.0298
                                            0.0130  0.0329  0.0275  0.0144
                ( 69.63%)   0.8344* O  10 s( 34.51%)p 1.90( 65.43%)d 0.00(  0.06%)
                                            0.0001 -0.5874  0.0032  0.3243 -0.0045
                                            0.6487 -0.0024 -0.3581  0.0022 -0.0152
                                            0.0131  0.0139  0.0015  0.0029
    27. (0.99000) BD ( 1) C   9 - C  11  
                ( 50.29%)   0.7092* C   9 s( 29.12%)p 2.43( 70.81%)d 0.00(  0.08%)
                                            0.0002  0.5396  0.0027 -0.8172  0.0012
                                           -0.0242  0.0255 -0.1976  0.0017 -0.0000
                                            0.0122  0.0008  0.0220 -0.0113
                ( 49.71%)   0.7050* C  11 s( 27.17%)p 2.68( 72.76%)d 0.00(  0.08%)
                                            0.0003  0.5211  0.0106  0.8287  0.0091
                                            0.0685  0.0330  0.1869  0.0044  0.0049
                                            0.0096  0.0011  0.0224 -0.0127
    28. (0.98870) BD ( 1) C   9 - H  28  
                ( 61.81%)   0.7862* C   9 s( 22.83%)p 3.38( 77.11%)d 0.00(  0.06%)
                                           -0.0003  0.4777 -0.0129  0.1032  0.0018
                                            0.0864  0.0148  0.8676 -0.0029 -0.0007
                                            0.0034  0.0038  0.0002  0.0229
                ( 38.19%)   0.6180* H  28 s( 99.90%)p 0.00(  0.10%)
                                            0.9995 -0.0075 -0.0029 -0.0016 -0.0318
    29. (0.99480) BD ( 1) O  10 - H  29  
                ( 75.49%)   0.8688* O  10 s( 19.95%)p 4.01( 79.97%)d 0.00(  0.08%)
                                            0.0002  0.4463  0.0166 -0.4192  0.0019
                                            0.7495  0.0346  0.2469 -0.0045 -0.0203
                                           -0.0121  0.0153  0.0020 -0.0055
                ( 24.51%)   0.4951* H  29 s( 99.52%)p 0.00(  0.48%)
                                            0.9976 -0.0056  0.0307 -0.0596 -0.0178
    30. (0.98825) BD ( 1) C  11 - H  30  
                ( 62.99%)   0.7937* C  11 s( 21.55%)p 3.64( 78.41%)d 0.00(  0.04%)
                                            0.0002 -0.4642  0.0060  0.0951  0.0150
                                           -0.0174 -0.0192  0.8798 -0.0003 -0.0008
                                            0.0002  0.0003 -0.0002 -0.0205
                ( 37.01%)   0.6084* H  30 s( 99.91%)p 0.00(  0.09%)
                                           -0.9995  0.0055 -0.0053  0.0028 -0.0299
    31. (0.98854) BD ( 1) C  11 - H  31  
                ( 62.90%)   0.7931* C  11 s( 21.93%)p 3.56( 78.03%)d 0.00(  0.04%)
                                           -0.0001  0.4683  0.0046 -0.4219 -0.0051
                                            0.7127 -0.0075  0.3065 -0.0168 -0.0108
                                           -0.0052  0.0118 -0.0094 -0.0062
                ( 37.10%)   0.6091* H  31 s( 99.91%)p 0.00(  0.09%)
                                            0.9995 -0.0041  0.0173 -0.0232 -0.0086
    32. (0.99960) CR ( 1) C   1           s(100.00%)p 0.00(  0.00%)
                                            1.0000 -0.0002 -0.0000 -0.0004 -0.0000
                                           -0.0000  0.0000 -0.0001 -0.0000 -0.0000
                                           -0.0000 -0.0000 -0.0000  0.0000
    33. (0.99948) CR ( 1) C   2           s(100.00%)p 0.00(  0.00%)
                                            1.0000 -0.0001 -0.0000  0.0000  0.0000
                                           -0.0000 -0.0000  0.0004 -0.0000 -0.0000
                                            0.0000  0.0000 -0.0000  0.0000
    34. (0.99954) CR ( 1) C   3           s(100.00%)p 0.00(  0.00%)
                                            1.0000 -0.0001 -0.0000 -0.0001  0.0000
                                           -0.0003  0.0000 -0.0003 -0.0000  0.0000
                                           -0.0000 -0.0000 -0.0000  0.0000
    35. (0.99954) CR ( 1) C   4           s(100.00%)p 0.00(  0.00%)
                                            1.0000 -0.0001 -0.0000  0.0002 -0.0000
                                           -0.0003  0.0000  0.0003  0.0000 -0.0000
                                           -0.0000  0.0000 -0.0000  0.0000
    36. (0.99946) CR ( 1) C   5           s(100.00%)p 0.00(  0.00%)
                                            1.0000 -0.0001 -0.0000 -0.0001  0.0000
                                           -0.0002 -0.0000 -0.0004  0.0000  0.0000
                                            0.0000 -0.0000 -0.0000  0.0000
    37. (0.99948) CR ( 1) C   6           s(100.00%)p 0.00(  0.00%)
                                            1.0000 -0.0001 -0.0000  0.0002 -0.0000
                                            0.0003 -0.0000 -0.0001  0.0000  0.0000
                                           -0.0000 -0.0000 -0.0000  0.0000
    38. (0.99960) CR ( 1) C   7           s(100.00%)p 0.00(  0.00%)
                                            1.0000 -0.0002  0.0000  0.0001 -0.0000
                                            0.0000 -0.0000  0.0003  0.0000 -0.0000
                                           -0.0000 -0.0000 -0.0000 -0.0000
    39. (0.99960) CR ( 1) C   8           s(100.00%)p 0.00(  0.00%)
                                            1.0000 -0.0002 -0.0000  0.0002 -0.0000
                                           -0.0003 -0.0000 -0.0002  0.0000  0.0000
                                            0.0000 -0.0000  0.0000  0.0000
    40. (0.99938) CR ( 1) C   9           s(100.00%)p 0.00(  0.00%)
                                            1.0000 -0.0000 -0.0000  0.0002  0.0000
                                            0.0001 -0.0000  0.0003 -0.0000  0.0000
                                           -0.0000 -0.0000 -0.0000  0.0000
    41. (0.99987) CR ( 1) O  10           s(100.00%)p 0.00(  0.00%)
                                            1.0000 -0.0001 -0.0000 -0.0000  0.0000
                                           -0.0002 -0.0000 -0.0000  0.0000  0.0000
                                           -0.0000 -0.0000  0.0000  0.0000
    42. (0.99951) CR ( 1) C  11           s(100.00%)p 0.00(  0.00%)
                                            1.0000 -0.0001 -0.0000 -0.0002 -0.0000
                                            0.0002 -0.0000 -0.0003 -0.0000 -0.0000
                                           -0.0000  0.0000 -0.0000  0.0000
    43. (0.99094) LP ( 1) O  10           s( 45.53%)p 1.20( 54.43%)d 0.00(  0.04%)
                                            0.0001  0.6747 -0.0045  0.5611 -0.0043
                                            0.0684  0.0031 -0.4740  0.0034 -0.0013
                                            0.0175  0.0018 -0.0097 -0.0041
    44. (0.98481) LP ( 2) O  10           s(  0.00%)p 1.00( 99.95%)d 0.00(  0.05%)
                                            0.0000 -0.0011  0.0056  0.6351 -0.0057
                                            0.1038 -0.0013  0.7651 -0.0055 -0.0017
                                           -0.0039  0.0020 -0.0110  0.0193
    45. (0.00206) RY*( 1) C   1           s(  0.01%)p 1.00( 94.61%)d 0.06(  5.38%)
                                            0.0000  0.0004  0.0094 -0.0017 -0.0658
                                            0.0203  0.9701 -0.0004  0.0162  0.2296
                                            0.0047 -0.0016 -0.0305  0.0116
    46. (0.00161) RY*( 2) C   1           s(  7.99%)p10.55( 84.28%)d 0.97(  7.73%)
                                           -0.0000  0.0130  0.2824  0.0064  0.4357
                                            0.0015  0.0440 -0.0135 -0.8067 -0.0021
                                           -0.2237 -0.0230  0.0061 -0.1634
    47. (0.00037) RY*( 3) C   1           s( 44.16%)p 1.19( 52.71%)d 0.07(  3.13%)
                                            0.0000  0.0120  0.6644 -0.0186  0.5490
                                           -0.0010  0.0246 -0.0062  0.4741 -0.0236
                                            0.1263  0.0125 -0.0646  0.1024
    48. (0.00011) RY*( 4) C   1           s( 37.88%)p 1.27( 48.03%)d 0.37( 14.09%)
                                           -0.0000 -0.0160  0.6152  0.0156 -0.6432
                                            0.0007 -0.0415  0.0092 -0.2542 -0.0507
                                            0.2575  0.0247 -0.1362  0.2300
    49. (0.00001) RY*( 5) C   1           s(  0.22%)p24.82(  5.37%)d99.99( 94.41%)
    50. (0.00001) RY*( 6) C   1           s(  5.13%)p 1.95( 10.00%)d16.53( 84.87%)
    51. (0.00000) RY*( 7) C   1           s(  0.03%)p 3.23(  0.09%)d99.99( 99.88%)
    52. (0.00001) RY*( 8) C   1           s(  1.78%)p 0.29(  0.52%)d54.81( 97.70%)
    53. (0.00000) RY*( 9) C   1           s(  2.87%)p 1.57(  4.50%)d32.31( 92.63%)
    54. (0.00265) RY*( 1) C   2           s( 18.24%)p 4.17( 76.00%)d 0.32(  5.76%)
                                            0.0000  0.0062  0.4270  0.0240  0.6216
                                            0.0012  0.0908  0.0205  0.6037  0.0066
                                            0.0122 -0.0056  0.1084 -0.2136
    55. (0.00123) RY*( 2) C   2           s(  2.24%)p37.28( 83.48%)d 6.38( 14.28%)
                                            0.0000 -0.0253  0.1475 -0.0076 -0.6628
                                           -0.0076  0.3951  0.0131  0.4890 -0.0335
                                           -0.0690  0.0558 -0.2816 -0.2335
    56. (0.00097) RY*( 3) C   2           s(  1.38%)p66.16( 91.18%)d 5.40(  7.44%)
                                            0.0000 -0.0114  0.1168 -0.0008 -0.2336
                                            0.0175 -0.8861  0.0029  0.2678 -0.0218
                                           -0.0459 -0.2201 -0.1010 -0.1149
    57. (0.00030) RY*( 4) C   2           s( 23.55%)p 0.42(  9.97%)d 2.82( 66.48%)
                                            0.0000 -0.0042  0.4853  0.0029 -0.1949
                                           -0.0011  0.0393  0.0086 -0.2451 -0.0597
                                           -0.6177 -0.0745  0.5219 -0.0423
    58. (0.00027) RY*( 5) C   2           s(  1.05%)p 0.34(  0.36%)d93.62( 98.59%)
                                           -0.0000 -0.0004  0.1026 -0.0010 -0.0084
                                           -0.0197 -0.0260  0.0016 -0.0494  0.9769
                                           -0.1015  0.0881 -0.1162 -0.0069
    59. (0.00015) RY*( 6) C   2           s( 31.73%)p 0.40( 12.59%)d 1.76( 55.68%)
                                           -0.0000  0.0025  0.5633  0.0048 -0.0499
                                           -0.0155  0.1198  0.0040 -0.3298 -0.0042
                                            0.4648 -0.5355 -0.2312  0.0236
    60. (0.00010) RY*( 7) C   2           s( 21.27%)p 0.22(  4.74%)d 3.48( 73.99%)
    61. (0.00007) RY*( 8) C   2           s(  0.57%)p13.17(  7.55%)d99.99( 91.87%)
    62. (0.00004) RY*( 9) C   2           s(  0.03%)p99.99( 14.27%)d99.99( 85.70%)
    63. (0.00289) RY*( 1) C   3           s(  7.29%)p12.04( 87.73%)d 0.68(  4.98%)
                                           -0.0000  0.0217  0.2691  0.0123  0.1499
                                            0.0254  0.5835 -0.0205 -0.7163  0.0889
                                           -0.0542 -0.1010 -0.0655 -0.1564
    64. (0.00174) RY*( 2) C   3           s( 14.75%)p 5.26( 77.65%)d 0.52(  7.60%)
                                            0.0000 -0.0118  0.3839 -0.0010 -0.8443
                                           -0.0092 -0.1713 -0.0000 -0.1850 -0.1461
                                            0.0368 -0.0716  0.2047 -0.0793
    65. (0.00071) RY*( 3) C   3           s(  1.40%)p56.80( 79.81%)d13.37( 18.79%)
                                            0.0000 -0.0235  0.1162 -0.0137  0.3628
                                            0.0023 -0.6909 -0.0011 -0.4347 -0.2962
                                           -0.2588  0.0097  0.0819 -0.1625
    66. (0.00033) RY*( 4) C   3           s( 74.29%)p 0.28( 20.60%)d 0.07(  5.11%)
                                            0.0000  0.0016  0.8619 -0.0065  0.2767
                                            0.0009  0.0375 -0.0033  0.3578  0.0047
                                           -0.0402  0.1256  0.0054  0.1835
    67. (0.00014) RY*( 5) C   3           s(  0.75%)p 2.55(  1.92%)d99.99( 97.33%)
                                            0.0000 -0.0019  0.0867 -0.0027  0.1170
                                            0.0006 -0.0736 -0.0018  0.0066 -0.3546
                                            0.7680 -0.3760 -0.3121 -0.1377
    68. (0.00006) RY*( 6) C   3           s(  0.33%)p51.09( 16.64%)d99.99( 83.03%)
    69. (0.00004) RY*( 7) C   3           s(  0.02%)p99.99(  9.08%)d99.99( 90.89%)
    70. (0.00001) RY*( 8) C   3           s(  1.28%)p 5.07(  6.48%)d72.11( 92.24%)
    71. (0.00001) RY*( 9) C   3           s(  0.01%)p 1.00(  0.15%)d99.99( 99.85%)
    72. (0.00275) RY*( 1) C   4           s(  2.65%)p34.80( 92.07%)d 2.00(  5.28%)
                                           -0.0000  0.0212  0.1613 -0.0161 -0.3718
                                            0.0249  0.5940  0.0163  0.6546 -0.1298
                                           -0.0632  0.0550 -0.0603 -0.1591
    73. (0.00199) RY*( 2) C   4           s( 17.74%)p 4.42( 78.35%)d 0.22(  3.91%)
                                            0.0000 -0.0019  0.4211  0.0018  0.8342
                                           -0.0037  0.1072  0.0029  0.2759  0.1148
                                           -0.0008  0.0793  0.1042 -0.0938
    74. (0.00064) RY*( 3) C   4           s(  4.80%)p15.26( 73.19%)d 4.59( 22.01%)
                                            0.0000 -0.0253  0.2175  0.0130 -0.2339
                                            0.0056 -0.6910 -0.0008  0.4467  0.3366
                                           -0.2694 -0.0516  0.0294 -0.1753
    75. (0.00026) RY*( 4) C   4           s( 67.53%)p 0.28( 18.94%)d 0.20( 13.54%)
                                           -0.0000  0.0039  0.8217  0.0010 -0.2458
                                            0.0012  0.0656  0.0036 -0.3530 -0.0987
                                           -0.1319 -0.1985  0.0088  0.2622
    76. (0.00014) RY*( 5) C   4           s(  4.91%)p 0.45(  2.23%)d18.93( 92.87%)
                                            0.0000 -0.0006  0.2215  0.0025 -0.1361
                                            0.0003 -0.0405 -0.0002 -0.0459  0.3529
                                            0.7011  0.3879 -0.3943 -0.0809
    77. (0.00007) RY*( 6) C   4           s(  0.28%)p78.23( 22.11%)d99.99( 77.61%)
    78. (0.00004) RY*( 7) C   4           s(  0.88%)p 7.78(  6.83%)d99.99( 92.29%)
    79. (0.00002) RY*( 8) C   4           s(  1.27%)p 4.91(  6.24%)d72.77( 92.49%)
    80. (0.00001) RY*( 9) C   4           s(  0.07%)p 1.52(  0.11%)d99.99( 99.82%)
    81. (0.00332) RY*( 1) C   5           s( 20.05%)p 3.75( 75.12%)d 0.24(  4.83%)
                                            0.0000 -0.0144  0.4475 -0.0148 -0.2361
                                           -0.0057  0.1912 -0.0209 -0.8113  0.0163
                                           -0.0660 -0.0293  0.0421 -0.2026
    82. (0.00216) RY*( 2) C   5           s(  8.96%)p 9.74( 87.29%)d 0.42(  3.75%)
                                            0.0000  0.0080  0.2992 -0.0107 -0.5788
                                            0.0102 -0.7120 -0.0010  0.1755 -0.0022
                                            0.0243  0.0854  0.1703 -0.0244
    83. (0.00170) RY*( 3) C   5           s(  0.05%)p99.99( 93.10%)d99.99(  6.86%)
                                           -0.0000 -0.0123  0.0174  0.0125  0.6629
                                            0.0108 -0.6228 -0.0019 -0.3215 -0.1631
                                           -0.1473  0.1065 -0.0885 -0.0333
    84. (0.00078) RY*( 4) C   5           s( 69.67%)p 0.37( 25.78%)d 0.07(  4.56%)
                                           -0.0000 -0.0015  0.8347  0.0081  0.3197
                                           -0.0057  0.1575 -0.0028  0.3615 -0.0672
                                            0.1446 -0.0464 -0.0758  0.1106
    85. (0.00026) RY*( 5) C   5           s(  0.69%)p 2.41(  1.67%)d99.99( 97.64%)
                                            0.0000 -0.0024  0.0831  0.0000  0.1145
                                            0.0185 -0.0478 -0.0022  0.0306  0.9279
                                           -0.3193  0.1008  0.0251  0.0517
    86. (0.00022) RY*( 6) C   5           s(  0.05%)p 8.78(  0.40%)d99.99( 99.56%)
                                            0.0000 -0.0011  0.0212 -0.0040  0.0563
                                            0.0061  0.0150  0.0066 -0.0216 -0.1395
                                           -0.4287 -0.5039  0.6092  0.4091
    87. (0.00008) RY*( 7) C   5           s(  0.02%)p99.99(  4.47%)d99.99( 95.51%)
    88. (0.00006) RY*( 8) C   5           s(  0.29%)p14.06(  4.04%)d99.99( 95.67%)
    89. (0.00003) RY*( 9) C   5           s(  0.26%)p31.67(  8.32%)d99.99( 91.42%)
    90. (0.00298) RY*( 1) C   6           s(  5.56%)p16.25( 90.37%)d 0.73(  4.07%)
                                            0.0000 -0.0061  0.2357 -0.0013 -0.2541
                                            0.0227  0.9117 -0.0051 -0.0864 -0.1566
                                            0.0027  0.1012  0.0723  0.0262
    91. (0.00179) RY*( 2) C   6           s(  0.46%)p99.99( 93.54%)d13.16(  6.00%)
                                           -0.0000  0.0145  0.0660 -0.0123 -0.1858
                                           -0.0065  0.0381  0.0000  0.9483  0.0053
                                           -0.1758 -0.0355 -0.0946 -0.1374
    92. (0.00080) RY*( 3) C   6           s(  6.38%)p13.02( 83.09%)d 1.65( 10.53%)
                                            0.0000 -0.0184  0.2519 -0.0069  0.8732
                                            0.0077  0.1628 -0.0112  0.2042  0.0279
                                            0.1476  0.1946  0.2117  0.0090
    93. (0.00052) RY*( 4) C   6           s( 75.54%)p 0.21( 16.16%)d 0.11(  8.30%)
                                            0.0000  0.0046  0.8691  0.0102 -0.2497
                                            0.0070 -0.3063 -0.0013 -0.0725  0.1070
                                            0.0000  0.0247  0.2657 -0.0167
    94. (0.00032) RY*( 5) C   6           s(  0.37%)p 0.41(  0.15%)d99.99( 99.48%)
                                           -0.0000  0.0005  0.0606 -0.0177  0.0044
                                            0.0066 -0.0321 -0.0068 -0.0076  0.2038
                                           -0.4235  0.5577 -0.3292  0.5954
    95. (0.00025) RY*( 6) C   6           s(  0.55%)p 4.26(  2.34%)d99.99( 97.11%)
                                           -0.0000  0.0035  0.0741 -0.0044 -0.1244
                                           -0.0052  0.0135 -0.0074  0.0874  0.2813
                                            0.8081  0.1906 -0.4476  0.0477
    96. (0.00014) RY*( 7) C   6           s(  1.68%)p 1.15(  1.93%)d57.40( 96.39%)
                                           -0.0000 -0.0002  0.1296 -0.0116  0.0947
                                           -0.0113  0.0512 -0.0148  0.0852 -0.0927
                                            0.0887 -0.6935 -0.1077  0.6744
    97. (0.00009) RY*( 8) C   6           s(  8.44%)p 0.58(  4.92%)d10.26( 86.64%)
    98. (0.00001) RY*( 9) C   6           s(  1.08%)p 7.10(  7.65%)d84.76( 91.27%)
    99. (0.00172) RY*( 1) C   7           s(  0.19%)p99.99( 93.70%)d31.86(  6.11%)
                                           -0.0000  0.0054  0.0435 -0.0192 -0.8327
                                            0.0059  0.4509  0.0030  0.1996  0.0192
                                            0.1652 -0.1371  0.0851 -0.0863
   100. (0.00149) RY*( 2) C   7           s( 18.07%)p 4.17( 75.37%)d 0.36(  6.56%)
                                           -0.0000  0.0162  0.4248 -0.0116 -0.4329
                                           -0.0093 -0.7326 -0.0010 -0.1713  0.0165
                                            0.0427  0.2369  0.0552 -0.0658
   101. (0.00049) RY*( 3) C   7           s( 42.24%)p 1.19( 50.10%)d 0.18(  7.66%)
                                            0.0000  0.0102  0.6499  0.0034  0.0847
                                            0.0022  0.3777  0.0110 -0.5925 -0.0585
                                           -0.1389 -0.2027 -0.0926  0.0647
   102. (0.00012) RY*( 4) C   7           s( 31.03%)p 1.89( 58.57%)d 0.34( 10.41%)
                                           -0.0000 -0.0210  0.5566 -0.0011  0.1788
                                            0.0037 -0.0647 -0.0185  0.7411 -0.0617
                                           -0.1201 -0.2769 -0.0872  0.0396
   103. (0.00001) RY*( 5) C   7           s(  0.09%)p16.01(  1.41%)d99.99( 98.50%)
   104. (0.00001) RY*( 6) C   7           s(  2.07%)p 2.07(  4.29%)d45.14( 93.63%)
   105. (0.00001) RY*( 7) C   7           s(  5.15%)p 2.83( 14.59%)d15.57( 80.26%)
   106. (0.00000) RY*( 8) C   7           s(  0.73%)p 2.31(  1.68%)d99.99( 97.59%)
   107. (0.00000) RY*( 9) C   7           s(  0.51%)p 0.74(  0.38%)d99.99( 99.12%)
   108. (0.00192) RY*( 1) C   8           s(  0.12%)p99.99( 94.30%)d45.27(  5.57%)
                                            0.0000 -0.0026  0.0350  0.0163  0.6749
                                            0.0012  0.0439  0.0105  0.6965  0.0800
                                            0.0087  0.1030 -0.0839  0.1779
   109. (0.00140) RY*( 2) C   8           s( 12.08%)p 6.63( 80.08%)d 0.65(  7.84%)
                                           -0.0000  0.0159  0.3471 -0.0123 -0.5766
                                           -0.0082 -0.4015  0.0072  0.5539  0.0105
                                           -0.0665  0.0463  0.2329  0.1324
   110. (0.00038) RY*( 3) C   8           s( 50.33%)p 0.84( 42.26%)d 0.15(  7.41%)
                                            0.0000  0.0101  0.7093  0.0064 -0.1136
                                           -0.0093  0.6391 -0.0073  0.0328  0.0222
                                            0.1171 -0.0489 -0.2235 -0.0872
   111. (0.00011) RY*( 4) C   8           s( 29.67%)p 2.12( 63.00%)d 0.25(  7.33%)
                                           -0.0000 -0.0207  0.5443 -0.0076  0.3445
                                            0.0171 -0.6401  0.0062 -0.3181  0.0342
                                            0.1348 -0.0712 -0.2031 -0.0873
   112. (0.00001) RY*( 5) C   8           s(  0.18%)p 3.88(  0.69%)d99.99( 99.13%)
   113. (0.00000) RY*( 6) C   8           s(  2.04%)p 0.69(  1.41%)d47.36( 96.56%)
   114. (0.00001) RY*( 7) C   8           s(  0.27%)p 5.91(  1.61%)d99.99( 98.12%)
   115. (0.00001) RY*( 8) C   8           s(  5.03%)p 2.20( 11.06%)d16.67( 83.91%)
   116. (0.00000) RY*( 9) C   8           s(  0.36%)p15.58(  5.68%)d99.99( 93.96%)
   117. (0.00285) RY*( 1) C   9           s(  6.18%)p14.58( 90.12%)d 0.60(  3.70%)
                                            0.0000 -0.0281  0.2470 -0.0070  0.8016
                                           -0.0193  0.3687  0.0118 -0.3495 -0.1656
                                            0.0953 -0.0114 -0.0004  0.0204
   118. (0.00218) RY*( 2) C   9           s( 26.70%)p 2.34( 62.35%)d 0.41( 10.96%)
                                            0.0000  0.0094  0.5166 -0.0039  0.3005
                                           -0.0249 -0.3556  0.0216  0.6369  0.0536
                                           -0.0116 -0.0794 -0.0740 -0.3078
   119. (0.00084) RY*( 3) C   9           s(  2.88%)p12.91( 37.25%)d20.75( 59.86%)
                                           -0.0000  0.0123  0.1694 -0.0110 -0.0852
                                           -0.0042 -0.3850  0.0070 -0.4657  0.1183
                                            0.3592  0.3219 -0.5311 -0.2645
   120. (0.00070) RY*( 4) C   9           s(  0.05%)p56.69(  2.60%)d99.99( 97.35%)
                                           -0.0000  0.0074  0.0201 -0.0149 -0.0664
                                           -0.0010 -0.1294 -0.0083  0.0677 -0.5922
                                            0.0872 -0.4640 -0.4971  0.3910
   121. (0.00051) RY*( 5) C   9           s( 27.06%)p 2.08( 56.26%)d 0.62( 16.68%)
                                            0.0000 -0.0286  0.5194 -0.0087 -0.4432
                                           -0.0126  0.6044  0.0236 -0.0058 -0.1502
                                           -0.1912  0.0617 -0.1933 -0.2578
   122. (0.00038) RY*( 6) C   9           s(  3.74%)p 0.64(  2.40%)d25.09( 93.86%)
                                           -0.0000 -0.0115  0.1931 -0.0214  0.0141
                                           -0.0482  0.0558  0.0102 -0.1334  0.7286
                                           -0.1966 -0.4481 -0.2627  0.3150
   123. (0.00022) RY*( 7) C   9           s( 18.18%)p 1.17( 21.33%)d 3.33( 60.49%)
                                           -0.0000  0.0161  0.4260 -0.0050 -0.0510
                                            0.0082 -0.3787 -0.0077 -0.2592 -0.1691
                                           -0.4990  0.3033  0.2469  0.4175
   124. (0.00012) RY*( 8) C   9           s(  7.65%)p 1.28(  9.76%)d10.80( 82.59%)
                                           -0.0000 -0.0032  0.2765  0.0144 -0.1178
                                            0.0064  0.1642 -0.0161  0.2372  0.1259
                                            0.6493  0.2768  0.1459  0.5391
   125. (0.00012) RY*( 9) C   9           s(  7.62%)p 2.41( 18.36%)d 9.71( 74.02%)
                                            0.0000  0.0025  0.2760  0.0152 -0.2046
                                           -0.0090 -0.1782  0.0110 -0.3309 -0.0783
                                            0.3286 -0.5478  0.5249 -0.2247
   126. (0.00105) RY*( 1) O  10           s(  4.09%)p21.94( 89.78%)d 1.50(  6.13%)
                                           -0.0000  0.0021  0.2023 -0.0041 -0.5460
                                           -0.0013 -0.2087 -0.0031 -0.7457  0.1049
                                            0.0322  0.1411  0.0154 -0.1705
   127. (0.00078) RY*( 2) O  10           s( 23.34%)p 2.79( 65.19%)d 0.49( 11.47%)
                                           -0.0000  0.0034  0.4831 -0.0013  0.6592
                                           -0.0012 -0.4018 -0.0012 -0.2366 -0.1688
                                            0.1011  0.0336 -0.2578 -0.0914
   128. (0.00018) RY*( 3) O  10           s( 58.09%)p 0.57( 33.11%)d 0.15(  8.79%)
                                           -0.0000  0.0034  0.7622 -0.0019 -0.3568
                                           -0.0046 -0.1123 -0.0065  0.4373  0.0600
                                           -0.0370 -0.1056  0.1419  0.2274
   129. (0.00003) RY*( 4) O  10           s( 11.89%)p 6.00( 71.35%)d 1.41( 16.76%)
   130. (0.00000) RY*( 5) O  10           s(  0.76%)p10.30(  7.85%)d99.99( 91.39%)
   131. (0.00000) RY*( 6) O  10           s(  0.24%)p 5.34(  1.30%)d99.99( 98.45%)
   132. (0.00001) RY*( 7) O  10           s(  0.14%)p57.11(  7.84%)d99.99( 92.02%)
   133. (0.00001) RY*( 8) O  10           s(  0.87%)p17.80( 15.52%)d95.89( 83.61%)
   134. (0.00000) RY*( 9) O  10           s(  0.58%)p14.25(  8.28%)d99.99( 91.14%)
   135. (0.00320) RY*( 1) C  11           s(  4.84%)p18.57( 89.83%)d 1.10(  5.33%)
                                           -0.0000  0.0207  0.2190  0.0176  0.2097
                                           -0.0241 -0.6667 -0.0154 -0.6393 -0.1197
                                           -0.0554  0.0669 -0.0599 -0.1668
   136. (0.00172) RY*( 2) C  11           s( 16.58%)p 4.70( 77.94%)d 0.33(  5.48%)
                                            0.0000 -0.0072  0.4071  0.0090 -0.8636
                                            0.0016 -0.1820  0.0023  0.0192  0.1440
                                            0.0674  0.0847  0.1437 -0.0408
   137. (0.00116) RY*( 3) C  11           s( 19.40%)p 3.78( 73.35%)d 0.37(  7.25%)
                                            0.0000 -0.0228  0.4398 -0.0201  0.0959
                                           -0.0017  0.6775 -0.0030 -0.5147  0.1581
                                           -0.1313  0.0295  0.1039 -0.1365
   138. (0.00041) RY*( 4) C  11           s( 57.53%)p 0.64( 36.59%)d 0.10(  5.87%)
                                            0.0000  0.0071  0.7585 -0.0084  0.3631
                                            0.0017 -0.1347 -0.0048  0.4646  0.0132
                                           -0.0031 -0.0901 -0.1001  0.2010
   139. (0.00017) RY*( 5) C  11           s(  0.08%)p13.25(  1.06%)d99.99( 98.86%)
                                            0.0000 -0.0018  0.0283 -0.0032  0.0750
                                           -0.0036  0.0664 -0.0069  0.0227  0.2096
                                            0.6895  0.4670 -0.4296 -0.2580
   140. (0.00007) RY*( 6) C  11           s(  0.61%)p16.06(  9.79%)d99.99( 89.60%)
   141. (0.00006) RY*( 7) C  11           s(  0.22%)p20.84(  4.54%)d99.99( 95.24%)
   142. (0.00001) RY*( 8) C  11           s(  0.00%)p 1.00(  0.67%)d99.99( 99.33%)
   143. (0.00001) RY*( 9) C  11           s(  0.83%)p 7.57(  6.32%)d99.99( 92.84%)
   144. (0.00076) RY*( 1) H  12           s( 98.64%)p 0.01(  1.36%)
                                            0.0053  0.9932 -0.0453 -0.0031 -0.1074
   145. (0.00010) RY*( 2) H  12           s(  0.00%)p 1.00(100.00%)
   146. (0.00007) RY*( 3) H  12           s(  0.00%)p 1.00(100.00%)
   147. (0.00002) RY*( 4) H  12           s(  1.44%)p68.33( 98.56%)
   148. (0.00062) RY*( 1) H  13           s( 98.28%)p 0.02(  1.72%)
                                            0.0047  0.9914 -0.0781  0.1051  0.0046
   149. (0.00009) RY*( 2) H  13           s(  0.11%)p99.99( 99.89%)
   150. (0.00006) RY*( 3) H  13           s(  0.02%)p99.99( 99.98%)
   151. (0.00002) RY*( 4) H  13           s(  1.67%)p58.83( 98.33%)
   152. (0.00056) RY*( 1) H  14           s( 98.09%)p 0.02(  1.91%)
                                            0.0044  0.9904 -0.0614 -0.1219  0.0223
   153. (0.00010) RY*( 2) H  14           s(  0.08%)p99.99( 99.92%)
   154. (0.00007) RY*( 3) H  14           s(  0.05%)p99.99( 99.95%)
   155. (0.00002) RY*( 4) H  14           s(  1.87%)p52.48( 98.13%)
   156. (0.00183) RY*( 1) H  15           s( 99.84%)p 0.00(  0.16%)
                                            0.0080  0.9992  0.0217  0.0158  0.0296
   157. (0.00006) RY*( 2) H  15           s(  0.03%)p99.99( 99.97%)
   158. (0.00005) RY*( 3) H  15           s(  0.05%)p99.99( 99.95%)
   159. (0.00002) RY*( 4) H  15           s(  0.17%)p99.99( 99.83%)
   160. (0.00131) RY*( 1) H  16           s( 99.68%)p 0.00(  0.32%)
                                            0.0064  0.9984 -0.0133 -0.0065 -0.0547
   161. (0.00008) RY*( 2) H  16           s(  0.01%)p99.99( 99.99%)
   162. (0.00006) RY*( 3) H  16           s(  0.00%)p 1.00(100.00%)
   163. (0.00002) RY*( 4) H  16           s(  0.40%)p99.99( 99.60%)
   164. (0.00094) RY*( 1) H  17           s( 99.62%)p 0.00(  0.38%)
                                            0.0031  0.9981 -0.0314 -0.0523  0.0088
   165. (0.00009) RY*( 2) H  17           s(  0.00%)p 1.00(100.00%)
   166. (0.00006) RY*( 3) H  17           s(  0.00%)p 1.00(100.00%)
   167. (0.00002) RY*( 4) H  17           s(  0.47%)p99.99( 99.53%)
   168. (0.00090) RY*( 1) H  18           s( 99.55%)p 0.00(  0.45%)
                                            0.0034  0.9977  0.0649 -0.0167 -0.0066
   169. (0.00008) RY*( 2) H  18           s(  0.00%)p 1.00(100.00%)
   170. (0.00006) RY*( 3) H  18           s(  0.25%)p99.99( 99.75%)
   171. (0.00002) RY*( 4) H  18           s(  0.29%)p99.99( 99.71%)
   172. (0.00119) RY*( 1) H  19           s( 99.58%)p 0.00(  0.42%)
                                            0.0058  0.9979  0.0276  0.0288  0.0513
   173. (0.00009) RY*( 2) H  19           s(  0.05%)p99.99( 99.95%)
   174. (0.00006) RY*( 3) H  19           s(  0.15%)p99.99( 99.85%)
   175. (0.00002) RY*( 4) H  19           s(  0.31%)p99.99( 99.69%)
   176. (0.00201) RY*( 1) H  20           s( 99.87%)p 0.00(  0.13%)
                                            0.0069  0.9993 -0.0229 -0.0113 -0.0254
   177. (0.00007) RY*( 2) H  20           s(  0.00%)p 1.00(100.00%)
   178. (0.00004) RY*( 3) H  20           s(  0.05%)p99.99( 99.95%)
   179. (0.00002) RY*( 4) H  20           s(  0.17%)p99.99( 99.83%)
   180. (0.00183) RY*( 1) H  21           s( 99.69%)p 0.00(  0.31%)
                                            0.0108  0.9984 -0.0288  0.0456 -0.0150
   181. (0.00008) RY*( 2) H  21           s(  0.22%)p99.99( 99.78%)
   182. (0.00008) RY*( 3) H  21           s(  0.00%)p 1.00(100.00%)
   183. (0.00002) RY*( 4) H  21           s(  0.20%)p99.99( 99.80%)
   184. (0.00067) RY*( 1) H  22           s( 98.68%)p 0.01(  1.32%)
                                            0.0042  0.9934 -0.0220 -0.0835  0.0757
   185. (0.00010) RY*( 2) H  22           s(  0.02%)p99.99( 99.98%)
                                           -0.0007  0.0155  0.9317 -0.2755 -0.2363
   186. (0.00007) RY*( 3) H  22           s(  0.01%)p99.99( 99.99%)
   187. (0.00002) RY*( 4) H  22           s(  1.36%)p72.33( 98.64%)
   188. (0.00073) RY*( 1) H  23           s( 99.06%)p 0.01(  0.94%)
                                            0.0031  0.9953 -0.0465  0.0587  0.0619
   189. (0.00011) RY*( 2) H  23           s(  0.05%)p99.99( 99.95%)
                                           -0.0005  0.0221  0.8470  0.4962 -0.1892
   190. (0.00008) RY*( 3) H  23           s(  0.02%)p99.99( 99.98%)
   191. (0.00002) RY*( 4) H  23           s(  0.95%)p99.99( 99.05%)
   192. (0.00056) RY*( 1) H  24           s( 98.22%)p 0.02(  1.78%)
                                            0.0044  0.9910  0.1290  0.0087  0.0336
   193. (0.00009) RY*( 2) H  24           s(  0.01%)p 1.00( 99.99%)
   194. (0.00006) RY*( 3) H  24           s(  0.02%)p99.99( 99.98%)
   195. (0.00002) RY*( 4) H  24           s(  1.84%)p53.30( 98.16%)
   196. (0.00065) RY*( 1) H  25           s( 98.56%)p 0.01(  1.44%)
                                            0.0043  0.9928 -0.0079 -0.1145  0.0346
   197. (0.00011) RY*( 2) H  25           s(  0.01%)p 1.00( 99.99%)
                                           -0.0004  0.0072  0.8746  0.1420  0.4635
   198. (0.00007) RY*( 3) H  25           s(  0.03%)p99.99( 99.97%)
   199. (0.00002) RY*( 4) H  25           s(  1.49%)p66.21( 98.51%)
   200. (0.00056) RY*( 1) H  26           s( 97.90%)p 0.02(  2.10%)
                                            0.0044  0.9894  0.1442 -0.0131  0.0072
   201. (0.00010) RY*( 2) H  26           s(  0.05%)p99.99( 99.95%)
   202. (0.00006) RY*( 3) H  26           s(  0.01%)p 1.00( 99.99%)
   203. (0.00002) RY*( 4) H  26           s(  2.13%)p45.85( 97.87%)
   204. (0.00062) RY*( 1) H  27           s( 98.23%)p 0.02(  1.77%)
                                            0.0045  0.9911 -0.0524 -0.0337 -0.1174
   205. (0.00009) RY*( 2) H  27           s(  0.12%)p99.99( 99.88%)
   206. (0.00006) RY*( 3) H  27           s(  0.08%)p99.99( 99.92%)
   207. (0.00002) RY*( 4) H  27           s(  1.65%)p59.43( 98.35%)
   208. (0.00160) RY*( 1) H  28           s( 99.85%)p 0.00(  0.15%)
                                            0.0079  0.9992 -0.0129  0.0357  0.0100
   209. (0.00010) RY*( 2) H  28           s(  0.05%)p99.99( 99.95%)
   210. (0.00004) RY*( 3) H  28           s(  0.14%)p99.99( 99.86%)
   211. (0.00002) RY*( 4) H  28           s(  0.07%)p99.99( 99.93%)
   212. (0.00071) RY*( 1) H  29           s( 72.07%)p 0.39( 27.93%)
                                            0.0160  0.8488  0.2598  0.3925 -0.2402
   213. (0.00071) RY*( 2) H  29           s(  0.00%)p 1.00(100.00%)
                                            0.0013  0.0008 -0.6232 -0.0662 -0.7793
   214. (0.00043) RY*( 3) H  29           s( 24.93%)p 3.01( 75.07%)
                                            0.0076  0.4992 -0.5930 -0.3771  0.5068
   215. (0.00001) RY*( 4) H  29           s(  3.48%)p27.73( 96.52%)
   216. (0.00168) RY*( 1) H  30           s( 99.90%)p 0.00(  0.10%)
                                            0.0065  0.9995 -0.0126 -0.0018 -0.0294
   217. (0.00008) RY*( 2) H  30           s(  0.00%)p 1.00(100.00%)
   218. (0.00005) RY*( 3) H  30           s(  0.00%)p 1.00(100.00%)
   219. (0.00002) RY*( 4) H  30           s(  0.19%)p99.99( 99.81%)
   220. (0.00131) RY*( 1) H  31           s( 99.82%)p 0.00(  0.18%)
                                            0.0054  0.9991 -0.0294  0.0299  0.0071
   221. (0.00009) RY*( 2) H  31           s(  0.00%)p 1.00(100.00%)
   222. (0.00006) RY*( 3) H  31           s(  0.00%)p 1.00(100.00%)
   223. (0.00002) RY*( 4) H  31           s(  0.27%)p99.99( 99.73%)
   224. (0.00644) BD*( 1) C   1 - C   2  
                ( 52.28%)   0.7230* C   1 s( 29.73%)p 2.36( 70.22%)d 0.00(  0.05%)
                                            0.0005  0.5452  0.0040  0.8122  0.0027
                                            0.0551  0.0000  0.1983  0.0146  0.0030
                                            0.0084  0.0005  0.0187 -0.0099
                ( 47.72%)  -0.6908* C   2 s( 27.55%)p 2.63( 72.41%)d 0.00(  0.05%)
                                            0.0002  0.5246  0.0152 -0.8248 -0.0020
                                           -0.0476 -0.0005 -0.2026  0.0194  0.0011
                                            0.0098 -0.0003  0.0173 -0.0086
   225. (0.00409) BD*( 1) C   1 - H  12  
                ( 38.46%)   0.6201* C   1 s( 23.08%)p 3.33( 76.88%)d 0.00(  0.04%)
                                           -0.0000  0.4804 -0.0047 -0.1079 -0.0241
                                           -0.0317 -0.0020 -0.8692  0.0020  0.0002
                                            0.0019  0.0010 -0.0002  0.0202
                ( 61.54%)  -0.7845* H  12 s( 99.92%)p 0.00(  0.08%)
                                            0.9996 -0.0020  0.0074  0.0017  0.0281
   226. (0.00262) BD*( 1) C   1 - H  13  
                ( 38.11%)   0.6174* C   1 s( 23.44%)p 3.26( 76.52%)d 0.00(  0.04%)
                                            0.0000 -0.4842 -0.0007  0.4443  0.0156
                                           -0.6918  0.0134 -0.2978  0.0057  0.0127
                                            0.0059 -0.0097  0.0081  0.0063
                ( 61.89%)  -0.7867* H  13 s( 99.92%)p 0.00(  0.08%)
                                           -0.9996  0.0011 -0.0175  0.0213  0.0095
   227. (0.00241) BD*( 1) C   1 - H  14  
                ( 37.87%)   0.6154* C   1 s( 23.68%)p 3.22( 76.28%)d 0.00(  0.04%)
                                            0.0000 -0.4867 -0.0021  0.3607  0.0159
                                            0.7187 -0.0106 -0.3402  0.0065 -0.0105
                                            0.0054  0.0115  0.0100  0.0052
                ( 62.13%)  -0.7882* H  14 s( 99.91%)p 0.00(  0.09%)
                                           -0.9996  0.0004 -0.0143 -0.0234  0.0110
   228. (0.01245) BD*( 1) C   2 - C   3  
                ( 49.16%)   0.7011* C   2 s( 26.51%)p 2.77( 73.44%)d 0.00(  0.04%)
                                           -0.0002 -0.5149  0.0025 -0.4335  0.0179
                                            0.6879  0.0145  0.2695 -0.0091  0.0149
                                            0.0078 -0.0095  0.0044  0.0071
                ( 50.84%)  -0.7130* C   3 s( 27.84%)p 2.59( 72.12%)d 0.00(  0.04%)
                                           -0.0003 -0.5276  0.0025  0.4387  0.0150
                                           -0.6760  0.0131 -0.2669 -0.0099  0.0136
                                            0.0055 -0.0096  0.0087  0.0079
   229. (0.01289) BD*( 1) C   2 - C  11  
                ( 51.62%)   0.7185* C   2 s( 25.31%)p 2.95( 74.63%)d 0.00(  0.06%)
                                            0.0002  0.5031  0.0029  0.3550 -0.0185
                                            0.7225  0.0180 -0.3123  0.0032  0.0151
                                           -0.0070 -0.0132 -0.0097 -0.0072
                ( 48.38%)  -0.6956* C  11 s( 29.26%)p 2.42( 70.70%)d 0.00(  0.04%)
                                            0.0002  0.5409 -0.0021 -0.3527 -0.0137
                                           -0.6971  0.0137  0.3102  0.0068  0.0096
                                           -0.0038 -0.0123 -0.0101 -0.0059
   230. (0.01301) BD*( 1) C   2 - H  15  
                ( 37.68%)   0.6138* C   2 s( 20.57%)p 3.86( 79.39%)d 0.00(  0.05%)
                                            0.0003 -0.4533  0.0124 -0.0679  0.0167
                                           -0.0347  0.0044 -0.8875  0.0037 -0.0007
                                           -0.0046 -0.0030 -0.0003 -0.0208
                ( 62.32%)  -0.7895* H  15 s( 99.91%)p 0.00(  0.09%)
                                           -0.9995  0.0071 -0.0010 -0.0006  0.0302
   231. (0.00619) BD*( 1) C   3 - C   4  
                ( 50.52%)   0.7107* C   3 s( 27.59%)p 2.62( 72.36%)d 0.00(  0.05%)
                                            0.0002  0.5252  0.0066  0.8284  0.0049
                                            0.0557 -0.0336  0.1817  0.0034  0.0051
                                            0.0083  0.0011  0.0180 -0.0100
                ( 49.48%)  -0.7035* C   4 s( 27.97%)p 2.57( 71.98%)d 0.00(  0.05%)
                                            0.0002  0.5288  0.0065 -0.8252  0.0012
                                           -0.0639 -0.0338 -0.1833 -0.0005  0.0003
                                            0.0085 -0.0002  0.0180 -0.0096
   232. (0.00877) BD*( 1) C   3 - H  16  
                ( 38.21%)   0.6181* C   3 s( 21.61%)p 3.63( 78.34%)d 0.00(  0.04%)
                                           -0.0002  0.4648 -0.0078 -0.0979 -0.0066
                                           -0.0812 -0.0261 -0.8755  0.0041  0.0004
                                            0.0027  0.0011  0.0001  0.0209
                ( 61.79%)  -0.7861* H  16 s( 99.91%)p 0.00(  0.09%)
                                            0.9995 -0.0047  0.0054  0.0066  0.0287
   233. (0.00575) BD*( 1) C   3 - H  17  
                ( 37.28%)   0.6106* C   3 s( 22.84%)p 3.38( 77.12%)d 0.00(  0.04%)
                                           -0.0001  0.4779  0.0069 -0.3323  0.0058
                                           -0.7294  0.0001  0.3582 -0.0181  0.0110
                                           -0.0057 -0.0127 -0.0093 -0.0042
                ( 62.72%)  -0.7919* H  17 s( 99.91%)p 0.00(  0.09%)
                                            0.9995 -0.0013  0.0113  0.0265 -0.0104
   234. (0.01203) BD*( 1) C   4 - C   5  
                ( 51.64%)   0.7186* C   4 s( 27.31%)p 2.66( 72.64%)d 0.00(  0.05%)
                                            0.0003  0.5226 -0.0035  0.3508  0.0117
                                            0.7085 -0.0088 -0.3178 -0.0117  0.0120
                                           -0.0055 -0.0126 -0.0116 -0.0070
                ( 48.36%)  -0.6954* C   5 s( 26.67%)p 2.75( 73.29%)d 0.00(  0.05%)
                                            0.0000  0.5164  0.0039 -0.3340  0.0128
                                           -0.7156 -0.0143  0.3299 -0.0092  0.0132
                                           -0.0077 -0.0118 -0.0075 -0.0054
   235. (0.00584) BD*( 1) C   4 - H  18  
                ( 37.07%)   0.6089* C   4 s( 22.89%)p 3.37( 77.07%)d 0.00(  0.04%)
                                           -0.0001  0.4784  0.0060  0.4288 -0.0096
                                           -0.7019 -0.0015 -0.3061  0.0179 -0.0130
                                           -0.0067  0.0100 -0.0063 -0.0053
                ( 62.93%)  -0.7933* H  18 s( 99.91%)p 0.00(  0.09%)
                                            0.9996 -0.0020 -0.0135  0.0250  0.0082
   236. (0.00861) BD*( 1) C   4 - H  19  
                ( 38.20%)   0.6180* C   4 s( 21.71%)p 3.60( 78.25%)d 0.00(  0.04%)
                                            0.0002 -0.4659  0.0072 -0.1045 -0.0067
                                            0.0017  0.0267 -0.8779 -0.0007 -0.0002
                                           -0.0033 -0.0024  0.0001 -0.0206
                ( 61.80%)  -0.7862* H  19 s( 99.91%)p 0.00(  0.09%)
                                           -0.9996  0.0044  0.0048 -0.0046  0.0287
   237. (0.01702) BD*( 1) C   5 - C   6  
                ( 48.69%)   0.6978* C   5 s( 27.96%)p 2.57( 71.98%)d 0.00(  0.06%)
                                           -0.0003 -0.5287 -0.0065 -0.8326  0.0077
                                           -0.0618 -0.0037 -0.1495  0.0190 -0.0044
                                           -0.0079 -0.0009 -0.0186  0.0110
                ( 51.31%)  -0.7163* C   6 s( 26.23%)p 2.81( 73.71%)d 0.00(  0.06%)
                                           -0.0003 -0.5121 -0.0002  0.8485 -0.0015
                                            0.0870 -0.0019  0.0957  0.0181 -0.0042
                                           -0.0047 -0.0003 -0.0211  0.0125
   238. (0.01818) BD*( 1) C   5 - C   9  
                ( 50.73%)   0.7122* C   5 s( 25.20%)p 2.97( 74.75%)d 0.00(  0.05%)
                                            0.0003  0.5019  0.0081 -0.4229  0.0092
                                            0.6945  0.0154  0.2932 -0.0068 -0.0156
                                           -0.0068  0.0109 -0.0078 -0.0080
                ( 49.27%)  -0.7020* C   9 s( 29.28%)p 2.41( 70.68%)d 0.00(  0.04%)
                                            0.0001  0.5411 -0.0040  0.4464 -0.0016
                                           -0.6519  0.0217 -0.2864 -0.0057 -0.0135
                                           -0.0060  0.0107 -0.0049 -0.0055
   239. (0.01228) BD*( 1) C   5 - H  20  
                ( 36.92%)   0.6076* C   5 s( 20.15%)p 3.96( 79.81%)d 0.00(  0.05%)
                                           -0.0003  0.4488 -0.0092 -0.1239  0.0096
                                           -0.0260 -0.0037 -0.8843  0.0029  0.0003
                                            0.0071 -0.0007  0.0003  0.0202
                ( 63.08%)  -0.7942* H  20 s( 99.91%)p 0.00(  0.09%)
                                            0.9995 -0.0061  0.0011  0.0009  0.0306
   240. (0.00920) BD*( 1) C   6 - C   7  
                ( 48.19%)   0.6942* C   6 s( 26.23%)p 2.81( 73.73%)d 0.00(  0.04%)
                                           -0.0001 -0.5121 -0.0046 -0.2128 -0.0171
                                           -0.0231 -0.0109 -0.8313 -0.0019 -0.0011
                                           -0.0071 -0.0015 -0.0009 -0.0190
                ( 51.81%)  -0.7198* C   7 s( 29.41%)p 2.40( 70.55%)d 0.00(  0.04%)
                                           -0.0004 -0.5423  0.0026  0.2381 -0.0105
                                            0.0293 -0.0098  0.8048  0.0033 -0.0005
                                           -0.0104 -0.0010 -0.0019 -0.0180
   241. (0.00755) BD*( 1) C   6 - C   8  
                ( 47.57%)   0.6897* C   6 s( 26.78%)p 2.73( 73.18%)d 0.00(  0.04%)
                                           -0.0001 -0.5175 -0.0074 -0.4222 -0.0115
                                            0.6205 -0.0151  0.4099  0.0076  0.0111
                                            0.0082 -0.0130  0.0058  0.0033
                ( 52.43%)  -0.7241* C   8 s( 29.47%)p 2.39( 70.48%)d 0.00(  0.04%)
                                           -0.0004 -0.5429 -0.0003  0.4317 -0.0086
                                           -0.5959 -0.0117 -0.4038  0.0039  0.0130
                                            0.0095 -0.0125  0.0038  0.0034
   242. (0.01162) BD*( 1) C   6 - H  21  
                ( 37.02%)   0.6084* C   6 s( 20.71%)p 3.83( 79.24%)d 0.00(  0.06%)
                                            0.0002 -0.4550  0.0079 -0.2353 -0.0109
                                           -0.7783  0.0084  0.3620 -0.0008 -0.0083
                                            0.0039  0.0146  0.0148  0.0060
                ( 62.98%)  -0.7936* H  21 s( 99.89%)p 0.00(  0.11%)
                                           -0.9994  0.0096  0.0075  0.0285 -0.0141
   243. (0.00398) BD*( 1) C   7 - H  22  
                ( 38.66%)   0.6217* C   7 s( 23.44%)p 3.26( 76.51%)d 0.00(  0.04%)
                                            0.0000 -0.4842  0.0023  0.1994 -0.0120
                                            0.7449 -0.0046 -0.4123 -0.0204 -0.0077
                                            0.0041  0.0136  0.0119  0.0043
                ( 61.34%)  -0.7832* H  22 s( 99.92%)p 0.00(  0.08%)
                                           -0.9996  0.0009 -0.0036 -0.0237  0.0161
   244. (0.00304) BD*( 1) C   7 - H  23  
                ( 39.24%)   0.6264* C   7 s( 23.29%)p 3.29( 76.67%)d 0.00(  0.04%)
                                            0.0000 -0.4826 -0.0007  0.4018 -0.0173
                                           -0.6543  0.0025 -0.4201 -0.0172  0.0128
                                            0.0078 -0.0122  0.0059  0.0044
                ( 60.76%)  -0.7795* H  23 s( 99.92%)p 0.00(  0.08%)
                                           -0.9996  0.0005 -0.0091  0.0207  0.0165
   245. (0.00267) BD*( 1) C   7 - H  24  
                ( 37.65%)   0.6136* C   7 s( 23.77%)p 3.21( 76.19%)d 0.00(  0.04%)
                                            0.0000 -0.4875 -0.0059 -0.8610  0.0072
                                           -0.1248 -0.0017 -0.0689 -0.0169 -0.0052
                                           -0.0017 -0.0005 -0.0162  0.0103
                ( 62.35%)  -0.7896* H  24 s( 99.91%)p 0.00(  0.09%)
                                           -0.9996  0.0004  0.0290  0.0038  0.0044
   246. (0.00398) BD*( 1) C   8 - H  25  
                ( 38.80%)   0.6229* C   8 s( 23.37%)p 3.28( 76.59%)d 0.00(  0.04%)
                                           -0.0000  0.4834 -0.0035 -0.1463  0.0177
                                           -0.7863 -0.0118  0.3542 -0.0140  0.0063
                                           -0.0028 -0.0135 -0.0132 -0.0048
                ( 61.20%)  -0.7823* H  25 s( 99.92%)p 0.00(  0.08%)
                                            0.9996 -0.0008  0.0013  0.0269 -0.0099
   247. (0.00241) BD*( 1) C   8 - H  26  
                ( 37.88%)   0.6154* C   8 s( 23.74%)p 3.21( 76.22%)d 0.00(  0.04%)
                                            0.0000 -0.4872 -0.0047 -0.8582  0.0018
                                           -0.1554  0.0149 -0.0340  0.0130 -0.0071
                                           -0.0024 -0.0001 -0.0161  0.0099
                ( 62.12%)  -0.7882* H  26 s( 99.91%)p 0.00(  0.09%)
                                           -0.9996  0.0002  0.0296  0.0033 -0.0006
   248. (0.00286) BD*( 1) C   8 - H  27  
                ( 38.44%)   0.6200* C   8 s( 23.33%)p 3.28( 76.63%)d 0.00(  0.04%)
                                           -0.0000  0.4830  0.0005 -0.2340  0.0186
                                           -0.0385 -0.0115 -0.8424 -0.0018  0.0009
                                            0.0100  0.0007  0.0017  0.0175
                ( 61.56%)  -0.7846* H  27 s( 99.92%)p 0.00(  0.08%)
                                            0.9996 -0.0009  0.0045  0.0028  0.0285
   249. (0.01551) BD*( 1) C   9 - O  10  
                ( 69.63%)   0.8344* C   9 s( 18.71%)p 4.33( 80.98%)d 0.02(  0.31%)
                                            0.0000 -0.4307 -0.0399 -0.3477 -0.0210
                                           -0.7505 -0.0276  0.3526  0.0068 -0.0298
                                            0.0130  0.0329  0.0275  0.0144
                ( 30.37%)  -0.5511* O  10 s( 34.51%)p 1.90( 65.43%)d 0.00(  0.06%)
                                            0.0001 -0.5874  0.0032  0.3243 -0.0045
                                            0.6487 -0.0024 -0.3581  0.0022 -0.0152
                                            0.0131  0.0139  0.0015  0.0029
   250. (0.01387) BD*( 1) C   9 - C  11  
                ( 49.71%)   0.7050* C   9 s( 29.12%)p 2.43( 70.81%)d 0.00(  0.08%)
                                           -0.0002 -0.5396 -0.0027  0.8172 -0.0012
                                            0.0242 -0.0255  0.1976 -0.0017  0.0000
                                           -0.0122 -0.0008 -0.0220  0.0113
                ( 50.29%)  -0.7092* C  11 s( 27.17%)p 2.68( 72.76%)d 0.00(  0.08%)
                                           -0.0003 -0.5211 -0.0106 -0.8287 -0.0091
                                           -0.0685 -0.0330 -0.1869 -0.0044 -0.0049
                                           -0.0096 -0.0011 -0.0224  0.0127
   251. (0.01814) BD*( 1) C   9 - H  28  
                ( 38.19%)   0.6180* C   9 s( 22.83%)p 3.38( 77.11%)d 0.00(  0.06%)
                                            0.0003 -0.4777  0.0129 -0.1032 -0.0018
                                           -0.0864 -0.0148 -0.8676  0.0029  0.0007
                                           -0.0034 -0.0038 -0.0002 -0.0229
                ( 61.81%)  -0.7862* H  28 s( 99.90%)p 0.00(  0.10%)
                                           -0.9995  0.0075  0.0029  0.0016  0.0318
   252. (0.00354) BD*( 1) O  10 - H  29  
                ( 24.51%)   0.4951* O  10 s( 19.95%)p 4.01( 79.97%)d 0.00(  0.08%)
                                           -0.0002 -0.4463 -0.0166  0.4192 -0.0019
                                           -0.7495 -0.0346 -0.2469  0.0045  0.0203
                                            0.0121 -0.0153 -0.0020  0.0055
                ( 75.49%)  -0.8688* H  29 s( 99.52%)p 0.00(  0.48%)
                                           -0.9976  0.0056 -0.0307  0.0596  0.0178
   253. (0.00926) BD*( 1) C  11 - H  30  
                ( 37.01%)   0.6084* C  11 s( 21.55%)p 3.64( 78.41%)d 0.00(  0.04%)
                                           -0.0002  0.4642 -0.0060 -0.0951 -0.0150
                                            0.0174  0.0192 -0.8798  0.0003  0.0008
                                           -0.0002 -0.0003  0.0002  0.0205
                ( 62.99%)  -0.7937* H  30 s( 99.91%)p 0.00(  0.09%)
                                            0.9995 -0.0055  0.0053 -0.0028  0.0299
   254. (0.00683) BD*( 1) C  11 - H  31  
                ( 37.10%)   0.6091* C  11 s( 21.93%)p 3.56( 78.03%)d 0.00(  0.04%)
                                            0.0001 -0.4683 -0.0046  0.4219  0.0051
                                           -0.7127  0.0075 -0.3065  0.0168  0.0108
                                            0.0052 -0.0118  0.0094  0.0062
                ( 62.90%)  -0.7931* H  31 s( 99.91%)p 0.00(  0.09%)
                                           -0.9995  0.0041 -0.0173  0.0232  0.0086


 NHO Directionality and "Bond Bending" (deviations from line of nuclear centers)

         [Thresholds for printing:  angular deviation  >  1.0 degree]
                                    hybrid p-character > 25.0%
                                    orbital occupancy  >  0.10e

                                Line of Centers        Hybrid 1              Hybrid 2
                                ---------------  -------------------   ------------------
                NBO               Theta   Phi    Theta   Phi    Dev    Theta   Phi    Dev
 ========================================================================================
     1. BD (   1) C   1 - C   2    76.5    3.6    75.4    3.9   1.1    102.5  183.3   1.1
     2. BD (   1) C   1 - H  12   172.6  196.4   171.1  194.3   1.5      --     --    --
     3. BD (   1) C   1 - H  13    70.1  122.8    70.4  124.1   1.3      --     --    --
     4. BD (   1) C   1 - H  14    67.2  243.2    67.4  242.0   1.1      --     --    --
     5. BD (   1) C   2 - C   3   108.2  302.8   107.7  300.6   2.1     71.0  124.4   1.7
     6. BD (   1) C   2 - C  11   111.4   63.3   110.8   65.6   2.2     67.8  241.8   1.6
     7. BD (   1) C   2 - H  15     4.9   24.0     3.8   30.6   1.2      --     --    --
     8. BD (   1) C   3 - C   4    77.6    4.3    77.5    1.5   2.7    102.5  186.8   2.4
     9. BD (   1) C   3 - H  16   171.6  217.5   170.2  225.8   1.9      --     --    --
    10. BD (   1) C   3 - H  17    66.1  245.3    66.9  245.9   1.0      --     --    --
    11. BD (   1) C   4 - C   5   112.2   63.8   112.7   62.6   1.2     68.1  246.2   2.2
    13. BD (   1) C   4 - H  19     6.7  356.1     7.4  345.6   1.5      --     --    --
    14. BD (   1) C   5 - C   6    81.8    4.8     --     --    --      97.6  185.7   1.1
    15. BD (   1) C   5 - C   9    70.8  122.4    70.8  120.2   2.1    110.7  305.2   3.1
    19. BD (   1) C   6 - H  21   114.2   74.0   114.1   72.3   1.6      --     --    --
    21. BD (   1) C   7 - H  23    60.9  120.9    60.0  120.5   1.0      --     --    --
    24. BD (   1) C   8 - H  26    87.8   10.0    88.6    9.3   1.0      --     --    --
    25. BD (   1) C   8 - H  27   164.5  189.8   165.3  193.1   1.2      --     --    --
    26. BD (   1) C   9 - O  10   114.5   63.7   112.7   64.6   2.0     63.7  243.7   1.8
    27. BD (   1) C   9 - C  11   102.5  184.3   103.5  179.9   4.4     77.2    6.9   2.6
    28. BD (   1) C   9 - H  28     5.8   23.0     9.6   43.9   4.7      --     --    --
    29. BD (   1) O  10 - H  29    71.6  122.9    74.7  118.0   5.6      --     --    --
    30. BD (   1) C  11 - H  30   174.3  169.0   172.5  161.6   2.0      --     --    --
    31. BD (   1) C  11 - H  31    69.5  120.8    70.6  121.2   1.2      --     --    --
    43. LP (   1) O  10             --     --    130.0    7.3   --       --     --    --
    44. LP (   2) O  10             --     --     40.0    9.3   --       --     --    --


 Second Order Perturbation Theory Analysis of Fock Matrix in NBO Basis

     Threshold for printing:   0.25 kcal/mol
                                                                              E(2)  E(j)-E(i) F(i,j)
         Donor NBO (i)                     Acceptor NBO (j)                 kcal/mol   a.u.    a.u. 
 ===================================================================================================

 within unit  1
   1. BD (   1) C   1 - C   2        / 64. RY*(   2) C   3                    0.65    1.45    0.039
   1. BD (   1) C   1 - C   2        /136. RY*(   2) C  11                    0.51    1.40    0.034
   1. BD (   1) C   1 - C   2        /228. BD*(   1) C   2 - C   3            0.76    0.99    0.035
   1. BD (   1) C   1 - C   2        /229. BD*(   1) C   2 - C  11            0.69    0.97    0.033
   1. BD (   1) C   1 - C   2        /230. BD*(   1) C   2 - H  15            0.42    1.05    0.027
   1. BD (   1) C   1 - C   2        /231. BD*(   1) C   3 - C   4            1.14    1.00    0.043
   1. BD (   1) C   1 - C   2        /250. BD*(   1) C   9 - C  11            1.32    0.95    0.045
   2. BD (   1) C   1 - H  12        / 55. RY*(   2) C   2                    0.31    1.46    0.027
   2. BD (   1) C   1 - H  12        /230. BD*(   1) C   2 - H  15            1.64    0.92    0.049
   3. BD (   1) C   1 - H  13        /228. BD*(   1) C   2 - C   3            1.80    0.86    0.050
   4. BD (   1) C   1 - H  14        /229. BD*(   1) C   2 - C  11            1.94    0.84    0.051
   5. BD (   1) C   2 - C   3        / 45. RY*(   1) C   1                    0.53    1.37    0.034
   5. BD (   1) C   2 - C   3        / 72. RY*(   1) C   4                    0.59    1.61    0.039
   5. BD (   1) C   2 - C   3        /135. RY*(   1) C  11                    0.56    1.61    0.038
   5. BD (   1) C   2 - C   3        /224. BD*(   1) C   1 - C   2            0.66    0.99    0.032
   5. BD (   1) C   2 - C   3        /226. BD*(   1) C   1 - H  13            0.80    1.06    0.037
   5. BD (   1) C   2 - C   3        /229. BD*(   1) C   2 - C  11            0.53    0.96    0.029
   5. BD (   1) C   2 - C   3        /230. BD*(   1) C   2 - H  15            0.35    1.04    0.024
   5. BD (   1) C   2 - C   3        /231. BD*(   1) C   3 - C   4            0.53    0.99    0.029
   5. BD (   1) C   2 - C   3        /233. BD*(   1) C   3 - H  17            0.33    1.05    0.024
   5. BD (   1) C   2 - C   3        /235. BD*(   1) C   4 - H  18            0.86    1.05    0.038
   5. BD (   1) C   2 - C   3        /254. BD*(   1) C  11 - H  31            1.09    1.01    0.042
   6. BD (   1) C   2 - C  11        / 45. RY*(   1) C   1                    0.46    1.40    0.032
   6. BD (   1) C   2 - C  11        / 63. RY*(   1) C   3                    0.59    1.65    0.040
   6. BD (   1) C   2 - C  11        /118. RY*(   2) C   9                    0.52    1.73    0.038
   6. BD (   1) C   2 - C  11        /224. BD*(   1) C   1 - C   2            0.51    1.02    0.029
   6. BD (   1) C   2 - C  11        /227. BD*(   1) C   1 - H  14            0.72    1.08    0.036
   6. BD (   1) C   2 - C  11        /228. BD*(   1) C   2 - C   3            0.53    1.00    0.029
   6. BD (   1) C   2 - C  11        /230. BD*(   1) C   2 - H  15            0.25    1.06    0.021
   6. BD (   1) C   2 - C  11        /233. BD*(   1) C   3 - H  17            0.93    1.08    0.040
   6. BD (   1) C   2 - C  11        /249. BD*(   1) C   9 - O  10            1.66    0.85    0.047
   6. BD (   1) C   2 - C  11        /250. BD*(   1) C   9 - C  11            0.57    0.97    0.030
   6. BD (   1) C   2 - C  11        /253. BD*(   1) C  11 - H  30            0.34    1.04    0.024
   6. BD (   1) C   2 - C  11        /254. BD*(   1) C  11 - H  31            0.45    1.04    0.028
   7. BD (   1) C   2 - H  15        / 46. RY*(   2) C   1                    0.36    1.29    0.028
   7. BD (   1) C   2 - H  15        /225. BD*(   1) C   1 - H  12            1.49    0.93    0.047
   7. BD (   1) C   2 - H  15        /232. BD*(   1) C   3 - H  16            1.61    0.92    0.049
   7. BD (   1) C   2 - H  15        /253. BD*(   1) C  11 - H  30            1.73    0.90    0.050
   8. BD (   1) C   3 - C   4        / 54. RY*(   1) C   2                    0.48    1.65    0.036
   8. BD (   1) C   3 - C   4        / 81. RY*(   1) C   5                    0.39    1.67    0.032
   8. BD (   1) C   3 - C   4        /224. BD*(   1) C   1 - C   2            1.15    1.00    0.043
   8. BD (   1) C   3 - C   4        /228. BD*(   1) C   2 - C   3            0.57    0.99    0.030
   8. BD (   1) C   3 - C   4        /233. BD*(   1) C   3 - H  17            0.34    1.06    0.024
   8. BD (   1) C   3 - C   4        /234. BD*(   1) C   4 - C   5            0.66    0.97    0.032
   8. BD (   1) C   3 - C   4        /235. BD*(   1) C   4 - H  18            0.43    1.06    0.027
   8. BD (   1) C   3 - C   4        /236. BD*(   1) C   4 - H  19            0.30    1.04    0.022
   8. BD (   1) C   3 - C   4        /237. BD*(   1) C   5 - C   6            1.32    0.96    0.045
   9. BD (   1) C   3 - H  16        / 56. RY*(   3) C   2                    0.30    1.27    0.025
   9. BD (   1) C   3 - H  16        /230. BD*(   1) C   2 - H  15            1.60    0.92    0.048
   9. BD (   1) C   3 - H  16        /236. BD*(   1) C   4 - H  19            1.57    0.92    0.048
  10. BD (   1) C   3 - H  17        / 55. RY*(   2) C   2                    0.29    1.47    0.026
  10. BD (   1) C   3 - H  17        /229. BD*(   1) C   2 - C  11            1.82    0.85    0.050
  10. BD (   1) C   3 - H  17        /234. BD*(   1) C   4 - C   5            1.83    0.85    0.050
  11. BD (   1) C   4 - C   5        / 63. RY*(   1) C   3                    0.67    1.64    0.042
  11. BD (   1) C   4 - C   5        / 90. RY*(   1) C   6                    0.58    1.57    0.038
  11. BD (   1) C   4 - C   5        / 91. RY*(   2) C   6                    0.28    1.47    0.026
  11. BD (   1) C   4 - C   5        /117. RY*(   1) C   9                    0.26    1.35    0.024
  11. BD (   1) C   4 - C   5        /118. RY*(   2) C   9                    0.31    1.72    0.029
  11. BD (   1) C   4 - C   5        /231. BD*(   1) C   3 - C   4            0.56    1.00    0.030
  11. BD (   1) C   4 - C   5        /233. BD*(   1) C   3 - H  17            0.79    1.06    0.037
  11. BD (   1) C   4 - C   5        /235. BD*(   1) C   4 - H  18            0.33    1.07    0.024
  11. BD (   1) C   4 - C   5        /236. BD*(   1) C   4 - H  19            0.25    1.05    0.020
  11. BD (   1) C   4 - C   5        /237. BD*(   1) C   5 - C   6            0.83    0.97    0.036
  11. BD (   1) C   4 - C   5        /238. BD*(   1) C   5 - C   9            0.57    0.96    0.029
  11. BD (   1) C   4 - C   5        /239. BD*(   1) C   5 - H  20            0.42    1.04    0.026
  11. BD (   1) C   4 - C   5        /242. BD*(   1) C   6 - H  21            0.64    1.06    0.033
  11. BD (   1) C   4 - C   5        /249. BD*(   1) C   9 - O  10            1.59    0.83    0.046
  12. BD (   1) C   4 - H  18        / 65. RY*(   3) C   3                    0.27    1.39    0.024
  12. BD (   1) C   4 - H  18        /228. BD*(   1) C   2 - C   3            1.74    0.87    0.049
  12. BD (   1) C   4 - H  18        /231. BD*(   1) C   3 - C   4            0.27    0.88    0.020
  12. BD (   1) C   4 - H  18        /234. BD*(   1) C   4 - C   5            0.28    0.86    0.020
  12. BD (   1) C   4 - H  18        /238. BD*(   1) C   5 - C   9            1.85    0.83    0.050
  13. BD (   1) C   4 - H  19        / 82. RY*(   2) C   5                    0.31    1.37    0.026
  13. BD (   1) C   4 - H  19        /232. BD*(   1) C   3 - H  16            1.54    0.93    0.048
  13. BD (   1) C   4 - H  19        /239. BD*(   1) C   5 - H  20            1.60    0.91    0.048
  14. BD (   1) C   5 - C   6        / 73. RY*(   2) C   4                    0.52    1.42    0.034
  14. BD (   1) C   5 - C   6        / 99. RY*(   1) C   7                    0.31    1.41    0.027
  14. BD (   1) C   5 - C   6        /108. RY*(   1) C   8                    0.39    1.41    0.030
  14. BD (   1) C   5 - C   6        /117. RY*(   1) C   9                    0.26    1.35    0.024
  14. BD (   1) C   5 - C   6        /231. BD*(   1) C   3 - C   4            0.89    1.01    0.038
  14. BD (   1) C   5 - C   6        /234. BD*(   1) C   4 - C   5            0.92    0.98    0.038
  14. BD (   1) C   5 - C   6        /238. BD*(   1) C   5 - C   9            0.65    0.96    0.032
  14. BD (   1) C   5 - C   6        /239. BD*(   1) C   5 - H  20            0.40    1.04    0.026
  14. BD (   1) C   5 - C   6        /240. BD*(   1) C   6 - C   7            0.54    1.00    0.029
  14. BD (   1) C   5 - C   6        /241. BD*(   1) C   6 - C   8            0.52    1.01    0.029
  14. BD (   1) C   5 - C   6        /242. BD*(   1) C   6 - H  21            0.29    1.06    0.022
  14. BD (   1) C   5 - C   6        /245. BD*(   1) C   7 - H  24            0.69    1.08    0.035
  14. BD (   1) C   5 - C   6        /247. BD*(   1) C   8 - H  26            0.66    1.08    0.034
  14. BD (   1) C   5 - C   6        /250. BD*(   1) C   9 - C  11            1.02    0.96    0.040
  15. BD (   1) C   5 - C   9        / 72. RY*(   1) C   4                    0.69    1.65    0.043
  15. BD (   1) C   5 - C   9        / 90. RY*(   1) C   6                    0.54    1.59    0.037
  15. BD (   1) C   5 - C   9        /127. RY*(   2) O  10                    0.43    2.02    0.037
  15. BD (   1) C   5 - C   9        /135. RY*(   1) C  11                    0.83    1.65    0.047
  15. BD (   1) C   5 - C   9        /234. BD*(   1) C   4 - C   5            0.64    1.01    0.032
  15. BD (   1) C   5 - C   9        /235. BD*(   1) C   4 - H  18            0.86    1.09    0.039
  15. BD (   1) C   5 - C   9        /237. BD*(   1) C   5 - C   6            0.70    1.00    0.033
  15. BD (   1) C   5 - C   9        /239. BD*(   1) C   5 - H  20            0.31    1.06    0.023
  15. BD (   1) C   5 - C   9        /241. BD*(   1) C   6 - C   8            0.90    1.03    0.039
  15. BD (   1) C   5 - C   9        /250. BD*(   1) C   9 - C  11            0.78    0.98    0.035
  15. BD (   1) C   5 - C   9        /251. BD*(   1) C   9 - H  28            0.39    1.02    0.025
  15. BD (   1) C   5 - C   9        /252. BD*(   1) O  10 - H  29            0.87    1.01    0.038
  15. BD (   1) C   5 - C   9        /254. BD*(   1) C  11 - H  31            0.86    1.05    0.038
  16. BD (   1) C   5 - H  20        / 91. RY*(   2) C   6                    0.32    1.35    0.026
  16. BD (   1) C   5 - H  20        /236. BD*(   1) C   4 - H  19            1.60    0.93    0.049
  16. BD (   1) C   5 - H  20        /237. BD*(   1) C   5 - C   6            0.30    0.85    0.020
  16. BD (   1) C   5 - H  20        /240. BD*(   1) C   6 - C   7            1.89    0.88    0.052
  16. BD (   1) C   5 - H  20        /249. BD*(   1) C   9 - O  10            0.28    0.72    0.018
  16. BD (   1) C   5 - H  20        /251. BD*(   1) C   9 - H  28            1.76    0.88    0.050
  17. BD (   1) C   6 - C   7        / 81. RY*(   1) C   5                    0.26    1.66    0.026
  17. BD (   1) C   6 - C   7        /108. RY*(   1) C   8                    0.50    1.39    0.033
  17. BD (   1) C   6 - C   7        /237. BD*(   1) C   5 - C   6            0.60    0.96    0.030
  17. BD (   1) C   6 - C   7        /239. BD*(   1) C   5 - H  20            0.82    1.02    0.037
  17. BD (   1) C   6 - C   7        /241. BD*(   1) C   6 - C   8            0.63    0.99    0.031
  17. BD (   1) C   6 - C   7        /242. BD*(   1) C   6 - H  21            0.37    1.04    0.025
  17. BD (   1) C   6 - C   7        /244. BD*(   1) C   7 - H  23            0.25    1.05    0.021
  17. BD (   1) C   6 - C   7        /245. BD*(   1) C   7 - H  24            0.27    1.06    0.021
  17. BD (   1) C   6 - C   7        /248. BD*(   1) C   8 - H  27            0.89    1.06    0.039
  18. BD (   1) C   6 - C   8        / 83. RY*(   3) C   5                    0.41    1.53    0.032
  18. BD (   1) C   6 - C   8        / 99. RY*(   1) C   7                    0.47    1.39    0.032
  18. BD (   1) C   6 - C   8        /237. BD*(   1) C   5 - C   6            0.73    0.95    0.033
  18. BD (   1) C   6 - C   8        /238. BD*(   1) C   5 - C   9            1.39    0.94    0.046
  18. BD (   1) C   6 - C   8        /240. BD*(   1) C   6 - C   7            0.64    0.98    0.031
  18. BD (   1) C   6 - C   8        /242. BD*(   1) C   6 - H  21            0.43    1.04    0.027
  18. BD (   1) C   6 - C   8        /244. BD*(   1) C   7 - H  23            0.98    1.05    0.041
  19. BD (   1) C   6 - H  21        /109. RY*(   2) C   8                    0.30    1.33    0.025
  19. BD (   1) C   6 - H  21        /234. BD*(   1) C   4 - C   5            2.12    0.86    0.054
  19. BD (   1) C   6 - H  21        /243. BD*(   1) C   7 - H  22            1.57    0.94    0.049
  19. BD (   1) C   6 - H  21        /246. BD*(   1) C   8 - H  25            1.51    0.95    0.048
  20. BD (   1) C   7 - H  22        / 92. RY*(   3) C   6                    0.26    1.34    0.024
  20. BD (   1) C   7 - H  22        /242. BD*(   1) C   6 - H  21            1.45    0.93    0.046
  21. BD (   1) C   7 - H  23        /241. BD*(   1) C   6 - C   8            1.66    0.87    0.048
  22. BD (   1) C   7 - H  24        / 91. RY*(   2) C   6                    0.27    1.34    0.024
  22. BD (   1) C   7 - H  24        /237. BD*(   1) C   5 - C   6            2.05    0.84    0.053
  23. BD (   1) C   8 - H  25        / 91. RY*(   2) C   6                    0.34    1.34    0.027
  23. BD (   1) C   8 - H  25        /242. BD*(   1) C   6 - H  21            1.45    0.92    0.046
  24. BD (   1) C   8 - H  26        /237. BD*(   1) C   5 - C   6            1.91    0.83    0.051
  25. BD (   1) C   8 - H  27        /240. BD*(   1) C   6 - C   7            1.73    0.86    0.049
  26. BD (   1) C   9 - O  10        /229. BD*(   1) C   2 - C  11            0.67    1.29    0.037
  26. BD (   1) C   9 - O  10        /234. BD*(   1) C   4 - C   5            0.77    1.29    0.040
  27. BD (   1) C   9 - C  11        / 54. RY*(   1) C   2                    0.60    1.71    0.041
  27. BD (   1) C   9 - C  11        / 81. RY*(   1) C   5                    0.35    1.73    0.031
  27. BD (   1) C   9 - C  11        / 82. RY*(   2) C   5                    0.43    1.55    0.033
  27. BD (   1) C   9 - C  11        /126. RY*(   1) O  10                    0.42    1.75    0.034
  27. BD (   1) C   9 - C  11        /224. BD*(   1) C   1 - C   2            0.93    1.06    0.040
  27. BD (   1) C   9 - C  11        /229. BD*(   1) C   2 - C  11            0.79    1.03    0.036
  27. BD (   1) C   9 - C  11        /237. BD*(   1) C   5 - C   6            1.15    1.03    0.044
  27. BD (   1) C   9 - C  11        /238. BD*(   1) C   5 - C   9            1.07    1.01    0.042
  27. BD (   1) C   9 - C  11        /251. BD*(   1) C   9 - H  28            0.31    1.06    0.023
  27. BD (   1) C   9 - C  11        /254. BD*(   1) C  11 - H  31            0.26    1.09    0.021
  28. BD (   1) C   9 - H  28        / 81. RY*(   1) C   5                    0.27    1.61    0.026
  28. BD (   1) C   9 - H  28        /126. RY*(   1) O  10                    0.31    1.63    0.028
  28. BD (   1) C   9 - H  28        /238. BD*(   1) C   5 - C   9            0.31    0.89    0.021
  28. BD (   1) C   9 - H  28        /239. BD*(   1) C   5 - H  20            1.42    0.97    0.047
  28. BD (   1) C   9 - H  28        /253. BD*(   1) C  11 - H  30            1.46    0.96    0.047
  29. BD (   1) O  10 - H  29        /117. RY*(   1) C   9                    0.39    1.52    0.031
  29. BD (   1) O  10 - H  29        /238. BD*(   1) C   5 - C   9            1.42    1.13    0.051
  30. BD (   1) C  11 - H  30        / 56. RY*(   3) C   2                    0.35    1.30    0.027
  30. BD (   1) C  11 - H  30        /117. RY*(   1) C   9                    0.34    1.25    0.026
  30. BD (   1) C  11 - H  30        /230. BD*(   1) C   2 - H  15            1.47    0.95    0.047
  30. BD (   1) C  11 - H  30        /249. BD*(   1) C   9 - O  10            0.34    0.74    0.020
  30. BD (   1) C  11 - H  30        /251. BD*(   1) C   9 - H  28            1.63    0.90    0.048
  31. BD (   1) C  11 - H  31        / 55. RY*(   2) C   2                    0.31    1.50    0.027
  31. BD (   1) C  11 - H  31        /228. BD*(   1) C   2 - C   3            1.60    0.90    0.048
  31. BD (   1) C  11 - H  31        /229. BD*(   1) C   2 - C  11            0.33    0.88    0.022
  31. BD (   1) C  11 - H  31        /238. BD*(   1) C   5 - C   9            1.79    0.86    0.050
  31. BD (   1) C  11 - H  31        /249. BD*(   1) C   9 - O  10            0.29    0.74    0.019
  32. CR (   1) C   1                /144. RY*(   1) H  12                    0.34   10.51    0.076
  32. CR (   1) C   1                /148. RY*(   1) H  13                    0.34   10.51    0.076
  32. CR (   1) C   1                /152. RY*(   1) H  14                    0.36   10.52    0.078
  33. CR (   1) C   2                / 47. RY*(   3) C   1                    0.49   10.83    0.092
  33. CR (   1) C   2                / 65. RY*(   3) C   3                    0.34   10.99    0.077
  33. CR (   1) C   2                /136. RY*(   2) C  11                    0.33   10.88    0.075
  33. CR (   1) C   2                /156. RY*(   1) H  15                    0.33   10.48    0.074
  34. CR (   1) C   3                / 55. RY*(   2) C   2                    0.30   11.05    0.073
  34. CR (   1) C   3                / 56. RY*(   3) C   2                    0.31   10.86    0.073
  34. CR (   1) C   3                / 73. RY*(   2) C   4                    0.26   10.87    0.067
  34. CR (   1) C   3                /160. RY*(   1) H  16                    0.33   10.49    0.074
  34. CR (   1) C   3                /164. RY*(   1) H  17                    0.36   10.47    0.077
  35. CR (   1) C   4                / 66. RY*(   4) C   3                    0.27   11.05    0.068
  35. CR (   1) C   4                / 82. RY*(   2) C   5                    0.66   10.96    0.107
  35. CR (   1) C   4                /168. RY*(   1) H  18                    0.36   10.51    0.078
  35. CR (   1) C   4                /172. RY*(   1) H  19                    0.34   10.52    0.076
  36. CR (   1) C   5                / 74. RY*(   3) C   4                    0.26   11.06    0.068
  36. CR (   1) C   5                / 92. RY*(   3) C   6                    0.44   10.95    0.087
  36. CR (   1) C   5                / 93. RY*(   4) C   6                    0.31   11.11    0.074
  36. CR (   1) C   5                /176. RY*(   1) H  20                    0.34   10.50    0.076
  37. CR (   1) C   6                / 84. RY*(   4) C   5                    0.26   11.07    0.068
  37. CR (   1) C   6                /101. RY*(   3) C   7                    0.38   10.90    0.081
  37. CR (   1) C   6                /110. RY*(   3) C   8                    0.39   10.93    0.082
  37. CR (   1) C   6                /180. RY*(   1) H  21                    0.41   10.49    0.083
  38. CR (   1) C   7                / 91. RY*(   2) C   6                    0.51   10.92    0.094
  38. CR (   1) C   7                / 92. RY*(   3) C   6                    0.30   10.92    0.072
  38. CR (   1) C   7                /184. RY*(   1) H  22                    0.37   10.53    0.078
  38. CR (   1) C   7                /188. RY*(   1) H  23                    0.33   10.51    0.075
  38. CR (   1) C   7                /192. RY*(   1) H  24                    0.37   10.51    0.079
  39. CR (   1) C   8                / 91. RY*(   2) C   6                    0.26   10.92    0.067
  39. CR (   1) C   8                /196. RY*(   1) H  25                    0.36   10.53    0.077
  39. CR (   1) C   8                /200. RY*(   1) H  26                    0.37   10.52    0.079
  39. CR (   1) C   8                /204. RY*(   1) H  27                    0.34   10.51    0.075
  40. CR (   1) C   9                / 83. RY*(   3) C   5                    0.56   11.12    0.100
  40. CR (   1) C   9                /136. RY*(   2) C  11                    0.30   10.98    0.072
  40. CR (   1) C   9                /138. RY*(   4) C  11                    0.30   11.09    0.073
  40. CR (   1) C   9                /208. RY*(   1) H  28                    0.39   10.57    0.082
  40. CR (   1) C   9                /238. BD*(   1) C   5 - C   9            0.34   10.52    0.076
  40. CR (   1) C   9                /249. BD*(   1) C   9 - O  10            0.68   10.40    0.107
  41. CR (   1) O  10                /117. RY*(   1) C   9                    0.94   19.79    0.172
  41. CR (   1) O  10                /121. RY*(   5) C   9                    0.38   20.03    0.110
  42. CR (   1) C  11                / 56. RY*(   3) C   2                    0.58   10.90    0.101
  42. CR (   1) C  11                /117. RY*(   1) C   9                    0.29   10.84    0.071
  42. CR (   1) C  11                /121. RY*(   5) C   9                    0.28   11.08    0.070
  42. CR (   1) C  11                /216. RY*(   1) H  30                    0.36   10.49    0.078
  42. CR (   1) C  11                /220. RY*(   1) H  31                    0.33   10.48    0.074
  43. LP (   1) O  10                /117. RY*(   1) C   9                    1.13    1.40    0.051
  43. LP (   1) O  10                /214. RY*(   3) H  29                    0.39    2.13    0.036
  43. LP (   1) O  10                /238. BD*(   1) C   5 - C   9            0.38    1.01    0.025
  43. LP (   1) O  10                /250. BD*(   1) C   9 - C  11            0.66    1.01    0.033
  43. LP (   1) O  10                /251. BD*(   1) C   9 - H  28            0.61    1.05    0.032
  44. LP (   2) O  10                /120. RY*(   4) C   9                    0.54    2.46    0.046
  44. LP (   2) O  10                /213. RY*(   2) H  29                    0.91    2.03    0.055
  44. LP (   2) O  10                /229. BD*(   1) C   2 - C  11            0.32    0.78    0.020
  44. LP (   2) O  10                /250. BD*(   1) C   9 - C  11            2.42    0.76    0.054
  44. LP (   2) O  10                /251. BD*(   1) C   9 - H  28            2.91    0.80    0.061


 Natural Bond Orbitals (Summary):

                                                            Principal Delocalizations
           NBO                        Occupancy    Energy   (geminal,vicinal,remote)
 ====================================================================================
 Molecular unit  1  (C10H20O)
     1. BD (   1) C   1 - C   2          0.98940    -0.74796  250(v),231(v),228(g),229(g)
                                                    64(v),136(v),230(g)
     2. BD (   1) C   1 - H  12          0.99402    -0.61798  230(v),55(v)
     3. BD (   1) C   1 - H  13          0.99375    -0.61809  228(v)
     4. BD (   1) C   1 - H  14          0.99320    -0.62019  229(v)
     5. BD (   1) C   2 - C   3          0.98650    -0.73854  254(v),235(v),226(v),224(g)
                                                    72(v),135(v),45(v),229(g)
                                                    231(g),230(g),233(g)
     6. BD (   1) C   2 - C  11          0.98498    -0.76375  249(v),233(v),227(v),63(v)
                                                    250(g),228(g),118(v),224(g)
                                                    45(v),254(g),253(g)
     7. BD (   1) C   2 - H  15          0.98295    -0.62299  253(v),232(v),225(v),46(v)
     8. BD (   1) C   3 - C   4          0.99013    -0.74589  237(v),224(v),234(g),228(g)
                                                    54(v),235(g),81(v),233(g)
                                                    236(g)
     9. BD (   1) C   3 - H  16          0.98888    -0.62248  230(v),236(v),56(v)
    10. BD (   1) C   3 - H  17          0.98864    -0.62781  234(v),229(v),55(v)
    11. BD (   1) C   4 - C   5          0.98480    -0.75165  249(v),237(g),233(v),63(v)
                                                    242(v),90(v),231(g),238(g)
                                                    239(g),235(g),118(v),91(v)
                                                    117(v)
    12. BD (   1) C   4 - H  18          0.98815    -0.62921  238(v),228(v),234(g),231(g)
                                                    65(v)
    13. BD (   1) C   4 - H  19          0.98866    -0.63000  239(v),232(v),82(v)
    14. BD (   1) C   5 - C   6          0.98459    -0.75705  250(v),234(g),231(v),245(v)
                                                    247(v),238(g),240(g),73(v)
                                                    241(g),239(g),108(v),99(v)
                                                    242(g),117(v)
    15. BD (   1) C   5 - C   9          0.98376    -0.77803  241(v),252(v),254(v),235(v)
                                                    135(v),250(g),237(g),72(v)
                                                    234(g),90(v),127(v),251(g)
                                                    239(g)
    16. BD (   1) C   5 - H  20          0.98293    -0.63386  240(v),251(v),236(v),91(v)
                                                    237(g),249(v)
    17. BD (   1) C   6 - C   7          0.99042    -0.73784  248(v),239(v),241(g),237(g)
                                                    108(v),242(g),245(g),81(v)
                                                    244(g)
    18. BD (   1) C   6 - C   8          0.98941    -0.73505  238(v),244(v),237(g),240(g)
                                                    99(v),242(g),83(v)
    19. BD (   1) C   6 - H  21          0.98361    -0.63328  234(v),243(v),246(v),109(v)
    20. BD (   1) C   7 - H  22          0.99442    -0.62366  242(v),92(v)
    21. BD (   1) C   7 - H  23          0.99400    -0.62551  241(v)
    22. BD (   1) C   7 - H  24          0.99310    -0.61859  237(v),91(v)
    23. BD (   1) C   8 - H  25          0.99425    -0.61834  242(v),91(v)
    24. BD (   1) C   8 - H  26          0.99323    -0.61513  237(v)
    25. BD (   1) C   8 - H  27          0.99411    -0.61351  240(v)
    26. BD (   1) C   9 - O  10          0.99675    -1.06454  234(v),229(v)
    27. BD (   1) C   9 - C  11          0.99000    -0.81057  237(v),238(g),224(v),229(g)
                                                    54(v),82(v),126(v),81(v)
                                                    251(g),254(g)
    28. BD (   1) C   9 - H  28          0.98870    -0.68922  253(v),239(v),238(g),126(v)
                                                    81(v)
    29. BD (   1) O  10 - H  29          0.99480    -0.92909  238(v),117(v)
    30. BD (   1) C  11 - H  30          0.98825    -0.65369  251(v),230(v),56(v),249(v)
                                                    117(v)
    31. BD (   1) C  11 - H  31          0.98854    -0.65717  238(v),228(v),229(g),55(v)
                                                    249(v)
    32. CR (   1) C   1                  0.99960   -10.20506  152(v),144(v),148(v)
    33. CR (   1) C   2                  0.99948   -10.22792  47(v),65(v),156(v),136(v)
    34. CR (   1) C   3                  0.99954   -10.21262  164(v),160(v),56(v),55(v)
                                                    73(v)
    35. CR (   1) C   4                  0.99954   -10.21800  82(v),168(v),172(v),66(v)
    36. CR (   1) C   5                  0.99946   -10.23463  92(v),176(v),93(v),74(v)
    37. CR (   1) C   6                  0.99948   -10.22974  180(v),110(v),101(v),84(v)
    38. CR (   1) C   7                  0.99960   -10.20181  91(v),192(v),184(v),188(v)
                                                    92(v)
    39. CR (   1) C   8                  0.99960   -10.19688  200(v),196(v),204(v),91(v)
    40. CR (   1) C   9                  0.99938   -10.32119  249(g),83(v),208(v),238(g)
                                                    136(v),138(v)
    41. CR (   1) O  10                  0.99987   -19.19674  117(v),121(v)
    42. CR (   1) C  11                  0.99951   -10.24931  56(v),216(v),220(v),117(v)
                                                    121(v)
    43. LP (   1) O  10                  0.99094    -0.80855  117(v),250(v),251(v),214(v)
                                                    238(v)
    44. LP (   2) O  10                  0.98481    -0.55676  251(v),250(v),213(v),120(v)
                                                    229(r)
    45. RY*(   1) C   1                  0.00206     0.63240   
    46. RY*(   2) C   1                  0.00161     0.66743   
    47. RY*(   3) C   1                  0.00037     0.59820   
    48. RY*(   4) C   1                  0.00011     0.76206   
    49. RY*(   5) C   1                  0.00001     2.07157   
    50. RY*(   6) C   1                  0.00001     1.80896   
    51. RY*(   7) C   1                  0.00000     2.08500   
    52. RY*(   8) C   1                  0.00001     2.10346   
    53. RY*(   9) C   1                  0.00000     2.11899   
    54. RY*(   1) C   2                  0.00265     0.90437   
    55. RY*(   2) C   2                  0.00123     0.84160   
    56. RY*(   3) C   2                  0.00097     0.64598   
    57. RY*(   4) C   2                  0.00030     1.46537   
    58. RY*(   5) C   2                  0.00027     1.99818   
    59. RY*(   6) C   2                  0.00015     1.41097   
    60. RY*(   7) C   2                  0.00010     1.69245   
    61. RY*(   8) C   2                  0.00007     1.96336   
    62. RY*(   9) C   2                  0.00004     1.97058   
    63. RY*(   1) C   3                  0.00289     0.88412   
    64. RY*(   2) C   3                  0.00174     0.70157   
    65. RY*(   3) C   3                  0.00071     0.76258   
    66. RY*(   4) C   3                  0.00033     0.83120   
    67. RY*(   5) C   3                  0.00014     1.85217   
    68. RY*(   6) C   3                  0.00006     1.82927   
    69. RY*(   7) C   3                  0.00004     2.00841   
    70. RY*(   8) C   3                  0.00001     2.11200   
    71. RY*(   9) C   3                  0.00001     2.02975   
    72. RY*(   1) C   4                  0.00275     0.86837   
    73. RY*(   2) C   4                  0.00199     0.65889   
    74. RY*(   3) C   4                  0.00064     0.82958   
    75. RY*(   4) C   4                  0.00026     0.94687   
    76. RY*(   5) C   4                  0.00014     1.82730   
    77. RY*(   6) C   4                  0.00007     1.73946   
    78. RY*(   7) C   4                  0.00004     2.02279   
    79. RY*(   8) C   4                  0.00002     2.16196   
    80. RY*(   9) C   4                  0.00001     2.01313   
    81. RY*(   1) C   5                  0.00332     0.92133   
    82. RY*(   2) C   5                  0.00216     0.73961   
    83. RY*(   3) C   5                  0.00170     0.79716   
    84. RY*(   4) C   5                  0.00078     0.83723   
    85. RY*(   5) C   5                  0.00026     1.95519   
    86. RY*(   6) C   5                  0.00022     1.90933   
    87. RY*(   7) C   5                  0.00008     1.98100   
    88. RY*(   8) C   5                  0.00006     1.96396   
    89. RY*(   9) C   5                  0.00003     2.03485   
    90. RY*(   1) C   6                  0.00298     0.81556   
    91. RY*(   2) C   6                  0.00179     0.71871   
    92. RY*(   3) C   6                  0.00080     0.71366   
    93. RY*(   4) C   6                  0.00052     0.87854   
    94. RY*(   5) C   6                  0.00032     2.00894   
    95. RY*(   6) C   6                  0.00025     1.87984   
    96. RY*(   7) C   6                  0.00014     1.97720   
    97. RY*(   8) C   6                  0.00009     1.88475   
    98. RY*(   9) C   6                  0.00001     2.03465   
    99. RY*(   1) C   7                  0.00172     0.65490   
   100. RY*(   2) C   7                  0.00149     0.67462   
   101. RY*(   3) C   7                  0.00049     0.67108   
   102. RY*(   4) C   7                  0.00012     0.68187   
   103. RY*(   5) C   7                  0.00001     2.11789   
   104. RY*(   6) C   7                  0.00001     1.93092   
   105. RY*(   7) C   7                  0.00001     1.88281   
   106. RY*(   8) C   7                  0.00000     2.19634   
   107. RY*(   9) C   7                  0.00000     2.07834   
   108. RY*(   1) C   8                  0.00192     0.65130   
   109. RY*(   2) C   8                  0.00140     0.69475   
   110. RY*(   3) C   8                  0.00038     0.70288   
   111. RY*(   4) C   8                  0.00011     0.62082   
   112. RY*(   5) C   8                  0.00001     2.03704   
   113. RY*(   6) C   8                  0.00000     1.99665   
   114. RY*(   7) C   8                  0.00001     2.06919   
   115. RY*(   8) C   8                  0.00001     1.99124   
   116. RY*(   9) C   8                  0.00000     2.16528   
   117. RY*(   1) C   9                  0.00285     0.59501   
   118. RY*(   2) C   9                  0.00218     0.96976   
   119. RY*(   3) C   9                  0.00084     1.30722   
   120. RY*(   4) C   9                  0.00070     1.90286   
   121. RY*(   5) C   9                  0.00051     0.83552   
   122. RY*(   6) C   9                  0.00038     2.02308   
   123. RY*(   7) C   9                  0.00022     1.45098   
   124. RY*(   8) C   9                  0.00012     1.80189   
   125. RY*(   9) C   9                  0.00012     1.62928   
   126. RY*(   1) O  10                  0.00105     0.94434   
   127. RY*(   2) O  10                  0.00078     1.24657   
   128. RY*(   3) O  10                  0.00018     1.45936   
   129. RY*(   4) O  10                  0.00003     1.15143   
   130. RY*(   5) O  10                  0.00000     2.77626   
   131. RY*(   6) O  10                  0.00000     2.64120   
   132. RY*(   7) O  10                  0.00001     2.63955   
   133. RY*(   8) O  10                  0.00001     2.44083   
   134. RY*(   9) O  10                  0.00000     2.47094   
   135. RY*(   1) C  11                  0.00320     0.86704   
   136. RY*(   2) C  11                  0.00172     0.65507   
   137. RY*(   3) C  11                  0.00116     0.62084   
   138. RY*(   4) C  11                  0.00041     0.76712   
   139. RY*(   5) C  11                  0.00017     1.85542   
   140. RY*(   6) C  11                  0.00007     1.90377   
   141. RY*(   7) C  11                  0.00006     2.00496   
   142. RY*(   8) C  11                  0.00001     2.04030   
   143. RY*(   9) C  11                  0.00001     2.05105   
   144. RY*(   1) H  12                  0.00076     0.30541   
   145. RY*(   2) H  12                  0.00010     1.68846   
   146. RY*(   3) H  12                  0.00007     1.67874   
   147. RY*(   4) H  12                  0.00002     2.14840   
   148. RY*(   1) H  13                  0.00062     0.30532   
   149. RY*(   2) H  13                  0.00009     1.67407   
   150. RY*(   3) H  13                  0.00006     1.66793   
   151. RY*(   4) H  13                  0.00002     2.14025   
   152. RY*(   1) H  14                  0.00056     0.31059   
   153. RY*(   2) H  14                  0.00010     1.67418   
   154. RY*(   3) H  14                  0.00007     1.65740   
   155. RY*(   4) H  14                  0.00002     2.14104   
   156. RY*(   1) H  15                  0.00183     0.25261   
   157. RY*(   2) H  15                  0.00006     1.66090   
   158. RY*(   3) H  15                  0.00005     1.80721   
   159. RY*(   4) H  15                  0.00002     2.20448   
   160. RY*(   1) H  16                  0.00131     0.27370   
   161. RY*(   2) H  16                  0.00008     1.78936   
   162. RY*(   3) H  16                  0.00006     1.67679   
   163. RY*(   4) H  16                  0.00002     2.17511   
   164. RY*(   1) H  17                  0.00094     0.25460   
   165. RY*(   2) H  17                  0.00009     1.73168   
   166. RY*(   3) H  17                  0.00006     1.70872   
   167. RY*(   4) H  17                  0.00002     2.18667   
   168. RY*(   1) H  18                  0.00090     0.29539   
   169. RY*(   2) H  18                  0.00008     1.73305   
   170. RY*(   3) H  18                  0.00006     1.71902   
   171. RY*(   4) H  18                  0.00002     2.20642   
   172. RY*(   1) H  19                  0.00119     0.30550   
   173. RY*(   2) H  19                  0.00009     1.78528   
   174. RY*(   3) H  19                  0.00006     1.68908   
   175. RY*(   4) H  19                  0.00002     2.18756   
   176. RY*(   1) H  20                  0.00201     0.27029   
   177. RY*(   2) H  20                  0.00007     1.76520   
   178. RY*(   3) H  20                  0.00004     1.81634   
   179. RY*(   4) H  20                  0.00002     2.21630   
   180. RY*(   1) H  21                  0.00183     0.26146   
   181. RY*(   2) H  21                  0.00008     1.69958   
   182. RY*(   3) H  21                  0.00008     1.72594   
   183. RY*(   4) H  21                  0.00002     2.20287   
   184. RY*(   1) H  22                  0.00067     0.32585   
   185. RY*(   2) H  22                  0.00010     1.68314   
   186. RY*(   3) H  22                  0.00007     1.68111   
   187. RY*(   4) H  22                  0.00002     2.13915   
   188. RY*(   1) H  23                  0.00073     0.31288   
   189. RY*(   2) H  23                  0.00011     1.67000   
   190. RY*(   3) H  23                  0.00008     1.67449   
   191. RY*(   4) H  23                  0.00002     2.14381   
   192. RY*(   1) H  24                  0.00056     0.30817   
   193. RY*(   2) H  24                  0.00009     1.68199   
   194. RY*(   3) H  24                  0.00006     1.66322   
   195. RY*(   4) H  24                  0.00002     2.14092   
   196. RY*(   1) H  25                  0.00065     0.33742   
   197. RY*(   2) H  25                  0.00011     1.69607   
   198. RY*(   3) H  25                  0.00007     1.67452   
   199. RY*(   4) H  25                  0.00002     2.15004   
   200. RY*(   1) H  26                  0.00056     0.31874   
   201. RY*(   2) H  26                  0.00010     1.68127   
   202. RY*(   3) H  26                  0.00006     1.66447   
   203. RY*(   4) H  26                  0.00002     2.14074   
   204. RY*(   1) H  27                  0.00062     0.31759   
   205. RY*(   2) H  27                  0.00009     1.66804   
   206. RY*(   3) H  27                  0.00006     1.65839   
   207. RY*(   4) H  27                  0.00002     2.14803   
   208. RY*(   1) H  28                  0.00160     0.25358   
   209. RY*(   2) H  28                  0.00010     1.71840   
   210. RY*(   3) H  28                  0.00004     1.91410   
   211. RY*(   4) H  28                  0.00002     2.02549   
   212. RY*(   1) H  29                  0.00071     0.63713   
   213. RY*(   2) H  29                  0.00071     1.46926   
   214. RY*(   3) H  29                  0.00043     1.32300   
   215. RY*(   4) H  29                  0.00001     2.14255   
   216. RY*(   1) H  30                  0.00168     0.24259   
   217. RY*(   2) H  30                  0.00008     1.76120   
   218. RY*(   3) H  30                  0.00005     1.69449   
   219. RY*(   4) H  30                  0.00002     2.16016   
   220. RY*(   1) H  31                  0.00131     0.22925   
   221. RY*(   2) H  31                  0.00009     1.71224   
   222. RY*(   3) H  31                  0.00006     1.71009   
   223. RY*(   4) H  31                  0.00002     2.16696   
   224. BD*(   1) C   1 - C   2          0.00644     0.25247   
   225. BD*(   1) C   1 - H  12          0.00409     0.31139   
   226. BD*(   1) C   1 - H  13          0.00262     0.31963   
   227. BD*(   1) C   1 - H  14          0.00241     0.32015   
   228. BD*(   1) C   2 - C   3          0.01245     0.23960   
   229. BD*(   1) C   2 - C  11          0.01289     0.22082   
   230. BD*(   1) C   2 - H  15          0.01301     0.30054   
   231. BD*(   1) C   3 - C   4          0.00619     0.25125   
   232. BD*(   1) C   3 - H  16          0.00877     0.29774   
   233. BD*(   1) C   3 - H  17          0.00575     0.31293   
   234. BD*(   1) C   4 - C   5          0.01203     0.22710   
   235. BD*(   1) C   4 - H  18          0.00584     0.31587   
   236. BD*(   1) C   4 - H  19          0.00861     0.29399   
   237. BD*(   1) C   5 - C   6          0.01702     0.21858   
   238. BD*(   1) C   5 - C   9          0.01818     0.20372   
   239. BD*(   1) C   5 - H  20          0.01228     0.28427   
   240. BD*(   1) C   6 - C   7          0.00920     0.24241   
   241. BD*(   1) C   6 - C   8          0.00755     0.24876   
   242. BD*(   1) C   6 - H  21          0.01162     0.30342   
   243. BD*(   1) C   7 - H  22          0.00398     0.31019   
   244. BD*(   1) C   7 - H  23          0.00304     0.31310   
   245. BD*(   1) C   7 - H  24          0.00267     0.32123   
   246. BD*(   1) C   8 - H  25          0.00398     0.31473   
   247. BD*(   1) C   8 - H  26          0.00241     0.32472   
   248. BD*(   1) C   8 - H  27          0.00286     0.32276   
   249. BD*(   1) C   9 - O  10          0.01551     0.08310   
   250. BD*(   1) C   9 - C  11          0.01387     0.20242   
   251. BD*(   1) C   9 - H  28          0.01814     0.24637   
   252. BD*(   1) O  10 - H  29          0.00354     0.23628   
   253. BD*(   1) C  11 - H  30          0.00926     0.27296   
   254. BD*(   1) C  11 - H  31          0.00683     0.27559   
       -------------------------------
              Total Lewis   43.64974  ( 99.2039%)
        Valence non-Lewis    0.26304  (  0.5978%)
        Rydberg non-Lewis    0.08722  (  0.1982%)
       -------------------------------
            Total unit  1   44.00000  (100.0000%)
           Charge unit  1    0.00000


 ***************************************************
 *******         Beta  spin orbitals         *******
 ***************************************************


 NATURAL POPULATIONS:  Natural atomic orbital occupancies 
                                                          
   NAO  Atom  No  lang   Type(AO)    Occupancy      Energy
 ----------------------------------------------------------
     1    C    1  S      Cor( 1S)     0.99958     -10.20463
     2    C    1  S      Val( 2S)     0.54305      -0.36836
     3    C    1  S      Ryd( 3S)     0.00026       0.76357
     4    C    1  px     Val( 2p)     0.50073      -0.19652
     5    C    1  px     Ryd( 3p)     0.00105       0.40236
     6    C    1  py     Val( 2p)     0.62160      -0.21764
     7    C    1  py     Ryd( 3p)     0.00195       0.53642
     8    C    1  pz     Val( 2p)     0.61421      -0.21516
     9    C    1  pz     Ryd( 3p)     0.00112       0.47902
    10    C    1  dxy    Ryd( 3d)     0.00028       2.17375
    11    C    1  dxz    Ryd( 3d)     0.00015       2.02625
    12    C    1  dyz    Ryd( 3d)     0.00015       2.09096
    13    C    1  dx2y2  Ryd( 3d)     0.00024       2.12204
    14    C    1  dz2    Ryd( 3d)     0.00038       2.28630

    15    C    2  S      Cor( 1S)     0.99949     -10.22749
    16    C    2  S      Val( 2S)     0.47426      -0.34528
    17    C    2  S      Ryd( 3S)     0.00078       0.83177
    18    C    2  px     Val( 2p)     0.50950      -0.23712
    19    C    2  px     Ryd( 3p)     0.00188       0.63709
    20    C    2  py     Val( 2p)     0.51018      -0.23492
    21    C    2  py     Ryd( 3p)     0.00115       0.49841
    22    C    2  pz     Val( 2p)     0.59828      -0.23652
    23    C    2  pz     Ryd( 3p)     0.00150       0.64428
    24    C    2  dxy    Ryd( 3d)     0.00046       2.04881
    25    C    2  dxz    Ryd( 3d)     0.00029       1.94189
    26    C    2  dyz    Ryd( 3d)     0.00027       1.94572
    27    C    2  dx2y2  Ryd( 3d)     0.00034       2.07296
    28    C    2  dz2    Ryd( 3d)     0.00054       2.30211

    29    C    3  S      Cor( 1S)     0.99954     -10.21232
    30    C    3  S      Val( 2S)     0.50543      -0.35331
    31    C    3  S      Ryd( 3S)     0.00078       0.84891
    32    C    3  px     Val( 2p)     0.49908      -0.21477
    33    C    3  px     Ryd( 3p)     0.00139       0.53080
    34    C    3  py     Val( 2p)     0.57414      -0.22575
    35    C    3  py     Ryd( 3p)     0.00202       0.54626
    36    C    3  pz     Val( 2p)     0.60519      -0.22923
    37    C    3  pz     Ryd( 3p)     0.00181       0.60579
    38    C    3  dxy    Ryd( 3d)     0.00033       2.08583
    39    C    3  dxz    Ryd( 3d)     0.00021       1.97065
    40    C    3  dyz    Ryd( 3d)     0.00022       2.05276
    41    C    3  dx2y2  Ryd( 3d)     0.00031       2.11932
    42    C    3  dz2    Ryd( 3d)     0.00046       2.27847

    43    C    4  S      Cor( 1S)     0.99955     -10.21756
    44    C    4  S      Val( 2S)     0.50210      -0.35526
    45    C    4  S      Ryd( 3S)     0.00071       0.85705
    46    C    4  px     Val( 2p)     0.51656      -0.22441
    47    C    4  px     Ryd( 3p)     0.00165       0.56772
    48    C    4  py     Val( 2p)     0.56213      -0.22844
    49    C    4  py     Ryd( 3p)     0.00226       0.54406
    50    C    4  pz     Val( 2p)     0.60245      -0.23379
    51    C    4  pz     Ryd( 3p)     0.00168       0.59178
    52    C    4  dxy    Ryd( 3d)     0.00036       2.10660
    53    C    4  dxz    Ryd( 3d)     0.00021       1.98047
    54    C    4  dyz    Ryd( 3d)     0.00020       2.03149
    55    C    4  dx2y2  Ryd( 3d)     0.00029       2.12303
    56    C    4  dz2    Ryd( 3d)     0.00047       2.29455

    57    C    5  S      Cor( 1S)     0.99946     -10.23379
    58    C    5  S      Val( 2S)     0.47325      -0.35433
    59    C    5  S      Ryd( 3S)     0.00142       0.83150
    60    C    5  px     Val( 2p)     0.48616      -0.24511
    61    C    5  px     Ryd( 3p)     0.00165       0.69667
    62    C    5  py     Val( 2p)     0.51958      -0.25679
    63    C    5  py     Ryd( 3p)     0.00210       0.59500
    64    C    5  pz     Val( 2p)     0.60683      -0.25779
    65    C    5  pz     Ryd( 3p)     0.00271       0.74568
    66    C    5  dxy    Ryd( 3d)     0.00046       2.05990
    67    C    5  dxz    Ryd( 3d)     0.00025       1.93045
    68    C    5  dyz    Ryd( 3d)     0.00029       1.94580
    69    C    5  dx2y2  Ryd( 3d)     0.00027       2.07881
    70    C    5  dz2    Ryd( 3d)     0.00049       2.29549

    71    C    6  S      Cor( 1S)     0.99947     -10.22823
    72    C    6  S      Val( 2S)     0.47608      -0.34437
    73    C    6  S      Ryd( 3S)     0.00075       0.83501
    74    C    6  px     Val( 2p)     0.46160      -0.22061
    75    C    6  px     Ryd( 3p)     0.00113       0.50307
    76    C    6  py     Val( 2p)     0.56249      -0.23821
    77    C    6  py     Ryd( 3p)     0.00278       0.68724
    78    C    6  pz     Val( 2p)     0.54931      -0.23905
    79    C    6  pz     Ryd( 3p)     0.00156       0.58720
    80    C    6  dxy    Ryd( 3d)     0.00024       2.02484
    81    C    6  dxz    Ryd( 3d)     0.00036       1.97325
    82    C    6  dyz    Ryd( 3d)     0.00041       2.09097
    83    C    6  dx2y2  Ryd( 3d)     0.00038       2.16331
    84    C    6  dz2    Ryd( 3d)     0.00046       2.10350

    85    C    7  S      Cor( 1S)     0.99960     -10.20199
    86    C    7  S      Val( 2S)     0.54292      -0.36922
    87    C    7  S      Ryd( 3S)     0.00053       0.74159
    88    C    7  px     Val( 2p)     0.61408      -0.22021
    89    C    7  px     Ryd( 3p)     0.00165       0.54277
    90    C    7  py     Val( 2p)     0.60510      -0.21461
    91    C    7  py     Ryd( 3p)     0.00109       0.50988
    92    C    7  pz     Val( 2p)     0.54290      -0.20488
    93    C    7  pz     Ryd( 3p)     0.00091       0.39105
    94    C    7  dxy    Ryd( 3d)     0.00016       2.08068
    95    C    7  dxz    Ryd( 3d)     0.00017       2.00861
    96    C    7  dyz    Ryd( 3d)     0.00030       2.21069
    97    C    7  dx2y2  Ryd( 3d)     0.00027       2.27252
    98    C    7  dz2    Ryd( 3d)     0.00029       2.14844

    99    C    8  S      Cor( 1S)     0.99960     -10.19710
   100    C    8  S      Val( 2S)     0.54354      -0.36474
   101    C    8  S      Ryd( 3S)     0.00040       0.76201
   102    C    8  px     Val( 2p)     0.59534      -0.21087
   103    C    8  px     Ryd( 3p)     0.00158       0.53135
   104    C    8  py     Val( 2p)     0.56591      -0.20333
   105    C    8  py     Ryd( 3p)     0.00069       0.42521
   106    C    8  pz     Val( 2p)     0.59843      -0.20780
   107    C    8  pz     Ryd( 3p)     0.00160       0.50022
   108    C    8  dxy    Ryd( 3d)     0.00016       2.04326
   109    C    8  dxz    Ryd( 3d)     0.00014       2.02229
   110    C    8  dyz    Ryd( 3d)     0.00022       2.10639
   111    C    8  dx2y2  Ryd( 3d)     0.00032       2.28010
   112    C    8  dz2    Ryd( 3d)     0.00035       2.27687

   113    C    9  S      Cor( 1S)     0.99939     -10.32034
   114    C    9  S      Val( 2S)     0.46447      -0.38501
   115    C    9  S      Ryd( 3S)     0.00155       0.75953
   116    C    9  px     Val( 2p)     0.47132      -0.26736
   117    C    9  px     Ryd( 3p)     0.00260       0.56265
   118    C    9  py     Val( 2p)     0.41513      -0.27169
   119    C    9  py     Ryd( 3p)     0.00202       0.49449
   120    C    9  pz     Val( 2p)     0.54694      -0.28280
   121    C    9  pz     Ryd( 3p)     0.00154       0.64100
   122    C    9  dxy    Ryd( 3d)     0.00090       1.98383
   123    C    9  dxz    Ryd( 3d)     0.00040       1.90492
   124    C    9  dyz    Ryd( 3d)     0.00076       1.93161
   125    C    9  dx2y2  Ryd( 3d)     0.00064       2.05527
   126    C    9  dz2    Ryd( 3d)     0.00064       2.23126

   127    O   10  S      Cor( 1S)     0.99987     -19.18776
   128    O   10  S      Val( 2S)     0.83611      -1.08205
   129    O   10  S      Ryd( 3S)     0.00057       1.25573
   130    O   10  px     Val( 2p)     0.71500      -0.49325
   131    O   10  px     Ryd( 3p)     0.00076       0.97584
   132    O   10  py     Val( 2p)     0.71252      -0.49841
   133    O   10  py     Ryd( 3p)     0.00105       1.01376
   134    O   10  pz     Val( 2p)     0.80325      -0.50381
   135    O   10  pz     Ryd( 3p)     0.00067       0.90742
   136    O   10  dxy    Ryd( 3d)     0.00052       2.94889
   137    O   10  dxz    Ryd( 3d)     0.00055       2.66745
   138    O   10  dyz    Ryd( 3d)     0.00033       2.78182
   139    O   10  dx2y2  Ryd( 3d)     0.00031       2.72644
   140    O   10  dz2    Ryd( 3d)     0.00040       2.64881

   141    C   11  S      Cor( 1S)     0.99951     -10.24712
   142    C   11  S      Val( 2S)     0.51243      -0.38985
   143    C   11  S      Ryd( 3S)     0.00099       0.82182
   144    C   11  px     Val( 2p)     0.43805      -0.24393
   145    C   11  px     Ryd( 3p)     0.00166       0.52475
   146    C   11  py     Val( 2p)     0.57751      -0.26063
   147    C   11  py     Ryd( 3p)     0.00277       0.52463
   148    C   11  pz     Val( 2p)     0.61533      -0.26510
   149    C   11  pz     Ryd( 3p)     0.00183       0.59193
   150    C   11  dxy    Ryd( 3d)     0.00028       2.07816
   151    C   11  dxz    Ryd( 3d)     0.00020       1.94531
   152    C   11  dyz    Ryd( 3d)     0.00024       1.99499
   153    C   11  dx2y2  Ryd( 3d)     0.00030       2.08360
   154    C   11  dz2    Ryd( 3d)     0.00047       2.26613

   155    H   12  S      Val( 1S)     0.38531      -0.05783
   156    H   12  S      Ryd( 2S)     0.00073       0.25561
   157    H   12  px     Ryd( 2p)     0.00008       1.65001
   158    H   12  py     Ryd( 2p)     0.00010       1.68898
   159    H   12  pz     Ryd( 2p)     0.00035       2.23430

   160    H   13  S      Val( 1S)     0.38060      -0.05091
   161    H   13  S      Ryd( 2S)     0.00061       0.24529
   162    H   13  px     Ryd( 2p)     0.00016       1.79575
   163    H   13  py     Ryd( 2p)     0.00023       2.02761
   164    H   13  pz     Ryd( 2p)     0.00012       1.72685

   165    H   14  S      Val( 1S)     0.36677      -0.04451
   166    H   14  S      Ryd( 2S)     0.00053       0.24515
   167    H   14  px     Ryd( 2p)     0.00014       1.74465
   168    H   14  py     Ryd( 2p)     0.00026       2.06248
   169    H   14  pz     Ryd( 2p)     0.00013       1.74660

   170    H   15  S      Val( 1S)     0.37916      -0.06239
   171    H   15  S      Ryd( 2S)     0.00180       0.24597
   172    H   15  px     Ryd( 2p)     0.00005       1.80676
   173    H   15  py     Ryd( 2p)     0.00006       1.65985
   174    H   15  pz     Ryd( 2p)     0.00038       2.22270

   175    H   16  S      Val( 1S)     0.38202      -0.06619
   176    H   16  S      Ryd( 2S)     0.00129       0.25704
   177    H   16  px     Ryd( 2p)     0.00007       1.71221
   178    H   16  py     Ryd( 2p)     0.00009       1.73094
   179    H   16  pz     Ryd( 2p)     0.00036       2.22534

   180    H   17  S      Val( 1S)     0.35198      -0.04415
   181    H   17  S      Ryd( 2S)     0.00080       0.23591
   182    H   17  px     Ryd( 2p)     0.00011       1.79467
   183    H   17  py     Ryd( 2p)     0.00027       2.06968
   184    H   17  pz     Ryd( 2p)     0.00012       1.80407

   185    H   18  S      Val( 1S)     0.36901      -0.05036
   186    H   18  S      Ryd( 2S)     0.00086       0.27765
   187    H   18  px     Ryd( 2p)     0.00013       1.84977
   188    H   18  py     Ryd( 2p)     0.00027       2.05751
   189    H   18  pz     Ryd( 2p)     0.00011       1.77814

   190    H   19  S      Val( 1S)     0.38376      -0.07205
   191    H   19  S      Ryd( 2S)     0.00117       0.28832
   192    H   19  px     Ryd( 2p)     0.00008       1.74140
   193    H   19  py     Ryd( 2p)     0.00008       1.71052
   194    H   19  pz     Ryd( 2p)     0.00035       2.23614

   195    H   20  S      Val( 1S)     0.36377      -0.06805
   196    H   20  S      Ryd( 2S)     0.00187       0.26510
   197    H   20  px     Ryd( 2p)     0.00005       1.82589
   198    H   20  py     Ryd( 2p)     0.00006       1.76875
   199    H   20  pz     Ryd( 2p)     0.00037       2.22262

   200    H   21  S      Val( 1S)     0.33594      -0.04412
   201    H   21  S      Ryd( 2S)     0.00195       0.25464
   202    H   21  px     Ryd( 2p)     0.00011       1.72868
   203    H   21  py     Ryd( 2p)     0.00027       2.12769
   204    H   21  pz     Ryd( 2p)     0.00012       1.82109

   205    H   22  S      Val( 1S)     0.37545      -0.05687
   206    H   22  S      Ryd( 2S)     0.00063       0.27807
   207    H   22  px     Ryd( 2p)     0.00010       1.70426
   208    H   22  py     Ryd( 2p)     0.00027       2.07960
   209    H   22  pz     Ryd( 2p)     0.00014       1.78249

   210    H   23  S      Val( 1S)     0.39101      -0.06648
   211    H   23  S      Ryd( 2S)     0.00065       0.27356
   212    H   23  px     Ryd( 2p)     0.00012       1.77993
   213    H   23  py     Ryd( 2p)     0.00024       1.98219
   214    H   23  pz     Ryd( 2p)     0.00016       1.77326

   215    H   24  S      Val( 1S)     0.36600      -0.04299
   216    H   24  S      Ryd( 2S)     0.00051       0.24540
   217    H   24  px     Ryd( 2p)     0.00034       2.23767
   218    H   24  py     Ryd( 2p)     0.00010       1.69518
   219    H   24  pz     Ryd( 2p)     0.00006       1.63027

   220    H   25  S      Val( 1S)     0.37665      -0.05323
   221    H   25  S      Ryd( 2S)     0.00061       0.28540
   222    H   25  px     Ryd( 2p)     0.00010       1.69802
   223    H   25  py     Ryd( 2p)     0.00031       2.14611
   224    H   25  pz     Ryd( 2p)     0.00011       1.74351

   225    H   26  S      Val( 1S)     0.36465      -0.03955
   226    H   26  S      Ryd( 2S)     0.00048       0.24833
   227    H   26  px     Ryd( 2p)     0.00035       2.24094
   228    H   26  py     Ryd( 2p)     0.00008       1.66019
   229    H   26  pz     Ryd( 2p)     0.00008       1.67234

   230    H   27  S      Val( 1S)     0.38341      -0.04960
   231    H   27  S      Ryd( 2S)     0.00060       0.25523
   232    H   27  px     Ryd( 2p)     0.00009       1.69822
   233    H   27  py     Ryd( 2p)     0.00008       1.63277
   234    H   27  pz     Ryd( 2p)     0.00035       2.21352

   235    H   28  S      Val( 1S)     0.34650      -0.09986
   236    H   28  S      Ryd( 2S)     0.00156       0.25485
   237    H   28  px     Ryd( 2p)     0.00010       1.76738
   238    H   28  py     Ryd( 2p)     0.00004       1.73729
   239    H   28  pz     Ryd( 2p)     0.00037       2.19269

   240    H   29  S      Val( 1S)     0.25330      -0.08205
   241    H   29  S      Ryd( 2S)     0.00064       0.24850
   242    H   29  px     Ryd( 2p)     0.00064       1.70500
   243    H   29  py     Ryd( 2p)     0.00103       2.05550
   244    H   29  pz     Ryd( 2p)     0.00059       1.59523

   245    H   30  S      Val( 1S)     0.37130      -0.08344
   246    H   30  S      Ryd( 2S)     0.00160       0.23654
   247    H   30  px     Ryd( 2p)     0.00007       1.71455
   248    H   30  py     Ryd( 2p)     0.00006       1.71021
   249    H   30  pz     Ryd( 2p)     0.00038       2.20804

   250    H   31  S      Val( 1S)     0.37408      -0.08646
   251    H   31  S      Ryd( 2S)     0.00129       0.21836
   252    H   31  px     Ryd( 2p)     0.00016       1.82123
   253    H   31  py     Ryd( 2p)     0.00024       2.02489
   254    H   31  pz     Ryd( 2p)     0.00012       1.76276


 Summary of Natural Population Analysis:                  
                                                          
                                       Natural Population 
                Natural  -----------------------------------------------
    Atom  No    Charge         Core      Valence    Rydberg      Total
 -----------------------------------------------------------------------
      C    1   -0.28474      0.99958     2.27958    0.00558     3.28474
      C    2   -0.09892      0.99949     2.09222    0.00722     3.09892
      C    3   -0.19091      0.99954     2.18385    0.00753     3.19091
      C    4   -0.19063      0.99955     2.18325    0.00783     3.19063
      C    5   -0.09492      0.99946     2.08582    0.00964     3.09492
      C    6   -0.05701      0.99947     2.04947    0.00807     3.05701
      C    7   -0.30998      0.99960     2.30500    0.00538     3.30998
      C    8   -0.30828      0.99960     2.30321    0.00547     3.30828
      C    9    0.09170      0.99939     1.89787    0.01105     2.90830
      O   10   -0.07191      0.99987     3.06688    0.00516     4.07191
      C   11   -0.15158      0.99951     2.14332    0.00875     3.15158
      H   12    0.11345      0.00000     0.38531    0.00125     0.38655
      H   13    0.11827      0.00000     0.38060    0.00113     0.38173
      H   14    0.13217      0.00000     0.36677    0.00105     0.36783
      H   15    0.11855      0.00000     0.37916    0.00229     0.38145
      H   16    0.11618      0.00000     0.38202    0.00180     0.38382
      H   17    0.14672      0.00000     0.35198    0.00130     0.35328
      H   18    0.12962      0.00000     0.36901    0.00137     0.37038
      H   19    0.11455      0.00000     0.38376    0.00168     0.38545
      H   20    0.13389      0.00000     0.36377    0.00235     0.36611
      H   21    0.16160      0.00000     0.33594    0.00246     0.33840
      H   22    0.12341      0.00000     0.37545    0.00114     0.37659
      H   23    0.10783      0.00000     0.39101    0.00116     0.39217
      H   24    0.13298      0.00000     0.36600    0.00102     0.36702
      H   25    0.12222      0.00000     0.37665    0.00114     0.37778
      H   26    0.13435      0.00000     0.36465    0.00099     0.36565
      H   27    0.11548      0.00000     0.38341    0.00111     0.38452
      H   28    0.15142      0.00000     0.34650    0.00208     0.34858
      H   29    0.24380      0.00000     0.25330    0.00291     0.25620
      H   30    0.12659      0.00000     0.37130    0.00211     0.37341
      H   31    0.12411      0.00000     0.37408    0.00181     0.37589
 =======================================================================
   * Total *    1.00000     10.99506    31.89114    0.11380    43.00000

                                 Natural Population      
 --------------------------------------------------------
   Core                      10.99506 ( 99.9551% of  11)
   Valence                   31.89114 ( 99.6598% of  32)
   Natural Minimal Basis     42.88620 ( 99.7354% of  43)
   Natural Rydberg Basis      0.11380 (  0.2646% of  43)
 --------------------------------------------------------

    Atom  No          Natural Electron Configuration
 ----------------------------------------------------------------------------
      C    1      [core]2S( 0.54)2p( 1.74)
      C    2      [core]2S( 0.47)2p( 1.62)
      C    3      [core]2S( 0.51)2p( 1.68)3p( 0.01)
      C    4      [core]2S( 0.50)2p( 1.68)3p( 0.01)
      C    5      [core]2S( 0.47)2p( 1.61)3p( 0.01)
      C    6      [core]2S( 0.48)2p( 1.57)3p( 0.01)
      C    7      [core]2S( 0.54)2p( 1.76)
      C    8      [core]2S( 0.54)2p( 1.76)
      C    9      [core]2S( 0.46)2p( 1.43)3p( 0.01)
      O   10      [core]2S( 0.84)2p( 2.23)
      C   11      [core]2S( 0.51)2p( 1.63)3p( 0.01)
      H   12            1S( 0.39)
      H   13            1S( 0.38)
      H   14            1S( 0.37)
      H   15            1S( 0.38)
      H   16            1S( 0.38)
      H   17            1S( 0.35)
      H   18            1S( 0.37)
      H   19            1S( 0.38)
      H   20            1S( 0.36)
      H   21            1S( 0.34)
      H   22            1S( 0.38)
      H   23            1S( 0.39)
      H   24            1S( 0.37)
      H   25            1S( 0.38)
      H   26            1S( 0.36)
      H   27            1S( 0.38)
      H   28            1S( 0.35)
      H   29            1S( 0.25)
      H   30            1S( 0.37)
      H   31            1S( 0.37)


 NATURAL BOND ORBITAL ANALYSIS, beta spin orbitals:

                       Occupancies       Lewis Structure    Low   High
           Occ.    -------------------  -----------------   occ   occ
  Cycle   Thresh.   Lewis   Non-Lewis     CR  BD  3C  LP    (L)   (NL)   Dev
 =============================================================================
   1(1)    0.90    41.78253   1.21747     11  30   0   2     3      0    0.20
   2(2)    0.90    41.78253   1.21747     11  30   0   2     3      0    0.20
   3(1)    0.80    41.70721   1.29279     11  31   0   1     2      1    0.19
   4(2)    0.80    41.70721   1.29279     11  31   0   1     2      1    0.19
   5(1)    0.70    41.56680   1.43320     11  30   0   2     0      1    0.19
   6(2)    0.70    41.56680   1.43320     11  30   0   2     0      1    0.19
   7(1)    0.60    34.38216   8.61784     11  13   0  19     0      2    0.27
   8(2)    0.60    34.38216   8.61784     11  13   0  19     0      2    0.27

    The hybrids on atom  2 are linearly dependent.  An eigenvalue (  0.000009)
    of the hybrid overlap matrix is too small (<0.00010).

    PRJTHR will be raised from  0.200 to 0.250 and the NBO search repeated.


    The hybrids on atom  2 are linearly dependent.  An eigenvalue (  0.000009)
    of the hybrid overlap matrix is too small (<0.00010).

    PRJTHR will be raised from  0.250 to 0.300 and the NBO search repeated.

   9(1)    0.50    33.00540   9.99460     11   7   0  25     0      2    0.27
  10(2)    0.50    33.00540   9.99460     11   7   0  25     0      2    0.27
  11(1)    0.90    41.78253   1.21747     11  30   0   2     3      0    0.20
 -----------------------------------------------------------------------------

 Structure accepted: RESONANCE keyword permits strongly delocalized structure

 --------------------------------------------------------
   Core                     10.99505 ( 99.955% of  11)
   Valence Lewis            30.78748 ( 96.211% of  32)
  ==================       ============================
   Total Lewis              41.78253 ( 97.169% of  43)
  -----------------------------------------------------
   Valence non-Lewis         1.13411 (  2.637% of  43)
   Rydberg non-Lewis         0.08336 (  0.194% of  43)
  ==================       ============================
   Total non-Lewis           1.21747 (  2.831% of  43)
 --------------------------------------------------------


       (Occupancy)   Bond orbital/ Coefficients/ Hybrids
 ---------------------------------------------------------------------------------
     1. (0.94528) BD ( 1) C   1 - C   2  
                ( 46.85%)   0.6845* C   1 s( 30.32%)p 2.30( 69.64%)d 0.00(  0.04%)
                                            0.0012  0.5505  0.0070  0.8082  0.0023
                                            0.0530  0.0036  0.2008  0.0103  0.0038
                                            0.0067  0.0001  0.0167 -0.0100
                ( 53.15%)   0.7290* C   2 s( 27.59%)p 2.62( 72.37%)d 0.00(  0.04%)
                                           -0.0001  0.5251  0.0121 -0.8232 -0.0014
                                           -0.0378 -0.0007 -0.2106  0.0192  0.0006
                                            0.0096 -0.0015  0.0138 -0.0081
     2. (0.99371) BD ( 1) C   1 - H  12  
                ( 61.44%)   0.7838* C   1 s( 23.17%)p 3.31( 76.79%)d 0.00(  0.04%)
                                           -0.0000 -0.4813  0.0044  0.1096  0.0238
                                            0.0329  0.0018  0.8685 -0.0022 -0.0001
                                           -0.0024 -0.0011  0.0005 -0.0203
                ( 38.56%)   0.6210* H  12 s( 99.92%)p 0.00(  0.08%)
                                           -0.9996  0.0015 -0.0069 -0.0016 -0.0282
     3. (0.99228) BD ( 1) C   1 - H  13  
                ( 61.78%)   0.7860* C   1 s( 23.32%)p 3.29( 76.64%)d 0.00(  0.04%)
                                           -0.0001  0.4829  0.0001 -0.4480 -0.0159
                                            0.6901 -0.0140  0.2983 -0.0055 -0.0133
                                           -0.0059  0.0097 -0.0083 -0.0060
                ( 38.22%)   0.6182* H  13 s( 99.91%)p 0.00(  0.09%)
                                            0.9996 -0.0005  0.0179 -0.0211 -0.0096
     4. (0.97405) BD ( 1) C   1 - H  14  
                ( 62.47%)   0.7904* C   1 s( 23.14%)p 3.32( 76.83%)d 0.00(  0.04%)
                                           -0.0005  0.4810 -0.0005 -0.3647 -0.0171
                                           -0.7205  0.0099  0.3402 -0.0059  0.0099
                                           -0.0048 -0.0115 -0.0103 -0.0045
                ( 37.53%)   0.6126* H  14 s( 99.91%)p 0.00(  0.09%)
                                            0.9996 -0.0011  0.0158  0.0229 -0.0106
     5. (0.98385) BD ( 1) C   2 - C   3  
                ( 50.89%)   0.7134* C   2 s( 26.73%)p 2.74( 73.23%)d 0.00(  0.04%)
                                            0.0002  0.5170 -0.0019  0.4305 -0.0170
                                           -0.6882 -0.0139 -0.2697  0.0094 -0.0151
                                           -0.0076  0.0099 -0.0041 -0.0069
                ( 49.11%)   0.7008* C   3 s( 27.95%)p 2.58( 72.00%)d 0.00(  0.05%)
                                            0.0003  0.5287 -0.0025 -0.4408 -0.0160
                                            0.6735 -0.0139  0.2674  0.0103 -0.0143
                                           -0.0052  0.0098 -0.0086 -0.0077
     6. (0.94724) BD ( 1) C   2 - C  11  
                ( 48.40%)   0.6957* C   2 s( 25.21%)p 2.96( 74.74%)d 0.00(  0.05%)
                                            0.0003  0.5021  0.0045  0.3645 -0.0148
                                            0.7232  0.0164 -0.3018  0.0070  0.0151
                                           -0.0065 -0.0110 -0.0068 -0.0073
                ( 51.60%)   0.7183* C  11 s( 34.39%)p 1.91( 65.58%)d 0.00(  0.03%)
                                           -0.0002  0.5864 -0.0022 -0.2554 -0.0138
                                           -0.6900  0.0225  0.3371  0.0049  0.0084
                                           -0.0032 -0.0122 -0.0079 -0.0065
     7. (0.98227) BD ( 1) C   2 - H  15  
                ( 62.20%)   0.7887* C   2 s( 20.41%)p 3.90( 79.54%)d 0.00(  0.05%)
                                           -0.0003  0.4517 -0.0124  0.0590 -0.0168
                                            0.0280 -0.0045  0.8893 -0.0040  0.0003
                                            0.0050  0.0029 -0.0001  0.0209
                ( 37.80%)   0.6148* H  15 s( 99.91%)p 0.00(  0.09%)
                                            0.9995 -0.0063  0.0013  0.0006 -0.0303
     8. (0.95483) BD ( 1) C   3 - C   4  
                ( 49.46%)   0.7032* C   3 s( 27.94%)p 2.58( 72.02%)d 0.00(  0.04%)
                                            0.0004  0.5285  0.0062  0.8251  0.0060
                                            0.0496 -0.0297  0.1898 -0.0003  0.0063
                                            0.0075  0.0008  0.0156 -0.0101
                ( 50.54%)   0.7109* C   4 s( 27.85%)p 2.59( 72.11%)d 0.00(  0.04%)
                                            0.0001  0.5277  0.0045 -0.8253 -0.0010
                                           -0.0601 -0.0340 -0.1875  0.0003 -0.0006
                                            0.0074 -0.0009  0.0163 -0.0091
     9. (0.98567) BD ( 1) C   3 - H  16  
                ( 61.76%)   0.7859* C   3 s( 21.85%)p 3.58( 78.11%)d 0.00(  0.04%)
                                            0.0001 -0.4673  0.0077  0.0939  0.0056
                                            0.0815  0.0254  0.8746 -0.0039 -0.0007
                                           -0.0031 -0.0011  0.0004 -0.0207
                ( 38.24%)   0.6184* H  16 s( 99.91%)p 0.00(  0.09%)
                                           -0.9995  0.0044 -0.0047 -0.0063 -0.0288
    10. (0.95593) BD ( 1) C   3 - H  17  
                ( 63.50%)   0.7969* C   3 s( 22.15%)p 3.51( 77.82%)d 0.00(  0.04%)
                                            0.0003 -0.4706 -0.0059  0.3392 -0.0033
                                            0.7322  0.0006 -0.3559  0.0171 -0.0094
                                            0.0049  0.0124  0.0089  0.0036
                ( 36.50%)   0.6041* H  17 s( 99.91%)p 0.00(  0.09%)
                                           -0.9995  0.0040 -0.0131 -0.0256  0.0103
    11. (0.95333) BD ( 1) C   4 - C   5  
                ( 48.11%)   0.6936* C   4 s( 27.58%)p 2.62( 72.38%)d 0.00(  0.05%)
                                            0.0003  0.5251 -0.0019  0.3540  0.0168
                                            0.7099 -0.0095 -0.3068 -0.0088  0.0125
                                           -0.0043 -0.0111 -0.0105 -0.0075
                ( 51.89%)   0.7203* C   5 s( 27.19%)p 2.68( 72.76%)d 0.00(  0.04%)
                                           -0.0002  0.5215  0.0047 -0.3144  0.0101
                                           -0.7145 -0.0117  0.3436 -0.0105  0.0112
                                           -0.0073 -0.0127 -0.0054 -0.0060
    12. (0.98625) BD ( 1) C   4 - H  18  
                ( 62.91%)   0.7932* C   4 s( 23.13%)p 3.32( 76.83%)d 0.00(  0.04%)
                                            0.0001 -0.4809 -0.0064 -0.4280  0.0086
                                            0.7008  0.0012  0.3060 -0.0180  0.0132
                                            0.0062 -0.0102  0.0064  0.0053
                ( 37.09%)   0.6090* H  18 s( 99.91%)p 0.00(  0.09%)
                                           -0.9996  0.0022  0.0141 -0.0247 -0.0084
    13. (0.98753) BD ( 1) C   4 - H  19  
                ( 61.65%)   0.7852* C   4 s( 21.32%)p 3.69( 78.64%)d 0.00(  0.05%)
                                           -0.0002  0.4617 -0.0075  0.0965  0.0058
                                           -0.0091 -0.0269  0.8810  0.0003 -0.0003
                                            0.0036  0.0026 -0.0002  0.0208
                ( 38.35%)   0.6192* H  19 s( 99.91%)p 0.00(  0.09%)
                                            0.9996 -0.0033 -0.0043  0.0048 -0.0287
    14. (0.89614) BD ( 1) C   5 - C   6  
                ( 51.85%)   0.7201* C   5 s( 27.56%)p 2.63( 72.41%)d 0.00(  0.03%)
                                            0.0004  0.5250  0.0025  0.8373 -0.0108
                                            0.0768  0.0036  0.1288 -0.0208  0.0076
                                            0.0050  0.0016  0.0128 -0.0080
                ( 48.15%)   0.6939* C   6 s( 27.84%)p 2.59( 72.12%)d 0.00(  0.04%)
                                            0.0009  0.5277  0.0031 -0.8390  0.0040
                                           -0.0430  0.0045 -0.1234 -0.0117  0.0034
                                            0.0048 -0.0018  0.0157 -0.0099
    15. (0.98311) BD ( 1) C   5 - C   9  
                ( 49.19%)   0.7014* C   5 s( 25.27%)p 2.95( 74.67%)d 0.00(  0.06%)
                                            0.0002  0.5026  0.0086 -0.4237  0.0084
                                            0.6937  0.0160  0.2925 -0.0073 -0.0165
                                           -0.0068  0.0107 -0.0077 -0.0080
                ( 50.81%)   0.7128* C   9 s( 27.36%)p 2.65( 72.60%)d 0.00(  0.04%)
                                            0.0000  0.5230 -0.0043  0.4749 -0.0022
                                           -0.6533  0.0209 -0.2705 -0.0067 -0.0137
                                           -0.0074  0.0111 -0.0047 -0.0058
    16. (0.97116) BD ( 1) C   5 - H  20  
                ( 63.31%)   0.7957* C   5 s( 19.95%)p 4.01( 80.01%)d 0.00(  0.05%)
                                            0.0004 -0.4466  0.0086  0.1405 -0.0084
                                            0.0368  0.0035  0.8825 -0.0033  0.0009
                                           -0.0070  0.0015 -0.0008 -0.0200
                ( 36.69%)   0.6057* H  20 s( 99.91%)p 0.00(  0.09%)
                                           -0.9995  0.0081 -0.0025 -0.0017 -0.0305
    17. (0.98908) BD ( 1) C   6 - C   7  
                ( 51.55%)   0.7180* C   6 s( 26.94%)p 2.71( 73.02%)d 0.00(  0.04%)
                                           -0.0000  0.5190  0.0043  0.2031  0.0179
                                            0.0244  0.0107  0.8294  0.0013 -0.0002
                                            0.0079  0.0018  0.0010  0.0195
                ( 48.45%)   0.6960* C   7 s( 29.61%)p 2.38( 70.35%)d 0.00(  0.04%)
                                            0.0004  0.5441 -0.0030 -0.2392  0.0097
                                           -0.0315  0.0089 -0.8032 -0.0028  0.0005
                                            0.0108  0.0014  0.0021  0.0181
    18. (0.98897) BD ( 1) C   6 - C   8  
                ( 52.15%)   0.7221* C   6 s( 27.54%)p 2.63( 72.42%)d 0.00(  0.04%)
                                            0.0001  0.5247  0.0077  0.4223  0.0117
                                           -0.6115  0.0150 -0.4142 -0.0074 -0.0126
                                           -0.0083  0.0127 -0.0059 -0.0026
                ( 47.85%)   0.6918* C   8 s( 29.64%)p 2.37( 70.31%)d 0.00(  0.05%)
                                            0.0004  0.5444 -0.0002 -0.4279  0.0090
                                            0.5976  0.0116  0.4033 -0.0040 -0.0132
                                           -0.0095  0.0127 -0.0040 -0.0034
    19. (0.89948) BD ( 1) C   6 - H  21  
                ( 63.54%)   0.7971* C   6 s( 17.63%)p 4.67( 82.32%)d 0.00(  0.04%)
                                           -0.0011  0.4197 -0.0141  0.2752  0.0143
                                            0.7889 -0.0146 -0.3531 -0.0015  0.0054
                                           -0.0033 -0.0135 -0.0141 -0.0052
                ( 36.46%)   0.6038* H  21 s( 99.90%)p 0.00(  0.10%)
                                            0.9995 -0.0048 -0.0128 -0.0261  0.0125
    20. (0.97765) BD ( 1) C   7 - H  22  
                ( 61.81%)   0.7862* C   7 s( 23.37%)p 3.28( 76.59%)d 0.00(  0.04%)
                                           -0.0001  0.4834 -0.0024 -0.1978  0.0105
                                           -0.7441  0.0035  0.4155  0.0206  0.0075
                                           -0.0035 -0.0127 -0.0113 -0.0045
                ( 38.19%)   0.6180* H  22 s( 99.92%)p 0.00(  0.08%)
                                            0.9996 -0.0022  0.0043  0.0238 -0.0157
    21. (0.99173) BD ( 1) C   7 - H  23  
                ( 60.73%)   0.7793* C   7 s( 23.28%)p 3.29( 76.68%)d 0.00(  0.04%)
                                           -0.0000  0.4825  0.0008 -0.4003  0.0178
                                            0.6551 -0.0020  0.4204  0.0168 -0.0131
                                           -0.0081  0.0117 -0.0058 -0.0042
                ( 39.27%)   0.6266* H  23 s( 99.92%)p 0.00(  0.08%)
                                            0.9996 -0.0007  0.0084 -0.0210 -0.0163
    22. (0.97754) BD ( 1) C   7 - H  24  
                ( 62.69%)   0.7918* C   7 s( 23.66%)p 3.23( 76.31%)d 0.00(  0.04%)
                                            0.0000  0.4864  0.0054  0.8617 -0.0064
                                            0.1249  0.0033  0.0676  0.0161  0.0046
                                            0.0009 -0.0004  0.0158 -0.0098
                ( 37.31%)   0.6108* H  24 s( 99.91%)p 0.00(  0.09%)
                                            0.9996 -0.0012 -0.0287 -0.0049 -0.0048
    23. (0.97914) BD ( 1) C   8 - H  25  
                ( 61.72%)   0.7856* C   8 s( 23.50%)p 3.25( 76.46%)d 0.00(  0.04%)
                                            0.0001 -0.4848  0.0043  0.1449 -0.0162
                                            0.7852  0.0121 -0.3556  0.0146 -0.0057
                                            0.0031  0.0135  0.0120  0.0046
                ( 38.28%)   0.6187* H  25 s( 99.92%)p 0.00(  0.08%)
                                           -0.9996  0.0021 -0.0023 -0.0271  0.0093
    24. (0.97239) BD ( 1) C   8 - H  26  
                ( 62.61%)   0.7913* C   8 s( 23.37%)p 3.28( 76.59%)d 0.00(  0.04%)
                                            0.0000  0.4834  0.0049  0.8606 -0.0014
                                            0.1545 -0.0139  0.0323 -0.0126  0.0071
                                            0.0029  0.0001  0.0147 -0.0097
                ( 37.39%)   0.6115* H  26 s( 99.91%)p 0.00(  0.09%)
                                            0.9996 -0.0012 -0.0293 -0.0038  0.0010
    25. (0.99351) BD ( 1) C   8 - H  27  
                ( 61.55%)   0.7846* C   8 s( 23.41%)p 3.27( 76.55%)d 0.00(  0.04%)
                                            0.0000 -0.4838 -0.0005  0.2332 -0.0182
                                            0.0392  0.0117  0.8421  0.0019 -0.0006
                                           -0.0100 -0.0006 -0.0020 -0.0175
                ( 38.45%)   0.6200* H  27 s( 99.92%)p 0.00(  0.08%)
                                           -0.9996  0.0009 -0.0047 -0.0030 -0.0284
    26. (0.99681) BD ( 1) C   9 - O  10  
                ( 30.75%)   0.5545* C   9 s( 18.08%)p 4.51( 81.60%)d 0.02(  0.32%)
                                           -0.0000 -0.4234 -0.0392 -0.3795 -0.0168
                                           -0.7505 -0.0254  0.3282  0.0068 -0.0338
                                            0.0132  0.0297  0.0264  0.0174
                ( 69.25%)   0.8322* O  10 s( 35.67%)p 1.80( 64.26%)d 0.00(  0.07%)
                                            0.0001 -0.5972  0.0030  0.2068 -0.0034
                                            0.6264 -0.0032 -0.4555  0.0035 -0.0138
                                            0.0165  0.0146  0.0057  0.0002
    27. (0.93413) BD ( 1) C   9 - H  28  
                ( 63.94%)   0.7997* C   9 s( 28.15%)p 2.55( 71.81%)d 0.00(  0.04%)
                                           -0.0009  0.5303 -0.0153 -0.0036  0.0003
                                            0.0730  0.0160  0.8441 -0.0066  0.0000
                                            0.0039  0.0073  0.0058  0.0181
                ( 36.06%)   0.6005* H  28 s( 99.90%)p 0.00(  0.10%)
                                            0.9994 -0.0098 -0.0064 -0.0002 -0.0312
    28. (0.99478) BD ( 1) O  10 - H  29  
                ( 74.69%)   0.8643* O  10 s( 20.49%)p 3.88( 79.42%)d 0.00(  0.09%)
                                            0.0002  0.4523  0.0169 -0.3848  0.0014
                                            0.7557  0.0336  0.2718 -0.0048 -0.0211
                                           -0.0146  0.0147 -0.0001 -0.0048
                ( 25.31%)   0.5031* H  29 s( 99.52%)p 0.00(  0.48%)
                                            0.9976 -0.0031  0.0327 -0.0589 -0.0159
    29. (0.98371) BD ( 1) C  11 - H  30  
                ( 62.77%)   0.7923* C  11 s( 23.85%)p 3.19( 76.11%)d 0.00(  0.04%)
                                            0.0003 -0.4883  0.0063  0.0634  0.0155
                                           -0.0145 -0.0218  0.8696 -0.0007  0.0000
                                           -0.0004  0.0003 -0.0002 -0.0206
                ( 37.23%)   0.6101* H  30 s( 99.90%)p 0.00(  0.10%)
                                           -0.9995  0.0059 -0.0066  0.0023 -0.0302
    30. (0.98714) BD ( 1) C  11 - H  31  
                ( 62.50%)   0.7906* C  11 s( 23.00%)p 3.35( 76.95%)d 0.00(  0.04%)
                                           -0.0002  0.4796  0.0044 -0.4096 -0.0051
                                            0.7106 -0.0066  0.3107 -0.0173 -0.0121
                                           -0.0056  0.0116 -0.0093 -0.0059
                ( 37.50%)   0.6124* H  31 s( 99.91%)p 0.00(  0.09%)
                                            0.9995 -0.0031  0.0180 -0.0231 -0.0087
    31. (0.99958) CR ( 1) C   1           s(100.00%)p 0.00(  0.00%)
                                            1.0000 -0.0004 -0.0000 -0.0012 -0.0000
                                           -0.0003 -0.0000  0.0000 -0.0000 -0.0000
                                           -0.0000 -0.0000 -0.0000  0.0000
    32. (0.99949) CR ( 1) C   2           s(100.00%)p 0.00(  0.00%)
                                            1.0000 -0.0001 -0.0000 -0.0003  0.0000
                                           -0.0001 -0.0000  0.0004 -0.0000 -0.0000
                                            0.0000  0.0000  0.0000  0.0000
    33. (0.99954) CR ( 1) C   3           s(100.00%)p 0.00(  0.00%)
                                            1.0000 -0.0001 -0.0000 -0.0004  0.0000
                                           -0.0005  0.0000 -0.0001 -0.0000  0.0000
                                           -0.0000 -0.0000 -0.0000  0.0000
    34. (0.99955) CR ( 1) C   4           s(100.00%)p 0.00(  0.00%)
                                            1.0000 -0.0001 -0.0000  0.0001 -0.0000
                                           -0.0003  0.0000  0.0003  0.0000 -0.0000
                                            0.0000  0.0000  0.0000  0.0000
    35. (0.99946) CR ( 1) C   5           s(100.00%)p 0.00(  0.00%)
                                            1.0000 -0.0000 -0.0000 -0.0004  0.0000
                                           -0.0004 -0.0000 -0.0004  0.0000  0.0000
                                            0.0000 -0.0000 -0.0000  0.0000
    36. (0.99947) CR ( 1) C   6           s(100.00%)p 0.00(  0.00%)
                                            1.0000 -0.0001 -0.0000  0.0010  0.0000
                                            0.0010 -0.0000 -0.0002  0.0000  0.0000
                                           -0.0000 -0.0000 -0.0000  0.0000
    37. (0.99960) CR ( 1) C   7           s(100.00%)p 0.00(  0.00%)
                                            1.0000 -0.0002  0.0000  0.0001 -0.0000
                                           -0.0000 -0.0000  0.0003  0.0000 -0.0000
                                           -0.0000 -0.0000 -0.0000 -0.0000
    38. (0.99961) CR ( 1) C   8           s(100.00%)p 0.00(  0.00%)
                                            1.0000 -0.0002 -0.0000  0.0001 -0.0000
                                           -0.0003 -0.0000 -0.0002  0.0000  0.0000
                                            0.0000 -0.0000  0.0000  0.0000
    39. (0.99938) CR ( 1) C   9           s(100.00%)p 0.00(  0.00%)
                                            1.0000  0.0005 -0.0000 -0.0000 -0.0000
                                            0.0001  0.0000  0.0008 -0.0000 -0.0000
                                            0.0000  0.0000  0.0000  0.0000
    40. (0.99987) CR ( 1) O  10           s(100.00%)p 0.00(  0.00%)
                                            1.0000 -0.0001 -0.0000  0.0000  0.0000
                                           -0.0002 -0.0000  0.0000  0.0000  0.0000
                                            0.0000 -0.0000  0.0000  0.0000
    41. (0.99951) CR ( 1) C  11           s(100.00%)p 0.00(  0.00%)
                                            1.0000  0.0004 -0.0000 -0.0001 -0.0000
                                            0.0000  0.0000 -0.0002 -0.0000 -0.0000
                                           -0.0000  0.0000 -0.0000  0.0000
    42. (0.46585) LP*( 1) C   9           s( 26.37%)p 2.79( 73.61%)d 0.00(  0.02%)
                                           -0.0000  0.5135  0.0012 -0.7934  0.0147
                                           -0.0310  0.0247 -0.3237  0.0069 -0.0038
                                            0.0071 -0.0070  0.0090 -0.0053
    43. (0.99034) LP ( 1) O  10           s( 43.82%)p 1.28( 56.15%)d 0.00(  0.03%)
                                            0.0001  0.6619 -0.0070  0.4575 -0.0061
                                            0.0498  0.0027 -0.5912  0.0076 -0.0023
                                            0.0135  0.0004 -0.0104 -0.0070
    44. (0.63844) LP ( 2) O  10           s(  0.00%)p 1.00( 99.93%)d 0.00(  0.07%)
                                            0.0000  0.0064 -0.0009 -0.7737  0.0162
                                           -0.1796  0.0027 -0.6067  0.0092  0.0067
                                           -0.0009 -0.0012  0.0128 -0.0213
    45. (0.40888) LP*( 1) C  11           s( 18.66%)p 4.36( 81.30%)d 0.00(  0.04%)
                                            0.0000  0.4320  0.0060  0.8729  0.0081
                                            0.1329  0.0201  0.1813  0.0067  0.0004
                                            0.0099  0.0006  0.0163 -0.0080
    46. (0.00197) RY*( 1) C   1           s(  0.59%)p99.99( 93.62%)d 9.74(  5.78%)
                                           -0.0000  0.0038  0.0769  0.0051  0.1713
                                           -0.0195 -0.9326 -0.0027 -0.1914 -0.2297
                                           -0.0492 -0.0038  0.0270 -0.0435
    47. (0.00136) RY*( 2) C   1           s(  3.64%)p24.11( 87.66%)d 2.40(  8.71%)
                                           -0.0000  0.0105  0.1904  0.0016  0.3736
                                            0.0048  0.2585 -0.0130 -0.8185  0.0589
                                           -0.2322 -0.0203  0.0133 -0.1706
    48. (0.00031) RY*( 3) C   1           s( 41.96%)p 1.34( 56.36%)d 0.04(  1.68%)
                                            0.0000  0.0150  0.6476 -0.0202  0.6210
                                           -0.0012  0.0745 -0.0064  0.4147 -0.0077
                                            0.0888  0.0166 -0.0503  0.0778
    49. (0.00009) RY*( 4) C   1           s( 43.84%)p 0.96( 41.97%)d 0.32( 14.18%)
    50. (0.00001) RY*( 5) C   1           s(  0.13%)p43.77(  5.63%)d99.99( 94.24%)
    51. (0.00001) RY*( 6) C   1           s(  5.40%)p 1.83(  9.90%)d15.69( 84.70%)
    52. (0.00000) RY*( 7) C   1           s(  0.09%)p 0.88(  0.08%)d99.99( 99.82%)
    53. (0.00001) RY*( 8) C   1           s(  1.30%)p 0.32(  0.42%)d75.31( 98.27%)
    54. (0.00000) RY*( 9) C   1           s(  3.11%)p 1.43(  4.45%)d29.77( 92.44%)
    55. (0.00244) RY*( 1) C   2           s( 19.62%)p 3.77( 74.02%)d 0.32(  6.36%)
                                           -0.0000  0.0020  0.4429  0.0192  0.5678
                                           -0.0033  0.1164  0.0238  0.6351  0.0098
                                            0.0062 -0.0191  0.0742 -0.2400
    56. (0.00118) RY*( 2) C   2           s(  1.24%)p69.37( 86.08%)d10.21( 12.68%)
                                            0.0000 -0.0239  0.1088 -0.0087 -0.6995
                                           -0.0069  0.4328  0.0102  0.4289 -0.0299
                                           -0.0720  0.0881 -0.2685 -0.2020
    57. (0.00093) RY*( 3) C   2           s(  1.61%)p56.52( 91.01%)d 4.58(  7.38%)
                                           -0.0000 -0.0133  0.1262 -0.0010 -0.2859
                                            0.0162 -0.8644  0.0036  0.2844 -0.0314
                                           -0.0542 -0.2104 -0.0978 -0.1266
    58. (0.00029) RY*( 4) C   2           s( 25.23%)p 0.42( 10.50%)d 2.55( 64.27%)
                                            0.0000 -0.0017  0.5023 -0.0004 -0.1767
                                           -0.0031  0.0504  0.0083 -0.2667  0.0038
                                           -0.6312 -0.0722  0.4879 -0.0310
    59. (0.00028) RY*( 5) C   2           s(  0.70%)p 0.57(  0.40%)d99.99( 98.90%)
                                            0.0000  0.0004  0.0837 -0.0013 -0.0039
                                           -0.0190 -0.0434  0.0007 -0.0413  0.9757
                                           -0.0417  0.1124 -0.1508 -0.0015
    60. (0.00015) RY*( 6) C   2           s( 37.73%)p 0.34( 12.64%)d 1.32( 49.63%)
                                            0.0000  0.0030  0.6142  0.0052 -0.0805
                                           -0.0111  0.0924  0.0012 -0.3335 -0.0326
                                            0.5107 -0.4091 -0.2483  0.0736
    61. (0.00010) RY*( 7) C   2           s( 13.70%)p 0.33(  4.46%)d 5.97( 81.84%)
    62. (0.00006) RY*( 8) C   2           s(  0.08%)p78.93(  6.05%)d99.99( 93.87%)
    63. (0.00004) RY*( 9) C   2           s(  0.15%)p98.38( 14.96%)d99.99( 84.89%)
    64. (0.00258) RY*( 1) C   3           s( 10.99%)p 7.64( 83.91%)d 0.46(  5.10%)
                                           -0.0000  0.0173  0.3310  0.0067 -0.0060
                                            0.0223  0.5285 -0.0196 -0.7476  0.0574
                                           -0.0456 -0.1161 -0.0243 -0.1777
    65. (0.00152) RY*( 2) C   3           s( 11.38%)p 7.09( 80.70%)d 0.70(  7.92%)
                                            0.0000 -0.0150  0.3369  0.0004 -0.8578
                                           -0.0129 -0.2641  0.0021 -0.0360 -0.1605
                                            0.0413 -0.0504  0.2181 -0.0403
    66. (0.00070) RY*( 3) C   3           s(  1.55%)p51.48( 79.68%)d12.13( 18.78%)
                                            0.0000 -0.0230  0.1223 -0.0130  0.3539
                                            0.0014 -0.7027 -0.0006 -0.4214 -0.2974
                                           -0.2606  0.0144  0.0864 -0.1540
    67. (0.00033) RY*( 4) C   3           s( 73.39%)p 0.29( 20.98%)d 0.08(  5.62%)
                                            0.0000  0.0033  0.8567 -0.0057  0.2832
                                            0.0007  0.0536 -0.0027  0.3560  0.0262
                                           -0.0613  0.1343  0.0100  0.1835
    68. (0.00014) RY*( 5) C   3           s(  1.29%)p 1.53(  1.97%)d75.22( 96.74%)
                                            0.0000 -0.0026  0.1134 -0.0014  0.1144
                                            0.0006 -0.0802 -0.0014  0.0148 -0.3647
                                            0.7568 -0.3638 -0.3383 -0.1214
    69. (0.00006) RY*( 6) C   3           s(  0.30%)p54.94( 16.67%)d99.99( 83.02%)
    70. (0.00004) RY*( 7) C   3           s(  0.01%)p99.99(  9.20%)d99.99( 90.79%)
    71. (0.00001) RY*( 8) C   3           s(  0.11%)p12.96(  1.47%)d99.99( 98.41%)
    72. (0.00001) RY*( 9) C   3           s(  1.10%)p 4.97(  5.46%)d85.00( 93.44%)
    73. (0.00275) RY*( 1) C   4           s(  3.73%)p24.45( 91.07%)d 1.40(  5.20%)
                                           -0.0000  0.0206  0.1919 -0.0155 -0.3215
                                            0.0244  0.6058  0.0170  0.6628 -0.1217
                                           -0.0614  0.0604 -0.0533 -0.1642
    74. (0.00168) RY*( 2) C   4           s( 19.94%)p 3.78( 75.26%)d 0.24(  4.81%)
                                            0.0000 -0.0053  0.4465 -0.0018  0.8343
                                           -0.0090  0.0536  0.0049  0.2313  0.1469
                                           -0.0284  0.0698  0.1120 -0.0910
    75. (0.00063) RY*( 3) C   4           s(  4.50%)p16.32( 73.49%)d 4.89( 22.01%)
                                            0.0000 -0.0251  0.2107  0.0136 -0.2769
                                            0.0052 -0.6862 -0.0002  0.4325  0.3378
                                           -0.2661 -0.0468  0.0308 -0.1791
    76. (0.00027) RY*( 4) C   4           s( 65.27%)p 0.34( 22.42%)d 0.19( 12.31%)
                                           -0.0000  0.0056  0.8079  0.0012 -0.2781
                                            0.0022  0.0696  0.0028 -0.3769 -0.0867
                                           -0.1120 -0.1910  0.0102  0.2578
    77. (0.00014) RY*( 5) C   4           s(  3.97%)p 0.44(  1.76%)d23.74( 94.27%)
                                            0.0000 -0.0004  0.1993  0.0006 -0.1206
                                           -0.0008 -0.0282 -0.0001 -0.0478  0.3714
                                            0.6921  0.3895 -0.4082 -0.0864
    78. (0.00007) RY*( 6) C   4           s(  0.63%)p37.33( 23.48%)d99.99( 75.89%)
    79. (0.00004) RY*( 7) C   4           s(  0.55%)p10.96(  6.08%)d99.99( 93.37%)
    80. (0.00001) RY*( 8) C   4           s(  0.00%)p 1.00(  0.38%)d99.99( 99.62%)
    81. (0.00002) RY*( 9) C   4           s(  1.54%)p 3.97(  6.11%)d59.99( 92.35%)
    82. (0.00320) RY*( 1) C   5           s( 16.80%)p 4.67( 78.51%)d 0.28(  4.69%)
                                            0.0000 -0.0178  0.4095 -0.0115 -0.1150
                                           -0.0050  0.2288 -0.0213 -0.8479  0.0232
                                           -0.0799 -0.0282  0.0046 -0.1979
    83. (0.00210) RY*( 2) C   5           s( 12.14%)p 6.96( 84.51%)d 0.28(  3.35%)
                                           -0.0000  0.0040  0.3484 -0.0085 -0.4438
                                            0.0119 -0.8046 -0.0028  0.0220 -0.0026
                                           -0.0240  0.1059  0.1393 -0.0481
    84. (0.00156) RY*( 3) C   5           s(  1.18%)p77.60( 91.45%)d 6.25(  7.37%)
                                            0.0000  0.0095  0.1081 -0.0145 -0.7756
                                           -0.0070  0.4837 -0.0005  0.2806  0.1985
                                            0.1309 -0.0814  0.1013  0.0161
    85. (0.00082) RY*( 4) C   5           s( 69.13%)p 0.40( 27.67%)d 0.05(  3.20%)
                                            0.0000  0.0007  0.8314  0.0125  0.3479
                                           -0.0050  0.1518 -0.0025  0.3639 -0.0561
                                            0.1236 -0.0526 -0.0610  0.0841
    86. (0.00025) RY*( 5) C   5           s(  0.19%)p17.37(  3.37%)d99.99( 96.44%)
                                           -0.0000 -0.0025  0.0439 -0.0051  0.1776
                                            0.0186 -0.0341 -0.0003  0.0239  0.7920
                                           -0.4468 -0.1103  0.3243  0.1422
    87. (0.00020) RY*( 6) C   5           s(  0.00%)p 1.00(  0.53%)d99.99( 99.47%)
                                           -0.0000 -0.0002  0.0055  0.0011 -0.0502
                                            0.0007  0.0237  0.0078 -0.0462 -0.4887
                                           -0.2912 -0.5365  0.4616  0.4124
    88. (0.00007) RY*( 7) C   5           s(  0.05%)p62.69(  3.21%)d99.99( 96.74%)
    89. (0.00004) RY*( 8) C   5           s(  0.49%)p10.93(  5.35%)d99.99( 94.16%)
    90. (0.00004) RY*( 9) C   5           s(  0.04%)p99.99(  5.56%)d99.99( 94.40%)
    91. (0.00305) RY*( 1) C   6           s(  6.28%)p14.31( 89.86%)d 0.61(  3.86%)
                                            0.0000 -0.0046  0.2505  0.0029 -0.2591
                                            0.0285  0.9071 -0.0069 -0.0880 -0.1470
                                            0.0014  0.1014  0.0779  0.0250
    92. (0.00158) RY*( 2) C   6           s(  0.03%)p99.99( 93.42%)d99.99(  6.55%)
                                           -0.0000  0.0113  0.0133 -0.0062 -0.0864
                                           -0.0018  0.0724 -0.0002  0.9599 -0.0179
                                           -0.1807 -0.0082 -0.0510 -0.1729
    93. (0.00074) RY*( 3) C   6           s( 16.93%)p 4.12( 69.80%)d 0.78( 13.26%)
                                            0.0000 -0.0202  0.4110 -0.0026  0.8205
                                            0.0088  0.1001 -0.0120  0.1205  0.0688
                                            0.1899  0.1993  0.2227  0.0505
    94. (0.00051) RY*( 4) C   6           s( 61.23%)p 0.45( 27.75%)d 0.18( 11.01%)
                                            0.0000  0.0112  0.7824  0.0123 -0.3969
                                            0.0088 -0.3436  0.0016 -0.0414  0.0739
                                           -0.1090 -0.0028  0.2899 -0.0937
    95. (0.00031) RY*( 5) C   6           s(  0.20%)p 1.17(  0.24%)d99.99( 99.56%)
                                           -0.0000  0.0002  0.0451 -0.0144 -0.0115
                                            0.0083 -0.0439 -0.0049 -0.0053  0.1765
                                           -0.5304  0.5673 -0.2526  0.5454
    96. (0.00022) RY*( 6) C   6           s(  0.74%)p 8.17(  6.05%)d99.99( 93.21%)
                                            0.0000  0.0063  0.0858 -0.0001 -0.2258
                                           -0.0001 -0.0385 -0.0046  0.0895  0.3192
                                            0.6976  0.4155 -0.4089 -0.0605
    97. (0.00011) RY*( 7) C   6           s(  0.39%)p10.91(  4.23%)d99.99( 95.38%)
                                           -0.0000  0.0032  0.0622 -0.0014 -0.0872
                                           -0.0087  0.0310 -0.0202  0.1824  0.1707
                                            0.2760 -0.5012  0.0796  0.7687
    98. (0.00009) RY*( 8) C   6           s( 12.46%)p 0.19(  2.34%)d 6.84( 85.20%)
    99. (0.00001) RY*( 9) C   6           s(  1.78%)p 3.61(  6.43%)d51.55( 91.79%)
   100. (0.00171) RY*( 1) C   7           s(  0.08%)p99.99( 93.15%)d83.59(  6.77%)
                                            0.0000 -0.0022  0.0284  0.0170  0.7462
                                           -0.0079 -0.5701 -0.0032 -0.2221 -0.0159
                                           -0.1587  0.1767 -0.0747  0.0739
   101. (0.00128) RY*( 2) C   7           s( 26.79%)p 2.56( 68.46%)d 0.18(  4.74%)
                                           -0.0000  0.0186  0.5173 -0.0122 -0.5479
                                           -0.0061 -0.5695  0.0020 -0.2448  0.0137
                                            0.0516  0.1894  0.0561 -0.0747
   102. (0.00035) RY*( 3) C   7           s( 35.46%)p 1.48( 52.54%)d 0.34( 12.01%)
                                            0.0000  0.0066  0.5954  0.0043  0.1852
                                            0.0023  0.4617  0.0093 -0.5271 -0.0715
                                           -0.1468 -0.2719 -0.1056  0.0912
   103. (0.00012) RY*( 4) C   7           s( 27.51%)p 2.23( 61.41%)d 0.40( 11.08%)
                                           -0.0000 -0.0201  0.5242 -0.0010  0.1390
                                            0.0034 -0.1074 -0.0192  0.7634 -0.0553
                                           -0.1528 -0.2662 -0.1040  0.0518
   104. (0.00001) RY*( 5) C   7           s(  0.15%)p10.13(  1.56%)d99.99( 98.29%)
   105. (0.00001) RY*( 6) C   7           s(  2.40%)p 1.91(  4.57%)d38.80( 93.03%)
   106. (0.00001) RY*( 7) C   7           s(  6.30%)p 2.58( 16.24%)d12.29( 77.46%)
   107. (0.00001) RY*( 8) C   7           s(  0.85%)p 2.03(  1.73%)d99.99( 97.42%)
   108. (0.00000) RY*( 9) C   7           s(  0.53%)p 0.81(  0.43%)d99.99( 99.04%)
   109. (0.00186) RY*( 1) C   8           s(  0.57%)p99.99( 93.25%)d10.89(  6.18%)
                                            0.0000  0.0006  0.0754  0.0128  0.5546
                                           -0.0014 -0.0520  0.0121  0.7886  0.0803
                                           -0.0065  0.1132 -0.0311  0.2038
   110. (0.00130) RY*( 2) C   8           s( 16.26%)p 4.74( 77.08%)d 0.41(  6.66%)
                                           -0.0000  0.0169  0.4029 -0.0140 -0.6959
                                           -0.0080 -0.3414  0.0047  0.4118 -0.0017
                                           -0.0617  0.0169  0.2334  0.0899
   111. (0.00030) RY*( 3) C   8           s( 40.44%)p 1.26( 51.10%)d 0.21(  8.46%)
                                            0.0000  0.0103  0.6358  0.0075 -0.0589
                                           -0.0105  0.7109 -0.0074  0.0452  0.0125
                                            0.1276 -0.0343 -0.2435 -0.0876
   112. (0.00011) RY*( 4) C   8           s( 34.10%)p 1.67( 56.78%)d 0.27(  9.12%)
                                           -0.0000 -0.0194  0.5836 -0.0068  0.3397
                                            0.0156 -0.5959  0.0060 -0.3116  0.0288
                                            0.1504 -0.0621 -0.2345 -0.0942
   113. (0.00001) RY*( 5) C   8           s(  0.09%)p 7.75(  0.70%)d99.99( 99.20%)
   114. (0.00000) RY*( 6) C   8           s(  2.33%)p 0.65(  1.52%)d41.29( 96.15%)
   115. (0.00001) RY*( 7) C   8           s(  0.17%)p 8.87(  1.55%)d99.99( 98.28%)
   116. (0.00001) RY*( 8) C   8           s(  5.72%)p 2.16( 12.33%)d14.33( 81.95%)
   117. (0.00000) RY*( 9) C   8           s(  0.40%)p14.29(  5.77%)d99.99( 93.83%)
   118. (0.00310) RY*( 1) C   9           s(  5.62%)p15.78( 88.67%)d 1.02(  5.71%)
                                           -0.0000 -0.0292  0.2353  0.0027  0.8201
                                           -0.0143  0.3704  0.0134 -0.2766 -0.2138
                                            0.0841 -0.0469  0.0011  0.0465
   119. (0.00211) RY*( 2) C   9           s( 28.55%)p 2.11( 60.31%)d 0.39( 11.14%)
                                            0.0000  0.0099  0.5342 -0.0014  0.2451
                                           -0.0251 -0.3583  0.0254  0.6429  0.0318
                                           -0.0071 -0.1066 -0.0895 -0.3016
   120. (0.00106) RY*( 3) C   9           s(  7.20%)p 5.56( 40.07%)d 7.32( 52.73%)
                                            0.0000  0.0079  0.2682 -0.0168 -0.0334
                                           -0.0119 -0.3232  0.0078 -0.5428  0.2567
                                            0.2674  0.3846 -0.3649 -0.3299
   121. (0.00057) RY*( 4) C   9           s(  7.32%)p 1.94( 14.18%)d10.72( 78.50%)
                                           -0.0000 -0.0205  0.2698 -0.0094 -0.0272
                                           -0.0288  0.3719  0.0141 -0.0402  0.7003
                                           -0.3777  0.0918  0.3577 -0.1247
   122. (0.00047) RY*( 5) C   9           s( 17.18%)p 3.00( 51.48%)d 1.82( 31.35%)
                                            0.0000 -0.0219  0.4139 -0.0132 -0.4417
                                           -0.0044  0.5642  0.0177  0.0294 -0.3781
                                           -0.1005  0.0211 -0.3623 -0.1696
   123. (0.00026) RY*( 6) C   9           s(  1.59%)p 2.64(  4.20%)d59.17( 94.21%)
                                           -0.0000  0.0153  0.1252  0.0068 -0.0080
                                            0.0371 -0.1959 -0.0131 -0.0442 -0.4582
                                           -0.3329  0.6277  0.4739 -0.0530
   124. (0.00018) RY*( 7) C   9           s( 25.64%)p 0.68( 17.41%)d 2.22( 56.96%)
                                            0.0000  0.0094  0.5063 -0.0093 -0.1354
                                           -0.0157 -0.2948 -0.0031 -0.2617 -0.0083
                                           -0.1996 -0.2623 -0.0063  0.6788
   125. (0.00010) RY*( 8) C   9           s(  5.37%)p 1.46(  7.87%)d16.14( 86.76%)
   126. (0.00010) RY*( 9) C   9           s(  1.58%)p10.29( 16.21%)d52.19( 82.22%)
                                           -0.0000 -0.0012  0.1255  0.0115 -0.0299
                                            0.0115  0.2142 -0.0167  0.3388  0.1659
                                            0.5512  0.5061  0.0164  0.4842
   127. (0.00080) RY*( 1) O  10           s( 25.61%)p 2.45( 62.87%)d 0.45( 11.52%)
                                           -0.0000  0.0053  0.5060  0.0042  0.6056
                                           -0.0009 -0.4157  0.0001 -0.2984 -0.1609
                                            0.1055  0.0465 -0.2560 -0.1027
   128. (0.00073) RY*( 2) O  10           s(  0.89%)p99.99( 92.26%)d 7.67(  6.85%)
                                            0.0000  0.0021  0.0945 -0.0080 -0.5576
                                           -0.0033 -0.1319 -0.0082 -0.7708  0.1014
                                            0.0220  0.1513  0.0273 -0.1847
   129. (0.00016) RY*( 3) O  10           s( 60.56%)p 0.52( 31.21%)d 0.14(  8.23%)
                                            0.0000  0.0031  0.7782 -0.0024 -0.4157
                                           -0.0064 -0.1033 -0.0057  0.3585  0.0636
                                           -0.0217 -0.0851  0.1537  0.2166
   130. (0.00003) RY*( 4) O  10           s(  9.55%)p 7.11( 67.86%)d 2.37( 22.59%)
   131. (0.00000) RY*( 5) O  10           s(  1.20%)p 7.42(  8.87%)d75.24( 89.94%)
   132. (0.00000) RY*( 6) O  10           s(  0.37%)p 3.06(  1.13%)d99.99( 98.50%)
   133. (0.00001) RY*( 7) O  10           s(  0.23%)p39.65(  9.02%)d99.99( 90.75%)
   134. (0.00001) RY*( 8) O  10           s(  0.98%)p18.47( 18.04%)d82.92( 80.98%)
   135. (0.00000) RY*( 9) O  10           s(  0.64%)p14.02(  8.98%)d99.99( 90.38%)
   136. (0.00320) RY*( 1) C  11           s(  5.92%)p15.03( 89.02%)d 0.85(  5.06%)
                                            0.0000  0.0209  0.2425  0.0145  0.1579
                                           -0.0262 -0.6831 -0.0160 -0.6305 -0.1028
                                           -0.0552  0.0710 -0.0515 -0.1711
   137. (0.00180) RY*( 2) C  11           s( 12.73%)p 6.45( 82.15%)d 0.40(  5.12%)
                                           -0.0000 -0.0034  0.3568  0.0075 -0.8421
                                            0.0029 -0.2754  0.0032  0.1909  0.1596
                                            0.0692  0.0647  0.1292 -0.0060
   138. (0.00106) RY*( 3) C  11           s( 32.30%)p 1.89( 60.99%)d 0.21(  6.71%)
                                           -0.0000 -0.0197  0.5680 -0.0068 -0.0254
                                            0.0028  0.6287 -0.0015 -0.4626  0.1754
                                           -0.1054  0.0404  0.1039 -0.1130
   139. (0.00038) RY*( 4) C  11           s( 46.62%)p 1.02( 47.44%)d 0.13(  5.94%)
                                            0.0000  0.0121  0.6827 -0.0098  0.4333
                                           -0.0002 -0.1746 -0.0045  0.5060 -0.0126
                                           -0.0400 -0.1145 -0.0766  0.1967
   140. (0.00017) RY*( 5) C  11           s(  0.56%)p 1.99(  1.12%)d99.99( 98.32%)
                                            0.0000 -0.0007  0.0750 -0.0038  0.0747
                                           -0.0049  0.0624 -0.0053  0.0406  0.0991
                                            0.7416  0.4630 -0.4080 -0.2062
   141. (0.00009) RY*( 6) C  11           s(  1.18%)p 4.81(  5.69%)d78.86( 93.13%)
   142. (0.00005) RY*( 7) C  11           s(  0.00%)p 1.00(  6.54%)d14.28( 93.45%)
   143. (0.00001) RY*( 8) C  11           s(  0.02%)p67.03(  1.66%)d99.99( 98.32%)
   144. (0.00001) RY*( 9) C  11           s(  0.75%)p 7.29(  5.46%)d99.99( 93.79%)
   145. (0.00074) RY*( 1) H  12           s( 98.35%)p 0.02(  1.65%)
                                            0.0052  0.9917 -0.0571 -0.0088 -0.1148
   146. (0.00010) RY*( 2) H  12           s(  0.00%)p 1.00(100.00%)
   147. (0.00007) RY*( 3) H  12           s(  0.00%)p 1.00(100.00%)
   148. (0.00002) RY*( 4) H  12           s(  1.73%)p56.72( 98.27%)
   149. (0.00062) RY*( 1) H  13           s( 98.21%)p 0.02(  1.79%)
                                            0.0043  0.9910 -0.0860  0.1023  0.0068
   150. (0.00010) RY*( 2) H  13           s(  0.09%)p99.99( 99.91%)
   151. (0.00006) RY*( 3) H  13           s(  0.02%)p99.99( 99.98%)
   152. (0.00002) RY*( 4) H  13           s(  1.77%)p55.52( 98.23%)
   153. (0.00054) RY*( 1) H  14           s( 98.00%)p 0.02(  2.00%)
                                            0.0052  0.9899 -0.0619 -0.1253  0.0224
   154. (0.00010) RY*( 2) H  14           s(  0.09%)p99.99( 99.91%)
   155. (0.00006) RY*( 3) H  14           s(  0.04%)p99.99( 99.96%)
   156. (0.00002) RY*( 4) H  14           s(  1.97%)p49.88( 98.03%)
   157. (0.00181) RY*( 1) H  15           s( 99.87%)p 0.00(  0.13%)
                                            0.0072  0.9993  0.0144  0.0131  0.0312
   158. (0.00006) RY*( 2) H  15           s(  0.02%)p99.99( 99.98%)
   159. (0.00005) RY*( 3) H  15           s(  0.03%)p99.99( 99.97%)
   160. (0.00002) RY*( 4) H  15           s(  0.18%)p99.99( 99.82%)
   161. (0.00130) RY*( 1) H  16           s( 99.66%)p 0.00(  0.34%)
                                            0.0061  0.9983 -0.0117 -0.0071 -0.0568
   162. (0.00008) RY*( 2) H  16           s(  0.02%)p99.99( 99.98%)
   163. (0.00006) RY*( 3) H  16           s(  0.00%)p 1.00(100.00%)
   164. (0.00002) RY*( 4) H  16           s(  0.41%)p99.99( 99.59%)
   165. (0.00080) RY*( 1) H  17           s( 99.54%)p 0.00(  0.46%)
                                            0.0060  0.9977 -0.0180 -0.0643  0.0133
   166. (0.00009) RY*( 2) H  17           s(  0.00%)p 1.00(100.00%)
   167. (0.00005) RY*( 3) H  17           s(  0.01%)p99.99( 99.99%)
   168. (0.00002) RY*( 4) H  17           s(  0.54%)p99.99( 99.46%)
   169. (0.00087) RY*( 1) H  18           s( 99.67%)p 0.00(  0.33%)
                                            0.0036  0.9984  0.0511 -0.0252 -0.0038
   170. (0.00008) RY*( 2) H  18           s(  0.00%)p 1.00(100.00%)
   171. (0.00005) RY*( 3) H  18           s(  0.12%)p99.99( 99.88%)
   172. (0.00003) RY*( 4) H  18           s(  0.29%)p99.99( 99.71%)
   173. (0.00118) RY*( 1) H  19           s( 99.63%)p 0.00(  0.37%)
                                            0.0047  0.9981  0.0179  0.0247  0.0524
   174. (0.00009) RY*( 2) H  19           s(  0.07%)p99.99( 99.93%)
   175. (0.00006) RY*( 3) H  19           s(  0.08%)p99.99( 99.92%)
   176. (0.00002) RY*( 4) H  19           s(  0.31%)p99.99( 99.69%)
   177. (0.00188) RY*( 1) H  20           s( 99.90%)p 0.00(  0.10%)
                                            0.0090  0.9995 -0.0136 -0.0034 -0.0286
   178. (0.00007) RY*( 2) H  20           s(  0.00%)p 1.00(100.00%)
   179. (0.00004) RY*( 3) H  20           s(  0.02%)p99.99( 99.98%)
   180. (0.00002) RY*( 4) H  20           s(  0.18%)p99.99( 99.82%)
   181. (0.00198) RY*( 1) H  21           s( 99.63%)p 0.00(  0.37%)
                                            0.0060  0.9981 -0.0269  0.0548 -0.0046
   182. (0.00007) RY*( 2) H  21           s(  0.02%)p99.99( 99.98%)
   183. (0.00006) RY*( 3) H  21           s(  0.22%)p99.99( 99.78%)
   184. (0.00002) RY*( 4) H  21           s(  0.24%)p99.99( 99.76%)
   185. (0.00064) RY*( 1) H  22           s( 98.64%)p 0.01(  1.36%)
                                            0.0055  0.9931 -0.0229 -0.0806  0.0813
   186. (0.00010) RY*( 2) H  22           s(  0.03%)p99.99( 99.97%)
   187. (0.00007) RY*( 3) H  22           s(  0.01%)p 1.00( 99.99%)
   188. (0.00002) RY*( 4) H  22           s(  1.40%)p70.28( 98.60%)
   189. (0.00066) RY*( 1) H  23           s( 98.33%)p 0.02(  1.67%)
                                            0.0037  0.9916 -0.0951  0.0470  0.0741
   190. (0.00009) RY*( 2) H  23           s(  0.45%)p99.99( 99.55%)
   191. (0.00008) RY*( 3) H  23           s(  0.02%)p99.99( 99.98%)
   192. (0.00002) RY*( 4) H  23           s(  1.28%)p77.15( 98.72%)
   193. (0.00052) RY*( 1) H  24           s( 97.91%)p 0.02(  2.09%)
                                            0.0053  0.9895  0.1403 -0.0088  0.0337
   194. (0.00009) RY*( 2) H  24           s(  0.06%)p99.99( 99.94%)
   195. (0.00006) RY*( 3) H  24           s(  0.03%)p99.99( 99.97%)
   196. (0.00002) RY*( 4) H  24           s(  2.08%)p47.05( 97.92%)
   197. (0.00062) RY*( 1) H  25           s( 98.49%)p 0.02(  1.51%)
                                            0.0056  0.9924  0.0062 -0.1168  0.0378
   198. (0.00011) RY*( 2) H  25           s(  0.00%)p 1.00(100.00%)
                                            0.0021  0.0045 -0.8915 -0.1470 -0.4285
   199. (0.00007) RY*( 3) H  25           s(  0.01%)p99.99( 99.99%)
   200. (0.00002) RY*( 4) H  25           s(  1.58%)p62.44( 98.42%)
   201. (0.00050) RY*( 1) H  26           s( 97.34%)p 0.03(  2.66%)
                                            0.0057  0.9866  0.1602 -0.0253  0.0169
   202. (0.00009) RY*( 2) H  26           s(  0.13%)p99.99( 99.87%)
   203. (0.00006) RY*( 3) H  26           s(  0.01%)p 1.00( 99.99%)
   204. (0.00002) RY*( 4) H  26           s(  2.62%)p37.24( 97.38%)
   205. (0.00061) RY*( 1) H  27           s( 98.28%)p 0.02(  1.72%)
                                            0.0046  0.9914 -0.0483 -0.0299 -0.1182
   206. (0.00009) RY*( 2) H  27           s(  0.08%)p99.99( 99.92%)
   207. (0.00006) RY*( 3) H  27           s(  0.08%)p99.99( 99.92%)
   208. (0.00002) RY*( 4) H  27           s(  1.65%)p59.62( 98.35%)
   209. (0.00160) RY*( 1) H  28           s( 99.87%)p 0.00(  0.13%)
                                            0.0099  0.9993 -0.0162  0.0309  0.0081
   210. (0.00009) RY*( 2) H  28           s(  0.06%)p99.99( 99.94%)
   211. (0.00004) RY*( 3) H  28           s(  0.11%)p99.99( 99.89%)
   212. (0.00002) RY*( 4) H  28           s(  0.06%)p99.99( 99.94%)
   213. (0.00075) RY*( 1) H  29           s( 72.72%)p 0.38( 27.28%)
                                            0.0132  0.8526  0.2867  0.3905 -0.1952
   214. (0.00056) RY*( 2) H  29           s(  2.63%)p36.98( 97.37%)
                                           -0.0023  0.1622  0.3160 -0.1230  0.9267
   215. (0.00039) RY*( 3) H  29           s( 20.97%)p 3.77( 79.03%)
                                            0.0112  0.4578 -0.8123 -0.3268  0.1535
   216. (0.00001) RY*( 4) H  29           s(  4.15%)p23.07( 95.85%)
   217. (0.00161) RY*( 1) H  30           s( 99.85%)p 0.00(  0.15%)
                                            0.0070  0.9992  0.0039  0.0039 -0.0377
   218. (0.00009) RY*( 2) H  30           s(  0.02%)p99.99( 99.98%)
   219. (0.00004) RY*( 3) H  30           s(  0.01%)p99.99( 99.99%)
   220. (0.00002) RY*( 4) H  30           s(  0.21%)p99.99( 99.79%)
   221. (0.00130) RY*( 1) H  31           s( 99.78%)p 0.00(  0.22%)
                                            0.0044  0.9989 -0.0169  0.0416  0.0133
   222. (0.00009) RY*( 2) H  31           s(  0.00%)p 1.00(100.00%)
   223. (0.00005) RY*( 3) H  31           s(  0.02%)p99.99( 99.98%)
   224. (0.00002) RY*( 4) H  31           s(  0.29%)p99.99( 99.71%)
   225. (0.00565) BD*( 1) C   1 - C   2  
                ( 53.15%)   0.7290* C   1 s( 30.32%)p 2.30( 69.64%)d 0.00(  0.04%)
                                            0.0012  0.5505  0.0070  0.8082  0.0023
                                            0.0530  0.0036  0.2008  0.0103  0.0038
                                            0.0067  0.0001  0.0167 -0.0100
                ( 46.85%)  -0.6845* C   2 s( 27.59%)p 2.62( 72.37%)d 0.00(  0.04%)
                                           -0.0001  0.5251  0.0121 -0.8232 -0.0014
                                           -0.0378 -0.0007 -0.2106  0.0192  0.0006
                                            0.0096 -0.0015  0.0138 -0.0081
   226. (0.00402) BD*( 1) C   1 - H  12  
                ( 38.56%)   0.6210* C   1 s( 23.17%)p 3.31( 76.79%)d 0.00(  0.04%)
                                            0.0000  0.4813 -0.0044 -0.1096 -0.0238
                                           -0.0329 -0.0018 -0.8685  0.0022  0.0001
                                            0.0024  0.0011 -0.0005  0.0203
                ( 61.44%)  -0.7838* H  12 s( 99.92%)p 0.00(  0.08%)
                                            0.9996 -0.0015  0.0069  0.0016  0.0282
   227. (0.00268) BD*( 1) C   1 - H  13  
                ( 38.22%)   0.6182* C   1 s( 23.32%)p 3.29( 76.64%)d 0.00(  0.04%)
                                            0.0001 -0.4829 -0.0001  0.4480  0.0159
                                           -0.6901  0.0140 -0.2983  0.0055  0.0133
                                            0.0059 -0.0097  0.0083  0.0060
                ( 61.78%)  -0.7860* H  13 s( 99.91%)p 0.00(  0.09%)
                                           -0.9996  0.0005 -0.0179  0.0211  0.0096
   228. (0.00243) BD*( 1) C   1 - H  14  
                ( 37.53%)   0.6126* C   1 s( 23.14%)p 3.32( 76.83%)d 0.00(  0.04%)
                                            0.0005 -0.4810  0.0005  0.3647  0.0171
                                            0.7205 -0.0099 -0.3402  0.0059 -0.0099
                                            0.0048  0.0115  0.0103  0.0045
                ( 62.47%)  -0.7904* H  14 s( 99.91%)p 0.00(  0.09%)
                                           -0.9996  0.0011 -0.0158 -0.0229  0.0106
   229. (0.01231) BD*( 1) C   2 - C   3  
                ( 49.11%)   0.7008* C   2 s( 26.73%)p 2.74( 73.23%)d 0.00(  0.04%)
                                           -0.0002 -0.5170  0.0019 -0.4305  0.0170
                                            0.6882  0.0139  0.2697 -0.0094  0.0151
                                            0.0076 -0.0099  0.0041  0.0069
                ( 50.89%)  -0.7134* C   3 s( 27.95%)p 2.58( 72.00%)d 0.00(  0.05%)
                                           -0.0003 -0.5287  0.0025  0.4408  0.0160
                                           -0.6735  0.0139 -0.2674 -0.0103  0.0143
                                            0.0052 -0.0098  0.0086  0.0077
   230. (0.01512) BD*( 1) C   2 - C  11  
                ( 51.60%)   0.7183* C   2 s( 25.21%)p 2.96( 74.74%)d 0.00(  0.05%)
                                            0.0003  0.5021  0.0045  0.3645 -0.0148
                                            0.7232  0.0164 -0.3018  0.0070  0.0151
                                           -0.0065 -0.0110 -0.0068 -0.0073
                ( 48.40%)  -0.6957* C  11 s( 34.39%)p 1.91( 65.58%)d 0.00(  0.03%)
                                           -0.0002  0.5864 -0.0022 -0.2554 -0.0138
                                           -0.6900  0.0225  0.3371  0.0049  0.0084
                                           -0.0032 -0.0122 -0.0079 -0.0065
   231. (0.01318) BD*( 1) C   2 - H  15  
                ( 37.80%)   0.6148* C   2 s( 20.41%)p 3.90( 79.54%)d 0.00(  0.05%)
                                            0.0003 -0.4517  0.0124 -0.0590  0.0168
                                           -0.0280  0.0045 -0.8893  0.0040 -0.0003
                                           -0.0050 -0.0029  0.0001 -0.0209
                ( 62.20%)  -0.7887* H  15 s( 99.91%)p 0.00(  0.09%)
                                           -0.9995  0.0063 -0.0013 -0.0006  0.0303
   232. (0.00645) BD*( 1) C   3 - C   4  
                ( 50.54%)   0.7109* C   3 s( 27.94%)p 2.58( 72.02%)d 0.00(  0.04%)
                                            0.0004  0.5285  0.0062  0.8251  0.0060
                                            0.0496 -0.0297  0.1898 -0.0003  0.0063
                                            0.0075  0.0008  0.0156 -0.0101
                ( 49.46%)  -0.7032* C   4 s( 27.85%)p 2.59( 72.11%)d 0.00(  0.04%)
                                            0.0001  0.5277  0.0045 -0.8253 -0.0010
                                           -0.0601 -0.0340 -0.1875  0.0003 -0.0006
                                            0.0074 -0.0009  0.0163 -0.0091
   233. (0.00875) BD*( 1) C   3 - H  16  
                ( 38.24%)   0.6184* C   3 s( 21.85%)p 3.58( 78.11%)d 0.00(  0.04%)
                                           -0.0001  0.4673 -0.0077 -0.0939 -0.0056
                                           -0.0815 -0.0254 -0.8746  0.0039  0.0007
                                            0.0031  0.0011 -0.0004  0.0207
                ( 61.76%)  -0.7859* H  16 s( 99.91%)p 0.00(  0.09%)
                                            0.9995 -0.0044  0.0047  0.0063  0.0288
   234. (0.00544) BD*( 1) C   3 - H  17  
                ( 36.50%)   0.6041* C   3 s( 22.15%)p 3.51( 77.82%)d 0.00(  0.04%)
                                           -0.0003  0.4706  0.0059 -0.3392  0.0033
                                           -0.7322 -0.0006  0.3559 -0.0171  0.0094
                                           -0.0049 -0.0124 -0.0089 -0.0036
                ( 63.50%)  -0.7969* H  17 s( 99.91%)p 0.00(  0.09%)
                                            0.9995 -0.0040  0.0131  0.0256 -0.0103
   235. (0.01205) BD*( 1) C   4 - C   5  
                ( 51.89%)   0.7203* C   4 s( 27.58%)p 2.62( 72.38%)d 0.00(  0.05%)
                                            0.0003  0.5251 -0.0019  0.3540  0.0168
                                            0.7099 -0.0095 -0.3068 -0.0088  0.0125
                                           -0.0043 -0.0111 -0.0105 -0.0075
                ( 48.11%)  -0.6936* C   5 s( 27.19%)p 2.68( 72.76%)d 0.00(  0.04%)
                                           -0.0002  0.5215  0.0047 -0.3144  0.0101
                                           -0.7145 -0.0117  0.3436 -0.0105  0.0112
                                           -0.0073 -0.0127 -0.0054 -0.0060
   236. (0.00564) BD*( 1) C   4 - H  18  
                ( 37.09%)   0.6090* C   4 s( 23.13%)p 3.32( 76.83%)d 0.00(  0.04%)
                                           -0.0001  0.4809  0.0064  0.4280 -0.0086
                                           -0.7008 -0.0012 -0.3060  0.0180 -0.0132
                                           -0.0062  0.0102 -0.0064 -0.0053
                ( 62.91%)  -0.7932* H  18 s( 99.91%)p 0.00(  0.09%)
                                            0.9996 -0.0022 -0.0141  0.0247  0.0084
   237. (0.00879) BD*( 1) C   4 - H  19  
                ( 38.35%)   0.6192* C   4 s( 21.32%)p 3.69( 78.64%)d 0.00(  0.05%)
                                            0.0002 -0.4617  0.0075 -0.0965 -0.0058
                                            0.0091  0.0269 -0.8810 -0.0003  0.0003
                                           -0.0036 -0.0026  0.0002 -0.0208
                ( 61.65%)  -0.7852* H  19 s( 99.91%)p 0.00(  0.09%)
                                           -0.9996  0.0033  0.0043 -0.0048  0.0287
   238. (0.01871) BD*( 1) C   5 - C   6  
                ( 48.15%)   0.6939* C   5 s( 27.56%)p 2.63( 72.41%)d 0.00(  0.03%)
                                           -0.0004 -0.5250 -0.0025 -0.8373  0.0108
                                           -0.0768 -0.0036 -0.1288  0.0208 -0.0076
                                           -0.0050 -0.0016 -0.0128  0.0080
                ( 51.85%)  -0.7201* C   6 s( 27.84%)p 2.59( 72.12%)d 0.00(  0.04%)
                                           -0.0009 -0.5277 -0.0031  0.8390 -0.0040
                                            0.0430 -0.0045  0.1234  0.0117 -0.0034
                                           -0.0048  0.0018 -0.0157  0.0099
   239. (0.01983) BD*( 1) C   5 - C   9  
                ( 50.81%)   0.7128* C   5 s( 25.27%)p 2.95( 74.67%)d 0.00(  0.06%)
                                            0.0002  0.5026  0.0086 -0.4237  0.0084
                                            0.6937  0.0160  0.2925 -0.0073 -0.0165
                                           -0.0068  0.0107 -0.0077 -0.0080
                ( 49.19%)  -0.7014* C   9 s( 27.36%)p 2.65( 72.60%)d 0.00(  0.04%)
                                            0.0000  0.5230 -0.0043  0.4749 -0.0022
                                           -0.6533  0.0209 -0.2705 -0.0067 -0.0137
                                           -0.0074  0.0111 -0.0047 -0.0058
   240. (0.01224) BD*( 1) C   5 - H  20  
                ( 36.69%)   0.6057* C   5 s( 19.95%)p 4.01( 80.01%)d 0.00(  0.05%)
                                           -0.0004  0.4466 -0.0086 -0.1405  0.0084
                                           -0.0368 -0.0035 -0.8825  0.0033 -0.0009
                                            0.0070 -0.0015  0.0008  0.0200
                ( 63.31%)  -0.7957* H  20 s( 99.91%)p 0.00(  0.09%)
                                            0.9995 -0.0081  0.0025  0.0017  0.0305
   241. (0.00896) BD*( 1) C   6 - C   7  
                ( 48.45%)   0.6960* C   6 s( 26.94%)p 2.71( 73.02%)d 0.00(  0.04%)
                                            0.0000 -0.5190 -0.0043 -0.2031 -0.0179
                                           -0.0244 -0.0107 -0.8294 -0.0013  0.0002
                                           -0.0079 -0.0018 -0.0010 -0.0195
                ( 51.55%)  -0.7180* C   7 s( 29.61%)p 2.38( 70.35%)d 0.00(  0.04%)
                                           -0.0004 -0.5441  0.0030  0.2392 -0.0097
                                            0.0315 -0.0089  0.8032  0.0028 -0.0005
                                           -0.0108 -0.0014 -0.0021 -0.0181
   242. (0.00725) BD*( 1) C   6 - C   8  
                ( 47.85%)   0.6918* C   6 s( 27.54%)p 2.63( 72.42%)d 0.00(  0.04%)
                                           -0.0001 -0.5247 -0.0077 -0.4223 -0.0117
                                            0.6115 -0.0150  0.4142  0.0074  0.0126
                                            0.0083 -0.0127  0.0059  0.0026
                ( 52.15%)  -0.7221* C   8 s( 29.64%)p 2.37( 70.31%)d 0.00(  0.05%)
                                           -0.0004 -0.5444  0.0002  0.4279 -0.0090
                                           -0.5976 -0.0116 -0.4033  0.0040  0.0132
                                            0.0095 -0.0127  0.0040  0.0034
   243. (0.01314) BD*( 1) C   6 - H  21  
                ( 36.46%)   0.6038* C   6 s( 17.63%)p 4.67( 82.32%)d 0.00(  0.04%)
                                            0.0011 -0.4197  0.0141 -0.2752 -0.0143
                                           -0.7889  0.0146  0.3531  0.0015 -0.0054
                                            0.0033  0.0135  0.0141  0.0052
                ( 63.54%)  -0.7971* H  21 s( 99.90%)p 0.00(  0.10%)
                                           -0.9995  0.0048  0.0128  0.0261 -0.0125
   244. (0.00383) BD*( 1) C   7 - H  22  
                ( 38.19%)   0.6180* C   7 s( 23.37%)p 3.28( 76.59%)d 0.00(  0.04%)
                                            0.0001 -0.4834  0.0024  0.1978 -0.0105
                                            0.7441 -0.0035 -0.4155 -0.0206 -0.0075
                                            0.0035  0.0127  0.0113  0.0045
                ( 61.81%)  -0.7862* H  22 s( 99.92%)p 0.00(  0.08%)
                                           -0.9996  0.0022 -0.0043 -0.0238  0.0157
   245. (0.00313) BD*( 1) C   7 - H  23  
                ( 39.27%)   0.6266* C   7 s( 23.28%)p 3.29( 76.68%)d 0.00(  0.04%)
                                            0.0000 -0.4825 -0.0008  0.4003 -0.0178
                                           -0.6551  0.0020 -0.4204 -0.0168  0.0131
                                            0.0081 -0.0117  0.0058  0.0042
                ( 60.73%)  -0.7793* H  23 s( 99.92%)p 0.00(  0.08%)
                                           -0.9996  0.0007 -0.0084  0.0210  0.0163
   246. (0.00258) BD*( 1) C   7 - H  24  
                ( 37.31%)   0.6108* C   7 s( 23.66%)p 3.23( 76.31%)d 0.00(  0.04%)
                                           -0.0000 -0.4864 -0.0054 -0.8617  0.0064
                                           -0.1249 -0.0033 -0.0676 -0.0161 -0.0046
                                           -0.0009  0.0004 -0.0158  0.0098
                ( 62.69%)  -0.7918* H  24 s( 99.91%)p 0.00(  0.09%)
                                           -0.9996  0.0012  0.0287  0.0049  0.0048
   247. (0.00352) BD*( 1) C   8 - H  25  
                ( 38.28%)   0.6187* C   8 s( 23.50%)p 3.25( 76.46%)d 0.00(  0.04%)
                                           -0.0001  0.4848 -0.0043 -0.1449  0.0162
                                           -0.7852 -0.0121  0.3556 -0.0146  0.0057
                                           -0.0031 -0.0135 -0.0120 -0.0046
                ( 61.72%)  -0.7856* H  25 s( 99.92%)p 0.00(  0.08%)
                                            0.9996 -0.0021  0.0023  0.0271 -0.0093
   248. (0.00227) BD*( 1) C   8 - H  26  
                ( 37.39%)   0.6115* C   8 s( 23.37%)p 3.28( 76.59%)d 0.00(  0.04%)
                                           -0.0000 -0.4834 -0.0049 -0.8606  0.0014
                                           -0.1545  0.0139 -0.0323  0.0126 -0.0071
                                           -0.0029 -0.0001 -0.0147  0.0097
                ( 62.61%)  -0.7913* H  26 s( 99.91%)p 0.00(  0.09%)
                                           -0.9996  0.0012  0.0293  0.0038 -0.0010
   249. (0.00288) BD*( 1) C   8 - H  27  
                ( 38.45%)   0.6200* C   8 s( 23.41%)p 3.27( 76.55%)d 0.00(  0.04%)
                                           -0.0000  0.4838  0.0005 -0.2332  0.0182
                                           -0.0392 -0.0117 -0.8421 -0.0019  0.0006
                                            0.0100  0.0006  0.0020  0.0175
                ( 61.55%)  -0.7846* H  27 s( 99.92%)p 0.00(  0.08%)
                                            0.9996 -0.0009  0.0047  0.0030  0.0284
   250. (0.02364) BD*( 1) C   9 - O  10  
                ( 69.25%)   0.8322* C   9 s( 18.08%)p 4.51( 81.60%)d 0.02(  0.32%)
                                           -0.0000 -0.4234 -0.0392 -0.3795 -0.0168
                                           -0.7505 -0.0254  0.3282  0.0068 -0.0338
                                            0.0132  0.0297  0.0264  0.0174
                ( 30.75%)  -0.5545* O  10 s( 35.67%)p 1.80( 64.26%)d 0.00(  0.07%)
                                            0.0001 -0.5972  0.0030  0.2068 -0.0034
                                            0.6264 -0.0032 -0.4555  0.0035 -0.0138
                                            0.0165  0.0146  0.0057  0.0002
   251. (0.01568) BD*( 1) C   9 - H  28  
                ( 36.06%)   0.6005* C   9 s( 28.15%)p 2.55( 71.81%)d 0.00(  0.04%)
                                            0.0009 -0.5303  0.0153  0.0036 -0.0003
                                           -0.0730 -0.0160 -0.8441  0.0066 -0.0000
                                           -0.0039 -0.0073 -0.0058 -0.0181
                ( 63.94%)  -0.7997* H  28 s( 99.90%)p 0.00(  0.10%)
                                           -0.9994  0.0098  0.0064  0.0002  0.0312
   252. (0.00366) BD*( 1) O  10 - H  29  
                ( 25.31%)   0.5031* O  10 s( 20.49%)p 3.88( 79.42%)d 0.00(  0.09%)
                                           -0.0002 -0.4523 -0.0169  0.3848 -0.0014
                                           -0.7557 -0.0336 -0.2718  0.0048  0.0211
                                            0.0146 -0.0147  0.0001  0.0048
                ( 74.69%)  -0.8643* H  29 s( 99.52%)p 0.00(  0.48%)
                                           -0.9976  0.0031 -0.0327  0.0589  0.0159
   253. (0.00870) BD*( 1) C  11 - H  30  
                ( 37.23%)   0.6101* C  11 s( 23.85%)p 3.19( 76.11%)d 0.00(  0.04%)
                                           -0.0003  0.4883 -0.0063 -0.0634 -0.0155
                                            0.0145  0.0218 -0.8696  0.0007 -0.0000
                                            0.0004 -0.0003  0.0002  0.0206
                ( 62.77%)  -0.7923* H  30 s( 99.90%)p 0.00(  0.10%)
                                            0.9995 -0.0059  0.0066 -0.0023  0.0302
   254. (0.00684) BD*( 1) C  11 - H  31  
                ( 37.50%)   0.6124* C  11 s( 23.00%)p 3.35( 76.95%)d 0.00(  0.04%)
                                            0.0002 -0.4796 -0.0044  0.4096  0.0051
                                           -0.7106  0.0066 -0.3107  0.0173  0.0121
                                            0.0056 -0.0116  0.0093  0.0059
                ( 62.50%)  -0.7906* H  31 s( 99.91%)p 0.00(  0.09%)
                                           -0.9995  0.0031 -0.0180  0.0231  0.0087


 NHO Directionality and "Bond Bending" (deviations from line of nuclear centers)

         [Thresholds for printing:  angular deviation  >  1.0 degree]
                                    hybrid p-character > 25.0%
                                    orbital occupancy  >  0.10e

                                Line of Centers        Hybrid 1              Hybrid 2
                                ---------------  -------------------   ------------------
                NBO               Theta   Phi    Theta   Phi    Dev    Theta   Phi    Dev
 ========================================================================================
     1. BD (   1) C   1 - C   2    76.5    3.6    75.4    4.0   1.1    103.1  182.7   1.1
     2. BD (   1) C   1 - H  12   172.6  196.4   171.0  194.6   1.6      --     --    --
     3. BD (   1) C   1 - H  13    70.1  122.8    70.3  124.5   1.6      --     --    --
     4. BD (   1) C   1 - H  14    67.2  243.2    67.5  241.7   1.4      --     --    --
     5. BD (   1) C   2 - C   3   108.2  302.8   107.7  300.5   2.3     70.9  124.7   2.0
     6. BD (   1) C   2 - C  11   111.4   63.3   109.8   64.7   2.1     64.6  248.0   5.9
     7. BD (   1) C   2 - H  15     4.9   24.0     3.1   29.1   1.8      --     --    --
     8. BD (   1) C   3 - C   4    77.6    4.3    77.2    1.4   2.9    102.7  186.5   2.2
     9. BD (   1) C   3 - H  16   171.6  217.5   170.5  227.1   1.9      --     --    --
    10. BD (   1) C   3 - H  17    66.1  245.3    67.2  245.4   1.1      --     --    --
    11. BD (   1) C   4 - C   5   112.2   63.8   111.7   62.1   1.7     67.1  247.3   3.2
    13. BD (   1) C   4 - H  19     6.7  356.1     7.0  340.6   1.9      --     --    --
    14. BD (   1) C   5 - C   6    81.8    4.8    82.6    5.6   1.1     99.2  182.6   2.4
    15. BD (   1) C   5 - C   9    70.8  122.4    70.9  120.3   2.0    109.3  306.8   4.1
    16. BD (   1) C   5 - H  20   171.9  187.9   171.1  197.0   1.6      --     --    --
    18. BD (   1) C   6 - C   8   118.9  305.2   119.7  306.0   1.1      --     --    --
    19. BD (   1) C   6 - H  21   114.2   74.0   113.2   69.5   4.3      --     --    --
    20. BD (   1) C   7 - H  22    61.4  255.7    60.3  255.8   1.1      --     --    --
    21. BD (   1) C   7 - H  23    60.9  120.9    60.0  120.4   1.1      --     --    --
    24. BD (   1) C   8 - H  26    87.8   10.0    88.7    9.3   1.1      --     --    --
    25. BD (   1) C   8 - H  27   164.5  189.8   165.3  193.3   1.3      --     --    --
    26. BD (   1) C   9 - O  10   114.5   63.7   111.0   62.9   3.5     55.4  251.9  12.4
    27. BD (   1) C   9 - H  28     5.8   23.0     6.1   92.1   6.7      --     --    --
    28. BD (   1) O  10 - H  29    71.6  122.9    73.1  115.9   6.8      --     --    --
    29. BD (   1) C  11 - H  30   174.3  169.0   174.3  155.3   1.4      --     --    --
    42. LP*(   1) C   9             --     --    112.1  180.5   --       --     --    --
    43. LP (   1) O  10             --     --    142.1    6.6   --       --     --    --
    44. LP (   2) O  10             --     --    127.5  193.1   --       --     --    --
    45. LP*(   1) C  11             --     --     78.1    9.9   --       --     --    --


 Second Order Perturbation Theory Analysis of Fock Matrix in NBO Basis

     Threshold for printing:   0.25 kcal/mol
                                                                              E(2)  E(j)-E(i) F(i,j)
         Donor NBO (i)                     Acceptor NBO (j)                 kcal/mol   a.u.    a.u. 
 ===================================================================================================

 within unit  1
   1. BD (   1) C   1 - C   2        / 45. LP*(   1) C  11                    3.41    0.48    0.063
   1. BD (   1) C   1 - C   2        / 65. RY*(   2) C   3                    0.53    1.45    0.036
   1. BD (   1) C   1 - C   2        /137. RY*(   2) C  11                    0.41    1.38    0.031
   1. BD (   1) C   1 - C   2        /227. BD*(   1) C   1 - H  13            0.26    1.06    0.021
   1. BD (   1) C   1 - C   2        /228. BD*(   1) C   1 - H  14            0.32    1.06    0.024
   1. BD (   1) C   1 - C   2        /229. BD*(   1) C   2 - C   3            0.68    0.98    0.033
   1. BD (   1) C   1 - C   2        /230. BD*(   1) C   2 - C  11            0.61    0.96    0.031
   1. BD (   1) C   1 - C   2        /231. BD*(   1) C   2 - H  15            0.37    1.04    0.025
   1. BD (   1) C   1 - C   2        /232. BD*(   1) C   3 - C   4            1.14    0.99    0.044
   2. BD (   1) C   1 - H  12        / 56. RY*(   2) C   2                    0.31    1.42    0.027
   2. BD (   1) C   1 - H  12        /231. BD*(   1) C   2 - H  15            1.61    0.92    0.049
   3. BD (   1) C   1 - H  13        /229. BD*(   1) C   2 - C   3            1.77    0.86    0.049
   4. BD (   1) C   1 - H  14        /230. BD*(   1) C   2 - C  11            2.09    0.84    0.053
   5. BD (   1) C   2 - C   3        / 46. RY*(   1) C   1                    0.66    1.38    0.038
   5. BD (   1) C   2 - C   3        / 73. RY*(   1) C   4                    0.61    1.61    0.040
   5. BD (   1) C   2 - C   3        /136. RY*(   1) C  11                    0.55    1.60    0.038
   5. BD (   1) C   2 - C   3        /225. BD*(   1) C   1 - C   2            0.77    0.99    0.035
   5. BD (   1) C   2 - C   3        /227. BD*(   1) C   1 - H  13            0.81    1.06    0.037
   5. BD (   1) C   2 - C   3        /230. BD*(   1) C   2 - C  11            0.61    0.96    0.031
   5. BD (   1) C   2 - C   3        /231. BD*(   1) C   2 - H  15            0.36    1.04    0.024
   5. BD (   1) C   2 - C   3        /232. BD*(   1) C   3 - C   4            0.49    0.99    0.028
   5. BD (   1) C   2 - C   3        /234. BD*(   1) C   3 - H  17            0.42    1.06    0.027
   5. BD (   1) C   2 - C   3        /236. BD*(   1) C   4 - H  18            0.83    1.06    0.038
   5. BD (   1) C   2 - C   3        /254. BD*(   1) C  11 - H  31            1.06    1.02    0.042
   6. BD (   1) C   2 - C  11        / 42. LP*(   1) C   9                   15.52    0.47    0.140
   6. BD (   1) C   2 - C  11        / 45. LP*(   1) C  11                    0.68    0.50    0.029
   6. BD (   1) C   2 - C  11        / 46. RY*(   1) C   1                    0.28    1.40    0.026
   6. BD (   1) C   2 - C  11        / 47. RY*(   2) C   1                    0.31    1.43    0.027
   6. BD (   1) C   2 - C  11        / 64. RY*(   1) C   3                    0.46    1.64    0.036
   6. BD (   1) C   2 - C  11        /119. RY*(   2) C   9                    0.50    1.75    0.038
   6. BD (   1) C   2 - C  11        /225. BD*(   1) C   1 - C   2            0.48    1.02    0.029
   6. BD (   1) C   2 - C  11        /228. BD*(   1) C   1 - H  14            0.65    1.08    0.034
   6. BD (   1) C   2 - C  11        /229. BD*(   1) C   2 - C   3            0.48    1.00    0.028
   6. BD (   1) C   2 - C  11        /231. BD*(   1) C   2 - H  15            0.28    1.06    0.022
   6. BD (   1) C   2 - C  11        /234. BD*(   1) C   3 - H  17            0.95    1.08    0.041
   6. BD (   1) C   2 - C  11        /250. BD*(   1) C   9 - O  10            2.00    0.84    0.053
   6. BD (   1) C   2 - C  11        /253. BD*(   1) C  11 - H  30            0.25    1.04    0.021
   6. BD (   1) C   2 - C  11        /254. BD*(   1) C  11 - H  31            0.41    1.04    0.027
   7. BD (   1) C   2 - H  15        / 47. RY*(   2) C   1                    0.36    1.29    0.027
   7. BD (   1) C   2 - H  15        /225. BD*(   1) C   1 - C   2            0.30    0.88    0.021
   7. BD (   1) C   2 - H  15        /226. BD*(   1) C   1 - H  12            1.50    0.93    0.048
   7. BD (   1) C   2 - H  15        /233. BD*(   1) C   3 - H  16            1.61    0.92    0.049
   7. BD (   1) C   2 - H  15        /253. BD*(   1) C  11 - H  30            1.67    0.90    0.049
   8. BD (   1) C   3 - C   4        / 55. RY*(   1) C   2                    0.43    1.66    0.035
   8. BD (   1) C   3 - C   4        / 82. RY*(   1) C   5                    0.31    1.65    0.029
   8. BD (   1) C   3 - C   4        / 84. RY*(   3) C   5                    0.26    1.56    0.026
   8. BD (   1) C   3 - C   4        /225. BD*(   1) C   1 - C   2            1.14    1.00    0.043
   8. BD (   1) C   3 - C   4        /229. BD*(   1) C   2 - C   3            0.56    0.98    0.030
   8. BD (   1) C   3 - C   4        /234. BD*(   1) C   3 - H  17            0.51    1.06    0.030
   8. BD (   1) C   3 - C   4        /235. BD*(   1) C   4 - C   5            0.58    0.97    0.030
   8. BD (   1) C   3 - C   4        /236. BD*(   1) C   4 - H  18            0.41    1.06    0.027
   8. BD (   1) C   3 - C   4        /237. BD*(   1) C   4 - H  19            0.27    1.03    0.022
   8. BD (   1) C   3 - C   4        /238. BD*(   1) C   5 - C   6            1.44    0.96    0.048
   9. BD (   1) C   3 - H  16        / 57. RY*(   3) C   2                    0.27    1.27    0.024
   9. BD (   1) C   3 - H  16        /231. BD*(   1) C   2 - H  15            1.60    0.92    0.049
   9. BD (   1) C   3 - H  16        /237. BD*(   1) C   4 - H  19            1.56    0.92    0.048
  10. BD (   1) C   3 - H  17        / 56. RY*(   2) C   2                    0.27    1.43    0.025
  10. BD (   1) C   3 - H  17        /230. BD*(   1) C   2 - C  11            1.83    0.84    0.050
  10. BD (   1) C   3 - H  17        /235. BD*(   1) C   4 - C   5            1.86    0.85    0.051
  11. BD (   1) C   4 - C   5        / 64. RY*(   1) C   3                    0.63    1.63    0.041
  11. BD (   1) C   4 - C   5        / 91. RY*(   1) C   6                    0.56    1.56    0.038
  11. BD (   1) C   4 - C   5        / 92. RY*(   2) C   6                    0.27    1.47    0.026
  11. BD (   1) C   4 - C   5        /119. RY*(   2) C   9                    0.33    1.73    0.031
  11. BD (   1) C   4 - C   5        /232. BD*(   1) C   3 - C   4            0.48    1.00    0.028
  11. BD (   1) C   4 - C   5        /234. BD*(   1) C   3 - H  17            0.77    1.06    0.037
  11. BD (   1) C   4 - C   5        /236. BD*(   1) C   4 - H  18            0.30    1.06    0.023
  11. BD (   1) C   4 - C   5        /237. BD*(   1) C   4 - H  19            0.33    1.04    0.024
  11. BD (   1) C   4 - C   5        /238. BD*(   1) C   5 - C   6            1.10    0.97    0.042
  11. BD (   1) C   4 - C   5        /239. BD*(   1) C   5 - C   9            0.57    0.95    0.030
  11. BD (   1) C   4 - C   5        /240. BD*(   1) C   5 - H  20            0.32    1.03    0.023
  11. BD (   1) C   4 - C   5        /243. BD*(   1) C   6 - H  21            0.79    1.06    0.037
  11. BD (   1) C   4 - C   5        /250. BD*(   1) C   9 - O  10            1.56    0.83    0.046
  12. BD (   1) C   4 - H  18        / 66. RY*(   3) C   3                    0.27    1.39    0.025
  12. BD (   1) C   4 - H  18        /229. BD*(   1) C   2 - C   3            1.74    0.87    0.049
  12. BD (   1) C   4 - H  18        /232. BD*(   1) C   3 - C   4            0.30    0.88    0.020
  12. BD (   1) C   4 - H  18        /235. BD*(   1) C   4 - C   5            0.32    0.86    0.021
  12. BD (   1) C   4 - H  18        /239. BD*(   1) C   5 - C   9            1.84    0.83    0.050
  13. BD (   1) C   4 - H  19        / 83. RY*(   2) C   5                    0.40    1.35    0.029
  13. BD (   1) C   4 - H  19        /233. BD*(   1) C   3 - H  16            1.53    0.93    0.048
  13. BD (   1) C   4 - H  19        /240. BD*(   1) C   5 - H  20            1.55    0.92    0.048
  14. BD (   1) C   5 - C   6        / 42. LP*(   1) C   9                    1.66    0.45    0.043
  14. BD (   1) C   5 - C   6        / 74. RY*(   2) C   4                    0.41    1.42    0.032
  14. BD (   1) C   5 - C   6        /109. RY*(   1) C   8                    0.26    1.40    0.025
  14. BD (   1) C   5 - C   6        /118. RY*(   1) C   9                    0.31    1.36    0.027
  14. BD (   1) C   5 - C   6        /232. BD*(   1) C   3 - C   4            0.83    0.99    0.038
  14. BD (   1) C   5 - C   6        /235. BD*(   1) C   4 - C   5            0.54    0.97    0.030
  14. BD (   1) C   5 - C   6        /239. BD*(   1) C   5 - C   9            0.62    0.94    0.032
  14. BD (   1) C   5 - C   6        /240. BD*(   1) C   5 - H  20            0.57    1.03    0.032
  14. BD (   1) C   5 - C   6        /241. BD*(   1) C   6 - C   7            0.40    0.98    0.026
  14. BD (   1) C   5 - C   6        /242. BD*(   1) C   6 - C   8            0.44    0.99    0.028
  14. BD (   1) C   5 - C   6        /243. BD*(   1) C   6 - H  21            1.02    1.05    0.043
  14. BD (   1) C   5 - C   6        /246. BD*(   1) C   7 - H  24            0.61    1.06    0.034
  14. BD (   1) C   5 - C   6        /248. BD*(   1) C   8 - H  26            0.61    1.07    0.034
  15. BD (   1) C   5 - C   9        / 42. LP*(   1) C   9                    3.19    0.48    0.067
  15. BD (   1) C   5 - C   9        / 45. LP*(   1) C  11                    7.00    0.51    0.097
  15. BD (   1) C   5 - C   9        / 73. RY*(   1) C   4                    0.67    1.64    0.042
  15. BD (   1) C   5 - C   9        / 91. RY*(   1) C   6                    0.54    1.59    0.037
  15. BD (   1) C   5 - C   9        /127. RY*(   1) O  10                    0.45    2.04    0.039
  15. BD (   1) C   5 - C   9        /136. RY*(   1) C  11                    0.83    1.63    0.047
  15. BD (   1) C   5 - C   9        /235. BD*(   1) C   4 - C   5            0.68    1.00    0.033
  15. BD (   1) C   5 - C   9        /236. BD*(   1) C   4 - H  18            0.85    1.09    0.039
  15. BD (   1) C   5 - C   9        /238. BD*(   1) C   5 - C   6            0.73    1.00    0.034
  15. BD (   1) C   5 - C   9        /240. BD*(   1) C   5 - H  20            0.37    1.06    0.025
  15. BD (   1) C   5 - C   9        /242. BD*(   1) C   6 - C   8            0.90    1.03    0.039
  15. BD (   1) C   5 - C   9        /251. BD*(   1) C   9 - H  28            0.42    1.03    0.026
  15. BD (   1) C   5 - C   9        /252. BD*(   1) O  10 - H  29            0.91    1.01    0.039
  15. BD (   1) C   5 - C   9        /254. BD*(   1) C  11 - H  31            0.79    1.05    0.037
  16. BD (   1) C   5 - H  20        / 42. LP*(   1) C   9                    0.87    0.34    0.029
  16. BD (   1) C   5 - H  20        / 92. RY*(   2) C   6                    0.28    1.35    0.025
  16. BD (   1) C   5 - H  20        /235. BD*(   1) C   4 - C   5            0.37    0.86    0.023
  16. BD (   1) C   5 - H  20        /237. BD*(   1) C   4 - H  19            1.65    0.92    0.050
  16. BD (   1) C   5 - H  20        /241. BD*(   1) C   6 - C   7            1.79    0.88    0.050
  16. BD (   1) C   5 - H  20        /251. BD*(   1) C   9 - H  28            1.60    0.89    0.048
  17. BD (   1) C   6 - C   7        / 82. RY*(   1) C   5                    0.35    1.65    0.030
  17. BD (   1) C   6 - C   7        /109. RY*(   1) C   8                    0.58    1.39    0.036
  17. BD (   1) C   6 - C   7        /238. BD*(   1) C   5 - C   6            0.69    0.96    0.033
  17. BD (   1) C   6 - C   7        /240. BD*(   1) C   5 - H  20            0.85    1.02    0.037
  17. BD (   1) C   6 - C   7        /242. BD*(   1) C   6 - C   8            0.61    0.99    0.031
  17. BD (   1) C   6 - C   7        /243. BD*(   1) C   6 - H  21            0.53    1.05    0.030
  17. BD (   1) C   6 - C   7        /245. BD*(   1) C   7 - H  23            0.25    1.05    0.021
  17. BD (   1) C   6 - C   7        /246. BD*(   1) C   7 - H  24            0.28    1.06    0.022
  17. BD (   1) C   6 - C   7        /249. BD*(   1) C   8 - H  27            0.88    1.06    0.039
  18. BD (   1) C   6 - C   8        / 83. RY*(   2) C   5                    0.27    1.46    0.025
  18. BD (   1) C   6 - C   8        / 84. RY*(   3) C   5                    0.29    1.56    0.027
  18. BD (   1) C   6 - C   8        /100. RY*(   1) C   7                    0.55    1.40    0.035
  18. BD (   1) C   6 - C   8        /238. BD*(   1) C   5 - C   6            0.76    0.96    0.034
  18. BD (   1) C   6 - C   8        /239. BD*(   1) C   5 - C   9            1.34    0.94    0.045
  18. BD (   1) C   6 - C   8        /241. BD*(   1) C   6 - C   7            0.64    0.98    0.032
  18. BD (   1) C   6 - C   8        /243. BD*(   1) C   6 - H  21            0.71    1.05    0.034
  18. BD (   1) C   6 - C   8        /245. BD*(   1) C   7 - H  23            0.96    1.05    0.040
  18. BD (   1) C   6 - C   8        /248. BD*(   1) C   8 - H  26            0.30    1.06    0.023
  19. BD (   1) C   6 - H  21        /235. BD*(   1) C   4 - C   5            1.90    0.84    0.053
  19. BD (   1) C   6 - H  21        /244. BD*(   1) C   7 - H  22            1.58    0.92    0.051
  19. BD (   1) C   6 - H  21        /247. BD*(   1) C   8 - H  25            1.46    0.92    0.049
  20. BD (   1) C   7 - H  22        /243. BD*(   1) C   6 - H  21            1.48    0.93    0.047
  21. BD (   1) C   7 - H  23        /242. BD*(   1) C   6 - C   8            1.65    0.88    0.048
  22. BD (   1) C   7 - H  24        /238. BD*(   1) C   5 - C   6            2.16    0.84    0.054
  23. BD (   1) C   8 - H  25        / 92. RY*(   2) C   6                    0.31    1.34    0.026
  23. BD (   1) C   8 - H  25        /243. BD*(   1) C   6 - H  21            1.53    0.93    0.048
  24. BD (   1) C   8 - H  26        /238. BD*(   1) C   5 - C   6            1.95    0.84    0.051
  25. BD (   1) C   8 - H  27        /241. BD*(   1) C   6 - C   7            1.73    0.86    0.049
  26. BD (   1) C   9 - O  10        / 42. LP*(   1) C   9                    1.72    0.76    0.062
  26. BD (   1) C   9 - O  10        / 45. LP*(   1) C  11                    2.88    0.79    0.078
  26. BD (   1) C   9 - O  10        /230. BD*(   1) C   2 - C  11            0.38    1.28    0.028
  26. BD (   1) C   9 - O  10        /235. BD*(   1) C   4 - C   5            0.79    1.29    0.040
  27. BD (   1) C   9 - H  28        / 42. LP*(   1) C   9                    1.21    0.39    0.035
  27. BD (   1) C   9 - H  28        / 45. LP*(   1) C  11                   17.22    0.42    0.133
  27. BD (   1) C   9 - H  28        /128. RY*(   2) O  10                    0.27    1.65    0.027
  27. BD (   1) C   9 - H  28        /239. BD*(   1) C   5 - C   9            0.40    0.89    0.024
  27. BD (   1) C   9 - H  28        /240. BD*(   1) C   5 - H  20            1.25    0.97    0.045
  27. BD (   1) C   9 - H  28        /253. BD*(   1) C  11 - H  30            1.30    0.96    0.046
  28. BD (   1) O  10 - H  29        /118. RY*(   1) C   9                    0.36    1.54    0.030
  28. BD (   1) O  10 - H  29        /121. RY*(   4) C   9                    0.30    2.53    0.035
  28. BD (   1) O  10 - H  29        /239. BD*(   1) C   5 - C   9            1.46    1.13    0.051
  29. BD (   1) C  11 - H  30        / 42. LP*(   1) C   9                   10.28    0.36    0.104
  29. BD (   1) C  11 - H  30        / 45. LP*(   1) C  11                    2.18    0.39    0.047
  29. BD (   1) C  11 - H  30        / 57. RY*(   3) C   2                    0.32    1.31    0.026
  29. BD (   1) C  11 - H  30        /118. RY*(   1) C   9                    0.25    1.27    0.023
  29. BD (   1) C  11 - H  30        /230. BD*(   1) C   2 - C  11            0.27    0.88    0.019
  29. BD (   1) C  11 - H  30        /231. BD*(   1) C   2 - H  15            1.45    0.96    0.047
  29. BD (   1) C  11 - H  30        /251. BD*(   1) C   9 - H  28            1.15    0.91    0.041
  30. BD (   1) C  11 - H  31        / 42. LP*(   1) C   9                    6.88    0.37    0.086
  30. BD (   1) C  11 - H  31        / 45. LP*(   1) C  11                    2.52    0.40    0.051
  30. BD (   1) C  11 - H  31        / 56. RY*(   2) C   2                    0.29    1.46    0.026
  30. BD (   1) C  11 - H  31        /229. BD*(   1) C   2 - C   3            1.58    0.90    0.048
  30. BD (   1) C  11 - H  31        /230. BD*(   1) C   2 - C  11            0.31    0.88    0.021
  30. BD (   1) C  11 - H  31        /239. BD*(   1) C   5 - C   9            1.93    0.86    0.052
  31. CR (   1) C   1                / 56. RY*(   2) C   2                    0.26   11.01    0.067
  31. CR (   1) C   1                /145. RY*(   1) H  12                    0.34   10.52    0.076
  31. CR (   1) C   1                /149. RY*(   1) H  13                    0.34   10.51    0.075
  31. CR (   1) C   1                /153. RY*(   1) H  14                    0.36   10.52    0.078
  32. CR (   1) C   2                / 48. RY*(   3) C   1                    0.55   10.79    0.097
  32. CR (   1) C   2                / 66. RY*(   3) C   3                    0.34   10.99    0.077
  32. CR (   1) C   2                /137. RY*(   2) C  11                    0.42   10.87    0.086
  32. CR (   1) C   2                /157. RY*(   1) H  15                    0.33   10.48    0.074
  33. CR (   1) C   3                / 56. RY*(   2) C   2                    0.35   11.02    0.078
  33. CR (   1) C   3                / 57. RY*(   3) C   2                    0.27   10.86    0.068
  33. CR (   1) C   3                /161. RY*(   1) H  16                    0.33   10.49    0.074
  33. CR (   1) C   3                /165. RY*(   1) H  17                    0.37   10.47    0.078
  34. CR (   1) C   4                / 65. RY*(   2) C   3                    0.25   10.93    0.066
  34. CR (   1) C   4                / 67. RY*(   4) C   3                    0.26   11.05    0.068
  34. CR (   1) C   4                / 83. RY*(   2) C   5                    0.67   10.94    0.108
  34. CR (   1) C   4                /169. RY*(   1) H  18                    0.36   10.51    0.078
  34. CR (   1) C   4                /173. RY*(   1) H  19                    0.34   10.52    0.075
  35. CR (   1) C   5                / 75. RY*(   3) C   4                    0.27   11.07    0.070
  35. CR (   1) C   5                / 93. RY*(   3) C   6                    0.29   11.04    0.071
  35. CR (   1) C   5                / 94. RY*(   4) C   6                    0.42   11.10    0.086
  35. CR (   1) C   5                /177. RY*(   1) H  20                    0.35   10.50    0.076
  36. CR (   1) C   6                / 85. RY*(   4) C   5                    0.27   11.04    0.069
  36. CR (   1) C   6                /102. RY*(   3) C   7                    0.28   10.97    0.071
  36. CR (   1) C   6                /111. RY*(   3) C   8                    0.39   10.91    0.083
  36. CR (   1) C   6                /181. RY*(   1) H  21                    0.40   10.50    0.082
  37. CR (   1) C   7                / 92. RY*(   2) C   6                    0.54   10.92    0.097
  37. CR (   1) C   7                / 93. RY*(   3) C   6                    0.26   11.00    0.068
  37. CR (   1) C   7                /185. RY*(   1) H  22                    0.37   10.53    0.079
  37. CR (   1) C   7                /189. RY*(   1) H  23                    0.34   10.53    0.075
  37. CR (   1) C   7                /193. RY*(   1) H  24                    0.38   10.52    0.079
  38. CR (   1) C   8                /197. RY*(   1) H  25                    0.36   10.54    0.078
  38. CR (   1) C   8                /201. RY*(   1) H  26                    0.38   10.53    0.080
  38. CR (   1) C   8                /205. RY*(   1) H  27                    0.34   10.51    0.075
  39. CR (   1) C   9                / 42. LP*(   1) C   9                    3.92   10.03    0.342
  39. CR (   1) C   9                / 45. LP*(   1) C  11                    6.88   10.06    0.432
  39. CR (   1) C   9                / 84. RY*(   3) C   5                    0.52   11.15    0.096
  39. CR (   1) C   9                /137. RY*(   2) C  11                    0.28   10.96    0.071
  39. CR (   1) C   9                /139. RY*(   4) C  11                    0.34   11.05    0.077
  39. CR (   1) C   9                /209. RY*(   1) H  28                    0.40   10.58    0.082
  39. CR (   1) C   9                /239. BD*(   1) C   5 - C   9            0.43   10.53    0.086
  39. CR (   1) C   9                /250. BD*(   1) C   9 - O  10            0.64   10.41    0.104
  40. CR (   1) O  10                /118. RY*(   1) C   9                    0.85   19.81    0.164
  40. CR (   1) O  10                /121. RY*(   4) C   9                    0.31   20.80    0.101
  41. CR (   1) C  11                / 42. LP*(   1) C   9                    6.14    9.96    0.427
  41. CR (   1) C  11                / 45. LP*(   1) C  11                    3.95    9.99    0.326
  41. CR (   1) C  11                / 57. RY*(   3) C   2                    0.58   10.90    0.101
  41. CR (   1) C  11                /118. RY*(   1) C   9                    0.29   10.87    0.071
  41. CR (   1) C  11                /217. RY*(   1) H  30                    0.36   10.49    0.078
  41. CR (   1) C  11                /221. RY*(   1) H  31                    0.33   10.48    0.074
  41. CR (   1) C  11                /239. BD*(   1) C   5 - C   9            0.25   10.45    0.066
  42. LP*(   1) C   9                / 45. LP*(   1) C  11                 3996.21    0.03    0.474
  42. LP*(   1) C   9                /118. RY*(   1) C   9                    0.65    0.91    0.045
  42. LP*(   1) C   9                /122. RY*(   5) C   9                    0.40    1.34    0.043
  42. LP*(   1) C   9                /125. RY*(   8) C   9                    1.15    2.12    0.091
  42. LP*(   1) C   9                /128. RY*(   2) O  10                    0.42    1.26    0.043
  42. LP*(   1) C   9                /137. RY*(   2) C  11                    0.38    0.93    0.035
  42. LP*(   1) C   9                /138. RY*(   3) C  11                    0.78    0.95    0.050
  42. LP*(   1) C   9                /139. RY*(   4) C  11                    1.71    1.02    0.077
  42. LP*(   1) C   9                /142. RY*(   7) C  11                    1.10    2.29    0.093
  42. LP*(   1) C   9                /238. BD*(   1) C   5 - C   6            1.57    0.52    0.052
  42. LP*(   1) C   9                /239. BD*(   1) C   5 - C   9            1.17    0.50    0.044
  42. LP*(   1) C   9                /240. BD*(   1) C   5 - H  20            0.44    0.58    0.029
  43. LP (   1) O  10                /118. RY*(   1) C   9                    0.98    1.40    0.047
  43. LP (   1) O  10                /120. RY*(   3) C   9                    0.27    2.00    0.030
  43. LP (   1) O  10                /239. BD*(   1) C   5 - C   9            0.42    0.98    0.026
  43. LP (   1) O  10                /251. BD*(   1) C   9 - H  28            1.14    1.04    0.044
  44. LP (   2) O  10                / 42. LP*(   1) C   9                   32.32    0.18    0.102
  44. LP (   2) O  10                /214. RY*(   2) H  29                    0.41    1.94    0.045
  44. LP (   2) O  10                /230. BD*(   1) C   2 - C  11            0.34    0.70    0.024
  44. LP (   2) O  10                /250. BD*(   1) C   9 - O  10            2.03    0.56    0.052
  44. LP (   2) O  10                /251. BD*(   1) C   9 - H  28            1.42    0.73    0.050
  45. LP*(   1) C  11                /118. RY*(   1) C   9                    0.63    0.88    0.046
  45. LP*(   1) C  11                /121. RY*(   4) C   9                    0.29    1.87    0.046
  45. LP*(   1) C  11                /125. RY*(   8) C   9                    1.38    2.08    0.106
  45. LP*(   1) C  11                /137. RY*(   2) C  11                    1.05    0.90    0.061
  45. LP*(   1) C  11                /138. RY*(   3) C  11                    0.64    0.92    0.048
  45. LP*(   1) C  11                /139. RY*(   4) C  11                    2.02    0.99    0.088
  45. LP*(   1) C  11                /142. RY*(   7) C  11                    1.02    2.26    0.095
  45. LP*(   1) C  11                /225. BD*(   1) C   1 - C   2            1.10    0.52    0.047
  45. LP*(   1) C  11                /228. BD*(   1) C   1 - H  14            0.29    0.58    0.026
  45. LP*(   1) C  11                /239. BD*(   1) C   5 - C   9            1.01    0.47    0.042


 Natural Bond Orbitals (Summary):

                                                            Principal Delocalizations
           NBO                        Occupancy    Energy   (geminal,vicinal,remote)
 ====================================================================================
 Molecular unit  1  (C10H20O)
     1. BD (   1) C   1 - C   2          0.94528    -0.73899  45(v),232(v),229(g),230(g)
                                                    65(v),137(v),231(g),42(r)
                                                    228(g),227(g)
     2. BD (   1) C   1 - H  12          0.99371    -0.61744  231(v),56(v)
     3. BD (   1) C   1 - H  13          0.99228    -0.61696  229(v)
     4. BD (   1) C   1 - H  14          0.97405    -0.61423  230(v),45(r)
     5. BD (   1) C   2 - C   3          0.98385    -0.73798  254(v),236(v),227(v),225(g)
                                                    46(v),73(v),230(g),136(v)
                                                    232(g),234(g),231(g)
     6. BD (   1) C   2 - C  11          0.94724    -0.75952  42(r),250(r),45(g),234(v)
                                                    228(v),119(r),225(g),229(g)
                                                    64(v),254(g),47(v),46(v)
                                                    231(g)
     7. BD (   1) C   2 - H  15          0.98227    -0.62186  253(v),233(v),226(v),47(v)
                                                    225(g)
     8. BD (   1) C   3 - C   4          0.95483    -0.73828  238(v),225(v),235(g),229(g)
                                                    234(g),55(v),236(g),82(v)
                                                    237(g),84(v)
     9. BD (   1) C   3 - H  16          0.98567    -0.62166  231(v),237(v),57(v)
    10. BD (   1) C   3 - H  17          0.95593    -0.61868  235(v),230(v),56(v)
    11. BD (   1) C   4 - C   5          0.95333    -0.74543  250(v),238(g),243(v),234(v)
                                                    64(v),91(v),239(g),232(g)
                                                    237(g),119(v),240(g),236(g)
                                                    45(r),92(v),42(v)
    12. BD (   1) C   4 - H  18          0.98625    -0.62865  239(v),229(v),235(g),232(g)
                                                    66(v)
    13. BD (   1) C   4 - H  19          0.98753    -0.62825  240(v),233(v),83(v)
    14. BD (   1) C   5 - C   6          0.89614    -0.73917  42(v),243(g),232(v),239(g)
                                                    246(v),248(v),240(g),235(g)
                                                    242(g),74(v),241(g),118(v)
                                                    109(v)
    15. BD (   1) C   5 - C   9          0.98311    -0.77373  45(r),42(g),252(v),242(v)
                                                    236(v),136(r),254(r),238(g)
                                                    73(v),235(g),91(v),127(v)
                                                    251(g),240(g)
    16. BD (   1) C   5 - H  20          0.97116    -0.63020  241(v),237(v),251(v),42(v)
                                                    235(g),92(v)
    17. BD (   1) C   6 - C   7          0.98908    -0.73771  249(v),240(v),238(g),242(g)
                                                    109(v),243(g),82(v),246(g)
    18. BD (   1) C   6 - C   8          0.98897    -0.73516  239(v),245(v),238(g),243(g)
                                                    241(g),100(v),248(g),84(v)
                                                    83(v)
    19. BD (   1) C   6 - H  21          0.89948    -0.60552  235(v),244(v),247(v)
    20. BD (   1) C   7 - H  22          0.97765    -0.61972  243(v)
    21. BD (   1) C   7 - H  23          0.99173    -0.62481  242(v)
    22. BD (   1) C   7 - H  24          0.97754    -0.61485  238(v)
    23. BD (   1) C   8 - H  25          0.97914    -0.61499  243(v),92(v)
    24. BD (   1) C   8 - H  26          0.97239    -0.60966  238(v)
    25. BD (   1) C   8 - H  27          0.99351    -0.61343  241(v)
    26. BD (   1) C   9 - O  10          0.99681    -1.05411  45(r),42(g),235(v),230(r)
    27. BD (   1) C   9 - H  28          0.93413    -0.68180  45(r),42(g),253(r),240(v)
                                                    239(g),128(v)
    28. BD (   1) O  10 - H  29          0.99478    -0.92165  239(v),118(v),121(v)
    29. BD (   1) C  11 - H  30          0.98371    -0.65535  42(r),45(g),231(v),251(r)
                                                    57(v),230(g),118(r)
    30. BD (   1) C  11 - H  31          0.98714    -0.65719  42(r),45(g),239(r),229(v)
                                                    230(g),56(v)
    31. CR (   1) C   1                  0.99958   -10.20408  153(v),145(v),149(v),56(v)
    32. CR (   1) C   2                  0.99949   -10.22741  48(v),137(v),45(v),66(v)
                                                    157(v)
    33. CR (   1) C   3                  0.99954   -10.21212  165(v),56(v),161(v),57(v)
    34. CR (   1) C   4                  0.99955   -10.21746  83(v),169(v),173(v),67(v)
                                                    65(v)
    35. CR (   1) C   5                  0.99946   -10.23378  94(v),177(v),93(v),75(v)
    36. CR (   1) C   6                  0.99947   -10.22809  181(v),111(v),102(v),85(v)
    37. CR (   1) C   7                  0.99960   -10.20174  92(v),193(v),185(v),189(v)
                                                    93(v)
    38. CR (   1) C   8                  0.99961   -10.19680  201(v),197(v),205(v)
    39. CR (   1) C   9                  0.99938   -10.32098  45(r),42(g),250(g),84(v)
                                                    239(g),209(v),139(r),137(r)
    40. CR (   1) O  10                  0.99987   -19.18802  118(v),121(v)
    41. CR (   1) C  11                  0.99951   -10.24767  42(r),45(g),57(v),217(v)
                                                    221(v),118(r),239(r)
    42. LP*(   1) C   9                  0.46585    -0.29208  45(r),139(r),238(v),125(g)
                                                    239(g),142(r),138(r),118(g)
                                                    240(v),128(v),122(g),137(r)
    43. LP (   1) O  10                  0.99034    -0.77928  251(v),118(v),239(v),120(v)
    44. LP (   2) O  10                  0.63844    -0.47147  42(v),250(g),251(v),214(v)
                                                    230(r)
    45. LP*(   1) C  11                  0.40888    -0.26121  42(r),139(g),125(r),225(v)
                                                    137(g),142(g),239(r),138(g)
                                                    118(r),228(r),121(r)
    46. RY*(   1) C   1                  0.00197     0.63998   
    47. RY*(   2) C   1                  0.00136     0.66986   
    48. RY*(   3) C   1                  0.00031     0.56604   
    49. RY*(   4) C   1                  0.00009     0.79047   
    50. RY*(   5) C   1                  0.00001     2.07210   
    51. RY*(   6) C   1                  0.00001     1.80945   
    52. RY*(   7) C   1                  0.00000     2.08540   
    53. RY*(   8) C   1                  0.00001     2.11307   
    54. RY*(   9) C   1                  0.00000     2.11833   
    55. RY*(   1) C   2                  0.00244     0.91972   
    56. RY*(   2) C   2                  0.00118     0.80743   
    57. RY*(   3) C   2                  0.00093     0.65125   
    58. RY*(   4) C   2                  0.00029     1.43860   
    59. RY*(   5) C   2                  0.00028     2.00089   
    60. RY*(   6) C   2                  0.00015     1.34840   
    61. RY*(   7) C   2                  0.00010     1.79158   
    62. RY*(   8) C   2                  0.00006     1.98624   
    63. RY*(   9) C   2                  0.00004     1.96647   
    64. RY*(   1) C   3                  0.00258     0.88296   
    65. RY*(   2) C   3                  0.00152     0.71486   
    66. RY*(   3) C   3                  0.00070     0.76243   
    67. RY*(   4) C   3                  0.00033     0.83374   
    68. RY*(   5) C   3                  0.00014     1.84827   
    69. RY*(   6) C   3                  0.00006     1.83297   
    70. RY*(   7) C   3                  0.00004     2.00369   
    71. RY*(   8) C   3                  0.00001     2.10137   
    72. RY*(   9) C   3                  0.00001     2.04576   
    73. RY*(   1) C   4                  0.00275     0.87124   
    74. RY*(   2) C   4                  0.00168     0.67742   
    75. RY*(   3) C   4                  0.00063     0.83193   
    76. RY*(   4) C   4                  0.00027     0.92491   
    77. RY*(   5) C   4                  0.00014     1.84653   
    78. RY*(   6) C   4                  0.00007     1.71507   
    79. RY*(   7) C   4                  0.00004     2.03931   
    80. RY*(   8) C   4                  0.00001     2.04905   
    81. RY*(   9) C   4                  0.00002     2.12804   
    82. RY*(   1) C   5                  0.00320     0.90807   
    83. RY*(   2) C   5                  0.00210     0.72556   
    84. RY*(   3) C   5                  0.00156     0.82602   
    85. RY*(   4) C   5                  0.00082     0.81535   
    86. RY*(   5) C   5                  0.00025     1.95780   
    87. RY*(   6) C   5                  0.00020     1.89639   
    88. RY*(   7) C   5                  0.00007     1.97612   
    89. RY*(   8) C   5                  0.00004     1.93448   
    90. RY*(   9) C   5                  0.00004     2.12841   
    91. RY*(   1) C   6                  0.00305     0.81522   
    92. RY*(   2) C   6                  0.00158     0.72250   
    93. RY*(   3) C   6                  0.00074     0.80176   
    94. RY*(   4) C   6                  0.00051     0.86938   
    95. RY*(   5) C   6                  0.00031     2.00009   
    96. RY*(   6) C   6                  0.00022     1.79352   
    97. RY*(   7) C   6                  0.00011     2.00830   
    98. RY*(   8) C   6                  0.00009     1.86989   
    99. RY*(   9) C   6                  0.00001     2.07473   
   100. RY*(   1) C   7                  0.00171     0.66415   
   101. RY*(   2) C   7                  0.00128     0.66119   
   102. RY*(   3) C   7                  0.00035     0.73727   
   103. RY*(   4) C   7                  0.00012     0.68201   
   104. RY*(   5) C   7                  0.00001     2.11307   
   105. RY*(   6) C   7                  0.00001     1.92587   
   106. RY*(   7) C   7                  0.00001     1.83747   
   107. RY*(   8) C   7                  0.00001     2.19058   
   108. RY*(   9) C   7                  0.00000     2.08227   
   109. RY*(   1) C   8                  0.00186     0.65644   
   110. RY*(   2) C   8                  0.00130     0.69247   
   111. RY*(   3) C   8                  0.00030     0.68684   
   112. RY*(   4) C   8                  0.00011     0.66912   
   113. RY*(   5) C   8                  0.00001     2.03882   
   114. RY*(   6) C   8                  0.00000     1.99887   
   115. RY*(   7) C   8                  0.00001     2.07377   
   116. RY*(   8) C   8                  0.00001     1.95685   
   117. RY*(   9) C   8                  0.00000     2.16120   
   118. RY*(   1) C   9                  0.00310     0.61960   
   119. RY*(   2) C   9                  0.00211     0.98641   
   120. RY*(   3) C   9                  0.00106     1.21701   
   121. RY*(   4) C   9                  0.00057     1.60755   
   122. RY*(   5) C   9                  0.00047     1.04995   
   123. RY*(   6) C   9                  0.00026     1.93792   
   124. RY*(   7) C   9                  0.00018     1.55046   
   125. RY*(   8) C   9                  0.00010     1.82346   
   126. RY*(   9) C   9                  0.00010     1.75928   
   127. RY*(   1) O  10                  0.00080     1.26151   
   128. RY*(   2) O  10                  0.00073     0.96545   
   129. RY*(   3) O  10                  0.00016     1.47688   
   130. RY*(   4) O  10                  0.00003     1.26641   
   131. RY*(   5) O  10                  0.00000     2.76439   
   132. RY*(   6) O  10                  0.00000     2.66740   
   133. RY*(   7) O  10                  0.00001     2.62597   
   134. RY*(   8) O  10                  0.00001     2.41006   
   135. RY*(   9) O  10                  0.00000     2.48689   
   136. RY*(   1) C  11                  0.00320     0.86108   
   137. RY*(   2) C  11                  0.00180     0.64282   
   138. RY*(   3) C  11                  0.00106     0.66274   
   139. RY*(   4) C  11                  0.00038     0.72991   
   140. RY*(   5) C  11                  0.00017     1.86098   
   141. RY*(   6) C  11                  0.00009     1.96012   
   142. RY*(   7) C  11                  0.00005     1.99671   
   143. RY*(   8) C  11                  0.00001     2.07504   
   144. RY*(   9) C  11                  0.00001     2.02954   
   145. RY*(   1) H  12                  0.00074     0.31283   
   146. RY*(   2) H  12                  0.00010     1.68840   
   147. RY*(   3) H  12                  0.00007     1.69469   
   148. RY*(   4) H  12                  0.00002     2.12536   
   149. RY*(   1) H  13                  0.00062     0.30753   
   150. RY*(   2) H  13                  0.00010     1.67321   
   151. RY*(   3) H  13                  0.00006     1.67596   
   152. RY*(   4) H  13                  0.00002     2.13134   
   153. RY*(   1) H  14                  0.00054     0.31359   
   154. RY*(   2) H  14                  0.00010     1.67615   
   155. RY*(   3) H  14                  0.00006     1.65342   
   156. RY*(   4) H  14                  0.00002     2.14782   
   157. RY*(   1) H  15                  0.00181     0.25287   
   158. RY*(   2) H  15                  0.00006     1.65965   
   159. RY*(   3) H  15                  0.00005     1.81357   
   160. RY*(   4) H  15                  0.00002     2.19944   
   161. RY*(   1) H  16                  0.00130     0.27481   
   162. RY*(   2) H  16                  0.00008     1.79441   
   163. RY*(   3) H  16                  0.00006     1.67674   
   164. RY*(   4) H  16                  0.00002     2.17060   
   165. RY*(   1) H  17                  0.00080     0.25804   
   166. RY*(   2) H  17                  0.00009     1.73564   
   167. RY*(   3) H  17                  0.00005     1.71155   
   168. RY*(   4) H  17                  0.00002     2.18968   
   169. RY*(   1) H  18                  0.00087     0.29318   
   170. RY*(   2) H  18                  0.00008     1.73291   
   171. RY*(   3) H  18                  0.00005     1.72241   
   172. RY*(   4) H  18                  0.00003     2.20618   
   173. RY*(   1) H  19                  0.00118     0.30506   
   174. RY*(   2) H  19                  0.00009     1.78449   
   175. RY*(   3) H  19                  0.00006     1.69109   
   176. RY*(   4) H  19                  0.00002     2.18738   
   177. RY*(   1) H  20                  0.00188     0.27000   
   178. RY*(   2) H  20                  0.00007     1.76818   
   179. RY*(   3) H  20                  0.00004     1.82272   
   180. RY*(   4) H  20                  0.00002     2.21091   
   181. RY*(   1) H  21                  0.00198     0.26863   
   182. RY*(   2) H  21                  0.00007     1.73362   
   183. RY*(   3) H  21                  0.00006     1.70361   
   184. RY*(   4) H  21                  0.00002     2.21650   
   185. RY*(   1) H  22                  0.00064     0.32697   
   186. RY*(   2) H  22                  0.00010     1.68576   
   187. RY*(   3) H  22                  0.00007     1.68710   
   188. RY*(   4) H  22                  0.00002     2.13671   
   189. RY*(   1) H  23                  0.00066     0.32998   
   190. RY*(   2) H  23                  0.00009     1.67402   
   191. RY*(   3) H  23                  0.00008     1.65669   
   192. RY*(   4) H  23                  0.00002     2.14112   
   193. RY*(   1) H  24                  0.00052     0.31614   
   194. RY*(   2) H  24                  0.00009     1.68351   
   195. RY*(   3) H  24                  0.00006     1.66401   
   196. RY*(   4) H  24                  0.00002     2.13693   
   197. RY*(   1) H  25                  0.00062     0.33922   
   198. RY*(   2) H  25                  0.00011     1.70075   
   199. RY*(   3) H  25                  0.00007     1.67693   
   200. RY*(   4) H  25                  0.00002     2.14833   
   201. RY*(   1) H  26                  0.00050     0.33263   
   202. RY*(   2) H  26                  0.00009     1.68331   
   203. RY*(   3) H  26                  0.00006     1.67017   
   204. RY*(   4) H  26                  0.00002     2.12773   
   205. RY*(   1) H  27                  0.00061     0.31674   
   206. RY*(   2) H  27                  0.00009     1.66950   
   207. RY*(   3) H  27                  0.00006     1.65919   
   208. RY*(   4) H  27                  0.00002     2.14680   
   209. RY*(   1) H  28                  0.00160     0.25486   
   210. RY*(   2) H  28                  0.00009     1.74200   
   211. RY*(   3) H  28                  0.00004     1.88462   
   212. RY*(   4) H  28                  0.00002     2.05931   
   213. RY*(   1) H  29                  0.00075     0.62793   
   214. RY*(   2) H  29                  0.00056     1.46918   
   215. RY*(   3) H  29                  0.00039     1.35587   
   216. RY*(   4) H  29                  0.00001     2.12022   
   217. RY*(   1) H  30                  0.00161     0.24475   
   218. RY*(   2) H  30                  0.00009     1.75699   
   219. RY*(   3) H  30                  0.00004     1.69456   
   220. RY*(   4) H  30                  0.00002     2.16320   
   221. RY*(   1) H  31                  0.00130     0.23174   
   222. RY*(   2) H  31                  0.00009     1.71090   
   223. RY*(   3) H  31                  0.00005     1.71664   
   224. RY*(   4) H  31                  0.00002     2.15929   
   225. BD*(   1) C   1 - C   2          0.00565     0.25674   
   226. BD*(   1) C   1 - H  12          0.00402     0.31208   
   227. BD*(   1) C   1 - H  13          0.00268     0.32042   
   228. BD*(   1) C   1 - H  14          0.00243     0.32359   
   229. BD*(   1) C   2 - C   3          0.01231     0.24138   
   230. BD*(   1) C   2 - C  11          0.01512     0.22507   
   231. BD*(   1) C   2 - H  15          0.01318     0.30101   
   232. BD*(   1) C   3 - C   4          0.00645     0.25479   
   233. BD*(   1) C   3 - H  16          0.00875     0.29859   
   234. BD*(   1) C   3 - H  17          0.00544     0.31807   
   235. BD*(   1) C   4 - C   5          0.01205     0.23113   
   236. BD*(   1) C   4 - H  18          0.00564     0.31710   
   237. BD*(   1) C   4 - H  19          0.00879     0.29429   
   238. BD*(   1) C   5 - C   6          0.01871     0.22658   
   239. BD*(   1) C   5 - C   9          0.01983     0.20429   
   240. BD*(   1) C   5 - H  20          0.01224     0.28703   
   241. BD*(   1) C   6 - C   7          0.00896     0.24495   
   242. BD*(   1) C   6 - C   8          0.00725     0.25152   
   243. BD*(   1) C   6 - H  21          0.01314     0.31026   
   244. BD*(   1) C   7 - H  22          0.00383     0.31287   
   245. BD*(   1) C   7 - H  23          0.00313     0.31353   
   246. BD*(   1) C   7 - H  24          0.00258     0.32337   
   247. BD*(   1) C   8 - H  25          0.00352     0.31740   
   248. BD*(   1) C   8 - H  26          0.00227     0.32734   
   249. BD*(   1) C   8 - H  27          0.00288     0.32302   
   250. BD*(   1) C   9 - O  10          0.02364     0.08473   
   251. BD*(   1) C   9 - H  28          0.01568     0.25632   
   252. BD*(   1) O  10 - H  29          0.00366     0.24073   
   253. BD*(   1) C  11 - H  30          0.00870     0.27692   
   254. BD*(   1) C  11 - H  31          0.00684     0.27843   
       -------------------------------
              Total Lewis   41.78253  ( 97.1687%)
        Valence non-Lewis    1.13411  (  2.6375%)
        Rydberg non-Lewis    0.08336  (  0.1939%)
       -------------------------------
            Total unit  1   43.00000  (100.0000%)
           Charge unit  1    1.00000
 Unable to Open any file for archive entry.
 1\1\GINC-COMPUTE-1-13\SP\UB3LYP\def2SVP\C10H20O1(1+,2)\ZAHRT2\08-Jan-2
 021\0\\# b3lyp/def2svp geom=NewRedundant pop=NBO\\23\\1,2\C,0,3.701914
 0789,0.1602867439,0.3024841453\C,0,2.205825269,-0.0358316083,0.5448907
 666\C,0,1.4317767912,1.2874382887,0.485508533\C,0,-0.0708413156,1.0848
 903445,0.6952729135\C,0,-0.6682000451,0.0926385634,-0.3145628463\C,0,-
 2.2022323549,-0.0884355963,-0.2134708477\C,0,-2.6731700098,-0.64268086
 28,1.1357805319\C,0,-2.949114135,1.2034864119,-0.5617625947\C,0,0.0916
 874419,-1.2367421543,-0.2325184911\O,0,-0.4513029572,-2.1143994795,-1.
 2061948269\C,0,1.5932232352,-1.0335897016,-0.445311359\H,0,3.884230796
 3,0.5734268558,-0.7040251009\H,0,4.2507166007,-0.7924972331,0.37627750
 73\H,0,4.1379948768,0.8591883841,1.0342624908\H,0,2.0739538715,-0.4508
 537686,1.5628315732\H,0,1.604572101,1.754999817,-0.5015944182\H,0,1.83
 10916561,1.9892901752,1.2371429665\H,0,-0.590821979,2.0524150807,0.622
 7502482\H,0,-0.2439931505,0.7166493109,1.7216903994\H,0,-0.4691376428,
 0.4883921337,-1.3284956215\H,0,-2.4559093552,-0.8363360353,-0.98105993
 58\H,0,-2.4594784931,0.053737983,1.963328684\H,0,-2.1984858709,-1.6071
 470581,1.372617105\H,0,-3.7622529733,-0.8090589798,1.1236545539\H,0,-2
 .8003154809,1.9841505482,0.2024446989\H,0,-4.0334492759,1.0212844722,-
 0.6326514408\H,0,-2.614259096,1.6133600893,-1.5286291908\H,0,-0.056683
 8074,-1.6569507956,0.7846252809\H,0,0.0355090882,-2.9470833722,-1.1647
 198848\H,0,1.7473061422,-0.6760008732,-1.4792458189\H,0,2.1098459937,-
 2.0080276839,-0.3667059049\\Version=ES64L-G16RevC.01\State=2-A\HF=-467
 .6709177\S2=0.752498\S2-1=0.\S2A=0.750005\RMSD=7.562e-09\Dipole=0.3843
 911,-0.8659102,-0.0263175\Quadrupole=6.6788685,1.2005218,-7.8793903,-1
 .4114126,0.2049411,2.4224817\PG=C01 [X(C10H20O1)]\\@
 The archive entry for this job was punched.


 THERE ARE PEOPLE SO ADDICTED TO EXAGERATING THEY
 CAN'T TELL THE TRUTH WITHOUT LYING. -- FORTUNE COOKIE
 File lengths (MBytes):  RWF=     65 Int=      0 D2E=      0 Chk=      6 Scr=      1
 Normal termination of Gaussian 16
