# Supplementary material for: Machine-Learning-Guided Discovery of Electrochemical Reactions
Source: J Am Chem Soc. 2022 Dec 2;144(49):22599–610. doi: 10.1021/jacs.2c08997 (PMC9756344; doi:10.1021/jacs.2c08997)
Supplement: Supplementary file 3 — ja2c08997_si_003.zip [file ja2c08997_si_003.zip › Oxidation Site Selectivity/Ologs_notimes/28.log]

 Entering Gaussian System, Link 0=g16
 Input=28.com
 Output=28.log
 Initial command:
  
 Copyright (c) 1988-2019, Gaussian, Inc.  All Rights Reserved.
  
 This is part of the Gaussian(R) 16 program.  It is based on
 the Gaussian(R) 09 system (copyright 2009, Gaussian, Inc.),
 the Gaussian(R) 03 system (copyright 2003, Gaussian, Inc.),
 the Gaussian(R) 98 system (copyright 1998, Gaussian, Inc.),
 the Gaussian(R) 94 system (copyright 1995, Gaussian, Inc.),
 the Gaussian 92(TM) system (copyright 1992, Gaussian, Inc.),
 the Gaussian 90(TM) system (copyright 1990, Gaussian, Inc.),
 the Gaussian 88(TM) system (copyright 1988, Gaussian, Inc.),
 the Gaussian 86(TM) system (copyright 1986, Carnegie Mellon
 University), and the Gaussian 82(TM) system (copyright 1983,
 Carnegie Mellon University). Gaussian is a federally registered
 trademark of Gaussian, Inc.
  
 This software contains proprietary and confidential information,
 including trade secrets, belonging to Gaussian, Inc.
  
 This software is provided under written license and may be
 used, copied, transmitted, or stored only in accord with that
 written license.
  
 The following legend is applicable only to US Government
 contracts under FAR:
  
                    RESTRICTED RIGHTS LEGEND
  
 Use, reproduction and disclosure by the US Government is
 subject to restrictions as set forth in subparagraphs (a)
 and (c) of the Commercial Computer Software - Restricted
 Rights clause in FAR 52.227-19.
  
 Gaussian, Inc.
 340 Quinnipiac St., Bldg. 40, Wallingford CT 06492
  
  
 ---------------------------------------------------------------
 Warning -- This program may not be used in any manner that
 competes with the business of Gaussian, Inc. or will provide
 assistance to any competitor of Gaussian, Inc.  The licensee
 of this program is prohibited from giving any competitor of
 Gaussian, Inc. access to this program.  By using this program,
 the user acknowledges that Gaussian, Inc. is engaged in the
 business of creating and licensing software in the field of
 computational chemistry and represents and warrants to the
 licensee that it is not a competitor of Gaussian, Inc. and that
 it will not use this program in any manner prohibited above.
 ---------------------------------------------------------------
  

 Cite this work as:
 Gaussian 16, Revision C.01,
 M. J. Frisch, G. W. Trucks, H. B. Schlegel, G. E. Scuseria, 
 M. A. Robb, J. R. Cheeseman, G. Scalmani, V. Barone, 
 G. A. Petersson, H. Nakatsuji, X. Li, M. Caricato, A. V. Marenich, 
 J. Bloino, B. G. Janesko, R. Gomperts, B. Mennucci, H. P. Hratchian, 
 J. V. Ortiz, A. F. Izmaylov, J. L. Sonnenberg, D. Williams-Young, 
 F. Ding, F. Lipparini, F. Egidi, J. Goings, B. Peng, A. Petrone, 
 T. Henderson, D. Ranasinghe, V. G. Zakrzewski, J. Gao, N. Rega, 
 G. Zheng, W. Liang, M. Hada, M. Ehara, K. Toyota, R. Fukuda, 
 J. Hasegawa, M. Ishida, T. Nakajima, Y. Honda, O. Kitao, H. Nakai, 
 T. Vreven, K. Throssell, J. A. Montgomery, Jr., J. E. Peralta, 
 F. Ogliaro, M. J. Bearpark, J. J. Heyd, E. N. Brothers, K. N. Kudin, 
 V. N. Staroverov, T. A. Keith, R. Kobayashi, J. Normand, 
 K. Raghavachari, A. P. Rendell, J. C. Burant, S. S. Iyengar, 
 J. Tomasi, M. Cossi, J. M. Millam, M. Klene, C. Adamo, R. Cammi, 
 J. W. Ochterski, R. L. Martin, K. Morokuma, O. Farkas, 
 J. B. Foresman, and D. J. Fox, Gaussian, Inc., Wallingford CT, 2019.
 
 ******************************************
 Gaussian 16:  ES64L-G16RevC.01  3-Jul-2019
                 8-Jan-2021 
 ******************************************
 %nprocshared=16
 Will use up to   16 processors via shared memory.
 %mem=7GB
 -----------------------------------------
 # b3lyp/def2svp geom=NewRedundant pop=NBO
 -----------------------------------------
 1/29=4000,38=1,172=1/1;
 2/12=2,17=6,18=5,40=1/2;
 3/5=43,7=101,11=2,25=1,30=1,74=-5/1,2,3;
 4//1;
 5/5=2,38=5/2;
 6/7=2,8=2,9=2,10=2,28=1,40=1/1,7;
 99/5=1,9=1/99;
 --
 28
 --
 Symbolic Z-matrix:
 Charge =  1 Multiplicity = 2
 O                    -2.67558   1.31459   0.60934 
 C                    -2.44259   0.37956  -0.43201 
 C                    -1.20728  -0.43301  -0.13768 
 C                    -1.30442  -1.80405   0.00547 
 C                    -0.16144  -2.61018   0.22758 
 C                     1.08474  -2.03191   0.30328 
 C                     1.23909  -0.62439   0.16757 
 C                     2.51941  -0.00922   0.23659 
 C                     2.65846   1.35511   0.10246 
 C                     1.51476   2.16572  -0.09841 
 C                     0.25816   1.60117  -0.16624 
 C                     0.07937   0.19394  -0.04668 
 H                    -3.41902   1.8728    0.34809 
 H                    -3.29904  -0.31096  -0.55161 
 H                    -2.30764   0.89866  -1.40354 
 H                    -2.28728  -2.27842  -0.05917 
 H                    -0.27668  -3.69112   0.33619 
 H                     1.97456  -2.64471   0.46932 
 H                     3.39543  -0.64274   0.39882 
 H                     3.64801   1.81521   0.15693 
 H                     1.62958   3.24852  -0.19038 
 H                    -0.62059   2.23544  -0.27592 
 
                          Input orientation:                          
 ---------------------------------------------------------------------
 Center     Atomic      Atomic             Coordinates (Angstroms)
 Number     Number       Type             X           Y           Z
 ---------------------------------------------------------------------
      1          8           0       -2.675578    1.314590    0.609344
      2          6           0       -2.442587    0.379562   -0.432008
      3          6           0       -1.207284   -0.433015   -0.137683
      4          6           0       -1.304419   -1.804055    0.005474
      5          6           0       -0.161442   -2.610180    0.227580
      6          6           0        1.084741   -2.031909    0.303278
      7          6           0        1.239091   -0.624388    0.167569
      8          6           0        2.519408   -0.009223    0.236589
      9          6           0        2.658455    1.355106    0.102464
     10          6           0        1.514760    2.165715   -0.098414
     11          6           0        0.258162    1.601169   -0.166244
     12          6           0        0.079372    0.193945   -0.046680
     13          1           0       -3.419024    1.872796    0.348094
     14          1           0       -3.299039   -0.310956   -0.551612
     15          1           0       -2.307643    0.898664   -1.403538
     16          1           0       -2.287280   -2.278422   -0.059173
     17          1           0       -0.276684   -3.691124    0.336187
     18          1           0        1.974558   -2.644706    0.469323
     19          1           0        3.395433   -0.642737    0.398816
     20          1           0        3.648011    1.815209    0.156930
     21          1           0        1.629584    3.248520   -0.190377
     22          1           0       -0.620594    2.235439   -0.275918
 ---------------------------------------------------------------------
                    Distance matrix (angstroms):
                    1          2          3          4          5
     1  O    0.000000
     2  C    1.418794   0.000000
     3  C    2.401678   1.507608   0.000000
     4  C    3.459867   2.500999   1.381912   0.000000
     5  C    4.676584   3.818015   2.442796   1.416180   0.000000
     6  C    5.043087   4.335652   2.829185   2.418407   1.375900
     7  C    4.390835   3.862922   2.472762   2.808440   2.430734
     8  C    5.373947   5.021909   3.769338   4.230424   3.735240
     9  C    5.358216   5.220917   4.266027   5.068932   4.867337
    10  C    4.334082   4.354564   3.763570   4.870076   5.071992
    11  C    3.048031   2.976072   2.507240   3.750560   4.250486
    12  C    3.045647   2.557970   1.434170   2.430967   2.827778
    13  H    0.965690   1.947238   3.231800   4.255370   5.542872
    14  H    2.092587   1.106629   2.135807   2.553076   3.967126
    15  H    2.088077   1.109751   2.141623   3.208810   4.424784
    16  H    3.675245   2.688495   2.139646   1.093261   2.170594
    17  H    5.557561   4.674585   3.421381   2.174084   1.092482
    18  H    6.108960   5.428606   3.922264   3.416656   2.149914
    19  H    6.382211   5.984801   4.638622   4.857158   4.068355
    20  H    6.359487   6.285167   5.358656   6.135844   5.839606
    21  H    4.786863   4.987172   4.648042   5.845960   6.140589
    22  H    2.419630   2.605438   2.735683   4.106618   4.893298
                    6          7          8          9         10
     6  C    0.000000
     7  C    1.422447   0.000000
     8  C    2.480720   1.422111   0.000000
     9  C    3.740156   2.436642   1.377939   0.000000
    10  C    4.238670   2.816277   2.419070   1.416150   0.000000
    11  C    3.755388   2.454946   2.805151   2.427789   1.379257
    12  C    2.467318   1.435451   2.464810   2.832350   2.439445
    13  H    5.960924   5.288341   6.230521   6.104432   4.962599
    14  H    4.786443   4.605441   5.879338   6.220555   5.432489
    15  H    4.796848   4.167420   5.178291   5.209464   4.233147
    16  H    3.400392   3.901607   5.323626   6.139133   5.848710
    17  H    2.146522   3.425037   4.624332   5.842440   6.140091
    18  H    1.093099   2.171095   2.701259   4.074408   4.865583
    19  H    2.697818   2.168783   1.093196   2.149962   3.416369
    20  H    4.625158   3.428504   2.146775   1.092650   2.176883
    21  H    5.331367   3.908967   3.403965   2.174707   1.092752
    22  H    4.631835   3.440018   3.893685   3.416186   2.143853
                   11         12         13         14         15
    11  C    0.000000
    12  C    1.423567   0.000000
    13  H    3.722905   3.900405   0.000000
    14  H    4.056896   3.453048   2.364875   0.000000
    15  H    2.933899   2.834702   2.291793   1.780961   0.000000
    16  H    4.641333   3.422543   4.321958   2.266511   3.449871
    17  H    5.342927   3.920093   6.389965   4.620428   5.312024
    18  H    4.623572   3.451945   7.036565   5.856579   5.865179
    19  H    3.898317   3.448878   7.264110   6.769737   6.176526
    20  H    3.411940   3.924938   7.069855   7.299597   6.224543
    21  H    2.143629   3.428445   5.260324   6.090294   4.742925
    22  H    1.089284   2.170300   2.890001   3.705968   2.429945
                   16         17         18         19         20
    16  H    0.000000
    17  H    2.488883   0.000000
    18  H    4.310074   2.486122   0.000000
    19  H    5.931142   4.772947   2.455959   0.000000
    20  H    7.213335   6.764250   4.773770   2.482701   0.000000
    21  H    6.775406   7.215940   5.940061   4.313613   2.499811
    22  H    4.816614   5.968007   5.577277   4.986746   4.311026
                   21         22
    21  H    0.000000
    22  H    2.469200   0.000000
 Stoichiometry    C11H10O(1+,2)
 Framework group  C1[X(C11H10O)]
 Deg. of freedom    60
 Full point group                 C1      NOp   1
 Largest Abelian subgroup         C1      NOp   1
 Largest concise Abelian subgroup C1      NOp   1
                         Standard orientation:                         
 ---------------------------------------------------------------------
 Center     Atomic      Atomic             Coordinates (Angstroms)
 Number     Number       Type             X           Y           Z
 ---------------------------------------------------------------------
      1          8           0       -2.442558   -1.704631   -0.685872
      2          6           0       -2.387967   -0.795048    0.401627
      3          6           0       -1.294869    0.219267    0.179855
      4          6           0       -1.610297    1.561931    0.093609
      5          6           0       -0.608841    2.551547   -0.059077
      6          6           0        0.716129    2.186156   -0.122670
      7          6           0        1.094092    0.817116   -0.043741
      8          6           0        2.458579    0.420545   -0.101252
      9          6           0        2.814463   -0.908311   -0.022485
     10          6           0        1.813502   -1.901450    0.108786
     11          6           0        0.480665   -1.550894    0.163615
     12          6           0        0.078281   -0.186859    0.100068
     13          1           0       -3.091060   -2.387279   -0.471411
     14          1           0       -3.347708   -0.258238    0.525560
     15          1           0       -2.192220   -1.331355    1.353261
     16          1           0       -2.658379    1.867903    0.149497
     17          1           0       -0.895758    3.603680   -0.123972
     18          1           0        1.498019    2.941685   -0.235322
     19          1           0        3.223412    1.194088   -0.209603
     20          1           0        3.866604   -1.199629   -0.067386
     21          1           0        2.100682   -2.954690    0.156968
     22          1           0       -0.285563   -2.323114    0.219370
 ---------------------------------------------------------------------
 Rotational constants (GHZ):           1.3456876           0.9545916           0.5754903
 Standard basis: def2SVP (5D, 7F)
 There are   230 symmetry adapted cartesian basis functions of A   symmetry.
 There are   218 symmetry adapted basis functions of A   symmetry.
   218 basis functions,   370 primitive gaussians,   230 cartesian basis functions
    42 alpha electrons       41 beta electrons
       nuclear repulsion energy       642.5570770747 Hartrees.
 NAtoms=   22 NActive=   22 NUniq=   22 SFac= 1.00D+00 NAtFMM=   60 NAOKFM=F Big=F
 Integral buffers will be    131072 words long.
 Raffenetti 2 integral format.
 Two-electron integral symmetry is turned on.
 One-electron integrals computed using PRISM.
   1 Symmetry operations used in ECPInt.
 ECPInt:  NShTT=    5253 NPrTT=   19101 LenC2=    5147 LenP2D=   14278.
 LDataN:  DoStor=T MaxTD1= 4 Len=   56
 NBasis=   218 RedAO= T EigKep=  2.61D-04  NBF=   218
 NBsUse=   218 1.00D-06 EigRej= -1.00D+00 NBFU=   218
 ExpMin= 1.22D-01 ExpMax= 2.27D+03 ExpMxC= 3.41D+02 IAcc=3 IRadAn=         5 AccDes= 0.00D+00
 Harris functional with IExCor=  402 and IRadAn=       5 diagonalized for initial guess.
 HarFok:  IExCor=  402 AccDes= 0.00D+00 IRadAn=         5 IDoV= 1 UseB2=F ITyADJ=14
 ICtDFT=  3500011 ScaDFX=  1.000000  1.000000  1.000000  1.000000
 FoFCou: FMM=F IPFlag=           0 FMFlag=      100000 FMFlg1=           0
         NFxFlg=           0 DoJE=T BraDBF=F KetDBF=T FulRan=T
         wScrn=  0.000000 ICntrl=       500 IOpCl=  0 I1Cent=   200000004 NGrid=           0
         NMat0=    1 NMatS0=      1 NMatT0=    0 NMatD0=    1 NMtDS0=    0 NMtDT0=    0
 Petite list used in FoFCou.
 Initial guess <Sx>= 0.0000 <Sy>= 0.0000 <Sz>= 0.5000 <S**2>= 0.7500 S= 0.5000
 Requested convergence on RMS density matrix=1.00D-08 within 128 cycles.
 Requested convergence on MAX density matrix=1.00D-06.
 Requested convergence on             energy=1.00D-06.
 No special actions if energy rises.
 Integral accuracy reduced to 1.0D-05 until final iterations.
 Initial convergence to 1.0D-05 achieved.  Increase integral accuracy.
 SCF Done:  E(UB3LYP) =  -499.770884973     A.U. after   20 cycles
            NFock= 20  Conv=0.77D-08     -V/T= 2.0106
 <Sx>= 0.0000 <Sy>= 0.0000 <Sz>= 0.5000 <S**2>= 0.7611 S= 0.5055
 <L.S>= 0.000000000000E+00
 Annihilation of the first spin contaminant:
 S**2 before annihilation     0.7611,   after     0.7501

 **********************************************************************

            Population analysis using the SCF Density.

 **********************************************************************

 Orbital symmetries:
 Alpha Orbitals:
       Occupied  (A) (A) (A) (A) (A) (A) (A) (A) (A) (A) (A) (A)
                 (A) (A) (A) (A) (A) (A) (A) (A) (A) (A) (A) (A)
                 (A) (A) (A) (A) (A) (A) (A) (A) (A) (A) (A) (A)
                 (A) (A) (A) (A) (A) (A)
       Virtual   (A) (A) (A) (A) (A) (A) (A) (A) (A) (A) (A) (A)
                 (A) (A) (A) (A) (A) (A) (A) (A) (A) (A) (A) (A)
                 (A) (A) (A) (A) (A) (A) (A) (A) (A) (A) (A) (A)
                 (A) (A) (A) (A) (A) (A) (A) (A) (A) (A) (A) (A)
                 (A) (A) (A) (A) (A) (A) (A) (A) (A) (A) (A) (A)
                 (A) (A) (A) (A) (A) (A) (A) (A) (A) (A) (A) (A)
                 (A) (A) (A) (A) (A) (A) (A) (A) (A) (A) (A) (A)
                 (A) (A) (A) (A) (A) (A) (A) (A) (A) (A) (A) (A)
                 (A) (A) (A) (A) (A) (A) (A) (A) (A) (A) (A) (A)
                 (A) (A) (A) (A) (A) (A) (A) (A) (A) (A) (A) (A)
                 (A) (A) (A) (A) (A) (A) (A) (A) (A) (A) (A) (A)
                 (A) (A) (A) (A) (A) (A) (A) (A) (A) (A) (A) (A)
                 (A) (A) (A) (A) (A) (A) (A) (A) (A) (A) (A) (A)
                 (A) (A) (A) (A) (A) (A) (A) (A) (A) (A) (A) (A)
                 (A) (A) (A) (A) (A) (A) (A) (A)
 Beta  Orbitals:
       Occupied  (A) (A) (A) (A) (A) (A) (A) (A) (A) (A) (A) (A)
                 (A) (A) (A) (A) (A) (A) (A) (A) (A) (A) (A) (A)
                 (A) (A) (A) (A) (A) (A) (A) (A) (A) (A) (A) (A)
                 (A) (A) (A) (A) (A)
       Virtual   (A) (A) (A) (A) (A) (A) (A) (A) (A) (A) (A) (A)
                 (A) (A) (A) (A) (A) (A) (A) (A) (A) (A) (A) (A)
                 (A) (A) (A) (A) (A) (A) (A) (A) (A) (A) (A) (A)
                 (A) (A) (A) (A) (A) (A) (A) (A) (A) (A) (A) (A)
                 (A) (A) (A) (A) (A) (A) (A) (A) (A) (A) (A) (A)
                 (A) (A) (A) (A) (A) (A) (A) (A) (A) (A) (A) (A)
                 (A) (A) (A) (A) (A) (A) (A) (A) (A) (A) (A) (A)
                 (A) (A) (A) (A) (A) (A) (A) (A) (A) (A) (A) (A)
                 (A) (A) (A) (A) (A) (A) (A) (A) (A) (A) (A) (A)
                 (A) (A) (A) (A) (A) (A) (A) (A) (A) (A) (A) (A)
                 (A) (A) (A) (A) (A) (A) (A) (A) (A) (A) (A) (A)
                 (A) (A) (A) (A) (A) (A) (A) (A) (A) (A) (A) (A)
                 (A) (A) (A) (A) (A) (A) (A) (A) (A) (A) (A) (A)
                 (A) (A) (A) (A) (A) (A) (A) (A) (A) (A) (A) (A)
                 (A) (A) (A) (A) (A) (A) (A) (A) (A)
 The electronic state is 2-A.
 Alpha  occ. eigenvalues --  -19.27523 -10.39535 -10.39210 -10.39147 -10.38987
 Alpha  occ. eigenvalues --  -10.38656 -10.37903 -10.37885 -10.37808 -10.37751
 Alpha  occ. eigenvalues --  -10.37640 -10.37516  -1.15423  -1.05691  -1.00647
 Alpha  occ. eigenvalues --   -0.96403  -0.91675  -0.91322  -0.83884  -0.79756
 Alpha  occ. eigenvalues --   -0.79508  -0.75080  -0.69406  -0.68232  -0.67757
 Alpha  occ. eigenvalues --   -0.66347  -0.63100  -0.61716  -0.60806  -0.59570
 Alpha  occ. eigenvalues --   -0.58419  -0.57746  -0.57033  -0.55054  -0.52463
 Alpha  occ. eigenvalues --   -0.52067  -0.51700  -0.48430  -0.47843  -0.42962
 Alpha  occ. eigenvalues --   -0.41909  -0.41550
 Alpha virt. eigenvalues --   -0.23814  -0.19686  -0.16639  -0.09877  -0.08408
 Alpha virt. eigenvalues --   -0.07314  -0.06428  -0.04421  -0.03053  -0.02537
 Alpha virt. eigenvalues --   -0.00678   0.00196   0.00643   0.01906   0.02898
 Alpha virt. eigenvalues --    0.06486   0.07163   0.08087   0.10187   0.11565
 Alpha virt. eigenvalues --    0.12440   0.13553   0.14473   0.16822   0.17820
 Alpha virt. eigenvalues --    0.19425   0.21277   0.22776   0.24372   0.26026
 Alpha virt. eigenvalues --    0.26442   0.28089   0.28385   0.30350   0.31118
 Alpha virt. eigenvalues --    0.31609   0.32034   0.32738   0.33745   0.35200
 Alpha virt. eigenvalues --    0.35773   0.37823   0.38252   0.41175   0.43305
 Alpha virt. eigenvalues --    0.44731   0.45061   0.46732   0.47341   0.48238
 Alpha virt. eigenvalues --    0.48502   0.48885   0.50105   0.51010   0.51284
 Alpha virt. eigenvalues --    0.52396   0.53252   0.54002   0.55575   0.56571
 Alpha virt. eigenvalues --    0.57146   0.58284   0.59720   0.61154   0.62104
 Alpha virt. eigenvalues --    0.63320   0.64977   0.65422   0.69422   0.73012
 Alpha virt. eigenvalues --    0.75094   0.80414   0.85385   0.87274   0.91465
 Alpha virt. eigenvalues --    0.93212   0.96890   0.97271   0.98510   1.00585
 Alpha virt. eigenvalues --    1.03410   1.05507   1.06630   1.07874   1.08586
 Alpha virt. eigenvalues --    1.09578   1.11013   1.12835   1.14150   1.14837
 Alpha virt. eigenvalues --    1.16889   1.23904   1.28860   1.32195   1.33122
 Alpha virt. eigenvalues --    1.34531   1.42229   1.44253   1.46659   1.48668
 Alpha virt. eigenvalues --    1.50295   1.51699   1.53609   1.53767   1.54430
 Alpha virt. eigenvalues --    1.54693   1.55651   1.56293   1.57772   1.59571
 Alpha virt. eigenvalues --    1.59779   1.60284   1.62044   1.64227   1.65639
 Alpha virt. eigenvalues --    1.67365   1.69355   1.74603   1.74886   1.76166
 Alpha virt. eigenvalues --    1.76938   1.77909   1.78561   1.81610   1.82332
 Alpha virt. eigenvalues --    1.85061   1.86026   1.91164   1.92418   1.93666
 Alpha virt. eigenvalues --    1.94936   1.95050   1.97902   2.00544   2.01495
 Alpha virt. eigenvalues --    2.02265   2.05938   2.07180   2.09422   2.10620
 Alpha virt. eigenvalues --    2.11609   2.14915   2.16615   2.20249   2.22671
 Alpha virt. eigenvalues --    2.25410   2.27180   2.30704   2.34039   2.36515
 Alpha virt. eigenvalues --    2.39288   2.42701   2.44455   2.46387   2.48362
 Alpha virt. eigenvalues --    2.55684   2.56304   2.56358   2.58585   2.60255
 Alpha virt. eigenvalues --    2.67811   2.70358   2.73186   2.75205   2.78558
 Alpha virt. eigenvalues --    2.83452   2.87129   2.91510   2.92630   2.93821
 Alpha virt. eigenvalues --    3.00450   3.07106   3.17386   3.34390   3.44991
 Alpha virt. eigenvalues --    3.62132
  Beta  occ. eigenvalues --  -19.27494 -10.39175 -10.39165 -10.38848 -10.38631
  Beta  occ. eigenvalues --  -10.38316 -10.37997 -10.37901 -10.37806 -10.37677
  Beta  occ. eigenvalues --  -10.37553 -10.37469  -1.15337  -1.05242  -0.99992
  Beta  occ. eigenvalues --   -0.95639  -0.91564  -0.90335  -0.83590  -0.79402
  Beta  occ. eigenvalues --   -0.79149  -0.74758  -0.69110  -0.67896  -0.67551
  Beta  occ. eigenvalues --   -0.66126  -0.63000  -0.61505  -0.60567  -0.59326
  Beta  occ. eigenvalues --   -0.58084  -0.57189  -0.56386  -0.54953  -0.52223
  Beta  occ. eigenvalues --   -0.51777  -0.50021  -0.48143  -0.45449  -0.42783
  Beta  occ. eigenvalues --   -0.41621
  Beta virt. eigenvalues --   -0.35159  -0.21491  -0.18903  -0.14931  -0.08862
  Beta virt. eigenvalues --   -0.08071  -0.06907  -0.06336  -0.04303  -0.02976
  Beta virt. eigenvalues --   -0.02453  -0.00566   0.00420   0.01444   0.02034
  Beta virt. eigenvalues --    0.03070   0.06729   0.07514   0.08318   0.10530
  Beta virt. eigenvalues --    0.11784   0.12635   0.13807   0.14653   0.16977
  Beta virt. eigenvalues --    0.18201   0.19722   0.21634   0.23421   0.24569
  Beta virt. eigenvalues --    0.26077   0.26573   0.28652   0.28954   0.30744
  Beta virt. eigenvalues --    0.31576   0.32229   0.32412   0.33318   0.34093
  Beta virt. eigenvalues --    0.35705   0.36502   0.38026   0.38741   0.41892
  Beta virt. eigenvalues --    0.43525   0.45292   0.45558   0.47045   0.47549
  Beta virt. eigenvalues --    0.48375   0.49027   0.49146   0.50383   0.51240
  Beta virt. eigenvalues --    0.51462   0.52786   0.53529   0.54374   0.55741
  Beta virt. eigenvalues --    0.56775   0.57332   0.58472   0.60000   0.61316
  Beta virt. eigenvalues --    0.62343   0.63603   0.65187   0.65567   0.69578
  Beta virt. eigenvalues --    0.73204   0.75281   0.80618   0.85542   0.87485
  Beta virt. eigenvalues --    0.91512   0.93400   0.97121   0.97368   0.98761
  Beta virt. eigenvalues --    1.01069   1.03944   1.05883   1.07290   1.08348
  Beta virt. eigenvalues --    1.09080   1.09884   1.11328   1.13057   1.14674
  Beta virt. eigenvalues --    1.15321   1.17119   1.24085   1.29012   1.32357
  Beta virt. eigenvalues --    1.33298   1.34702   1.42450   1.44453   1.46794
  Beta virt. eigenvalues --    1.48998   1.50478   1.52062   1.53766   1.54097
  Beta virt. eigenvalues --    1.54675   1.54990   1.55900   1.56547   1.58546
  Beta virt. eigenvalues --    1.60241   1.60438   1.60624   1.62367   1.64442
  Beta virt. eigenvalues --    1.65928   1.67548   1.69555   1.74774   1.75153
  Beta virt. eigenvalues --    1.76439   1.77365   1.78314   1.79056   1.81899
  Beta virt. eigenvalues --    1.82493   1.85609   1.86771   1.91600   1.92701
  Beta virt. eigenvalues --    1.94105   1.95215   1.95357   1.98144   2.01179
  Beta virt. eigenvalues --    2.01761   2.02590   2.06063   2.07691   2.09644
  Beta virt. eigenvalues --    2.11172   2.12071   2.15713   2.16788   2.21069
  Beta virt. eigenvalues --    2.22826   2.26010   2.27638   2.31225   2.34685
  Beta virt. eigenvalues --    2.36728   2.39685   2.43049   2.45185   2.46914
  Beta virt. eigenvalues --    2.49058   2.55750   2.56414   2.56508   2.58746
  Beta virt. eigenvalues --    2.60575   2.67964   2.70767   2.73306   2.75298
  Beta virt. eigenvalues --    2.78659   2.83541   2.87274   2.91642   2.92699
  Beta virt. eigenvalues --    2.93995   3.00564   3.07223   3.17450   3.34531
  Beta virt. eigenvalues --    3.45129   3.62171
          Condensed to atoms (all electrons):
               1          2          3          4          5          6
     1  O    7.740399   0.335600  -0.061130   0.001006  -0.000122  -0.000004
     2  C    0.335600   4.451049   0.381450  -0.067111   0.010310  -0.001116
     3  C   -0.061130   0.381450   5.495007   0.316257   0.084100  -0.135571
     4  C    0.001006  -0.067111   0.316257   5.097235   0.246300   0.105523
     5  C   -0.000122   0.010310   0.084100   0.246300   5.058809   0.207101
     6  C   -0.000004  -0.001116  -0.135571   0.105523   0.207101   5.202396
     7  C   -0.000387   0.013218  -0.032190  -0.121746   0.090188   0.256773
     8  C   -0.000010  -0.000177   0.023682  -0.001713   0.016717  -0.108504
     9  C    0.000005   0.000052  -0.003857   0.000230  -0.001202   0.017009
    10  C    0.000250  -0.000886   0.021755  -0.000397   0.000111  -0.001913
    11  C   -0.008412  -0.010333  -0.108581   0.013574  -0.001433   0.017763
    12  C   -0.006428  -0.070632   0.126925   0.020017  -0.099978   0.005564
    13  H    0.318528  -0.012011   0.005471  -0.000300   0.000022  -0.000000
    14  H   -0.024000   0.364493  -0.014810  -0.016529   0.001093  -0.000029
    15  H   -0.030976   0.352889   0.024446   0.005047  -0.000871   0.000001
    16  H   -0.000190  -0.017267  -0.060183   0.441041  -0.061093   0.013216
    17  H    0.000001  -0.000231   0.014213  -0.061953   0.447860  -0.067971
    18  H    0.000000   0.000027  -0.001370   0.012748  -0.064880   0.449539
    19  H   -0.000000   0.000005  -0.000143  -0.000053   0.000789  -0.016821
    20  H    0.000000  -0.000000   0.000031  -0.000001   0.000006  -0.000343
    21  H   -0.000026  -0.000008  -0.000292   0.000006  -0.000001   0.000028
    22  H    0.032661   0.012487  -0.052172  -0.000535   0.000056  -0.000019
               7          8          9         10         11         12
     1  O   -0.000387  -0.000010   0.000005   0.000250  -0.008412  -0.006428
     2  C    0.013218  -0.000177   0.000052  -0.000886  -0.010333  -0.070632
     3  C   -0.032190   0.023682  -0.003857   0.021755  -0.108581   0.126925
     4  C   -0.121746  -0.001713   0.000230  -0.000397   0.013574   0.020017
     5  C    0.090188   0.016717  -0.001202   0.000111  -0.001433  -0.099978
     6  C    0.256773  -0.108504   0.017009  -0.001913   0.017763   0.005564
     7  C    5.491515   0.244424   0.099490  -0.147709   0.019126   0.132128
     8  C    0.244424   5.181214   0.215735   0.115142  -0.134258   0.023568
     9  C    0.099490   0.215735   5.076252   0.224002   0.107503  -0.130753
    10  C   -0.147709   0.115142   0.224002   5.089302   0.221942   0.088416
    11  C    0.019126  -0.134258   0.107503   0.221942   5.173975   0.276596
    12  C    0.132128   0.023568  -0.130753   0.088416   0.276596   5.555794
    13  H    0.000075  -0.000001   0.000001  -0.000046  -0.001195   0.001714
    14  H   -0.000279  -0.000005   0.000004  -0.000008   0.000408   0.017172
    15  H   -0.001184   0.000077  -0.000054   0.000575   0.009757  -0.038614
    16  H   -0.001448   0.000015  -0.000000   0.000008  -0.000234   0.016240
    17  H    0.013615  -0.000351   0.000006  -0.000000   0.000034  -0.001270
    18  H   -0.063066  -0.016491   0.000746  -0.000042  -0.000192   0.013297
    19  H   -0.064696   0.449483  -0.063506   0.012876  -0.001809   0.013690
    20  H    0.013768  -0.064401   0.447080  -0.062880   0.012808  -0.001247
    21  H   -0.001151   0.012875  -0.064378   0.445163  -0.061177   0.013860
    22  H    0.017232  -0.002630   0.013418  -0.071300   0.423166  -0.031107
              13         14         15         16         17         18
     1  O    0.318528  -0.024000  -0.030976  -0.000190   0.000001   0.000000
     2  C   -0.012011   0.364493   0.352889  -0.017267  -0.000231   0.000027
     3  C    0.005471  -0.014810   0.024446  -0.060183   0.014213  -0.001370
     4  C   -0.000300  -0.016529   0.005047   0.441041  -0.061953   0.012748
     5  C    0.000022   0.001093  -0.000871  -0.061093   0.447860  -0.064880
     6  C   -0.000000  -0.000029   0.000001   0.013216  -0.067971   0.449539
     7  C    0.000075  -0.000279  -0.001184  -0.001448   0.013615  -0.063066
     8  C   -0.000001  -0.000005   0.000077   0.000015  -0.000351  -0.016491
     9  C    0.000001   0.000004  -0.000054  -0.000000   0.000006   0.000746
    10  C   -0.000046  -0.000008   0.000575   0.000008  -0.000000  -0.000042
    11  C   -0.001195   0.000408   0.009757  -0.000234   0.000034  -0.000192
    12  C    0.001714   0.017172  -0.038614   0.016240  -0.001270   0.013297
    13  H    0.502807  -0.002999  -0.006917  -0.000047  -0.000000   0.000000
    14  H   -0.002999   0.680394  -0.043606   0.009243   0.000007  -0.000001
    15  H   -0.006917  -0.043606   0.697777  -0.000032   0.000009  -0.000000
    16  H   -0.000047   0.009243  -0.000032   0.631009  -0.010599  -0.000219
    17  H   -0.000000   0.000007   0.000009  -0.010599   0.622825  -0.010861
    18  H    0.000000  -0.000001  -0.000000  -0.000219  -0.010861   0.634179
    19  H    0.000000  -0.000000   0.000000  -0.000001  -0.000005   0.004538
    20  H   -0.000000   0.000000  -0.000000   0.000000  -0.000000  -0.000004
    21  H    0.000000  -0.000001   0.000018  -0.000000   0.000000  -0.000001
    22  H    0.000927   0.001841  -0.010674   0.000026  -0.000000   0.000004
              19         20         21         22
     1  O   -0.000000   0.000000  -0.000026   0.032661
     2  C    0.000005  -0.000000  -0.000008   0.012487
     3  C   -0.000143   0.000031  -0.000292  -0.052172
     4  C   -0.000053  -0.000001   0.000006  -0.000535
     5  C    0.000789   0.000006  -0.000001   0.000056
     6  C   -0.016821  -0.000343   0.000028  -0.000019
     7  C   -0.064696   0.013768  -0.001151   0.017232
     8  C    0.449483  -0.064401   0.012875  -0.002630
     9  C   -0.063506   0.447080  -0.064378   0.013418
    10  C    0.012876  -0.062880   0.445163  -0.071300
    11  C   -0.001809   0.012808  -0.061177   0.423166
    12  C    0.013690  -0.001247   0.013860  -0.031107
    13  H    0.000000  -0.000000   0.000000   0.000927
    14  H   -0.000000   0.000000  -0.000001   0.001841
    15  H    0.000000  -0.000000   0.000018  -0.010674
    16  H   -0.000001   0.000000  -0.000000   0.000026
    17  H   -0.000005  -0.000000   0.000000  -0.000000
    18  H    0.004538  -0.000004  -0.000001   0.000004
    19  H    0.635713  -0.010973  -0.000203   0.000014
    20  H   -0.010973   0.621754  -0.010373  -0.000170
    21  H   -0.000203  -0.010373   0.623895  -0.011568
    22  H    0.000014  -0.000170  -0.011568   0.643911
          Atomic-Atomic Spin Densities.
               1          2          3          4          5          6
     1  O    0.011876   0.001591  -0.002780  -0.000158   0.000006   0.000001
     2  C    0.001591  -0.018469  -0.005051  -0.002008   0.000045  -0.000029
     3  C   -0.002780  -0.005051   0.282931   0.032145  -0.004247  -0.010276
     4  C   -0.000158  -0.002008   0.032145   0.050290  -0.035671  -0.004165
     5  C    0.000006   0.000045  -0.004247  -0.035671   0.061282   0.028216
     6  C    0.000001  -0.000029  -0.010276  -0.004165   0.028216   0.274175
     7  C    0.000009  -0.000276   0.004121  -0.000161  -0.000982  -0.017779
     8  C   -0.000000   0.000004   0.001528  -0.000054  -0.000252  -0.013893
     9  C   -0.000000  -0.000002  -0.000086   0.000038  -0.000042  -0.000187
    10  C    0.000011   0.000003  -0.000348  -0.000042   0.000037  -0.000042
    11  C    0.000051   0.000270  -0.012498  -0.000435  -0.000020   0.001506
    12  C    0.000402  -0.000075  -0.007582  -0.001358  -0.000893   0.004077
    13  H   -0.000279  -0.000001   0.000277   0.000010  -0.000001  -0.000000
    14  H    0.000208   0.001052  -0.000453   0.000465   0.000009  -0.000001
    15  H   -0.002667   0.003050  -0.006346  -0.000377   0.000029   0.000035
    16  H   -0.000001   0.000176  -0.001057   0.001879   0.000022   0.000069
    17  H   -0.000000   0.000004   0.000088  -0.000108   0.001908  -0.001232
    18  H   -0.000000   0.000001  -0.000018  -0.000097  -0.000761   0.003560
    19  H   -0.000000   0.000000   0.000011  -0.000001  -0.000021  -0.000004
    20  H   -0.000000   0.000000  -0.000002   0.000000  -0.000000   0.000004
    21  H   -0.000000  -0.000000   0.000005  -0.000000   0.000000  -0.000001
    22  H    0.000183  -0.000270   0.000301   0.000016  -0.000003   0.000011
               7          8          9         10         11         12
     1  O    0.000009  -0.000000  -0.000000   0.000011   0.000051   0.000402
     2  C   -0.000276   0.000004  -0.000002   0.000003   0.000270  -0.000075
     3  C    0.004121   0.001528  -0.000086  -0.000348  -0.012498  -0.007582
     4  C   -0.000161  -0.000054   0.000038  -0.000042  -0.000435  -0.001358
     5  C   -0.000982  -0.000252  -0.000042   0.000037  -0.000020  -0.000893
     6  C   -0.017779  -0.013893  -0.000187  -0.000042   0.001506   0.004077
     7  C   -0.073892  -0.013152   0.000120  -0.001350   0.005167   0.011425
     8  C   -0.013152   0.268995   0.024483  -0.003458  -0.010362   0.004957
     9  C    0.000120   0.024483   0.036519  -0.033753  -0.002794  -0.001117
    10  C   -0.001350  -0.003458  -0.033753   0.066387   0.026972  -0.000938
    11  C    0.005167  -0.010362  -0.002794   0.026972   0.260804  -0.017243
    12  C    0.011425   0.004957  -0.001117  -0.000938  -0.017243  -0.081551
    13  H   -0.000001   0.000000   0.000000  -0.000003  -0.000041  -0.000033
    14  H   -0.000000   0.000000   0.000000   0.000000   0.000007  -0.000027
    15  H   -0.000007  -0.000014  -0.000004   0.000045   0.001595   0.000048
    16  H   -0.000069  -0.000001   0.000000  -0.000000   0.000004   0.000014
    17  H    0.000067   0.000004  -0.000000   0.000000  -0.000002  -0.000072
    18  H   -0.000284   0.000049  -0.000017  -0.000001   0.000008  -0.000261
    19  H   -0.000290   0.003452  -0.000676  -0.000085  -0.000026  -0.000234
    20  H    0.000078  -0.001095   0.001527  -0.000032   0.000085  -0.000068
    21  H   -0.000066   0.000053   0.000040   0.001807  -0.001175   0.000049
    22  H   -0.000280  -0.000013  -0.000098  -0.000412   0.003409  -0.000890
              13         14         15         16         17         18
     1  O   -0.000279   0.000208  -0.002667  -0.000001  -0.000000  -0.000000
     2  C   -0.000001   0.001052   0.003050   0.000176   0.000004   0.000001
     3  C    0.000277  -0.000453  -0.006346  -0.001057   0.000088  -0.000018
     4  C    0.000010   0.000465  -0.000377   0.001879  -0.000108  -0.000097
     5  C   -0.000001   0.000009   0.000029   0.000022   0.001908  -0.000761
     6  C   -0.000000  -0.000001   0.000035   0.000069  -0.001232   0.003560
     7  C   -0.000001  -0.000000  -0.000007  -0.000069   0.000067  -0.000284
     8  C    0.000000   0.000000  -0.000014  -0.000001   0.000004   0.000049
     9  C    0.000000   0.000000  -0.000004   0.000000  -0.000000  -0.000017
    10  C   -0.000003   0.000000   0.000045  -0.000000   0.000000  -0.000001
    11  C   -0.000041   0.000007   0.001595   0.000004  -0.000002   0.000008
    12  C   -0.000033  -0.000027   0.000048   0.000014  -0.000072  -0.000261
    13  H    0.000152   0.000006   0.000496   0.000001   0.000000   0.000000
    14  H    0.000006  -0.000144  -0.000568  -0.000039   0.000001  -0.000000
    15  H    0.000496  -0.000568   0.018010  -0.000008  -0.000000   0.000000
    16  H    0.000001  -0.000039  -0.000008  -0.003999   0.000138   0.000005
    17  H    0.000000   0.000001  -0.000000   0.000138  -0.004054   0.000141
    18  H    0.000000  -0.000000   0.000000   0.000005   0.000141  -0.012989
    19  H    0.000000  -0.000000   0.000000  -0.000000  -0.000000  -0.000025
    20  H   -0.000000   0.000000   0.000000  -0.000000   0.000000  -0.000000
    21  H   -0.000000   0.000000  -0.000000  -0.000000  -0.000000  -0.000000
    22  H    0.000001  -0.000005   0.000007   0.000000  -0.000000  -0.000000
              19         20         21         22
     1  O   -0.000000  -0.000000  -0.000000   0.000183
     2  C    0.000000   0.000000  -0.000000  -0.000270
     3  C    0.000011  -0.000002   0.000005   0.000301
     4  C   -0.000001   0.000000  -0.000000   0.000016
     5  C   -0.000021  -0.000000   0.000000  -0.000003
     6  C   -0.000004   0.000004  -0.000001   0.000011
     7  C   -0.000290   0.000078  -0.000066  -0.000280
     8  C    0.003452  -0.001095   0.000053  -0.000013
     9  C   -0.000676   0.001527   0.000040  -0.000098
    10  C   -0.000085  -0.000032   0.001807  -0.000412
    11  C   -0.000026   0.000085  -0.001175   0.003409
    12  C   -0.000234  -0.000068   0.000049  -0.000890
    13  H    0.000000  -0.000000  -0.000000   0.000001
    14  H   -0.000000   0.000000   0.000000  -0.000005
    15  H    0.000000   0.000000  -0.000000   0.000007
    16  H   -0.000000  -0.000000  -0.000000   0.000000
    17  H   -0.000000   0.000000  -0.000000  -0.000000
    18  H   -0.000025  -0.000000  -0.000000  -0.000000
    19  H   -0.012787   0.000134   0.000004   0.000001
    20  H    0.000134  -0.002894   0.000123   0.000004
    21  H    0.000004   0.000123  -0.004374   0.000146
    22  H    0.000001   0.000004   0.000146  -0.012109
 Mulliken charges and spin densities:
               1          2
     1  O   -0.296765   0.008454
     2  C    0.258191  -0.019987
     3  C   -0.023039   0.270662
     4  C    0.011354   0.040208
     5  C    0.066118   0.048662
     6  C    0.057379   0.264043
     7  C    0.042304  -0.087604
     8  C    0.045610   0.261230
     9  C    0.062219   0.023951
    10  C    0.065639   0.054800
    11  C    0.050972   0.255284
    12  C    0.075050  -0.091371
    13  H    0.193971   0.000583
    14  H    0.027612   0.000511
    15  H    0.042332   0.013322
    16  H    0.040515  -0.002866
    17  H    0.054672  -0.003117
    18  H    0.042048  -0.010690
    19  H    0.041103  -0.010547
    20  H    0.054946  -0.002136
    21  H    0.053333  -0.003390
    22  H    0.034435  -0.010002
 Sum of Mulliken charges =   1.00000   1.00000
 Mulliken charges and spin densities with hydrogens summed into heavy atoms:
               1          2
     1  O   -0.102794   0.009037
     2  C    0.328135  -0.006154
     3  C   -0.023039   0.270662
     4  C    0.051869   0.037342
     5  C    0.120790   0.045545
     6  C    0.099427   0.253353
     7  C    0.042304  -0.087604
     8  C    0.086713   0.250683
     9  C    0.117165   0.021815
    10  C    0.118972   0.051410
    11  C    0.085407   0.245282
    12  C    0.075050  -0.091371
 Electronic spatial extent (au):  <R**2>=           1909.1273
 Charge=              1.0000 electrons
 Dipole moment (field-independent basis, Debye):
    X=              0.8965    Y=              0.6230    Z=              1.3421  Tot=              1.7300
 Quadrupole moment (field-independent basis, Debye-Ang):
   XX=            -34.7345   YY=            -40.2569   ZZ=            -70.9454
   XY=              0.8906   XZ=             -4.0815   YZ=             -3.0775
 Traceless Quadrupole moment (field-independent basis, Debye-Ang):
   XX=             13.9111   YY=              8.3887   ZZ=            -22.2998
   XY=              0.8906   XZ=             -4.0815   YZ=             -3.0775
 Octapole moment (field-independent basis, Debye-Ang**2):
  XXX=             -6.1986  YYY=              0.4057  ZZZ=             -1.2432  XYY=            -10.4912
  XXY=            -23.2568  XXZ=              3.3377  XZZ=             -4.8576  YZZ=             -3.2117
  YYZ=             -0.8348  XYZ=              0.8612
 Hexadecapole moment (field-independent basis, Debye-Ang**3):
 XXXX=          -1032.4727 YYYY=           -766.6699 ZZZZ=           -106.8545 XXXY=             62.5969
 XXXZ=            -13.5589 YYYX=             34.8599 YYYZ=             -6.6481 ZZZX=              2.3161
 ZZZY=              2.2249 XXYY=           -264.5125 XXZZ=           -263.5393 YYZZ=           -195.6779
 XXYZ=             -2.1140 YYXZ=              1.7869 ZZXY=              9.5031
 N-N= 6.425570770747D+02 E-N=-2.430231218291D+03  KE= 4.945435611787D+02
                          Isotropic Fermi Contact Couplings
        Atom                 a.u.       MegaHertz       Gauss      10(-4) cm-1
     1  O(17)              0.00777      -4.71010      -1.68068      -1.57112
     2  C(13)             -0.01015     -11.41014      -4.07142      -3.80601
     3  C(13)              0.04153      46.68395      16.65800      15.57209
     4  C(13)             -0.00011      -0.12520      -0.04467      -0.04176
     5  C(13)              0.00082       0.92315       0.32940       0.30793
     6  C(13)              0.03962      44.54215      15.89375      14.85766
     7  C(13)             -0.02155     -24.22487      -8.64404      -8.08055
     8  C(13)              0.03950      44.40611      15.84520      14.81228
     9  C(13)             -0.00277      -3.11612      -1.11191      -1.03942
    10  C(13)              0.00271       3.05003       1.08833       1.01738
    11  C(13)              0.03710      41.70668      14.88198      13.91185
    12  C(13)             -0.02159     -24.26738      -8.65921      -8.09473
    13  H(1)               0.00004       0.17403       0.06210       0.05805
    14  H(1)               0.00009       0.42338       0.15107       0.14123
    15  H(1)               0.00526      23.53362       8.39738       7.84997
    16  H(1)              -0.00099      -4.41434      -1.57515      -1.47247
    17  H(1)              -0.00101      -4.49445      -1.60373      -1.49919
    18  H(1)              -0.00343     -15.35225      -5.47806      -5.12096
    19  H(1)              -0.00338     -15.11733      -5.39424      -5.04260
    20  H(1)              -0.00070      -3.11137      -1.11021      -1.03784
    21  H(1)              -0.00108      -4.84194      -1.72772      -1.61510
    22  H(1)              -0.00328     -14.66223      -5.23185      -4.89079
 --------------------------------------------------------
       Center         ----  Spin Dipole Couplings  ----
                      3XX-RR        3YY-RR        3ZZ-RR
 --------------------------------------------------------
     1   Atom       -0.020701     -0.004173      0.024874
     2   Atom       -0.000639      0.002179     -0.001540
     3   Atom       -0.139171     -0.135623      0.274794
     4   Atom       -0.038309     -0.029770      0.068079
     5   Atom       -0.032207     -0.039275      0.071483
     6   Atom       -0.133773     -0.138423      0.272195
     7   Atom        0.029157      0.028885     -0.058041
     8   Atom       -0.136663     -0.131544      0.268207
     9   Atom       -0.027567     -0.020196      0.047763
    10   Atom       -0.035522     -0.042267      0.077789
    11   Atom       -0.126372     -0.131663      0.258035
    12   Atom        0.028808      0.028979     -0.057787
    13   Atom        0.001036      0.000729     -0.001765
    14   Atom        0.005280     -0.002176     -0.003104
    15   Atom        0.000467      0.000671     -0.001138
    16   Atom        0.005454     -0.001478     -0.003976
    17   Atom       -0.002004      0.005940     -0.003936
    18   Atom        0.004624     -0.000623     -0.004000
    19   Atom        0.000366      0.003527     -0.003893
    20   Atom        0.004659     -0.000853     -0.003806
    21   Atom       -0.002212      0.005955     -0.003743
    22   Atom        0.003927     -0.000171     -0.003756
 --------------------------------------------------------
                        XY            XZ            YZ
 --------------------------------------------------------
     1   Atom        0.006442      0.005717      0.028661
     2   Atom        0.002535      0.000392     -0.002032
     3   Atom        0.001748      0.039393      0.029651
     4   Atom        0.000018      0.008070      0.013266
     5   Atom       -0.000733      0.007887      0.010819
     6   Atom        0.001680      0.028682      0.032607
     7   Atom       -0.007695     -0.005090     -0.005830
     8   Atom        0.001602      0.023484      0.031659
     9   Atom       -0.000893      0.005012      0.005184
    10   Atom       -0.000992      0.007303      0.008727
    11   Atom        0.000441      0.021743      0.022315
    12   Atom       -0.008079     -0.006317     -0.005574
    13   Atom        0.003253      0.000002      0.000212
    14   Atom        0.002936     -0.001052     -0.000509
    15   Atom        0.002322     -0.002079     -0.002817
    16   Atom       -0.008080     -0.000175      0.000517
    17   Atom       -0.008049      0.000582     -0.000291
    18   Atom        0.017274     -0.001994     -0.001466
    19   Atom        0.016896     -0.001592     -0.001542
    20   Atom       -0.006989     -0.000043      0.000229
    21   Atom       -0.008226      0.000460     -0.000227
    22   Atom        0.016341     -0.002000     -0.001303
 --------------------------------------------------------


 ---------------------------------------------------------------------------------
              Anisotropic Spin Dipole Couplings in Principal Axis System
 ---------------------------------------------------------------------------------

       Atom             a.u.   MegaHertz   Gauss  10(-4) cm-1        Axes

              Baa    -0.0242     1.754     0.626     0.585  0.7002 -0.6491  0.2973
     1 O(17)  Bbb    -0.0193     1.396     0.498     0.466  0.7025  0.5520 -0.4492
              Bcc     0.0435    -3.151    -1.124    -1.051  0.1275  0.5233  0.8425
 
              Baa    -0.0034    -0.454    -0.162    -0.151 -0.5550  0.4970  0.6671
     2 C(13)  Bbb    -0.0007    -0.099    -0.035    -0.033  0.7098 -0.1352  0.6913
              Bcc     0.0041     0.553     0.197     0.184  0.4337  0.8572 -0.2777
 
              Baa    -0.1431   -19.201    -6.851    -6.405  0.9760  0.1906 -0.1055
     3 C(13)  Bbb    -0.1375   -18.456    -6.586    -6.156 -0.1968  0.9791 -0.0516
              Bcc     0.2806    37.657    13.437    12.561  0.0935  0.0711  0.9931
 
              Baa    -0.0390    -5.239    -1.869    -1.748  0.9878  0.1271 -0.0902
     4 C(13)  Bbb    -0.0314    -4.212    -1.503    -1.405 -0.1375  0.9832 -0.1200
              Bcc     0.0704     9.452     3.373     3.153  0.0734  0.1309  0.9887
 
              Baa    -0.0406    -5.449    -1.944    -1.817  0.1861  0.9766 -0.1074
     5 C(13)  Bbb    -0.0325    -4.361    -1.556    -1.455  0.9798 -0.1927 -0.0543
              Bcc     0.0731     9.810     3.500     3.272  0.0737  0.0951  0.9927
 
              Baa    -0.1411   -18.929    -6.754    -6.314  0.1090  0.9903 -0.0857
     6 C(13)  Bbb    -0.1357   -18.212    -6.499    -6.075  0.9916 -0.1144 -0.0606
              Bcc     0.2768    37.141    13.253    12.389  0.0698  0.0784  0.9945
 
              Baa    -0.0588    -7.889    -2.815    -2.631  0.0639  0.0718  0.9954
     7 C(13)  Bbb     0.0221     2.961     1.057     0.988  0.6997  0.7079 -0.0960
              Bcc     0.0367     4.927     1.758     1.644  0.7116 -0.7026  0.0050
 
              Baa    -0.1380   -18.523    -6.609    -6.179  0.9965  0.0565 -0.0620
     8 C(13)  Bbb    -0.1340   -17.984    -6.417    -5.999 -0.0611  0.9953 -0.0748
              Bcc     0.2721    36.507    13.027    12.177  0.0575  0.0783  0.9953
 
              Baa    -0.0281    -3.771    -1.346    -1.258  0.9840  0.1610 -0.0760
     9 C(13)  Bbb    -0.0204    -2.734    -0.976    -0.912 -0.1659  0.9842 -0.0627
              Bcc     0.0485     6.505     2.321     2.170  0.0647  0.0743  0.9951
 
              Baa    -0.0432    -5.799    -2.069    -1.934  0.2042  0.9754 -0.0827
    10 C(13)  Bbb    -0.0357    -4.785    -1.707    -1.596  0.9769 -0.2085 -0.0468
              Bcc     0.0789    10.584     3.777     3.531  0.0629  0.0712  0.9955
 
              Baa    -0.1331   -17.854    -6.371    -5.956  0.1443  0.9874 -0.0644
    11 C(13)  Bbb    -0.1275   -17.106    -6.104    -5.706  0.9879 -0.1474 -0.0472
              Bcc     0.2605    34.961    12.475    11.662  0.0561  0.0568  0.9968
 
              Baa    -0.0587    -7.874    -2.810    -2.627  0.0783  0.0705  0.9944
    12 C(13)  Bbb     0.0217     2.912     1.039     0.971  0.7045  0.7018 -0.1052
              Bcc     0.0370     4.962     1.770     1.655 -0.7053  0.7089  0.0053
 
              Baa    -0.0024    -1.286    -0.459    -0.429 -0.6679  0.7077 -0.2303
    13 H(1)   Bbb    -0.0017    -0.924    -0.330    -0.308 -0.1768  0.1497  0.9728
              Bcc     0.0041     2.210     0.789     0.737  0.7229  0.6905  0.0251
 
              Baa    -0.0034    -1.791    -0.639    -0.597 -0.1221  0.6330  0.7645
    14 H(1)   Bbb    -0.0031    -1.644    -0.587    -0.548 -0.3261  0.7019 -0.6332
              Bcc     0.0064     3.435     1.226     1.146  0.9374  0.3266 -0.1207
 
              Baa    -0.0032    -1.728    -0.617    -0.576  0.1469  0.5194  0.8418
    15 H(1)   Bbb    -0.0017    -0.887    -0.316    -0.296  0.8055 -0.5568  0.2030
              Bcc     0.0049     2.615     0.933     0.872  0.5741  0.6483 -0.5001
 
              Baa    -0.0068    -3.652    -1.303    -1.218  0.5442  0.8308 -0.1167
    16 H(1)   Bbb    -0.0039    -2.107    -0.752    -0.703  0.0885  0.0815  0.9927
              Bcc     0.0108     5.758     2.055     1.921  0.8343 -0.5506 -0.0292
 
              Baa    -0.0070    -3.759    -1.341    -1.254  0.8459  0.5219 -0.1096
    17 H(1)   Bbb    -0.0039    -2.091    -0.746    -0.698  0.0736  0.0893  0.9933
              Bcc     0.0110     5.850     2.088     1.951 -0.5282  0.8483 -0.0372
 
              Baa    -0.0155    -8.256    -2.946    -2.754 -0.6527  0.7575 -0.0166
    18 H(1)   Bbb    -0.0043    -2.270    -0.810    -0.757  0.0676  0.0800  0.9945
              Bcc     0.0197    10.526     3.756     3.511  0.7546  0.6479 -0.1034
 
              Baa    -0.0150    -8.017    -2.861    -2.674  0.7398 -0.6727  0.0126
    19 H(1)   Bbb    -0.0041    -2.190    -0.781    -0.730  0.0550  0.0792  0.9953
              Bcc     0.0191    10.206     3.642     3.404  0.6706  0.7356 -0.0956
 
              Baa    -0.0056    -3.001    -1.071    -1.001  0.5596  0.8239 -0.0902
    20 H(1)   Bbb    -0.0038    -2.024    -0.722    -0.675  0.0610  0.0676  0.9958
              Bcc     0.0094     5.025     1.793     1.676  0.8265 -0.5627 -0.0124
 
              Baa    -0.0073    -3.913    -1.396    -1.305  0.8484  0.5239 -0.0756
    21 H(1)   Bbb    -0.0037    -1.993    -0.711    -0.665  0.0488  0.0648  0.9967
              Bcc     0.0111     5.905     2.107     1.970 -0.5271  0.8493 -0.0294
 
              Baa    -0.0146    -7.791    -2.780    -2.599 -0.6630  0.7479 -0.0324
    22 H(1)   Bbb    -0.0040    -2.131    -0.760    -0.711  0.0573  0.0939  0.9939
              Bcc     0.0186     9.922     3.540     3.310  0.7464  0.6572 -0.1051
 

 ---------------------------------------------------------------------------------

 ******************************Gaussian NBO Version 3.1******************************
             N A T U R A L   A T O M I C   O R B I T A L   A N D
          N A T U R A L   B O N D   O R B I T A L   A N A L Y S I S
 ******************************Gaussian NBO Version 3.1******************************
       /RESON  / : Allow strongly delocalized NBO set

 Analyzing the SCF density

 Job title: 28                                                              

 Storage needed:    144264 in NPA,    191248 in NBO ( 939521456 available)
 GSVD:  LWork=       30604 too small for GESVD, short by        2426 words or        2426 for optimal perf.


 NATURAL POPULATIONS:  Natural atomic orbital occupancies 
                                                          
   NAO  Atom  No  lang   Type(AO)    Occupancy
 --------------------------------------------
     1    O    1  S      Cor( 1S)     1.99975
     2    O    1  S      Val( 2S)     1.68175
     3    O    1  S      Ryd( 3S)     0.00135
     4    O    1  px     Val( 2p)     1.78433
     5    O    1  px     Ryd( 3p)     0.00199
     6    O    1  py     Val( 2p)     1.57485
     7    O    1  py     Ryd( 3p)     0.00224
     8    O    1  pz     Val( 2p)     1.68621
     9    O    1  pz     Ryd( 3p)     0.00082
    10    O    1  dxy    Ryd( 3d)     0.00067
    11    O    1  dxz    Ryd( 3d)     0.00103
    12    O    1  dyz    Ryd( 3d)     0.00105
    13    O    1  dx2y2  Ryd( 3d)     0.00029
    14    O    1  dz2    Ryd( 3d)     0.00118

    15    C    2  S      Cor( 1S)     1.99907
    16    C    2  S      Val( 2S)     0.99374
    17    C    2  S      Ryd( 3S)     0.00297
    18    C    2  px     Val( 2p)     1.13823
    19    C    2  px     Ryd( 3p)     0.00314
    20    C    2  py     Val( 2p)     0.96833
    21    C    2  py     Ryd( 3p)     0.00360
    22    C    2  pz     Val( 2p)     0.95244
    23    C    2  pz     Ryd( 3p)     0.00255
    24    C    2  dxy    Ryd( 3d)     0.00140
    25    C    2  dxz    Ryd( 3d)     0.00102
    26    C    2  dyz    Ryd( 3d)     0.00179
    27    C    2  dx2y2  Ryd( 3d)     0.00075
    28    C    2  dz2    Ryd( 3d)     0.00170

    29    C    3  S      Cor( 1S)     1.99884
    30    C    3  S      Val( 2S)     0.87972
    31    C    3  S      Ryd( 3S)     0.00236
    32    C    3  px     Val( 2p)     1.07603
    33    C    3  px     Ryd( 3p)     0.00399
    34    C    3  py     Val( 2p)     1.09529
    35    C    3  py     Ryd( 3p)     0.00593
    36    C    3  pz     Val( 2p)     0.83542
    37    C    3  pz     Ryd( 3p)     0.00215
    38    C    3  dxy    Ryd( 3d)     0.00084
    39    C    3  dxz    Ryd( 3d)     0.00050
    40    C    3  dyz    Ryd( 3d)     0.00083
    41    C    3  dx2y2  Ryd( 3d)     0.00101
    42    C    3  dz2    Ryd( 3d)     0.00044

    43    C    4  S      Cor( 1S)     1.99887
    44    C    4  S      Val( 2S)     0.95413
    45    C    4  S      Ryd( 3S)     0.00150
    46    C    4  px     Val( 2p)     1.19972
    47    C    4  px     Ryd( 3p)     0.00689
    48    C    4  py     Val( 2p)     1.07212
    49    C    4  py     Ryd( 3p)     0.00349
    50    C    4  pz     Val( 2p)     0.91557
    51    C    4  pz     Ryd( 3p)     0.00091
    52    C    4  dxy    Ryd( 3d)     0.00073
    53    C    4  dxz    Ryd( 3d)     0.00044
    54    C    4  dyz    Ryd( 3d)     0.00050
    55    C    4  dx2y2  Ryd( 3d)     0.00080
    56    C    4  dz2    Ryd( 3d)     0.00039

    57    C    5  S      Cor( 1S)     1.99895
    58    C    5  S      Val( 2S)     0.96156
    59    C    5  S      Ryd( 3S)     0.00109
    60    C    5  px     Val( 2p)     1.06713
    61    C    5  px     Ryd( 3p)     0.00425
    62    C    5  py     Val( 2p)     1.19979
    63    C    5  py     Ryd( 3p)     0.00664
    64    C    5  pz     Val( 2p)     0.90942
    65    C    5  pz     Ryd( 3p)     0.00073
    66    C    5  dxy    Ryd( 3d)     0.00074
    67    C    5  dxz    Ryd( 3d)     0.00049
    68    C    5  dyz    Ryd( 3d)     0.00047
    69    C    5  dx2y2  Ryd( 3d)     0.00080
    70    C    5  dz2    Ryd( 3d)     0.00039

    71    C    6  S      Cor( 1S)     1.99891
    72    C    6  S      Val( 2S)     0.95390
    73    C    6  S      Ryd( 3S)     0.00168
    74    C    6  px     Val( 2p)     1.14382
    75    C    6  px     Ryd( 3p)     0.00543
    76    C    6  py     Val( 2p)     1.11438
    77    C    6  py     Ryd( 3p)     0.00473
    78    C    6  pz     Val( 2p)     0.83702
    79    C    6  pz     Ryd( 3p)     0.00071
    80    C    6  dxy    Ryd( 3d)     0.00077
    81    C    6  dxz    Ryd( 3d)     0.00062
    82    C    6  dyz    Ryd( 3d)     0.00044
    83    C    6  dx2y2  Ryd( 3d)     0.00078
    84    C    6  dz2    Ryd( 3d)     0.00041

    85    C    7  S      Cor( 1S)     1.99886
    86    C    7  S      Val( 2S)     0.85596
    87    C    7  S      Ryd( 3S)     0.00203
    88    C    7  px     Val( 2p)     1.09880
    89    C    7  px     Ryd( 3p)     0.00482
    90    C    7  py     Val( 2p)     1.09731
    91    C    7  py     Ryd( 3p)     0.00493
    92    C    7  pz     Val( 2p)     1.01634
    93    C    7  pz     Ryd( 3p)     0.00082
    94    C    7  dxy    Ryd( 3d)     0.00080
    95    C    7  dxz    Ryd( 3d)     0.00052
    96    C    7  dyz    Ryd( 3d)     0.00050
    97    C    7  dx2y2  Ryd( 3d)     0.00083
    98    C    7  dz2    Ryd( 3d)     0.00042

    99    C    8  S      Cor( 1S)     1.99891
   100    C    8  S      Val( 2S)     0.95334
   101    C    8  S      Ryd( 3S)     0.00170
   102    C    8  px     Val( 2p)     1.11526
   103    C    8  px     Ryd( 3p)     0.00477
   104    C    8  py     Val( 2p)     1.14285
   105    C    8  py     Ryd( 3p)     0.00551
   106    C    8  pz     Val( 2p)     0.84158
   107    C    8  pz     Ryd( 3p)     0.00069
   108    C    8  dxy    Ryd( 3d)     0.00077
   109    C    8  dxz    Ryd( 3d)     0.00043
   110    C    8  dyz    Ryd( 3d)     0.00061
   111    C    8  dx2y2  Ryd( 3d)     0.00077
   112    C    8  dz2    Ryd( 3d)     0.00041

   113    C    9  S      Cor( 1S)     1.99895
   114    C    9  S      Val( 2S)     0.96452
   115    C    9  S      Ryd( 3S)     0.00119
   116    C    9  px     Val( 2p)     1.20112
   117    C    9  px     Ryd( 3p)     0.00650
   118    C    9  py     Val( 2p)     1.06819
   119    C    9  py     Ryd( 3p)     0.00412
   120    C    9  pz     Val( 2p)     0.91724
   121    C    9  pz     Ryd( 3p)     0.00070
   122    C    9  dxy    Ryd( 3d)     0.00074
   123    C    9  dxz    Ryd( 3d)     0.00047
   124    C    9  dyz    Ryd( 3d)     0.00048
   125    C    9  dx2y2  Ryd( 3d)     0.00080
   126    C    9  dz2    Ryd( 3d)     0.00039

   127    C   10  S      Cor( 1S)     1.99895
   128    C   10  S      Val( 2S)     0.96474
   129    C   10  S      Ryd( 3S)     0.00121
   130    C   10  px     Val( 2p)     1.06818
   131    C   10  px     Ryd( 3p)     0.00404
   132    C   10  py     Val( 2p)     1.19956
   133    C   10  py     Ryd( 3p)     0.00652
   134    C   10  pz     Val( 2p)     0.90721
   135    C   10  pz     Ryd( 3p)     0.00066
   136    C   10  dxy    Ryd( 3d)     0.00075
   137    C   10  dxz    Ryd( 3d)     0.00050
   138    C   10  dyz    Ryd( 3d)     0.00047
   139    C   10  dx2y2  Ryd( 3d)     0.00080
   140    C   10  dz2    Ryd( 3d)     0.00039

   141    C   11  S      Cor( 1S)     1.99893
   142    C   11  S      Val( 2S)     0.95258
   143    C   11  S      Ryd( 3S)     0.00177
   144    C   11  px     Val( 2p)     1.14569
   145    C   11  px     Ryd( 3p)     0.00506
   146    C   11  py     Val( 2p)     1.12349
   147    C   11  py     Ryd( 3p)     0.00486
   148    C   11  pz     Val( 2p)     0.82836
   149    C   11  pz     Ryd( 3p)     0.00091
   150    C   11  dxy    Ryd( 3d)     0.00076
   151    C   11  dxz    Ryd( 3d)     0.00061
   152    C   11  dyz    Ryd( 3d)     0.00044
   153    C   11  dx2y2  Ryd( 3d)     0.00078
   154    C   11  dz2    Ryd( 3d)     0.00041

   155    C   12  S      Cor( 1S)     1.99882
   156    C   12  S      Val( 2S)     0.84851
   157    C   12  S      Ryd( 3S)     0.00229
   158    C   12  px     Val( 2p)     1.09553
   159    C   12  px     Ryd( 3p)     0.00463
   160    C   12  py     Val( 2p)     1.10151
   161    C   12  py     Ryd( 3p)     0.00535
   162    C   12  pz     Val( 2p)     1.01655
   163    C   12  pz     Ryd( 3p)     0.00103
   164    C   12  dxy    Ryd( 3d)     0.00081
   165    C   12  dxz    Ryd( 3d)     0.00046
   166    C   12  dyz    Ryd( 3d)     0.00049
   167    C   12  dx2y2  Ryd( 3d)     0.00079
   168    C   12  dz2    Ryd( 3d)     0.00043

   169    H   13  S      Val( 1S)     0.51452
   170    H   13  S      Ryd( 2S)     0.00107
   171    H   13  px     Ryd( 2p)     0.00183
   172    H   13  py     Ryd( 2p)     0.00184
   173    H   13  pz     Ryd( 2p)     0.00112

   174    H   14  S      Val( 1S)     0.78883
   175    H   14  S      Ryd( 2S)     0.00199
   176    H   14  px     Ryd( 2p)     0.00067
   177    H   14  py     Ryd( 2p)     0.00025
   178    H   14  pz     Ryd( 2p)     0.00015

   179    H   15  S      Val( 1S)     0.78198
   180    H   15  S      Ryd( 2S)     0.00219
   181    H   15  px     Ryd( 2p)     0.00024
   182    H   15  py     Ryd( 2p)     0.00029
   183    H   15  pz     Ryd( 2p)     0.00062

   184    H   16  S      Val( 1S)     0.74158
   185    H   16  S      Ryd( 2S)     0.00156
   186    H   16  px     Ryd( 2p)     0.00079
   187    H   16  py     Ryd( 2p)     0.00015
   188    H   16  pz     Ryd( 2p)     0.00012

   189    H   17  S      Val( 1S)     0.73720
   190    H   17  S      Ryd( 2S)     0.00141
   191    H   17  px     Ryd( 2p)     0.00013
   192    H   17  py     Ryd( 2p)     0.00081
   193    H   17  pz     Ryd( 2p)     0.00011

   194    H   18  S      Val( 1S)     0.74576
   195    H   18  S      Ryd( 2S)     0.00165
   196    H   18  px     Ryd( 2p)     0.00046
   197    H   18  py     Ryd( 2p)     0.00049
   198    H   18  pz     Ryd( 2p)     0.00012

   199    H   19  S      Val( 1S)     0.74658
   200    H   19  S      Ryd( 2S)     0.00167
   201    H   19  px     Ryd( 2p)     0.00050
   202    H   19  py     Ryd( 2p)     0.00045
   203    H   19  pz     Ryd( 2p)     0.00013

   204    H   20  S      Val( 1S)     0.73802
   205    H   20  S      Ryd( 2S)     0.00139
   206    H   20  px     Ryd( 2p)     0.00081
   207    H   20  py     Ryd( 2p)     0.00013
   208    H   20  pz     Ryd( 2p)     0.00011

   209    H   21  S      Val( 1S)     0.73937
   210    H   21  S      Ryd( 2S)     0.00141
   211    H   21  px     Ryd( 2p)     0.00013
   212    H   21  py     Ryd( 2p)     0.00081
   213    H   21  pz     Ryd( 2p)     0.00011

   214    H   22  S      Val( 1S)     0.73792
   215    H   22  S      Ryd( 2S)     0.00393
   216    H   22  px     Ryd( 2p)     0.00050
   217    H   22  py     Ryd( 2p)     0.00049
   218    H   22  pz     Ryd( 2p)     0.00013

 WARNING:  1 low occupancy (<1.9990e) core orbital  found on  C    3
           1 low occupancy (<1.9990e) core orbital  found on  C    4
           1 low occupancy (<1.9990e) core orbital  found on  C    5
           1 low occupancy (<1.9990e) core orbital  found on  C    6
           1 low occupancy (<1.9990e) core orbital  found on  C    7
           1 low occupancy (<1.9990e) core orbital  found on  C    8
           1 low occupancy (<1.9990e) core orbital  found on  C    9
           1 low occupancy (<1.9990e) core orbital  found on  C   10
           1 low occupancy (<1.9990e) core orbital  found on  C   11
           1 low occupancy (<1.9990e) core orbital  found on  C   12


 Summary of Natural Population Analysis:                  
                                                          
                                       Natural Population 
                Natural  -----------------------------------------------
    Atom  No    Charge         Core      Valence    Rydberg      Total
 -----------------------------------------------------------------------
      O    1   -0.73752      1.99975     6.72714    0.01062     8.73752
      C    2   -0.07073      1.99907     4.05274    0.01891     6.07073
      C    3    0.09664      1.99884     3.88646    0.01805     5.90336
      C    4   -0.15607      1.99887     4.14154    0.01566     6.15607
      C    5   -0.15246      1.99895     4.13790    0.01561     6.15246
      C    6   -0.06361      1.99891     4.04912    0.01557     6.06361
      C    7   -0.08294      1.99886     4.06842    0.01567     6.08294
      C    8   -0.06761      1.99891     4.05303    0.01567     6.06761
      C    9   -0.16541      1.99895     4.15107    0.01539     6.16541
      C   10   -0.15397      1.99895     4.13969    0.01533     6.15397
      C   11   -0.06465      1.99893     4.05012    0.01560     6.06465
      C   12   -0.07719      1.99882     4.06209    0.01628     6.07719
      H   13    0.47962      0.00000     0.51452    0.00586     0.52038
      H   14    0.20811      0.00000     0.78883    0.00306     0.79189
      H   15    0.21468      0.00000     0.78198    0.00334     0.78532
      H   16    0.25581      0.00000     0.74158    0.00261     0.74419
      H   17    0.26034      0.00000     0.73720    0.00246     0.73966
      H   18    0.25153      0.00000     0.74576    0.00272     0.74847
      H   19    0.25068      0.00000     0.74658    0.00274     0.74932
      H   20    0.25954      0.00000     0.73802    0.00244     0.74046
      H   21    0.25817      0.00000     0.73937    0.00246     0.74183
      H   22    0.25702      0.00000     0.73792    0.00506     0.74298
 =======================================================================
   * Total *    1.00000     23.98782    58.79107    0.22111    83.00000

                                 Natural Population      
 --------------------------------------------------------
   Core                      23.98782 ( 99.9492% of  24)
   Valence                   58.79107 ( 99.6459% of  59)
   Natural Minimal Basis     82.77889 ( 99.7336% of  83)
   Natural Rydberg Basis      0.22111 (  0.2664% of  83)
 --------------------------------------------------------

    Atom  No          Natural Electron Configuration
 ----------------------------------------------------------------------------
      O    1      [core]2S( 1.68)2p( 5.05)3p( 0.01)
      C    2      [core]2S( 0.99)2p( 3.06)3p( 0.01)3d( 0.01)
      C    3      [core]2S( 0.88)2p( 3.01)3p( 0.01)
      C    4      [core]2S( 0.95)2p( 3.19)3p( 0.01)
      C    5      [core]2S( 0.96)2p( 3.18)3p( 0.01)
      C    6      [core]2S( 0.95)2p( 3.10)3p( 0.01)
      C    7      [core]2S( 0.86)2p( 3.21)3p( 0.01)
      C    8      [core]2S( 0.95)2p( 3.10)3p( 0.01)
      C    9      [core]2S( 0.96)2p( 3.19)3p( 0.01)
      C   10      [core]2S( 0.96)2p( 3.17)3p( 0.01)
      C   11      [core]2S( 0.95)2p( 3.10)3p( 0.01)
      C   12      [core]2S( 0.85)2p( 3.21)3p( 0.01)
      H   13            1S( 0.51)
      H   14            1S( 0.79)
      H   15            1S( 0.78)
      H   16            1S( 0.74)
      H   17            1S( 0.74)
      H   18            1S( 0.75)
      H   19            1S( 0.75)
      H   20            1S( 0.74)
      H   21            1S( 0.74)
      H   22            1S( 0.74)


 ***************************************************
 *******         Alpha spin orbitals         *******
 ***************************************************


 NATURAL POPULATIONS:  Natural atomic orbital occupancies 
                                                          
   NAO  Atom  No  lang   Type(AO)    Occupancy      Energy
 ----------------------------------------------------------
     1    O    1  S      Cor( 1S)     0.99988     -19.09617
     2    O    1  S      Val( 2S)     0.84111      -0.99658
     3    O    1  S      Ryd( 3S)     0.00069       1.24198
     4    O    1  px     Val( 2p)     0.89212      -0.42803
     5    O    1  px     Ryd( 3p)     0.00100       0.98707
     6    O    1  py     Val( 2p)     0.78844      -0.41871
     7    O    1  py     Ryd( 3p)     0.00112       1.06328
     8    O    1  pz     Val( 2p)     0.84649      -0.43867
     9    O    1  pz     Ryd( 3p)     0.00041       0.95233
    10    O    1  dxy    Ryd( 3d)     0.00033       3.04522
    11    O    1  dxz    Ryd( 3d)     0.00052       2.70369
    12    O    1  dyz    Ryd( 3d)     0.00053       2.91145
    13    O    1  dx2y2  Ryd( 3d)     0.00014       2.70498
    14    O    1  dz2    Ryd( 3d)     0.00060       2.77571

    15    C    2  S      Cor( 1S)     0.99954     -10.28402
    16    C    2  S      Val( 2S)     0.49631      -0.36743
    17    C    2  S      Ryd( 3S)     0.00150       0.67958
    18    C    2  px     Val( 2p)     0.56756      -0.23525
    19    C    2  px     Ryd( 3p)     0.00158       0.50615
    20    C    2  py     Val( 2p)     0.48353      -0.22946
    21    C    2  py     Ryd( 3p)     0.00184       0.46834
    22    C    2  pz     Val( 2p)     0.47466      -0.22178
    23    C    2  pz     Ryd( 3p)     0.00134       0.42302
    24    C    2  dxy    Ryd( 3d)     0.00069       2.19288
    25    C    2  dxz    Ryd( 3d)     0.00052       1.89226
    26    C    2  dyz    Ryd( 3d)     0.00095       2.14297
    27    C    2  dx2y2  Ryd( 3d)     0.00038       2.03648
    28    C    2  dz2    Ryd( 3d)     0.00085       2.13817

    29    C    3  S      Cor( 1S)     0.99942     -10.25916
    30    C    3  S      Val( 2S)     0.44411      -0.31154
    31    C    3  S      Ryd( 3S)     0.00119       0.41386
    32    C    3  px     Val( 2p)     0.54124      -0.23631
    33    C    3  px     Ryd( 3p)     0.00199       0.82236
    34    C    3  py     Val( 2p)     0.54965      -0.24548
    35    C    3  py     Ryd( 3p)     0.00298       0.82379
    36    C    3  pz     Val( 2p)     0.52136      -0.29889
    37    C    3  pz     Ryd( 3p)     0.00118       0.47701
    38    C    3  dxy    Ryd( 3d)     0.00042       2.21489
    39    C    3  dxz    Ryd( 3d)     0.00025       1.74022
    40    C    3  dyz    Ryd( 3d)     0.00050       1.74358
    41    C    3  dx2y2  Ryd( 3d)     0.00051       2.27013
    42    C    3  dz2    Ryd( 3d)     0.00016       1.99075

    43    C    4  S      Cor( 1S)     0.99944     -10.24492
    44    C    4  S      Val( 2S)     0.47745      -0.32426
    45    C    4  S      Ryd( 3S)     0.00076       0.42178
    46    C    4  px     Val( 2p)     0.60030      -0.24160
    47    C    4  px     Ryd( 3p)     0.00347       0.85664
    48    C    4  py     Val( 2p)     0.53480      -0.21717
    49    C    4  py     Ryd( 3p)     0.00176       0.53526
    50    C    4  pz     Val( 2p)     0.48480      -0.28608
    51    C    4  pz     Ryd( 3p)     0.00054       0.39849
    52    C    4  dxy    Ryd( 3d)     0.00036       2.27906
    53    C    4  dxz    Ryd( 3d)     0.00020       1.73612
    54    C    4  dyz    Ryd( 3d)     0.00037       1.77948
    55    C    4  dx2y2  Ryd( 3d)     0.00040       2.31204
    56    C    4  dz2    Ryd( 3d)     0.00018       2.02926

    57    C    5  S      Cor( 1S)     0.99947     -10.24919
    58    C    5  S      Val( 2S)     0.48122      -0.33006
    59    C    5  S      Ryd( 3S)     0.00055       0.42083
    60    C    5  px     Val( 2p)     0.53211      -0.21561
    61    C    5  px     Ryd( 3p)     0.00213       0.50199
    62    C    5  py     Val( 2p)     0.60044      -0.23745
    63    C    5  py     Ryd( 3p)     0.00335       0.84004
    64    C    5  pz     Val( 2p)     0.48381      -0.28564
    65    C    5  pz     Ryd( 3p)     0.00046       0.39288
    66    C    5  dxy    Ryd( 3d)     0.00037       2.26402
    67    C    5  dxz    Ryd( 3d)     0.00037       1.76696
    68    C    5  dyz    Ryd( 3d)     0.00022       1.73504
    69    C    5  dx2y2  Ryd( 3d)     0.00040       2.31073
    70    C    5  dz2    Ryd( 3d)     0.00017       2.03585

    71    C    6  S      Cor( 1S)     0.99946     -10.25799
    72    C    6  S      Val( 2S)     0.48126      -0.33780
    73    C    6  S      Ryd( 3S)     0.00084       0.41723
    74    C    6  px     Val( 2p)     0.57365      -0.23852
    75    C    6  px     Ryd( 3p)     0.00272       0.71430
    76    C    6  py     Val( 2p)     0.56022      -0.22815
    77    C    6  py     Ryd( 3p)     0.00237       0.65021
    78    C    6  pz     Val( 2p)     0.52423      -0.30642
    79    C    6  pz     Ryd( 3p)     0.00050       0.38589
    80    C    6  dxy    Ryd( 3d)     0.00039       2.34034
    81    C    6  dxz    Ryd( 3d)     0.00038       1.74292
    82    C    6  dyz    Ryd( 3d)     0.00021       1.73592
    83    C    6  dx2y2  Ryd( 3d)     0.00040       2.24711
    84    C    6  dz2    Ryd( 3d)     0.00015       2.01228

    85    C    7  S      Cor( 1S)     0.99943     -10.24335
    86    C    7  S      Val( 2S)     0.42610      -0.27777
    87    C    7  S      Ryd( 3S)     0.00102       0.42158
    88    C    7  px     Val( 2p)     0.54741      -0.24134
    89    C    7  px     Ryd( 3p)     0.00244       0.90722
    90    C    7  py     Val( 2p)     0.54661      -0.24139
    91    C    7  py     Ryd( 3p)     0.00249       0.90814
    92    C    7  pz     Val( 2p)     0.48829      -0.27722
    93    C    7  pz     Ryd( 3p)     0.00046       0.47704
    94    C    7  dxy    Ryd( 3d)     0.00040       2.28813
    95    C    7  dxz    Ryd( 3d)     0.00030       1.73754
    96    C    7  dyz    Ryd( 3d)     0.00030       1.74125
    97    C    7  dx2y2  Ryd( 3d)     0.00041       2.26411
    98    C    7  dz2    Ryd( 3d)     0.00021       2.02352

    99    C    8  S      Cor( 1S)     0.99946     -10.25598
   100    C    8  S      Val( 2S)     0.48096      -0.33581
   101    C    8  S      Ryd( 3S)     0.00085       0.41806
   102    C    8  px     Val( 2p)     0.56033      -0.22640
   103    C    8  px     Ryd( 3p)     0.00239       0.65722
   104    C    8  py     Val( 2p)     0.57342      -0.23697
   105    C    8  py     Ryd( 3p)     0.00276       0.71222
   106    C    8  pz     Val( 2p)     0.52498      -0.30433
   107    C    8  pz     Ryd( 3p)     0.00047       0.38628
   108    C    8  dxy    Ryd( 3d)     0.00039       2.34251
   109    C    8  dxz    Ryd( 3d)     0.00021       1.73544
   110    C    8  dyz    Ryd( 3d)     0.00036       1.74492
   111    C    8  dx2y2  Ryd( 3d)     0.00039       2.24983
   112    C    8  dz2    Ryd( 3d)     0.00015       2.01598

   113    C    9  S      Cor( 1S)     0.99948     -10.24626
   114    C    9  S      Val( 2S)     0.48231      -0.32826
   115    C    9  S      Ryd( 3S)     0.00060       0.41729
   116    C    9  px     Val( 2p)     0.60073      -0.23490
   117    C    9  px     Ryd( 3p)     0.00328       0.83879
   118    C    9  py     Val( 2p)     0.53247      -0.21367
   119    C    9  py     Ryd( 3p)     0.00207       0.50340
   120    C    9  pz     Val( 2p)     0.47833      -0.28128
   121    C    9  pz     Ryd( 3p)     0.00041       0.39489
   122    C    9  dxy    Ryd( 3d)     0.00036       2.26660
   123    C    9  dxz    Ryd( 3d)     0.00022       1.73455
   124    C    9  dyz    Ryd( 3d)     0.00036       1.76807
   125    C    9  dx2y2  Ryd( 3d)     0.00040       2.31327
   126    C    9  dz2    Ryd( 3d)     0.00018       2.03810

   127    C   10  S      Cor( 1S)     0.99948     -10.24739
   128    C   10  S      Val( 2S)     0.48299      -0.32947
   129    C   10  S      Ryd( 3S)     0.00061       0.42484
   130    C   10  px     Val( 2p)     0.53280      -0.21235
   131    C   10  px     Ryd( 3p)     0.00202       0.50782
   132    C   10  py     Val( 2p)     0.60037      -0.23516
   133    C   10  py     Ryd( 3p)     0.00329       0.84159
   134    C   10  pz     Val( 2p)     0.48500      -0.28388
   135    C   10  pz     Ryd( 3p)     0.00040       0.39577
   136    C   10  dxy    Ryd( 3d)     0.00037       2.26497
   137    C   10  dxz    Ryd( 3d)     0.00036       1.76635
   138    C   10  dyz    Ryd( 3d)     0.00022       1.73204
   139    C   10  dx2y2  Ryd( 3d)     0.00040       2.31662
   140    C   10  dz2    Ryd( 3d)     0.00017       2.03943

   141    C   11  S      Cor( 1S)     0.99947     -10.25220
   142    C   11  S      Val( 2S)     0.48034      -0.33181
   143    C   11  S      Ryd( 3S)     0.00089       0.41378
   144    C   11  px     Val( 2p)     0.57418      -0.23479
   145    C   11  px     Ryd( 3p)     0.00254       0.76510
   146    C   11  py     Val( 2p)     0.56430      -0.22250
   147    C   11  py     Ryd( 3p)     0.00243       0.69004
   148    C   11  pz     Val( 2p)     0.51610      -0.30096
   149    C   11  pz     Ryd( 3p)     0.00058       0.40119
   150    C   11  dxy    Ryd( 3d)     0.00038       2.35870
   151    C   11  dxz    Ryd( 3d)     0.00038       1.74153
   152    C   11  dyz    Ryd( 3d)     0.00021       1.74243
   153    C   11  dx2y2  Ryd( 3d)     0.00039       2.27611
   154    C   11  dz2    Ryd( 3d)     0.00015       2.02307

   155    C   12  S      Cor( 1S)     0.99941     -10.24051
   156    C   12  S      Val( 2S)     0.42239      -0.27048
   157    C   12  S      Ryd( 3S)     0.00115       0.42869
   158    C   12  px     Val( 2p)     0.54573      -0.23645
   159    C   12  px     Ryd( 3p)     0.00234       0.93250
   160    C   12  py     Val( 2p)     0.54883      -0.24147
   161    C   12  py     Ryd( 3p)     0.00271       0.93555
   162    C   12  pz     Val( 2p)     0.48850      -0.27579
   163    C   12  pz     Ryd( 3p)     0.00060       0.49227
   164    C   12  dxy    Ryd( 3d)     0.00040       2.29729
   165    C   12  dxz    Ryd( 3d)     0.00027       1.74422
   166    C   12  dyz    Ryd( 3d)     0.00029       1.74020
   167    C   12  dx2y2  Ryd( 3d)     0.00039       2.25196
   168    C   12  dz2    Ryd( 3d)     0.00022       2.02579

   169    H   13  S      Val( 1S)     0.25730      -0.01655
   170    H   13  S      Ryd( 2S)     0.00053       0.29099
   171    H   13  px     Ryd( 2p)     0.00091       1.88184
   172    H   13  py     Ryd( 2p)     0.00092       1.97760
   173    H   13  pz     Ryd( 2p)     0.00056       1.63348

   174    H   14  S      Val( 1S)     0.39455      -0.07798
   175    H   14  S      Ryd( 2S)     0.00099       0.22902
   176    H   14  px     Ryd( 2p)     0.00034       2.08411
   177    H   14  py     Ryd( 2p)     0.00012       1.77446
   178    H   14  pz     Ryd( 2p)     0.00007       1.66017

   179    H   15  S      Val( 1S)     0.39675      -0.09321
   180    H   15  S      Ryd( 2S)     0.00121       0.22831
   181    H   15  px     Ryd( 2p)     0.00012       1.66269
   182    H   15  py     Ryd( 2p)     0.00014       1.81016
   183    H   15  pz     Ryd( 2p)     0.00032       2.08149

   184    H   16  S      Val( 1S)     0.36993      -0.07052
   185    H   16  S      Ryd( 2S)     0.00077       0.20141
   186    H   16  px     Ryd( 2p)     0.00039       2.19875
   187    H   16  py     Ryd( 2p)     0.00007       1.87331
   188    H   16  pz     Ryd( 2p)     0.00006       1.50760

   189    H   17  S      Val( 1S)     0.36771      -0.06483
   190    H   17  S      Ryd( 2S)     0.00070       0.18383
   191    H   17  px     Ryd( 2p)     0.00006       1.86133
   192    H   17  py     Ryd( 2p)     0.00040       2.19425
   193    H   17  pz     Ryd( 2p)     0.00006       1.49934

   194    H   18  S      Val( 1S)     0.36964      -0.08055
   195    H   18  S      Ryd( 2S)     0.00082       0.18727
   196    H   18  px     Ryd( 2p)     0.00022       2.03409
   197    H   18  py     Ryd( 2p)     0.00024       2.01228
   198    H   18  pz     Ryd( 2p)     0.00008       1.49773

   199    H   19  S      Val( 1S)     0.37010      -0.07928
   200    H   19  S      Ryd( 2S)     0.00083       0.18875
   201    H   19  px     Ryd( 2p)     0.00024       2.01324
   202    H   19  py     Ryd( 2p)     0.00022       2.02548
   203    H   19  pz     Ryd( 2p)     0.00008       1.49741

   204    H   20  S      Val( 1S)     0.36841      -0.06190
   205    H   20  S      Ryd( 2S)     0.00069       0.18585
   206    H   20  px     Ryd( 2p)     0.00040       2.19650
   207    H   20  py     Ryd( 2p)     0.00006       1.86080
   208    H   20  pz     Ryd( 2p)     0.00006       1.49965

   209    H   21  S      Val( 1S)     0.36871      -0.06248
   210    H   21  S      Ryd( 2S)     0.00070       0.18639
   211    H   21  px     Ryd( 2p)     0.00007       1.86585
   212    H   21  py     Ryd( 2p)     0.00040       2.19785
   213    H   21  pz     Ryd( 2p)     0.00006       1.50036

   214    H   22  S      Val( 1S)     0.36596      -0.06677
   215    H   22  S      Ryd( 2S)     0.00197       0.23321
   216    H   22  px     Ryd( 2p)     0.00024       2.05859
   217    H   22  py     Ryd( 2p)     0.00024       2.03491
   218    H   22  pz     Ryd( 2p)     0.00008       1.51046


 Summary of Natural Population Analysis:                  
                                                          
                                       Natural Population 
                Natural  -----------------------------------------------
    Atom  No    Charge         Core      Valence    Rydberg      Total
 -----------------------------------------------------------------------
      O    1   -0.37337      0.99988     3.36816    0.00533     4.37337
      C    2   -0.03124      0.99954     2.02206    0.00965     3.03124
      C    3   -0.06495      0.99942     2.05635    0.00918     3.06495
      C    4   -0.10483      0.99944     2.09735    0.00805     3.10483
      C    5   -0.10508      0.99947     2.09759    0.00802     3.10508
      C    6   -0.14676      0.99946     2.13935    0.00795     3.14676
      C    7   -0.01586      0.99943     2.00841    0.00803     3.01586
      C    8   -0.14711      0.99946     2.13968    0.00797     3.14711
      C    9   -0.10119      0.99948     2.09384    0.00787     3.10119
      C   10   -0.10849      0.99948     2.10117    0.00784     3.10849
      C   11   -0.14234      0.99947     2.13492    0.00795     3.14234
      C   12   -0.01322      0.99941     2.00544    0.00837     3.01322
      H   13    0.23977      0.00000     0.25730    0.00293     0.26023
      H   14    0.10392      0.00000     0.39455    0.00153     0.39608
      H   15    0.10146      0.00000     0.39675    0.00179     0.39854
      H   16    0.12877      0.00000     0.36993    0.00130     0.37123
      H   17    0.13107      0.00000     0.36771    0.00123     0.36893
      H   18    0.12900      0.00000     0.36964    0.00136     0.37100
      H   19    0.12853      0.00000     0.37010    0.00137     0.37147
      H   20    0.13037      0.00000     0.36841    0.00122     0.36963
      H   21    0.13006      0.00000     0.36871    0.00123     0.36994
      H   22    0.13151      0.00000     0.36596    0.00253     0.36849
 =======================================================================
   * Total *   -0.00000     11.99392    29.89338    0.11270    42.00000

                                 Natural Population      
 --------------------------------------------------------
   Core                      11.99392 ( 99.9493% of  12)
   Valence                   29.89338 ( 99.6446% of  30)
   Natural Minimal Basis     41.88730 ( 99.7317% of  42)
   Natural Rydberg Basis      0.11270 (  0.2683% of  42)
 --------------------------------------------------------

    Atom  No          Natural Electron Configuration
 ----------------------------------------------------------------------------
      O    1      [core]2S( 0.84)2p( 2.53)
      C    2      [core]2S( 0.50)2p( 1.53)
      C    3      [core]2S( 0.44)2p( 1.61)3p( 0.01)
      C    4      [core]2S( 0.48)2p( 1.62)3p( 0.01)
      C    5      [core]2S( 0.48)2p( 1.62)3p( 0.01)
      C    6      [core]2S( 0.48)2p( 1.66)3p( 0.01)
      C    7      [core]2S( 0.43)2p( 1.58)3p( 0.01)
      C    8      [core]2S( 0.48)2p( 1.66)3p( 0.01)
      C    9      [core]2S( 0.48)2p( 1.61)3p( 0.01)
      C   10      [core]2S( 0.48)2p( 1.62)3p( 0.01)
      C   11      [core]2S( 0.48)2p( 1.65)3p( 0.01)
      C   12      [core]2S( 0.42)2p( 1.58)3p( 0.01)
      H   13            1S( 0.26)
      H   14            1S( 0.39)
      H   15            1S( 0.40)
      H   16            1S( 0.37)
      H   17            1S( 0.37)
      H   18            1S( 0.37)
      H   19            1S( 0.37)
      H   20            1S( 0.37)
      H   21            1S( 0.37)
      H   22            1S( 0.37)


 NATURAL BOND ORBITAL ANALYSIS, alpha spin orbitals:

                       Occupancies       Lewis Structure    Low   High
           Occ.    -------------------  -----------------   occ   occ
  Cycle   Thresh.   Lewis   Non-Lewis     CR  BD  3C  LP    (L)   (NL)   Dev
 =============================================================================
   1(1)    0.90    39.28058   2.71942     12  23   0   7     5      5    0.03
   2(2)    0.90    39.28058   2.71942     12  23   0   7     5      5    0.03
   3(1)    0.80    40.70000   1.30000     12  27   0   3     1      5    0.03
   4(2)    0.80    40.70000   1.30000     12  27   0   3     1      5    0.03
   5(1)    0.70    40.51991   1.48009     12  27   0   3     0      6    0.19
   6(2)    0.70    40.51991   1.48009     12  27   0   3     0      6    0.19
   7(1)    0.60    36.88372   5.11628     12  17   0  13     0     16    0.23
   8(2)    0.60    36.88372   5.11628     12  17   0  13     0     16    0.23

    The hybrids on atom  3 are linearly dependent.  An eigenvalue (  0.000022)
    of the hybrid overlap matrix is too small (<0.00010).

    PRJTHR will be raised from  0.200 to 0.250 and the NBO search repeated.


    The hybrids on atom  3 are linearly dependent.  An eigenvalue (  0.000022)
    of the hybrid overlap matrix is too small (<0.00010).

    PRJTHR will be raised from  0.250 to 0.300 and the NBO search repeated.


    The hybrids on atom  3 are linearly dependent.  An eigenvalue (  0.000022)
    of the hybrid overlap matrix is too small (<0.00010).

    PRJTHR will be raised from  0.300 to 0.350 and the NBO search repeated.


    The hybrids on atom  3 are linearly dependent.  An eigenvalue (  0.000022)
    of the hybrid overlap matrix is too small (<0.00010).

    PRJTHR will be raised from  0.350 to 0.400 and the NBO search repeated.


    The hybrids on atom  3 are linearly dependent.  An eigenvalue (  0.000022)
    of the hybrid overlap matrix is too small (<0.00010).

    PRJTHR will be raised from  0.400 to 0.450 and the NBO search repeated.


    The hybrids on atom  3 are linearly dependent.  An eigenvalue (  0.000019)
    of the hybrid overlap matrix is too small (<0.00010).

    PRJTHR will be raised from  0.450 to 0.500 and the NBO search repeated.

   9(1)    0.50    32.05353   9.94647     12   8   0  22     0     28    0.39
  10(2)    0.50    32.03852   9.96148     12   8   0  22     0     28    0.38
  11(3)    0.50    31.99886  10.00114     12   8   0  22     0     28    0.32
  12(4)    0.50    32.01387   9.98613     12   8   0  22     0     28    0.39
  13(5)    0.50    31.99886  10.00114     12   8   0  22     0     28    0.32
  14(6)    0.50    32.01387   9.98613     12   8   0  22     0     28    0.39
  15(7)    0.50    31.99886  10.00114     12   8   0  22     0     28    0.32
  16(8)    0.50    32.01387   9.98613     12   8   0  22     0     28    0.39
  17(9)    0.50    31.99886  10.00114     12   8   0  22     0     28    0.32
  18(1)    0.80    40.70000   1.30000     12  27   0   3     1      5    0.03
 -----------------------------------------------------------------------------

 Structure accepted: RESONANCE keyword permits strongly delocalized structure

 --------------------------------------------------------
   Core                     11.99393 ( 99.949% of  12)
   Valence Lewis            28.70606 ( 95.687% of  30)
  ==================       ============================
   Total Lewis              40.70000 ( 96.905% of  42)
  -----------------------------------------------------
   Valence non-Lewis         1.21866 (  2.902% of  42)
   Rydberg non-Lewis         0.08135 (  0.194% of  42)
  ==================       ============================
   Total non-Lewis           1.30000 (  3.095% of  42)
 --------------------------------------------------------


       (Occupancy)   Bond orbital/ Coefficients/ Hybrids
 ---------------------------------------------------------------------------------
     1. (0.99574) BD ( 1) O   1 - C   2  
                ( 66.70%)   0.8167* O   1 s( 30.74%)p 2.25( 69.19%)d 0.00(  0.07%)
                                           -0.0001  0.5544  0.0055  0.0142  0.0014
                                            0.5179  0.0030  0.6507 -0.0003 -0.0002
                                           -0.0068  0.0194 -0.0048  0.0168
                ( 33.30%)   0.5771* C   2 s( 21.53%)p 3.63( 78.21%)d 0.01(  0.27%)
                                           -0.0000  0.4622  0.0403 -0.0540 -0.0126
                                           -0.5821 -0.0245 -0.6621 -0.0354  0.0025
                                            0.0021  0.0443 -0.0193  0.0181
     2. (0.99302) BD ( 1) O   1 - H  13  
                ( 74.16%)   0.8612* O   1 s( 20.55%)p 3.86( 79.37%)d 0.00(  0.08%)
                                            0.0002  0.4528  0.0201 -0.5908 -0.0170
                                           -0.6499 -0.0300  0.1448 -0.0115  0.0186
                                           -0.0160 -0.0136  0.0041 -0.0058
                ( 25.84%)   0.5083* H  13 s( 99.58%)p 0.00(  0.42%)
                                            0.9979 -0.0028  0.0427  0.0486 -0.0058
     3. (0.98750) BD ( 1) C   2 - C   3  
                ( 46.99%)   0.6855* C   2 s( 29.57%)p 2.38( 70.37%)d 0.00(  0.06%)
                                            0.0003  0.5438  0.0039  0.6184 -0.0099
                                            0.5461  0.0034 -0.1514  0.0012  0.0201
                                           -0.0054 -0.0059  0.0036 -0.0109
                ( 53.01%)   0.7281* C   3 s( 31.43%)p 2.18( 68.53%)d 0.00(  0.03%)
                                            0.0000  0.5606 -0.0030 -0.5940  0.0038
                                           -0.5652  0.0180  0.1128 -0.0017  0.0149
                                           -0.0033 -0.0032  0.0013 -0.0088
     4. (0.99317) BD ( 1) C   2 - H  14  
                ( 61.02%)   0.7811* C   2 s( 25.03%)p 2.99( 74.92%)d 0.00(  0.05%)
                                            0.0001 -0.5002  0.0066  0.7687 -0.0059
                                           -0.3916  0.0215 -0.0671 -0.0035  0.0165
                                            0.0042  0.0005 -0.0081  0.0110
                ( 38.98%)   0.6244* H  14 s( 99.91%)p 0.00(  0.09%)
                                           -0.9995  0.0050 -0.0268  0.0127  0.0041
     5. (0.98896) BD ( 1) C   2 - H  15  
                ( 60.70%)   0.7791* C   2 s( 23.97%)p 3.17( 75.98%)d 0.00(  0.05%)
                                           -0.0000  0.4893 -0.0166  0.1498 -0.0223
                                           -0.4551  0.0056  0.7278  0.0026 -0.0043
                                            0.0090 -0.0165 -0.0017  0.0117
                ( 39.30%)   0.6269* H  15 s( 99.91%)p 0.00(  0.09%)
                                            0.9995 -0.0041 -0.0023  0.0134 -0.0274
     6. (0.98763) BD ( 1) C   3 - C   4  
                ( 51.15%)   0.7152* C   3 s( 35.06%)p 1.85( 64.90%)d 0.00(  0.04%)
                                           -0.0000  0.5921  0.0042 -0.1931 -0.0257
                                            0.7801  0.0011 -0.0500 -0.0001 -0.0071
                                            0.0002 -0.0019 -0.0171 -0.0091
                ( 48.85%)   0.6990* C   4 s( 36.11%)p 1.77( 63.84%)d 0.00(  0.05%)
                                            0.0001  0.6009  0.0056  0.1742 -0.0257
                                           -0.7777 -0.0076  0.0506  0.0022 -0.0104
                                            0.0006 -0.0025 -0.0162 -0.0113
     7. (0.87325) BD ( 2) C   3 - C   4  
                ( 52.49%)   0.7245* C   3 s(  0.01%)p 1.00( 99.93%)d 0.00(  0.07%)
                                           -0.0001 -0.0069 -0.0059  0.0940  0.0009
                                            0.0921 -0.0005  0.9909  0.0059  0.0019
                                            0.0013  0.0252 -0.0014 -0.0031
                ( 47.51%)   0.6892* C   4 s(  0.00%)p 1.00( 99.92%)d 0.00(  0.08%)
                                            0.0000 -0.0022 -0.0015  0.0802  0.0011
                                            0.0808  0.0008  0.9931  0.0031 -0.0008
                                            0.0155 -0.0227  0.0034  0.0016
     8. (0.98395) BD ( 1) C   3 - C  12  
                ( 49.53%)   0.7038* C   3 s( 33.44%)p 1.99( 66.52%)d 0.00(  0.04%)
                                           -0.0001  0.5783 -0.0046  0.7748 -0.0098
                                           -0.2502 -0.0085 -0.0462  0.0017 -0.0081
                                           -0.0015  0.0004  0.0154 -0.0103
                ( 50.47%)   0.7104* C  12 s( 33.74%)p 1.96( 66.22%)d 0.00(  0.04%)
                                            0.0000  0.5808  0.0028 -0.7836  0.0084
                                            0.2144 -0.0160  0.0448 -0.0002 -0.0088
                                           -0.0023  0.0001  0.0133 -0.0120
     9. (0.98889) BD ( 1) C   4 - C   5  
                ( 50.26%)   0.7090* C   4 s( 34.75%)p 1.88( 65.20%)d 0.00(  0.04%)
                                            0.0000  0.5894  0.0107  0.5581 -0.0258
                                            0.5750  0.0339 -0.0905 -0.0006  0.0171
                                           -0.0030 -0.0024  0.0031 -0.0108
                ( 49.74%)   0.7053* C   5 s( 34.73%)p 1.88( 65.23%)d 0.00(  0.04%)
                                            0.0000  0.5893  0.0053 -0.5840 -0.0330
                                           -0.5497  0.0253  0.0855  0.0000  0.0169
                                           -0.0026 -0.0031 -0.0032 -0.0109
    10. (0.98935) BD ( 1) C   4 - H  16  
                ( 63.01%)   0.7938* C   4 s( 29.04%)p 2.44( 70.94%)d 0.00(  0.03%)
                                            0.0004 -0.5387  0.0130  0.8064 -0.0111
                                           -0.2381 -0.0077 -0.0470  0.0024  0.0069
                                            0.0018 -0.0003 -0.0123  0.0090
                ( 36.99%)   0.6082* H  16 s( 99.90%)p 0.00(  0.10%)
                                           -0.9995  0.0030 -0.0303  0.0097  0.0011
    11. (0.99022) BD ( 1) C   5 - C   6  
                ( 49.43%)   0.7031* C   5 s( 35.69%)p 1.80( 64.26%)d 0.00(  0.05%)
                                            0.0001  0.5973  0.0108  0.7765  0.0212
                                           -0.1906  0.0364 -0.0401 -0.0045 -0.0117
                                           -0.0015  0.0005  0.0156 -0.0111
                ( 50.57%)   0.7111* C   6 s( 36.32%)p 1.75( 63.64%)d 0.00(  0.05%)
                                            0.0001  0.6025  0.0134 -0.7606  0.0022
                                            0.2343  0.0417  0.0335 -0.0034 -0.0081
                                           -0.0017  0.0006  0.0174 -0.0094
    12. (0.88043) BD ( 2) C   5 - C   6  
                ( 47.33%)   0.6879* C   5 s(  0.00%)p 1.00( 99.92%)d 0.00(  0.08%)
                                           -0.0000  0.0003 -0.0007  0.0707 -0.0002
                                            0.0797 -0.0001  0.9939 -0.0046  0.0006
                                            0.0229 -0.0170  0.0030 -0.0003
                ( 52.67%)   0.7258* C   6 s(  0.00%)p 1.00( 99.93%)d 0.00(  0.07%)
                                            0.0000  0.0005 -0.0006  0.0683 -0.0003
                                            0.0781 -0.0002  0.9943 -0.0044 -0.0023
                                           -0.0257 -0.0029 -0.0016  0.0035
    13. (0.98944) BD ( 1) C   5 - H  17  
                ( 63.21%)   0.7950* C   5 s( 29.48%)p 2.39( 70.49%)d 0.00(  0.03%)
                                           -0.0003  0.5428 -0.0139 -0.2210  0.0012
                                            0.8084 -0.0107 -0.0493  0.0006 -0.0061
                                            0.0003 -0.0017 -0.0121 -0.0088
                ( 36.79%)   0.6066* H  17 s( 99.90%)p 0.00(  0.10%)
                                            0.9995 -0.0027  0.0085 -0.0310  0.0020
    14. (0.98649) BD ( 1) C   6 - C   7  
                ( 48.79%)   0.6985* C   6 s( 34.78%)p 1.87( 65.17%)d 0.00(  0.04%)
                                            0.0001  0.5898  0.0003  0.2318  0.0229
                                           -0.7716  0.0093  0.0444 -0.0025 -0.0070
                                            0.0004 -0.0022 -0.0164 -0.0105
                ( 51.21%)   0.7156* C   7 s( 33.30%)p 2.00( 66.66%)d 0.00(  0.04%)
                                            0.0000  0.5770  0.0046 -0.2074  0.0227
                                            0.7880  0.0033 -0.0450 -0.0020 -0.0082
                                            0.0002 -0.0019 -0.0138 -0.0118
    15. (0.98954) BD ( 1) C   6 - H  18  
                ( 63.04%)   0.7940* C   6 s( 28.81%)p 2.47( 71.16%)d 0.00(  0.03%)
                                           -0.0003  0.5365 -0.0153  0.6011 -0.0129
                                            0.5852  0.0007 -0.0875  0.0007  0.0143
                                           -0.0021 -0.0020  0.0002 -0.0077
                ( 36.96%)   0.6080* H  18 s( 99.90%)p 0.00(  0.10%)
                                            0.9995 -0.0038 -0.0218 -0.0230  0.0034
    16. (0.98645) BD ( 1) C   7 - C   8  
                ( 51.29%)   0.7161* C   7 s( 33.42%)p 1.99( 66.54%)d 0.00(  0.04%)
                                            0.0000  0.5781  0.0051  0.7847  0.0031
                                           -0.2189  0.0221 -0.0348 -0.0019 -0.0087
                                           -0.0015 -0.0001  0.0136 -0.0118
                ( 48.71%)   0.6980* C   8 s( 34.79%)p 1.87( 65.16%)d 0.00(  0.04%)
                                            0.0001  0.5898  0.0007 -0.7696  0.0092
                                            0.2403  0.0226  0.0305 -0.0024 -0.0076
                                           -0.0017  0.0003  0.0163 -0.0106
    17. (0.98168) BD ( 1) C   7 - C  12  
                ( 49.89%)   0.7063* C   7 s( 33.17%)p 2.01( 66.79%)d 0.00(  0.04%)
                                           -0.0001  0.5759 -0.0064 -0.5799  0.0092
                                           -0.5700  0.0070  0.0808 -0.0015  0.0156
                                           -0.0028 -0.0028  0.0004 -0.0128
                ( 50.11%)   0.7079* C  12 s( 32.84%)p 2.04( 67.11%)d 0.00(  0.04%)
                                           -0.0001  0.5731 -0.0022  0.5775 -0.0061
                                            0.5750 -0.0083 -0.0828  0.0006  0.0159
                                           -0.0028 -0.0025  0.0001 -0.0128
    18. (0.99027) BD ( 1) C   8 - C   9  
                ( 50.65%)   0.7117* C   8 s( 36.40%)p 1.75( 63.56%)d 0.00(  0.05%)
                                            0.0001  0.6031  0.0133  0.2266  0.0415
                                           -0.7619  0.0017  0.0456 -0.0028 -0.0076
                                            0.0006 -0.0022 -0.0173 -0.0094
                ( 49.35%)   0.7025* C   9 s( 35.65%)p 1.80( 64.30%)d 0.00(  0.05%)
                                            0.0001  0.5970  0.0108 -0.1863  0.0359
                                            0.7775  0.0205 -0.0451 -0.0038 -0.0115
                                            0.0006 -0.0019 -0.0156 -0.0113
    19. (0.87611) BD ( 2) C   8 - C   9  
                ( 53.10%)   0.7287* C   8 s(  0.00%)p 1.00( 99.93%)d 0.00(  0.06%)
                                           -0.0000 -0.0011 -0.0006  0.0627 -0.0003
                                            0.0773 -0.0002  0.9947 -0.0048 -0.0019
                                           -0.0037 -0.0248  0.0017  0.0038
                ( 46.90%)   0.6849* C   9 s(  0.00%)p 1.00( 99.92%)d 0.00(  0.08%)
                                            0.0000 -0.0008 -0.0005  0.0631 -0.0002
                                            0.0735 -0.0004  0.9949 -0.0044  0.0002
                                           -0.0172  0.0226 -0.0028 -0.0011
    20. (0.98949) BD ( 1) C   8 - H  19  
                ( 62.99%)   0.7936* C   8 s( 28.72%)p 2.48( 71.25%)d 0.00(  0.03%)
                                           -0.0003  0.5357 -0.0155  0.5927  0.0009
                                            0.5951 -0.0134 -0.0830  0.0009  0.0143
                                           -0.0020 -0.0019 -0.0001 -0.0078
                ( 37.01%)   0.6084* H  19 s( 99.90%)p 0.00(  0.10%)
                                            0.9995 -0.0038 -0.0233 -0.0215  0.0032
    21. (0.98946) BD ( 1) C   9 - C  10  
                ( 49.99%)   0.7070* C   9 s( 34.71%)p 1.88( 65.25%)d 0.00(  0.04%)
                                            0.0000  0.5891  0.0060 -0.5544  0.0238
                                           -0.5807 -0.0340  0.0785  0.0009  0.0170
                                           -0.0027 -0.0023  0.0034 -0.0112
                ( 50.01%)   0.7072* C  10 s( 34.77%)p 1.87( 65.19%)d 0.00(  0.04%)
                                            0.0000  0.5896  0.0063  0.5843  0.0339
                                            0.5513 -0.0237 -0.0691 -0.0005  0.0171
                                           -0.0021 -0.0025 -0.0030 -0.0110
    22. (0.98951) BD ( 1) C   9 - H  20  
                ( 63.14%)   0.7946* C   9 s( 29.55%)p 2.38( 70.42%)d 0.00(  0.03%)
                                           -0.0003  0.5434 -0.0139  0.8077 -0.0107
                                           -0.2250  0.0009 -0.0341  0.0006 -0.0062
                                           -0.0013  0.0001  0.0121 -0.0090
                ( 36.86%)   0.6071* H  20 s( 99.90%)p 0.00(  0.10%)
                                            0.9995 -0.0026 -0.0309  0.0088  0.0014
    23. (0.99022) BD ( 1) C  10 - C  11  
                ( 49.39%)   0.7028* C  10 s( 35.75%)p 1.80( 64.20%)d 0.00(  0.05%)
                                            0.0001  0.5979  0.0098 -0.7770 -0.0194
                                            0.1882 -0.0354  0.0345  0.0033 -0.0115
                                           -0.0014  0.0004  0.0157 -0.0111
                ( 50.61%)   0.7114* C  11 s( 36.22%)p 1.76( 63.74%)d 0.00(  0.05%)
                                            0.0001  0.6016  0.0149  0.7667 -0.0012
                                           -0.2169 -0.0407 -0.0285  0.0030 -0.0074
                                           -0.0014  0.0005  0.0177 -0.0096
    24. (0.87476) BD ( 2) C  10 - C  11  
                ( 47.93%)   0.6923* C  10 s(  0.00%)p 1.00( 99.92%)d 0.00(  0.08%)
                                            0.0000  0.0009 -0.0014  0.0595  0.0006
                                            0.0607 -0.0004  0.9960 -0.0049 -0.0001
                                           -0.0224  0.0168 -0.0023  0.0005
                ( 52.07%)   0.7216* C  11 s(  0.00%)p 1.00( 99.93%)d 0.00(  0.07%)
                                            0.0000  0.0031 -0.0045  0.0498  0.0023
                                            0.0533 -0.0002  0.9970 -0.0012  0.0017
                                            0.0258  0.0038  0.0013 -0.0026
    25. (0.98956) BD ( 1) C  10 - H  21  
                ( 63.11%)   0.7944* C  10 s( 29.38%)p 2.40( 70.59%)d 0.00(  0.03%)
                                            0.0003 -0.5419  0.0138 -0.2218  0.0009
                                            0.8095 -0.0105 -0.0356  0.0008  0.0062
                                           -0.0002  0.0014  0.0123  0.0088
                ( 36.89%)   0.6073* H  21 s( 99.90%)p 0.00(  0.10%)
                                           -0.9995  0.0028  0.0089 -0.0308  0.0013
    26. (0.98621) BD ( 1) C  11 - C  12  
                ( 48.67%)   0.6976* C  11 s( 34.40%)p 1.91( 65.55%)d 0.00(  0.04%)
                                            0.0000  0.5866 -0.0012 -0.2435 -0.0173
                                            0.7713 -0.0094 -0.0309  0.0006 -0.0079
                                            0.0001 -0.0015 -0.0162 -0.0107
                ( 51.33%)   0.7165* C  12 s( 33.35%)p 2.00( 66.61%)d 0.00(  0.04%)
                                           -0.0000  0.5775  0.0042  0.2154 -0.0145
                                           -0.7860 -0.0023  0.0420  0.0003 -0.0090
                                            0.0000 -0.0021 -0.0132 -0.0118
    27. (0.98890) BD ( 1) C  11 - H  22  
                ( 63.45%)   0.7966* C  11 s( 29.30%)p 2.41( 70.67%)d 0.00(  0.03%)
                                            0.0003 -0.5411  0.0153  0.5904 -0.0141
                                            0.5952  0.0010 -0.0595  0.0046 -0.0143
                                            0.0017  0.0012  0.0002  0.0079
                ( 36.55%)   0.6045* H  22 s( 99.90%)p 0.00(  0.10%)
                                           -0.9995  0.0055 -0.0221 -0.0234 -0.0015
    28. (0.99988) CR ( 1) O   1           s(100.00%)p 0.00(  0.00%)
                                            1.0000 -0.0000 -0.0000  0.0001  0.0000
                                            0.0002  0.0000  0.0000  0.0000 -0.0000
                                            0.0000  0.0000 -0.0000  0.0000
    29. (0.99954) CR ( 1) C   2           s(100.00%)p 0.00(  0.00%)
                                            1.0000 -0.0001 -0.0000 -0.0002  0.0000
                                           -0.0001 -0.0000  0.0001  0.0000 -0.0000
                                            0.0000  0.0000 -0.0000  0.0000
    30. (0.99942) CR ( 1) C   3           s(100.00%)
                                            1.0000  0.0000 -0.0000  0.0001 -0.0000
                                            0.0000 -0.0000  0.0001  0.0000 -0.0000
                                            0.0000  0.0000  0.0000 -0.0000
    31. (0.99944) CR ( 1) C   4           s(100.00%)p 0.00(  0.00%)
                                            1.0000  0.0001 -0.0000 -0.0003  0.0000
                                            0.0002  0.0000  0.0000 -0.0000 -0.0000
                                           -0.0000  0.0000  0.0000 -0.0000
    32. (0.99948) CR ( 1) C   5           s(100.00%)p 0.00(  0.00%)
                                            1.0000  0.0001 -0.0000 -0.0001  0.0000
                                            0.0003 -0.0000 -0.0000  0.0000 -0.0000
                                            0.0000 -0.0000 -0.0000 -0.0000
    33. (0.99946) CR ( 1) C   6           s(100.00%)p 0.00(  0.00%)
                                            1.0000  0.0001 -0.0000  0.0002 -0.0000
                                            0.0002 -0.0000 -0.0000  0.0000  0.0000
                                           -0.0000 -0.0000  0.0000 -0.0000
    34. (0.99943) CR ( 1) C   7           s(100.00%)
                                            1.0000  0.0001 -0.0000 -0.0001  0.0000
                                           -0.0001  0.0000  0.0000 -0.0000  0.0000
                                           -0.0000 -0.0000  0.0000 -0.0000
    35. (0.99946) CR ( 1) C   8           s(100.00%)p 0.00(  0.00%)
                                            1.0000  0.0001 -0.0000  0.0003 -0.0000
                                            0.0002 -0.0000 -0.0000  0.0000  0.0000
                                           -0.0000 -0.0000 -0.0000 -0.0000
    36. (0.99948) CR ( 1) C   9           s(100.00%)p 0.00(  0.00%)
                                            1.0000  0.0001 -0.0000  0.0003 -0.0000
                                           -0.0001  0.0000 -0.0000  0.0000 -0.0000
                                           -0.0000 -0.0000  0.0000 -0.0000
    37. (0.99948) CR ( 1) C  10           s(100.00%)p 0.00(  0.00%)
                                            1.0000  0.0001 -0.0000  0.0001 -0.0000
                                           -0.0003  0.0000  0.0000 -0.0000 -0.0000
                                            0.0000 -0.0000 -0.0000 -0.0000
    38. (0.99947) CR ( 1) C  11           s(100.00%)p 0.00(  0.00%)
                                            1.0000  0.0001 -0.0000 -0.0003  0.0000
                                           -0.0002  0.0000  0.0000 -0.0000  0.0000
                                           -0.0000 -0.0000 -0.0000 -0.0000
    39. (0.99941) CR ( 1) C  12           s(100.00%)
                                            1.0000  0.0001 -0.0000  0.0001 -0.0000
                                            0.0000 -0.0000 -0.0000  0.0000  0.0000
                                           -0.0000 -0.0000 -0.0000 -0.0000
    40. (0.99100) LP ( 1) O   1           s( 47.83%)p 1.09( 52.13%)d 0.00(  0.04%)
                                           -0.0000  0.6915 -0.0118  0.2727 -0.0049
                                            0.0859 -0.0051 -0.6630  0.0041  0.0024
                                            0.0122  0.0044 -0.0042 -0.0136
    41. (0.97691) LP ( 2) O   1           s(  0.89%)p99.99( 99.06%)d 0.06(  0.05%)
                                            0.0000  0.0944 -0.0041  0.7582 -0.0138
                                           -0.5480  0.0088  0.3393 -0.0063  0.0058
                                            0.0114 -0.0109 -0.0093  0.0121
    42. (0.48788) LP*( 1) C   7           s(  0.00%)p 1.00(100.00%)d 0.00(  0.00%)
                                            0.0000  0.0004  0.0010 -0.0651 -0.0012
                                           -0.0743 -0.0013 -0.9950 -0.0152 -0.0001
                                           -0.0005 -0.0001  0.0001 -0.0001
    43. (0.48796) LP ( 1) C  12           s(  0.00%)p 1.00(100.00%)d 0.00(  0.00%)
                                           -0.0000  0.0027  0.0042 -0.0743 -0.0023
                                           -0.0714 -0.0028 -0.9944 -0.0206 -0.0002
                                           -0.0011  0.0001  0.0004 -0.0004
    44. (0.00078) RY*( 1) O   1           s(  2.17%)p41.83( 90.72%)d 3.28(  7.12%)
                                           -0.0000  0.0028  0.1472  0.0101  0.7528
                                           -0.0077 -0.4335  0.0032  0.3903  0.1406
                                            0.1485 -0.0589  0.0844  0.1369
    45. (0.00067) RY*( 2) O   1           s( 28.21%)p 2.18( 61.59%)d 0.36( 10.20%)
                                           -0.0000  0.0064  0.5311  0.0003  0.4160
                                           -0.0033  0.5120 -0.0050 -0.4251  0.1767
                                            0.0843  0.0181 -0.0911 -0.2346
    46. (0.00003) RY*( 3) O   1           s( 55.63%)p 0.63( 35.22%)d 0.16(  9.15%)
    47. (0.00004) RY*( 4) O   1           s(  8.59%)p 9.40( 80.76%)d 1.24( 10.65%)
    48. (0.00001) RY*( 5) O   1           s(  0.69%)p 7.00(  4.82%)d99.99( 94.49%)
    49. (0.00000) RY*( 6) O   1           s(  0.14%)p20.92(  2.92%)d99.99( 96.94%)
    50. (0.00000) RY*( 7) O   1           s(  3.02%)p 2.37(  7.18%)d29.72( 89.80%)
    51. (0.00000) RY*( 8) O   1           s(  0.13%)p19.38(  2.48%)d99.99( 97.39%)
    52. (0.00000) RY*( 9) O   1           s(  1.42%)p10.27( 14.56%)d59.25( 84.02%)
    53. (0.00203) RY*( 1) C   2           s(  0.00%)p 1.00( 92.28%)d 0.08(  7.72%)
                                           -0.0000  0.0006  0.0034 -0.0238 -0.5991
                                            0.0059  0.7481 -0.0147 -0.0582 -0.0206
                                           -0.0778 -0.0415 -0.2417 -0.1029
    54. (0.00183) RY*( 2) C   2           s( 42.50%)p 0.77( 32.53%)d 0.59( 24.97%)
                                           -0.0000  0.0020  0.6519 -0.0096  0.4057
                                            0.0069  0.2687  0.0334 -0.2954  0.3134
                                            0.2838  0.0097 -0.1115 -0.2417
    55. (0.00087) RY*( 3) C   2           s(  0.03%)p99.99( 71.90%)d99.99( 28.07%)
                                           -0.0000  0.0102  0.0150 -0.0086 -0.0065
                                           -0.0124  0.1208 -0.0150  0.8390  0.2845
                                            0.3995  0.1986  0.0124 -0.0233
    56. (0.00075) RY*( 4) C   2           s(  0.05%)p99.99(  9.80%)d99.99( 90.15%)
                                           -0.0000  0.0054  0.0214  0.0142  0.1941
                                           -0.0197 -0.0454  0.0066  0.2401 -0.3071
                                           -0.4157  0.2250 -0.2530 -0.7209
    57. (0.00037) RY*( 5) C   2           s( 14.03%)p 2.66( 37.35%)d 3.47( 48.63%)
                                            0.0000 -0.0271  0.3735  0.0079 -0.4566
                                            0.0396 -0.3817  0.0487 -0.1238 -0.1268
                                            0.1491  0.6270 -0.2082  0.1071
    58. (0.00018) RY*( 6) C   2           s( 15.34%)p 1.44( 22.05%)d 4.08( 62.61%)
                                           -0.0000  0.0090  0.3916  0.0091  0.2719
                                            0.0101  0.2898  0.0059  0.2498 -0.5286
                                           -0.2532  0.0730  0.0587  0.5232
    59. (0.00004) RY*( 7) C   2           s( 21.20%)p 1.31( 27.69%)d 2.41( 51.11%)
    60. (0.00001) RY*( 8) C   2           s(  3.88%)p 1.37(  5.29%)d23.42( 90.83%)
    61. (0.00001) RY*( 9) C   2           s(  2.88%)p 0.57(  1.63%)d33.13( 95.49%)
    62. (0.00333) RY*( 1) C   3           s(  0.01%)p99.99( 94.81%)d99.99(  5.17%)
                                           -0.0000 -0.0018  0.0103 -0.0189 -0.3815
                                           -0.0175 -0.8776  0.0023 -0.1781 -0.1884
                                            0.0585  0.0946 -0.0624  0.0001
    63. (0.00187) RY*( 2) C   3           s( 34.74%)p 1.77( 61.52%)d 0.11(  3.74%)
                                            0.0000  0.0134  0.5892  0.0043  0.6492
                                            0.0087 -0.2096  0.0008 -0.3870  0.1298
                                            0.0087  0.1024 -0.0513 -0.0857
    64. (0.00116) RY*( 3) C   3           s(  2.93%)p29.16( 85.40%)d 3.99( 11.67%)
                                           -0.0000 -0.0111  0.1708  0.0036 -0.5025
                                           -0.0039  0.3569 -0.0013 -0.6885  0.0909
                                            0.0021  0.2697  0.1828 -0.0480
    65. (0.00078) RY*( 4) C   3           s( 56.11%)p 0.62( 35.00%)d 0.16(  8.89%)
                                           -0.0000 -0.0057  0.7490 -0.0050 -0.3163
                                           -0.0087  0.0747  0.0034  0.4942 -0.1800
                                            0.0776  0.0015  0.2177 -0.0558
    66. (0.00036) RY*( 5) C   3           s(  0.26%)p16.55(  4.35%)d99.99( 95.38%)
                                           -0.0000 -0.0013  0.0513  0.0047 -0.0682
                                            0.0001  0.0166  0.0184 -0.1955  0.0873
                                            0.6547 -0.7193  0.0094  0.0124
    67. (0.00020) RY*( 6) C   3           s(  5.36%)p 1.18(  6.31%)d16.49( 88.34%)
                                           -0.0000 -0.0034  0.2314  0.0168 -0.2306
                                           -0.0173  0.0933  0.0066 -0.0237  0.1483
                                           -0.2941 -0.2105 -0.8383  0.1668
    68. (0.00011) RY*( 7) C   3           s(  0.15%)p35.71(  5.33%)d99.99( 94.52%)
                                            0.0000 -0.0019  0.0386 -0.0060  0.0478
                                            0.0031  0.0115  0.0177 -0.2248 -0.4789
                                           -0.5958 -0.5364  0.2692  0.0255
    69. (0.00006) RY*( 8) C   3           s(  0.07%)p99.99(  7.10%)d99.99( 92.84%)
    70. (0.00001) RY*( 9) C   3           s(  0.44%)p 0.69(  0.30%)d99.99( 99.26%)
    71. (0.00314) RY*( 1) C   4           s(  0.18%)p99.99( 93.96%)d31.70(  5.85%)
                                            0.0000 -0.0251  0.0348 -0.0324 -0.9625
                                            0.0070  0.0691  0.0030  0.0855  0.1404
                                            0.0060 -0.0179 -0.1951  0.0201
    72. (0.00124) RY*( 2) C   4           s(  5.21%)p17.72( 92.29%)d 0.48(  2.50%)
                                            0.0000  0.0162  0.2276  0.0044 -0.0510
                                            0.0235 -0.9557 -0.0013  0.0800  0.1308
                                           -0.0213 -0.0081  0.0769 -0.0380
    73. (0.00066) RY*( 3) C   4           s( 55.17%)p 0.77( 42.45%)d 0.04(  2.38%)
                                            0.0000 -0.0060  0.7427 -0.0145  0.0023
                                           -0.0037  0.1284  0.0052 -0.6386  0.0507
                                           -0.1018 -0.0562 -0.0760 -0.0444
    74. (0.00044) RY*( 4) C   4           s( 36.31%)p 1.57( 57.17%)d 0.18(  6.52%)
                                            0.0000 -0.0035  0.6026 -0.0122  0.1184
                                           -0.0027  0.1958 -0.0005  0.7205  0.0401
                                            0.1901  0.1064 -0.0745 -0.1029
    75. (0.00035) RY*( 5) C   4           s(  0.38%)p 8.33(  3.15%)d99.99( 96.47%)
                                            0.0000 -0.0003  0.0615 -0.0029  0.0160
                                           -0.0015  0.0281 -0.0182  0.1736 -0.0825
                                           -0.2430 -0.9323  0.0536  0.1638
    76. (0.00007) RY*( 6) C   4           s(  0.05%)p53.11(  2.77%)d99.99( 97.18%)
    77. (0.00002) RY*( 7) C   4           s(  2.50%)p 1.72(  4.30%)d37.30( 93.20%)
    78. (0.00001) RY*( 8) C   4           s(  0.00%)p 1.00(  3.01%)d32.23( 96.99%)
    79. (0.00000) RY*( 9) C   4           s(  0.30%)p 3.32(  1.00%)d99.99( 98.70%)
    80. (0.00281) RY*( 1) C   5           s(  0.09%)p99.99( 93.06%)d74.21(  6.84%)
                                           -0.0000  0.0301  0.0037  0.0081  0.2328
                                           -0.0352 -0.9339  0.0024  0.0549 -0.1349
                                            0.0246 -0.0121 -0.2205 -0.0293
    81. (0.00142) RY*( 2) C   5           s(  0.12%)p99.99( 98.62%)d10.45(  1.26%)
                                            0.0000 -0.0015  0.0347 -0.0359  0.9619
                                           -0.0063  0.2297  0.0029 -0.0826  0.1043
                                           -0.0005 -0.0095 -0.0407 -0.0033
    82. (0.00046) RY*( 3) C   5           s(  0.55%)p99.99( 78.15%)d38.39( 21.30%)
                                            0.0000 -0.0004  0.0745 -0.0011 -0.0638
                                            0.0009 -0.0713 -0.0072 -0.8788  0.0562
                                            0.3454  0.2880  0.0166 -0.0857
    83. (0.00039) RY*( 4) C   5           s( 91.06%)p 0.01(  0.79%)d 0.09(  8.16%)
                                            0.0000 -0.0019  0.9542 -0.0078 -0.0171
                                            0.0180 -0.0659  0.0011  0.0535  0.1062
                                           -0.1070 -0.0350  0.2238 -0.0868
    84. (0.00032) RY*( 5) C   5           s(  0.20%)p82.80( 16.77%)d99.99( 83.03%)
                                            0.0000  0.0000  0.0450 -0.0013  0.0211
                                           -0.0004  0.0267 -0.0166  0.4078  0.0911
                                            0.8859  0.1189  0.0662 -0.1364
    85. (0.00007) RY*( 6) C   5           s(  0.00%)p 1.00(  1.32%)d74.87( 98.68%)
    86. (0.00002) RY*( 7) C   5           s(  8.00%)p 0.61(  4.86%)d10.89( 87.14%)
    87. (0.00000) RY*( 8) C   5           s(  0.02%)p99.99(  4.88%)d99.99( 95.10%)
    88. (0.00000) RY*( 9) C   5           s(  0.05%)p33.06(  1.66%)d99.99( 98.29%)
    89. (0.00297) RY*( 1) C   6           s(  2.06%)p44.54( 91.64%)d 3.06(  6.30%)
                                            0.0000 -0.0198  0.1421  0.0219  0.8618
                                            0.0238  0.4060 -0.0033 -0.0882 -0.2488
                                            0.0205  0.0194  0.0116  0.0135
    90. (0.00143) RY*( 2) C   6           s(  6.37%)p14.20( 90.40%)d 0.51(  3.23%)
                                           -0.0000  0.0231  0.2513 -0.0171  0.3915
                                            0.0102 -0.8647  0.0007  0.0519  0.0713
                                           -0.0218 -0.0003  0.1585 -0.0401
    91. (0.00055) RY*( 3) C   6           s(  0.19%)p99.99( 66.13%)d99.99( 33.69%)
                                            0.0000 -0.0002  0.0430  0.0020  0.0374
                                            0.0006  0.0788  0.0106  0.8084 -0.0097
                                            0.3292 -0.4737  0.0589  0.0229
    92. (0.00051) RY*( 4) C   6           s( 89.72%)p 0.09(  8.43%)d 0.02(  1.85%)
                                            0.0000 -0.0039  0.9472  0.0216 -0.2498
                                            0.0014  0.1439 -0.0017 -0.0272 -0.0852
                                           -0.0213  0.0186 -0.0708 -0.0734
    93. (0.00029) RY*( 5) C   6           s(  0.01%)p99.99( 30.29%)d99.99( 69.69%)
                                            0.0000 -0.0001  0.0119  0.0010 -0.0367
                                            0.0014 -0.0460  0.0144 -0.5470  0.0234
                                            0.6981 -0.4497  0.0775 -0.0273
    94. (0.00007) RY*( 6) C   6           s(  0.64%)p 6.88(  4.37%)d99.99( 94.99%)
    95. (0.00002) RY*( 7) C   6           s(  0.64%)p 7.46(  4.78%)d99.99( 94.58%)
    96. (0.00001) RY*( 8) C   6           s(  0.00%)p 1.00(  3.50%)d27.57( 96.50%)
    97. (0.00001) RY*( 9) C   6           s(  0.46%)p 1.19(  0.55%)d99.99( 98.99%)
    98. (0.00271) RY*( 1) C   7           s(  0.24%)p99.99( 93.78%)d24.62(  5.98%)
                                           -0.0000  0.0016  0.0493  0.0168  0.6135
                                           -0.0160 -0.7489  0.0003  0.0053 -0.0169
                                            0.0181 -0.0149 -0.2428 -0.0021
    99. (0.00231) RY*( 2) C   7           s( 17.06%)p 4.62( 78.87%)d 0.24(  4.07%)
                                           -0.0000  0.0227  0.4124 -0.0043 -0.6955
                                            0.0001 -0.5447  0.0009  0.0912 -0.1950
                                            0.0110  0.0091  0.0225 -0.0445
   100. (0.00071) RY*( 3) C   7           s( 82.08%)p 0.19( 15.30%)d 0.03(  2.62%)
                                            0.0000 -0.0132  0.9059 -0.0052  0.2708
                                           -0.0050  0.2794  0.0015 -0.0385  0.1565
                                           -0.0029 -0.0212 -0.0043 -0.0350
   101. (0.00036) RY*( 4) C   7           s(  0.01%)p99.99(  8.80%)d99.99( 91.19%)
                                            0.0000 -0.0001  0.0112 -0.0003  0.0245
                                           -0.0004  0.0230 -0.0043  0.2947 -0.0015
                                           -0.6568  0.6869 -0.0914 -0.0180
   102. (0.00032) RY*( 5) C   7           s(  0.00%)p 1.00( 87.03%)d 0.15( 12.96%)
                                            0.0000 -0.0003  0.0062  0.0011 -0.0706
                                            0.0012 -0.0621  0.0144 -0.9281 -0.0235
                                           -0.3506  0.0637 -0.0344  0.0308
   103. (0.00024) RY*( 6) C   7           s(  0.00%)p 1.00(  4.17%)d23.01( 95.83%)
                                            0.0000 -0.0000  0.0057 -0.0005  0.0208
                                           -0.0003  0.0140 -0.0027  0.2025 -0.1130
                                           -0.6496 -0.7028  0.0163  0.1714
   104. (0.00011) RY*( 7) C   7           s(  0.44%)p13.22(  5.83%)d99.99( 93.73%)
                                            0.0000 -0.0055  0.0662 -0.0149  0.1676
                                           -0.0148  0.1707  0.0021 -0.0260 -0.9568
                                            0.0941  0.0852 -0.0224  0.0720
   105. (0.00006) RY*( 8) C   7           s(  0.01%)p99.99(  6.04%)d99.99( 93.95%)
   106. (0.00001) RY*( 9) C   7           s(  0.25%)p 0.79(  0.20%)d99.99( 99.54%)
   107. (0.00304) RY*( 1) C   8           s(  2.13%)p43.17( 91.82%)d 2.84(  6.05%)
                                            0.0000 -0.0194  0.1445  0.0241  0.4150
                                            0.0217  0.8581 -0.0033 -0.0932 -0.2434
                                            0.0216  0.0166 -0.0187  0.0141
   108. (0.00142) RY*( 2) C   8           s(  6.55%)p13.80( 90.33%)d 0.48(  3.12%)
                                           -0.0000  0.0231  0.2548  0.0106 -0.8636
                                           -0.0169  0.3960  0.0008  0.0181  0.0736
                                           -0.0002 -0.0208 -0.1539 -0.0413
   109. (0.00054) RY*( 3) C   8           s(  5.10%)p11.64( 59.34%)d 6.97( 35.56%)
                                            0.0000 -0.0008  0.2258  0.0013  0.0799
                                            0.0058  0.0017  0.0105  0.7661 -0.0319
                                           -0.4765  0.3547 -0.0404 -0.0103
   110. (0.00051) RY*( 4) C   8           s( 84.42%)p 0.14( 11.81%)d 0.04(  3.77%)
                                            0.0000 -0.0041  0.9188  0.0019  0.1306
                                            0.0205 -0.2601 -0.0036 -0.1817 -0.0836
                                            0.1065 -0.0778  0.0861 -0.0767
   111. (0.00027) RY*( 5) C   8           s(  0.01%)p 1.00( 33.72%)d 1.97( 66.27%)
                                           -0.0000  0.0001  0.0095 -0.0007  0.0338
                                           -0.0008  0.0445 -0.0131  0.5779 -0.0152
                                            0.4162 -0.6931  0.0832  0.0434
   112. (0.00007) RY*( 6) C   8           s(  0.77%)p 5.53(  4.28%)d99.99( 94.95%)
   113. (0.00002) RY*( 7) C   8           s(  0.98%)p 3.34(  3.28%)d97.45( 95.74%)
   114. (0.00001) RY*( 8) C   8           s(  0.00%)p 1.00(  3.64%)d26.45( 96.35%)
   115. (0.00000) RY*( 9) C   8           s(  0.13%)p14.64(  1.87%)d99.99( 98.01%)
   116. (0.00276) RY*( 1) C   9           s(  0.17%)p99.99( 92.82%)d40.85(  7.01%)
                                           -0.0000  0.0290  0.0296 -0.0338 -0.9394
                                            0.0095  0.2054  0.0016  0.0482 -0.1413
                                           -0.0056  0.0212  0.2207 -0.0312
   117. (0.00135) RY*( 2) C   9           s(  0.35%)p99.99( 98.43%)d 3.43(  1.22%)
                                            0.0000  0.0006  0.0595 -0.0077  0.2080
                                           -0.0359  0.9658  0.0033 -0.0837  0.0937
                                           -0.0118 -0.0060  0.0564 -0.0053
   118. (0.00043) RY*( 3) C   9           s( 91.74%)p 0.01(  0.77%)d 0.08(  7.49%)
                                            0.0000 -0.0033  0.9578  0.0193 -0.0498
                                           -0.0066 -0.0528 -0.0016 -0.0454  0.1310
                                            0.0256  0.0339 -0.2113 -0.1063
   119. (0.00040) RY*( 4) C   9           s(  0.57%)p99.99( 79.24%)d35.27( 20.19%)
                                            0.0000 -0.0003  0.0757  0.0020  0.0539
                                            0.0000  0.0590  0.0060  0.8865 -0.0295
                                           -0.3025 -0.3238 -0.0154  0.0665
   120. (0.00032) RY*( 5) C   9           s(  0.20%)p76.23( 15.34%)d99.99( 84.46%)
                                            0.0000 -0.0002  0.0449  0.0020 -0.0308
                                            0.0010 -0.0333  0.0161 -0.3886 -0.0581
                                           -0.1503 -0.8952  0.0417  0.1250
   121. (0.00007) RY*( 6) C   9           s(  0.00%)p 1.00(  1.27%)d77.72( 98.73%)
   122. (0.00002) RY*( 7) C   9           s(  7.01%)p 0.77(  5.41%)d12.49( 87.58%)
   123. (0.00000) RY*( 8) C   9           s(  0.00%)p 1.00(  5.19%)d18.27( 94.81%)
   124. (0.00000) RY*( 9) C   9           s(  0.04%)p38.29(  1.64%)d99.99( 98.32%)
   125. (0.00278) RY*( 1) C  10           s(  0.11%)p99.99( 92.89%)d62.74(  7.00%)
                                           -0.0000  0.0291  0.0165 -0.0095 -0.1932
                                            0.0338  0.9425 -0.0011 -0.0461 -0.1431
                                            0.0182 -0.0103 -0.2194 -0.0308
   126. (0.00133) RY*( 2) C  10           s(  0.89%)p99.99( 97.81%)d 1.46(  1.30%)
                                            0.0000  0.0015  0.0942  0.0350 -0.9675
                                            0.0076 -0.1955 -0.0016  0.0505  0.0989
                                           -0.0006 -0.0118 -0.0547 -0.0089
   127. (0.00045) RY*( 3) C  10           s( 89.40%)p 0.04(  3.63%)d 0.08(  6.97%)
                                            0.0000 -0.0028  0.9455  0.0041  0.0886
                                           -0.0188  0.0704  0.0037  0.1521  0.1297
                                            0.0417  0.0450  0.1922 -0.1104
   128. (0.00040) RY*( 4) C  10           s(  3.10%)p23.76( 73.64%)d 7.51( 23.27%)
                                            0.0000 -0.0006  0.1760 -0.0003 -0.0201
                                           -0.0039 -0.0385 -0.0066 -0.8570 -0.0186
                                           -0.3633 -0.3094  0.0329  0.0593
   129. (0.00032) RY*( 5) C  10           s(  0.00%)p 1.00( 18.43%)d 4.43( 81.57%)
                                            0.0000  0.0001  0.0034 -0.0004  0.0144
                                           -0.0010  0.0240 -0.0156  0.4281 -0.0655
                                           -0.8834 -0.1288 -0.0398  0.1135
   130. (0.00007) RY*( 6) C  10           s(  0.02%)p83.70(  1.33%)d99.99( 98.65%)
   131. (0.00002) RY*( 7) C  10           s(  6.53%)p 0.82(  5.32%)d13.49( 88.14%)
   132. (0.00000) RY*( 8) C  10           s(  0.00%)p 1.00(  5.48%)d17.26( 94.52%)
   133. (0.00000) RY*( 9) C  10           s(  0.04%)p35.15(  1.57%)d99.99( 98.39%)
   134. (0.00273) RY*( 1) C  11           s(  2.34%)p39.35( 92.15%)d 2.35(  5.51%)
                                            0.0000 -0.0153  0.1523 -0.0224 -0.8669
                                           -0.0213 -0.4080  0.0050  0.0511 -0.2332
                                            0.0097  0.0131  0.0144  0.0154
   135. (0.00164) RY*( 2) C  11           s(  6.94%)p13.03( 90.46%)d 0.37(  2.60%)
                                           -0.0000  0.0243  0.2623  0.0170 -0.3929
                                           -0.0079  0.8531  0.0020 -0.1488  0.1071
                                           -0.0300 -0.0186  0.1110 -0.0310
   136. (0.00060) RY*( 3) C  11           s(  0.35%)p99.99( 79.48%)d57.57( 20.17%)
                                           -0.0000  0.0041  0.0591 -0.0022  0.0043
                                           -0.0020  0.1377  0.0055  0.8808 -0.0136
                                           -0.2152  0.3927  0.0100 -0.0305
   137. (0.00049) RY*( 4) C  11           s( 88.29%)p 0.10(  8.90%)d 0.03(  2.81%)
                                            0.0000 -0.0051  0.9396 -0.0218  0.2563
                                           -0.0015 -0.1509  0.0036 -0.0060 -0.0856
                                            0.0574 -0.0533 -0.0906 -0.0801
   138. (0.00031) RY*( 5) C  11           s(  0.20%)p84.44( 16.48%)d99.99( 83.32%)
                                            0.0000 -0.0023  0.0441  0.0019  0.0138
                                            0.0010 -0.0715  0.0169 -0.3990  0.0057
                                           -0.7381  0.5143 -0.1529  0.0224
   139. (0.00007) RY*( 6) C  11           s(  1.02%)p 3.62(  3.68%)d93.83( 95.30%)
   140. (0.00004) RY*( 7) C  11           s(  0.57%)p 8.13(  4.65%)d99.99( 94.78%)
   141. (0.00001) RY*( 8) C  11           s(  0.00%)p 1.00(  3.43%)d28.17( 96.57%)
   142. (0.00001) RY*( 9) C  11           s(  0.37%)p 2.42(  0.89%)d99.99( 98.75%)
   143. (0.00275) RY*( 1) C  12           s(  1.38%)p67.69( 93.57%)d 3.65(  5.05%)
                                            0.0000  0.0145  0.1167 -0.0064  0.0516
                                            0.0104  0.9631 -0.0011 -0.0732 -0.1373
                                            0.0271 -0.0062 -0.1750 -0.0154
   144. (0.00244) RY*( 2) C  12           s(  6.22%)p14.19( 88.22%)d 0.89(  5.56%)
                                            0.0000  0.0042  0.2493  0.0181  0.9359
                                           -0.0086 -0.0737 -0.0011 -0.0206 -0.1599
                                            0.0011  0.0210  0.1710 -0.0193
   145. (0.00102) RY*( 3) C  12           s( 92.07%)p 0.08(  7.12%)d 0.01(  0.81%)
                                           -0.0000 -0.0067  0.9595 -0.0011 -0.2471
                                            0.0052 -0.0988  0.0050 -0.0182  0.0726
                                           -0.0254 -0.0019 -0.0269 -0.0388
   146. (0.00044) RY*( 4) C  12           s(  0.02%)p99.99( 61.30%)d99.99( 38.68%)
                                           -0.0000  0.0009  0.0147 -0.0015  0.0197
                                           -0.0007  0.0564 -0.0156  0.7805 -0.0199
                                           -0.4660  0.4041 -0.0734  0.0235
   147. (0.00029) RY*( 5) C  12           s(  0.09%)p99.99( 34.06%)d99.99( 65.85%)
                                           -0.0000  0.0005  0.0292 -0.0019  0.0114
                                           -0.0012  0.0467 -0.0122  0.5815  0.0188
                                            0.3328 -0.7324  0.0955  0.0446
   148. (0.00021) RY*( 6) C  12           s(  0.02%)p99.99(  4.49%)d99.99( 95.49%)
                                           -0.0000  0.0002  0.0124 -0.0009 -0.0019
                                           -0.0012  0.0193 -0.0050  0.2110  0.1220
                                            0.7916  0.5276  0.0497 -0.1804
   149. (0.00009) RY*( 7) C  12           s(  0.04%)p99.99(  5.48%)d99.99( 94.49%)
   150. (0.00005) RY*( 8) C  12           s(  0.01%)p 1.00(  5.70%)d16.55( 94.30%)
   151. (0.00001) RY*( 9) C  12           s(  0.24%)p 0.48(  0.12%)d99.99( 99.64%)
   152. (0.00078) RY*( 1) H  13           s(  4.05%)p23.70( 95.95%)
                                            0.0016  0.2012  0.7111 -0.6121  0.2813
   153. (0.00066) RY*( 2) H  13           s( 50.22%)p 0.99( 49.78%)
                                            0.0115  0.7086 -0.0976 -0.1896 -0.6726
   154. (0.00042) RY*( 3) H  13           s( 41.86%)p 1.39( 58.14%)
                                            0.0105  0.6469 -0.3048  0.1702  0.6779
   155. (0.00001) RY*( 4) H  13           s(  4.30%)p22.27( 95.70%)
   156. (0.00101) RY*( 1) H  14           s( 99.44%)p 0.01(  0.56%)
                                            0.0063  0.9972 -0.0420 -0.0021  0.0618
   157. (0.00010) RY*( 2) H  14           s(  0.25%)p99.99( 99.75%)
                                            0.0029  0.0497  0.1327  0.7112 -0.6886
   158. (0.00005) RY*( 3) H  14           s(  0.02%)p99.99( 99.98%)
   159. (0.00001) RY*( 4) H  14           s(  0.38%)p99.99( 99.62%)
   160. (0.00123) RY*( 1) H  15           s( 99.82%)p 0.00(  0.18%)
                                            0.0052  0.9991  0.0234 -0.0258  0.0239
   161. (0.00012) RY*( 2) H  15           s(  0.04%)p99.99( 99.96%)
                                            0.0007  0.0198 -0.9949 -0.0591  0.0797
   162. (0.00006) RY*( 3) H  15           s(  0.08%)p99.99( 99.92%)
   163. (0.00001) RY*( 4) H  15           s(  0.15%)p99.99( 99.85%)
   164. (0.00078) RY*( 1) H  16           s( 99.61%)p 0.00(  0.39%)
                                            0.0048  0.9980 -0.0623 -0.0045  0.0047
   165. (0.00006) RY*( 2) H  16           s(  0.00%)p 1.00(100.00%)
   166. (0.00004) RY*( 3) H  16           s(  0.01%)p99.99( 99.99%)
   167. (0.00003) RY*( 4) H  16           s(  0.48%)p99.99( 99.52%)
   168. (0.00070) RY*( 1) H  17           s( 99.59%)p 0.00(  0.41%)
                                            0.0048  0.9979 -0.0283  0.0574 -0.0010
   169. (0.00006) RY*( 2) H  17           s(  0.00%)p 1.00(100.00%)
   170. (0.00003) RY*( 3) H  17           s(  0.43%)p99.99( 99.57%)
   171. (0.00004) RY*( 4) H  17           s(  0.09%)p99.99( 99.91%)
   172. (0.00083) RY*( 1) H  18           s( 99.75%)p 0.00(  0.25%)
                                            0.0053  0.9987  0.0462  0.0201 -0.0026
   173. (0.00007) RY*( 2) H  18           s(  0.00%)p 1.00(100.00%)
   174. (0.00003) RY*( 3) H  18           s(  0.09%)p99.99( 99.91%)
   175. (0.00004) RY*( 4) H  18           s(  0.26%)p99.99( 99.74%)
   176. (0.00084) RY*( 1) H  19           s( 99.75%)p 0.00(  0.25%)
                                            0.0053  0.9987  0.0229  0.0447 -0.0042
   177. (0.00007) RY*( 2) H  19           s(  0.00%)p 1.00(100.00%)
   178. (0.00004) RY*( 3) H  19           s(  0.25%)p99.99( 99.75%)
   179. (0.00003) RY*( 4) H  19           s(  0.11%)p99.99( 99.89%)
   180. (0.00070) RY*( 1) H  20           s( 99.59%)p 0.00(  0.41%)
                                            0.0046  0.9979  0.0570 -0.0293  0.0003
   181. (0.00006) RY*( 2) H  20           s(  0.00%)p 1.00(100.00%)
   182. (0.00003) RY*( 3) H  20           s(  0.09%)p99.99( 99.91%)
   183. (0.00003) RY*( 4) H  20           s(  0.42%)p99.99( 99.58%)
   184. (0.00070) RY*( 1) H  21           s( 99.54%)p 0.00(  0.46%)
                                            0.0049  0.9977  0.0393 -0.0551  0.0012
   185. (0.00006) RY*( 2) H  21           s(  0.00%)p 1.00(100.00%)
   186. (0.00003) RY*( 3) H  21           s(  0.40%)p99.99( 99.60%)
   187. (0.00003) RY*( 4) H  21           s(  0.16%)p99.99( 99.84%)
   188. (0.00199) RY*( 1) H  22           s( 99.04%)p 0.01(  0.96%)
                                            0.0073  0.9952 -0.0894  0.0066 -0.0391
   189. (0.00008) RY*( 2) H  22           s(  0.39%)p99.99( 99.61%)
   190. (0.00005) RY*( 3) H  22           s(  0.59%)p99.99( 99.41%)
   191. (0.00003) RY*( 4) H  22           s(  0.08%)p99.99( 99.92%)
   192. (0.00855) BD*( 1) O   1 - C   2  
                ( 33.30%)   0.5771* O   1 s( 30.74%)p 2.25( 69.19%)d 0.00(  0.07%)
                                            0.0001 -0.5544 -0.0055 -0.0142 -0.0014
                                           -0.5179 -0.0030 -0.6507  0.0003  0.0002
                                            0.0068 -0.0194  0.0048 -0.0168
                ( 66.70%)  -0.8167* C   2 s( 21.53%)p 3.63( 78.21%)d 0.01(  0.27%)
                                            0.0000 -0.4622 -0.0403  0.0540  0.0126
                                            0.5821  0.0245  0.6621  0.0354 -0.0025
                                           -0.0021 -0.0443  0.0193 -0.0181
   193. (0.00243) BD*( 1) O   1 - H  13  
                ( 25.84%)   0.5083* O   1 s( 20.55%)p 3.86( 79.37%)d 0.00(  0.08%)
                                           -0.0002 -0.4528 -0.0201  0.5908  0.0170
                                            0.6499  0.0300 -0.1448  0.0115 -0.0186
                                            0.0160  0.0136 -0.0041  0.0058
                ( 74.16%)  -0.8612* H  13 s( 99.58%)p 0.00(  0.42%)
                                           -0.9979  0.0028 -0.0427 -0.0486  0.0058
   194. (0.01410) BD*( 1) C   2 - C   3  
                ( 53.01%)   0.7281* C   2 s( 29.57%)p 2.38( 70.37%)d 0.00(  0.06%)
                                            0.0003  0.5438  0.0039  0.6184 -0.0099
                                            0.5461  0.0034 -0.1514  0.0012  0.0201
                                           -0.0054 -0.0059  0.0036 -0.0109
                ( 46.99%)  -0.6855* C   3 s( 31.43%)p 2.18( 68.53%)d 0.00(  0.03%)
                                            0.0000  0.5606 -0.0030 -0.5940  0.0038
                                           -0.5652  0.0180  0.1128 -0.0017  0.0149
                                           -0.0033 -0.0032  0.0013 -0.0088
   195. (0.01268) BD*( 1) C   2 - H  14  
                ( 38.98%)   0.6244* C   2 s( 25.03%)p 2.99( 74.92%)d 0.00(  0.05%)
                                           -0.0001  0.5002 -0.0066 -0.7687  0.0059
                                            0.3916 -0.0215  0.0671  0.0035 -0.0165
                                           -0.0042 -0.0005  0.0081 -0.0110
                ( 61.02%)  -0.7811* H  14 s( 99.91%)p 0.00(  0.09%)
                                            0.9995 -0.0050  0.0268 -0.0127 -0.0041
   196. (0.01398) BD*( 1) C   2 - H  15  
                ( 39.30%)   0.6269* C   2 s( 23.97%)p 3.17( 75.98%)d 0.00(  0.05%)
                                            0.0000 -0.4893  0.0166 -0.1498  0.0223
                                            0.4551 -0.0056 -0.7278 -0.0026  0.0043
                                           -0.0090  0.0165  0.0017 -0.0117
                ( 60.70%)  -0.7791* H  15 s( 99.91%)p 0.00(  0.09%)
                                           -0.9995  0.0041  0.0023 -0.0134  0.0274
   197. (0.01027) BD*( 1) C   3 - C   4  
                ( 48.85%)   0.6990* C   3 s( 35.06%)p 1.85( 64.90%)d 0.00(  0.04%)
                                            0.0000 -0.5921 -0.0042  0.1931  0.0257
                                           -0.7801 -0.0011  0.0500  0.0001  0.0071
                                           -0.0002  0.0019  0.0171  0.0091
                ( 51.15%)  -0.7152* C   4 s( 36.11%)p 1.77( 63.84%)d 0.00(  0.05%)
                                           -0.0001 -0.6009 -0.0056 -0.1742  0.0257
                                            0.7777  0.0076 -0.0506 -0.0022  0.0104
                                           -0.0006  0.0025  0.0162  0.0113
   198. (0.13251) BD*( 2) C   3 - C   4  
                ( 47.51%)   0.6892* C   3 s(  0.01%)p 1.00( 99.93%)d 0.00(  0.07%)
                                            0.0001  0.0069  0.0059 -0.0940 -0.0009
                                           -0.0921  0.0005 -0.9909 -0.0059 -0.0019
                                           -0.0013 -0.0252  0.0014  0.0031
                ( 52.49%)  -0.7245* C   4 s(  0.00%)p 1.00( 99.92%)d 0.00(  0.08%)
                                           -0.0000  0.0022  0.0015 -0.0802 -0.0011
                                           -0.0808 -0.0008 -0.9931 -0.0031  0.0008
                                           -0.0155  0.0227 -0.0034 -0.0016
   199. (0.01735) BD*( 1) C   3 - C  12  
                ( 50.47%)   0.7104* C   3 s( 33.44%)p 1.99( 66.52%)d 0.00(  0.04%)
                                           -0.0001  0.5783 -0.0046  0.7748 -0.0098
                                           -0.2502 -0.0085 -0.0462  0.0017 -0.0081
                                           -0.0015  0.0004  0.0154 -0.0103
                ( 49.53%)  -0.7038* C  12 s( 33.74%)p 1.96( 66.22%)d 0.00(  0.04%)
                                            0.0000  0.5808  0.0028 -0.7836  0.0084
                                            0.2144 -0.0160  0.0448 -0.0002 -0.0088
                                           -0.0023  0.0001  0.0133 -0.0120
   200. (0.00865) BD*( 1) C   4 - C   5  
                ( 49.74%)   0.7053* C   4 s( 34.75%)p 1.88( 65.20%)d 0.00(  0.04%)
                                           -0.0000 -0.5894 -0.0107 -0.5581  0.0258
                                           -0.5750 -0.0339  0.0905  0.0006 -0.0171
                                            0.0030  0.0024 -0.0031  0.0108
                ( 50.26%)  -0.7090* C   5 s( 34.73%)p 1.88( 65.23%)d 0.00(  0.04%)
                                           -0.0000 -0.5893 -0.0053  0.5840  0.0330
                                            0.5497 -0.0253 -0.0855 -0.0000 -0.0169
                                            0.0026  0.0031  0.0032  0.0109
   201. (0.00694) BD*( 1) C   4 - H  16  
                ( 36.99%)   0.6082* C   4 s( 29.04%)p 2.44( 70.94%)d 0.00(  0.03%)
                                           -0.0004  0.5387 -0.0130 -0.8064  0.0111
                                            0.2381  0.0077  0.0470 -0.0024 -0.0069
                                           -0.0018  0.0003  0.0123 -0.0090
                ( 63.01%)  -0.7938* H  16 s( 99.90%)p 0.00(  0.10%)
                                            0.9995 -0.0030  0.0303 -0.0097 -0.0011
   202. (0.00669) BD*( 1) C   5 - C   6  
                ( 50.57%)   0.7111* C   5 s( 35.69%)p 1.80( 64.26%)d 0.00(  0.05%)
                                            0.0001  0.5973  0.0108  0.7765  0.0212
                                           -0.1906  0.0364 -0.0401 -0.0045 -0.0117
                                           -0.0015  0.0005  0.0156 -0.0111
                ( 49.43%)  -0.7031* C   6 s( 36.32%)p 1.75( 63.64%)d 0.00(  0.05%)
                                            0.0001  0.6025  0.0134 -0.7606  0.0022
                                            0.2343  0.0417  0.0335 -0.0034 -0.0081
                                           -0.0017  0.0006  0.0174 -0.0094
   203. (0.12643) BD*( 2) C   5 - C   6  
                ( 52.67%)   0.7258* C   5 s(  0.00%)p 1.00( 99.92%)d 0.00(  0.08%)
                                           -0.0000  0.0003 -0.0007  0.0707 -0.0002
                                            0.0797 -0.0001  0.9939 -0.0046  0.0006
                                            0.0229 -0.0170  0.0030 -0.0003
                ( 47.33%)  -0.6879* C   6 s(  0.00%)p 1.00( 99.93%)d 0.00(  0.07%)
                                            0.0000  0.0005 -0.0006  0.0683 -0.0003
                                            0.0781 -0.0002  0.9943 -0.0044 -0.0023
                                           -0.0257 -0.0029 -0.0016  0.0035
   204. (0.00641) BD*( 1) C   5 - H  17  
                ( 36.79%)   0.6066* C   5 s( 29.48%)p 2.39( 70.49%)d 0.00(  0.03%)
                                            0.0003 -0.5428  0.0139  0.2210 -0.0012
                                           -0.8084  0.0107  0.0493 -0.0006  0.0061
                                           -0.0003  0.0017  0.0121  0.0088
                ( 63.21%)  -0.7950* H  17 s( 99.90%)p 0.00(  0.10%)
                                           -0.9995  0.0027 -0.0085  0.0310 -0.0020
   205. (0.01212) BD*( 1) C   6 - C   7  
                ( 51.21%)   0.7156* C   6 s( 34.78%)p 1.87( 65.17%)d 0.00(  0.04%)
                                            0.0001  0.5898  0.0003  0.2318  0.0229
                                           -0.7716  0.0093  0.0444 -0.0025 -0.0070
                                            0.0004 -0.0022 -0.0164 -0.0105
                ( 48.79%)  -0.6985* C   7 s( 33.30%)p 2.00( 66.66%)d 0.00(  0.04%)
                                            0.0000  0.5770  0.0046 -0.2074  0.0227
                                            0.7880  0.0033 -0.0450 -0.0020 -0.0082
                                            0.0002 -0.0019 -0.0138 -0.0118
   206. (0.00682) BD*( 1) C   6 - H  18  
                ( 36.96%)   0.6080* C   6 s( 28.81%)p 2.47( 71.16%)d 0.00(  0.03%)
                                            0.0003 -0.5365  0.0153 -0.6011  0.0129
                                           -0.5852 -0.0007  0.0875 -0.0007 -0.0143
                                            0.0021  0.0020 -0.0002  0.0077
                ( 63.04%)  -0.7940* H  18 s( 99.90%)p 0.00(  0.10%)
                                           -0.9995  0.0038  0.0218  0.0230 -0.0034
   207. (0.01204) BD*( 1) C   7 - C   8  
                ( 48.71%)   0.6980* C   7 s( 33.42%)p 1.99( 66.54%)d 0.00(  0.04%)
                                           -0.0000 -0.5781 -0.0051 -0.7847 -0.0031
                                            0.2189 -0.0221  0.0348  0.0019  0.0087
                                            0.0015  0.0001 -0.0136  0.0118
                ( 51.29%)  -0.7161* C   8 s( 34.79%)p 1.87( 65.16%)d 0.00(  0.04%)
                                           -0.0001 -0.5898 -0.0007  0.7696 -0.0092
                                           -0.2403 -0.0226 -0.0305  0.0024  0.0076
                                            0.0017 -0.0003 -0.0163  0.0106
   208. (0.01825) BD*( 1) C   7 - C  12  
                ( 50.11%)   0.7079* C   7 s( 33.17%)p 2.01( 66.79%)d 0.00(  0.04%)
                                           -0.0001  0.5759 -0.0064 -0.5799  0.0092
                                           -0.5700  0.0070  0.0808 -0.0015  0.0156
                                           -0.0028 -0.0028  0.0004 -0.0128
                ( 49.89%)  -0.7063* C  12 s( 32.84%)p 2.04( 67.11%)d 0.00(  0.04%)
                                           -0.0001  0.5731 -0.0022  0.5775 -0.0061
                                            0.5750 -0.0083 -0.0828  0.0006  0.0159
                                           -0.0028 -0.0025  0.0001 -0.0128
   209. (0.00676) BD*( 1) C   8 - C   9  
                ( 49.35%)   0.7025* C   8 s( 36.40%)p 1.75( 63.56%)d 0.00(  0.05%)
                                           -0.0001 -0.6031 -0.0133 -0.2266 -0.0415
                                            0.7619 -0.0017 -0.0456  0.0028  0.0076
                                           -0.0006  0.0022  0.0173  0.0094
                ( 50.65%)  -0.7117* C   9 s( 35.65%)p 1.80( 64.30%)d 0.00(  0.05%)
                                           -0.0001 -0.5970 -0.0108  0.1863 -0.0359
                                           -0.7775 -0.0205  0.0451  0.0038  0.0115
                                           -0.0006  0.0019  0.0156  0.0113
   210. (0.12623) BD*( 2) C   8 - C   9  
                ( 46.90%)   0.6849* C   8 s(  0.00%)p 1.00( 99.93%)d 0.00(  0.06%)
                                            0.0000  0.0011  0.0006 -0.0627  0.0003
                                           -0.0773  0.0002 -0.9947  0.0048  0.0019
                                            0.0037  0.0248 -0.0017 -0.0038
                ( 53.10%)  -0.7287* C   9 s(  0.00%)p 1.00( 99.92%)d 0.00(  0.08%)
                                           -0.0000  0.0008  0.0005 -0.0631  0.0002
                                           -0.0735  0.0004 -0.9949  0.0044 -0.0002
                                            0.0172 -0.0226  0.0028  0.0011
   211. (0.00674) BD*( 1) C   8 - H  19  
                ( 37.01%)   0.6084* C   8 s( 28.72%)p 2.48( 71.25%)d 0.00(  0.03%)
                                            0.0003 -0.5357  0.0155 -0.5927 -0.0009
                                           -0.5951  0.0134  0.0830 -0.0009 -0.0143
                                            0.0020  0.0019  0.0001  0.0078
                ( 62.99%)  -0.7936* H  19 s( 99.90%)p 0.00(  0.10%)
                                           -0.9995  0.0038  0.0233  0.0215 -0.0032
   212. (0.00896) BD*( 1) C   9 - C  10  
                ( 50.01%)   0.7072* C   9 s( 34.71%)p 1.88( 65.25%)d 0.00(  0.04%)
                                            0.0000  0.5891  0.0060 -0.5544  0.0238
                                           -0.5807 -0.0340  0.0785  0.0009  0.0170
                                           -0.0027 -0.0023  0.0034 -0.0112
                ( 49.99%)  -0.7070* C  10 s( 34.77%)p 1.87( 65.19%)d 0.00(  0.04%)
                                            0.0000  0.5896  0.0063  0.5843  0.0339
                                            0.5513 -0.0237 -0.0691 -0.0005  0.0171
                                           -0.0021 -0.0025 -0.0030 -0.0110
   213. (0.00650) BD*( 1) C   9 - H  20  
                ( 36.86%)   0.6071* C   9 s( 29.55%)p 2.38( 70.42%)d 0.00(  0.03%)
                                            0.0003 -0.5434  0.0139 -0.8077  0.0107
                                            0.2250 -0.0009  0.0341 -0.0006  0.0062
                                            0.0013 -0.0001 -0.0121  0.0090
                ( 63.14%)  -0.7946* H  20 s( 99.90%)p 0.00(  0.10%)
                                           -0.9995  0.0026  0.0309 -0.0088 -0.0014
   214. (0.00707) BD*( 1) C  10 - C  11  
                ( 50.61%)   0.7114* C  10 s( 35.75%)p 1.80( 64.20%)d 0.00(  0.05%)
                                            0.0001  0.5979  0.0098 -0.7770 -0.0194
                                            0.1882 -0.0354  0.0345  0.0033 -0.0115
                                           -0.0014  0.0004  0.0157 -0.0111
                ( 49.39%)  -0.7028* C  11 s( 36.22%)p 1.76( 63.74%)d 0.00(  0.05%)
                                            0.0001  0.6016  0.0149  0.7667 -0.0012
                                           -0.2169 -0.0407 -0.0285  0.0030 -0.0074
                                           -0.0014  0.0005  0.0177 -0.0096
   215. (0.12559) BD*( 2) C  10 - C  11  
                ( 52.07%)   0.7216* C  10 s(  0.00%)p 1.00( 99.92%)d 0.00(  0.08%)
                                            0.0000  0.0009 -0.0014  0.0595  0.0006
                                            0.0607 -0.0004  0.9960 -0.0049 -0.0001
                                           -0.0224  0.0168 -0.0023  0.0005
                ( 47.93%)  -0.6923* C  11 s(  0.00%)p 1.00( 99.93%)d 0.00(  0.07%)
                                            0.0000  0.0031 -0.0045  0.0498  0.0023
                                            0.0533 -0.0002  0.9970 -0.0012  0.0017
                                            0.0258  0.0038  0.0013 -0.0026
   216. (0.00650) BD*( 1) C  10 - H  21  
                ( 36.89%)   0.6073* C  10 s( 29.38%)p 2.40( 70.59%)d 0.00(  0.03%)
                                           -0.0003  0.5419 -0.0138  0.2218 -0.0009
                                           -0.8095  0.0105  0.0356 -0.0008 -0.0062
                                            0.0002 -0.0014 -0.0123 -0.0088
                ( 63.11%)  -0.7944* H  21 s( 99.90%)p 0.00(  0.10%)
                                            0.9995 -0.0028 -0.0089  0.0308 -0.0013
   217. (0.01245) BD*( 1) C  11 - C  12  
                ( 51.33%)   0.7165* C  11 s( 34.40%)p 1.91( 65.55%)d 0.00(  0.04%)
                                            0.0000  0.5866 -0.0012 -0.2435 -0.0173
                                            0.7713 -0.0094 -0.0309  0.0006 -0.0079
                                            0.0001 -0.0015 -0.0162 -0.0107
                ( 48.67%)  -0.6976* C  12 s( 33.35%)p 2.00( 66.61%)d 0.00(  0.04%)
                                           -0.0000  0.5775  0.0042  0.2154 -0.0145
                                           -0.7860 -0.0023  0.0420  0.0003 -0.0090
                                            0.0000 -0.0021 -0.0132 -0.0118
   218. (0.00778) BD*( 1) C  11 - H  22  
                ( 36.55%)   0.6045* C  11 s( 29.30%)p 2.41( 70.67%)d 0.00(  0.03%)
                                           -0.0003  0.5411 -0.0153 -0.5904  0.0141
                                           -0.5952 -0.0010  0.0595 -0.0046  0.0143
                                           -0.0017 -0.0012 -0.0002 -0.0079
                ( 63.45%)  -0.7966* H  22 s( 99.90%)p 0.00(  0.10%)
                                            0.9995 -0.0055  0.0221  0.0234  0.0015


 NHO Directionality and "Bond Bending" (deviations from line of nuclear centers)

         [Thresholds for printing:  angular deviation  >  1.0 degree]
                                    hybrid p-character > 25.0%
                                    orbital occupancy  >  0.10e

                                Line of Centers        Hybrid 1              Hybrid 2
                                ---------------  -------------------   ------------------
                NBO               Theta   Phi    Theta   Phi    Dev    Theta   Phi    Dev
 ========================================================================================
     1. BD (   1) O   1 - C   2    40.0   86.6    38.7   88.3   1.7    138.8  263.7   2.2
     2. BD (   1) O   1 - H  13    77.2  226.5    81.7  228.2   4.8      --     --    --
     3. BD (   1) C   2 - C   3    98.5   42.9   100.4   42.1   2.1      --     --    --
     4. BD (   1) C   2 - H  14    83.6  150.8    85.2  154.1   3.7      --     --    --
     5. BD (   1) C   2 - H  15    31.0  290.1    32.6  285.8   2.8      --     --    --
     6. BD (   1) C   3 - C   4    93.6  103.2    93.5  105.6   2.4     86.2  280.7   2.5
     7. BD (   2) C   3 - C   4    93.6  103.2   172.5  224.0  90.3    173.4  225.1  90.1
     8. BD (   1) C   3 - C  12    93.2  343.5    93.2  341.3   2.2     86.8  165.6   2.1
     9. BD (   1) C   4 - C   5    96.2   44.7    96.4   48.8   4.2     84.0  220.4   4.3
    11. BD (   1) C   5 - C   6    92.6  344.6    93.1  349.1   4.5     87.9  160.0   4.6
    12. BD (   2) C   5 - C   6    92.6  344.6   173.9  228.5  90.1    174.0  228.9  90.1
    14. BD (   1) C   6 - C   7    86.8  285.4    87.0  288.5   3.0     93.3  103.1   2.3
    16. BD (   1) C   7 - C   8    92.3  343.8    92.6  346.0   2.2     88.0  160.9   2.9
    18. BD (   1) C   8 - C   9    86.7  285.0    87.0  289.4   4.4     93.5  100.7   4.3
    19. BD (   2) C   8 - C   9    86.7  285.0   174.3  231.0  89.9    174.4  229.3  89.9
    21. BD (   1) C   9 - C  10    84.7  224.8    84.4  229.2   4.4     94.9   40.5   4.3
    23. BD (   1) C  10 - C  11    87.7  165.3    87.3  169.1   3.9     91.8  341.4   3.9
    24. BD (   2) C  10 - C  11    87.7  165.3   175.1  225.1  89.8    175.7  225.6  89.8
    26. BD (   1) C  11 - C  12    92.6  106.4    92.2  108.9   2.5     87.0  284.3   2.2
    27. BD (   1) C  11 - H  22    87.1  225.2    86.2  226.0   1.1      --     --    --
    40. LP (   1) O   1             --     --    157.0   16.8   --       --     --    --
    41. LP (   2) O   1             --     --     70.1  324.1   --       --     --    --
    42. LP*(   1) C   7             --     --    174.3  228.7   --       --     --    --
    43. LP (   1) C  12             --     --    174.0  224.1   --       --     --    --
   198. BD*(   2) C   3 - C   4    93.6  103.2   172.5  224.0  90.3    173.4  225.1  90.1
   203. BD*(   2) C   5 - C   6    92.6  344.6   173.9  228.5  90.1    174.0  228.9  90.1
   210. BD*(   2) C   8 - C   9    86.7  285.0   174.3  231.0  89.9    174.4  229.3  89.9
   215. BD*(   2) C  10 - C  11    87.7  165.3   175.1  225.1  89.8    175.7  225.6  89.8


 Second Order Perturbation Theory Analysis of Fock Matrix in NBO Basis

     Threshold for printing:   0.25 kcal/mol
                                                                              E(2)  E(j)-E(i) F(i,j)
         Donor NBO (i)                     Acceptor NBO (j)                 kcal/mol   a.u.    a.u. 
 ===================================================================================================

 within unit  1
   1. BD (   1) O   1 - C   2        /153. RY*(   2) H  13                    0.27    1.91    0.029
   1. BD (   1) O   1 - C   2        /197. BD*(   1) C   3 - C   4            0.52    1.37    0.034
   1. BD (   1) O   1 - C   2        /198. BD*(   2) C   3 - C   4            0.66    0.82    0.031
   2. BD (   1) O   1 - H  13        / 55. RY*(   3) C   2                    0.48    1.65    0.036
   2. BD (   1) O   1 - H  13        / 62. RY*(   1) C   3                    0.31    1.82    0.030
   2. BD (   1) O   1 - H  13        /194. BD*(   1) C   2 - C   3            1.69    1.09    0.054
   3. BD (   1) C   2 - C   3        / 45. RY*(   2) O   1                    0.44    2.02    0.038
   3. BD (   1) C   2 - C   3        / 71. RY*(   1) C   4                    0.64    1.79    0.043
   3. BD (   1) C   2 - C   3        /143. RY*(   1) C  12                    0.73    1.83    0.046
   3. BD (   1) C   2 - C   3        /193. BD*(   1) O   1 - H  13            0.81    1.10    0.038
   3. BD (   1) C   2 - C   3        /197. BD*(   1) C   3 - C   4            1.33    1.21    0.051
   3. BD (   1) C   2 - C   3        /199. BD*(   1) C   3 - C  12            1.30    1.15    0.049
   3. BD (   1) C   2 - C   3        /200. BD*(   1) C   4 - C   5            1.53    1.17    0.053
   3. BD (   1) C   2 - C   3        /208. BD*(   1) C   7 - C  12            1.59    1.15    0.054
   4. BD (   1) C   2 - H  14        / 44. RY*(   1) O   1                    0.37    1.68    0.031
   4. BD (   1) C   2 - H  14        /199. BD*(   1) C   3 - C  12            2.42    1.00    0.062
   5. BD (   1) C   2 - H  15        / 64. RY*(   3) C   3                    0.37    1.38    0.029
   5. BD (   1) C   2 - H  15        /197. BD*(   1) C   3 - C   4            1.10    1.06    0.043
   5. BD (   1) C   2 - H  15        /198. BD*(   2) C   3 - C   4            1.79    0.51    0.041
   6. BD (   1) C   3 - C   4        / 53. RY*(   1) C   2                    0.41    1.57    0.032
   6. BD (   1) C   3 - C   4        / 80. RY*(   1) C   5                    0.49    1.90    0.039
   6. BD (   1) C   3 - C   4        / 81. RY*(   2) C   5                    0.69    1.38    0.039
   6. BD (   1) C   3 - C   4        /143. RY*(   1) C  12                    0.73    1.92    0.047
   6. BD (   1) C   3 - C   4        /194. BD*(   1) C   2 - C   3            1.10    1.13    0.045
   6. BD (   1) C   3 - C   4        /199. BD*(   1) C   3 - C  12            1.83    1.24    0.060
   6. BD (   1) C   3 - C   4        /200. BD*(   1) C   4 - C   5            1.37    1.26    0.052
   6. BD (   1) C   3 - C   4        /201. BD*(   1) C   4 - H  16            0.67    1.19    0.036
   6. BD (   1) C   3 - C   4        /204. BD*(   1) C   5 - H  17            0.90    1.20    0.042
   6. BD (   1) C   3 - C   4        /217. BD*(   1) C  11 - C  12            1.66    1.24    0.057
   7. BD (   2) C   3 - C   4        / 43. LP (   1) C  12                   18.70    0.17    0.089
   7. BD (   2) C   3 - C   4        / 55. RY*(   3) C   2                    0.38    1.26    0.030
   7. BD (   2) C   3 - C   4        / 82. RY*(   3) C   5                    0.91    1.11    0.043
   7. BD (   2) C   3 - C   4        /146. RY*(   4) C  12                    0.78    1.41    0.045
   7. BD (   2) C   3 - C   4        /192. BD*(   1) O   1 - C   2            2.51    0.60    0.052
   7. BD (   2) C   3 - C   4        /196. BD*(   1) C   2 - H  15            1.17    0.73    0.039
   7. BD (   2) C   3 - C   4        /203. BD*(   2) C   5 - C   6            8.74    0.30    0.065
   8. BD (   1) C   3 - C  12        / 53. RY*(   1) C   2                    0.41    1.53    0.032
   8. BD (   1) C   3 - C  12        / 71. RY*(   1) C   4                    0.51    1.84    0.039
   8. BD (   1) C   3 - C  12        / 98. RY*(   1) C   7                    0.62    1.90    0.044
   8. BD (   1) C   3 - C  12        /134. RY*(   1) C  11                    0.49    1.80    0.038
   8. BD (   1) C   3 - C  12        /194. BD*(   1) C   2 - C   3            0.92    1.10    0.040
   8. BD (   1) C   3 - C  12        /195. BD*(   1) C   2 - H  14            0.36    1.14    0.026
   8. BD (   1) C   3 - C  12        /197. BD*(   1) C   3 - C   4            1.60    1.26    0.057
   8. BD (   1) C   3 - C  12        /201. BD*(   1) C   4 - H  16            1.23    1.15    0.048
   8. BD (   1) C   3 - C  12        /207. BD*(   1) C   7 - C   8            1.30    1.20    0.050
   8. BD (   1) C   3 - C  12        /208. BD*(   1) C   7 - C  12            1.99    1.20    0.062
   8. BD (   1) C   3 - C  12        /214. BD*(   1) C  10 - C  11            0.82    1.26    0.041
   8. BD (   1) C   3 - C  12        /217. BD*(   1) C  11 - C  12            1.94    1.20    0.061
   9. BD (   1) C   4 - C   5        / 63. RY*(   2) C   3                    0.74    1.51    0.042
   9. BD (   1) C   4 - C   5        / 64. RY*(   3) C   3                    0.32    1.58    0.029
   9. BD (   1) C   4 - C   5        / 90. RY*(   2) C   6                    0.91    1.43    0.046
   9. BD (   1) C   4 - C   5        /194. BD*(   1) C   2 - C   3            1.82    1.10    0.057
   9. BD (   1) C   4 - C   5        /197. BD*(   1) C   3 - C   4            1.52    1.26    0.055
   9. BD (   1) C   4 - C   5        /201. BD*(   1) C   4 - H  16            0.56    1.16    0.032
   9. BD (   1) C   4 - C   5        /202. BD*(   1) C   5 - C   6            1.25    1.27    0.050
   9. BD (   1) C   4 - C   5        /204. BD*(   1) C   5 - H  17            0.54    1.16    0.032
   9. BD (   1) C   4 - C   5        /206. BD*(   1) C   6 - H  18            1.40    1.15    0.051
  10. BD (   1) C   4 - H  16        / 62. RY*(   1) C   3                    0.45    1.66    0.035
  10. BD (   1) C   4 - H  16        / 80. RY*(   1) C   5                    0.32    1.69    0.029
  10. BD (   1) C   4 - H  16        /197. BD*(   1) C   3 - C   4            0.58    1.09    0.032
  10. BD (   1) C   4 - H  16        /199. BD*(   1) C   3 - C  12            2.52    1.03    0.064
  10. BD (   1) C   4 - H  16        /200. BD*(   1) C   4 - C   5            0.35    1.05    0.024
  10. BD (   1) C   4 - H  16        /202. BD*(   1) C   5 - C   6            1.73    1.09    0.055
  11. BD (   1) C   5 - C   6        / 71. RY*(   1) C   4                    0.34    1.88    0.032
  11. BD (   1) C   5 - C   6        / 72. RY*(   2) C   4                    0.79    1.46    0.043
  11. BD (   1) C   5 - C   6        / 99. RY*(   2) C   7                    1.00    1.80    0.054
  11. BD (   1) C   5 - C   6        /200. BD*(   1) C   4 - C   5            1.21    1.26    0.049
  11. BD (   1) C   5 - C   6        /201. BD*(   1) C   4 - H  16            1.04    1.19    0.045
  11. BD (   1) C   5 - C   6        /204. BD*(   1) C   5 - H  17            0.65    1.20    0.035
  11. BD (   1) C   5 - C   6        /205. BD*(   1) C   6 - C   7            1.39    1.25    0.053
  11. BD (   1) C   5 - C   6        /206. BD*(   1) C   6 - H  18            0.64    1.18    0.035
  11. BD (   1) C   5 - C   6        /207. BD*(   1) C   7 - C   8            1.67    1.25    0.058
  12. BD (   2) C   5 - C   6        / 42. LP*(   1) C   7                   18.79    0.17    0.090
  12. BD (   2) C   5 - C   6        / 73. RY*(   3) C   4                    0.31    0.89    0.022
  12. BD (   2) C   5 - C   6        / 74. RY*(   4) C   4                    0.55    0.94    0.030
  12. BD (   2) C   5 - C   6        /101. RY*(   4) C   7                    0.40    2.06    0.039
  12. BD (   2) C   5 - C   6        /102. RY*(   5) C   7                    0.25    1.08    0.022
  12. BD (   2) C   5 - C   6        /198. BD*(   2) C   3 - C   4            8.21    0.31    0.064
  13. BD (   1) C   5 - H  17        / 71. RY*(   1) C   4                    0.29    1.67    0.028
  13. BD (   1) C   5 - H  17        / 89. RY*(   1) C   6                    0.31    1.63    0.029
  13. BD (   1) C   5 - H  17        /197. BD*(   1) C   3 - C   4            1.88    1.09    0.057
  13. BD (   1) C   5 - H  17        /200. BD*(   1) C   4 - C   5            0.35    1.05    0.024
  13. BD (   1) C   5 - H  17        /202. BD*(   1) C   5 - C   6            0.44    1.09    0.028
  13. BD (   1) C   5 - H  17        /205. BD*(   1) C   6 - C   7            2.17    1.03    0.060
  14. BD (   1) C   6 - C   7        / 80. RY*(   1) C   5                    0.52    1.87    0.040
  14. BD (   1) C   6 - C   7        / 81. RY*(   2) C   5                    0.72    1.34    0.040
  14. BD (   1) C   6 - C   7        /107. RY*(   1) C   8                    0.62    1.80    0.043
  14. BD (   1) C   6 - C   7        /144. RY*(   2) C  12                    0.32    1.87    0.031
  14. BD (   1) C   6 - C   7        /202. BD*(   1) C   5 - C   6            1.25    1.27    0.050
  14. BD (   1) C   6 - C   7        /204. BD*(   1) C   5 - H  17            1.28    1.17    0.049
  14. BD (   1) C   6 - C   7        /206. BD*(   1) C   6 - H  18            0.47    1.15    0.029
  14. BD (   1) C   6 - C   7        /207. BD*(   1) C   7 - C   8            1.80    1.21    0.059
  14. BD (   1) C   6 - C   7        /208. BD*(   1) C   7 - C  12            1.96    1.21    0.062
  14. BD (   1) C   6 - C   7        /209. BD*(   1) C   8 - C   9            0.88    1.27    0.042
  14. BD (   1) C   6 - C   7        /217. BD*(   1) C  11 - C  12            1.34    1.21    0.051
  15. BD (   1) C   6 - H  18        / 80. RY*(   1) C   5                    0.37    1.70    0.032
  15. BD (   1) C   6 - H  18        / 98. RY*(   1) C   7                    0.32    1.74    0.030
  15. BD (   1) C   6 - H  18        /200. BD*(   1) C   4 - C   5            2.05    1.06    0.059
  15. BD (   1) C   6 - H  18        /202. BD*(   1) C   5 - C   6            0.43    1.10    0.028
  15. BD (   1) C   6 - H  18        /205. BD*(   1) C   6 - C   7            0.33    1.04    0.024
  15. BD (   1) C   6 - H  18        /208. BD*(   1) C   7 - C  12            2.29    1.04    0.062
  16. BD (   1) C   7 - C   8        / 89. RY*(   1) C   6                    0.61    1.81    0.042
  16. BD (   1) C   7 - C   8        /116. RY*(   1) C   9                    0.55    1.87    0.041
  16. BD (   1) C   7 - C   8        /117. RY*(   2) C   9                    0.67    1.35    0.038
  16. BD (   1) C   7 - C   8        /143. RY*(   1) C  12                    0.27    1.89    0.028
  16. BD (   1) C   7 - C   8        /144. RY*(   2) C  12                    0.31    1.87    0.031
  16. BD (   1) C   7 - C   8        /199. BD*(   1) C   3 - C  12            1.40    1.20    0.052
  16. BD (   1) C   7 - C   8        /202. BD*(   1) C   5 - C   6            0.87    1.27    0.042
  16. BD (   1) C   7 - C   8        /205. BD*(   1) C   6 - C   7            1.78    1.21    0.059
  16. BD (   1) C   7 - C   8        /208. BD*(   1) C   7 - C  12            2.00    1.21    0.062
  16. BD (   1) C   7 - C   8        /209. BD*(   1) C   8 - C   9            1.26    1.27    0.051
  16. BD (   1) C   7 - C   8        /211. BD*(   1) C   8 - H  19            0.47    1.15    0.029
  16. BD (   1) C   7 - C   8        /213. BD*(   1) C   9 - H  20            1.24    1.17    0.048
  17. BD (   1) C   7 - C  12        / 62. RY*(   1) C   3                    0.70    1.81    0.045
  17. BD (   1) C   7 - C  12        / 89. RY*(   1) C   6                    0.45    1.79    0.036
  17. BD (   1) C   7 - C  12        /107. RY*(   1) C   8                    0.48    1.78    0.037
  17. BD (   1) C   7 - C  12        /134. RY*(   1) C  11                    0.42    1.79    0.035
  17. BD (   1) C   7 - C  12        /194. BD*(   1) C   2 - C   3            1.45    1.08    0.050
  17. BD (   1) C   7 - C  12        /199. BD*(   1) C   3 - C  12            1.99    1.18    0.061
  17. BD (   1) C   7 - C  12        /205. BD*(   1) C   6 - C   7            1.79    1.19    0.058
  17. BD (   1) C   7 - C  12        /206. BD*(   1) C   6 - H  18            0.97    1.13    0.042
  17. BD (   1) C   7 - C  12        /207. BD*(   1) C   7 - C   8            1.77    1.19    0.058
  17. BD (   1) C   7 - C  12        /211. BD*(   1) C   8 - H  19            0.95    1.13    0.042
  17. BD (   1) C   7 - C  12        /217. BD*(   1) C  11 - C  12            1.78    1.19    0.058
  17. BD (   1) C   7 - C  12        /218. BD*(   1) C  11 - H  22            1.02    1.14    0.043
  18. BD (   1) C   8 - C   9        / 99. RY*(   2) C   7                    0.83    1.79    0.049
  18. BD (   1) C   8 - C   9        /125. RY*(   1) C  10                    0.43    1.90    0.036
  18. BD (   1) C   8 - C   9        /126. RY*(   2) C  10                    0.67    1.39    0.039
  18. BD (   1) C   8 - C   9        /205. BD*(   1) C   6 - C   7            1.67    1.24    0.058
  18. BD (   1) C   8 - C   9        /207. BD*(   1) C   7 - C   8            1.40    1.24    0.053
  18. BD (   1) C   8 - C   9        /211. BD*(   1) C   8 - H  19            0.64    1.18    0.035
  18. BD (   1) C   8 - C   9        /212. BD*(   1) C   9 - C  10            1.19    1.26    0.049
  18. BD (   1) C   8 - C   9        /213. BD*(   1) C   9 - H  20            0.65    1.20    0.035
  18. BD (   1) C   8 - C   9        /216. BD*(   1) C  10 - H  21            1.02    1.20    0.044
  19. BD (   2) C   8 - C   9        / 42. LP*(   1) C   7                   19.68    0.17    0.091
  19. BD (   2) C   8 - C   9        /102. RY*(   5) C   7                    0.84    1.08    0.041
  19. BD (   2) C   8 - C   9        /128. RY*(   4) C  10                    0.84    1.14    0.042
  19. BD (   2) C   8 - C   9        /215. BD*(   2) C  10 - C  11            8.36    0.30    0.064
  20. BD (   1) C   8 - H  19        / 98. RY*(   1) C   7                    0.36    1.74    0.032
  20. BD (   1) C   8 - H  19        /116. RY*(   1) C   9                    0.36    1.70    0.032
  20. BD (   1) C   8 - H  19        /207. BD*(   1) C   7 - C   8            0.33    1.04    0.023
  20. BD (   1) C   8 - H  19        /208. BD*(   1) C   7 - C  12            2.33    1.04    0.062
  20. BD (   1) C   8 - H  19        /209. BD*(   1) C   8 - C   9            0.44    1.10    0.028
  20. BD (   1) C   8 - H  19        /212. BD*(   1) C   9 - C  10            2.05    1.06    0.059
  21. BD (   1) C   9 - C  10        /108. RY*(   2) C   8                    0.92    1.43    0.046
  21. BD (   1) C   9 - C  10        /135. RY*(   2) C  11                    0.90    1.48    0.046
  21. BD (   1) C   9 - C  10        /209. BD*(   1) C   8 - C   9            1.24    1.26    0.050
  21. BD (   1) C   9 - C  10        /211. BD*(   1) C   8 - H  19            1.39    1.15    0.050
  21. BD (   1) C   9 - C  10        /213. BD*(   1) C   9 - H  20            0.55    1.16    0.032
  21. BD (   1) C   9 - C  10        /214. BD*(   1) C  10 - C  11            1.22    1.27    0.050
  21. BD (   1) C   9 - C  10        /216. BD*(   1) C  10 - H  21            0.54    1.16    0.032
  21. BD (   1) C   9 - C  10        /218. BD*(   1) C  11 - H  22            1.31    1.16    0.049
  22. BD (   1) C   9 - H  20        /107. RY*(   1) C   8                    0.32    1.62    0.029
  22. BD (   1) C   9 - H  20        /125. RY*(   1) C  10                    0.32    1.69    0.029
  22. BD (   1) C   9 - H  20        /207. BD*(   1) C   7 - C   8            2.20    1.03    0.060
  22. BD (   1) C   9 - H  20        /209. BD*(   1) C   8 - C   9            0.45    1.09    0.028
  22. BD (   1) C   9 - H  20        /212. BD*(   1) C   9 - C  10            0.34    1.05    0.024
  22. BD (   1) C   9 - H  20        /214. BD*(   1) C  10 - C  11            1.78    1.09    0.056
  23. BD (   1) C  10 - C  11        /116. RY*(   1) C   9                    0.43    1.90    0.036
  23. BD (   1) C  10 - C  11        /117. RY*(   2) C   9                    0.66    1.38    0.038
  23. BD (   1) C  10 - C  11        /144. RY*(   2) C  12                    0.83    1.90    0.050
  23. BD (   1) C  10 - C  11        /199. BD*(   1) C   3 - C  12            1.71    1.23    0.058
  23. BD (   1) C  10 - C  11        /212. BD*(   1) C   9 - C  10            1.20    1.26    0.049
  23. BD (   1) C  10 - C  11        /213. BD*(   1) C   9 - H  20            1.02    1.20    0.044
  23. BD (   1) C  10 - C  11        /216. BD*(   1) C  10 - H  21            0.62    1.20    0.034
  23. BD (   1) C  10 - C  11        /217. BD*(   1) C  11 - C  12            1.47    1.24    0.054
  23. BD (   1) C  10 - C  11        /218. BD*(   1) C  11 - H  22            0.70    1.19    0.037
  24. BD (   2) C  10 - C  11        / 43. LP (   1) C  12                   19.20    0.17    0.090
  24. BD (   2) C  10 - C  11        /119. RY*(   4) C   9                    0.89    1.09    0.042
  24. BD (   2) C  10 - C  11        /147. RY*(   5) C  12                    0.64    1.76    0.045
  24. BD (   2) C  10 - C  11        /210. BD*(   2) C   8 - C   9            8.75    0.30    0.065
  25. BD (   1) C  10 - H  21        /116. RY*(   1) C   9                    0.32    1.69    0.029
  25. BD (   1) C  10 - H  21        /134. RY*(   1) C  11                    0.31    1.63    0.029
  25. BD (   1) C  10 - H  21        /209. BD*(   1) C   8 - C   9            1.79    1.09    0.056
  25. BD (   1) C  10 - H  21        /212. BD*(   1) C   9 - C  10            0.32    1.05    0.023
  25. BD (   1) C  10 - H  21        /214. BD*(   1) C  10 - C  11            0.45    1.09    0.028
  25. BD (   1) C  10 - H  21        /217. BD*(   1) C  11 - C  12            2.26    1.03    0.061
  26. BD (   1) C  11 - C  12        / 62. RY*(   1) C   3                    0.66    1.83    0.044
  26. BD (   1) C  11 - C  12        / 98. RY*(   1) C   7                    0.47    1.90    0.038
  26. BD (   1) C  11 - C  12        /125. RY*(   1) C  10                    0.55    1.86    0.041
  26. BD (   1) C  11 - C  12        /126. RY*(   2) C  10                    0.64    1.35    0.037
  26. BD (   1) C  11 - C  12        /197. BD*(   1) C   3 - C   4            1.06    1.26    0.046
  26. BD (   1) C  11 - C  12        /199. BD*(   1) C   3 - C  12            2.11    1.20    0.064
  26. BD (   1) C  11 - C  12        /205. BD*(   1) C   6 - C   7            1.40    1.20    0.052
  26. BD (   1) C  11 - C  12        /208. BD*(   1) C   7 - C  12            1.98    1.20    0.062
  26. BD (   1) C  11 - C  12        /214. BD*(   1) C  10 - C  11            1.29    1.27    0.051
  26. BD (   1) C  11 - C  12        /216. BD*(   1) C  10 - H  21            1.19    1.16    0.047
  26. BD (   1) C  11 - C  12        /218. BD*(   1) C  11 - H  22            0.54    1.16    0.032
  27. BD (   1) C  11 - H  22        /125. RY*(   1) C  10                    0.38    1.70    0.032
  27. BD (   1) C  11 - H  22        /144. RY*(   2) C  12                    0.35    1.70    0.031
  27. BD (   1) C  11 - H  22        /208. BD*(   1) C   7 - C  12            2.23    1.04    0.061
  27. BD (   1) C  11 - H  22        /212. BD*(   1) C   9 - C  10            2.09    1.06    0.059
  27. BD (   1) C  11 - H  22        /214. BD*(   1) C  10 - C  11            0.48    1.10    0.029
  27. BD (   1) C  11 - H  22        /217. BD*(   1) C  11 - C  12            0.40    1.04    0.026
  28. CR (   1) O   1                / 55. RY*(   3) C   2                    0.43   19.92    0.117
  28. CR (   1) O   1                / 57. RY*(   5) C   2                    0.54   20.34    0.132
  29. CR (   1) C   2                / 62. RY*(   1) C   3                    0.33   11.27    0.077
  29. CR (   1) C   2                /156. RY*(   1) H  14                    0.31   10.53    0.072
  29. CR (   1) C   2                /160. RY*(   1) H  15                    0.30   10.52    0.071
  29. CR (   1) C   2                /192. BD*(   1) O   1 - C   2            0.47   10.44    0.089
  29. CR (   1) C   2                /197. BD*(   1) C   3 - C   4            0.42   10.70    0.085
  29. CR (   1) C   2                /199. BD*(   1) C   3 - C  12            0.45   10.64    0.088
  30. CR (   1) C   3                / 54. RY*(   2) C   2                    0.45   11.18    0.090
  30. CR (   1) C   3                / 72. RY*(   2) C   4                    0.91   10.83    0.125
  30. CR (   1) C   3                /144. RY*(   2) C  12                    0.34   11.28    0.078
  30. CR (   1) C   3                /145. RY*(   3) C  12                    0.43   10.73    0.086
  30. CR (   1) C   3                /197. BD*(   1) C   3 - C   4            0.26   10.67    0.067
  30. CR (   1) C   3                /200. BD*(   1) C   4 - C   5            0.47   10.63    0.090
  30. CR (   1) C   3                /201. BD*(   1) C   4 - H  16            0.29   10.57    0.070
  30. CR (   1) C   3                /208. BD*(   1) C   7 - C  12            0.49   10.62    0.092
  30. CR (   1) C   3                /217. BD*(   1) C  11 - C  12            0.56   10.62    0.098
  31. CR (   1) C   4                / 62. RY*(   1) C   3                    0.45   11.23    0.090
  31. CR (   1) C   4                / 64. RY*(   3) C   3                    0.37   10.97    0.080
  31. CR (   1) C   4                / 65. RY*(   4) C   3                    0.27   10.90    0.068
  31. CR (   1) C   4                / 81. RY*(   2) C   5                    0.64   10.74    0.104
  31. CR (   1) C   4                / 83. RY*(   4) C   5                    0.26   10.81    0.067
  31. CR (   1) C   4                /164. RY*(   1) H  16                    0.39   10.47    0.081
  31. CR (   1) C   4                /194. BD*(   1) C   2 - C   3            0.53   10.50    0.095
  31. CR (   1) C   4                /197. BD*(   1) C   3 - C   4            0.25   10.66    0.066
  31. CR (   1) C   4                /199. BD*(   1) C   3 - C  12            0.62   10.60    0.103
  31. CR (   1) C   4                /202. BD*(   1) C   5 - C   6            0.43   10.66    0.086
  31. CR (   1) C   4                /204. BD*(   1) C   5 - H  17            0.27   10.56    0.067
  32. CR (   1) C   5                / 72. RY*(   2) C   4                    0.34   10.82    0.077
  32. CR (   1) C   5                / 73. RY*(   3) C   4                    0.27   10.69    0.068
  32. CR (   1) C   5                / 90. RY*(   2) C   6                    0.27   10.83    0.069
  32. CR (   1) C   5                / 92. RY*(   4) C   6                    0.57   10.72    0.099
  32. CR (   1) C   5                /168. RY*(   1) H  17                    0.40   10.45    0.081
  32. CR (   1) C   5                /197. BD*(   1) C   3 - C   4            0.50   10.66    0.092
  32. CR (   1) C   5                /201. BD*(   1) C   4 - H  16            0.28   10.56    0.069
  32. CR (   1) C   5                /205. BD*(   1) C   6 - C   7            0.52   10.61    0.094
  32. CR (   1) C   5                /206. BD*(   1) C   6 - H  18            0.34   10.55    0.076
  33. CR (   1) C   6                / 81. RY*(   2) C   5                    0.83   10.75    0.119
  33. CR (   1) C   6                / 83. RY*(   4) C   5                    0.25   10.83    0.066
  33. CR (   1) C   6                / 98. RY*(   1) C   7                    0.42   11.32    0.087
  33. CR (   1) C   6                /100. RY*(   3) C   7                    0.41   10.78    0.084
  33. CR (   1) C   6                /172. RY*(   1) H  18                    0.39   10.46    0.081
  33. CR (   1) C   6                /200. BD*(   1) C   4 - C   5            0.46   10.63    0.088
  33. CR (   1) C   6                /204. BD*(   1) C   5 - H  17            0.31   10.57    0.072
  33. CR (   1) C   6                /207. BD*(   1) C   7 - C   8            0.55   10.62    0.097
  33. CR (   1) C   6                /208. BD*(   1) C   7 - C  12            0.56   10.61    0.098
  34. CR (   1) C   7                / 90. RY*(   2) C   6                    0.75   10.83    0.114
  34. CR (   1) C   7                /108. RY*(   2) C   8                    0.75   10.83    0.114
  34. CR (   1) C   7                /143. RY*(   1) C  12                    0.38   11.28    0.083
  34. CR (   1) C   7                /144. RY*(   2) C  12                    0.35   11.26    0.079
  34. CR (   1) C   7                /199. BD*(   1) C   3 - C  12            0.51   10.60    0.093
  34. CR (   1) C   7                /202. BD*(   1) C   5 - C   6            0.39   10.66    0.082
  34. CR (   1) C   7                /209. BD*(   1) C   8 - C   9            0.40   10.66    0.083
  34. CR (   1) C   7                /217. BD*(   1) C  11 - C  12            0.47   10.60    0.089
  35. CR (   1) C   8                / 98. RY*(   1) C   7                    0.38   11.31    0.083
  35. CR (   1) C   8                /100. RY*(   3) C   7                    0.40   10.78    0.082
  35. CR (   1) C   8                /117. RY*(   2) C   9                    0.86   10.75    0.122
  35. CR (   1) C   8                /176. RY*(   1) H  19                    0.39   10.46    0.081
  35. CR (   1) C   8                /205. BD*(   1) C   6 - C   7            0.55   10.61    0.097
  35. CR (   1) C   8                /208. BD*(   1) C   7 - C  12            0.56   10.61    0.099
  35. CR (   1) C   8                /212. BD*(   1) C   9 - C  10            0.45   10.63    0.088
  35. CR (   1) C   8                /213. BD*(   1) C   9 - H  20            0.30   10.57    0.072
  36. CR (   1) C   9                /108. RY*(   2) C   8                    0.27   10.83    0.068
  36. CR (   1) C   9                /110. RY*(   4) C   8                    0.54   10.74    0.096
  36. CR (   1) C   9                /126. RY*(   2) C  10                    0.58   10.75    0.099
  36. CR (   1) C   9                /127. RY*(   3) C  10                    0.31   10.79    0.073
  36. CR (   1) C   9                /180. RY*(   1) H  20                    0.40   10.45    0.082
  36. CR (   1) C   9                /207. BD*(   1) C   7 - C   8            0.53   10.61    0.095
  36. CR (   1) C   9                /211. BD*(   1) C   8 - H  19            0.34   10.55    0.075
  36. CR (   1) C   9                /214. BD*(   1) C  10 - C  11            0.44   10.67    0.087
  36. CR (   1) C   9                /216. BD*(   1) C  10 - H  21            0.27   10.56    0.068
  37. CR (   1) C  10                /117. RY*(   2) C   9                    0.62   10.74    0.103
  37. CR (   1) C  10                /118. RY*(   3) C   9                    0.28   10.80    0.070
  37. CR (   1) C  10                /137. RY*(   4) C  11                    0.58   10.74    0.099
  37. CR (   1) C  10                /184. RY*(   1) H  21                    0.40   10.46    0.081
  37. CR (   1) C  10                /209. BD*(   1) C   8 - C   9            0.43   10.67    0.086
  37. CR (   1) C  10                /213. BD*(   1) C   9 - H  20            0.28   10.57    0.068
  37. CR (   1) C  10                /217. BD*(   1) C  11 - C  12            0.54   10.61    0.096
  37. CR (   1) C  10                /218. BD*(   1) C  11 - H  22            0.33   10.56    0.075
  38. CR (   1) C  11                /126. RY*(   2) C  10                    0.88   10.76    0.123
  38. CR (   1) C  11                /143. RY*(   1) C  12                    0.43   11.29    0.088
  38. CR (   1) C  11                /145. RY*(   3) C  12                    0.26   10.72    0.067
  38. CR (   1) C  11                /188. RY*(   1) H  22                    0.46   10.51    0.088
  38. CR (   1) C  11                /199. BD*(   1) C   3 - C  12            0.60   10.61    0.101
  38. CR (   1) C  11                /208. BD*(   1) C   7 - C  12            0.54   10.61    0.096
  38. CR (   1) C  11                /212. BD*(   1) C   9 - C  10            0.47   10.63    0.089
  38. CR (   1) C  11                /216. BD*(   1) C  10 - H  21            0.29   10.57    0.070
  39. CR (   1) C  12                / 63. RY*(   2) C   3                    0.80   10.90    0.118
  39. CR (   1) C  12                / 99. RY*(   2) C   7                    0.80   11.15    0.120
  39. CR (   1) C  12                /135. RY*(   2) C  11                    0.72   10.87    0.112
  39. CR (   1) C  12                /194. BD*(   1) C   2 - C   3            0.43   10.49    0.085
  39. CR (   1) C  12                /197. BD*(   1) C   3 - C   4            0.44   10.65    0.087
  39. CR (   1) C  12                /205. BD*(   1) C   6 - C   7            0.48   10.60    0.090
  39. CR (   1) C  12                /207. BD*(   1) C   7 - C   8            0.46   10.60    0.089
  39. CR (   1) C  12                /214. BD*(   1) C  10 - C  11            0.39   10.66    0.082
  39. CR (   1) C  12                /218. BD*(   1) C  11 - H  22            0.26   10.55    0.066
  40. LP (   1) O   1                / 54. RY*(   2) C   2                    0.48    1.64    0.036
  40. LP (   1) O   1                /154. RY*(   3) H  13                    0.37    1.88    0.034
  40. LP (   1) O   1                /194. BD*(   1) C   2 - C   3            0.43    0.96    0.026
  40. LP (   1) O   1                /196. BD*(   1) C   2 - H  15            1.07    1.00    0.041
  41. LP (   2) O   1                / 56. RY*(   4) C   2                    0.49    2.44    0.044
  41. LP (   2) O   1                /152. RY*(   1) H  13                    1.01    1.92    0.056
  41. LP (   2) O   1                /195. BD*(   1) C   2 - H  14            3.69    0.74    0.066
  41. LP (   2) O   1                /196. BD*(   1) C   2 - H  15            2.43    0.72    0.053
  41. LP (   2) O   1                /218. BD*(   1) C  11 - H  22            0.41    0.75    0.022
  42. LP*(   1) C   7                / 91. RY*(   3) C   6                    1.39    1.11    0.071
  42. LP*(   1) C   7                /102. RY*(   5) C   7                    1.37    0.91    0.064
  42. LP*(   1) C   7                /109. RY*(   3) C   8                    1.30    1.14    0.070
  42. LP*(   1) C   7                /148. RY*(   6) C  12                    0.62    1.95    0.063
  42. LP*(   1) C   7                /198. BD*(   2) C   3 - C   4            0.29    0.14    0.010
  42. LP*(   1) C   7                /203. BD*(   2) C   5 - C   6           28.43    0.13    0.099
  42. LP*(   1) C   7                /210. BD*(   2) C   8 - C   9           27.79    0.13    0.099
  42. LP*(   1) C   7                /215. BD*(   2) C  10 - C  11            0.30    0.14    0.010
  43. LP (   1) C  12                / 64. RY*(   3) C   3                    0.30    1.00    0.031
  43. LP (   1) C  12                / 66. RY*(   5) C   3                    0.27    1.96    0.041
  43. LP (   1) C  12                /103. RY*(   6) C   7                    0.63    1.95    0.064
  43. LP (   1) C  12                /136. RY*(   3) C  11                    1.51    0.94    0.068
  43. LP (   1) C  12                /146. RY*(   4) C  12                    0.73    1.24    0.054
  43. LP (   1) C  12                /147. RY*(   5) C  12                    0.37    1.59    0.044
  43. LP (   1) C  12                /198. BD*(   2) C   3 - C   4           28.83    0.13    0.100
  43. LP (   1) C  12                /203. BD*(   2) C   5 - C   6            0.33    0.13    0.011
  43. LP (   1) C  12                /210. BD*(   2) C   8 - C   9            0.32    0.13    0.010
  43. LP (   1) C  12                /215. BD*(   2) C  10 - C  11           28.75    0.13    0.100
 198. BD*(   2) C   3 - C   4        / 66. RY*(   5) C   3                    0.29    1.83    0.079
 198. BD*(   2) C   3 - C   4        / 73. RY*(   3) C   4                    0.44    0.58    0.056
 198. BD*(   2) C   3 - C   4        / 74. RY*(   4) C   4                    0.52    0.63    0.063
 198. BD*(   2) C   3 - C   4        / 75. RY*(   5) C   4                    0.27    1.85    0.078
 198. BD*(   2) C   3 - C   4        /192. BD*(   1) O   1 - C   2            0.74    0.29    0.049
 198. BD*(   2) C   3 - C   4        /196. BD*(   1) C   2 - H  15            0.31    0.42    0.038
 203. BD*(   2) C   5 - C   6        / 82. RY*(   3) C   5                    0.33    0.81    0.058
 203. BD*(   2) C   5 - C   6        / 84. RY*(   5) C   5                    0.45    1.66    0.097
 203. BD*(   2) C   5 - C   6        / 93. RY*(   5) C   6                    0.61    1.46    0.106
 210. BD*(   2) C   8 - C   9        /111. RY*(   5) C   8                    0.63    1.41    0.106
 210. BD*(   2) C   8 - C   9        /119. RY*(   4) C   9                    0.38    0.79    0.062
 210. BD*(   2) C   8 - C   9        /120. RY*(   5) C   9                    0.42    1.68    0.094
 215. BD*(   2) C  10 - C  11        /128. RY*(   4) C  10                    0.29    0.84    0.055
 215. BD*(   2) C  10 - C  11        /129. RY*(   5) C  10                    0.45    1.64    0.097
 215. BD*(   2) C  10 - C  11        /138. RY*(   5) C  11                    0.45    1.67    0.098


 Natural Bond Orbitals (Summary):

                                                            Principal Delocalizations
           NBO                        Occupancy    Energy   (geminal,vicinal,remote)
 ====================================================================================
 Molecular unit  1  (C11H10O)
     1. BD (   1) O   1 - C   2          0.99574    -0.95931  198(v),197(v),153(v)
     2. BD (   1) O   1 - H  13          0.99302    -0.83517  194(v),55(v),62(r)
     3. BD (   1) C   2 - C   3          0.98750    -0.79294  208(v),200(v),197(g),199(g)
                                                    193(v),143(v),71(v),45(v)
     4. BD (   1) C   2 - H  14          0.99317    -0.64670  199(v),44(v)
     5. BD (   1) C   2 - H  15          0.98896    -0.65032  198(v),197(v),64(v)
     6. BD (   1) C   3 - C   4          0.98763    -0.88232  199(g),217(v),200(g),194(g)
                                                    204(v),143(v),81(v),201(g)
                                                    80(v),53(v)
     7. BD (   2) C   3 - C   4          0.87325    -0.44436  43(v),203(v),192(v),196(v)
                                                    82(v),146(v),55(v)
     8. BD (   1) C   3 - C  12          0.98395    -0.84300  208(g),217(g),197(g),207(v)
                                                    201(v),194(g),214(v),98(v)
                                                    71(v),134(v),53(v),195(v)
     9. BD (   1) C   4 - C   5          0.98889    -0.84738  194(v),197(g),206(v),202(g)
                                                    90(v),63(v),201(g),204(g)
                                                    64(v)
    10. BD (   1) C   4 - H  16          0.98935    -0.67402  199(v),202(v),197(g),62(v)
                                                    200(g),80(v)
    11. BD (   1) C   5 - C   6          0.99022    -0.88652  207(v),205(g),200(g),201(v)
                                                    99(v),72(v),204(g),206(g)
                                                    71(v)
    12. BD (   2) C   5 - C   6          0.88043    -0.44844  42(v),198(v),74(v),101(v)
                                                    73(v),102(v)
    13. BD (   1) C   5 - H  17          0.98944    -0.67552  205(v),197(v),202(g),200(g)
                                                    89(v),71(v)
    14. BD (   1) C   6 - C   7          0.98649    -0.85010  208(g),207(g),217(v),204(v)
                                                    202(g),209(v),81(v),107(v)
                                                    80(v),206(g),144(v)
    15. BD (   1) C   6 - H  18          0.98954    -0.68591  208(v),200(v),202(g),80(v)
                                                    205(g),98(v)
    16. BD (   1) C   7 - C   8          0.98645    -0.84978  208(g),205(g),199(v),209(g)
                                                    213(v),202(v),117(v),89(v)
                                                    116(v),211(g),144(v),143(v)
    17. BD (   1) C   7 - C  12          0.98168    -0.82971  199(g),205(g),217(g),207(g)
                                                    194(v),218(v),206(v),211(v)
                                                    62(v),107(v),89(v),134(v)
    18. BD (   1) C   8 - C   9          0.99027    -0.88228  205(v),207(g),212(g),216(v)
                                                    99(v),126(v),213(g),211(g)
                                                    125(v)
    19. BD (   2) C   8 - C   9          0.87611    -0.44447  42(v),215(v),128(v),102(v)
    20. BD (   1) C   8 - H  19          0.98949    -0.68359  208(v),212(v),209(g),116(v)
                                                    98(v),207(g)
    21. BD (   1) C   9 - C  10          0.98946    -0.84543  211(v),218(v),209(g),214(g)
                                                    108(v),135(v),213(g),216(g)
    22. BD (   1) C   9 - H  20          0.98951    -0.67235  207(v),214(v),209(g),212(g)
                                                    107(v),125(v)
    23. BD (   1) C  10 - C  11          0.99022    -0.88110  199(v),217(g),212(g),213(v)
                                                    144(v),218(g),117(v),216(g)
                                                    116(v)
    24. BD (   2) C  10 - C  11          0.87476    -0.44340  43(v),210(v),119(v),147(v)
    25. BD (   1) C  10 - H  21          0.98956    -0.67220  217(v),209(v),214(g),212(g)
                                                    116(v),134(v)
    26. BD (   1) C  11 - C  12          0.98621    -0.84483  199(g),208(g),205(v),214(g)
                                                    216(v),197(v),62(v),126(v)
                                                    125(v),218(g),98(v)
    27. BD (   1) C  11 - H  22          0.98890    -0.68066  208(v),212(v),214(g),217(g)
                                                    125(v),144(v)
    28. CR (   1) O   1                  0.99988   -19.09627  57(v),55(v)
    29. CR (   1) C   2                  0.99954   -10.28391  192(g),199(v),197(v),62(v)
                                                    156(v),160(v)
    30. CR (   1) C   3                  0.99942   -10.25922  72(v),217(v),208(v),200(v)
                                                    54(v),145(v),144(v),201(v)
                                                    197(g)
    31. CR (   1) C   4                  0.99944   -10.24515  81(v),199(v),194(v),62(v)
                                                    202(v),164(v),64(v),204(v)
                                                    65(v),83(v),197(g)
    32. CR (   1) C   5                  0.99948   -10.24936  92(v),205(v),197(v),168(v)
                                                    72(v),206(v),201(v),90(v)
                                                    73(v)
    33. CR (   1) C   6                  0.99946   -10.25816  81(v),208(v),207(v),200(v)
                                                    98(v),100(v),172(v),204(v)
                                                    83(v)
    34. CR (   1) C   7                  0.99943   -10.24343  108(v),90(v),199(v),217(v)
                                                    209(v),202(v),143(v),144(v)
    35. CR (   1) C   8                  0.99946   -10.25615  117(v),208(v),205(v),212(v)
                                                    100(v),176(v),98(v),213(v)
    36. CR (   1) C   9                  0.99948   -10.24644  126(v),110(v),207(v),214(v)
                                                    180(v),211(v),127(v),216(v)
                                                    108(v)
    37. CR (   1) C  10                  0.99948   -10.24757  117(v),137(v),217(v),209(v)
                                                    184(v),218(v),118(v),213(v)
    38. CR (   1) C  11                  0.99947   -10.25239  126(v),199(v),208(v),212(v)
                                                    188(v),143(v),216(v),145(v)
    39. CR (   1) C  12                  0.99941   -10.24060  99(v),63(v),135(v),205(v)
                                                    207(v),197(v),194(v),214(v)
                                                    218(v)
    40. LP (   1) O   1                  0.99100    -0.71276  196(v),54(v),194(v),154(v)
    41. LP (   2) O   1                  0.97691    -0.44091  195(v),196(v),152(v),56(v)
                                                    218(r)
    42. LP*(   1) C   7                  0.48788    -0.27575  43(v),203(v),210(v),91(v)
                                                    102(g),109(v),148(v)
    43. LP (   1) C  12                  0.48796    -0.27340  42(v),215(v),198(v),136(v)
                                                    146(g),103(v),147(g),64(v)
                                                    66(v),203(r),210(r)
    44. RY*(   1) O   1                  0.00078     1.03631   
    45. RY*(   2) O   1                  0.00067     1.22657   
    46. RY*(   3) O   1                  0.00003     1.34962   
    47. RY*(   4) O   1                  0.00004     1.23630   
    48. RY*(   5) O   1                  0.00001     2.92064   
    49. RY*(   6) O   1                  0.00000     2.68294   
    50. RY*(   7) O   1                  0.00000     2.74002   
    51. RY*(   8) O   1                  0.00000     2.67474   
    52. RY*(   9) O   1                  0.00000     2.51522   
    53. RY*(   1) C   2                  0.00203     0.69174   
    54. RY*(   2) C   2                  0.00183     0.92516   
    55. RY*(   3) C   2                  0.00087     0.81874   
    56. RY*(   4) C   2                  0.00075     2.00369   
    57. RY*(   5) C   2                  0.00037     1.24562   
    58. RY*(   6) C   2                  0.00018     1.49407   
    59. RY*(   7) C   2                  0.00004     1.30483   
    60. RY*(   8) C   2                  0.00001     1.99755   
    61. RY*(   9) C   2                  0.00001     1.96848   
    62. RY*(   1) C   3                  0.00333     0.98491   
    63. RY*(   2) C   3                  0.00187     0.66124   
    64. RY*(   3) C   3                  0.00116     0.72775   
    65. RY*(   4) C   3                  0.00078     0.65290   
    66. RY*(   5) C   3                  0.00036     1.68922   
    67. RY*(   6) C   3                  0.00020     1.95708   
    68. RY*(   7) C   3                  0.00011     1.76153   
    69. RY*(   8) C   3                  0.00006     2.04284   
    70. RY*(   9) C   3                  0.00001     2.01192   
    71. RY*(   1) C   4                  0.00314     0.99390   
    72. RY*(   2) C   4                  0.00124     0.57003   
    73. RY*(   3) C   4                  0.00066     0.44514   
    74. RY*(   4) C   4                  0.00044     0.49161   
    75. RY*(   5) C   4                  0.00035     1.71171   
    76. RY*(   6) C   4                  0.00007     2.19837   
    77. RY*(   7) C   4                  0.00002     2.16125   
    78. RY*(   8) C   4                  0.00001     1.72162   
    79. RY*(   9) C   4                  0.00000     2.03878   
    80. RY*(   1) C   5                  0.00281     1.01507   
    81. RY*(   2) C   5                  0.00142     0.49387   
    82. RY*(   3) C   5                  0.00046     0.66490   
    83. RY*(   4) C   5                  0.00039     0.56973   
    84. RY*(   5) C   5                  0.00032     1.51832   
    85. RY*(   6) C   5                  0.00007     2.21492   
    86. RY*(   7) C   5                  0.00002     2.04199   
    87. RY*(   8) C   5                  0.00000     1.68768   
    88. RY*(   9) C   5                  0.00000     2.04551   
    89. RY*(   1) C   6                  0.00297     0.95728   
    90. RY*(   2) C   6                  0.00143     0.58508   
    91. RY*(   3) C   6                  0.00055     0.83202   
    92. RY*(   4) C   6                  0.00051     0.47306   
    93. RY*(   5) C   6                  0.00029     1.31991   
    94. RY*(   6) C   6                  0.00007     2.14757   
    95. RY*(   7) C   6                  0.00002     2.20840   
    96. RY*(   8) C   6                  0.00001     1.69780   
    97. RY*(   9) C   6                  0.00001     2.01097   
    98. RY*(   1) C   7                  0.00271     1.05776   
    99. RY*(   2) C   7                  0.00231     0.91104   
   100. RY*(   3) C   7                  0.00071     0.52379   
   101. RY*(   4) C   7                  0.00036     1.61562   
   102. RY*(   5) C   7                  0.00032     0.63576   
   103. RY*(   6) C   7                  0.00024     1.67866   
   104. RY*(   7) C   7                  0.00011     2.16171   
   105. RY*(   8) C   7                  0.00006     2.14637   
   106. RY*(   9) C   7                  0.00001     2.02994   
   107. RY*(   1) C   8                  0.00304     0.95226   
   108. RY*(   2) C   8                  0.00142     0.58797   
   109. RY*(   3) C   8                  0.00054     0.86401   
   110. RY*(   4) C   8                  0.00051     0.49801   
   111. RY*(   5) C   8                  0.00027     1.27364   
   112. RY*(   6) C   8                  0.00007     2.14894   
   113. RY*(   7) C   8                  0.00002     2.20327   
   114. RY*(   8) C   8                  0.00001     1.69527   
   115. RY*(   9) C   8                  0.00000     2.02510   
   116. RY*(   1) C   9                  0.00276     1.01702   
   117. RY*(   2) C   9                  0.00135     0.49639   
   118. RY*(   3) C   9                  0.00043     0.54957   
   119. RY*(   4) C   9                  0.00040     0.65117   
   120. RY*(   5) C   9                  0.00032     1.54078   
   121. RY*(   6) C   9                  0.00007     2.21783   
   122. RY*(   7) C   9                  0.00002     2.05341   
   123. RY*(   8) C   9                  0.00000     1.68429   
   124. RY*(   9) C   9                  0.00000     2.04788   
   125. RY*(   1) C  10                  0.00278     1.01658   
   126. RY*(   2) C  10                  0.00133     0.50389   
   127. RY*(   3) C  10                  0.00045     0.54529   
   128. RY*(   4) C  10                  0.00040     0.69743   
   129. RY*(   5) C  10                  0.00032     1.49985   
   130. RY*(   6) C  10                  0.00007     2.21377   
   131. RY*(   7) C  10                  0.00002     2.07038   
   132. RY*(   8) C  10                  0.00000     1.67675   
   133. RY*(   9) C  10                  0.00000     2.04913   
   134. RY*(   1) C  11                  0.00273     0.96068   
   135. RY*(   2) C  11                  0.00164     0.63142   
   136. RY*(   3) C  11                  0.00060     0.66252   
   137. RY*(   4) C  11                  0.00049     0.49676   
   138. RY*(   5) C  11                  0.00031     1.52514   
   139. RY*(   6) C  11                  0.00007     2.17196   
   140. RY*(   7) C  11                  0.00004     2.22637   
   141. RY*(   8) C  11                  0.00001     1.70362   
   142. RY*(   9) C  11                  0.00001     2.01954   
   143. RY*(   1) C  12                  0.00275     1.03794   
   144. RY*(   2) C  12                  0.00244     1.01824   
   145. RY*(   3) C  12                  0.00102     0.46803   
   146. RY*(   4) C  12                  0.00044     0.96265   
   147. RY*(   5) C  12                  0.00029     1.31771   
   148. RY*(   6) C  12                  0.00021     1.67401   
   149. RY*(   7) C  12                  0.00009     2.18384   
   150. RY*(   8) C  12                  0.00005     2.14309   
   151. RY*(   9) C  12                  0.00001     2.03471   
   152. RY*(   1) H  13                  0.00078     1.48131   
   153. RY*(   2) H  13                  0.00066     0.94689   
   154. RY*(   3) H  13                  0.00042     1.16354   
   155. RY*(   4) H  13                  0.00001     2.16336   
   156. RY*(   1) H  14                  0.00101     0.24542   
   157. RY*(   2) H  14                  0.00010     1.65198   
   158. RY*(   3) H  14                  0.00005     1.78263   
   159. RY*(   4) H  14                  0.00001     2.05842   
   160. RY*(   1) H  15                  0.00123     0.23742   
   161. RY*(   2) H  15                  0.00012     1.64915   
   162. RY*(   3) H  15                  0.00006     1.79817   
   163. RY*(   4) H  15                  0.00001     2.08888   
   164. RY*(   1) H  16                  0.00078     0.21997   
   165. RY*(   2) H  16                  0.00006     1.50341   
   166. RY*(   3) H  16                  0.00004     1.87401   
   167. RY*(   4) H  16                  0.00003     2.17420   
   168. RY*(   1) H  17                  0.00070     0.20393   
   169. RY*(   2) H  17                  0.00006     1.49419   
   170. RY*(   3) H  17                  0.00003     2.17248   
   171. RY*(   4) H  17                  0.00004     1.85856   
   172. RY*(   1) H  18                  0.00083     0.20020   
   173. RY*(   2) H  18                  0.00007     1.48998   
   174. RY*(   3) H  18                  0.00003     2.00717   
   175. RY*(   4) H  18                  0.00004     2.02426   
   176. RY*(   1) H  19                  0.00084     0.20194   
   177. RY*(   2) H  19                  0.00007     1.49021   
   178. RY*(   3) H  19                  0.00004     2.01426   
   179. RY*(   4) H  19                  0.00003     2.00874   
   180. RY*(   1) H  20                  0.00070     0.20603   
   181. RY*(   2) H  20                  0.00006     1.49586   
   182. RY*(   3) H  20                  0.00003     1.85872   
   183. RY*(   4) H  20                  0.00003     2.17265   
   184. RY*(   1) H  21                  0.00070     0.20749   
   185. RY*(   2) H  21                  0.00006     1.49714   
   186. RY*(   3) H  21                  0.00003     2.17521   
   187. RY*(   4) H  21                  0.00003     1.86102   
   188. RY*(   1) H  22                  0.00199     0.25895   
   189. RY*(   2) H  22                  0.00008     1.52620   
   190. RY*(   3) H  22                  0.00005     1.93637   
   191. RY*(   4) H  22                  0.00003     2.10528   
   192. BD*(   1) O   1 - C   2          0.00855     0.15246   
   193. BD*(   1) O   1 - H  13          0.00243     0.30753   
   194. BD*(   1) C   2 - C   3          0.01410     0.25212   
   195. BD*(   1) C   2 - H  14          0.01268     0.30001   
   196. BD*(   1) C   2 - H  15          0.01398     0.28396   
   197. BD*(   1) C   3 - C   4          0.01027     0.41266   
   198. BD*(   2) C   3 - C   4          0.13251    -0.13890  203(v),43(v),192(v),74(g)
                                                    73(g),66(g),196(v),75(g)
   199. BD*(   1) C   3 - C  12          0.01735     0.35314   
   200. BD*(   1) C   4 - C   5          0.00865     0.37279   
   201. BD*(   1) C   4 - H  16          0.00694     0.30784   
   202. BD*(   1) C   5 - C   6          0.00669     0.41868   
   203. BD*(   2) C   5 - C   6          0.12643    -0.14360  198(v),42(v),93(g),84(g)
                                                    82(g)
   204. BD*(   1) C   5 - H  17          0.00641     0.31516   
   205. BD*(   1) C   6 - C   7          0.01212     0.35852   
   206. BD*(   1) C   6 - H  18          0.00682     0.29824   
   207. BD*(   1) C   7 - C   8          0.01204     0.36002   
   208. BD*(   1) C   7 - C  12          0.01825     0.35593   
   209. BD*(   1) C   8 - C   9          0.00676     0.41884   
   210. BD*(   2) C   8 - C   9          0.12623    -0.14097  215(v),42(v),111(g),120(g)
                                                    119(g)
   211. BD*(   1) C   8 - H  19          0.00674     0.29984   
   212. BD*(   1) C   9 - C  10          0.00896     0.37465   
   213. BD*(   1) C   9 - H  20          0.00650     0.31866   
   214. BD*(   1) C  10 - C  11          0.00707     0.42065   
   215. BD*(   2) C  10 - C  11          0.12559    -0.14032  210(v),43(v),138(g),129(g)
                                                    128(g)
   216. BD*(   1) C  10 - H  21          0.00650     0.31805   
   217. BD*(   1) C  11 - C  12          0.01245     0.35995   
   218. BD*(   1) C  11 - H  22          0.00778     0.31370   
       -------------------------------
              Total Lewis   40.70000  ( 96.9048%)
        Valence non-Lewis    1.21866  (  2.9016%)
        Rydberg non-Lewis    0.08135  (  0.1937%)
       -------------------------------
            Total unit  1   42.00000  (100.0000%)
           Charge unit  1    0.00000


 ***************************************************
 *******         Beta  spin orbitals         *******
 ***************************************************


 NATURAL POPULATIONS:  Natural atomic orbital occupancies 
                                                          
   NAO  Atom  No  lang   Type(AO)    Occupancy      Energy
 ----------------------------------------------------------
     1    O    1  S      Cor( 1S)     0.99988     -19.09590
     2    O    1  S      Val( 2S)     0.84064      -0.99562
     3    O    1  S      Ryd( 3S)     0.00066       1.24238
     4    O    1  px     Val( 2p)     0.89221      -0.42776
     5    O    1  px     Ryd( 3p)     0.00100       0.98740
     6    O    1  py     Val( 2p)     0.78642      -0.41786
     7    O    1  py     Ryd( 3p)     0.00112       1.06364
     8    O    1  pz     Val( 2p)     0.83972      -0.43665
     9    O    1  pz     Ryd( 3p)     0.00041       0.95299
    10    O    1  dxy    Ryd( 3d)     0.00033       3.04553
    11    O    1  dxz    Ryd( 3d)     0.00051       2.70434
    12    O    1  dyz    Ryd( 3d)     0.00052       2.91225
    13    O    1  dx2y2  Ryd( 3d)     0.00015       2.70526
    14    O    1  dz2    Ryd( 3d)     0.00059       2.77657

    15    C    2  S      Cor( 1S)     0.99953     -10.28422
    16    C    2  S      Val( 2S)     0.49744      -0.36801
    17    C    2  S      Ryd( 3S)     0.00146       0.67998
    18    C    2  px     Val( 2p)     0.57067      -0.23614
    19    C    2  px     Ryd( 3p)     0.00156       0.50632
    20    C    2  py     Val( 2p)     0.48479      -0.22993
    21    C    2  py     Ryd( 3p)     0.00176       0.46840
    22    C    2  pz     Val( 2p)     0.47778      -0.22222
    23    C    2  pz     Ryd( 3p)     0.00121       0.42360
    24    C    2  dxy    Ryd( 3d)     0.00071       2.19267
    25    C    2  dxz    Ryd( 3d)     0.00050       1.89199
    26    C    2  dyz    Ryd( 3d)     0.00083       2.14302
    27    C    2  dx2y2  Ryd( 3d)     0.00038       2.03611
    28    C    2  dz2    Ryd( 3d)     0.00085       2.13781

    29    C    3  S      Cor( 1S)     0.99942     -10.25586
    30    C    3  S      Val( 2S)     0.43561      -0.29296
    31    C    3  S      Ryd( 3S)     0.00116       0.42284
    32    C    3  px     Val( 2p)     0.53478      -0.22916
    33    C    3  px     Ryd( 3p)     0.00200       0.82541
    34    C    3  py     Val( 2p)     0.54565      -0.23873
    35    C    3  py     Ryd( 3p)     0.00295       0.82688
    36    C    3  pz     Val( 2p)     0.31406      -0.25248
    37    C    3  pz     Ryd( 3p)     0.00097       0.49009
    38    C    3  dxy    Ryd( 3d)     0.00042       2.21804
    39    C    3  dxz    Ryd( 3d)     0.00025       1.75748
    40    C    3  dyz    Ryd( 3d)     0.00033       1.76129
    41    C    3  dx2y2  Ryd( 3d)     0.00050       2.27355
    42    C    3  dz2    Ryd( 3d)     0.00028       2.01277

    43    C    4  S      Cor( 1S)     0.99943     -10.24424
    44    C    4  S      Val( 2S)     0.47668      -0.31959
    45    C    4  S      Ryd( 3S)     0.00074       0.42329
    46    C    4  px     Val( 2p)     0.59942      -0.24014
    47    C    4  px     Ryd( 3p)     0.00342       0.85721
    48    C    4  py     Val( 2p)     0.53731      -0.21574
    49    C    4  py     Ryd( 3p)     0.00173       0.53593
    50    C    4  pz     Val( 2p)     0.43077      -0.27392
    51    C    4  pz     Ryd( 3p)     0.00038       0.40199
    52    C    4  dxy    Ryd( 3d)     0.00037       2.27972
    53    C    4  dxz    Ryd( 3d)     0.00024       1.74043
    54    C    4  dyz    Ryd( 3d)     0.00012       1.78533
    55    C    4  dx2y2  Ryd( 3d)     0.00040       2.31309
    56    C    4  dz2    Ryd( 3d)     0.00021       2.03462

    57    C    5  S      Cor( 1S)     0.99947     -10.24847
    58    C    5  S      Val( 2S)     0.48033      -0.32517
    59    C    5  S      Ryd( 3S)     0.00054       0.42284
    60    C    5  px     Val( 2p)     0.53502      -0.21419
    61    C    5  px     Ryd( 3p)     0.00212       0.50283
    62    C    5  py     Val( 2p)     0.59935      -0.23589
    63    C    5  py     Ryd( 3p)     0.00329       0.84079
    64    C    5  pz     Val( 2p)     0.42561      -0.27280
    65    C    5  pz     Ryd( 3p)     0.00027       0.39666
    66    C    5  dxy    Ryd( 3d)     0.00038       2.26468
    67    C    5  dxz    Ryd( 3d)     0.00012       1.77299
    68    C    5  dyz    Ryd( 3d)     0.00025       1.73961
    69    C    5  dx2y2  Ryd( 3d)     0.00040       2.31179
    70    C    5  dz2    Ryd( 3d)     0.00022       2.04147

    71    C    6  S      Cor( 1S)     0.99945     -10.25473
    72    C    6  S      Val( 2S)     0.47264      -0.31895
    73    C    6  S      Ryd( 3S)     0.00084       0.42546
    74    C    6  px     Val( 2p)     0.57018      -0.23181
    75    C    6  px     Ryd( 3p)     0.00270       0.71669
    76    C    6  py     Val( 2p)     0.55416      -0.22096
    77    C    6  py     Ryd( 3p)     0.00236       0.65221
    78    C    6  pz     Val( 2p)     0.31279      -0.26037
    79    C    6  pz     Ryd( 3p)     0.00022       0.39868
    80    C    6  dxy    Ryd( 3d)     0.00038       2.34376
    81    C    6  dxz    Ryd( 3d)     0.00024       1.76086
    82    C    6  dyz    Ryd( 3d)     0.00022       1.75330
    83    C    6  dx2y2  Ryd( 3d)     0.00039       2.25041
    84    C    6  dz2    Ryd( 3d)     0.00027       2.03411

    85    C    7  S      Cor( 1S)     0.99943     -10.24419
    86    C    7  S      Val( 2S)     0.42987      -0.28165
    87    C    7  S      Ryd( 3S)     0.00101       0.41969
    88    C    7  px     Val( 2p)     0.55139      -0.24324
    89    C    7  px     Ryd( 3p)     0.00238       0.90817
    90    C    7  py     Val( 2p)     0.55070      -0.24333
    91    C    7  py     Ryd( 3p)     0.00244       0.90906
    92    C    7  pz     Val( 2p)     0.52805      -0.28548
    93    C    7  pz     Ryd( 3p)     0.00036       0.47585
    94    C    7  dxy    Ryd( 3d)     0.00040       2.28723
    95    C    7  dxz    Ryd( 3d)     0.00022       1.73483
    96    C    7  dyz    Ryd( 3d)     0.00021       1.73854
    97    C    7  dx2y2  Ryd( 3d)     0.00042       2.26357
    98    C    7  dz2    Ryd( 3d)     0.00021       2.01926

    99    C    8  S      Cor( 1S)     0.99945     -10.25276
   100    C    8  S      Val( 2S)     0.47238      -0.31727
   101    C    8  S      Ryd( 3S)     0.00085       0.42611
   102    C    8  px     Val( 2p)     0.55493      -0.21944
   103    C    8  px     Ryd( 3p)     0.00238       0.65918
   104    C    8  py     Val( 2p)     0.56944      -0.23029
   105    C    8  py     Ryd( 3p)     0.00275       0.71454
   106    C    8  pz     Val( 2p)     0.31660      -0.25901
   107    C    8  pz     Ryd( 3p)     0.00022       0.39883
   108    C    8  dxy    Ryd( 3d)     0.00038       2.34585
   109    C    8  dxz    Ryd( 3d)     0.00022       1.75255
   110    C    8  dyz    Ryd( 3d)     0.00025       1.76248
   111    C    8  dx2y2  Ryd( 3d)     0.00038       2.25306
   112    C    8  dz2    Ryd( 3d)     0.00027       2.03747

   113    C    9  S      Cor( 1S)     0.99947     -10.24582
   114    C    9  S      Val( 2S)     0.48221      -0.32503
   115    C    9  S      Ryd( 3S)     0.00059       0.41854
   116    C    9  px     Val( 2p)     0.60038      -0.23401
   117    C    9  px     Ryd( 3p)     0.00322       0.83932
   118    C    9  py     Val( 2p)     0.53573      -0.21286
   119    C    9  py     Ryd( 3p)     0.00205       0.50408
   120    C    9  pz     Val( 2p)     0.43892      -0.27247
   121    C    9  pz     Ryd( 3p)     0.00029       0.39758
   122    C    9  dxy    Ryd( 3d)     0.00037       2.26696
   123    C    9  dxz    Ryd( 3d)     0.00025       1.73760
   124    C    9  dyz    Ryd( 3d)     0.00012       1.77254
   125    C    9  dx2y2  Ryd( 3d)     0.00040       2.31399
   126    C    9  dz2    Ryd( 3d)     0.00021       2.04184

   127    C   10  S      Cor( 1S)     0.99948     -10.24658
   128    C   10  S      Val( 2S)     0.48175      -0.32414
   129    C   10  S      Ryd( 3S)     0.00060       0.42691
   130    C   10  px     Val( 2p)     0.53537      -0.21074
   131    C   10  px     Ryd( 3p)     0.00201       0.50862
   132    C   10  py     Val( 2p)     0.59919      -0.23344
   133    C   10  py     Ryd( 3p)     0.00323       0.84232
   134    C   10  pz     Val( 2p)     0.42221      -0.27006
   135    C   10  pz     Ryd( 3p)     0.00026       0.39980
   136    C   10  dxy    Ryd( 3d)     0.00038       2.26569
   137    C   10  dxz    Ryd( 3d)     0.00013       1.77268
   138    C   10  dyz    Ryd( 3d)     0.00025       1.73698
   139    C   10  dx2y2  Ryd( 3d)     0.00040       2.31774
   140    C   10  dz2    Ryd( 3d)     0.00022       2.04554

   141    C   11  S      Cor( 1S)     0.99946     -10.24914
   142    C   11  S      Val( 2S)     0.47224      -0.31398
   143    C   11  S      Ryd( 3S)     0.00089       0.42184
   144    C   11  px     Val( 2p)     0.57151      -0.22851
   145    C   11  px     Ryd( 3p)     0.00252       0.76765
   146    C   11  py     Val( 2p)     0.55919      -0.21584
   147    C   11  py     Ryd( 3p)     0.00242       0.69201
   148    C   11  pz     Val( 2p)     0.31225      -0.25702
   149    C   11  pz     Ryd( 3p)     0.00033       0.41363
   150    C   11  dxy    Ryd( 3d)     0.00038       2.36183
   151    C   11  dxz    Ryd( 3d)     0.00024       1.75865
   152    C   11  dyz    Ryd( 3d)     0.00022       1.75885
   153    C   11  dx2y2  Ryd( 3d)     0.00038       2.27915
   154    C   11  dz2    Ryd( 3d)     0.00026       2.04381

   155    C   12  S      Cor( 1S)     0.99941     -10.24134
   156    C   12  S      Val( 2S)     0.42612      -0.27430
   157    C   12  S      Ryd( 3S)     0.00114       0.42677
   158    C   12  px     Val( 2p)     0.54980      -0.23839
   159    C   12  px     Ryd( 3p)     0.00228       0.93322
   160    C   12  py     Val( 2p)     0.55268      -0.24333
   161    C   12  py     Ryd( 3p)     0.00264       0.93652
   162    C   12  pz     Val( 2p)     0.52805      -0.28398
   163    C   12  pz     Ryd( 3p)     0.00042       0.49108
   164    C   12  dxy    Ryd( 3d)     0.00041       2.29640
   165    C   12  dxz    Ryd( 3d)     0.00019       1.74154
   166    C   12  dyz    Ryd( 3d)     0.00020       1.73748
   167    C   12  dx2y2  Ryd( 3d)     0.00040       2.25138
   168    C   12  dz2    Ryd( 3d)     0.00021       2.02154

   169    H   13  S      Val( 1S)     0.25722      -0.01644
   170    H   13  S      Ryd( 2S)     0.00053       0.29104
   171    H   13  px     Ryd( 2p)     0.00091       1.88192
   172    H   13  py     Ryd( 2p)     0.00092       1.97769
   173    H   13  pz     Ryd( 2p)     0.00056       1.63362

   174    H   14  S      Val( 1S)     0.39428      -0.07793
   175    H   14  S      Ryd( 2S)     0.00100       0.22900
   176    H   14  px     Ryd( 2p)     0.00034       2.08416
   177    H   14  py     Ryd( 2p)     0.00013       1.77454
   178    H   14  pz     Ryd( 2p)     0.00007       1.66026

   179    H   15  S      Val( 1S)     0.38523      -0.08907
   180    H   15  S      Ryd( 2S)     0.00098       0.22888
   181    H   15  px     Ryd( 2p)     0.00012       1.66470
   182    H   15  py     Ryd( 2p)     0.00015       1.81205
   183    H   15  pz     Ryd( 2p)     0.00030       2.08350

   184    H   16  S      Val( 1S)     0.37165      -0.07110
   185    H   16  S      Ryd( 2S)     0.00079       0.20136
   186    H   16  px     Ryd( 2p)     0.00040       2.19863
   187    H   16  py     Ryd( 2p)     0.00007       1.87325
   188    H   16  pz     Ryd( 2p)     0.00006       1.50786

   189    H   17  S      Val( 1S)     0.36949      -0.06542
   190    H   17  S      Ryd( 2S)     0.00071       0.18376
   191    H   17  px     Ryd( 2p)     0.00007       1.86128
   192    H   17  py     Ryd( 2p)     0.00041       2.19414
   193    H   17  pz     Ryd( 2p)     0.00005       1.49962

   194    H   18  S      Val( 1S)     0.37611      -0.08247
   195    H   18  S      Ryd( 2S)     0.00083       0.18705
   196    H   18  px     Ryd( 2p)     0.00024       2.03393
   197    H   18  py     Ryd( 2p)     0.00025       2.01185
   198    H   18  pz     Ryd( 2p)     0.00005       1.49871

   199    H   19  S      Val( 1S)     0.37648      -0.08117
   200    H   19  S      Ryd( 2S)     0.00084       0.18854
   201    H   19  px     Ryd( 2p)     0.00025       2.01283
   202    H   19  py     Ryd( 2p)     0.00023       2.02531
   203    H   19  pz     Ryd( 2p)     0.00005       1.49836

   204    H   20  S      Val( 1S)     0.36961      -0.06232
   205    H   20  S      Ryd( 2S)     0.00070       0.18581
   206    H   20  px     Ryd( 2p)     0.00041       2.19639
   207    H   20  py     Ryd( 2p)     0.00007       1.86079
   208    H   20  pz     Ryd( 2p)     0.00005       1.49984

   209    H   21  S      Val( 1S)     0.37065      -0.06312
   210    H   21  S      Ryd( 2S)     0.00071       0.18632
   211    H   21  px     Ryd( 2p)     0.00007       1.86576
   212    H   21  py     Ryd( 2p)     0.00041       2.19773
   213    H   21  pz     Ryd( 2p)     0.00005       1.50065

   214    H   22  S      Val( 1S)     0.37196      -0.06855
   215    H   22  S      Ryd( 2S)     0.00196       0.23284
   216    H   22  px     Ryd( 2p)     0.00026       2.05847
   217    H   22  py     Ryd( 2p)     0.00025       2.03452
   218    H   22  pz     Ryd( 2p)     0.00005       1.51152


 Summary of Natural Population Analysis:                  
                                                          
                                       Natural Population 
                Natural  -----------------------------------------------
    Atom  No    Charge         Core      Valence    Rydberg      Total
 -----------------------------------------------------------------------
      O    1   -0.36415      0.99988     3.35899    0.00529     4.36415
      C    2   -0.03948      0.99953     2.03069    0.00926     3.03948
      C    3    0.16160      0.99942     1.83011    0.00887     2.83840
      C    4   -0.05124      0.99943     2.04419    0.00762     3.05124
      C    5   -0.04738      0.99947     2.04032    0.00759     3.04738
      C    6    0.08316      0.99945     1.90977    0.00762     2.91684
      C    7   -0.06708      0.99943     2.06001    0.00764     3.06708
      C    8    0.07950      0.99945     1.91335    0.00770     2.92050
      C    9   -0.06422      0.99947     2.05723    0.00751     3.06422
      C   10   -0.04548      0.99948     2.03852    0.00749     3.04548
      C   11    0.07769      0.99946     1.91520    0.00765     2.92231
      C   12   -0.06397      0.99941     2.05665    0.00790     3.06397
      H   13    0.23986      0.00000     0.25722    0.00293     0.26014
      H   14    0.10419      0.00000     0.39428    0.00153     0.39581
      H   15    0.11323      0.00000     0.38523    0.00155     0.38677
      H   16    0.12703      0.00000     0.37165    0.00131     0.37297
      H   17    0.12927      0.00000     0.36949    0.00124     0.37073
      H   18    0.12253      0.00000     0.37611    0.00136     0.37747
      H   19    0.12215      0.00000     0.37648    0.00137     0.37785
      H   20    0.12916      0.00000     0.36961    0.00122     0.37084
      H   21    0.12811      0.00000     0.37065    0.00123     0.37189
      H   22    0.12551      0.00000     0.37196    0.00252     0.37449
 =======================================================================
   * Total *    1.00000     11.99390    28.89769    0.10841    41.00000

                                 Natural Population      
 --------------------------------------------------------
   Core                      11.99390 ( 99.9491% of  12)
   Valence                   28.89769 ( 99.6472% of  29)
   Natural Minimal Basis     40.89159 ( 99.7356% of  41)
   Natural Rydberg Basis      0.10841 (  0.2644% of  41)
 --------------------------------------------------------

    Atom  No          Natural Electron Configuration
 ----------------------------------------------------------------------------
      O    1      [core]2S( 0.84)2p( 2.52)
      C    2      [core]2S( 0.50)2p( 1.53)
      C    3      [core]2S( 0.44)2p( 1.39)3p( 0.01)
      C    4      [core]2S( 0.48)2p( 1.57)3p( 0.01)
      C    5      [core]2S( 0.48)2p( 1.56)3p( 0.01)
      C    6      [core]2S( 0.47)2p( 1.44)3p( 0.01)
      C    7      [core]2S( 0.43)2p( 1.63)3p( 0.01)
      C    8      [core]2S( 0.47)2p( 1.44)3p( 0.01)
      C    9      [core]2S( 0.48)2p( 1.58)3p( 0.01)
      C   10      [core]2S( 0.48)2p( 1.56)3p( 0.01)
      C   11      [core]2S( 0.47)2p( 1.44)3p( 0.01)
      C   12      [core]2S( 0.43)2p( 1.63)3p( 0.01)
      H   13            1S( 0.26)
      H   14            1S( 0.39)
      H   15            1S( 0.39)
      H   16            1S( 0.37)
      H   17            1S( 0.37)
      H   18            1S( 0.38)
      H   19            1S( 0.38)
      H   20            1S( 0.37)
      H   21            1S( 0.37)
      H   22            1S( 0.37)


 NATURAL BOND ORBITAL ANALYSIS, beta spin orbitals:

                       Occupancies       Lewis Structure    Low   High
           Occ.    -------------------  -----------------   occ   occ
  Cycle   Thresh.   Lewis   Non-Lewis     CR  BD  3C  LP    (L)   (NL)   Dev
 =============================================================================
   1(1)    0.90    38.61637   2.38363     12  23   0   6     4      0    0.03
   2(2)    0.90    38.61637   2.38363     12  23   0   6     4      0    0.03
   3(1)    0.80    38.61637   2.38363     12  23   0   6     4      0    0.03
   4(2)    0.80    38.61637   2.38363     12  23   0   6     4      0    0.03
   5(1)    0.70    39.45587   1.54413     12  26   0   3     0      0    0.19
   6(2)    0.70    39.45587   1.54413     12  26   0   3     0      0    0.19
   7(1)    0.60    35.65575   5.34425     12  17   0  12     0      1    0.23
   8(2)    0.60    35.65575   5.34425     12  17   0  12     0      1    0.23

    The hybrids on atom  4 are linearly dependent.  An eigenvalue (  0.000045)
    of the hybrid overlap matrix is too small (<0.00010).

    PRJTHR will be raised from  0.200 to 0.250 and the NBO search repeated.


    The hybrids on atom  4 are linearly dependent.  An eigenvalue (  0.000045)
    of the hybrid overlap matrix is too small (<0.00010).

    PRJTHR will be raised from  0.250 to 0.300 and the NBO search repeated.


    The hybrids on atom  4 are linearly dependent.  An eigenvalue (  0.000045)
    of the hybrid overlap matrix is too small (<0.00010).

    PRJTHR will be raised from  0.300 to 0.350 and the NBO search repeated.

   9(1)    0.50    31.40591   9.59409     12   9   0  20     0      7    0.38
  10(2)    0.50    31.22925   9.77075     12   7   0  22     0      5    0.32

    The hybrids on atom  7 are linearly dependent.  An eigenvalue (  0.000057)
    of the hybrid overlap matrix is too small (<0.00010).

    PRJTHR will be raised from  0.350 to 0.400 and the NBO search repeated.

  11(3)    0.50    31.07172   9.92828     12   6   0  23     0      6    0.32
  12(4)    0.50    31.27788   9.72212     12   8   0  21     0      7    0.32
  13(5)    0.50    31.27392   9.72608     12   8   0  21     0      7    0.38
  14(6)    0.50    31.34302   9.65698     12   7   0  22     0      6    0.32
  15(7)    0.50    31.27788   9.72212     12   8   0  21     0      7    0.32
  16(8)    0.50    31.40591   9.59409     12   9   0  20     0      7    0.38
  17(9)    0.50    31.34302   9.65698     12   7   0  22     0      6    0.32
  18(1)    0.70    39.45587   1.54413     12  26   0   3     0      0    0.19
 -----------------------------------------------------------------------------

 Structure accepted: RESONANCE keyword permits strongly delocalized structure

 --------------------------------------------------------
   Core                     11.99391 ( 99.949% of  12)
   Valence Lewis            27.46196 ( 94.696% of  29)
  ==================       ============================
   Total Lewis              39.45587 ( 96.234% of  41)
  -----------------------------------------------------
   Valence non-Lewis         1.46730 (  3.579% of  41)
   Rydberg non-Lewis         0.07683 (  0.187% of  41)
  ==================       ============================
   Total non-Lewis           1.54413 (  3.766% of  41)
 --------------------------------------------------------


       (Occupancy)   Bond orbital/ Coefficients/ Hybrids
 ---------------------------------------------------------------------------------
     1. (0.99221) BD ( 1) O   1 - C   2  
                ( 66.17%)   0.8134* O   1 s( 27.60%)p 2.62( 72.33%)d 0.00(  0.07%)
                                           -0.0001  0.5253  0.0052  0.0456  0.0025
                                            0.5480  0.0044  0.6487 -0.0001 -0.0010
                                           -0.0059  0.0198 -0.0050  0.0171
                ( 33.83%)   0.5817* C   2 s( 21.77%)p 3.58( 77.98%)d 0.01(  0.26%)
                                            0.0000  0.4649  0.0392 -0.0499 -0.0130
                                           -0.5854 -0.0240 -0.6576 -0.0366  0.0017
                                            0.0009  0.0429 -0.0189  0.0189
     2. (0.98729) BD ( 1) C   2 - C   3  
                ( 47.62%)   0.6900* C   2 s( 29.56%)p 2.38( 70.38%)d 0.00(  0.06%)
                                            0.0003  0.5437  0.0026  0.6177 -0.0100
                                            0.5473  0.0033 -0.1503  0.0014  0.0206
                                           -0.0056 -0.0062  0.0037 -0.0113
                ( 52.38%)   0.7238* C   3 s( 31.45%)p 2.18( 68.51%)d 0.00(  0.04%)
                                            0.0000  0.5608  0.0008 -0.5931  0.0031
                                           -0.5650  0.0181  0.1168 -0.0014  0.0151
                                           -0.0035 -0.0040  0.0013 -0.0126
     3. (0.99312) BD ( 1) C   2 - H  14  
                ( 61.04%)   0.7813* C   2 s( 25.05%)p 2.99( 74.91%)d 0.00(  0.05%)
                                            0.0001 -0.5004  0.0063  0.7697 -0.0059
                                           -0.3899  0.0213 -0.0645 -0.0035  0.0165
                                            0.0042  0.0005 -0.0080  0.0109
                ( 38.96%)   0.6241* H  14 s( 99.91%)p 0.00(  0.09%)
                                           -0.9995  0.0050 -0.0267  0.0128  0.0041
     4. (0.98043) BD ( 1) C   2 - H  15  
                ( 61.40%)   0.7836* C   2 s( 23.71%)p 3.22( 76.25%)d 0.00(  0.05%)
                                            0.0000  0.4866 -0.0164  0.1492 -0.0222
                                           -0.4507  0.0046  0.7325  0.0026 -0.0041
                                            0.0099 -0.0150 -0.0017  0.0113
                ( 38.60%)   0.6213* H  15 s( 99.91%)p 0.00(  0.09%)
                                            0.9995 -0.0066 -0.0018  0.0141 -0.0272
     5. (0.98724) BD ( 1) C   3 - C   4  
                ( 50.79%)   0.7127* C   3 s( 35.10%)p 1.85( 64.84%)d 0.00(  0.05%)
                                           -0.0000  0.5924  0.0091 -0.1923 -0.0259
                                            0.7801  0.0025 -0.0474 -0.0003 -0.0069
                                           -0.0008 -0.0022 -0.0168 -0.0139
                ( 49.21%)   0.7015* C   4 s( 36.24%)p 1.76( 63.71%)d 0.00(  0.06%)
                                            0.0001  0.6019  0.0062  0.1749 -0.0252
                                           -0.7761 -0.0082  0.0587  0.0023 -0.0106
                                            0.0004 -0.0032 -0.0159 -0.0136
     6. (0.98379) BD ( 1) C   3 - C  12  
                ( 48.94%)   0.6995* C   3 s( 33.35%)p 2.00( 66.60%)d 0.00(  0.05%)
                                           -0.0001  0.5775 -0.0009  0.7747 -0.0093
                                           -0.2510 -0.0081 -0.0519  0.0016 -0.0082
                                           -0.0023 -0.0003  0.0153 -0.0141
                ( 51.06%)   0.7146* C  12 s( 33.85%)p 1.95( 66.11%)d 0.00(  0.04%)
                                            0.0000  0.5818  0.0013 -0.7830  0.0084
                                            0.2148 -0.0156  0.0401 -0.0004 -0.0089
                                           -0.0021  0.0001  0.0136 -0.0117
     7. (0.70302) BD ( 2) C   3 - C  12  
                ( 30.87%)   0.5556* C   3 s(  0.01%)p 1.00( 99.92%)d 0.00(  0.07%)
                                           -0.0002 -0.0075 -0.0055  0.1013  0.0015
                                            0.0909  0.0045  0.9900  0.0239  0.0016
                                            0.0267 -0.0004  0.0024 -0.0027
                ( 69.13%)   0.8314* C  12 s(  0.00%)p 1.00(100.00%)d 0.00(  0.00%)
                                            0.0000  0.0004 -0.0039  0.0736  0.0018
                                            0.0817  0.0030  0.9938  0.0142 -0.0004
                                           -0.0045 -0.0024 -0.0009  0.0015
     8. (0.98887) BD ( 1) C   4 - C   5  
                ( 50.26%)   0.7090* C   4 s( 34.71%)p 1.88( 65.24%)d 0.00(  0.05%)
                                            0.0000  0.5891  0.0107  0.5574 -0.0259
                                            0.5762  0.0337 -0.0890 -0.0005  0.0174
                                           -0.0030 -0.0025  0.0031 -0.0114
                ( 49.74%)   0.7052* C   5 s( 34.69%)p 1.88( 65.26%)d 0.00(  0.05%)
                                            0.0000  0.5890  0.0052 -0.5851 -0.0329
                                           -0.5488  0.0254  0.0860  0.0000  0.0172
                                           -0.0026 -0.0032 -0.0031 -0.0116
     9. (0.79798) BD ( 2) C   4 - C   5  
                ( 50.35%)   0.7096* C   4 s(  0.00%)p 1.00( 99.94%)d 0.00(  0.06%)
                                            0.0000 -0.0042 -0.0014  0.0720  0.0001
                                            0.0881  0.0002  0.9932 -0.0046  0.0020
                                            0.0236  0.0020  0.0018 -0.0029
                ( 49.65%)   0.7046* C   5 s(  0.00%)p 1.00( 99.94%)d 0.00(  0.06%)
                                            0.0000  0.0007 -0.0007  0.0696 -0.0010
                                            0.0823 -0.0003  0.9938 -0.0091 -0.0021
                                           -0.0024 -0.0244  0.0019  0.0039
    10. (0.98936) BD ( 1) C   4 - H  16  
                ( 62.84%)   0.7927* C   4 s( 28.94%)p 2.45( 71.03%)d 0.00(  0.03%)
                                            0.0004 -0.5378  0.0121  0.8075 -0.0110
                                           -0.2377 -0.0072 -0.0397  0.0023  0.0071
                                            0.0021 -0.0002 -0.0121  0.0098
                ( 37.16%)   0.6096* H  16 s( 99.90%)p 0.00(  0.10%)
                                           -0.9995  0.0024 -0.0304  0.0098  0.0011
    11. (0.98989) BD ( 1) C   5 - C   6  
                ( 49.79%)   0.7056* C   5 s( 35.82%)p 1.79( 64.13%)d 0.00(  0.06%)
                                            0.0000  0.5984  0.0120  0.7757  0.0218
                                           -0.1906  0.0357 -0.0390 -0.0044 -0.0119
                                           -0.0017  0.0001  0.0153 -0.0134
                ( 50.21%)   0.7086* C   6 s( 36.33%)p 1.75( 63.61%)d 0.00(  0.06%)
                                            0.0001  0.6025  0.0177 -0.7608  0.0010
                                            0.2334  0.0413  0.0343 -0.0033 -0.0078
                                           -0.0024 -0.0000  0.0172 -0.0143
    12. (0.98944) BD ( 1) C   5 - H  17  
                ( 63.03%)   0.7939* C   5 s( 29.39%)p 2.40( 70.59%)d 0.00(  0.03%)
                                           -0.0003  0.5419 -0.0130 -0.2213  0.0018
                                            0.8088 -0.0106 -0.0518  0.0006 -0.0062
                                            0.0001 -0.0018 -0.0120 -0.0097
                ( 36.97%)   0.6080* H  17 s( 99.90%)p 0.00(  0.10%)
                                            0.9995 -0.0020  0.0086 -0.0311  0.0020
    13. (0.98636) BD ( 1) C   6 - C   7  
                ( 48.20%)   0.6943* C   6 s( 34.66%)p 1.88( 65.29%)d 0.00(  0.05%)
                                            0.0001  0.5887  0.0036  0.2318  0.0226
                                           -0.7723  0.0088  0.0450 -0.0024 -0.0070
                                           -0.0000 -0.0028 -0.0164 -0.0143
                ( 51.80%)   0.7197* C   7 s( 33.41%)p 1.99( 66.55%)d 0.00(  0.04%)
                                            0.0000  0.5780  0.0034 -0.2083  0.0222
                                            0.7872  0.0034 -0.0444 -0.0019 -0.0083
                                            0.0003 -0.0019 -0.0141 -0.0115
    14. (0.72039) BD ( 2) C   6 - C   7  
                ( 31.91%)   0.5649* C   6 s(  0.00%)p 1.00( 99.92%)d 0.00(  0.08%)
                                           -0.0000 -0.0009 -0.0007  0.0679  0.0012
                                            0.0777  0.0012  0.9942  0.0123 -0.0022
                                           -0.0018 -0.0285  0.0021  0.0042
                ( 68.09%)   0.8252* C   7 s(  0.00%)p 1.00( 99.99%)d 0.00(  0.00%)
                                            0.0000 -0.0012 -0.0010  0.0689  0.0007
                                            0.0752  0.0008  0.9947  0.0087  0.0006
                                            0.0020  0.0066 -0.0005 -0.0009
    15. (0.98945) BD ( 1) C   6 - H  18  
                ( 62.38%)   0.7898* C   6 s( 28.90%)p 2.46( 71.06%)d 0.00(  0.03%)
                                           -0.0003  0.5375 -0.0125  0.6010 -0.0133
                                            0.5847  0.0007 -0.0863  0.0008  0.0143
                                           -0.0025 -0.0025  0.0004 -0.0110
                ( 37.62%)   0.6133* H  18 s( 99.89%)p 0.00(  0.11%)
                                            0.9995 -0.0014 -0.0222 -0.0234  0.0034
    16. (0.98631) BD ( 1) C   7 - C   8  
                ( 51.87%)   0.7202* C   7 s( 33.52%)p 1.98( 66.44%)d 0.00(  0.04%)
                                            0.0000  0.5789  0.0040  0.7837  0.0032
                                           -0.2200  0.0215 -0.0369 -0.0019 -0.0088
                                           -0.0016  0.0000  0.0139 -0.0115
                ( 48.13%)   0.6938* C   8 s( 34.68%)p 1.88( 65.27%)d 0.00(  0.05%)
                                            0.0001  0.5889  0.0040 -0.7705  0.0087
                                            0.2400  0.0224  0.0279 -0.0023 -0.0076
                                           -0.0020 -0.0002  0.0163 -0.0144
    17. (0.98173) BD ( 1) C   7 - C  12  
                ( 49.89%)   0.7063* C   7 s( 32.96%)p 2.03( 67.00%)d 0.00(  0.04%)
                                           -0.0001  0.5741 -0.0065 -0.5806  0.0092
                                           -0.5707  0.0070  0.0841 -0.0015  0.0154
                                           -0.0026 -0.0027  0.0005 -0.0120
                ( 50.11%)   0.7079* C  12 s( 32.65%)p 2.06( 67.31%)d 0.00(  0.04%)
                                           -0.0001  0.5714 -0.0023  0.5779 -0.0061
                                            0.5753 -0.0083 -0.0903  0.0006  0.0157
                                           -0.0027 -0.0023  0.0001 -0.0120
    18. (0.98997) BD ( 1) C   8 - C   9  
                ( 50.26%)   0.7090* C   8 s( 36.40%)p 1.75( 63.55%)d 0.00(  0.06%)
                                            0.0001  0.6030  0.0175  0.2256  0.0412
                                           -0.7621  0.0007  0.0450 -0.0027 -0.0073
                                            0.0001 -0.0028 -0.0171 -0.0141
                ( 49.74%)   0.7052* C   9 s( 35.78%)p 1.79( 64.17%)d 0.00(  0.06%)
                                            0.0000  0.5980  0.0116 -0.1863  0.0353
                                            0.7766  0.0209 -0.0455 -0.0038 -0.0117
                                            0.0004 -0.0021 -0.0153 -0.0132
    19. (0.98941) BD ( 1) C   8 - H  19  
                ( 62.34%)   0.7896* C   8 s( 28.82%)p 2.47( 71.15%)d 0.00(  0.03%)
                                           -0.0003  0.5367 -0.0128  0.5921  0.0008
                                            0.5949 -0.0138 -0.0823  0.0009  0.0144
                                           -0.0023 -0.0024 -0.0002 -0.0110
                ( 37.66%)   0.6137* H  19 s( 99.90%)p 0.00(  0.10%)
                                            0.9995 -0.0013 -0.0237 -0.0218  0.0033
    20. (0.98944) BD ( 1) C   9 - C  10  
                ( 50.05%)   0.7074* C   9 s( 34.68%)p 1.88( 65.28%)d 0.00(  0.05%)
                                            0.0000  0.5888  0.0057 -0.5535  0.0239
                                           -0.5817 -0.0339  0.0795  0.0009  0.0173
                                           -0.0028 -0.0023  0.0033 -0.0115
                ( 49.95%)   0.7068* C  10 s( 34.72%)p 1.88( 65.24%)d 0.00(  0.05%)
                                            0.0000  0.5892  0.0064  0.5854  0.0338
                                            0.5506 -0.0238 -0.0697 -0.0005  0.0174
                                           -0.0022 -0.0026 -0.0029 -0.0117
    21. (0.79784) BD ( 2) C   9 - C  10  
                ( 51.14%)   0.7151* C   9 s(  0.00%)p 1.00( 99.94%)d 0.00(  0.06%)
                                           -0.0000 -0.0011 -0.0008  0.0635 -0.0006
                                            0.0743 -0.0004  0.9948 -0.0108 -0.0019
                                           -0.0243 -0.0015 -0.0015  0.0027
                ( 48.86%)   0.6990* C  10 s(  0.00%)p 1.00( 99.94%)d 0.00(  0.06%)
                                            0.0000 -0.0008 -0.0013  0.0580 -0.0003
                                            0.0653 -0.0006  0.9958 -0.0097  0.0019
                                            0.0027  0.0247 -0.0013 -0.0032
    22. (0.98951) BD ( 1) C   9 - H  20  
                ( 63.03%)   0.7939* C   9 s( 29.45%)p 2.40( 70.53%)d 0.00(  0.03%)
                                           -0.0003  0.5425 -0.0132  0.8082 -0.0106
                                           -0.2252  0.0015 -0.0342  0.0006 -0.0063
                                           -0.0013  0.0001  0.0120 -0.0095
                ( 36.97%)   0.6081* H  20 s( 99.90%)p 0.00(  0.10%)
                                            0.9995 -0.0021 -0.0310  0.0088  0.0014
    23. (0.98991) BD ( 1) C  10 - C  11  
                ( 49.71%)   0.7051* C  10 s( 35.88%)p 1.79( 64.06%)d 0.00(  0.06%)
                                            0.0000  0.5989  0.0109 -0.7762 -0.0200
                                            0.1883 -0.0348  0.0334  0.0033 -0.0117
                                           -0.0016  0.0001  0.0154 -0.0135
                ( 50.29%)   0.7091* C  11 s( 36.24%)p 1.76( 63.71%)d 0.00(  0.06%)
                                            0.0001  0.6017  0.0191  0.7668  0.0000
                                           -0.2159 -0.0404 -0.0283  0.0029 -0.0071
                                           -0.0018  0.0000  0.0175 -0.0142
    24. (0.98957) BD ( 1) C  10 - H  21  
                ( 62.92%)   0.7932* C  10 s( 29.30%)p 2.41( 70.67%)d 0.00(  0.03%)
                                            0.0003 -0.5412  0.0128 -0.2223  0.0015
                                            0.8097 -0.0104 -0.0406  0.0008  0.0063
                                            0.0000  0.0015  0.0122  0.0097
                ( 37.08%)   0.6089* H  21 s( 99.90%)p 0.00(  0.10%)
                                           -0.9995  0.0020  0.0090 -0.0309  0.0012
    25. (0.98609) BD ( 1) C  11 - C  12  
                ( 48.11%)   0.6936* C  11 s( 34.29%)p 1.92( 65.66%)d 0.00(  0.05%)
                                            0.0000  0.5855  0.0019 -0.2435 -0.0170
                                            0.7722 -0.0089 -0.0271  0.0005 -0.0079
                                           -0.0002 -0.0018 -0.0162 -0.0144
                ( 51.89%)   0.7203* C  12 s( 33.43%)p 1.99( 66.52%)d 0.00(  0.04%)
                                           -0.0001  0.5782  0.0030  0.2168 -0.0142
                                           -0.7847 -0.0023  0.0483  0.0004 -0.0091
                                            0.0001 -0.0022 -0.0135 -0.0114
    26. (0.98879) BD ( 1) C  11 - H  22  
                ( 62.84%)   0.7927* C  11 s( 29.38%)p 2.40( 70.58%)d 0.00(  0.03%)
                                            0.0003 -0.5419  0.0125  0.5901 -0.0144
                                            0.5945  0.0010 -0.0633  0.0045 -0.0144
                                            0.0019  0.0015  0.0001  0.0111
                ( 37.16%)   0.6096* H  22 s( 99.89%)p 0.00(  0.11%)
                                           -0.9995  0.0034 -0.0224 -0.0238 -0.0016
    27. (0.99988) CR ( 1) O   1           s(100.00%)
                                            1.0000  0.0001  0.0000 -0.0000 -0.0000
                                            0.0000 -0.0000  0.0001 -0.0000  0.0000
                                           -0.0000  0.0000 -0.0000  0.0000
    28. (0.99954) CR ( 1) C   2           s(100.00%)p 0.00(  0.00%)
                                            1.0000 -0.0001 -0.0000 -0.0003  0.0000
                                           -0.0001 -0.0000  0.0001  0.0000 -0.0000
                                            0.0000  0.0000  0.0000  0.0000
    29. (0.99942) CR ( 1) C   3           s(100.00%)p 0.00(  0.00%)
                                            1.0000  0.0000 -0.0000  0.0001 -0.0000
                                            0.0000  0.0000  0.0002  0.0000 -0.0000
                                            0.0000 -0.0000  0.0000 -0.0000
    30. (0.99944) CR ( 1) C   4           s(100.00%)p 0.00(  0.00%)
                                            1.0000  0.0001 -0.0000 -0.0003  0.0000
                                            0.0001  0.0000 -0.0000 -0.0000 -0.0000
                                           -0.0000  0.0000  0.0000 -0.0000
    31. (0.99947) CR ( 1) C   5           s(100.00%)p 0.00(  0.00%)
                                            1.0000  0.0001 -0.0000 -0.0001  0.0000
                                            0.0003 -0.0000 -0.0000  0.0000 -0.0000
                                            0.0000 -0.0000 -0.0000 -0.0000
    32. (0.99946) CR ( 1) C   6           s(100.00%)p 0.00(  0.00%)
                                            1.0000  0.0001 -0.0000  0.0002 -0.0000
                                            0.0003 -0.0000 -0.0000  0.0000  0.0000
                                           -0.0000 -0.0000  0.0000 -0.0000
    33. (0.99943) CR ( 1) C   7           s(100.00%)
                                            1.0000  0.0001 -0.0000 -0.0001  0.0000
                                           -0.0001  0.0000  0.0000 -0.0000  0.0000
                                           -0.0000 -0.0000  0.0000 -0.0000
    34. (0.99946) CR ( 1) C   8           s(100.00%)p 0.00(  0.00%)
                                            1.0000  0.0001 -0.0000  0.0003 -0.0000
                                            0.0002 -0.0000 -0.0000  0.0000  0.0000
                                           -0.0000 -0.0000 -0.0000 -0.0000
    35. (0.99948) CR ( 1) C   9           s(100.00%)p 0.00(  0.00%)
                                            1.0000  0.0001 -0.0000  0.0003 -0.0000
                                           -0.0001  0.0000 -0.0000  0.0000 -0.0000
                                           -0.0000  0.0000  0.0000 -0.0000
    36. (0.99948) CR ( 1) C  10           s(100.00%)p 0.00(  0.00%)
                                            1.0000  0.0001 -0.0000  0.0001 -0.0000
                                           -0.0003  0.0000  0.0000 -0.0000 -0.0000
                                            0.0000 -0.0000 -0.0000 -0.0000
    37. (0.99946) CR ( 1) C  11           s(100.00%)p 0.00(  0.00%)
                                            1.0000  0.0001 -0.0000 -0.0003  0.0000
                                           -0.0002  0.0000  0.0000 -0.0000  0.0000
                                           -0.0000 -0.0000 -0.0000 -0.0000
    38. (0.99941) CR ( 1) C  12           s(100.00%)
                                            1.0000  0.0001  0.0000  0.0001 -0.0000
                                            0.0000 -0.0000 -0.0000 -0.0000  0.0000
                                           -0.0000 -0.0000 -0.0000 -0.0000
    39. (0.99042) LP ( 1) O   1           s( 48.86%)p 1.05( 51.10%)d 0.00(  0.04%)
                                           -0.0000  0.6989 -0.0123  0.2911 -0.0054
                                            0.0743 -0.0050 -0.6486  0.0041  0.0025
                                            0.0123  0.0041 -0.0044 -0.0132
    40. (0.97699) LP ( 2) O   1           s(  0.56%)p99.99( 99.39%)d 0.09(  0.05%)
                                            0.0000  0.0747 -0.0036  0.7501 -0.0138
                                           -0.5529  0.0089  0.3539 -0.0065  0.0058
                                            0.0110 -0.0111 -0.0092  0.0124
    41. (0.73714) LP ( 3) O   1           s( 22.99%)p 3.35( 76.93%)d 0.00(  0.08%)
                                           -0.0001  0.4790  0.0198 -0.5907 -0.0173
                                           -0.6219 -0.0301  0.1795 -0.0113  0.0184
                                           -0.0164 -0.0126  0.0040 -0.0048
    42. (0.31401) LP*( 1) C   8           s(  0.00%)p 1.00( 99.95%)d 0.00(  0.05%)
                                            0.0000  0.0005 -0.0003  0.0604  0.0003
                                            0.0771  0.0004  0.9949  0.0062 -0.0021
                                           -0.0161 -0.0142  0.0002  0.0037
    43. (0.31068) LP*( 1) C  11           s(  0.00%)p 1.00( 99.95%)d 0.00(  0.05%)
                                            0.0000  0.0013  0.0044 -0.0528 -0.0020
                                           -0.0526 -0.0008 -0.9969 -0.0106 -0.0018
                                           -0.0142 -0.0177  0.0005  0.0028
    44. (0.25829) LP*( 1) H  13           s( 99.58%)p 0.00(  0.42%)
                                            0.9979 -0.0000  0.0428  0.0479 -0.0067
    45. (0.00077) RY*( 1) O   1           s(  0.21%)p99.99( 92.52%)d34.77(  7.27%)
                                           -0.0000  0.0019  0.0457  0.0097  0.6871
                                           -0.0076 -0.5059  0.0041  0.4438  0.1119
                                            0.1339 -0.0579  0.0985  0.1709
    46. (0.00065) RY*( 2) O   1           s( 27.55%)p 2.26( 62.19%)d 0.37( 10.26%)
                                            0.0000  0.0073  0.5249  0.0011  0.5398
                                           -0.0056  0.4386 -0.0047 -0.3716  0.1980
                                            0.1081  0.0149 -0.0742 -0.2144
    47. (0.00002) RY*( 3) O   1           s( 56.51%)p 0.58( 32.89%)d 0.19( 10.60%)
    48. (0.00003) RY*( 4) O   1           s(  8.72%)p 9.38( 81.83%)d 1.08(  9.44%)
    49. (0.00001) RY*( 5) O   1           s(  1.05%)p 4.13(  4.32%)d90.38( 94.63%)
    50. (0.00000) RY*( 6) O   1           s(  0.12%)p24.47(  3.02%)d99.99( 96.86%)
    51. (0.00000) RY*( 7) O   1           s(  2.37%)p 2.97(  7.04%)d38.17( 90.58%)
    52. (0.00000) RY*( 8) O   1           s(  0.06%)p47.88(  2.97%)d99.99( 96.96%)
    53. (0.00000) RY*( 9) O   1           s(  3.40%)p 3.96( 13.45%)d24.45( 83.15%)
    54. (0.00196) RY*( 1) C   2           s(  0.21%)p99.99( 90.77%)d43.31(  9.02%)
                                            0.0000  0.0009  0.0456 -0.0237 -0.5809
                                            0.0060  0.7540 -0.0112 -0.0305  0.0001
                                           -0.0506 -0.0065 -0.2645 -0.1330
    55. (0.00180) RY*( 2) C   2           s( 41.03%)p 0.84( 34.49%)d 0.60( 24.47%)
                                            0.0000  0.0031  0.6406 -0.0080  0.4444
                                            0.0057  0.2355  0.0318 -0.3014  0.3172
                                            0.2810 -0.0074 -0.0944 -0.2371
    56. (0.00078) RY*( 3) C   2           s(  0.15%)p99.99( 21.79%)d99.99( 78.07%)
                                           -0.0000 -0.0057  0.0381  0.0166  0.1041
                                           -0.0008 -0.1291  0.0197 -0.4355 -0.4387
                                           -0.5733  0.0684 -0.2016 -0.4628
    57. (0.00070) RY*( 4) C   2           s(  0.41%)p99.99( 64.79%)d85.78( 34.80%)
                                            0.0000 -0.0172  0.0613 -0.0030 -0.2579
                                            0.0332 -0.0928  0.0175 -0.7559 -0.0122
                                            0.0544 -0.1280  0.1097  0.5626
    58. (0.00025) RY*( 5) C   2           s( 12.42%)p 3.28( 40.73%)d 3.77( 46.86%)
                                            0.0000 -0.0248  0.3515  0.0066 -0.4535
                                            0.0307 -0.4422  0.0403  0.0592 -0.0257
                                            0.2391  0.5922 -0.2286 -0.0879
    59. (0.00017) RY*( 6) C   2           s( 20.88%)p 0.86( 17.88%)d 2.93( 61.25%)
                                           -0.0000  0.0060  0.4569  0.0106  0.2043
                                            0.0150  0.2268  0.0123  0.2917 -0.5274
                                           -0.2031  0.1663  0.0176  0.5149
    60. (0.00003) RY*( 7) C   2           s( 17.34%)p 1.30( 22.63%)d 3.46( 60.04%)
    61. (0.00001) RY*( 8) C   2           s(  5.42%)p 1.10(  5.95%)d16.36( 88.63%)
    62. (0.00001) RY*( 9) C   2           s(  2.08%)p 0.71(  1.47%)d46.44( 96.45%)
    63. (0.00325) RY*( 1) C   3           s(  0.01%)p99.99( 94.62%)d99.99(  5.37%)
                                            0.0000  0.0010  0.0117  0.0184  0.4023
                                            0.0165  0.8787 -0.0090  0.1078  0.1980
                                           -0.0763 -0.0683  0.0631 -0.0043
    64. (0.00179) RY*( 2) C   3           s( 32.31%)p 2.01( 64.97%)d 0.08(  2.72%)
                                            0.0000  0.0110  0.5683  0.0029  0.6960
                                            0.0085 -0.3043  0.0077 -0.2693  0.1074
                                            0.0434  0.0566 -0.0739 -0.0714
    65. (0.00099) RY*( 3) C   3           s( 29.12%)p 1.98( 57.78%)d 0.45( 13.10%)
                                           -0.0000 -0.0153  0.5394  0.0031 -0.5156
                                           -0.0066  0.2876  0.0101 -0.4786  0.0469
                                            0.1214  0.2236  0.2396 -0.0816
    66. (0.00068) RY*( 4) C   3           s( 32.27%)p 1.81( 58.46%)d 0.29(  9.27%)
                                           -0.0000 -0.0057  0.5681 -0.0073 -0.1163
                                           -0.0078 -0.0135 -0.0137  0.7554 -0.2350
                                            0.0079 -0.1223  0.1495 -0.0079
    67. (0.00039) RY*( 5) C   3           s(  0.01%)p 1.00(  1.27%)d77.82( 98.72%)
                                           -0.0000  0.0001  0.0094 -0.0002  0.0198
                                            0.0007 -0.0063  0.0163  0.1095 -0.0697
                                           -0.6843  0.7143 -0.0618 -0.0077
    68. (0.00020) RY*( 6) C   3           s(  5.80%)p 1.11(  6.45%)d15.12( 87.74%)
                                           -0.0000 -0.0049  0.2409  0.0176 -0.2318
                                           -0.0169  0.0912  0.0106 -0.0425  0.1553
                                           -0.2420 -0.2767 -0.8326  0.1582
    69. (0.00009) RY*( 7) C   3           s(  0.14%)p68.34(  9.39%)d99.99( 90.47%)
    70. (0.00006) RY*( 8) C   3           s(  0.08%)p89.40(  6.93%)d99.99( 93.00%)
    71. (0.00001) RY*( 9) C   3           s(  0.35%)p 0.74(  0.26%)d99.99( 99.40%)
    72. (0.00309) RY*( 1) C   4           s(  0.22%)p99.99( 93.74%)d26.86(  6.03%)
                                            0.0000 -0.0250  0.0402 -0.0324 -0.9616
                                            0.0064  0.0693  0.0022  0.0832  0.1418
                                            0.0051 -0.0204 -0.1983  0.0206
    73. (0.00122) RY*( 2) C   4           s(  4.18%)p22.30( 93.18%)d 0.63(  2.64%)
                                            0.0000  0.0153  0.2038  0.0052 -0.0520
                                            0.0238 -0.9598 -0.0015  0.0855  0.1323
                                           -0.0218 -0.0084  0.0828 -0.0389
    74. (0.00061) RY*( 3) C   4           s( 80.63%)p 0.21( 17.17%)d 0.03(  2.19%)
                                            0.0000 -0.0069  0.8979 -0.0169  0.0441
                                           -0.0038  0.1587  0.0013 -0.3799  0.0675
                                           -0.0220  0.0312 -0.0959 -0.0819
    75. (0.00032) RY*( 4) C   4           s( 11.85%)p 6.42( 76.01%)d 1.02( 12.14%)
                                            0.0000 -0.0020  0.3442 -0.0065  0.1075
                                           -0.0000  0.1383  0.0040  0.8540 -0.0291
                                            0.0704 -0.3389 -0.0275  0.0004
    76. (0.00011) RY*( 5) C   4           s(  0.35%)p22.32(  7.72%)d99.99( 91.94%)
                                            0.0000 -0.0001  0.0588 -0.0010  0.0335
                                            0.0028  0.0116 -0.0091  0.2753 -0.0264
                                            0.3488  0.8556 -0.1503 -0.2058
    77. (0.00007) RY*( 6) C   4           s(  0.14%)p24.96(  3.40%)d99.99( 96.46%)
    78. (0.00002) RY*( 7) C   4           s(  2.49%)p 1.70(  4.23%)d37.54( 93.28%)
    79. (0.00001) RY*( 8) C   4           s(  0.01%)p99.99(  3.38%)d99.99( 96.61%)
    80. (0.00000) RY*( 9) C   4           s(  0.25%)p 4.98(  1.23%)d99.99( 98.52%)
    81. (0.00277) RY*( 1) C   5           s(  0.09%)p99.99( 92.89%)d80.29(  7.03%)
                                           -0.0000  0.0296 -0.0009  0.0072  0.2344
                                           -0.0352 -0.9324  0.0028  0.0575 -0.1366
                                            0.0229 -0.0133 -0.2236 -0.0298
    82. (0.00141) RY*( 2) C   5           s(  0.04%)p99.99( 98.63%)d35.35(  1.33%)
                                            0.0000 -0.0022  0.0193 -0.0357  0.9615
                                           -0.0068  0.2331  0.0035 -0.0783  0.1043
                                           -0.0029 -0.0114 -0.0475 -0.0016
    83. (0.00038) RY*( 3) C   5           s( 91.79%)p 0.01(  0.64%)d 0.08(  7.57%)
                                            0.0000 -0.0032  0.9581 -0.0096 -0.0043
                                            0.0170 -0.0726 -0.0004 -0.0263  0.1034
                                           -0.0595 -0.0044  0.2282 -0.0969
    84. (0.00027) RY*( 4) C   5           s(  0.12%)p99.99( 74.51%)d99.99( 25.38%)
                                            0.0000  0.0000  0.0341  0.0003  0.0527
                                            0.0013  0.0616  0.0070  0.8593  0.0439
                                            0.4871 -0.0882  0.0558 -0.0609
    85. (0.00009) RY*( 5) C   5           s(  0.00%)p 1.00( 17.67%)d 4.66( 82.33%)
    86. (0.00007) RY*( 6) C   5           s(  0.01%)p 1.00(  1.42%)d69.46( 98.58%)
    87. (0.00003) RY*( 7) C   5           s(  7.98%)p 0.61(  4.83%)d10.92( 87.18%)
    88. (0.00000) RY*( 8) C   5           s(  0.02%)p99.99(  7.72%)d99.99( 92.26%)
    89. (0.00000) RY*( 9) C   5           s(  0.07%)p26.74(  1.78%)d99.99( 98.16%)
    90. (0.00296) RY*( 1) C   6           s(  1.93%)p47.67( 91.79%)d 3.26(  6.28%)
                                            0.0000 -0.0195  0.1374  0.0216  0.8575
                                            0.0238  0.4163 -0.0037 -0.0907 -0.2484
                                            0.0207  0.0196  0.0110  0.0141
    91. (0.00143) RY*( 2) C   6           s(  5.61%)p16.27( 91.33%)d 0.54(  3.06%)
                                           -0.0000  0.0215  0.2360 -0.0172  0.4055
                                            0.0108 -0.8638  0.0004  0.0476  0.0665
                                           -0.0212  0.0024  0.1571 -0.0317
    92. (0.00050) RY*( 3) C   6           s( 91.04%)p 0.08(  7.59%)d 0.02(  1.37%)
                                            0.0000 -0.0097  0.9541  0.0224 -0.2379
                                            0.0013  0.1350 -0.0013  0.0238 -0.0800
                                            0.0046 -0.0142 -0.0580 -0.0611
    93. (0.00038) RY*( 4) C   6           s(  0.01%)p 1.00(  5.19%)d18.25( 94.80%)
                                            0.0000 -0.0001  0.0094  0.0017 -0.0175
                                            0.0016 -0.0178  0.0203 -0.2256 -0.0149
                                           -0.7116  0.6569 -0.0992 -0.0035
    94. (0.00018) RY*( 5) C   6           s(  0.03%)p99.99( 88.60%)d99.99( 11.37%)
                                            0.0000 -0.0002  0.0161  0.0010 -0.0658
                                            0.0015 -0.0806  0.0134 -0.9354  0.0163
                                            0.3308  0.0345  0.0129 -0.0517
    95. (0.00007) RY*( 6) C   6           s(  0.49%)p 8.84(  4.32%)d99.99( 95.19%)
    96. (0.00002) RY*( 7) C   6           s(  0.89%)p 3.97(  3.55%)d99.99( 95.55%)
    97. (0.00001) RY*( 8) C   6           s(  0.00%)p 1.00(  6.04%)d15.57( 93.96%)
    98. (0.00000) RY*( 9) C   6           s(  0.11%)p16.10(  1.71%)d99.99( 98.19%)
    99. (0.00267) RY*( 1) C   7           s(  0.29%)p99.99( 93.57%)d21.43(  6.14%)
                                            0.0000  0.0017  0.0535  0.0165  0.6067
                                           -0.0157 -0.7531  0.0002  0.0053 -0.0189
                                            0.0208 -0.0167 -0.2456 -0.0031
   100. (0.00225) RY*( 2) C   7           s( 17.25%)p 4.54( 78.32%)d 0.26(  4.44%)
                                           -0.0000  0.0227  0.4147 -0.0044 -0.6986
                                            0.0002 -0.5356  0.0009  0.0902 -0.2019
                                            0.0094  0.0098  0.0252 -0.0527
   101. (0.00071) RY*( 3) C   7           s( 81.82%)p 0.19( 15.42%)d 0.03(  2.76%)
                                            0.0000 -0.0118  0.9045 -0.0045  0.2716
                                           -0.0042  0.2807  0.0014 -0.0401  0.1614
                                           -0.0135 -0.0099 -0.0062 -0.0346
   102. (0.00042) RY*( 4) C   7           s(  0.00%)p 1.00( 52.21%)d 0.92( 47.79%)
                                           -0.0000  0.0002  0.0052 -0.0004  0.0593
                                           -0.0003  0.0482 -0.0020  0.7185 -0.0770
                                           -0.4788 -0.4774  0.0116  0.1211
   103. (0.00018) RY*( 5) C   7           s(  0.00%)p 1.00( 47.70%)d 1.10( 52.30%)
                                            0.0000 -0.0003  0.0053  0.0006 -0.0504
                                            0.0006 -0.0442  0.0103 -0.6873 -0.0858
                                           -0.5269 -0.4715 -0.0102  0.1249
   104. (0.00014) RY*( 6) C   7           s(  0.00%)p 1.00(  0.08%)d99.99( 99.92%)
                                            0.0000 -0.0001  0.0033  0.0000 -0.0008
                                            0.0002  0.0030  0.0037 -0.0280 -0.0080
                                            0.6859 -0.7203  0.0964  0.0228
   105. (0.00011) RY*( 7) C   7           s(  0.46%)p13.35(  6.19%)d99.99( 93.35%)
                                            0.0000 -0.0056  0.0678 -0.0146  0.1731
                                           -0.0146  0.1761  0.0020 -0.0211 -0.9533
                                            0.0877  0.0951 -0.0247  0.0855
   106. (0.00006) RY*( 8) C   7           s(  0.01%)p99.99(  6.22%)d99.99( 93.77%)
   107. (0.00001) RY*( 9) C   7           s(  0.27%)p 1.18(  0.32%)d99.99( 99.41%)
   108. (0.00303) RY*( 1) C   8           s(  2.01%)p45.77( 91.96%)d 3.00(  6.03%)
                                            0.0000 -0.0192  0.1404  0.0242  0.4254
                                            0.0215  0.8540 -0.0030 -0.0912 -0.2429
                                            0.0210  0.0167 -0.0181  0.0148
   109. (0.00142) RY*( 2) C   8           s(  5.83%)p15.64( 91.21%)d 0.51(  2.96%)
                                           -0.0000  0.0215  0.2405  0.0112 -0.8622
                                           -0.0170  0.4098  0.0007  0.0174  0.0693
                                            0.0011 -0.0196 -0.1527 -0.0325
   110. (0.00050) RY*( 3) C   8           s( 90.62%)p 0.09(  7.76%)d 0.02(  1.62%)
                                            0.0000 -0.0098  0.9519  0.0021  0.1334
                                            0.0220 -0.2431 -0.0015  0.0149 -0.0826
                                           -0.0189  0.0187  0.0655 -0.0662
   111. (0.00031) RY*( 4) C   8           s(  0.04%)p99.99( 11.92%)d99.99( 88.04%)
                                            0.0000 -0.0004  0.0201  0.0003 -0.0183
                                            0.0007 -0.0316  0.0027 -0.3433 -0.0001
                                            0.6419 -0.6770  0.0989  0.0148
   112. (0.00017) RY*( 5) C   8           s(  0.00%)p 1.00( 81.53%)d 0.23( 18.47%)
                                           -0.0000  0.0001  0.0048 -0.0007  0.0529
                                           -0.0007  0.0695 -0.0113  0.8986 -0.0231
                                            0.0327 -0.4236  0.0308  0.0519
   113. (0.00007) RY*( 6) C   8           s(  0.62%)p 6.79(  4.20%)d99.99( 95.18%)
   114. (0.00002) RY*( 7) C   8           s(  0.85%)p 4.06(  3.47%)d99.99( 95.68%)
   115. (0.00001) RY*( 8) C   8           s(  0.01%)p 1.00(  6.41%)d14.60( 93.58%)
   116. (0.00000) RY*( 9) C   8           s(  0.13%)p12.59(  1.62%)d99.99( 98.26%)
   117. (0.00272) RY*( 1) C   9           s(  0.15%)p99.99( 92.64%)d49.63(  7.21%)
                                           -0.0000  0.0286  0.0252 -0.0338 -0.9383
                                            0.0087  0.2061  0.0017  0.0476 -0.1430
                                           -0.0058  0.0214  0.2239 -0.0324
   118. (0.00133) RY*( 2) C   9           s(  0.19%)p99.99( 98.50%)d 7.00(  1.31%)
                                            0.0000 -0.0001  0.0432 -0.0083  0.2098
                                           -0.0358  0.9656  0.0029 -0.0853  0.0943
                                           -0.0110 -0.0025  0.0635 -0.0049
   119. (0.00042) RY*( 3) C   9           s( 92.65%)p 0.00(  0.37%)d 0.08(  6.98%)
                                            0.0000 -0.0040  0.9626  0.0186 -0.0471
                                           -0.0079 -0.0302  0.0003  0.0119  0.1196
                                           -0.0016 -0.0181 -0.2131 -0.0987
   120. (0.00027) RY*( 4) C   9           s(  0.02%)p99.99( 77.40%)d99.99( 22.58%)
                                           -0.0000 -0.0000  0.0124 -0.0003 -0.0597
                                           -0.0007 -0.0651 -0.0079 -0.8753 -0.0206
                                            0.0948 -0.4616  0.0348  0.0464
   121. (0.00010) RY*( 5) C   9           s(  0.01%)p 1.00( 14.63%)d 5.84( 85.36%)
   122. (0.00007) RY*( 6) C   9           s(  0.00%)p 1.00(  1.37%)d71.89( 98.63%)
   123. (0.00003) RY*( 7) C   9           s(  7.03%)p 0.76(  5.33%)d12.46( 87.63%)
   124. (0.00000) RY*( 8) C   9           s(  0.00%)p 1.00(  7.99%)d11.51( 92.00%)
   125. (0.00000) RY*( 9) C   9           s(  0.06%)p33.38(  1.85%)d99.99( 98.10%)
   126. (0.00274) RY*( 1) C  10           s(  0.09%)p99.99( 92.74%)d76.27(  7.17%)
                                           -0.0000  0.0286  0.0112 -0.0087 -0.1943
                                            0.0338  0.9414 -0.0015 -0.0464 -0.1445
                                            0.0177 -0.0108 -0.2223 -0.0315
   127. (0.00132) RY*( 2) C  10           s(  0.59%)p99.99( 98.03%)d 2.35(  1.38%)
                                            0.0000  0.0007  0.0766  0.0349 -0.9680
                                            0.0082 -0.1979 -0.0024  0.0532  0.0989
                                           -0.0001 -0.0115 -0.0618 -0.0081
   128. (0.00045) RY*( 3) C  10           s( 92.77%)p 0.01(  0.95%)d 0.07(  6.29%)
                                            0.0000 -0.0041  0.9631  0.0054  0.0645
                                           -0.0184  0.0656  0.0022  0.0249  0.1181
                                           -0.0192 -0.0015  0.1968 -0.0992
   129. (0.00026) RY*( 4) C  10           s(  0.04%)p99.99( 72.40%)d99.99( 27.55%)
                                            0.0000 -0.0002  0.0212 -0.0012 -0.0326
                                           -0.0009 -0.0476 -0.0078 -0.8489  0.0353
                                            0.5142 -0.0795  0.0337 -0.0498
   130. (0.00011) RY*( 5) C  10           s(  0.05%)p99.99( 20.27%)d99.99( 79.67%)
                                            0.0000 -0.0002  0.0228  0.0002 -0.0194
                                            0.0001 -0.0253  0.0080 -0.4491 -0.0628
                                           -0.7885 -0.3923 -0.0166  0.1298
   131. (0.00007) RY*( 6) C  10           s(  0.00%)p 1.00(  1.44%)d68.26( 98.55%)
   132. (0.00003) RY*( 7) C  10           s(  6.50%)p 0.82(  5.31%)d13.57( 88.19%)
   133. (0.00000) RY*( 8) C  10           s(  0.00%)p 1.00(  7.25%)d12.79( 92.75%)
   134. (0.00000) RY*( 9) C  10           s(  0.05%)p33.32(  1.70%)d99.99( 98.25%)
   135. (0.00273) RY*( 1) C  11           s(  2.20%)p42.01( 92.32%)d 2.50(  5.48%)
                                            0.0000 -0.0152  0.1475 -0.0219 -0.8625
                                           -0.0212 -0.4197  0.0046  0.0466 -0.2327
                                            0.0110  0.0113  0.0144  0.0159
   136. (0.00165) RY*( 2) C  11           s(  6.70%)p13.55( 90.85%)d 0.37(  2.45%)
                                           -0.0000  0.0226  0.2579  0.0168 -0.4054
                                           -0.0085  0.8531  0.0026 -0.1265  0.1032
                                           -0.0308 -0.0114  0.1101 -0.0253
   137. (0.00048) RY*( 3) C  11           s( 89.36%)p 0.10(  8.49%)d 0.02(  2.14%)
                                            0.0000 -0.0109  0.9453 -0.0226  0.2518
                                           -0.0011 -0.1448  0.0049  0.0048 -0.0793
                                            0.0376 -0.0321 -0.0887 -0.0693
   138. (0.00029) RY*( 4) C  11           s(  0.16%)p99.99( 40.38%)d99.99( 59.46%)
                                            0.0000  0.0020  0.0404 -0.0037  0.0158
                                           -0.0017  0.0828 -0.0095  0.6297 -0.0521
                                           -0.5022  0.5825  0.0106 -0.0172
   139. (0.00026) RY*( 5) C  11           s(  0.01%)p 1.00( 52.49%)d 0.90( 47.50%)
                                            0.0000 -0.0033  0.0093  0.0042 -0.0029
                                            0.0009 -0.1071  0.0108 -0.7164  0.0424
                                           -0.5938  0.2859 -0.1939  0.0359
   140. (0.00007) RY*( 6) C  11           s(  0.93%)p 5.04(  4.67%)d99.99( 94.40%)
   141. (0.00004) RY*( 7) C  11           s(  0.40%)p14.39(  5.77%)d99.99( 93.83%)
   142. (0.00001) RY*( 8) C  11           s(  0.00%)p 1.00(  4.49%)d21.26( 95.51%)
   143. (0.00001) RY*( 9) C  11           s(  0.32%)p 1.97(  0.64%)d99.99( 99.04%)
   144. (0.00268) RY*( 1) C  12           s(  1.04%)p89.59( 93.55%)d 5.17(  5.40%)
                                            0.0000  0.0141  0.1012 -0.0071  0.0064
                                            0.0107  0.9645 -0.0020 -0.0712 -0.1343
                                            0.0220 -0.0036 -0.1877 -0.0170
   145. (0.00239) RY*( 2) C  12           s(  6.39%)p13.75( 87.89%)d 0.89(  5.72%)
                                           -0.0000  0.0050  0.2528  0.0176  0.9365
                                           -0.0079 -0.0270 -0.0007 -0.0259 -0.1714
                                            0.0054  0.0220  0.1636 -0.0237
   146. (0.00103) RY*( 3) C  12           s( 92.24%)p 0.08(  6.94%)d 0.01(  0.82%)
                                            0.0000 -0.0051  0.9604 -0.0020 -0.2455
                                            0.0046 -0.0950  0.0043 -0.0067  0.0699
                                           -0.0258 -0.0100 -0.0253 -0.0431
   147. (0.00041) RY*( 4) C  12           s(  0.04%)p99.99( 61.63%)d99.99( 38.33%)
                                           -0.0000  0.0009  0.0204 -0.0014  0.0140
                                           -0.0009  0.0578 -0.0081  0.7827  0.0720
                                            0.3961  0.4583  0.0073 -0.1058
   148. (0.00019) RY*( 5) C  12           s(  0.00%)p 1.00( 35.15%)d 1.85( 64.85%)
                                           -0.0000  0.0010  0.0045 -0.0012  0.0239
                                           -0.0005  0.0419 -0.0128  0.5907 -0.0833
                                           -0.6930 -0.3649 -0.0350  0.1642
   149. (0.00012) RY*( 6) C  12           s(  0.02%)p99.99(  3.20%)d99.99( 96.78%)
                                           -0.0000 -0.0002  0.0125  0.0002 -0.0122
                                           -0.0005  0.0276 -0.0017  0.1763 -0.0052
                                            0.5609 -0.7911  0.1655  0.0016
   150. (0.00009) RY*( 7) C  12           s(  0.02%)p99.99(  5.73%)d99.99( 94.25%)
   151. (0.00005) RY*( 8) C  12           s(  0.01%)p 1.00(  5.82%)d16.17( 94.17%)
   152. (0.00001) RY*( 9) C  12           s(  0.30%)p 0.52(  0.15%)d99.99( 99.55%)
   153. (0.00078) RY*( 1) H  13           s(  3.14%)p30.82( 96.86%)
                                            0.0005  0.1773  0.7143 -0.6066  0.3007
   154. (0.00065) RY*( 2) H  13           s( 51.35%)p 0.95( 48.65%)
                                            0.0088  0.7165 -0.0757 -0.2077 -0.6616
   155. (0.00042) RY*( 3) H  13           s( 41.67%)p 1.40( 58.33%)
                                            0.0094  0.6454 -0.3025  0.1698  0.6805
   156. (0.00001) RY*( 4) H  13           s(  4.26%)p22.47( 95.74%)
   157. (0.00101) RY*( 1) H  14           s( 99.46%)p 0.01(  0.54%)
                                            0.0063  0.9973 -0.0412 -0.0025  0.0611
   158. (0.00010) RY*( 2) H  14           s(  0.24%)p99.99( 99.76%)
                                            0.0030  0.0494  0.1333  0.7126 -0.6870
   159. (0.00005) RY*( 3) H  14           s(  0.02%)p99.99( 99.98%)
   160. (0.00001) RY*( 4) H  14           s(  0.36%)p99.99( 99.64%)
   161. (0.00099) RY*( 1) H  15           s( 99.55%)p 0.00(  0.45%)
                                            0.0078  0.9977  0.0564 -0.0097  0.0354
   162. (0.00012) RY*( 2) H  15           s(  0.27%)p99.99( 99.73%)
                                            0.0019  0.0521 -0.9926 -0.0429  0.1008
   163. (0.00006) RY*( 3) H  15           s(  0.03%)p99.99( 99.97%)
   164. (0.00001) RY*( 4) H  15           s(  0.24%)p99.99( 99.76%)
   165. (0.00079) RY*( 1) H  16           s( 99.60%)p 0.00(  0.40%)
                                            0.0042  0.9980 -0.0629 -0.0042  0.0031
   166. (0.00006) RY*( 2) H  16           s(  0.00%)p 1.00(100.00%)
   167. (0.00004) RY*( 3) H  16           s(  0.01%)p99.99( 99.99%)
   168. (0.00003) RY*( 4) H  16           s(  0.49%)p99.99( 99.51%)
   169. (0.00071) RY*( 1) H  17           s( 99.57%)p 0.00(  0.43%)
                                            0.0041  0.9978 -0.0279  0.0593 -0.0028
   170. (0.00005) RY*( 2) H  17           s(  0.00%)p 1.00(100.00%)
   171. (0.00003) RY*( 3) H  17           s(  0.45%)p99.99( 99.55%)
   172. (0.00004) RY*( 4) H  17           s(  0.08%)p99.99( 99.92%)
   173. (0.00083) RY*( 1) H  18           s( 99.61%)p 0.00(  0.39%)
                                            0.0032  0.9980  0.0569  0.0258 -0.0058
   174. (0.00004) RY*( 2) H  18           s(  0.37%)p99.99( 99.63%)
   175. (0.00004) RY*( 3) H  18           s(  0.12%)p99.99( 99.88%)
   176. (0.00004) RY*( 4) H  18           s(  0.00%)p 1.00(100.00%)
   177. (0.00084) RY*( 1) H  19           s( 99.61%)p 0.00(  0.39%)
                                            0.0032  0.9980  0.0288  0.0553 -0.0045
   178. (0.00004) RY*( 2) H  19           s(  0.14%)p99.99( 99.86%)
   179. (0.00004) RY*( 3) H  19           s(  0.35%)p99.99( 99.65%)
   180. (0.00004) RY*( 4) H  19           s(  0.00%)p 1.00(100.00%)
   181. (0.00070) RY*( 1) H  20           s( 99.58%)p 0.00(  0.42%)
                                            0.0042  0.9979  0.0579 -0.0285 -0.0003
   182. (0.00005) RY*( 2) H  20           s(  0.00%)p 1.00(100.00%)
   183. (0.00004) RY*( 3) H  20           s(  0.09%)p99.99( 99.91%)
   184. (0.00003) RY*( 4) H  20           s(  0.43%)p99.99( 99.57%)
   185. (0.00071) RY*( 1) H  21           s( 99.52%)p 0.00(  0.48%)
                                            0.0042  0.9976  0.0388 -0.0574  0.0018
   186. (0.00005) RY*( 2) H  21           s(  0.00%)p 1.00(100.00%)
   187. (0.00003) RY*( 3) H  21           s(  0.43%)p99.99( 99.57%)
   188. (0.00004) RY*( 4) H  21           s(  0.16%)p99.99( 99.84%)
   189. (0.00199) RY*( 1) H  22           s( 98.90%)p 0.01(  1.10%)
                                            0.0054  0.9944 -0.0940  0.0039 -0.0468
   190. (0.00005) RY*( 2) H  22           s(  0.91%)p99.99( 99.09%)
   191. (0.00005) RY*( 3) H  22           s(  0.21%)p99.99( 99.79%)
   192. (0.00003) RY*( 4) H  22           s(  0.09%)p99.99( 99.91%)
   193. (0.00507) BD*( 1) O   1 - C   2  
                ( 33.83%)   0.5817* O   1 s( 27.60%)p 2.62( 72.33%)d 0.00(  0.07%)
                                            0.0001 -0.5253 -0.0052 -0.0456 -0.0025
                                           -0.5480 -0.0044 -0.6487  0.0001  0.0010
                                            0.0059 -0.0198  0.0050 -0.0171
                ( 66.17%)  -0.8134* C   2 s( 21.77%)p 3.58( 77.98%)d 0.01(  0.26%)
                                           -0.0000 -0.4649 -0.0392  0.0499  0.0130
                                            0.5854  0.0240  0.6576  0.0366 -0.0017
                                           -0.0009 -0.0429  0.0189 -0.0189
   194. (0.01415) BD*( 1) C   2 - C   3  
                ( 52.38%)   0.7238* C   2 s( 29.56%)p 2.38( 70.38%)d 0.00(  0.06%)
                                            0.0003  0.5437  0.0026  0.6177 -0.0100
                                            0.5473  0.0033 -0.1503  0.0014  0.0206
                                           -0.0056 -0.0062  0.0037 -0.0113
                ( 47.62%)  -0.6900* C   3 s( 31.45%)p 2.18( 68.51%)d 0.00(  0.04%)
                                            0.0000  0.5608  0.0008 -0.5931  0.0031
                                           -0.5650  0.0181  0.1168 -0.0014  0.0151
                                           -0.0035 -0.0040  0.0013 -0.0126
   195. (0.01270) BD*( 1) C   2 - H  14  
                ( 38.96%)   0.6241* C   2 s( 25.05%)p 2.99( 74.91%)d 0.00(  0.05%)
                                           -0.0001  0.5004 -0.0063 -0.7697  0.0059
                                            0.3899 -0.0213  0.0645  0.0035 -0.0165
                                           -0.0042 -0.0005  0.0080 -0.0109
                ( 61.04%)  -0.7813* H  14 s( 99.91%)p 0.00(  0.09%)
                                            0.9995 -0.0050  0.0267 -0.0128 -0.0041
   196. (0.01165) BD*( 1) C   2 - H  15  
                ( 38.60%)   0.6213* C   2 s( 23.71%)p 3.22( 76.25%)d 0.00(  0.05%)
                                           -0.0000 -0.4866  0.0164 -0.1492  0.0222
                                            0.4507 -0.0046 -0.7325 -0.0026  0.0041
                                           -0.0099  0.0150  0.0017 -0.0113
                ( 61.40%)  -0.7836* H  15 s( 99.91%)p 0.00(  0.09%)
                                           -0.9995  0.0066  0.0018 -0.0141  0.0272
   197. (0.01052) BD*( 1) C   3 - C   4  
                ( 49.21%)   0.7015* C   3 s( 35.10%)p 1.85( 64.84%)d 0.00(  0.05%)
                                            0.0000 -0.5924 -0.0091  0.1923  0.0259
                                           -0.7801 -0.0025  0.0474  0.0003  0.0069
                                            0.0008  0.0022  0.0168  0.0139
                ( 50.79%)  -0.7127* C   4 s( 36.24%)p 1.76( 63.71%)d 0.00(  0.06%)
                                           -0.0001 -0.6019 -0.0062 -0.1749  0.0252
                                            0.7761  0.0082 -0.0587 -0.0023  0.0106
                                           -0.0004  0.0032  0.0159  0.0136
   198. (0.01743) BD*( 1) C   3 - C  12  
                ( 51.06%)   0.7146* C   3 s( 33.35%)p 2.00( 66.60%)d 0.00(  0.05%)
                                           -0.0001  0.5775 -0.0009  0.7747 -0.0093
                                           -0.2510 -0.0081 -0.0519  0.0016 -0.0082
                                           -0.0023 -0.0003  0.0153 -0.0141
                ( 48.94%)  -0.6995* C  12 s( 33.85%)p 1.95( 66.11%)d 0.00(  0.04%)
                                            0.0000  0.5818  0.0013 -0.7830  0.0084
                                            0.2148 -0.0156  0.0401 -0.0004 -0.0089
                                           -0.0021  0.0001  0.0136 -0.0117
   199. (0.13546) BD*( 2) C   3 - C  12  
                ( 69.13%)   0.8314* C   3 s(  0.01%)p 1.00( 99.92%)d 0.00(  0.07%)
                                           -0.0002 -0.0075 -0.0055  0.1013  0.0015
                                            0.0909  0.0045  0.9900  0.0239  0.0016
                                            0.0267 -0.0004  0.0024 -0.0027
                ( 30.87%)  -0.5556* C  12 s(  0.00%)p 1.00(100.00%)d 0.00(  0.00%)
                                            0.0000  0.0004 -0.0039  0.0736  0.0018
                                            0.0817  0.0030  0.9938  0.0142 -0.0004
                                           -0.0045 -0.0024 -0.0009  0.0015
   200. (0.00868) BD*( 1) C   4 - C   5  
                ( 49.74%)   0.7052* C   4 s( 34.71%)p 1.88( 65.24%)d 0.00(  0.05%)
                                           -0.0000 -0.5891 -0.0107 -0.5574  0.0259
                                           -0.5762 -0.0337  0.0890  0.0005 -0.0174
                                            0.0030  0.0025 -0.0031  0.0114
                ( 50.26%)  -0.7090* C   5 s( 34.69%)p 1.88( 65.26%)d 0.00(  0.05%)
                                           -0.0000 -0.5890 -0.0052  0.5851  0.0329
                                            0.5488 -0.0254 -0.0860 -0.0000 -0.0172
                                            0.0026  0.0032  0.0031  0.0116
   201. (0.05579) BD*( 2) C   4 - C   5  
                ( 49.65%)   0.7046* C   4 s(  0.00%)p 1.00( 99.94%)d 0.00(  0.06%)
                                           -0.0000  0.0042  0.0014 -0.0720 -0.0001
                                           -0.0881 -0.0002 -0.9932  0.0046 -0.0020
                                           -0.0236 -0.0020 -0.0018  0.0029
                ( 50.35%)  -0.7096* C   5 s(  0.00%)p 1.00( 99.94%)d 0.00(  0.06%)
                                           -0.0000 -0.0007  0.0007 -0.0696  0.0010
                                           -0.0823  0.0003 -0.9938  0.0091  0.0021
                                            0.0024  0.0244 -0.0019 -0.0039
   202. (0.00702) BD*( 1) C   4 - H  16  
                ( 37.16%)   0.6096* C   4 s( 28.94%)p 2.45( 71.03%)d 0.00(  0.03%)
                                           -0.0004  0.5378 -0.0121 -0.8075  0.0110
                                            0.2377  0.0072  0.0397 -0.0023 -0.0071
                                           -0.0021  0.0002  0.0121 -0.0098
                ( 62.84%)  -0.7927* H  16 s( 99.90%)p 0.00(  0.10%)
                                            0.9995 -0.0024  0.0304 -0.0098 -0.0011
   203. (0.00697) BD*( 1) C   5 - C   6  
                ( 50.21%)   0.7086* C   5 s( 35.82%)p 1.79( 64.13%)d 0.00(  0.06%)
                                            0.0000  0.5984  0.0120  0.7757  0.0218
                                           -0.1906  0.0357 -0.0390 -0.0044 -0.0119
                                           -0.0017  0.0001  0.0153 -0.0134
                ( 49.79%)  -0.7056* C   6 s( 36.33%)p 1.75( 63.61%)d 0.00(  0.06%)
                                            0.0001  0.6025  0.0177 -0.7608  0.0010
                                            0.2334  0.0413  0.0343 -0.0033 -0.0078
                                           -0.0024 -0.0000  0.0172 -0.0143
   204. (0.00649) BD*( 1) C   5 - H  17  
                ( 36.97%)   0.6080* C   5 s( 29.39%)p 2.40( 70.59%)d 0.00(  0.03%)
                                            0.0003 -0.5419  0.0130  0.2213 -0.0018
                                           -0.8088  0.0106  0.0518 -0.0006  0.0062
                                           -0.0001  0.0018  0.0120  0.0097
                ( 63.03%)  -0.7939* H  17 s( 99.90%)p 0.00(  0.10%)
                                           -0.9995  0.0020 -0.0086  0.0311 -0.0020
   205. (0.01219) BD*( 1) C   6 - C   7  
                ( 51.80%)   0.7197* C   6 s( 34.66%)p 1.88( 65.29%)d 0.00(  0.05%)
                                            0.0001  0.5887  0.0036  0.2318  0.0226
                                           -0.7723  0.0088  0.0450 -0.0024 -0.0070
                                           -0.0000 -0.0028 -0.0164 -0.0143
                ( 48.20%)  -0.6943* C   7 s( 33.41%)p 1.99( 66.55%)d 0.00(  0.04%)
                                            0.0000  0.5780  0.0034 -0.2083  0.0222
                                            0.7872  0.0034 -0.0444 -0.0019 -0.0083
                                            0.0003 -0.0019 -0.0141 -0.0115
   206. (0.11725) BD*( 2) C   6 - C   7  
                ( 68.09%)   0.8252* C   6 s(  0.00%)p 1.00( 99.92%)d 0.00(  0.08%)
                                           -0.0000 -0.0009 -0.0007  0.0679  0.0012
                                            0.0777  0.0012  0.9942  0.0123 -0.0022
                                           -0.0018 -0.0285  0.0021  0.0042
                ( 31.91%)  -0.5649* C   7 s(  0.00%)p 1.00( 99.99%)d 0.00(  0.00%)
                                            0.0000 -0.0012 -0.0010  0.0689  0.0007
                                            0.0752  0.0008  0.9947  0.0087  0.0006
                                            0.0020  0.0066 -0.0005 -0.0009
   207. (0.00694) BD*( 1) C   6 - H  18  
                ( 37.62%)   0.6133* C   6 s( 28.90%)p 2.46( 71.06%)d 0.00(  0.03%)
                                            0.0003 -0.5375  0.0125 -0.6010  0.0133
                                           -0.5847 -0.0007  0.0863 -0.0008 -0.0143
                                            0.0025  0.0025 -0.0004  0.0110
                ( 62.38%)  -0.7898* H  18 s( 99.89%)p 0.00(  0.11%)
                                           -0.9995  0.0014  0.0222  0.0234 -0.0034
   208. (0.01212) BD*( 1) C   7 - C   8  
                ( 48.13%)   0.6938* C   7 s( 33.52%)p 1.98( 66.44%)d 0.00(  0.04%)
                                           -0.0000 -0.5789 -0.0040 -0.7837 -0.0032
                                            0.2200 -0.0215  0.0369  0.0019  0.0088
                                            0.0016 -0.0000 -0.0139  0.0115
                ( 51.87%)  -0.7202* C   8 s( 34.68%)p 1.88( 65.27%)d 0.00(  0.05%)
                                           -0.0001 -0.5889 -0.0040  0.7705 -0.0087
                                           -0.2400 -0.0224 -0.0279  0.0023  0.0076
                                            0.0020  0.0002 -0.0163  0.0144
   209. (0.01845) BD*( 1) C   7 - C  12  
                ( 50.11%)   0.7079* C   7 s( 32.96%)p 2.03( 67.00%)d 0.00(  0.04%)
                                           -0.0001  0.5741 -0.0065 -0.5806  0.0092
                                           -0.5707  0.0070  0.0841 -0.0015  0.0154
                                           -0.0026 -0.0027  0.0005 -0.0120
                ( 49.89%)  -0.7063* C  12 s( 32.65%)p 2.06( 67.31%)d 0.00(  0.04%)
                                           -0.0001  0.5714 -0.0023  0.5779 -0.0061
                                            0.5753 -0.0083 -0.0903  0.0006  0.0157
                                           -0.0027 -0.0023  0.0001 -0.0120
   210. (0.00702) BD*( 1) C   8 - C   9  
                ( 49.74%)   0.7052* C   8 s( 36.40%)p 1.75( 63.55%)d 0.00(  0.06%)
                                           -0.0001 -0.6030 -0.0175 -0.2256 -0.0412
                                            0.7621 -0.0007 -0.0450  0.0027  0.0073
                                           -0.0001  0.0028  0.0171  0.0141
                ( 50.26%)  -0.7090* C   9 s( 35.78%)p 1.79( 64.17%)d 0.00(  0.06%)
                                           -0.0000 -0.5980 -0.0116  0.1863 -0.0353
                                           -0.7766 -0.0209  0.0455  0.0038  0.0117
                                           -0.0004  0.0021  0.0153  0.0132
   211. (0.00686) BD*( 1) C   8 - H  19  
                ( 37.66%)   0.6137* C   8 s( 28.82%)p 2.47( 71.15%)d 0.00(  0.03%)
                                            0.0003 -0.5367  0.0128 -0.5921 -0.0008
                                           -0.5949  0.0138  0.0823 -0.0009 -0.0144
                                            0.0023  0.0024  0.0002  0.0110
                ( 62.34%)  -0.7896* H  19 s( 99.90%)p 0.00(  0.10%)
                                           -0.9995  0.0013  0.0237  0.0218 -0.0033
   212. (0.00899) BD*( 1) C   9 - C  10  
                ( 49.95%)   0.7068* C   9 s( 34.68%)p 1.88( 65.28%)d 0.00(  0.05%)
                                           -0.0000 -0.5888 -0.0057  0.5535 -0.0239
                                            0.5817  0.0339 -0.0795 -0.0009 -0.0173
                                            0.0028  0.0023 -0.0033  0.0115
                ( 50.05%)  -0.7074* C  10 s( 34.72%)p 1.88( 65.24%)d 0.00(  0.05%)
                                           -0.0000 -0.5892 -0.0064 -0.5854 -0.0338
                                           -0.5506  0.0238  0.0697  0.0005 -0.0174
                                            0.0022  0.0026  0.0029  0.0117
   213. (0.06168) BD*( 2) C   9 - C  10  
                ( 48.86%)   0.6990* C   9 s(  0.00%)p 1.00( 99.94%)d 0.00(  0.06%)
                                            0.0000  0.0011  0.0008 -0.0635  0.0006
                                           -0.0743  0.0004 -0.9948  0.0108  0.0019
                                            0.0243  0.0015  0.0015 -0.0027
                ( 51.14%)  -0.7151* C  10 s(  0.00%)p 1.00( 99.94%)d 0.00(  0.06%)
                                           -0.0000  0.0008  0.0013 -0.0580  0.0003
                                           -0.0653  0.0006 -0.9958  0.0097 -0.0019
                                           -0.0027 -0.0247  0.0013  0.0032
   214. (0.00657) BD*( 1) C   9 - H  20  
                ( 36.97%)   0.6081* C   9 s( 29.45%)p 2.40( 70.53%)d 0.00(  0.03%)
                                            0.0003 -0.5425  0.0132 -0.8082  0.0106
                                            0.2252 -0.0015  0.0342 -0.0006  0.0063
                                            0.0013 -0.0001 -0.0120  0.0095
                ( 63.03%)  -0.7939* H  20 s( 99.90%)p 0.00(  0.10%)
                                           -0.9995  0.0021  0.0310 -0.0088 -0.0014
   215. (0.00734) BD*( 1) C  10 - C  11  
                ( 50.29%)   0.7091* C  10 s( 35.88%)p 1.79( 64.06%)d 0.00(  0.06%)
                                            0.0000  0.5989  0.0109 -0.7762 -0.0200
                                            0.1883 -0.0348  0.0334  0.0033 -0.0117
                                           -0.0016  0.0001  0.0154 -0.0135
                ( 49.71%)  -0.7051* C  11 s( 36.24%)p 1.76( 63.71%)d 0.00(  0.06%)
                                            0.0001  0.6017  0.0191  0.7668  0.0000
                                           -0.2159 -0.0404 -0.0283  0.0029 -0.0071
                                           -0.0018  0.0000  0.0175 -0.0142
   216. (0.00659) BD*( 1) C  10 - H  21  
                ( 37.08%)   0.6089* C  10 s( 29.30%)p 2.41( 70.67%)d 0.00(  0.03%)
                                           -0.0003  0.5412 -0.0128  0.2223 -0.0015
                                           -0.8097  0.0104  0.0406 -0.0008 -0.0063
                                           -0.0000 -0.0015 -0.0122 -0.0097
                ( 62.92%)  -0.7932* H  21 s( 99.90%)p 0.00(  0.10%)
                                            0.9995 -0.0020 -0.0090  0.0309 -0.0012
   217. (0.01254) BD*( 1) C  11 - C  12  
                ( 51.89%)   0.7203* C  11 s( 34.29%)p 1.92( 65.66%)d 0.00(  0.05%)
                                            0.0000  0.5855  0.0019 -0.2435 -0.0170
                                            0.7722 -0.0089 -0.0271  0.0005 -0.0079
                                           -0.0002 -0.0018 -0.0162 -0.0144
                ( 48.11%)  -0.6936* C  12 s( 33.43%)p 1.99( 66.52%)d 0.00(  0.04%)
                                           -0.0001  0.5782  0.0030  0.2168 -0.0142
                                           -0.7847 -0.0023  0.0483  0.0004 -0.0091
                                            0.0001 -0.0022 -0.0135 -0.0114
   218. (0.00787) BD*( 1) C  11 - H  22  
                ( 37.16%)   0.6096* C  11 s( 29.38%)p 2.40( 70.58%)d 0.00(  0.03%)
                                           -0.0003  0.5419 -0.0125 -0.5901  0.0144
                                           -0.5945 -0.0010  0.0633 -0.0045  0.0144
                                           -0.0019 -0.0015 -0.0001 -0.0111
                ( 62.84%)  -0.7927* H  22 s( 99.89%)p 0.00(  0.11%)
                                            0.9995 -0.0034  0.0224  0.0238  0.0016


 NHO Directionality and "Bond Bending" (deviations from line of nuclear centers)

         [Thresholds for printing:  angular deviation  >  1.0 degree]
                                    hybrid p-character > 25.0%
                                    orbital occupancy  >  0.10e

                                Line of Centers        Hybrid 1              Hybrid 2
                                ---------------  -------------------   ------------------
                NBO               Theta   Phi    Theta   Phi    Dev    Theta   Phi    Dev
 ========================================================================================
     1. BD (   1) O   1 - C   2    40.0   86.6    40.5   85.0   1.1    138.6  264.1   2.2
     2. BD (   1) C   2 - C   3    98.5   42.9   100.3   42.2   2.0      --     --    --
     3. BD (   1) C   2 - H  14    83.6  150.8    85.4  154.2   3.9      --     --    --
     4. BD (   1) C   2 - H  15    31.0  290.1    32.3  285.9   2.5      --     --    --
     5. BD (   1) C   3 - C   4    93.6  103.2    93.4  105.6   2.4     85.6  280.8   2.5
     6. BD (   1) C   3 - C  12    93.2  343.5    93.6  341.3   2.3     87.2  165.6   2.1
     7. BD (   2) C   3 - C  12    93.2  343.5   172.1  222.9  90.8    173.6  228.4  90.4
     8. BD (   1) C   4 - C   5    96.2   44.7    96.3   48.9   4.3     83.9  220.3   4.4
     9. BD (   2) C   4 - C   5    96.2   44.7   173.4  230.8  90.4    173.8  230.1  90.0
    11. BD (   1) C   5 - C   6    92.6  344.6    93.1  349.0   4.4     87.8  160.1   4.5
    13. BD (   1) C   6 - C   7    86.8  285.4    87.0  288.4   3.0     93.3  103.3   2.2
    14. BD (   2) C   6 - C   7    86.8  285.4   174.1  228.7  89.9    174.1  227.5  89.9
    16. BD (   1) C   7 - C   8    92.3  343.8    92.7  345.8   2.1     88.2  161.0   2.8
    18. BD (   1) C   8 - C   9    86.7  285.0    87.0  289.3   4.3     93.5  100.7   4.3
    20. BD (   1) C   9 - C  10    84.7  224.8    84.3  229.3   4.5     94.9   40.4   4.4
    21. BD (   2) C   9 - C  10    84.7  224.8   174.4  229.6  89.7    175.0  228.3  89.7
    23. BD (   1) C  10 - C  11    87.7  165.3    87.4  169.1   3.8     91.8  341.5   3.8
    25. BD (   1) C  11 - C  12    92.6  106.4    91.9  108.8   2.5     86.6  284.4   2.2
    26. BD (   1) C  11 - H  22    87.1  225.2    85.9  226.0   1.3      --     --    --
    39. LP (   1) O   1             --     --    155.5   13.6   --       --     --    --
    40. LP (   2) O   1             --     --     69.2  323.5   --       --     --    --
    41. LP (   3) O   1             --     --     79.3  227.0   --       --     --    --
    42. LP*(   1) C   8             --     --      5.6   51.9   --       --     --    --
    43. LP*(   1) C  11             --     --    175.7  224.3   --       --     --    --
   199. BD*(   2) C   3 - C  12    93.2  343.5   172.1  222.9  90.8    173.6  228.4  90.4
   206. BD*(   2) C   6 - C   7    86.8  285.4   174.1  228.7  89.9    174.1  227.5  89.9

 The molecular units found in the alpha and beta manifolds are inequivalent.
 For labelling purposes, the molecular units of the beta system will be used.


 Second Order Perturbation Theory Analysis of Fock Matrix in NBO Basis

     Threshold for printing:   0.25 kcal/mol
    (Intermolecular threshold: 0.03 kcal/mol)
                                                                              E(2)  E(j)-E(i) F(i,j)
         Donor NBO (i)                     Acceptor NBO (j)                 kcal/mol   a.u.    a.u. 
 ===================================================================================================

 within unit  1
   1. BD (   1) O   1 - C   2        /197. BD*(   1) C   3 - C   4            0.55    1.36    0.035
   1. BD (   1) O   1 - C   2        /199. BD*(   2) C   3 - C  12            0.95    0.81    0.037
   2. BD (   1) C   2 - C   3        / 46. RY*(   2) O   1                    0.46    2.01    0.039
   2. BD (   1) C   2 - C   3        / 72. RY*(   1) C   4                    0.63    1.79    0.043
   2. BD (   1) C   2 - C   3        /144. RY*(   1) C  12                    0.71    1.84    0.046
   2. BD (   1) C   2 - C   3        /197. BD*(   1) C   3 - C   4            1.44    1.21    0.053
   2. BD (   1) C   2 - C   3        /198. BD*(   1) C   3 - C  12            1.37    1.15    0.050
   2. BD (   1) C   2 - C   3        /200. BD*(   1) C   4 - C   5            1.50    1.16    0.053
   2. BD (   1) C   2 - C   3        /209. BD*(   1) C   7 - C  12            1.58    1.14    0.054
   3. BD (   1) C   2 - H  14        / 45. RY*(   1) O   1                    0.35    1.68    0.031
   3. BD (   1) C   2 - H  14        /194. BD*(   1) C   2 - C   3            0.25    0.90    0.019
   3. BD (   1) C   2 - H  14        /198. BD*(   1) C   3 - C  12            2.43    1.00    0.063
   4. BD (   1) C   2 - H  15        / 45. RY*(   1) O   1                    0.29    1.68    0.028
   4. BD (   1) C   2 - H  15        / 65. RY*(   3) C   3                    0.38    1.40    0.029
   4. BD (   1) C   2 - H  15        /197. BD*(   1) C   3 - C   4            1.08    1.07    0.043
   4. BD (   1) C   2 - H  15        /199. BD*(   2) C   3 - C  12            2.53    0.52    0.048
   5. BD (   1) C   3 - C   4        / 54. RY*(   1) C   2                    0.41    1.58    0.032
   5. BD (   1) C   3 - C   4        / 81. RY*(   1) C   5                    0.48    1.89    0.038
   5. BD (   1) C   3 - C   4        / 82. RY*(   2) C   5                    0.69    1.37    0.039
   5. BD (   1) C   3 - C   4        /144. RY*(   1) C  12                    0.68    1.92    0.046
   5. BD (   1) C   3 - C   4        /194. BD*(   1) C   2 - C   3            1.19    1.13    0.046
   5. BD (   1) C   3 - C   4        /198. BD*(   1) C   3 - C  12            1.95    1.23    0.062
   5. BD (   1) C   3 - C   4        /200. BD*(   1) C   4 - C   5            1.41    1.25    0.053
   5. BD (   1) C   3 - C   4        /202. BD*(   1) C   4 - H  16            0.72    1.18    0.037
   5. BD (   1) C   3 - C   4        /204. BD*(   1) C   5 - H  17            0.92    1.19    0.042
   5. BD (   1) C   3 - C   4        /217. BD*(   1) C  11 - C  12            1.62    1.24    0.056
   6. BD (   1) C   3 - C  12        / 54. RY*(   1) C   2                    0.40    1.54    0.032
   6. BD (   1) C   3 - C  12        / 72. RY*(   1) C   4                    0.51    1.84    0.039
   6. BD (   1) C   3 - C  12        / 99. RY*(   1) C   7                    0.62    1.90    0.044
   6. BD (   1) C   3 - C  12        /135. RY*(   1) C  11                    0.49    1.81    0.038
   6. BD (   1) C   3 - C  12        /194. BD*(   1) C   2 - C   3            0.98    1.10    0.041
   6. BD (   1) C   3 - C  12        /195. BD*(   1) C   2 - H  14            0.35    1.14    0.025
   6. BD (   1) C   3 - C  12        /197. BD*(   1) C   3 - C   4            1.71    1.26    0.059
   6. BD (   1) C   3 - C  12        /202. BD*(   1) C   4 - H  16            1.21    1.15    0.047
   6. BD (   1) C   3 - C  12        /208. BD*(   1) C   7 - C   8            1.31    1.20    0.050
   6. BD (   1) C   3 - C  12        /209. BD*(   1) C   7 - C  12            2.00    1.19    0.062
   6. BD (   1) C   3 - C  12        /215. BD*(   1) C  10 - C  11            0.82    1.27    0.041
   6. BD (   1) C   3 - C  12        /217. BD*(   1) C  11 - C  12            1.93    1.20    0.061
   7. BD (   2) C   3 - C  12        / 42. LP*(   1) C   8                    0.65    0.14    0.012
   7. BD (   2) C   3 - C  12        / 43. LP*(   1) C  11                   52.97    0.14    0.111
   7. BD (   2) C   3 - C  12        / 75. RY*(   4) C   4                    0.52    0.96    0.033
   7. BD (   2) C   3 - C  12        /102. RY*(   4) C   7                    0.89    1.47    0.054
   7. BD (   2) C   3 - C  12        /138. RY*(   4) C  11                    0.82    1.61    0.055
   7. BD (   2) C   3 - C  12        /147. RY*(   4) C  12                    0.28    1.36    0.029
   7. BD (   2) C   3 - C  12        /193. BD*(   1) O   1 - C   2            0.90    0.55    0.033
   7. BD (   2) C   3 - C  12        /196. BD*(   1) C   2 - H  15            0.39    0.68    0.024
   7. BD (   2) C   3 - C  12        /199. BD*(   2) C   3 - C  12            2.65    0.27    0.037
   7. BD (   2) C   3 - C  12        /201. BD*(   2) C   4 - C   5            4.31    0.27    0.049
   7. BD (   2) C   3 - C  12        /206. BD*(   2) C   6 - C   7            7.82    0.26    0.063
   8. BD (   1) C   4 - C   5        / 64. RY*(   2) C   3                    0.82    1.52    0.045
   8. BD (   1) C   4 - C   5        / 65. RY*(   3) C   3                    0.38    1.60    0.031
   8. BD (   1) C   4 - C   5        / 91. RY*(   2) C   6                    0.91    1.43    0.046
   8. BD (   1) C   4 - C   5        /194. BD*(   1) C   2 - C   3            1.81    1.10    0.056
   8. BD (   1) C   4 - C   5        /197. BD*(   1) C   3 - C   4            1.56    1.27    0.056
   8. BD (   1) C   4 - C   5        /202. BD*(   1) C   4 - H  16            0.57    1.16    0.033
   8. BD (   1) C   4 - C   5        /203. BD*(   1) C   5 - C   6            1.29    1.27    0.051
   8. BD (   1) C   4 - C   5        /204. BD*(   1) C   5 - H  17            0.55    1.16    0.032
   8. BD (   1) C   4 - C   5        /207. BD*(   1) C   6 - H  18            1.39    1.15    0.051
   9. BD (   2) C   4 - C   5        / 67. RY*(   5) C   3                    0.29    2.16    0.036
   9. BD (   2) C   4 - C   5        / 75. RY*(   4) C   4                    0.33    0.98    0.025
   9. BD (   2) C   4 - C   5        / 84. RY*(   4) C   5                    0.34    1.14    0.028
   9. BD (   2) C   4 - C   5        / 94. RY*(   5) C   6                    0.97    0.94    0.043
   9. BD (   2) C   4 - C   5        /199. BD*(   2) C   3 - C  12           14.08    0.28    0.083
   9. BD (   2) C   4 - C   5        /206. BD*(   2) C   6 - C   7           13.19    0.28    0.080
  10. BD (   1) C   4 - H  16        / 63. RY*(   1) C   3                    0.46    1.68    0.035
  10. BD (   1) C   4 - H  16        / 81. RY*(   1) C   5                    0.32    1.69    0.029
  10. BD (   1) C   4 - H  16        /197. BD*(   1) C   3 - C   4            0.64    1.09    0.033
  10. BD (   1) C   4 - H  16        /198. BD*(   1) C   3 - C  12            2.50    1.03    0.064
  10. BD (   1) C   4 - H  16        /200. BD*(   1) C   4 - C   5            0.35    1.05    0.024
  10. BD (   1) C   4 - H  16        /203. BD*(   1) C   5 - C   6            1.70    1.10    0.055
  11. BD (   1) C   5 - C   6        / 72. RY*(   1) C   4                    0.33    1.87    0.031
  11. BD (   1) C   5 - C   6        / 73. RY*(   2) C   4                    0.79    1.45    0.043
  11. BD (   1) C   5 - C   6        /100. RY*(   2) C   7                    0.98    1.79    0.053
  11. BD (   1) C   5 - C   6        /200. BD*(   1) C   4 - C   5            1.25    1.25    0.050
  11. BD (   1) C   5 - C   6        /202. BD*(   1) C   4 - H  16            1.06    1.19    0.045
  11. BD (   1) C   5 - C   6        /204. BD*(   1) C   5 - H  17            0.69    1.19    0.036
  11. BD (   1) C   5 - C   6        /205. BD*(   1) C   6 - C   7            1.49    1.24    0.054
  11. BD (   1) C   5 - C   6        /207. BD*(   1) C   6 - H  18            0.71    1.18    0.037
  11. BD (   1) C   5 - C   6        /208. BD*(   1) C   7 - C   8            1.63    1.24    0.057
  12. BD (   1) C   5 - H  17        / 72. RY*(   1) C   4                    0.29    1.67    0.028
  12. BD (   1) C   5 - H  17        / 90. RY*(   1) C   6                    0.31    1.64    0.029
  12. BD (   1) C   5 - H  17        /197. BD*(   1) C   3 - C   4            1.85    1.10    0.057
  12. BD (   1) C   5 - H  17        /200. BD*(   1) C   4 - C   5            0.35    1.05    0.024
  12. BD (   1) C   5 - H  17        /203. BD*(   1) C   5 - C   6            0.50    1.10    0.030
  12. BD (   1) C   5 - H  17        /205. BD*(   1) C   6 - C   7            2.16    1.04    0.060
  13. BD (   1) C   6 - C   7        / 81. RY*(   1) C   5                    0.53    1.87    0.040
  13. BD (   1) C   6 - C   7        / 82. RY*(   2) C   5                    0.71    1.34    0.039
  13. BD (   1) C   6 - C   7        /108. RY*(   1) C   8                    0.62    1.80    0.042
  13. BD (   1) C   6 - C   7        /145. RY*(   2) C  12                    0.31    1.87    0.030
  13. BD (   1) C   6 - C   7        /203. BD*(   1) C   5 - C   6            1.34    1.27    0.052
  13. BD (   1) C   6 - C   7        /204. BD*(   1) C   5 - H  17            1.25    1.16    0.048
  13. BD (   1) C   6 - C   7        /207. BD*(   1) C   6 - H  18            0.51    1.15    0.031
  13. BD (   1) C   6 - C   7        /208. BD*(   1) C   7 - C   8            1.80    1.21    0.059
  13. BD (   1) C   6 - C   7        /209. BD*(   1) C   7 - C  12            1.97    1.20    0.062
  13. BD (   1) C   6 - C   7        /210. BD*(   1) C   8 - C   9            0.89    1.27    0.043
  13. BD (   1) C   6 - C   7        /217. BD*(   1) C  11 - C  12            1.35    1.21    0.051
  14. BD (   2) C   6 - C   7        / 42. LP*(   1) C   8                   50.33    0.15    0.111
  14. BD (   2) C   6 - C   7        / 43. LP*(   1) C  11                    0.53    0.15    0.011
  14. BD (   2) C   6 - C   7        / 84. RY*(   4) C   5                    0.57    1.13    0.038
  14. BD (   2) C   6 - C   7        /111. RY*(   4) C   8                    0.52    2.00    0.048
  14. BD (   2) C   6 - C   7        /112. RY*(   5) C   8                    0.35    1.03    0.028
  14. BD (   2) C   6 - C   7        /147. RY*(   4) C  12                    0.92    1.36    0.053
  14. BD (   2) C   6 - C   7        /199. BD*(   2) C   3 - C  12            7.23    0.27    0.061
  14. BD (   2) C   6 - C   7        /201. BD*(   2) C   4 - C   5            4.71    0.27    0.051
  14. BD (   2) C   6 - C   7        /206. BD*(   2) C   6 - C   7            2.68    0.27    0.037
  15. BD (   1) C   6 - H  18        / 81. RY*(   1) C   5                    0.36    1.70    0.031
  15. BD (   1) C   6 - H  18        / 99. RY*(   1) C   7                    0.31    1.74    0.030
  15. BD (   1) C   6 - H  18        /200. BD*(   1) C   4 - C   5            2.01    1.06    0.058
  15. BD (   1) C   6 - H  18        /203. BD*(   1) C   5 - C   6            0.52    1.11    0.030
  15. BD (   1) C   6 - H  18        /205. BD*(   1) C   6 - C   7            0.37    1.04    0.025
  15. BD (   1) C   6 - H  18        /209. BD*(   1) C   7 - C  12            2.27    1.04    0.062
  16. BD (   1) C   7 - C   8        / 90. RY*(   1) C   6                    0.61    1.81    0.042
  16. BD (   1) C   7 - C   8        /117. RY*(   1) C   9                    0.55    1.87    0.041
  16. BD (   1) C   7 - C   8        /118. RY*(   2) C   9                    0.65    1.35    0.038
  16. BD (   1) C   7 - C   8        /144. RY*(   1) C  12                    0.30    1.89    0.030
  16. BD (   1) C   7 - C   8        /145. RY*(   2) C  12                    0.27    1.87    0.029
  16. BD (   1) C   7 - C   8        /198. BD*(   1) C   3 - C  12            1.41    1.20    0.052
  16. BD (   1) C   7 - C   8        /203. BD*(   1) C   5 - C   6            0.88    1.27    0.042
  16. BD (   1) C   7 - C   8        /205. BD*(   1) C   6 - C   7            1.78    1.21    0.059
  16. BD (   1) C   7 - C   8        /209. BD*(   1) C   7 - C  12            2.02    1.20    0.062
  16. BD (   1) C   7 - C   8        /210. BD*(   1) C   8 - C   9            1.35    1.27    0.053
  16. BD (   1) C   7 - C   8        /211. BD*(   1) C   8 - H  19            0.50    1.15    0.031
  16. BD (   1) C   7 - C   8        /214. BD*(   1) C   9 - H  20            1.21    1.17    0.048
  17. BD (   1) C   7 - C  12        / 63. RY*(   1) C   3                    0.71    1.84    0.046
  17. BD (   1) C   7 - C  12        / 90. RY*(   1) C   6                    0.44    1.79    0.036
  17. BD (   1) C   7 - C  12        /108. RY*(   1) C   8                    0.48    1.79    0.037
  17. BD (   1) C   7 - C  12        /135. RY*(   1) C  11                    0.42    1.80    0.035
  17. BD (   1) C   7 - C  12        /194. BD*(   1) C   2 - C   3            1.45    1.09    0.050
  17. BD (   1) C   7 - C  12        /198. BD*(   1) C   3 - C  12            1.98    1.19    0.061
  17. BD (   1) C   7 - C  12        /205. BD*(   1) C   6 - C   7            1.78    1.19    0.058
  17. BD (   1) C   7 - C  12        /207. BD*(   1) C   6 - H  18            0.97    1.13    0.042
  17. BD (   1) C   7 - C  12        /208. BD*(   1) C   7 - C   8            1.77    1.20    0.058
  17. BD (   1) C   7 - C  12        /211. BD*(   1) C   8 - H  19            0.95    1.13    0.042
  17. BD (   1) C   7 - C  12        /217. BD*(   1) C  11 - C  12            1.77    1.19    0.058
  17. BD (   1) C   7 - C  12        /218. BD*(   1) C  11 - H  22            1.02    1.15    0.043
  18. BD (   1) C   8 - C   9        /100. RY*(   2) C   7                    0.81    1.79    0.048
  18. BD (   1) C   8 - C   9        /126. RY*(   1) C  10                    0.42    1.89    0.036
  18. BD (   1) C   8 - C   9        /127. RY*(   2) C  10                    0.66    1.38    0.038
  18. BD (   1) C   8 - C   9        /205. BD*(   1) C   6 - C   7            1.63    1.24    0.057
  18. BD (   1) C   8 - C   9        /208. BD*(   1) C   7 - C   8            1.50    1.24    0.055
  18. BD (   1) C   8 - C   9        /211. BD*(   1) C   8 - H  19            0.71    1.18    0.037
  18. BD (   1) C   8 - C   9        /212. BD*(   1) C   9 - C  10            1.23    1.25    0.049
  18. BD (   1) C   8 - C   9        /214. BD*(   1) C   9 - H  20            0.68    1.19    0.036
  18. BD (   1) C   8 - C   9        /216. BD*(   1) C  10 - H  21            1.04    1.19    0.045
  19. BD (   1) C   8 - H  19        / 99. RY*(   1) C   7                    0.35    1.74    0.031
  19. BD (   1) C   8 - H  19        /117. RY*(   1) C   9                    0.35    1.70    0.031
  19. BD (   1) C   8 - H  19        /208. BD*(   1) C   7 - C   8            0.37    1.04    0.025
  19. BD (   1) C   8 - H  19        /209. BD*(   1) C   7 - C  12            2.31    1.03    0.062
  19. BD (   1) C   8 - H  19        /210. BD*(   1) C   8 - C   9            0.52    1.11    0.030
  19. BD (   1) C   8 - H  19        /212. BD*(   1) C   9 - C  10            2.01    1.06    0.058
  20. BD (   1) C   9 - C  10        /109. RY*(   2) C   8                    0.93    1.43    0.046
  20. BD (   1) C   9 - C  10        /136. RY*(   2) C  11                    0.90    1.48    0.046
  20. BD (   1) C   9 - C  10        /210. BD*(   1) C   8 - C   9            1.27    1.27    0.051
  20. BD (   1) C   9 - C  10        /211. BD*(   1) C   8 - H  19            1.38    1.15    0.050
  20. BD (   1) C   9 - C  10        /214. BD*(   1) C   9 - H  20            0.56    1.16    0.032
  20. BD (   1) C   9 - C  10        /215. BD*(   1) C  10 - C  11            1.26    1.27    0.051
  20. BD (   1) C   9 - C  10        /216. BD*(   1) C  10 - H  21            0.55    1.16    0.032
  20. BD (   1) C   9 - C  10        /218. BD*(   1) C  11 - H  22            1.30    1.16    0.049
  21. BD (   2) C   9 - C  10        / 42. LP*(   1) C   8                   33.55    0.16    0.097
  21. BD (   2) C   9 - C  10        / 43. LP*(   1) C  11                   30.84    0.16    0.094
  21. BD (   2) C   9 - C  10        /112. RY*(   5) C   8                    1.04    1.04    0.046
  21. BD (   2) C   9 - C  10        /120. RY*(   4) C   9                    0.37    1.10    0.029
  21. BD (   2) C   9 - C  10        /129. RY*(   4) C  10                    0.34    1.17    0.028
  21. BD (   2) C   9 - C  10        /139. RY*(   5) C  11                    0.76    1.47    0.047
  22. BD (   1) C   9 - H  20        /108. RY*(   1) C   8                    0.32    1.63    0.029
  22. BD (   1) C   9 - H  20        /126. RY*(   1) C  10                    0.31    1.69    0.029
  22. BD (   1) C   9 - H  20        /208. BD*(   1) C   7 - C   8            2.18    1.04    0.060
  22. BD (   1) C   9 - H  20        /210. BD*(   1) C   8 - C   9            0.49    1.10    0.029
  22. BD (   1) C   9 - H  20        /212. BD*(   1) C   9 - C  10            0.33    1.05    0.024
  22. BD (   1) C   9 - H  20        /215. BD*(   1) C  10 - C  11            1.76    1.10    0.056
  23. BD (   1) C  10 - C  11        /117. RY*(   1) C   9                    0.42    1.89    0.036
  23. BD (   1) C  10 - C  11        /118. RY*(   2) C   9                    0.66    1.37    0.038
  23. BD (   1) C  10 - C  11        /145. RY*(   2) C  12                    0.85    1.89    0.051
  23. BD (   1) C  10 - C  11        /198. BD*(   1) C   3 - C  12            1.67    1.23    0.057
  23. BD (   1) C  10 - C  11        /212. BD*(   1) C   9 - C  10            1.24    1.25    0.050
  23. BD (   1) C  10 - C  11        /214. BD*(   1) C   9 - H  20            1.04    1.19    0.044
  23. BD (   1) C  10 - C  11        /216. BD*(   1) C  10 - H  21            0.66    1.19    0.035
  23. BD (   1) C  10 - C  11        /217. BD*(   1) C  11 - C  12            1.57    1.24    0.056
  23. BD (   1) C  10 - C  11        /218. BD*(   1) C  11 - H  22            0.78    1.19    0.038
  24. BD (   1) C  10 - H  21        /117. RY*(   1) C   9                    0.31    1.69    0.029
  24. BD (   1) C  10 - H  21        /135. RY*(   1) C  11                    0.31    1.64    0.029
  24. BD (   1) C  10 - H  21        /210. BD*(   1) C   8 - C   9            1.76    1.10    0.056
  24. BD (   1) C  10 - H  21        /212. BD*(   1) C   9 - C  10            0.32    1.05    0.023
  24. BD (   1) C  10 - H  21        /215. BD*(   1) C  10 - C  11            0.50    1.10    0.030
  24. BD (   1) C  10 - H  21        /217. BD*(   1) C  11 - C  12            2.24    1.03    0.061
  25. BD (   1) C  11 - C  12        / 63. RY*(   1) C   3                    0.68    1.85    0.045
  25. BD (   1) C  11 - C  12        / 99. RY*(   1) C   7                    0.47    1.90    0.038
  25. BD (   1) C  11 - C  12        /126. RY*(   1) C  10                    0.56    1.86    0.041
  25. BD (   1) C  11 - C  12        /127. RY*(   2) C  10                    0.62    1.35    0.037
  25. BD (   1) C  11 - C  12        /197. BD*(   1) C   3 - C   4            1.06    1.26    0.046
  25. BD (   1) C  11 - C  12        /198. BD*(   1) C   3 - C  12            2.10    1.20    0.064
  25. BD (   1) C  11 - C  12        /205. BD*(   1) C   6 - C   7            1.40    1.20    0.052
  25. BD (   1) C  11 - C  12        /209. BD*(   1) C   7 - C  12            1.99    1.20    0.062
  25. BD (   1) C  11 - C  12        /215. BD*(   1) C  10 - C  11            1.38    1.27    0.053
  25. BD (   1) C  11 - C  12        /216. BD*(   1) C  10 - H  21            1.17    1.16    0.047
  25. BD (   1) C  11 - C  12        /218. BD*(   1) C  11 - H  22            0.58    1.16    0.033
  26. BD (   1) C  11 - H  22        /126. RY*(   1) C  10                    0.37    1.70    0.032
  26. BD (   1) C  11 - H  22        /145. RY*(   2) C  12                    0.33    1.70    0.030
  26. BD (   1) C  11 - H  22        /209. BD*(   1) C   7 - C  12            2.22    1.03    0.061
  26. BD (   1) C  11 - H  22        /212. BD*(   1) C   9 - C  10            2.06    1.05    0.059
  26. BD (   1) C  11 - H  22        /215. BD*(   1) C  10 - C  11            0.57    1.11    0.032
  26. BD (   1) C  11 - H  22        /217. BD*(   1) C  11 - C  12            0.44    1.04    0.027
  27. CR (   1) O   1                / 57. RY*(   4) C   2                    0.50   20.13    0.127
  27. CR (   1) O   1                / 58. RY*(   5) C   2                    0.35   20.30    0.106
  28. CR (   1) C   2                / 63. RY*(   1) C   3                    0.34   11.30    0.079
  28. CR (   1) C   2                /157. RY*(   1) H  14                    0.31   10.53    0.072
  28. CR (   1) C   2                /161. RY*(   1) H  15                    0.31   10.53    0.072
  28. CR (   1) C   2                /193. BD*(   1) O   1 - C   2            0.45   10.44    0.086
  28. CR (   1) C   2                /197. BD*(   1) C   3 - C   4            0.42   10.70    0.085
  28. CR (   1) C   2                /198. BD*(   1) C   3 - C  12            0.46   10.64    0.089
  29. CR (   1) C   3                / 55. RY*(   2) C   2                    0.45   11.17    0.089
  29. CR (   1) C   3                / 73. RY*(   2) C   4                    0.90   10.83    0.125
  29. CR (   1) C   3                /145. RY*(   2) C  12                    0.33   11.28    0.077
  29. CR (   1) C   3                /146. RY*(   3) C  12                    0.42   10.72    0.085
  29. CR (   1) C   3                /200. BD*(   1) C   4 - C   5            0.47   10.63    0.090
  29. CR (   1) C   3                /202. BD*(   1) C   4 - H  16            0.29   10.56    0.070
  29. CR (   1) C   3                /209. BD*(   1) C   7 - C  12            0.49   10.61    0.092
  29. CR (   1) C   3                /217. BD*(   1) C  11 - C  12            0.56   10.62    0.098
  30. CR (   1) C   4                / 63. RY*(   1) C   3                    0.47   11.26    0.092
  30. CR (   1) C   4                / 65. RY*(   3) C   3                    0.53   11.00    0.097
  30. CR (   1) C   4                / 82. RY*(   2) C   5                    0.65   10.74    0.105
  30. CR (   1) C   4                /165. RY*(   1) H  16                    0.39   10.46    0.081
  30. CR (   1) C   4                /194. BD*(   1) C   2 - C   3            0.53   10.50    0.095
  30. CR (   1) C   4                /197. BD*(   1) C   3 - C   4            0.27   10.67    0.068
  30. CR (   1) C   4                /198. BD*(   1) C   3 - C  12            0.63   10.60    0.104
  30. CR (   1) C   4                /203. BD*(   1) C   5 - C   6            0.43   10.67    0.086
  30. CR (   1) C   4                /204. BD*(   1) C   5 - H  17            0.27   10.56    0.067
  31. CR (   1) C   5                / 73. RY*(   2) C   4                    0.36   10.82    0.078
  31. CR (   1) C   5                / 74. RY*(   3) C   4                    0.37   10.71    0.080
  31. CR (   1) C   5                / 91. RY*(   2) C   6                    0.29   10.83    0.071
  31. CR (   1) C   5                / 92. RY*(   3) C   6                    0.58   10.72    0.100
  31. CR (   1) C   5                /169. RY*(   1) H  17                    0.40   10.45    0.081
  31. CR (   1) C   5                /197. BD*(   1) C   3 - C   4            0.49   10.67    0.092
  31. CR (   1) C   5                /202. BD*(   1) C   4 - H  16            0.29   10.56    0.070
  31. CR (   1) C   5                /205. BD*(   1) C   6 - C   7            0.52   10.61    0.094
  31. CR (   1) C   5                /207. BD*(   1) C   6 - H  18            0.34   10.55    0.076
  32. CR (   1) C   6                / 82. RY*(   2) C   5                    0.82   10.75    0.118
  32. CR (   1) C   6                / 83. RY*(   3) C   5                    0.28   10.82    0.069
  32. CR (   1) C   6                / 99. RY*(   1) C   7                    0.42   11.32    0.087
  32. CR (   1) C   6                /101. RY*(   3) C   7                    0.41   10.78    0.084
  32. CR (   1) C   6                /173. RY*(   1) H  18                    0.39   10.46    0.080
  32. CR (   1) C   6                /200. BD*(   1) C   4 - C   5            0.46   10.63    0.089
  32. CR (   1) C   6                /204. BD*(   1) C   5 - H  17            0.31   10.57    0.073
  32. CR (   1) C   6                /208. BD*(   1) C   7 - C   8            0.55   10.62    0.097
  32. CR (   1) C   6                /209. BD*(   1) C   7 - C  12            0.56   10.61    0.098
  33. CR (   1) C   7                / 91. RY*(   2) C   6                    0.75   10.83    0.114
  33. CR (   1) C   7                /109. RY*(   2) C   8                    0.76   10.83    0.114
  33. CR (   1) C   7                /144. RY*(   1) C  12                    0.34   11.29    0.078
  33. CR (   1) C   7                /145. RY*(   2) C  12                    0.38   11.26    0.083
  33. CR (   1) C   7                /198. BD*(   1) C   3 - C  12            0.50   10.60    0.093
  33. CR (   1) C   7                /203. BD*(   1) C   5 - C   6            0.39   10.67    0.082
  33. CR (   1) C   7                /210. BD*(   1) C   8 - C   9            0.40   10.67    0.083
  33. CR (   1) C   7                /217. BD*(   1) C  11 - C  12            0.46   10.61    0.089
  34. CR (   1) C   8                / 99. RY*(   1) C   7                    0.38   11.31    0.083
  34. CR (   1) C   8                /101. RY*(   3) C   7                    0.39   10.78    0.082
  34. CR (   1) C   8                /118. RY*(   2) C   9                    0.85   10.75    0.121
  34. CR (   1) C   8                /177. RY*(   1) H  19                    0.38   10.46    0.080
  34. CR (   1) C   8                /205. BD*(   1) C   6 - C   7            0.55   10.62    0.097
  34. CR (   1) C   8                /209. BD*(   1) C   7 - C  12            0.57   10.61    0.099
  34. CR (   1) C   8                /212. BD*(   1) C   9 - C  10            0.46   10.63    0.089
  34. CR (   1) C   8                /214. BD*(   1) C   9 - H  20            0.31   10.57    0.072
  35. CR (   1) C   9                /109. RY*(   2) C   8                    0.28   10.83    0.070
  35. CR (   1) C   9                /110. RY*(   3) C   8                    0.58   10.72    0.100
  35. CR (   1) C   9                /127. RY*(   2) C  10                    0.59   10.75    0.101
  35. CR (   1) C   9                /128. RY*(   3) C  10                    0.30   10.79    0.072
  35. CR (   1) C   9                /181. RY*(   1) H  20                    0.40   10.45    0.081
  35. CR (   1) C   9                /208. BD*(   1) C   7 - C   8            0.53   10.61    0.095
  35. CR (   1) C   9                /211. BD*(   1) C   8 - H  19            0.34   10.55    0.075
  35. CR (   1) C   9                /215. BD*(   1) C  10 - C  11            0.43   10.67    0.086
  35. CR (   1) C   9                /216. BD*(   1) C  10 - H  21            0.27   10.57    0.068
  36. CR (   1) C  10                /118. RY*(   2) C   9                    0.63   10.75    0.104
  36. CR (   1) C  10                /119. RY*(   3) C   9                    0.27   10.79    0.068
  36. CR (   1) C  10                /136. RY*(   2) C  11                    0.26   10.88    0.067
  36. CR (   1) C  10                /137. RY*(   3) C  11                    0.59   10.74    0.101
  36. CR (   1) C  10                /185. RY*(   1) H  21                    0.39   10.46    0.081
  36. CR (   1) C  10                /210. BD*(   1) C   8 - C   9            0.43   10.67    0.086
  36. CR (   1) C  10                /214. BD*(   1) C   9 - H  20            0.28   10.57    0.069
  36. CR (   1) C  10                /217. BD*(   1) C  11 - C  12            0.55   10.61    0.097
  36. CR (   1) C  10                /218. BD*(   1) C  11 - H  22            0.33   10.56    0.075
  37. CR (   1) C  11                /127. RY*(   2) C  10                    0.87   10.76    0.122
  37. CR (   1) C  11                /144. RY*(   1) C  12                    0.46   11.30    0.091
  37. CR (   1) C  11                /146. RY*(   3) C  12                    0.26   10.71    0.067
  37. CR (   1) C  11                /189. RY*(   1) H  22                    0.45   10.51    0.087
  37. CR (   1) C  11                /198. BD*(   1) C   3 - C  12            0.59   10.61    0.101
  37. CR (   1) C  11                /209. BD*(   1) C   7 - C  12            0.54   10.60    0.097
  37. CR (   1) C  11                /212. BD*(   1) C   9 - C  10            0.47   10.63    0.090
  37. CR (   1) C  11                /216. BD*(   1) C  10 - H  21            0.29   10.57    0.070
  38. CR (   1) C  12                / 64. RY*(   2) C   3                    0.91   10.91    0.126
  38. CR (   1) C  12                /100. RY*(   2) C   7                    0.80   11.16    0.119
  38. CR (   1) C  12                /136. RY*(   2) C  11                    0.73   10.87    0.112
  38. CR (   1) C  12                /194. BD*(   1) C   2 - C   3            0.43   10.50    0.085
  38. CR (   1) C  12                /197. BD*(   1) C   3 - C   4            0.44   10.66    0.087
  38. CR (   1) C  12                /205. BD*(   1) C   6 - C   7            0.47   10.60    0.090
  38. CR (   1) C  12                /208. BD*(   1) C   7 - C   8            0.46   10.61    0.088
  38. CR (   1) C  12                /215. BD*(   1) C  10 - C  11            0.39   10.67    0.082
  38. CR (   1) C  12                /218. BD*(   1) C  11 - H  22            0.26   10.56    0.066
  39. LP (   1) O   1                / 55. RY*(   2) C   2                    0.48    1.63    0.036
  39. LP (   1) O   1                /194. BD*(   1) C   2 - C   3            0.42    0.98    0.025
  39. LP (   1) O   1                /196. BD*(   1) C   2 - H  15            1.02    1.00    0.040
  40. LP (   2) O   1                / 56. RY*(   3) C   2                    0.53    2.13    0.043
  40. LP (   2) O   1                /195. BD*(   1) C   2 - H  14            3.64    0.74    0.066
  40. LP (   2) O   1                /196. BD*(   1) C   2 - H  15            2.48    0.73    0.054
  40. LP (   2) O   1                /218. BD*(   1) C  11 - H  22            0.40    0.76    0.022
  41. LP (   3) O   1                / 47. RY*(   3) O   1                    0.51    1.95    0.046
  41. LP (   3) O   1                / 49. RY*(   5) O   1                    1.02    3.48    0.088
  41. LP (   3) O   1                / 58. RY*(   5) C   2                    0.44    1.76    0.041
  41. LP (   3) O   1                / 59. RY*(   6) C   2                    0.35    2.05    0.039
  41. LP (   3) O   1                /194. BD*(   1) C   2 - C   3            1.74    0.81    0.055
  41. LP (   3) O   1                /196. BD*(   1) C   2 - H  15            0.28    0.84    0.023
  41. LP (   3) O   1                /199. BD*(   2) C   3 - C  12            0.31    0.42    0.016
  42. LP*(   1) C   8                /103. RY*(   5) C   7                    0.30    1.39    0.046
  42. LP*(   1) C   8                /104. RY*(   6) C   7                    0.31    1.98    0.056
  42. LP*(   1) C   8                /112. RY*(   5) C   8                    1.57    0.88    0.084
  42. LP*(   1) C   8                /120. RY*(   4) C   9                    1.12    0.95    0.073
  42. LP*(   1) C   8                /206. BD*(   2) C   6 - C   7           14.00    0.12    0.079
  42. LP*(   1) C   8                /213. BD*(   2) C   9 - C  10           20.00    0.13    0.104
  43. LP*(   1) C  11                /129. RY*(   4) C  10                    1.08    1.01    0.075
  43. LP*(   1) C  11                /138. RY*(   4) C  11                    0.40    1.47    0.055
  43. LP*(   1) C  11                /139. RY*(   5) C  11                    0.64    1.31    0.066
  43. LP*(   1) C  11                /149. RY*(   6) C  12                    0.45    1.95    0.067
  43. LP*(   1) C  11                /199. BD*(   2) C   3 - C  12           14.75    0.12    0.080
  43. LP*(   1) C  11                /213. BD*(   2) C   9 - C  10           21.11    0.12    0.106
 199. BD*(   2) C   3 - C  12        / 66. RY*(   4) C   3                    0.47    0.77    0.065
 199. BD*(   2) C   3 - C  12        / 75. RY*(   4) C   4                    0.39    0.69    0.056
 199. BD*(   2) C   3 - C  12        /148. RY*(   5) C  12                    0.36    1.42    0.077
 199. BD*(   2) C   3 - C  12        /193. BD*(   1) O   1 - C   2            1.18    0.29    0.062
 199. BD*(   2) C   3 - C  12        /196. BD*(   1) C   2 - H  15            0.53    0.42    0.049
 206. BD*(   2) C   6 - C   7        / 84. RY*(   4) C   5                    0.31    0.86    0.060
 206. BD*(   2) C   6 - C   7        / 94. RY*(   5) C   6                    0.91    0.66    0.090

 from unit  1 to unit  2
   1. BD (   1) O   1 - C   2        / 44. LP*(   1) H  13                    4.19    0.95    0.092
   1. BD (   1) O   1 - C   2        /154. RY*(   2) H  13                    0.20    1.88    0.024
   1. BD (   1) O   1 - C   2        /155. RY*(   3) H  13                    0.08    2.11    0.016
   2. BD (   1) C   2 - C   3        / 44. LP*(   1) H  13                    0.20    0.80    0.018
  27. CR (   1) O   1                / 44. LP*(   1) H  13                    4.20   19.11    0.415
  27. CR (   1) O   1                /154. RY*(   2) H  13                    0.04   20.03    0.035
  27. CR (   1) O   1                /155. RY*(   3) H  13                    0.09   20.26    0.053
  27. CR (   1) O   1                /156. RY*(   4) H  13                    0.10   21.26    0.059
  28. CR (   1) C   2                / 44. LP*(   1) H  13                    0.03   10.29    0.027
  39. LP (   1) O   1                / 44. LP*(   1) H  13                    9.29    0.73    0.120
  39. LP (   1) O   1                /154. RY*(   2) H  13                    0.16    1.65    0.021
  39. LP (   1) O   1                /155. RY*(   3) H  13                    0.38    1.88    0.034
  40. LP (   2) O   1                / 44. LP*(   1) H  13                    0.27    0.45    0.016
  40. LP (   2) O   1                /153. RY*(   1) H  13                    1.02    1.93    0.057
  40. LP (   2) O   1                /154. RY*(   2) H  13                    0.05    1.37    0.010
  41. LP (   3) O   1                / 44. LP*(   1) H  13                  279.54    0.57    0.503
  41. LP (   3) O   1                /153. RY*(   1) H  13                    0.20    2.05    0.030
  41. LP (   3) O   1                /154. RY*(   2) H  13                    4.53    1.49    0.121
  41. LP (   3) O   1                /155. RY*(   3) H  13                    4.73    1.72    0.133
  41. LP (   3) O   1                /156. RY*(   4) H  13                    3.05    2.72    0.134

 from unit  2 to unit  1
  44. LP*(   1) H  13                / 46. RY*(   2) O   1                    0.20    1.21    0.039
  44. LP*(   1) H  13                / 47. RY*(   3) O   1                    0.60    1.38    0.072
  44. LP*(   1) H  13                / 48. RY*(   4) O   1                    0.13    1.21    0.031
  44. LP*(   1) H  13                / 49. RY*(   5) O   1                    1.32    2.92    0.154
  44. LP*(   1) H  13                / 50. RY*(   6) O   1                    0.17    2.67    0.053
  44. LP*(   1) H  13                / 51. RY*(   7) O   1                    0.05    2.74    0.028
  44. LP*(   1) H  13                / 52. RY*(   8) O   1                    0.03    2.65    0.020
  44. LP*(   1) H  13                / 53. RY*(   9) O   1                    0.21    2.48    0.056
  44. LP*(   1) H  13                / 54. RY*(   1) C   2                    0.04    0.69    0.014
  44. LP*(   1) H  13                / 57. RY*(   4) C   2                    0.09    1.02    0.024
  44. LP*(   1) H  13                / 58. RY*(   5) C   2                    0.53    1.19    0.063
  44. LP*(   1) H  13                / 59. RY*(   6) C   2                    0.08    1.49    0.027
  44. LP*(   1) H  13                / 60. RY*(   7) C   2                    0.07    1.44    0.025
  44. LP*(   1) H  13                / 63. RY*(   1) C   3                    0.31    1.00    0.043
  44. LP*(   1) H  13                / 64. RY*(   2) C   3                    0.12    0.66    0.022
  44. LP*(   1) H  13                / 65. RY*(   3) C   3                    0.11    0.74    0.022
  44. LP*(   1) H  13                /161. RY*(   1) H  15                    0.13    0.23    0.014
  44. LP*(   1) H  13                /189. RY*(   1) H  22                    0.03    0.25    0.006
  44. LP*(   1) H  13                /193. BD*(   1) O   1 - C   2            1.58    0.14    0.037
  44. LP*(   1) H  13                /194. BD*(   1) C   2 - C   3            0.14    0.25    0.014
  44. LP*(   1) H  13                /195. BD*(   1) C   2 - H  14            0.04    0.29    0.008
  44. LP*(   1) H  13                /196. BD*(   1) C   2 - H  15            0.10    0.28    0.013

 within unit  2
  44. LP*(   1) H  13                /153. RY*(   1) H  13                    0.26    1.48    0.049
  44. LP*(   1) H  13                /154. RY*(   2) H  13                    6.94    0.92    0.199
  44. LP*(   1) H  13                /155. RY*(   3) H  13                    6.92    1.16    0.222
  44. LP*(   1) H  13                /156. RY*(   4) H  13                    4.00    2.15    0.231


 Natural Bond Orbitals (Summary):

                                                            Principal Delocalizations
           NBO                        Occupancy    Energy   (geminal,vicinal,remote)
 ====================================================================================
 Molecular unit  1  (C11H9O)
     1. BD (   1) O   1 - C   2          0.99221    -0.94015  44(r),199(v),197(v),154(r)
                                                    155(r)
     2. BD (   1) C   2 - C   3          0.98729    -0.78895  209(v),200(v),197(g),198(g)
                                                    144(v),72(v),46(v),44(r)
     3. BD (   1) C   2 - H  14          0.99312    -0.64682  198(v),45(v),194(g)
     4. BD (   1) C   2 - H  15          0.98043    -0.64743  199(v),197(v),65(v),45(v)
     5. BD (   1) C   3 - C   4          0.98724    -0.87320  198(g),217(v),200(g),194(g)
                                                    204(v),202(g),82(v),144(v)
                                                    81(v),54(v)
     6. BD (   1) C   3 - C  12          0.98379    -0.83947  209(g),217(g),197(g),208(v)
                                                    202(v),194(g),215(v),99(v)
                                                    72(v),135(v),54(v),195(v)
     7. BD (   2) C   3 - C  12          0.70302    -0.39858  43(v),206(v),201(v),199(g)
                                                    193(v),102(v),138(v),75(v)
                                                    42(r),196(v),147(g)
     8. BD (   1) C   4 - C   5          0.98887    -0.84727  194(v),197(g),207(v),203(g)
                                                    91(v),64(v),202(g),204(g)
                                                    65(v)
     9. BD (   2) C   4 - C   5          0.79798    -0.41649  199(v),206(v),94(v),84(g)
                                                    75(g),67(v)
    10. BD (   1) C   4 - H  16          0.98936    -0.67276  198(v),203(v),197(g),63(v)
                                                    200(g),81(v)
    11. BD (   1) C   5 - C   6          0.98989    -0.87720  208(v),205(g),200(g),202(v)
                                                    100(v),73(v),207(g),204(g)
                                                    72(v)
    12. BD (   1) C   5 - H  17          0.98944    -0.67421  205(v),197(v),203(g),200(g)
                                                    90(v),72(v)
    13. BD (   1) C   6 - C   7          0.98636    -0.84677  209(g),208(g),203(g),217(v)
                                                    204(v),210(v),82(v),108(v)
                                                    81(v),207(g),145(v)
    14. BD (   2) C   6 - C   7          0.72039    -0.40455  42(v),199(v),201(v),206(g)
                                                    147(v),84(v),111(v),43(r)
                                                    112(v)
    15. BD (   1) C   6 - H  18          0.98945    -0.68179  209(v),200(v),203(g),205(g)
                                                    81(v),99(v)
    16. BD (   1) C   7 - C   8          0.98631    -0.84621  209(g),205(g),198(v),210(g)
                                                    214(v),203(v),118(v),90(v)
                                                    117(v),211(g),144(v),145(v)
    17. BD (   1) C   7 - C  12          0.98173    -0.83079  198(g),205(g),208(g),217(g)
                                                    194(v),218(v),207(v),211(v)
                                                    63(v),108(v),90(v),135(v)
    18. BD (   1) C   8 - C   9          0.98997    -0.87383  205(v),208(g),212(g),216(v)
                                                    100(v),211(g),214(g),127(v)
                                                    126(v)
    19. BD (   1) C   8 - H  19          0.98941    -0.67956  209(v),212(v),210(g),208(g)
                                                    99(v),117(v)
    20. BD (   1) C   9 - C  10          0.98944    -0.84541  211(v),218(v),210(g),215(g)
                                                    109(v),136(v),214(g),216(g)
    21. BD (   2) C   9 - C  10          0.79784    -0.41437  42(v),43(v),112(v),139(v)
                                                    120(g),129(g)
    22. BD (   1) C   9 - H  20          0.98951    -0.67143  208(v),215(v),210(g),212(g)
                                                    108(v),126(v)
    23. BD (   1) C  10 - C  11          0.98991    -0.87209  198(v),217(g),212(g),214(v)
                                                    145(v),218(g),118(v),216(g)
                                                    117(v)
    24. BD (   1) C  10 - H  21          0.98957    -0.67083  217(v),210(v),215(g),212(g)
                                                    117(v),135(v)
    25. BD (   1) C  11 - C  12          0.98609    -0.84171  198(g),209(g),205(v),215(g)
                                                    216(v),197(v),63(v),127(v)
                                                    218(g),126(v),99(v)
    26. BD (   1) C  11 - H  22          0.98879    -0.67663  209(v),212(v),215(g),217(g)
                                                    126(v),145(v)
    27. CR (   1) O   1                  0.99988   -19.09566  44(r),57(v),58(v),156(r)
                                                    155(r),154(r)
    28. CR (   1) C   2                  0.99954   -10.28407  198(v),193(g),197(v),63(v)
                                                    157(v),161(v),44(r)
    29. CR (   1) C   3                  0.99942   -10.25591  73(v),217(v),209(v),200(v)
                                                    55(v),146(v),145(v),202(v)
    30. CR (   1) C   4                  0.99944   -10.24446  82(v),198(v),194(v),65(v)
                                                    63(v),203(v),165(v),197(g)
                                                    204(v)
    31. CR (   1) C   5                  0.99947   -10.24864  92(v),205(v),197(v),169(v)
                                                    74(v),73(v),207(v),91(v)
                                                    202(v)
    32. CR (   1) C   6                  0.99946   -10.25489  82(v),209(v),208(v),200(v)
                                                    99(v),101(v),173(v),204(v)
                                                    83(v)
    33. CR (   1) C   7                  0.99943   -10.24427  109(v),91(v),198(v),217(v)
                                                    210(v),203(v),145(v),144(v)
    34. CR (   1) C   8                  0.99946   -10.25292  118(v),209(v),205(v),212(v)
                                                    101(v),177(v),99(v),214(v)
    35. CR (   1) C   9                  0.99948   -10.24600  127(v),110(v),208(v),215(v)
                                                    181(v),211(v),128(v),109(v)
                                                    216(v)
    36. CR (   1) C  10                  0.99948   -10.24676  118(v),137(v),217(v),210(v)
                                                    185(v),218(v),214(v),119(v)
                                                    136(v)
    37. CR (   1) C  11                  0.99946   -10.24931  127(v),198(v),209(v),212(v)
                                                    144(v),189(v),216(v),146(v)
    38. CR (   1) C  12                  0.99941   -10.24144  64(v),100(v),136(v),205(v)
                                                    208(v),197(v),194(v),215(v)
                                                    218(v)
    39. LP (   1) O   1                  0.99042    -0.71806  44(r),196(v),55(v),194(v)
                                                    155(r),154(r)
    40. LP (   2) O   1                  0.97699    -0.43861  195(v),196(v),153(r),56(v)
                                                    218(r),44(r),154(r)
    41. LP (   3) O   1                  0.73714    -0.55462  44(r),155(r),154(r),156(r)
                                                    194(v),49(g),47(g),58(v)
                                                    59(v),196(v),199(r),153(r)
    42. LP*(   1) C   8                  0.31401    -0.25736  213(v),206(v),43(r),112(g)
                                                    120(v),104(v),103(v)
    43. LP*(   1) C  11                  0.31068    -0.25428  213(v),199(v),42(r),129(v)
                                                    139(g),149(v),138(g)
    45. RY*(   1) O   1                  0.00077     1.03611   
    46. RY*(   2) O   1                  0.00065     1.22506   
    47. RY*(   3) O   1                  0.00002     1.39126   
    48. RY*(   4) O   1                  0.00003     1.21693   
    49. RY*(   5) O   1                  0.00001     2.92776   
    50. RY*(   6) O   1                  0.00000     2.68258   
    51. RY*(   7) O   1                  0.00000     2.75517   
    52. RY*(   8) O   1                  0.00000     2.65920   
    53. RY*(   9) O   1                  0.00000     2.49290   
    54. RY*(   1) C   2                  0.00196     0.70342   
    55. RY*(   2) C   2                  0.00180     0.91492   
    56. RY*(   3) C   2                  0.00078     1.69490   
    57. RY*(   4) C   2                  0.00070     1.03441   
    58. RY*(   5) C   2                  0.00025     1.20524   
    59. RY*(   6) C   2                  0.00017     1.49872   
    60. RY*(   7) C   2                  0.00003     1.44818   
    61. RY*(   8) C   2                  0.00001     1.96145   
    62. RY*(   9) C   2                  0.00001     1.98936   
    63. RY*(   1) C   3                  0.00325     1.01140   
    64. RY*(   2) C   3                  0.00179     0.66781   
    65. RY*(   3) C   3                  0.00099     0.75471   
    66. RY*(   4) C   3                  0.00068     0.63434   
    67. RY*(   5) C   3                  0.00039     1.74230   
    68. RY*(   6) C   3                  0.00020     1.96013   
    69. RY*(   7) C   3                  0.00009     1.72458   
    70. RY*(   8) C   3                  0.00006     2.04522   
    71. RY*(   9) C   3                  0.00001     2.03528   
    72. RY*(   1) C   4                  0.00309     0.99689   
    73. RY*(   2) C   4                  0.00122     0.57407   
    74. RY*(   3) C   4                  0.00061     0.45890   
    75. RY*(   4) C   4                  0.00032     0.56087   
    76. RY*(   5) C   4                  0.00011     1.66525   
    77. RY*(   6) C   4                  0.00007     2.17488   
    78. RY*(   7) C   4                  0.00002     2.15695   
    79. RY*(   8) C   4                  0.00001     1.72058   
    80. RY*(   9) C   4                  0.00000     2.04830   
    81. RY*(   1) C   5                  0.00277     1.01824   
    82. RY*(   2) C   5                  0.00141     0.49599   
    83. RY*(   3) C   5                  0.00038     0.56430   
    84. RY*(   4) C   5                  0.00027     0.72670   
    85. RY*(   5) C   5                  0.00009     1.50524   
    86. RY*(   6) C   5                  0.00007     2.21366   
    87. RY*(   7) C   5                  0.00003     2.04201   
    88. RY*(   8) C   5                  0.00000     1.65726   
    89. RY*(   9) C   5                  0.00000     2.05425   
    90. RY*(   1) C   6                  0.00296     0.96259   
    91. RY*(   2) C   6                  0.00143     0.58089   
    92. RY*(   3) C   6                  0.00050     0.47258   
    93. RY*(   4) C   6                  0.00038     1.68902   
    94. RY*(   5) C   6                  0.00018     0.52367   
    95. RY*(   6) C   6                  0.00007     2.15907   
    96. RY*(   7) C   6                  0.00002     2.20651   
    97. RY*(   8) C   6                  0.00001     1.68571   
    98. RY*(   9) C   6                  0.00000     2.03628   
    99. RY*(   1) C   7                  0.00267     1.06179   
   100. RY*(   2) C   7                  0.00225     0.91574   
   101. RY*(   3) C   7                  0.00071     0.52603   
   102. RY*(   4) C   7                  0.00042     1.06801   
   103. RY*(   5) C   7                  0.00018     1.13377   
   104. RY*(   6) C   7                  0.00014     1.72283   
   105. RY*(   7) C   7                  0.00011     2.15380   
   106. RY*(   8) C   7                  0.00006     2.14267   
   107. RY*(   9) C   7                  0.00001     2.02470   
   108. RY*(   1) C   8                  0.00303     0.95722   
   109. RY*(   2) C   8                  0.00142     0.58401   
   110. RY*(   3) C   8                  0.00050     0.47856   
   111. RY*(   4) C   8                  0.00031     1.59881   
   112. RY*(   5) C   8                  0.00017     0.62154   
   113. RY*(   6) C   8                  0.00007     2.16021   
   114. RY*(   7) C   8                  0.00002     2.21334   
   115. RY*(   8) C   8                  0.00001     1.67981   
   116. RY*(   9) C   8                  0.00000     2.03912   
   117. RY*(   1) C   9                  0.00272     1.02044   
   118. RY*(   2) C   9                  0.00133     0.49900   
   119. RY*(   3) C   9                  0.00042     0.54442   
   120. RY*(   4) C   9                  0.00027     0.68900   
   121. RY*(   5) C   9                  0.00010     1.54816   
   122. RY*(   6) C   9                  0.00007     2.21632   
   123. RY*(   7) C   9                  0.00003     2.05111   
   124. RY*(   8) C   9                  0.00000     1.65366   
   125. RY*(   9) C   9                  0.00000     2.05450   
   126. RY*(   1) C  10                  0.00274     1.01952   
   127. RY*(   2) C  10                  0.00132     0.50629   
   128. RY*(   3) C  10                  0.00045     0.54050   
   129. RY*(   4) C  10                  0.00026     0.75896   
   130. RY*(   5) C  10                  0.00011     1.47503   
   131. RY*(   6) C  10                  0.00007     2.21260   
   132. RY*(   7) C  10                  0.00003     2.07081   
   133. RY*(   8) C  10                  0.00000     1.66176   
   134. RY*(   9) C  10                  0.00000     2.05470   
   135. RY*(   1) C  11                  0.00273     0.96574   
   136. RY*(   2) C  11                  0.00165     0.62981   
   137. RY*(   3) C  11                  0.00048     0.49300   
   138. RY*(   4) C  11                  0.00029     1.21409   
   139. RY*(   5) C  11                  0.00026     1.05789   
   140. RY*(   6) C  11                  0.00007     2.16414   
   141. RY*(   7) C  11                  0.00004     2.20761   
   142. RY*(   8) C  11                  0.00001     1.70895   
   143. RY*(   9) C  11                  0.00001     2.03860   
   144. RY*(   1) C  12                  0.00268     1.04681   
   145. RY*(   2) C  12                  0.00239     1.02004   
   146. RY*(   3) C  12                  0.00103     0.46553   
   147. RY*(   4) C  12                  0.00041     0.95761   
   148. RY*(   5) C  12                  0.00019     1.29252   
   149. RY*(   6) C  12                  0.00012     1.69799   
   150. RY*(   7) C  12                  0.00009     2.17969   
   151. RY*(   8) C  12                  0.00005     2.13938   
   152. RY*(   9) C  12                  0.00001     2.02933   
   157. RY*(   1) H  14                  0.00101     0.24489   
   158. RY*(   2) H  14                  0.00010     1.65212   
   159. RY*(   3) H  14                  0.00005     1.78125   
   160. RY*(   4) H  14                  0.00001     2.06038   
   161. RY*(   1) H  15                  0.00099     0.24296   
   162. RY*(   2) H  15                  0.00012     1.64888   
   163. RY*(   3) H  15                  0.00006     1.80894   
   164. RY*(   4) H  15                  0.00001     2.07831   
   165. RY*(   1) H  16                  0.00079     0.22038   
   166. RY*(   2) H  16                  0.00006     1.50511   
   167. RY*(   3) H  16                  0.00004     1.87086   
   168. RY*(   4) H  16                  0.00003     2.17545   
   169. RY*(   1) H  17                  0.00071     0.20493   
   170. RY*(   2) H  17                  0.00005     1.49451   
   171. RY*(   3) H  17                  0.00003     2.17128   
   172. RY*(   4) H  17                  0.00004     1.85869   
   173. RY*(   1) H  18                  0.00083     0.20598   
   174. RY*(   2) H  18                  0.00004     2.01587   
   175. RY*(   3) H  18                  0.00004     2.00222   
   176. RY*(   4) H  18                  0.00004     1.49842   
   177. RY*(   1) H  19                  0.00084     0.20762   
   178. RY*(   2) H  19                  0.00004     2.00266   
   179. RY*(   3) H  19                  0.00004     2.00757   
   180. RY*(   4) H  19                  0.00004     1.49813   
   181. RY*(   1) H  20                  0.00070     0.20643   
   182. RY*(   2) H  20                  0.00005     1.49605   
   183. RY*(   3) H  20                  0.00004     1.85890   
   184. RY*(   4) H  20                  0.00003     2.17204   
   185. RY*(   1) H  21                  0.00071     0.20859   
   186. RY*(   2) H  21                  0.00005     1.49753   
   187. RY*(   3) H  21                  0.00003     2.17416   
   188. RY*(   4) H  21                  0.00004     1.86082   
   189. RY*(   1) H  22                  0.00199     0.26273   
   190. RY*(   2) H  22                  0.00005     1.96500   
   191. RY*(   3) H  22                  0.00005     1.51133   
   192. RY*(   4) H  22                  0.00003     2.08852   
   193. BD*(   1) O   1 - C   2          0.00507     0.15359   
   194. BD*(   1) C   2 - C   3          0.01415     0.25696   
   195. BD*(   1) C   2 - H  14          0.01270     0.29980   
   196. BD*(   1) C   2 - H  15          0.01165     0.28640   
   197. BD*(   1) C   3 - C   4          0.01052     0.42089   
   198. BD*(   1) C   3 - C  12          0.01743     0.35734   
   199. BD*(   2) C   3 - C  12          0.13546    -0.13228  201(v),206(v),43(v),213(r)
                                                    193(v),196(v),66(g),75(v)
                                                    148(g)
   200. BD*(   1) C   4 - C   5          0.00868     0.37448   
   201. BD*(   2) C   4 - C   5          0.05579    -0.13119   
   202. BD*(   1) C   4 - H  16          0.00702     0.30870   
   203. BD*(   1) C   5 - C   6          0.00697     0.42707   
   204. BD*(   1) C   5 - H  17          0.00649     0.31603   
   205. BD*(   1) C   6 - C   7          0.01219     0.36267   
   206. BD*(   2) C   6 - C   7          0.11725    -0.13740  201(v),199(v),42(v),94(g)
                                                    213(r),84(v)
   207. BD*(   1) C   6 - H  18          0.00694     0.30203   
   208. BD*(   1) C   7 - C   8          0.01212     0.36423   
   209. BD*(   1) C   7 - C  12          0.01845     0.35364   
   210. BD*(   1) C   8 - C   9          0.00702     0.42647   
   211. BD*(   1) C   8 - H  19          0.00686     0.30356   
   212. BD*(   1) C   9 - C  10          0.00899     0.37610   
   213. BD*(   2) C   9 - C  10          0.06168    -0.12981   
   214. BD*(   1) C   9 - H  20          0.00657     0.31921   
   215. BD*(   1) C  10 - C  11          0.00734     0.42882   
   216. BD*(   1) C  10 - H  21          0.00659     0.31900   
   217. BD*(   1) C  11 - C  12          0.01254     0.36377   
   218. BD*(   1) C  11 - H  22          0.00787     0.31732   
       -------------------------------
              Total Lewis   39.45587  ( 96.8483%)
        Valence non-Lewis    1.20900  (  2.9676%)
        Rydberg non-Lewis    0.07498  (  0.1840%)
       -------------------------------
            Total unit  1   40.73985  (100.0000%)
           Charge unit  1    0.76015

 Molecular unit  2  (H)
    44. LP*(   1) H  13                  0.25829     0.01084  154(g),155(g),156(g),193(r)
                                                    49(r),47(r),58(r),63(r)
                                                    153(g),53(r),46(r),50(r)
                                                    194(r),48(r),161(r),64(r)
                                                    65(r),196(r),57(r),59(r)
                                                    60(r),51(r),54(r),195(r)
                                                    52(r),189(r)
   153. RY*(   1) H  13                  0.00078     1.49136   
   154. RY*(   2) H  13                  0.00065     0.93500   
   155. RY*(   3) H  13                  0.00042     1.16616   
   156. RY*(   4) H  13                  0.00001     2.16446   
       -------------------------------
              Total Lewis    0.00000  (  0.0000%)
        Valence non-Lewis    0.25829  ( 99.2883%)
        Rydberg non-Lewis    0.00185  (  0.7117%)
       -------------------------------
            Total unit  2    0.26014  (100.0000%)
           Charge unit  2    0.23986
 Unable to Open any file for archive entry.
 1\1\GINC-COMPUTE-1-7\SP\UB3LYP\def2SVP\C11H10O1(1+,2)\ZAHRT2\08-Jan-20
 21\0\\# b3lyp/def2svp geom=NewRedundant pop=NBO\\28\\1,2\O,0,-2.675577
 8736,1.3145899616,0.6093440212\C,0,-2.442587209,0.3795615914,-0.432008
 2616\C,0,-1.2072838761,-0.4330148187,-0.1376828919\C,0,-1.3044191198,-
 1.8040548945,0.005473757\C,0,-0.1614423426,-2.6101803033,0.2275804354\
 C,0,1.0847409679,-2.0319085141,0.3032783814\C,0,1.2390914087,-0.624387
 6592,0.1675686546\C,0,2.5194075879,-0.009223009,0.2365888054\C,0,2.658
 4551116,1.3551056478,0.10246371\C,0,1.5147596653,2.1657154916,-0.09841
 41468\C,0,0.258161876,1.6011694495,-0.1662443498\C,0,0.0793724635,0.19
 3944779,-0.046679979\H,0,-3.4190236965,1.8727955976,0.3480938953\H,0,-
 3.2990386354,-0.3109556488,-0.5516115982\H,0,-2.3076430879,0.89866369,
 -1.403538412\H,0,-2.287280462,-2.2784220849,-0.0591731863\H,0,-0.27668
 38043,-3.6911244762,0.3361866252\H,0,1.9745577729,-2.6447062799,0.4693
 231335\H,0,3.3954325662,-0.6427371607,0.3988159613\H,0,3.648011351,1.8
 152090108,0.1569301573\H,0,1.6295836279,3.2485201367,-0.1903771495\H,0
 ,-0.6205942917,2.2354394934,-0.2759175624\\Version=ES64L-G16RevC.01\St
 ate=2-A\HF=-499.770885\S2=0.761055\S2-1=0.\S2A=0.750094\RMSD=7.658e-09
 \Dipole=0.4031952,-0.2072677,-0.507685\Quadrupole=10.222114,5.936751,-
 16.158865,0.2599929,4.155771,-2.7372704\PG=C01 [X(C11H10O1)]\\@
 The archive entry for this job was punched.


 A MUSTACHE HAIR ACROSS A CHIP IS LIKE A REDWOOD
 TREE FALLING THROUGH A HOUSING PROJECT.
 - AN IBM MANAGER IN EAST FISHKILL, NEW YORK
   AS QUOTED IN "FROM SANDS TO CIRCUITS", IBM INNOVATION JANUARY 1985.
 File lengths (MBytes):  RWF=     50 Int=      0 D2E=      0 Chk=      4 Scr=      1
 Normal termination of Gaussian 16
