# Supplementary material for: Machine-Learning-Guided Discovery of Electrochemical Reactions
Source: J Am Chem Soc. 2022 Dec 2;144(49):22599–610. doi: 10.1021/jacs.2c08997 (PMC9756344; doi:10.1021/jacs.2c08997)
Supplement: Supplementary file 3 — ja2c08997_si_003.zip [file ja2c08997_si_003.zip › Oxidation Site Selectivity/Ologs_notimes/33.log]

 Entering Gaussian System, Link 0=g16
 Input=33.com
 Output=33.log
 Initial command:
  
 Copyright (c) 1988-2019, Gaussian, Inc.  All Rights Reserved.
  
 This is part of the Gaussian(R) 16 program.  It is based on
 the Gaussian(R) 09 system (copyright 2009, Gaussian, Inc.),
 the Gaussian(R) 03 system (copyright 2003, Gaussian, Inc.),
 the Gaussian(R) 98 system (copyright 1998, Gaussian, Inc.),
 the Gaussian(R) 94 system (copyright 1995, Gaussian, Inc.),
 the Gaussian 92(TM) system (copyright 1992, Gaussian, Inc.),
 the Gaussian 90(TM) system (copyright 1990, Gaussian, Inc.),
 the Gaussian 88(TM) system (copyright 1988, Gaussian, Inc.),
 the Gaussian 86(TM) system (copyright 1986, Carnegie Mellon
 University), and the Gaussian 82(TM) system (copyright 1983,
 Carnegie Mellon University). Gaussian is a federally registered
 trademark of Gaussian, Inc.
  
 This software contains proprietary and confidential information,
 including trade secrets, belonging to Gaussian, Inc.
  
 This software is provided under written license and may be
 used, copied, transmitted, or stored only in accord with that
 written license.
  
 The following legend is applicable only to US Government
 contracts under FAR:
  
                    RESTRICTED RIGHTS LEGEND
  
 Use, reproduction and disclosure by the US Government is
 subject to restrictions as set forth in subparagraphs (a)
 and (c) of the Commercial Computer Software - Restricted
 Rights clause in FAR 52.227-19.
  
 Gaussian, Inc.
 340 Quinnipiac St., Bldg. 40, Wallingford CT 06492
  
  
 ---------------------------------------------------------------
 Warning -- This program may not be used in any manner that
 competes with the business of Gaussian, Inc. or will provide
 assistance to any competitor of Gaussian, Inc.  The licensee
 of this program is prohibited from giving any competitor of
 Gaussian, Inc. access to this program.  By using this program,
 the user acknowledges that Gaussian, Inc. is engaged in the
 business of creating and licensing software in the field of
 computational chemistry and represents and warrants to the
 licensee that it is not a competitor of Gaussian, Inc. and that
 it will not use this program in any manner prohibited above.
 ---------------------------------------------------------------
  

 Cite this work as:
 Gaussian 16, Revision C.01,
 M. J. Frisch, G. W. Trucks, H. B. Schlegel, G. E. Scuseria, 
 M. A. Robb, J. R. Cheeseman, G. Scalmani, V. Barone, 
 G. A. Petersson, H. Nakatsuji, X. Li, M. Caricato, A. V. Marenich, 
 J. Bloino, B. G. Janesko, R. Gomperts, B. Mennucci, H. P. Hratchian, 
 J. V. Ortiz, A. F. Izmaylov, J. L. Sonnenberg, D. Williams-Young, 
 F. Ding, F. Lipparini, F. Egidi, J. Goings, B. Peng, A. Petrone, 
 T. Henderson, D. Ranasinghe, V. G. Zakrzewski, J. Gao, N. Rega, 
 G. Zheng, W. Liang, M. Hada, M. Ehara, K. Toyota, R. Fukuda, 
 J. Hasegawa, M. Ishida, T. Nakajima, Y. Honda, O. Kitao, H. Nakai, 
 T. Vreven, K. Throssell, J. A. Montgomery, Jr., J. E. Peralta, 
 F. Ogliaro, M. J. Bearpark, J. J. Heyd, E. N. Brothers, K. N. Kudin, 
 V. N. Staroverov, T. A. Keith, R. Kobayashi, J. Normand, 
 K. Raghavachari, A. P. Rendell, J. C. Burant, S. S. Iyengar, 
 J. Tomasi, M. Cossi, J. M. Millam, M. Klene, C. Adamo, R. Cammi, 
 J. W. Ochterski, R. L. Martin, K. Morokuma, O. Farkas, 
 J. B. Foresman, and D. J. Fox, Gaussian, Inc., Wallingford CT, 2019.
 
 ******************************************
 Gaussian 16:  ES64L-G16RevC.01  3-Jul-2019
                 8-Jan-2021 
 ******************************************
 %nprocshared=16
 Will use up to   16 processors via shared memory.
 %mem=7GB
 -----------------------------------------
 # b3lyp/def2svp geom=NewRedundant pop=NBO
 -----------------------------------------
 1/29=4000,38=1,172=1/1;
 2/12=2,17=6,18=5,40=1/2;
 3/5=43,7=101,11=2,25=1,30=1,74=-5/1,2,3;
 4//1;
 5/5=2,38=5/2;
 6/7=2,8=2,9=2,10=2,28=1,40=1/1,7;
 99/5=1,9=1/99;
 --
 33
 --
 Symbolic Z-matrix:
 Charge =  1 Multiplicity = 2
 C                     0.6436    2.01518   0.60228 
 C                     0.46879   0.62257   0.02297 
 C                     0.58358   0.55562  -1.52003 
 C                    -0.08667  -0.79878  -1.88715 
 C                    -0.45897  -1.37915  -0.50796 
 C                     0.86111  -1.77729   0.18356 
 C                     1.48768  -0.41742   0.57985 
 O                     2.79621  -0.3097    0.04973 
 C                    -0.89267  -0.11176   0.28943 
 C                    -2.11287   0.61138  -0.29613 
 C                    -1.20467  -0.38394   1.76889 
 H                     1.64189   2.41915   0.35961 
 H                    -0.09559   2.72114   0.19198 
 H                     0.54226   2.01527   1.69995 
 H                     1.6384    0.59653  -1.82111 
 H                     0.07186   1.41033  -1.98658 
 H                    -0.97615  -0.65588  -2.51808 
 H                     0.59188  -1.4696   -2.4344 
 H                    -1.20743  -2.18527  -0.54509 
 H                     1.54259  -2.31074  -0.49433 
 H                     0.69826  -2.4206    1.05993 
 H                     1.53463  -0.31497   1.6794 
 H                     3.17866   0.52156   0.35943 
 H                    -2.33868   1.52028   0.28438 
 H                    -1.98655   0.91359  -1.34336 
 H                    -3.00119  -0.03897  -0.24225 
 H                    -1.37567   0.56066   2.30996 
 H                    -2.12852  -0.97868   1.85418 
 H                    -0.41574  -0.93051   2.30093 
 
                          Input orientation:                          
 ---------------------------------------------------------------------
 Center     Atomic      Atomic             Coordinates (Angstroms)
 Number     Number       Type             X           Y           Z
 ---------------------------------------------------------------------
      1          6           0        0.643601    2.015184    0.602284
      2          6           0        0.468788    0.622565    0.022969
      3          6           0        0.583578    0.555620   -1.520032
      4          6           0       -0.086675   -0.798776   -1.887145
      5          6           0       -0.458975   -1.379148   -0.507960
      6          6           0        0.861112   -1.777289    0.183564
      7          6           0        1.487676   -0.417421    0.579855
      8          8           0        2.796210   -0.309698    0.049730
      9          6           0       -0.892672   -0.111759    0.289434
     10          6           0       -2.112872    0.611385   -0.296130
     11          6           0       -1.204671   -0.383943    1.768894
     12          1           0        1.641892    2.419146    0.359614
     13          1           0       -0.095594    2.721143    0.191982
     14          1           0        0.542255    2.015272    1.699946
     15          1           0        1.638397    0.596526   -1.821108
     16          1           0        0.071857    1.410326   -1.986585
     17          1           0       -0.976152   -0.655883   -2.518082
     18          1           0        0.591882   -1.469603   -2.434401
     19          1           0       -1.207426   -2.185268   -0.545088
     20          1           0        1.542589   -2.310736   -0.494334
     21          1           0        0.698263   -2.420601    1.059933
     22          1           0        1.534630   -0.314968    1.679401
     23          1           0        3.178659    0.521557    0.359425
     24          1           0       -2.338681    1.520279    0.284378
     25          1           0       -1.986550    0.913594   -1.343362
     26          1           0       -3.001188   -0.038970   -0.242246
     27          1           0       -1.375667    0.560656    2.309958
     28          1           0       -2.128523   -0.978681    1.854179
     29          1           0       -0.415745   -0.930508    2.300927
 ---------------------------------------------------------------------
                    Distance matrix (angstroms):
                    1          2          3          4          5
     1  C    0.000000
     2  C    1.518405   0.000000
     3  C    2.576462   1.548712   0.000000
     4  C    3.827392   2.444848   1.555121   0.000000
     5  C    3.737620   2.269247   2.419615   1.541943   0.000000
     6  C    3.821713   2.437008   2.902022   2.478633   1.542515
     7  C    2.574982   1.558790   2.484699   2.951288   2.428520
     8  O    3.216228   2.507334   2.847573   3.507379   3.471451
     9  C    2.642328   1.569653   2.428761   2.420562   1.558912
    10  C    3.221172   2.601330   2.961739   2.936896   2.596627
    11  C    3.245444   2.619500   3.859748   3.845598   2.594333
    12  H    1.103929   2.171913   2.850583   4.288460   4.426439
    13  H    1.101424   2.179707   2.842843   4.088115   4.175446
    14  H    1.102331   2.181120   3.535612   4.602352   4.171258
    15  H    2.979100   2.183869   1.097708   2.219708   3.166483
    16  H    2.719372   2.194636   1.100024   2.217015   3.201450
    17  H    4.415302   3.190489   2.212827   1.099850   2.197993
    18  H    4.622540   3.229704   2.222087   1.099972   2.196283
    19  H    4.731444   3.319082   3.416238   2.231493   1.100630
    20  H    4.552399   3.166213   3.191827   2.623061   2.207781
    21  H    4.459666   3.223169   3.940466   3.454231   2.209551
    22  H    2.717301   2.181458   3.449464   3.947525   3.145073
    23  H    2.952359   2.732546   3.204367   4.177651   4.194928
    24  H    3.039738   2.959072   3.567361   3.894235   3.545106
    25  H    3.452063   2.824932   2.600945   2.614849   2.878897
    26  H    4.268169   3.542414   3.851860   3.431819   2.886092
    27  H    3.018153   2.938735   4.302033   4.596219   3.541726
    28  H    4.267920   3.558559   4.592916   4.266031   2.920183
    29  H    3.561559   2.895432   4.219829   4.203045   2.844819
                    6          7          8          9         10
     6  C    0.000000
     7  C    1.548829   0.000000
     8  O    2.432352   1.415944   0.000000
     9  C    2.420942   2.417402   3.701958   0.000000
    10  C    3.844536   3.845743   5.006706   1.534507   0.000000
    11  C    2.953328   2.943411   4.355237   1.536304   2.465731
    12  H    4.272081   2.849281   2.979105   3.582516   4.218561
    13  H    4.599049   3.536633   4.191512   2.944515   2.959518
    14  H    4.096902   2.840144   3.634421   2.927938   3.606234
    15  H    3.202793   2.610638   2.379456   3.370812   4.049420
    16  H    3.936161   3.454246   3.811452   2.902985   2.875585
    17  H    3.454270   3.965417   4.576486   2.860977   2.799138
    18  H    2.649698   3.315913   3.517862   3.386284   4.027209
    19  H    2.230747   3.413847   4.461017   2.257197   2.950098
    20  H    1.099327   2.177507   2.423164   3.373468   4.684066
    21  H    1.099270   2.205987   3.142897   2.907834   4.351360
    22  H    2.197621   1.105307   2.060932   2.804478   4.250309
    23  H    3.269043   1.946714   0.966004   4.120889   5.332741
    24  H    4.595955   4.299186   5.456280   2.180486   1.101848
    25  H    4.204942   4.188151   5.129517   2.216741   1.097262
    26  H    4.256810   4.579189   5.811056   2.175734   1.102256
    27  H    3.871785   3.485487   4.823971   2.183561   2.708826
    28  H    3.516625   3.875024   5.287397   2.174237   2.674394
    29  H    2.613548   2.616937   3.971139   2.223491   3.464445
                   11         12         13         14         15
    11  C    0.000000
    12  H    4.236308   0.000000
    13  H    3.654896   1.771486   0.000000
    14  H    2.968626   1.780115   1.782992   0.000000
    15  H    4.683212   2.842095   3.401949   3.951226   0.000000
    16  H    4.353453   2.997895   2.548026   3.765335   1.773049
    17  H    4.301667   4.958941   4.418613   5.218467   2.981639
    18  H    4.698293   4.902184   4.993282   5.407370   2.395874
    19  H    2.932455   5.489784   5.084517   5.074061   4.179153
    20  H    4.047489   4.807377   5.336149   4.952764   3.197137
    21  H    2.876067   4.980365   5.274570   4.484521   4.276366
    22  H    2.741630   3.037882   3.753401   2.532834   3.618723
    23  H    4.692560   2.441822   3.948031   3.313428   2.670722
    24  H    2.667552   4.081494   2.545987   3.247868   4.593860
    25  H    3.461370   4.281636   3.033188   4.107344   3.670016
    26  H    2.718670   5.287983   4.031036   4.532991   4.941903
    27  H    1.101933   4.045181   3.285135   2.483233   5.113861
    28  H    1.102038   5.291029   4.537003   4.015046   5.493515
    29  H    1.097359   4.384375   4.229031   3.155401   4.852062
                   16         17         18         19         20
    16  H    0.000000
    17  H    2.376980   0.000000
    18  H    2.960567   1.768579   0.000000
    19  H    4.079556   2.507032   2.705400   0.000000
    20  H    4.270383   3.630172   2.318450   2.753343   0.000000
    21  H    4.934538   4.326672   3.622994   2.502624   1.772202
    22  H    4.307645   4.902970   4.375538   3.995653   2.950979
    23  H    3.993231   5.189304   4.296697   5.232857   3.380461
    24  H    3.313617   3.800783   4.991929   3.962175   5.508841
    25  H    2.213034   2.205477   3.676725   3.293512   4.855098
    26  H    3.819264   3.108180   4.445492   2.813519   5.086293
    27  H    4.612759   4.994952   5.522874   3.964806   4.962374
    28  H    5.029960   4.533082   5.102307   2.839147   4.557076
    29  H    4.909177   4.859252   4.871270   3.209515   3.681519
                   21         22         23         24         25
    21  H    0.000000
    22  H    2.348817   0.000000
    23  H    3.911441   2.268247   0.000000
    24  H    5.035381   4.507412   5.607506   0.000000
    25  H    4.909268   4.800539   5.452758   1.772457   0.000000
    26  H    4.588439   4.933816   6.234317   1.774121   1.774634
    27  H    3.840786   3.103892   4.954593   2.439518   3.720819
    28  H    3.271189   3.726895   5.714122   2.958589   3.718217
    29  H    2.236394   2.137555   4.335627   3.710864   4.375956
                   26         27         28         29
    26  H    0.000000
    27  H    3.084739   0.000000
    28  H    2.457560   1.773157   0.000000
    29  H    3.734580   1.773443   1.770738   0.000000
 Stoichiometry    C10H18O(1+,2)
 Framework group  C1[X(C10H18O)]
 Deg. of freedom    81
 Full point group                 C1      NOp   1
 Largest Abelian subgroup         C1      NOp   1
 Largest concise Abelian subgroup C1      NOp   1
                         Standard orientation:                         
 ---------------------------------------------------------------------
 Center     Atomic      Atomic             Coordinates (Angstroms)
 Number     Number       Type             X           Y           Z
 ---------------------------------------------------------------------
      1          6           0        0.166002    2.148077   -0.632269
      2          6           0        0.195496    0.658297   -0.340308
      3          6           0        0.442613   -0.229816   -1.584776
      4          6           0       -0.040163   -1.639799   -1.140621
      5          6           0       -0.456740   -1.410490    0.326168
      6          6           0        0.838634   -1.175672    1.130045
      7          6           0        1.275148    0.248836    0.706841
      8          8           0        2.602381    0.226634    0.214036
      9          6           0       -1.092738    0.012085    0.281521
     10          6           0       -2.334086    0.117021   -0.614445
     11          6           0       -1.492155    0.558706    1.660615
     12          1           0        1.129461    2.485143   -1.052736
     13          1           0       -0.611349    2.401701   -1.370196
     14          1           0       -0.023987    2.737995    0.279342
     15          1           0        1.507321   -0.216082   -1.851553
     16          1           0       -0.121448    0.146784   -2.450836
     17          1           0       -0.885536   -1.992040   -1.749671
     18          1           0        0.751381   -2.399632   -1.218402
     19          1           0       -1.105058   -2.198188    0.739209
     20          1           0        1.628411   -1.893824    0.867308
     21          1           0        0.677565   -1.245881    2.215182
     22          1           0        1.220463    0.944578    1.563962
     23          1           0        2.863156    1.134432    0.011396
     24          1           0       -2.706498    1.153740   -0.638762
     25          1           0       -2.157197   -0.192738   -1.652107
     26          1           0       -3.145730   -0.511639   -0.213209
     27          1           0       -1.811042    1.610701    1.583982
     28          1           0       -2.347761   -0.011782    2.056811
     29          1           0       -0.693267    0.510192    2.411362
 ---------------------------------------------------------------------
 Rotational constants (GHZ):           1.4812921           1.1117284           1.0428599
 Standard basis: def2SVP (5D, 7F)
 There are   255 symmetry adapted cartesian basis functions of A   symmetry.
 There are   244 symmetry adapted basis functions of A   symmetry.
   244 basis functions,   401 primitive gaussians,   255 cartesian basis functions
    43 alpha electrons       42 beta electrons
       nuclear repulsion energy       715.4223930824 Hartrees.
 NAtoms=   29 NActive=   29 NUniq=   29 SFac= 1.00D+00 NAtFMM=   60 NAOKFM=F Big=F
 Integral buffers will be    131072 words long.
 Raffenetti 2 integral format.
 Two-electron integral symmetry is turned on.
 One-electron integrals computed using PRISM.
   1 Symmetry operations used in ECPInt.
 ECPInt:  NShTT=    7260 NPrTT=   24950 LenC2=    7233 LenP2D=   20185.
 LDataN:  DoStor=T MaxTD1= 4 Len=   56
 NBasis=   244 RedAO= T EigKep=  3.64D-04  NBF=   244
 NBsUse=   244 1.00D-06 EigRej= -1.00D+00 NBFU=   244
 ExpMin= 1.22D-01 ExpMax= 2.27D+03 ExpMxC= 3.41D+02 IAcc=3 IRadAn=         5 AccDes= 0.00D+00
 Harris functional with IExCor=  402 and IRadAn=       5 diagonalized for initial guess.
 HarFok:  IExCor=  402 AccDes= 0.00D+00 IRadAn=         5 IDoV= 1 UseB2=F ITyADJ=14
 ICtDFT=  3500011 ScaDFX=  1.000000  1.000000  1.000000  1.000000
 FoFCou: FMM=F IPFlag=           0 FMFlag=      100000 FMFlg1=           0
         NFxFlg=           0 DoJE=T BraDBF=F KetDBF=T FulRan=T
         wScrn=  0.000000 ICntrl=       500 IOpCl=  0 I1Cent=   200000004 NGrid=           0
         NMat0=    1 NMatS0=      1 NMatT0=    0 NMatD0=    1 NMtDS0=    0 NMtDT0=    0
 Petite list used in FoFCou.
 Initial guess <Sx>= 0.0000 <Sy>= 0.0000 <Sz>= 0.5000 <S**2>= 0.7500 S= 0.5000
 Requested convergence on RMS density matrix=1.00D-08 within 128 cycles.
 Requested convergence on MAX density matrix=1.00D-06.
 Requested convergence on             energy=1.00D-06.
 No special actions if energy rises.
 Integral accuracy reduced to 1.0D-05 until final iterations.
 Initial convergence to 1.0D-05 achieved.  Increase integral accuracy.
 SCF Done:  E(UB3LYP) =  -466.449225150     A.U. after   28 cycles
            NFock= 28  Conv=0.50D-08     -V/T= 2.0117
 <Sx>= 0.0000 <Sy>= 0.0000 <Sz>= 0.5000 <S**2>= 0.7526 S= 0.5013
 <L.S>= 0.000000000000E+00
 Annihilation of the first spin contaminant:
 S**2 before annihilation     0.7526,   after     0.7500

 **********************************************************************

            Population analysis using the SCF Density.

 **********************************************************************

 Orbital symmetries:
 Alpha Orbitals:
       Occupied  (A) (A) (A) (A) (A) (A) (A) (A) (A) (A) (A) (A)
                 (A) (A) (A) (A) (A) (A) (A) (A) (A) (A) (A) (A)
                 (A) (A) (A) (A) (A) (A) (A) (A) (A) (A) (A) (A)
                 (A) (A) (A) (A) (A) (A) (A)
       Virtual   (A) (A) (A) (A) (A) (A) (A) (A) (A) (A) (A) (A)
                 (A) (A) (A) (A) (A) (A) (A) (A) (A) (A) (A) (A)
                 (A) (A) (A) (A) (A) (A) (A) (A) (A) (A) (A) (A)
                 (A) (A) (A) (A) (A) (A) (A) (A) (A) (A) (A) (A)
                 (A) (A) (A) (A) (A) (A) (A) (A) (A) (A) (A) (A)
                 (A) (A) (A) (A) (A) (A) (A) (A) (A) (A) (A) (A)
                 (A) (A) (A) (A) (A) (A) (A) (A) (A) (A) (A) (A)
                 (A) (A) (A) (A) (A) (A) (A) (A) (A) (A) (A) (A)
                 (A) (A) (A) (A) (A) (A) (A) (A) (A) (A) (A) (A)
                 (A) (A) (A) (A) (A) (A) (A) (A) (A) (A) (A) (A)
                 (A) (A) (A) (A) (A) (A) (A) (A) (A) (A) (A) (A)
                 (A) (A) (A) (A) (A) (A) (A) (A) (A) (A) (A) (A)
                 (A) (A) (A) (A) (A) (A) (A) (A) (A) (A) (A) (A)
                 (A) (A) (A) (A) (A) (A) (A) (A) (A) (A) (A) (A)
                 (A) (A) (A) (A) (A) (A) (A) (A) (A) (A) (A) (A)
                 (A) (A) (A) (A) (A) (A) (A) (A) (A) (A) (A) (A)
                 (A) (A) (A) (A) (A) (A) (A) (A) (A)
 Beta  Orbitals:
       Occupied  (A) (A) (A) (A) (A) (A) (A) (A) (A) (A) (A) (A)
                 (A) (A) (A) (A) (A) (A) (A) (A) (A) (A) (A) (A)
                 (A) (A) (A) (A) (A) (A) (A) (A) (A) (A) (A) (A)
                 (A) (A) (A) (A) (A) (A)
       Virtual   (A) (A) (A) (A) (A) (A) (A) (A) (A) (A) (A) (A)
                 (A) (A) (A) (A) (A) (A) (A) (A) (A) (A) (A) (A)
                 (A) (A) (A) (A) (A) (A) (A) (A) (A) (A) (A) (A)
                 (A) (A) (A) (A) (A) (A) (A) (A) (A) (A) (A) (A)
                 (A) (A) (A) (A) (A) (A) (A) (A) (A) (A) (A) (A)
                 (A) (A) (A) (A) (A) (A) (A) (A) (A) (A) (A) (A)
                 (A) (A) (A) (A) (A) (A) (A) (A) (A) (A) (A) (A)
                 (A) (A) (A) (A) (A) (A) (A) (A) (A) (A) (A) (A)
                 (A) (A) (A) (A) (A) (A) (A) (A) (A) (A) (A) (A)
                 (A) (A) (A) (A) (A) (A) (A) (A) (A) (A) (A) (A)
                 (A) (A) (A) (A) (A) (A) (A) (A) (A) (A) (A) (A)
                 (A) (A) (A) (A) (A) (A) (A) (A) (A) (A) (A) (A)
                 (A) (A) (A) (A) (A) (A) (A) (A) (A) (A) (A) (A)
                 (A) (A) (A) (A) (A) (A) (A) (A) (A) (A) (A) (A)
                 (A) (A) (A) (A) (A) (A) (A) (A) (A) (A) (A) (A)
                 (A) (A) (A) (A) (A) (A) (A) (A) (A) (A) (A) (A)
                 (A) (A) (A) (A) (A) (A) (A) (A) (A) (A)
 The electronic state is 2-A.
 Alpha  occ. eigenvalues --  -19.39601 -10.45775 -10.40775 -10.37300 -10.35839
 Alpha  occ. eigenvalues --  -10.35618 -10.35284 -10.35124 -10.34059 -10.33102
 Alpha  occ. eigenvalues --  -10.33083  -1.25896  -1.06317  -0.93411  -0.93037
 Alpha  occ. eigenvalues --   -0.91688  -0.84216  -0.82695  -0.80468  -0.78449
 Alpha  occ. eigenvalues --   -0.74275  -0.71036  -0.70667  -0.65838  -0.64272
 Alpha  occ. eigenvalues --   -0.62077  -0.61500  -0.59998  -0.58060  -0.57823
 Alpha  occ. eigenvalues --   -0.56715  -0.55748  -0.55407  -0.53288  -0.53076
 Alpha  occ. eigenvalues --   -0.52597  -0.51732  -0.50709  -0.49575  -0.48807
 Alpha  occ. eigenvalues --   -0.48571  -0.47466  -0.46343
 Alpha virt. eigenvalues --   -0.13519  -0.09962  -0.08095  -0.06883  -0.06508
 Alpha virt. eigenvalues --   -0.04632  -0.03583  -0.03299  -0.02715  -0.02362
 Alpha virt. eigenvalues --   -0.01989  -0.01364  -0.00540   0.00236   0.01174
 Alpha virt. eigenvalues --    0.02110   0.02700   0.03060   0.04076   0.04213
 Alpha virt. eigenvalues --    0.05407   0.06729   0.07458   0.08735   0.09308
 Alpha virt. eigenvalues --    0.09757   0.10033   0.11116   0.13388   0.14572
 Alpha virt. eigenvalues --    0.23141   0.24765   0.25743   0.26201   0.28293
 Alpha virt. eigenvalues --    0.29138   0.31431   0.33691   0.36204   0.36601
 Alpha virt. eigenvalues --    0.36851   0.38276   0.39569   0.40949   0.41990
 Alpha virt. eigenvalues --    0.42988   0.43689   0.44203   0.45337   0.45947
 Alpha virt. eigenvalues --    0.46613   0.48754   0.48946   0.49510   0.50708
 Alpha virt. eigenvalues --    0.51255   0.51741   0.51821   0.52252   0.52883
 Alpha virt. eigenvalues --    0.53589   0.53946   0.54537   0.54677   0.56232
 Alpha virt. eigenvalues --    0.57362   0.57566   0.57970   0.58444   0.59869
 Alpha virt. eigenvalues --    0.60941   0.63600   0.65364   0.65593   0.66127
 Alpha virt. eigenvalues --    0.69818   0.71269   0.76897   0.78106   0.81207
 Alpha virt. eigenvalues --    0.82359   0.86050   0.88218   0.90127   0.91985
 Alpha virt. eigenvalues --    0.95062   0.99255   1.00968   1.03282   1.04423
 Alpha virt. eigenvalues --    1.08629   1.14469   1.15330   1.17855   1.19851
 Alpha virt. eigenvalues --    1.23446   1.24269   1.26346   1.27281   1.32543
 Alpha virt. eigenvalues --    1.35423   1.37023   1.37693   1.38166   1.40331
 Alpha virt. eigenvalues --    1.40976   1.45475   1.46454   1.48316   1.49645
 Alpha virt. eigenvalues --    1.50854   1.52191   1.53068   1.55534   1.56509
 Alpha virt. eigenvalues --    1.57678   1.58818   1.59377   1.60169   1.61724
 Alpha virt. eigenvalues --    1.62812   1.63048   1.64532   1.65910   1.66437
 Alpha virt. eigenvalues --    1.67067   1.68068   1.68221   1.69419   1.70096
 Alpha virt. eigenvalues --    1.71025   1.73499   1.74896   1.75713   1.77260
 Alpha virt. eigenvalues --    1.78765   1.80483   1.81419   1.83045   1.83836
 Alpha virt. eigenvalues --    1.85320   1.86085   1.87887   1.89246   1.91490
 Alpha virt. eigenvalues --    1.92470   1.93857   1.97740   1.98114   1.98830
 Alpha virt. eigenvalues --    2.00759   2.03704   2.04670   2.07618   2.08324
 Alpha virt. eigenvalues --    2.13179   2.14468   2.15247   2.19847   2.22330
 Alpha virt. eigenvalues --    2.22950   2.24396   2.25692   2.26211   2.28158
 Alpha virt. eigenvalues --    2.29813   2.33945   2.36577   2.40388   2.41880
 Alpha virt. eigenvalues --    2.42029   2.43443   2.46529   2.48685   2.49122
 Alpha virt. eigenvalues --    2.51883   2.52833   2.60040   2.63052   2.65892
 Alpha virt. eigenvalues --    2.68524   2.69087   2.70603   2.71236   2.73483
 Alpha virt. eigenvalues --    2.75244   2.77319   2.78241   2.78446   2.79767
 Alpha virt. eigenvalues --    2.82178   2.83461   2.85620   2.86247   2.88160
 Alpha virt. eigenvalues --    2.89308   2.92864   2.97044   2.98403   3.16983
 Alpha virt. eigenvalues --    3.54070
  Beta  occ. eigenvalues --  -19.38716 -10.45540 -10.40379 -10.37208 -10.35804
  Beta  occ. eigenvalues --  -10.35546 -10.35256 -10.35135 -10.34015 -10.33078
  Beta  occ. eigenvalues --  -10.33062  -1.24069  -1.05559  -0.92933  -0.92325
  Beta  occ. eigenvalues --   -0.91376  -0.83830  -0.82527  -0.79981  -0.77828
  Beta  occ. eigenvalues --   -0.73525  -0.70306  -0.69114  -0.65354  -0.63831
  Beta  occ. eigenvalues --   -0.61424  -0.60681  -0.58883  -0.57785  -0.57058
  Beta  occ. eigenvalues --   -0.55724  -0.55354  -0.54986  -0.52890  -0.52406
  Beta  occ. eigenvalues --   -0.51383  -0.50854  -0.50093  -0.49348  -0.48470
  Beta  occ. eigenvalues --   -0.47191  -0.46004
  Beta virt. eigenvalues --   -0.40638  -0.13243  -0.09731  -0.07892  -0.06700
  Beta virt. eigenvalues --   -0.06401  -0.04438  -0.03276  -0.03077  -0.02312
  Beta virt. eigenvalues --   -0.02087  -0.01868  -0.01232  -0.00288   0.00512
  Beta virt. eigenvalues --    0.01331   0.02353   0.02857   0.03231   0.04239
  Beta virt. eigenvalues --    0.04487   0.05666   0.06918   0.07753   0.08937
  Beta virt. eigenvalues --    0.09612   0.09899   0.10347   0.11537   0.13804
  Beta virt. eigenvalues --    0.14841   0.23507   0.25036   0.25883   0.26393
  Beta virt. eigenvalues --    0.28553   0.29389   0.31634   0.34210   0.36444
  Beta virt. eigenvalues --    0.36887   0.37090   0.38787   0.40018   0.41238
  Beta virt. eigenvalues --    0.42479   0.43186   0.43919   0.44585   0.45558
  Beta virt. eigenvalues --    0.46362   0.46940   0.49060   0.49172   0.49721
  Beta virt. eigenvalues --    0.50967   0.51373   0.51895   0.52028   0.52377
  Beta virt. eigenvalues --    0.53112   0.53782   0.54061   0.54652   0.54903
  Beta virt. eigenvalues --    0.56384   0.57550   0.57675   0.58051   0.58646
  Beta virt. eigenvalues --    0.60016   0.61085   0.63837   0.65611   0.65810
  Beta virt. eigenvalues --    0.66335   0.70108   0.71528   0.77067   0.78383
  Beta virt. eigenvalues --    0.81569   0.82883   0.86342   0.89578   0.90483
  Beta virt. eigenvalues --    0.92553   0.95551   0.99463   1.01246   1.03608
  Beta virt. eigenvalues --    1.04704   1.09030   1.14798   1.15615   1.18113
  Beta virt. eigenvalues --    1.20057   1.23912   1.24619   1.26761   1.27666
  Beta virt. eigenvalues --    1.32812   1.35764   1.37207   1.38072   1.38573
  Beta virt. eigenvalues --    1.40540   1.41270   1.45824   1.46727   1.48786
  Beta virt. eigenvalues --    1.49861   1.51445   1.52569   1.53357   1.55919
  Beta virt. eigenvalues --    1.56799   1.57840   1.59044   1.59579   1.60507
  Beta virt. eigenvalues --    1.62039   1.63124   1.63290   1.64976   1.66149
  Beta virt. eigenvalues --    1.66604   1.67355   1.68273   1.68494   1.69607
  Beta virt. eigenvalues --    1.70347   1.71226   1.73792   1.75170   1.75980
  Beta virt. eigenvalues --    1.77465   1.79211   1.80856   1.81694   1.83367
  Beta virt. eigenvalues --    1.84104   1.85718   1.86345   1.88110   1.89699
  Beta virt. eigenvalues --    1.91818   1.92806   1.94134   1.98105   1.98493
  Beta virt. eigenvalues --    1.99178   2.01264   2.03994   2.05025   2.07836
  Beta virt. eigenvalues --    2.08601   2.13551   2.14719   2.15749   2.20225
  Beta virt. eigenvalues --    2.22563   2.23184   2.24648   2.25995   2.26565
  Beta virt. eigenvalues --    2.28381   2.29984   2.34242   2.36963   2.40625
  Beta virt. eigenvalues --    2.42169   2.42433   2.43757   2.46821   2.48932
  Beta virt. eigenvalues --    2.49489   2.52122   2.53057   2.60594   2.63672
  Beta virt. eigenvalues --    2.66244   2.68673   2.70025   2.71201   2.71929
  Beta virt. eigenvalues --    2.74246   2.75955   2.77765   2.78370   2.78968
  Beta virt. eigenvalues --    2.80041   2.82625   2.83731   2.85851   2.86551
  Beta virt. eigenvalues --    2.89038   2.89549   2.93729   2.97260   2.98749
  Beta virt. eigenvalues --    3.18364   3.54703
          Condensed to atoms (all electrons):
               1          2          3          4          5          6
     1  C    4.523618   0.393197  -0.060003   0.009810   0.012172   0.014953
     2  C    0.393197   5.713981   0.324473  -0.057840  -0.034245  -0.039568
     3  C   -0.060003   0.324473   4.769858   0.379537  -0.041890  -0.056975
     4  C    0.009810  -0.057840   0.379537   4.623715   0.340950   0.007709
     5  C    0.012172  -0.034245  -0.041890   0.340950   5.079789   0.330951
     6  C    0.014953  -0.039568  -0.056975   0.007709   0.330951   4.779025
     7  C   -0.069120   0.177462  -0.010368  -0.037473  -0.042431   0.261887
     8  O   -0.002583  -0.035982  -0.013656   0.002154   0.000596  -0.047779
     9  C   -0.048468   0.084665  -0.093142  -0.046385   0.190576  -0.042418
    10  C   -0.005921  -0.043758  -0.012767  -0.004794  -0.064004   0.010855
    11  C   -0.005313  -0.066455   0.013244   0.009896  -0.058991  -0.008423
    12  H    0.381374  -0.020957  -0.010383   0.000388  -0.000943   0.000295
    13  H    0.370772   0.002897  -0.006341   0.000256   0.000739  -0.000736
    14  H    0.383028  -0.010343   0.008835  -0.000796   0.000985   0.000058
    15  H   -0.000939  -0.007046   0.325566   0.015105  -0.002334  -0.004237
    16  H   -0.005040   0.003941   0.344399  -0.003369  -0.006709   0.001695
    17  H   -0.000152  -0.008383  -0.005337   0.349525   0.006830   0.002487
    18  H   -0.000313  -0.000134   0.007029   0.340854  -0.010341  -0.001627
    19  H   -0.000359   0.006753   0.008137  -0.023674   0.382946  -0.029656
    20  H   -0.000503  -0.005857  -0.001211  -0.006069   0.004991   0.314449
    21  H   -0.000249  -0.003742   0.001094   0.004070   0.000111   0.341747
    22  H   -0.007215  -0.013235   0.006568   0.000110  -0.002318  -0.015703
    23  H    0.004013   0.000801  -0.002336   0.000113  -0.000628   0.008505
    24  H    0.003621  -0.009142  -0.000825  -0.000657   0.009894  -0.000693
    25  H   -0.001754  -0.012923   0.007230   0.006469  -0.012832   0.000057
    26  H    0.000060   0.010163  -0.000469  -0.001110  -0.005516   0.000407
    27  H    0.002978  -0.008889   0.000454  -0.000706   0.010008  -0.000706
    28  H    0.000019   0.010886  -0.000593   0.000498  -0.005904  -0.001029
    29  H   -0.001112  -0.015535   0.000007   0.000269  -0.013809   0.007590
               7          8          9         10         11         12
     1  C   -0.069120  -0.002583  -0.048468  -0.005921  -0.005313   0.381374
     2  C    0.177462  -0.035982   0.084665  -0.043758  -0.066455  -0.020957
     3  C   -0.010368  -0.013656  -0.093142  -0.012767   0.013244  -0.010383
     4  C   -0.037473   0.002154  -0.046385  -0.004794   0.009896   0.000388
     5  C   -0.042431   0.000596   0.190576  -0.064004  -0.058991  -0.000943
     6  C    0.261887  -0.047779  -0.042418   0.010855  -0.008423   0.000295
     7  C    5.005690   0.307713  -0.049109   0.008623  -0.005181  -0.003112
     8  O    0.307713   7.572057   0.005166  -0.000068   0.000069   0.001982
     9  C   -0.049109   0.005166   5.621425   0.394771   0.389881   0.010688
    10  C    0.008623  -0.000068   0.394771   4.504004  -0.038251  -0.000079
    11  C   -0.005181   0.000069   0.389881  -0.038251   4.530187  -0.000188
    12  H   -0.003112   0.001982   0.010688  -0.000079  -0.000188   0.636603
    13  H    0.008178   0.000063  -0.008045   0.004382  -0.000955  -0.012691
    14  H   -0.005918  -0.000272  -0.012616  -0.001052   0.005839  -0.023884
    15  H   -0.005428   0.013521   0.009578   0.000500  -0.000323   0.002875
    16  H    0.001643   0.001040   0.000083  -0.000233  -0.000075   0.000233
    17  H    0.001834  -0.000086  -0.002463   0.005537  -0.000061  -0.000004
    18  H   -0.004004   0.000260   0.007530   0.000056  -0.000302  -0.000015
    19  H    0.009432  -0.000115  -0.015751  -0.004177  -0.004012   0.000013
    20  H    0.023571   0.002198   0.005969  -0.000239   0.000332  -0.000044
    21  H    0.004653   0.002040  -0.000383  -0.000228   0.001308   0.000024
    22  H    0.354059  -0.019914  -0.007330   0.000161   0.008065  -0.002348
    23  H   -0.021799   0.316757   0.000254  -0.000006  -0.000029   0.004937
    24  H    0.000459   0.000000  -0.017019   0.383111  -0.004936  -0.000126
    25  H    0.000353  -0.000004  -0.009667   0.388140   0.006218  -0.000017
    26  H   -0.000476   0.000001  -0.016278   0.385341  -0.005033   0.000002
    27  H   -0.001297  -0.000005  -0.018108  -0.005471   0.386451  -0.000179
    28  H   -0.000522  -0.000001  -0.016848  -0.002477   0.382044   0.000004
    29  H    0.006787   0.000044  -0.010926   0.005706   0.382879   0.000055
              13         14         15         16         17         18
     1  C    0.370772   0.383028  -0.000939  -0.005040  -0.000152  -0.000313
     2  C    0.002897  -0.010343  -0.007046   0.003941  -0.008383  -0.000134
     3  C   -0.006341   0.008835   0.325566   0.344399  -0.005337   0.007029
     4  C    0.000256  -0.000796   0.015105  -0.003369   0.349525   0.340854
     5  C    0.000739   0.000985  -0.002334  -0.006709   0.006830  -0.010341
     6  C   -0.000736   0.000058  -0.004237   0.001695   0.002487  -0.001627
     7  C    0.008178  -0.005918  -0.005428   0.001643   0.001834  -0.004004
     8  O    0.000063  -0.000272   0.013521   0.001040  -0.000086   0.000260
     9  C   -0.008045  -0.012616   0.009578   0.000083  -0.002463   0.007530
    10  C    0.004382  -0.001052   0.000500  -0.000233   0.005537   0.000056
    11  C   -0.000955   0.005839  -0.000323  -0.000075  -0.000061  -0.000302
    12  H   -0.012691  -0.023884   0.002875   0.000233  -0.000004  -0.000015
    13  H    0.581904  -0.015655  -0.000075   0.002737  -0.000026   0.000005
    14  H   -0.015655   0.615645  -0.000373   0.000136   0.000013   0.000020
    15  H   -0.000075  -0.000373   0.645099  -0.016244   0.004122  -0.014375
    16  H    0.002737   0.000136  -0.016244   0.623684  -0.017424   0.004634
    17  H   -0.000026   0.000013   0.004122  -0.017424   0.637863  -0.023012
    18  H    0.000005   0.000020  -0.014375   0.004634  -0.023012   0.651020
    19  H    0.000002  -0.000008  -0.000390  -0.000156  -0.006896   0.000157
    20  H    0.000020   0.000018   0.000658  -0.000108   0.000801   0.003050
    21  H    0.000008  -0.000041  -0.000031   0.000047  -0.000332   0.000528
    22  H    0.000258   0.005619   0.000981  -0.000243   0.000064  -0.000027
    23  H   -0.000248  -0.000208   0.000025  -0.000080  -0.000001   0.000007
    24  H    0.002840   0.000214   0.000001  -0.000127  -0.000052   0.000000
    25  H    0.000476   0.000056  -0.000164   0.001863   0.000893  -0.000100
    26  H   -0.000143  -0.000019  -0.000019   0.000103  -0.000364   0.000001
    27  H    0.000065   0.004109   0.000000  -0.000031   0.000001   0.000016
    28  H    0.000006  -0.000250   0.000011   0.000011  -0.000053   0.000003
    29  H    0.000015  -0.000173   0.000001   0.000006   0.000002  -0.000018
              19         20         21         22         23         24
     1  C   -0.000359  -0.000503  -0.000249  -0.007215   0.004013   0.003621
     2  C    0.006753  -0.005857  -0.003742  -0.013235   0.000801  -0.009142
     3  C    0.008137  -0.001211   0.001094   0.006568  -0.002336  -0.000825
     4  C   -0.023674  -0.006069   0.004070   0.000110   0.000113  -0.000657
     5  C    0.382946   0.004991   0.000111  -0.002318  -0.000628   0.009894
     6  C   -0.029656   0.314449   0.341747  -0.015703   0.008505  -0.000693
     7  C    0.009432   0.023571   0.004653   0.354059  -0.021799   0.000459
     8  O   -0.000115   0.002198   0.002040  -0.019914   0.316757   0.000000
     9  C   -0.015751   0.005969  -0.000383  -0.007330   0.000254  -0.017019
    10  C   -0.004177  -0.000239  -0.000228   0.000161  -0.000006   0.383111
    11  C   -0.004012   0.000332   0.001308   0.008065  -0.000029  -0.004936
    12  H    0.000013  -0.000044   0.000024  -0.002348   0.004937  -0.000126
    13  H    0.000002   0.000020   0.000008   0.000258  -0.000248   0.002840
    14  H   -0.000008   0.000018  -0.000041   0.005619  -0.000208   0.000214
    15  H   -0.000390   0.000658  -0.000031   0.000981   0.000025   0.000001
    16  H   -0.000156  -0.000108   0.000047  -0.000243  -0.000080  -0.000127
    17  H   -0.006896   0.000801  -0.000332   0.000064  -0.000001  -0.000052
    18  H    0.000157   0.003050   0.000528  -0.000027   0.000007   0.000000
    19  H    0.640644   0.000083  -0.005469  -0.000365   0.000018  -0.000065
    20  H    0.000083   0.624748  -0.018786   0.005411  -0.000219   0.000015
    21  H   -0.005469  -0.018786   0.612084  -0.013269  -0.000345  -0.000010
    22  H   -0.000365   0.005411  -0.013269   0.610481  -0.005973   0.000011
    23  H    0.000018  -0.000219  -0.000345  -0.005973   0.476690   0.000000
    24  H   -0.000065   0.000015  -0.000010   0.000011   0.000000   0.621731
    25  H   -0.000249  -0.000016   0.000003  -0.000015  -0.000000  -0.020392
    26  H    0.002632  -0.000001   0.000017  -0.000023   0.000000  -0.015044
    27  H   -0.000073   0.000006  -0.000188   0.000529  -0.000003   0.004452
    28  H    0.002381  -0.000020   0.000579  -0.000543   0.000000  -0.001373
    29  H   -0.000170  -0.000171   0.001636   0.004257  -0.000006   0.000214
              25         26         27         28         29
     1  C   -0.001754   0.000060   0.002978   0.000019  -0.001112
     2  C   -0.012923   0.010163  -0.008889   0.010886  -0.015535
     3  C    0.007230  -0.000469   0.000454  -0.000593   0.000007
     4  C    0.006469  -0.001110  -0.000706   0.000498   0.000269
     5  C   -0.012832  -0.005516   0.010008  -0.005904  -0.013809
     6  C    0.000057   0.000407  -0.000706  -0.001029   0.007590
     7  C    0.000353  -0.000476  -0.001297  -0.000522   0.006787
     8  O   -0.000004   0.000001  -0.000005  -0.000001   0.000044
     9  C   -0.009667  -0.016278  -0.018108  -0.016848  -0.010926
    10  C    0.388140   0.385341  -0.005471  -0.002477   0.005706
    11  C    0.006218  -0.005033   0.386451   0.382044   0.382879
    12  H   -0.000017   0.000002  -0.000179   0.000004   0.000055
    13  H    0.000476  -0.000143   0.000065   0.000006   0.000015
    14  H    0.000056  -0.000019   0.004109  -0.000250  -0.000173
    15  H   -0.000164  -0.000019   0.000000   0.000011   0.000001
    16  H    0.001863   0.000103  -0.000031   0.000011   0.000006
    17  H    0.000893  -0.000364   0.000001  -0.000053   0.000002
    18  H   -0.000100   0.000001   0.000016   0.000003  -0.000018
    19  H   -0.000249   0.002632  -0.000073   0.002381  -0.000170
    20  H   -0.000016  -0.000001   0.000006  -0.000020  -0.000171
    21  H    0.000003   0.000017  -0.000188   0.000579   0.001636
    22  H   -0.000015  -0.000023   0.000529  -0.000543   0.004257
    23  H   -0.000000   0.000000  -0.000003   0.000000  -0.000006
    24  H   -0.020392  -0.015044   0.004452  -0.001373   0.000214
    25  H    0.634209  -0.018770   0.000159   0.000182  -0.000485
    26  H   -0.018770   0.601871  -0.001175   0.002985   0.000225
    27  H    0.000159  -0.001175   0.620910  -0.014614  -0.022905
    28  H    0.000182   0.002985  -0.014614   0.605317  -0.016587
    29  H   -0.000485   0.000225  -0.022905  -0.016587   0.652486
          Atomic-Atomic Spin Densities.
               1          2          3          4          5          6
     1  C   -0.009846  -0.013339   0.000609  -0.000100   0.000076  -0.000089
     2  C   -0.013339   0.147393  -0.006341   0.006289  -0.006654  -0.006477
     3  C    0.000609  -0.006341   0.008507  -0.002418  -0.006238   0.004319
     4  C   -0.000100   0.006289  -0.002418   0.010157   0.007889  -0.003604
     5  C    0.000076  -0.006654  -0.006238   0.007889   0.049272  -0.007670
     6  C   -0.000089  -0.006477   0.004319  -0.003604  -0.007670   0.018305
     7  C    0.002307   0.086070  -0.004154   0.000193   0.008424  -0.005505
     8  O    0.000894  -0.009929   0.004279  -0.000475  -0.000738   0.003473
     9  C   -0.000737   0.027192   0.007686  -0.004839  -0.005618   0.009046
    10  C    0.001035  -0.010792  -0.001455   0.000595   0.007181  -0.001254
    11  C    0.000018   0.002599  -0.000150  -0.000142  -0.000027  -0.000365
    12  H    0.001503  -0.002718   0.000742  -0.000013  -0.000165   0.000152
    13  H    0.008605  -0.003680  -0.000293  -0.000016   0.000295  -0.000080
    14  H    0.000961  -0.000806   0.000003  -0.000001  -0.000076   0.000037
    15  H    0.000033  -0.001289   0.002585  -0.001035  -0.001554   0.001421
    16  H    0.001606  -0.003681   0.008443  -0.001134   0.002460  -0.000522
    17  H   -0.000042   0.000237   0.000124   0.004009  -0.006461   0.001042
    18  H    0.000008   0.000546  -0.000291   0.001824   0.001678  -0.001215
    19  H    0.000001  -0.000648   0.000202   0.000016  -0.001414   0.002054
    20  H    0.000003  -0.000050  -0.000085   0.000193  -0.000122   0.001172
    21  H   -0.000024   0.002456  -0.000361   0.000358   0.000644   0.001948
    22  H    0.001482  -0.014885   0.001025  -0.000223  -0.001713   0.002617
    23  H    0.000005  -0.001117   0.000073   0.000004  -0.000042  -0.000055
    24  H    0.000177  -0.000414  -0.000052  -0.000023   0.000231  -0.000022
    25  H   -0.000019   0.000168   0.000037  -0.000014  -0.000220   0.000017
    26  H   -0.000050   0.000370   0.000116   0.000018  -0.001710   0.000157
    27  H    0.000021   0.000373  -0.000032   0.000002   0.000117  -0.000082
    28  H   -0.000006  -0.000290   0.000044  -0.000017  -0.000494   0.000321
    29  H   -0.000019   0.001729  -0.000074   0.000006   0.000337  -0.000439
               7          8          9         10         11         12
     1  C    0.002307   0.000894  -0.000737   0.001035   0.000018   0.001503
     2  C    0.086070  -0.009929   0.027192  -0.010792   0.002599  -0.002718
     3  C   -0.004154   0.004279   0.007686  -0.001455  -0.000150   0.000742
     4  C    0.000193  -0.000475  -0.004839   0.000595  -0.000142  -0.000013
     5  C    0.008424  -0.000738  -0.005618   0.007181  -0.000027  -0.000165
     6  C   -0.005505   0.003473   0.009046  -0.001254  -0.000365   0.000152
     7  C    0.058335  -0.046692  -0.014223   0.001221   0.000260  -0.002661
     8  O   -0.046692   0.373864   0.000625  -0.000025  -0.000008   0.001058
     9  C   -0.014223   0.000625   0.040853  -0.002518  -0.003984   0.000908
    10  C    0.001221  -0.000025  -0.002518   0.024377  -0.000278  -0.000199
    11  C    0.000260  -0.000008  -0.003984  -0.000278   0.000406  -0.000049
    12  H   -0.002661   0.001058   0.000908  -0.000199  -0.000049   0.014827
    13  H    0.000380  -0.000121  -0.002514   0.001605   0.000049  -0.004070
    14  H   -0.000404   0.000053   0.000781  -0.000166  -0.000171   0.000957
    15  H   -0.004647   0.004710   0.001053  -0.000290  -0.000014   0.000990
    16  H    0.000847  -0.000603  -0.003797   0.002484  -0.000000  -0.001099
    17  H   -0.000306   0.000063   0.001754  -0.001667   0.000034   0.000022
    18  H    0.000312  -0.000238  -0.000500   0.000113   0.000001  -0.000010
    19  H   -0.000082   0.000016   0.000786  -0.000757   0.000271   0.000003
    20  H   -0.000336  -0.000215   0.000047   0.000002   0.000005  -0.000001
    21  H   -0.003123   0.000645  -0.002174   0.000203   0.000493  -0.000023
    22  H    0.009186  -0.005565   0.005763  -0.000324  -0.001679   0.001201
    23  H    0.000318   0.001157   0.000088  -0.000004  -0.000002   0.000357
    24  H    0.000017  -0.000001  -0.000737   0.001992  -0.000163  -0.000031
    25  H   -0.000041   0.000001   0.000601  -0.000124   0.000000   0.000009
    26  H   -0.000029   0.000001  -0.000432   0.000473   0.000756   0.000007
    27  H    0.000030  -0.000001  -0.000950   0.000569   0.000705  -0.000032
    28  H   -0.000018   0.000001  -0.000270  -0.001024   0.002300   0.000005
    29  H   -0.000552   0.000019  -0.001615   0.000276   0.002107  -0.000024
              13         14         15         16         17         18
     1  C    0.008605   0.000961   0.000033   0.001606  -0.000042   0.000008
     2  C   -0.003680  -0.000806  -0.001289  -0.003681   0.000237   0.000546
     3  C   -0.000293   0.000003   0.002585   0.008443   0.000124  -0.000291
     4  C   -0.000016  -0.000001  -0.001035  -0.001134   0.004009   0.001824
     5  C    0.000295  -0.000076  -0.001554   0.002460  -0.006461   0.001678
     6  C   -0.000080   0.000037   0.001421  -0.000522   0.001042  -0.001215
     7  C    0.000380  -0.000404  -0.004647   0.000847  -0.000306   0.000312
     8  O   -0.000121   0.000053   0.004710  -0.000603   0.000063  -0.000238
     9  C   -0.002514   0.000781   0.001053  -0.003797   0.001754  -0.000500
    10  C    0.001605  -0.000166  -0.000290   0.002484  -0.001667   0.000113
    11  C    0.000049  -0.000171  -0.000014  -0.000000   0.000034   0.000001
    12  H   -0.004070   0.000957   0.000990  -0.001099   0.000022  -0.000010
    13  H    0.022440  -0.001127  -0.000448   0.001749  -0.000055   0.000006
    14  H   -0.001127   0.001089   0.000045  -0.000060   0.000003  -0.000001
    15  H   -0.000448   0.000045   0.011419  -0.006814   0.001161  -0.001004
    16  H    0.001749  -0.000060  -0.006814   0.039317  -0.002791   0.000435
    17  H   -0.000055   0.000003   0.001161  -0.002791   0.025912  -0.001912
    18  H    0.000006  -0.000001  -0.001004   0.000435  -0.001912   0.002431
    19  H   -0.000006   0.000002   0.000071  -0.000069   0.000854  -0.000272
    20  H    0.000001  -0.000001  -0.000026   0.000012  -0.000036   0.000086
    21  H    0.000009  -0.000012  -0.000120   0.000027  -0.000086   0.000131
    22  H   -0.000302   0.000574   0.000485  -0.000145   0.000036  -0.000044
    23  H   -0.000014   0.000013   0.000341  -0.000020   0.000001  -0.000004
    24  H    0.000341  -0.000034  -0.000014   0.000145  -0.000054   0.000002
    25  H   -0.000079   0.000004   0.000032  -0.000351   0.000212  -0.000006
    26  H   -0.000085   0.000009   0.000018  -0.000191   0.000615  -0.000020
    27  H    0.000110  -0.000153  -0.000004   0.000012  -0.000005   0.000000
    28  H   -0.000025   0.000024   0.000004  -0.000012   0.000032  -0.000003
    29  H    0.000022  -0.000067  -0.000011   0.000007  -0.000007   0.000002
              19         20         21         22         23         24
     1  C    0.000001   0.000003  -0.000024   0.001482   0.000005   0.000177
     2  C   -0.000648  -0.000050   0.002456  -0.014885  -0.001117  -0.000414
     3  C    0.000202  -0.000085  -0.000361   0.001025   0.000073  -0.000052
     4  C    0.000016   0.000193   0.000358  -0.000223   0.000004  -0.000023
     5  C   -0.001414  -0.000122   0.000644  -0.001713  -0.000042   0.000231
     6  C    0.002054   0.001172   0.001948   0.002617  -0.000055  -0.000022
     7  C   -0.000082  -0.000336  -0.003123   0.009186   0.000318   0.000017
     8  O    0.000016  -0.000215   0.000645  -0.005565   0.001157  -0.000001
     9  C    0.000786   0.000047  -0.002174   0.005763   0.000088  -0.000737
    10  C   -0.000757   0.000002   0.000203  -0.000324  -0.000004   0.001992
    11  C    0.000271   0.000005   0.000493  -0.001679  -0.000002  -0.000163
    12  H    0.000003  -0.000001  -0.000023   0.001201   0.000357  -0.000031
    13  H   -0.000006   0.000001   0.000009  -0.000302  -0.000014   0.000341
    14  H    0.000002  -0.000001  -0.000012   0.000574   0.000013  -0.000034
    15  H    0.000071  -0.000026  -0.000120   0.000485   0.000341  -0.000014
    16  H   -0.000069   0.000012   0.000027  -0.000145  -0.000020   0.000145
    17  H    0.000854  -0.000036  -0.000086   0.000036   0.000001  -0.000054
    18  H   -0.000272   0.000086   0.000131  -0.000044  -0.000004   0.000002
    19  H    0.003368  -0.000037  -0.001118   0.000119   0.000000  -0.000013
    20  H   -0.000037  -0.002211   0.000165  -0.000062   0.000007   0.000000
    21  H   -0.001118   0.000165   0.038607  -0.004582  -0.000019   0.000004
    22  H    0.000119  -0.000062  -0.004582   0.079340   0.000681  -0.000021
    23  H    0.000000   0.000007  -0.000019   0.000681  -0.009317  -0.000000
    24  H   -0.000013   0.000000   0.000004  -0.000021  -0.000000   0.000219
    25  H    0.000028  -0.000000  -0.000003   0.000005   0.000000  -0.000105
    26  H    0.000398  -0.000001  -0.000040   0.000024   0.000000  -0.000997
    27  H   -0.000015   0.000000   0.000059  -0.000315  -0.000001   0.000091
    28  H    0.000284  -0.000003  -0.000424   0.000249   0.000000  -0.000132
    29  H   -0.000071   0.000009   0.001097  -0.002147  -0.000001   0.000018
              25         26         27         28         29
     1  C   -0.000019  -0.000050   0.000021  -0.000006  -0.000019
     2  C    0.000168   0.000370   0.000373  -0.000290   0.001729
     3  C    0.000037   0.000116  -0.000032   0.000044  -0.000074
     4  C   -0.000014   0.000018   0.000002  -0.000017   0.000006
     5  C   -0.000220  -0.001710   0.000117  -0.000494   0.000337
     6  C    0.000017   0.000157  -0.000082   0.000321  -0.000439
     7  C   -0.000041  -0.000029   0.000030  -0.000018  -0.000552
     8  O    0.000001   0.000001  -0.000001   0.000001   0.000019
     9  C    0.000601  -0.000432  -0.000950  -0.000270  -0.001615
    10  C   -0.000124   0.000473   0.000569  -0.001024   0.000276
    11  C    0.000000   0.000756   0.000705   0.002300   0.002107
    12  H    0.000009   0.000007  -0.000032   0.000005  -0.000024
    13  H   -0.000079  -0.000085   0.000110  -0.000025   0.000022
    14  H    0.000004   0.000009  -0.000153   0.000024  -0.000067
    15  H    0.000032   0.000018  -0.000004   0.000004  -0.000011
    16  H   -0.000351  -0.000191   0.000012  -0.000012   0.000007
    17  H    0.000212   0.000615  -0.000005   0.000032  -0.000007
    18  H   -0.000006  -0.000020   0.000000  -0.000003   0.000002
    19  H    0.000028   0.000398  -0.000015   0.000284  -0.000071
    20  H   -0.000000  -0.000001   0.000000  -0.000003   0.000009
    21  H   -0.000003  -0.000040   0.000059  -0.000424   0.001097
    22  H    0.000005   0.000024  -0.000315   0.000249  -0.002147
    23  H    0.000000   0.000000  -0.000001   0.000000  -0.000001
    24  H   -0.000105  -0.000997   0.000091  -0.000132   0.000018
    25  H   -0.001363   0.000206  -0.000006   0.000013   0.000002
    26  H    0.000206   0.016025  -0.000132   0.000889  -0.000053
    27  H   -0.000006  -0.000132   0.000974  -0.000670   0.000306
    28  H    0.000013   0.000889  -0.000670   0.009597  -0.000922
    29  H    0.000002  -0.000053   0.000306  -0.000922   0.003494
 Mulliken charges and spin densities:
               1          2
     1  C    0.109430  -0.004928
     2  C   -0.335184   0.192310
     3  C    0.119866   0.016850
     4  C    0.091446   0.017501
     5  C   -0.068644   0.037689
     6  C    0.166878   0.018702
     7  C    0.083893   0.085124
     8  O   -0.105196   0.326250
     9  C   -0.305631   0.052277
    10  C    0.092337   0.021247
    11  C    0.082118   0.002972
    12  H    0.035498   0.011648
    13  H    0.069291   0.022697
    14  H    0.047032   0.001476
    15  H    0.033935   0.007099
    16  H    0.063583   0.036254
    17  H    0.054676   0.022689
    18  H    0.039097   0.002055
    19  H    0.038387   0.003972
    20  H    0.046925  -0.001484
    21  H    0.073123   0.034741
    22  H    0.091945   0.070783
    23  H    0.219762  -0.007549
    24  H    0.043899   0.000424
    25  H    0.031080  -0.000995
    26  H    0.060631   0.016340
    27  H    0.044213   0.000971
    28  H    0.055891   0.009455
    29  H    0.019720   0.003430
 Sum of Mulliken charges =   1.00000   1.00000
 Mulliken charges and spin densities with hydrogens summed into heavy atoms:
               1          2
     1  C    0.261251   0.030892
     2  C   -0.335184   0.192310
     3  C    0.217383   0.060203
     4  C    0.185218   0.042246
     5  C   -0.030258   0.041660
     6  C    0.286926   0.051959
     7  C    0.175838   0.155908
     8  O    0.114567   0.318701
     9  C   -0.305631   0.052277
    10  C    0.227947   0.037016
    11  C    0.201942   0.016828
 Electronic spatial extent (au):  <R**2>=           1512.0195
 Charge=              1.0000 electrons
 Dipole moment (field-independent basis, Debye):
    X=              1.3645    Y=              1.7510    Z=              0.3504  Tot=              2.2473
 Quadrupole moment (field-independent basis, Debye-Ang):
   XX=            -52.6876   YY=            -56.2792   ZZ=            -58.3360
   XY=              5.2904   XZ=              0.9602   YZ=             -0.5610
 Traceless Quadrupole moment (field-independent basis, Debye-Ang):
   XX=              3.0800   YY=             -0.5116   ZZ=             -2.5684
   XY=              5.2904   XZ=              0.9602   YZ=             -0.5610
 Octapole moment (field-independent basis, Debye-Ang**2):
  XXX=             18.9321  YYY=              5.9681  ZZZ=              2.1846  XYY=             10.6868
  XXY=             15.3720  XXZ=              1.1327  XZZ=              3.1810  YZZ=             -0.2191
  YYZ=             -1.1013  XYZ=              0.0526
 Hexadecapole moment (field-independent basis, Debye-Ang**3):
 XXXX=           -725.7758 YYYY=           -565.8692 ZZZZ=           -490.4658 XXXY=             57.4429
 XXXZ=             -6.3056 YYYX=              9.0372 YYYZ=             -3.8621 ZZZX=              9.7165
 ZZZY=             -2.6328 XXYY=           -203.0724 XXZZ=           -212.6085 YYZZ=           -175.7199
 XXYZ=             -1.6613 YYXZ=              2.7512 ZZXY=              2.9238
 N-N= 7.154223930824D+02 E-N=-2.496083634483D+03  KE= 4.610435510391D+02
                          Isotropic Fermi Contact Couplings
        Atom                 a.u.       MegaHertz       Gauss      10(-4) cm-1
     1  C(13)             -0.01053     -11.83243      -4.22211      -3.94687
     2  C(13)              0.01774      19.94289       7.11612       6.65223
     3  C(13)             -0.00751      -8.44285      -3.01262      -2.81623
     4  C(13)              0.00197       2.21666       0.79096       0.73940
     5  C(13)              0.00099       1.11707       0.39860       0.37261
     6  C(13)             -0.00268      -3.01529      -1.07593      -1.00579
     7  C(13)             -0.00093      -1.04731      -0.37371      -0.34934
     8  O(17)              0.12466     -75.56977     -26.96517     -25.20736
     9  C(13)             -0.00041      -0.46574      -0.16619      -0.15536
    10  C(13)              0.00553       6.21733       2.21850       2.07388
    11  C(13)             -0.00286      -3.21762      -1.14813      -1.07328
    12  H(1)               0.00403      17.99245       6.42015       6.00164
    13  H(1)               0.00952      42.53892      15.17895      14.18946
    14  H(1)               0.00063       2.80663       1.00148       0.93619
    15  H(1)               0.00151       6.76862       2.41521       2.25777
    16  H(1)               0.01562      69.81676      24.91235      23.28836
    17  H(1)               0.00995      44.45818      15.86379      14.82965
    18  H(1)               0.00130       5.83043       2.08044       1.94482
    19  H(1)               0.00187       8.35465       2.98115       2.78681
    20  H(1)              -0.00050      -2.21979      -0.79207      -0.74044
    21  H(1)               0.01567      70.05280      24.99658      23.36710
    22  H(1)               0.03330     148.84204      53.11054      49.64836
    23  H(1)              -0.00415     -18.56860      -6.62574      -6.19382
    24  H(1)               0.00026       1.18226       0.42186       0.39436
    25  H(1)              -0.00035      -1.54923      -0.55280      -0.51677
    26  H(1)               0.00667      29.81883      10.64010       9.94649
    27  H(1)               0.00047       2.08301       0.74327       0.69482
    28  H(1)               0.00392      17.54029       6.25881       5.85081
    29  H(1)               0.00219       9.80368       3.49820       3.27016
 --------------------------------------------------------
       Center         ----  Spin Dipole Couplings  ----
                      3XX-RR        3YY-RR        3ZZ-RR
 --------------------------------------------------------
     1   Atom        0.007839     -0.001903     -0.005936
     2   Atom        0.215577     -0.178269     -0.037308
     3   Atom       -0.025914     -0.029837      0.055751
     4   Atom       -0.014649     -0.019778      0.034427
     5   Atom       -0.018794     -0.026679      0.045473
     6   Atom       -0.022883     -0.019783      0.042666
     7   Atom       -0.033102     -0.137795      0.170897
     8   Atom       -0.270969     -0.665208      0.936177
     9   Atom        0.038128      0.012205     -0.050333
    10   Atom        0.034935     -0.016866     -0.018069
    11   Atom        0.007828     -0.003428     -0.004400
    12   Atom       -0.002648      0.004287     -0.001639
    13   Atom       -0.001389      0.001674     -0.000285
    14   Atom       -0.002248      0.005727     -0.003479
    15   Atom        0.000325     -0.008715      0.008390
    16   Atom       -0.001360     -0.003548      0.004908
    17   Atom        0.002906     -0.000307     -0.002599
    18   Atom       -0.001350      0.003639     -0.002289
    19   Atom        0.002512      0.002130     -0.004642
    20   Atom       -0.001410      0.005687     -0.004277
    21   Atom       -0.004850     -0.003606      0.008456
    22   Atom       -0.013059      0.011034      0.002025
    23   Atom       -0.025294      0.045613     -0.020319
    24   Atom        0.004130      0.000127     -0.004257
    25   Atom        0.002551     -0.004293      0.001742
    26   Atom        0.002932     -0.001690     -0.001242
    27   Atom        0.001463     -0.000661     -0.000801
    28   Atom        0.001928     -0.002605      0.000678
    29   Atom        0.001346     -0.004215      0.002869
 --------------------------------------------------------
                        XY            XZ            YZ
 --------------------------------------------------------
     1   Atom       -0.003635      0.012797     -0.004343
     2   Atom        0.032825      0.243809      0.020883
     3   Atom        0.002985      0.014040      0.012653
     4   Atom        0.000981      0.027210      0.005359
     5   Atom       -0.006586      0.038432     -0.027549
     6   Atom       -0.000622      0.018012     -0.015774
     7   Atom       -0.023680      0.163823     -0.050601
     8   Atom        0.026925      0.784262      0.034767
     9   Atom        0.074953     -0.009948     -0.006161
    10   Atom        0.014927      0.016394      0.004504
    11   Atom        0.008108      0.000636      0.003853
    12   Atom        0.001280     -0.001294     -0.005441
    13   Atom       -0.003419      0.004067     -0.004060
    14   Atom       -0.003497     -0.000183      0.001669
    15   Atom       -0.000650      0.000461      0.004579
    16   Atom       -0.004048      0.006482     -0.002974
    17   Atom        0.005427      0.004191      0.003922
    18   Atom       -0.003142     -0.001557      0.005087
    19   Atom        0.007433     -0.000544     -0.002255
    20   Atom       -0.002186     -0.000394     -0.002527
    21   Atom        0.001130     -0.005267     -0.003860
    22   Atom       -0.007877     -0.006018      0.023241
    23   Atom        0.030457      0.004335     -0.017649
    24   Atom       -0.003588      0.001351     -0.001324
    25   Atom        0.001278      0.002452      0.001265
    26   Atom        0.003186     -0.001981     -0.002700
    27   Atom       -0.003007     -0.002002      0.001518
    28   Atom        0.000995     -0.003672     -0.000842
    29   Atom       -0.001363     -0.002492     -0.000029
 --------------------------------------------------------


 ---------------------------------------------------------------------------------
              Anisotropic Spin Dipole Couplings in Principal Axis System
 ---------------------------------------------------------------------------------

       Atom             a.u.   MegaHertz   Gauss  10(-4) cm-1        Axes

              Baa    -0.0139    -1.865    -0.665    -0.622 -0.4794  0.1667  0.8616
     1 C(13)  Bbb    -0.0031    -0.417    -0.149    -0.139  0.3204  0.9473 -0.0050
              Bcc     0.0170     2.282     0.814     0.761  0.8170 -0.2736  0.5075
 
              Baa    -0.1856   -24.912    -8.889    -8.310 -0.5017 -0.1693  0.8483
     2 C(13)  Bbb    -0.1809   -24.276    -8.662    -8.098 -0.1481  0.9830  0.1085
              Bcc     0.3666    49.189    17.552    16.408  0.8523  0.0712  0.5182
 
              Baa    -0.0319    -4.282    -1.528    -1.428 -0.2467  0.9640 -0.0996
     3 C(13)  Bbb    -0.0281    -3.766    -1.344    -1.256  0.9550  0.2244 -0.1939
              Bcc     0.0600     8.048     2.872     2.684  0.1645  0.1430  0.9760
 
              Baa    -0.0270    -3.622    -1.292    -1.208  0.8926  0.1843 -0.4115
     4 C(13)  Bbb    -0.0200    -2.678    -0.956    -0.893 -0.2005  0.9797  0.0038
              Bcc     0.0469     6.300     2.248     2.102  0.4039  0.0791  0.9114
 
              Baa    -0.0413    -5.536    -1.975    -1.847  0.6332 -0.6113 -0.4748
     5 C(13)  Bbb    -0.0301    -4.034    -1.439    -1.346  0.6661  0.7427 -0.0680
              Bcc     0.0713     9.570     3.415     3.192  0.3942 -0.2732  0.8775
 
              Baa    -0.0292    -3.924    -1.400    -1.309  0.8315 -0.4614 -0.3095
     6 C(13)  Bbb    -0.0214    -2.876    -1.026    -0.959  0.5038  0.8609  0.0703
              Bcc     0.0507     6.800     2.427     2.268  0.2340 -0.2144  0.9483
 
              Baa    -0.1461   -19.604    -6.995    -6.539 -0.0852  0.9761  0.1998
     7 C(13)  Bbb    -0.1234   -16.562    -5.910    -5.524  0.8732  0.1697 -0.4569
              Bcc     0.2695    36.165    12.905    12.063  0.4799 -0.1356  0.8668
 
              Baa    -0.6715    48.589    17.338    16.207 -0.4744  0.8542  0.2129
     8 O(17)  Bbb    -0.6517    47.155    16.826    15.729  0.7615  0.5195 -0.3875
              Bcc     1.3232   -95.743   -34.164   -31.937  0.4416  0.0217  0.8969
 
              Baa    -0.0528    -7.079    -2.526    -2.361  0.4762 -0.4795  0.7371
     9 C(13)  Bbb    -0.0494    -6.624    -2.363    -2.209 -0.4366  0.5987  0.6715
              Bcc     0.1021    13.702     4.889     4.571  0.7633  0.6416 -0.0757
 
              Baa    -0.0228    -3.054    -1.090    -1.019 -0.2413 -0.1242  0.9625
    10 C(13)  Bbb    -0.0209    -2.798    -0.999    -0.933 -0.2733  0.9603  0.0554
              Bcc     0.0436     5.853     2.088     1.952  0.9312  0.2496  0.2657
 
              Baa    -0.0096    -1.292    -0.461    -0.431 -0.3411  0.7760 -0.5305
    11 C(13)  Bbb    -0.0028    -0.373    -0.133    -0.124 -0.3643  0.4111  0.8356
              Bcc     0.0124     1.665     0.594     0.555  0.8666  0.4783  0.1424
 
              Baa    -0.0050    -2.653    -0.947    -0.885  0.2155  0.4724  0.8546
    12 H(1)   Bbb    -0.0028    -1.517    -0.541    -0.506  0.9623 -0.2517 -0.1035
              Bcc     0.0078     4.171     1.488     1.391  0.1663  0.8447 -0.5088
 
              Baa    -0.0049    -2.638    -0.941    -0.880  0.7399 -0.0300 -0.6721
    13 H(1)   Bbb    -0.0029    -1.544    -0.551    -0.515  0.4558  0.7572  0.4679
              Bcc     0.0078     4.182     1.492     1.395 -0.4948  0.6525 -0.5739
 
              Baa    -0.0041    -2.169    -0.774    -0.723 -0.5558 -0.3287  0.7636
    14 H(1)   Bbb    -0.0032    -1.720    -0.614    -0.574  0.7573  0.1787  0.6282
              Bcc     0.0073     3.889     1.388     1.297 -0.3429  0.9274  0.1495
 
              Baa    -0.0099    -5.292    -1.888    -1.765  0.0723  0.9671 -0.2437
    15 H(1)   Bbb     0.0004     0.197     0.070     0.066  0.9969 -0.0778 -0.0129
              Bcc     0.0095     5.094     1.818     1.699  0.0314  0.2420  0.9698
 
              Baa    -0.0070    -3.754    -1.339    -1.252  0.7276  0.6447 -0.2343
    16 H(1)   Bbb    -0.0035    -1.873    -0.668    -0.625 -0.4300  0.6948  0.5765
              Bcc     0.0105     5.626     2.008     1.877  0.5345 -0.3187  0.7827
 
              Baa    -0.0055    -2.957    -1.055    -0.986 -0.0366 -0.5746  0.8176
    17 H(1)   Bbb    -0.0041    -2.179    -0.778    -0.727  0.6991 -0.5994 -0.3899
              Bcc     0.0096     5.136     1.833     1.713  0.7141  0.5573  0.4236
 
              Baa    -0.0052    -2.790    -0.995    -0.931 -0.0760 -0.5163  0.8530
    18 H(1)   Bbb    -0.0027    -1.419    -0.506    -0.473  0.9320  0.2673  0.2448
              Bcc     0.0079     4.209     1.502     1.404 -0.3544  0.8136  0.4609
 
              Baa    -0.0062    -3.329    -1.188    -1.111 -0.4553  0.5852  0.6710
    19 H(1)   Bbb    -0.0038    -2.018    -0.720    -0.673  0.5475 -0.4103  0.7293
              Bcc     0.0100     5.347     1.908     1.784  0.7021  0.6995 -0.1336
 
              Baa    -0.0051    -2.731    -0.974    -0.911  0.2573  0.2691  0.9281
    20 H(1)   Bbb    -0.0017    -0.897    -0.320    -0.299  0.9354  0.1716 -0.3090
              Bcc     0.0068     3.628     1.295     1.210 -0.2424  0.9477 -0.2075
 
              Baa    -0.0067    -3.576    -1.276    -1.193  0.9329  0.0931  0.3479
    21 H(1)   Bbb    -0.0047    -2.489    -0.888    -0.830 -0.1752  0.9613  0.2125
              Bcc     0.0114     6.065     2.164     2.023 -0.3147 -0.2592  0.9131
 
              Baa    -0.0172    -9.182    -3.276    -3.063 -0.1744 -0.6542  0.7359
    22 H(1)   Bbb    -0.0152    -8.086    -2.885    -2.697  0.9613  0.0486  0.2711
              Bcc     0.0324    17.267     6.161     5.760 -0.2131  0.7547  0.6204
 
              Baa    -0.0420   -22.385    -7.988    -7.467  0.8029 -0.3730 -0.4651
    23 H(1)   Bbb    -0.0178    -9.502    -3.390    -3.169  0.5013  0.0001  0.8653
              Bcc     0.0598    31.887    11.378    10.636  0.3227  0.9278 -0.1870
 
              Baa    -0.0046    -2.478    -0.884    -0.827 -0.0568  0.2271  0.9722
    24 H(1)   Bbb    -0.0019    -1.016    -0.363    -0.339  0.5310  0.8315 -0.1632
              Bcc     0.0065     3.494     1.247     1.166  0.8455 -0.5070  0.1678
 
              Baa    -0.0046    -2.478    -0.884    -0.826 -0.1244  0.9813 -0.1466
    25 H(1)   Bbb    -0.0003    -0.179    -0.064    -0.060 -0.6549  0.0298  0.7552
              Bcc     0.0050     2.656     0.948     0.886  0.7454  0.1900  0.6389
 
              Baa    -0.0044    -2.335    -0.833    -0.779 -0.1956  0.8008  0.5662
    26 H(1)   Bbb    -0.0015    -0.792    -0.283    -0.264  0.5878 -0.3664  0.7213
              Bcc     0.0059     3.127     1.116     1.043  0.7850  0.4738 -0.3990
 
              Baa    -0.0028    -1.492    -0.532    -0.498  0.5488  0.8319 -0.0824
    27 H(1)   Bbb    -0.0019    -1.032    -0.368    -0.344  0.3875 -0.1658  0.9068
              Bcc     0.0047     2.524     0.900     0.842  0.7407 -0.5296 -0.4134
 
              Baa    -0.0028    -1.505    -0.537    -0.502 -0.1232  0.9865  0.1080
    28 H(1)   Bbb    -0.0024    -1.292    -0.461    -0.431  0.6455 -0.0030  0.7638
              Bcc     0.0052     2.798     0.998     0.933  0.7538  0.1638 -0.6364
 
              Baa    -0.0046    -2.446    -0.873    -0.816  0.2589  0.9617  0.0903
    29 H(1)   Bbb    -0.0002    -0.107    -0.038    -0.036  0.7509 -0.2592  0.6074
              Bcc     0.0048     2.553     0.911     0.851 -0.6075  0.0895  0.7893
 

 ---------------------------------------------------------------------------------

 ******************************Gaussian NBO Version 3.1******************************
             N A T U R A L   A T O M I C   O R B I T A L   A N D
          N A T U R A L   B O N D   O R B I T A L   A N A L Y S I S
 ******************************Gaussian NBO Version 3.1******************************
       /RESON  / : Allow strongly delocalized NBO set

 Analyzing the SCF density

 Job title: 33                                                              

 Storage needed:    181404 in NPA,    239731 in NBO ( 939519601 available)
 GSVD:  LWork=       34902 too small for GESVD, short by       13385 words or       13385 for optimal perf.


 NATURAL POPULATIONS:  Natural atomic orbital occupancies 
                                                          
   NAO  Atom  No  lang   Type(AO)    Occupancy
 --------------------------------------------
     1    C    1  S      Cor( 1S)     1.99911
     2    C    1  S      Val( 2S)     1.06730
     3    C    1  S      Ryd( 3S)     0.00113
     4    C    1  px     Val( 2p)     1.23520
     5    C    1  px     Ryd( 3p)     0.00432
     6    C    1  py     Val( 2p)     1.07809
     7    C    1  py     Ryd( 3p)     0.00271
     8    C    1  pz     Val( 2p)     1.24307
     9    C    1  pz     Ryd( 3p)     0.00476
    10    C    1  dxy    Ryd( 3d)     0.00024
    11    C    1  dxz    Ryd( 3d)     0.00052
    12    C    1  dyz    Ryd( 3d)     0.00054
    13    C    1  dx2y2  Ryd( 3d)     0.00068
    14    C    1  dz2    Ryd( 3d)     0.00037

    15    C    2  S      Cor( 1S)     1.99876
    16    C    2  S      Val( 2S)     0.89859
    17    C    2  S      Ryd( 3S)     0.00342
    18    C    2  px     Val( 2p)     0.95446
    19    C    2  px     Ryd( 3p)     0.00319
    20    C    2  py     Val( 2p)     1.11530
    21    C    2  py     Ryd( 3p)     0.00711
    22    C    2  pz     Val( 2p)     1.04012
    23    C    2  pz     Ryd( 3p)     0.00437
    24    C    2  dxy    Ryd( 3d)     0.00092
    25    C    2  dxz    Ryd( 3d)     0.00102
    26    C    2  dyz    Ryd( 3d)     0.00111
    27    C    2  dx2y2  Ryd( 3d)     0.00104
    28    C    2  dz2    Ryd( 3d)     0.00069

    29    C    3  S      Cor( 1S)     1.99905
    30    C    3  S      Val( 2S)     1.01261
    31    C    3  S      Ryd( 3S)     0.00215
    32    C    3  px     Val( 2p)     1.24783
    33    C    3  px     Ryd( 3p)     0.00435
    34    C    3  py     Val( 2p)     1.05032
    35    C    3  py     Ryd( 3p)     0.00338
    36    C    3  pz     Val( 2p)     1.09989
    37    C    3  pz     Ryd( 3p)     0.00461
    38    C    3  dxy    Ryd( 3d)     0.00046
    39    C    3  dxz    Ryd( 3d)     0.00052
    40    C    3  dyz    Ryd( 3d)     0.00081
    41    C    3  dx2y2  Ryd( 3d)     0.00078
    42    C    3  dz2    Ryd( 3d)     0.00047

    43    C    4  S      Cor( 1S)     1.99912
    44    C    4  S      Val( 2S)     1.01992
    45    C    4  S      Ryd( 3S)     0.00125
    46    C    4  px     Val( 2p)     1.22229
    47    C    4  px     Ryd( 3p)     0.00491
    48    C    4  py     Val( 2p)     1.11845
    49    C    4  py     Ryd( 3p)     0.00412
    50    C    4  pz     Val( 2p)     1.05454
    51    C    4  pz     Ryd( 3p)     0.00339
    52    C    4  dxy    Ryd( 3d)     0.00075
    53    C    4  dxz    Ryd( 3d)     0.00064
    54    C    4  dyz    Ryd( 3d)     0.00049
    55    C    4  dx2y2  Ryd( 3d)     0.00050
    56    C    4  dz2    Ryd( 3d)     0.00070

    57    C    5  S      Cor( 1S)     1.99889
    58    C    5  S      Val( 2S)     0.94554
    59    C    5  S      Ryd( 3S)     0.00282
    60    C    5  px     Val( 2p)     1.08597
    61    C    5  px     Ryd( 3p)     0.00483
    62    C    5  py     Val( 2p)     1.12405
    63    C    5  py     Ryd( 3p)     0.00686
    64    C    5  pz     Val( 2p)     1.04302
    65    C    5  pz     Ryd( 3p)     0.00495
    66    C    5  dxy    Ryd( 3d)     0.00081
    67    C    5  dxz    Ryd( 3d)     0.00089
    68    C    5  dyz    Ryd( 3d)     0.00059
    69    C    5  dx2y2  Ryd( 3d)     0.00072
    70    C    5  dz2    Ryd( 3d)     0.00090

    71    C    6  S      Cor( 1S)     1.99906
    72    C    6  S      Val( 2S)     1.02478
    73    C    6  S      Ryd( 3S)     0.00161
    74    C    6  px     Val( 2p)     1.13728
    75    C    6  px     Ryd( 3p)     0.00427
    76    C    6  py     Val( 2p)     1.07506
    77    C    6  py     Ryd( 3p)     0.00377
    78    C    6  pz     Val( 2p)     1.18945
    79    C    6  pz     Ryd( 3p)     0.00545
    80    C    6  dxy    Ryd( 3d)     0.00068
    81    C    6  dxz    Ryd( 3d)     0.00049
    82    C    6  dyz    Ryd( 3d)     0.00040
    83    C    6  dx2y2  Ryd( 3d)     0.00062
    84    C    6  dz2    Ryd( 3d)     0.00079

    85    C    7  S      Cor( 1S)     1.99869
    86    C    7  S      Val( 2S)     0.93767
    87    C    7  S      Ryd( 3S)     0.00420
    88    C    7  px     Val( 2p)     0.73128
    89    C    7  px     Ryd( 3p)     0.00755
    90    C    7  py     Val( 2p)     1.15332
    91    C    7  py     Ryd( 3p)     0.00431
    92    C    7  pz     Val( 2p)     1.00375
    93    C    7  pz     Ryd( 3p)     0.00305
    94    C    7  dxy    Ryd( 3d)     0.00137
    95    C    7  dxz    Ryd( 3d)     0.00170
    96    C    7  dyz    Ryd( 3d)     0.00103
    97    C    7  dx2y2  Ryd( 3d)     0.00199
    98    C    7  dz2    Ryd( 3d)     0.00115

    99    O    8  S      Cor( 1S)     1.99972
   100    O    8  S      Val( 2S)     1.67764
   101    O    8  S      Ryd( 3S)     0.00108
   102    O    8  px     Val( 2p)     1.52594
   103    O    8  px     Ryd( 3p)     0.00172
   104    O    8  py     Val( 2p)     1.64983
   105    O    8  py     Ryd( 3p)     0.00192
   106    O    8  pz     Val( 2p)     1.63811
   107    O    8  pz     Ryd( 3p)     0.00173
   108    O    8  dxy    Ryd( 3d)     0.00097
   109    O    8  dxz    Ryd( 3d)     0.00058
   110    O    8  dyz    Ryd( 3d)     0.00071
   111    O    8  dx2y2  Ryd( 3d)     0.00150
   112    O    8  dz2    Ryd( 3d)     0.00066

   113    C    9  S      Cor( 1S)     1.99880
   114    C    9  S      Val( 2S)     0.87249
   115    C    9  S      Ryd( 3S)     0.00280
   116    C    9  px     Val( 2p)     1.03428
   117    C    9  px     Ryd( 3p)     0.00540
   118    C    9  py     Val( 2p)     1.02749
   119    C    9  py     Ryd( 3p)     0.00413
   120    C    9  pz     Val( 2p)     1.09477
   121    C    9  pz     Ryd( 3p)     0.00445
   122    C    9  dxy    Ryd( 3d)     0.00092
   123    C    9  dxz    Ryd( 3d)     0.00103
   124    C    9  dyz    Ryd( 3d)     0.00075
   125    C    9  dx2y2  Ryd( 3d)     0.00082
   126    C    9  dz2    Ryd( 3d)     0.00099

   127    C   10  S      Cor( 1S)     1.99915
   128    C   10  S      Val( 2S)     1.06916
   129    C   10  S      Ryd( 3S)     0.00121
   130    C   10  px     Val( 2p)     1.11140
   131    C   10  px     Ryd( 3p)     0.00316
   132    C   10  py     Val( 2p)     1.24725
   133    C   10  py     Ryd( 3p)     0.00345
   134    C   10  pz     Val( 2p)     1.18565
   135    C   10  pz     Ryd( 3p)     0.00350
   136    C   10  dxy    Ryd( 3d)     0.00048
   137    C   10  dxz    Ryd( 3d)     0.00051
   138    C   10  dyz    Ryd( 3d)     0.00025
   139    C   10  dx2y2  Ryd( 3d)     0.00048
   140    C   10  dz2    Ryd( 3d)     0.00064

   141    C   11  S      Cor( 1S)     1.99916
   142    C   11  S      Val( 2S)     1.06679
   143    C   11  S      Ryd( 3S)     0.00122
   144    C   11  px     Val( 2p)     1.22759
   145    C   11  px     Ryd( 3p)     0.00406
   146    C   11  py     Val( 2p)     1.22688
   147    C   11  py     Ryd( 3p)     0.00349
   148    C   11  pz     Val( 2p)     1.10217
   149    C   11  pz     Ryd( 3p)     0.00305
   150    C   11  dxy    Ryd( 3d)     0.00039
   151    C   11  dxz    Ryd( 3d)     0.00071
   152    C   11  dyz    Ryd( 3d)     0.00030
   153    C   11  dx2y2  Ryd( 3d)     0.00048
   154    C   11  dz2    Ryd( 3d)     0.00050

   155    H   12  S      Val( 1S)     0.75936
   156    H   12  S      Ryd( 2S)     0.00171
   157    H   12  px     Ryd( 2p)     0.00051
   158    H   12  py     Ryd( 2p)     0.00025
   159    H   12  pz     Ryd( 2p)     0.00032

   160    H   13  S      Val( 1S)     0.72689
   161    H   13  S      Ryd( 2S)     0.00086
   162    H   13  px     Ryd( 2p)     0.00045
   163    H   13  py     Ryd( 2p)     0.00018
   164    H   13  pz     Ryd( 2p)     0.00043

   165    H   14  S      Val( 1S)     0.75647
   166    H   14  S      Ryd( 2S)     0.00116
   167    H   14  px     Ryd( 2p)     0.00020
   168    H   14  py     Ryd( 2p)     0.00034
   169    H   14  pz     Ryd( 2p)     0.00048

   170    H   15  S      Val( 1S)     0.74051
   171    H   15  S      Ryd( 2S)     0.00208
   172    H   15  px     Ryd( 2p)     0.00069
   173    H   15  py     Ryd( 2p)     0.00013
   174    H   15  pz     Ryd( 2p)     0.00020

   175    H   16  S      Val( 1S)     0.71861
   176    H   16  S      Ryd( 2S)     0.00139
   177    H   16  px     Ryd( 2p)     0.00030
   178    H   16  py     Ryd( 2p)     0.00018
   179    H   16  pz     Ryd( 2p)     0.00057

   180    H   17  S      Val( 1S)     0.73244
   181    H   17  S      Ryd( 2S)     0.00144
   182    H   17  px     Ryd( 2p)     0.00047
   183    H   17  py     Ryd( 2p)     0.00025
   184    H   17  pz     Ryd( 2p)     0.00033

   185    H   18  S      Val( 1S)     0.74566
   186    H   18  S      Ryd( 2S)     0.00170
   187    H   18  px     Ryd( 2p)     0.00041
   188    H   18  py     Ryd( 2p)     0.00047
   189    H   18  pz     Ryd( 2p)     0.00014

   190    H   19  S      Val( 1S)     0.72353
   191    H   19  S      Ryd( 2S)     0.00172
   192    H   19  px     Ryd( 2p)     0.00034
   193    H   19  py     Ryd( 2p)     0.00047
   194    H   19  pz     Ryd( 2p)     0.00017

   195    H   20  S      Val( 1S)     0.73168
   196    H   20  S      Ryd( 2S)     0.00205
   197    H   20  px     Ryd( 2p)     0.00045
   198    H   20  py     Ryd( 2p)     0.00043
   199    H   20  pz     Ryd( 2p)     0.00014

   200    H   21  S      Val( 1S)     0.71619
   201    H   21  S      Ryd( 2S)     0.00128
   202    H   21  px     Ryd( 2p)     0.00016
   203    H   21  py     Ryd( 2p)     0.00017
   204    H   21  pz     Ryd( 2p)     0.00074

   205    H   22  S      Val( 1S)     0.70632
   206    H   22  S      Ryd( 2S)     0.00195
   207    H   22  px     Ryd( 2p)     0.00009
   208    H   22  py     Ryd( 2p)     0.00038
   209    H   22  pz     Ryd( 2p)     0.00063

   210    H   23  S      Val( 1S)     0.50072
   211    H   23  S      Ryd( 2S)     0.00122
   212    H   23  px     Ryd( 2p)     0.00127
   213    H   23  py     Ryd( 2p)     0.00212
   214    H   23  pz     Ryd( 2p)     0.00135

   215    H   24  S      Val( 1S)     0.75640
   216    H   24  S      Ryd( 2S)     0.00113
   217    H   24  px     Ryd( 2p)     0.00024
   218    H   24  py     Ryd( 2p)     0.00061
   219    H   24  pz     Ryd( 2p)     0.00017

   220    H   25  S      Val( 1S)     0.76914
   221    H   25  S      Ryd( 2S)     0.00105
   222    H   25  px     Ryd( 2p)     0.00014
   223    H   25  py     Ryd( 2p)     0.00025
   224    H   25  pz     Ryd( 2p)     0.00065

   225    H   26  S      Val( 1S)     0.73616
   226    H   26  S      Ryd( 2S)     0.00109
   227    H   26  px     Ryd( 2p)     0.00049
   228    H   26  py     Ryd( 2p)     0.00036
   229    H   26  pz     Ryd( 2p)     0.00021

   230    H   27  S      Val( 1S)     0.75772
   231    H   27  S      Ryd( 2S)     0.00118
   232    H   27  px     Ryd( 2p)     0.00025
   233    H   27  py     Ryd( 2p)     0.00064
   234    H   27  pz     Ryd( 2p)     0.00013

   235    H   28  S      Val( 1S)     0.73867
   236    H   28  S      Ryd( 2S)     0.00111
   237    H   28  px     Ryd( 2p)     0.00051
   238    H   28  py     Ryd( 2p)     0.00029
   239    H   28  pz     Ryd( 2p)     0.00023

   240    H   29  S      Val( 1S)     0.77943
   241    H   29  S      Ryd( 2S)     0.00119
   242    H   29  px     Ryd( 2p)     0.00037
   243    H   29  py     Ryd( 2p)     0.00022
   244    H   29  pz     Ryd( 2p)     0.00048

 WARNING:  1 low occupancy (<1.9990e) core orbital  found on  C    2
           1 low occupancy (<1.9990e) core orbital  found on  C    5
           1 low occupancy (<1.9990e) core orbital  found on  C    7
           1 low occupancy (<1.9990e) core orbital  found on  C    9


 Summary of Natural Population Analysis:                  
                                                          
                                       Natural Population 
                Natural  -----------------------------------------------
    Atom  No    Charge         Core      Valence    Rydberg      Total
 -----------------------------------------------------------------------
      C    1   -0.63803      1.99911     4.62366    0.01525     6.63803
      C    2   -0.03011      1.99876     4.00847    0.02288     6.03011
      C    3   -0.42722      1.99905     4.41065    0.01752     6.42722
      C    4   -0.43105      1.99912     4.41520    0.01673     6.43105
      C    5   -0.22084      1.99889     4.19858    0.02337     6.22084
      C    6   -0.44371      1.99906     4.42657    0.01807     6.44371
      C    7    0.14894      1.99869     3.82602    0.02635     5.85106
      O    8   -0.50213      1.99972     6.49153    0.01088     8.50213
      C    9   -0.04910      1.99880     4.02901    0.02129     6.04910
      C   10   -0.62630      1.99915     4.61346    0.01368     6.62630
      C   11   -0.63680      1.99916     4.62344    0.01420     6.63680
      H   12    0.23786      0.00000     0.75936    0.00278     0.76214
      H   13    0.27120      0.00000     0.72689    0.00191     0.72880
      H   14    0.24136      0.00000     0.75647    0.00217     0.75864
      H   15    0.25640      0.00000     0.74051    0.00309     0.74360
      H   16    0.27896      0.00000     0.71861    0.00244     0.72104
      H   17    0.26507      0.00000     0.73244    0.00248     0.73493
      H   18    0.25162      0.00000     0.74566    0.00272     0.74838
      H   19    0.27376      0.00000     0.72353    0.00271     0.72624
      H   20    0.26525      0.00000     0.73168    0.00307     0.73475
      H   21    0.28146      0.00000     0.71619    0.00235     0.71854
      H   22    0.29062      0.00000     0.70632    0.00306     0.70938
      H   23    0.49332      0.00000     0.50072    0.00596     0.50668
      H   24    0.24144      0.00000     0.75640    0.00216     0.75856
      H   25    0.22877      0.00000     0.76914    0.00210     0.77123
      H   26    0.26170      0.00000     0.73616    0.00214     0.73830
      H   27    0.24008      0.00000     0.75772    0.00220     0.75992
      H   28    0.25918      0.00000     0.73867    0.00214     0.74082
      H   29    0.21831      0.00000     0.77943    0.00226     0.78169
 =======================================================================
   * Total *    1.00000     21.98951    62.76250    0.24799    85.00000

                                 Natural Population      
 --------------------------------------------------------
   Core                      21.98951 ( 99.9523% of  22)
   Valence                   62.76250 ( 99.6230% of  63)
   Natural Minimal Basis     84.75201 ( 99.7082% of  85)
   Natural Rydberg Basis      0.24799 (  0.2918% of  85)
 --------------------------------------------------------

    Atom  No          Natural Electron Configuration
 ----------------------------------------------------------------------------
      C    1      [core]2S( 1.07)2p( 3.56)3p( 0.01)
      C    2      [core]2S( 0.90)2p( 3.11)3p( 0.01)
      C    3      [core]2S( 1.01)2p( 3.40)3p( 0.01)
      C    4      [core]2S( 1.02)2p( 3.40)3p( 0.01)
      C    5      [core]2S( 0.95)2p( 3.25)3p( 0.02)
      C    6      [core]2S( 1.02)2p( 3.40)3p( 0.01)
      C    7      [core]2S( 0.94)2p( 2.89)3p( 0.01)3d( 0.01)
      O    8      [core]2S( 1.68)2p( 4.81)3p( 0.01)
      C    9      [core]2S( 0.87)2p( 3.16)3p( 0.01)
      C   10      [core]2S( 1.07)2p( 3.54)3p( 0.01)
      C   11      [core]2S( 1.07)2p( 3.56)3p( 0.01)
      H   12            1S( 0.76)
      H   13            1S( 0.73)
      H   14            1S( 0.76)
      H   15            1S( 0.74)
      H   16            1S( 0.72)
      H   17            1S( 0.73)
      H   18            1S( 0.75)
      H   19            1S( 0.72)
      H   20            1S( 0.73)
      H   21            1S( 0.72)
      H   22            1S( 0.71)
      H   23            1S( 0.50)
      H   24            1S( 0.76)
      H   25            1S( 0.77)
      H   26            1S( 0.74)
      H   27            1S( 0.76)
      H   28            1S( 0.74)
      H   29            1S( 0.78)


 ***************************************************
 *******         Alpha spin orbitals         *******
 ***************************************************


 NATURAL POPULATIONS:  Natural atomic orbital occupancies 
                                                          
   NAO  Atom  No  lang   Type(AO)    Occupancy      Energy
 ----------------------------------------------------------
     1    C    1  S      Cor( 1S)     0.99956     -10.22414
     2    C    1  S      Val( 2S)     0.53280      -0.39151
     3    C    1  S      Ryd( 3S)     0.00057       0.75152
     4    C    1  px     Val( 2p)     0.62265      -0.25264
     5    C    1  px     Ryd( 3p)     0.00258       0.49861
     6    C    1  py     Val( 2p)     0.53644      -0.23057
     7    C    1  py     Ryd( 3p)     0.00137       0.35567
     8    C    1  pz     Val( 2p)     0.62271      -0.24845
     9    C    1  pz     Ryd( 3p)     0.00256       0.49186
    10    C    1  dxy    Ryd( 3d)     0.00014       2.01728
    11    C    1  dxz    Ryd( 3d)     0.00028       2.22075
    12    C    1  dyz    Ryd( 3d)     0.00027       2.15869
    13    C    1  dx2y2  Ryd( 3d)     0.00034       2.17874
    14    C    1  dz2    Ryd( 3d)     0.00018       2.06135

    15    C    2  S      Cor( 1S)     0.99937     -10.26851
    16    C    2  S      Val( 2S)     0.45094      -0.37586
    17    C    2  S      Ryd( 3S)     0.00168       0.84623
    18    C    2  px     Val( 2p)     0.53921      -0.31019
    19    C    2  px     Ryd( 3p)     0.00189       0.59416
    20    C    2  py     Val( 2p)     0.55940      -0.30088
    21    C    2  py     Ryd( 3p)     0.00351       0.86607
    22    C    2  pz     Val( 2p)     0.54376      -0.30120
    23    C    2  pz     Ryd( 3p)     0.00221       0.65727
    24    C    2  dxy    Ryd( 3d)     0.00049       1.91085
    25    C    2  dxz    Ryd( 3d)     0.00070       2.00531
    26    C    2  dyz    Ryd( 3d)     0.00058       2.03367
    27    C    2  dx2y2  Ryd( 3d)     0.00055       2.10781
    28    C    2  dz2    Ryd( 3d)     0.00035       1.91550

    29    C    3  S      Cor( 1S)     0.99953     -10.22325
    30    C    3  S      Val( 2S)     0.50555      -0.37135
    31    C    3  S      Ryd( 3S)     0.00112       0.83903
    32    C    3  px     Val( 2p)     0.62459      -0.24749
    33    C    3  px     Ryd( 3p)     0.00263       0.69758
    34    C    3  py     Val( 2p)     0.52355      -0.24155
    35    C    3  py     Ryd( 3p)     0.00171       0.47369
    36    C    3  pz     Val( 2p)     0.56574      -0.23865
    37    C    3  pz     Ryd( 3p)     0.00248       0.48490
    38    C    3  dxy    Ryd( 3d)     0.00023       1.95195
    39    C    3  dxz    Ryd( 3d)     0.00028       2.15576
    40    C    3  dyz    Ryd( 3d)     0.00042       2.08070
    41    C    3  dx2y2  Ryd( 3d)     0.00039       2.19762
    42    C    3  dz2    Ryd( 3d)     0.00024       2.10107

    43    C    4  S      Cor( 1S)     0.99956     -10.21562
    44    C    4  S      Val( 2S)     0.50992      -0.36188
    45    C    4  S      Ryd( 3S)     0.00062       0.87505
    46    C    4  px     Val( 2p)     0.61311      -0.23447
    47    C    4  px     Ryd( 3p)     0.00251       0.73645
    48    C    4  py     Val( 2p)     0.55910      -0.22182
    49    C    4  py     Ryd( 3p)     0.00207       0.47720
    50    C    4  pz     Val( 2p)     0.53789      -0.22601
    51    C    4  pz     Ryd( 3p)     0.00173       0.45833
    52    C    4  dxy    Ryd( 3d)     0.00038       2.25950
    53    C    4  dxz    Ryd( 3d)     0.00034       2.12147
    54    C    4  dyz    Ryd( 3d)     0.00024       1.98824
    55    C    4  dx2y2  Ryd( 3d)     0.00025       2.02889
    56    C    4  dz2    Ryd( 3d)     0.00036       2.11650

    57    C    5  S      Cor( 1S)     0.99944     -10.22275
    58    C    5  S      Val( 2S)     0.47292      -0.33855
    59    C    5  S      Ryd( 3S)     0.00142       0.90029
    60    C    5  px     Val( 2p)     0.54477      -0.24450
    61    C    5  px     Ryd( 3p)     0.00252       0.66367
    62    C    5  py     Val( 2p)     0.56337      -0.23766
    63    C    5  py     Ryd( 3p)     0.00347       0.63821
    64    C    5  pz     Val( 2p)     0.53664      -0.24486
    65    C    5  pz     Ryd( 3p)     0.00250       0.57957
    66    C    5  dxy    Ryd( 3d)     0.00042       2.16830
    67    C    5  dxz    Ryd( 3d)     0.00045       2.07062
    68    C    5  dyz    Ryd( 3d)     0.00030       1.96655
    69    C    5  dx2y2  Ryd( 3d)     0.00036       2.00367
    70    C    5  dz2    Ryd( 3d)     0.00046       2.07709

    71    C    6  S      Cor( 1S)     0.99953     -10.23158
    72    C    6  S      Val( 2S)     0.51182      -0.38504
    73    C    6  S      Ryd( 3S)     0.00081       0.85327
    74    C    6  px     Val( 2p)     0.56837      -0.24763
    75    C    6  px     Ryd( 3p)     0.00216       0.51302
    76    C    6  py     Val( 2p)     0.53649      -0.24997
    77    C    6  py     Ryd( 3p)     0.00191       0.45922
    78    C    6  pz     Val( 2p)     0.60957      -0.25365
    79    C    6  pz     Ryd( 3p)     0.00311       0.65213
    80    C    6  dxy    Ryd( 3d)     0.00035       2.14415
    81    C    6  dxz    Ryd( 3d)     0.00025       2.03564
    82    C    6  dyz    Ryd( 3d)     0.00021       1.96317
    83    C    6  dx2y2  Ryd( 3d)     0.00031       1.99838
    84    C    6  dz2    Ryd( 3d)     0.00043       2.29451

    85    C    7  S      Cor( 1S)     0.99935     -10.33910
    86    C    7  S      Val( 2S)     0.46744      -0.41054
    87    C    7  S      Ryd( 3S)     0.00203       0.78251
    88    C    7  px     Val( 2p)     0.37355      -0.27716
    89    C    7  px     Ryd( 3p)     0.00368       0.48295
    90    C    7  py     Val( 2p)     0.57464      -0.30834
    91    C    7  py     Ryd( 3p)     0.00230       0.57422
    92    C    7  pz     Val( 2p)     0.54846      -0.30973
    93    C    7  pz     Ryd( 3p)     0.00142       0.60543
    94    C    7  dxy    Ryd( 3d)     0.00071       1.87772
    95    C    7  dxz    Ryd( 3d)     0.00102       1.98144
    96    C    7  dyz    Ryd( 3d)     0.00060       2.10294
    97    C    7  dx2y2  Ryd( 3d)     0.00101       2.11749
    98    C    7  dz2    Ryd( 3d)     0.00057       1.93193

    99    O    8  S      Cor( 1S)     0.99986     -19.19773
   100    O    8  S      Val( 2S)     0.84225      -1.11796
   101    O    8  S      Ryd( 3S)     0.00055       1.32766
   102    O    8  px     Val( 2p)     0.79566      -0.53896
   103    O    8  px     Ryd( 3p)     0.00093       0.89196
   104    O    8  py     Val( 2p)     0.82697      -0.52504
   105    O    8  py     Ryd( 3p)     0.00094       1.05117
   106    O    8  pz     Val( 2p)     0.94808      -0.55233
   107    O    8  pz     Ryd( 3p)     0.00101       0.88886
   108    O    8  dxy    Ryd( 3d)     0.00049       2.69538
   109    O    8  dxz    Ryd( 3d)     0.00026       2.64138
   110    O    8  dyz    Ryd( 3d)     0.00041       2.60385
   111    O    8  dx2y2  Ryd( 3d)     0.00075       3.02473
   112    O    8  dz2    Ryd( 3d)     0.00031       2.70020

   113    C    9  S      Cor( 1S)     0.99940     -10.23652
   114    C    9  S      Val( 2S)     0.43620      -0.33583
   115    C    9  S      Ryd( 3S)     0.00143       0.81226
   116    C    9  px     Val( 2p)     0.52973      -0.26671
   117    C    9  px     Ryd( 3p)     0.00270       0.71781
   118    C    9  py     Val( 2p)     0.52506      -0.26192
   119    C    9  py     Ryd( 3p)     0.00212       0.64247
   120    C    9  pz     Val( 2p)     0.54676      -0.26816
   121    C    9  pz     Ryd( 3p)     0.00232       0.77323
   122    C    9  dxy    Ryd( 3d)     0.00047       2.00985
   123    C    9  dxz    Ryd( 3d)     0.00057       2.13144
   124    C    9  dyz    Ryd( 3d)     0.00040       1.90221
   125    C    9  dx2y2  Ryd( 3d)     0.00041       2.04591
   126    C    9  dz2    Ryd( 3d)     0.00049       2.04510

   127    C   10  S      Cor( 1S)     0.99958     -10.20506
   128    C   10  S      Val( 2S)     0.53470      -0.37148
   129    C   10  S      Ryd( 3S)     0.00063       0.76766
   130    C   10  px     Val( 2p)     0.56610      -0.22111
   131    C   10  px     Ryd( 3p)     0.00164       0.43708
   132    C   10  py     Val( 2p)     0.62537      -0.23093
   133    C   10  py     Ryd( 3p)     0.00191       0.53312
   134    C   10  pz     Val( 2p)     0.59288      -0.22088
   135    C   10  pz     Ryd( 3p)     0.00180       0.50765
   136    C   10  dxy    Ryd( 3d)     0.00026       2.18286
   137    C   10  dxz    Ryd( 3d)     0.00027       2.12868
   138    C   10  dyz    Ryd( 3d)     0.00013       2.04163
   139    C   10  dx2y2  Ryd( 3d)     0.00024       2.11699
   140    C   10  dz2    Ryd( 3d)     0.00032       2.27571

   141    C   11  S      Cor( 1S)     0.99958     -10.20498
   142    C   11  S      Val( 2S)     0.53319      -0.37075
   143    C   11  S      Ryd( 3S)     0.00061       0.75925
   144    C   11  px     Val( 2p)     0.61601      -0.23067
   145    C   11  px     Ryd( 3p)     0.00203       0.53062
   146    C   11  py     Val( 2p)     0.61470      -0.22978
   147    C   11  py     Ryd( 3p)     0.00176       0.50744
   148    C   11  pz     Val( 2p)     0.55069      -0.21420
   149    C   11  pz     Ryd( 3p)     0.00154       0.43098
   150    C   11  dxy    Ryd( 3d)     0.00019       2.15850
   151    C   11  dxz    Ryd( 3d)     0.00036       2.25791
   152    C   11  dyz    Ryd( 3d)     0.00015       2.01559
   153    C   11  dx2y2  Ryd( 3d)     0.00024       2.16262
   154    C   11  dz2    Ryd( 3d)     0.00025       2.14808

   155    H   12  S      Val( 1S)     0.38424      -0.09416
   156    H   12  S      Ryd( 2S)     0.00098       0.23406
   157    H   12  px     Ryd( 2p)     0.00025       2.07090
   158    H   12  py     Ryd( 2p)     0.00012       1.67916
   159    H   12  pz     Ryd( 2p)     0.00016       1.74731

   160    H   13  S      Val( 1S)     0.37272      -0.07554
   161    H   13  S      Ryd( 2S)     0.00048       0.25595
   162    H   13  px     Ryd( 2p)     0.00023       1.94033
   163    H   13  py     Ryd( 2p)     0.00009       1.66242
   164    H   13  pz     Ryd( 2p)     0.00022       1.91556

   165    H   14  S      Val( 1S)     0.37898      -0.07965
   166    H   14  S      Ryd( 2S)     0.00059       0.25991
   167    H   14  px     Ryd( 2p)     0.00010       1.68411
   168    H   14  py     Ryd( 2p)     0.00017       1.81468
   169    H   14  pz     Ryd( 2p)     0.00024       2.03314

   170    H   15  S      Val( 1S)     0.37317      -0.06114
   171    H   15  S      Ryd( 2S)     0.00122       0.23347
   172    H   15  px     Ryd( 2p)     0.00034       2.21075
   173    H   15  py     Ryd( 2p)     0.00006       1.68727
   174    H   15  pz     Ryd( 2p)     0.00012       1.75568

   175    H   16  S      Val( 1S)     0.37310      -0.06964
   176    H   16  S      Ryd( 2S)     0.00075       0.24587
   177    H   16  px     Ryd( 2p)     0.00016       1.89026
   178    H   16  py     Ryd( 2p)     0.00010       1.70250
   179    H   16  pz     Ryd( 2p)     0.00029       2.03569

   180    H   17  S      Val( 1S)     0.37445      -0.05395
   181    H   17  S      Ryd( 2S)     0.00077       0.24712
   182    H   17  px     Ryd( 2p)     0.00024       2.03031
   183    H   17  py     Ryd( 2p)     0.00013       1.79569
   184    H   17  pz     Ryd( 2p)     0.00017       1.82959

   185    H   18  S      Val( 1S)     0.37349      -0.04829
   186    H   18  S      Ryd( 2S)     0.00085       0.23816
   187    H   18  px     Ryd( 2p)     0.00021       2.01487
   188    H   18  py     Ryd( 2p)     0.00024       1.97370
   189    H   18  pz     Ryd( 2p)     0.00007       1.67983

   190    H   19  S      Val( 1S)     0.36346      -0.03538
   191    H   19  S      Ryd( 2S)     0.00088       0.20930
   192    H   19  px     Ryd( 2p)     0.00018       1.89937
   193    H   19  py     Ryd( 2p)     0.00023       1.99482
   194    H   19  pz     Ryd( 2p)     0.00008       1.85743

   195    H   20  S      Val( 1S)     0.36527      -0.06147
   196    H   20  S      Ryd( 2S)     0.00100       0.23732
   197    H   20  px     Ryd( 2p)     0.00022       1.94188
   198    H   20  py     Ryd( 2p)     0.00021       1.89635
   199    H   20  pz     Ryd( 2p)     0.00008       1.80145

   200    H   21  S      Val( 1S)     0.37108      -0.07271
   201    H   21  S      Ryd( 2S)     0.00073       0.22892
   202    H   21  px     Ryd( 2p)     0.00008       1.70524
   203    H   21  py     Ryd( 2p)     0.00008       1.69989
   204    H   21  pz     Ryd( 2p)     0.00039       2.20897

   205    H   22  S      Val( 1S)     0.37958      -0.11948
   206    H   22  S      Ryd( 2S)     0.00102       0.21364
   207    H   22  px     Ryd( 2p)     0.00005       1.77272
   208    H   22  py     Ryd( 2p)     0.00024       1.85891
   209    H   22  pz     Ryd( 2p)     0.00031       1.97220

   210    H   23  S      Val( 1S)     0.24689      -0.08568
   211    H   23  S      Ryd( 2S)     0.00061       0.26458
   212    H   23  px     Ryd( 2p)     0.00065       1.63481
   213    H   23  py     Ryd( 2p)     0.00104       2.17852
   214    H   23  pz     Ryd( 2p)     0.00074       1.51319

   215    H   24  S      Val( 1S)     0.37844      -0.06075
   216    H   24  S      Ryd( 2S)     0.00058       0.26970
   217    H   24  px     Ryd( 2p)     0.00012       1.73479
   218    H   24  py     Ryd( 2p)     0.00030       2.17665
   219    H   24  pz     Ryd( 2p)     0.00009       1.67961

   220    H   25  S      Val( 1S)     0.38419      -0.06314
   221    H   25  S      Ryd( 2S)     0.00053       0.30060
   222    H   25  px     Ryd( 2p)     0.00007       1.68358
   223    H   25  py     Ryd( 2p)     0.00013       1.74069
   224    H   25  pz     Ryd( 2p)     0.00033       2.20229

   225    H   26  S      Val( 1S)     0.37411      -0.05863
   226    H   26  S      Ryd( 2S)     0.00057       0.24659
   227    H   26  px     Ryd( 2p)     0.00024       1.98357
   228    H   26  py     Ryd( 2p)     0.00018       1.86642
   229    H   26  pz     Ryd( 2p)     0.00011       1.74274

   230    H   27  S      Val( 1S)     0.37924      -0.06264
   231    H   27  S      Ryd( 2S)     0.00059       0.27053
   232    H   27  px     Ryd( 2p)     0.00013       1.73907
   233    H   27  py     Ryd( 2p)     0.00032       2.20065
   234    H   27  pz     Ryd( 2p)     0.00007       1.65517

   235    H   28  S      Val( 1S)     0.37323      -0.05677
   236    H   28  S      Ryd( 2S)     0.00058       0.24700
   237    H   28  px     Ryd( 2p)     0.00026       2.02575
   238    H   28  py     Ryd( 2p)     0.00015       1.81954
   239    H   28  pz     Ryd( 2p)     0.00012       1.74387

   240    H   29  S      Val( 1S)     0.39116      -0.07669
   241    H   29  S      Ryd( 2S)     0.00059       0.29254
   242    H   29  px     Ryd( 2p)     0.00019       1.97054
   243    H   29  py     Ryd( 2p)     0.00011       1.68528
   244    H   29  pz     Ryd( 2p)     0.00024       1.94377


 Summary of Natural Population Analysis:                  
                                                          
                                       Natural Population 
                Natural  -----------------------------------------------
    Atom  No    Charge         Core      Valence    Rydberg      Total
 -----------------------------------------------------------------------
      C    1   -0.32244      0.99956     2.31460    0.00828     3.32244
      C    2   -0.10463      0.99937     2.09331    0.01195     3.10463
      C    3   -0.22847      0.99953     2.21943    0.00951     3.22847
      C    4   -0.22807      0.99956     2.22002    0.00849     3.22807
      C    5   -0.12904      0.99944     2.11770    0.01190     3.12904
      C    6   -0.23530      0.99953     2.22625    0.00952     3.23530
      C    7    0.02321      0.99935     1.96410    0.01334     2.97679
      O    8   -0.41848      0.99986     3.41296    0.00565     4.41848
      C    9   -0.04807      0.99940     2.03775    0.01092     3.04807
      C   10   -0.32582      0.99958     2.31905    0.00719     3.32582
      C   11   -0.32130      0.99958     2.31459    0.00713     3.32130
      H   12    0.11423      0.00000     0.38424    0.00152     0.38577
      H   13    0.12626      0.00000     0.37272    0.00102     0.37374
      H   14    0.11993      0.00000     0.37898    0.00110     0.38007
      H   15    0.12509      0.00000     0.37317    0.00174     0.37491
      H   16    0.12561      0.00000     0.37310    0.00129     0.37439
      H   17    0.12425      0.00000     0.37445    0.00130     0.37575
      H   18    0.12515      0.00000     0.37349    0.00136     0.37485
      H   19    0.13516      0.00000     0.36346    0.00137     0.36484
      H   20    0.13321      0.00000     0.36527    0.00152     0.36679
      H   21    0.12764      0.00000     0.37108    0.00129     0.37236
      H   22    0.11882      0.00000     0.37958    0.00160     0.38118
      H   23    0.25006      0.00000     0.24689    0.00305     0.24994
      H   24    0.12047      0.00000     0.37844    0.00109     0.37953
      H   25    0.11475      0.00000     0.38419    0.00105     0.38525
      H   26    0.12478      0.00000     0.37411    0.00111     0.37522
      H   27    0.11966      0.00000     0.37924    0.00110     0.38034
      H   28    0.12566      0.00000     0.37323    0.00110     0.37434
      H   29    0.10771      0.00000     0.39116    0.00112     0.39229
 =======================================================================
   * Total *   -0.00000     10.99477    31.87658    0.12865    43.00000

                                 Natural Population      
 --------------------------------------------------------
   Core                      10.99477 ( 99.9524% of  11)
   Valence                   31.87658 ( 99.6143% of  32)
   Natural Minimal Basis     42.87135 ( 99.7008% of  43)
   Natural Rydberg Basis      0.12865 (  0.2992% of  43)
 --------------------------------------------------------

    Atom  No          Natural Electron Configuration
 ----------------------------------------------------------------------------
      C    1      [core]2S( 0.53)2p( 1.78)3p( 0.01)
      C    2      [core]2S( 0.45)2p( 1.64)3p( 0.01)
      C    3      [core]2S( 0.51)2p( 1.71)3p( 0.01)
      C    4      [core]2S( 0.51)2p( 1.71)3p( 0.01)
      C    5      [core]2S( 0.47)2p( 1.64)3p( 0.01)
      C    6      [core]2S( 0.51)2p( 1.71)3p( 0.01)
      C    7      [core]2S( 0.47)2p( 1.50)3p( 0.01)
      O    8      [core]2S( 0.84)2p( 2.57)
      C    9      [core]2S( 0.44)2p( 1.60)3p( 0.01)
      C   10      [core]2S( 0.53)2p( 1.78)3p( 0.01)
      C   11      [core]2S( 0.53)2p( 1.78)3p( 0.01)
      H   12            1S( 0.38)
      H   13            1S( 0.37)
      H   14            1S( 0.38)
      H   15            1S( 0.37)
      H   16            1S( 0.37)
      H   17            1S( 0.37)
      H   18            1S( 0.37)
      H   19            1S( 0.36)
      H   20            1S( 0.37)
      H   21            1S( 0.37)
      H   22            1S( 0.38)
      H   23            1S( 0.25)
      H   24            1S( 0.38)
      H   25            1S( 0.38)
      H   26            1S( 0.37)
      H   27            1S( 0.38)
      H   28            1S( 0.37)
      H   29            1S( 0.39)


 NATURAL BOND ORBITAL ANALYSIS, alpha spin orbitals:

                       Occupancies       Lewis Structure    Low   High
           Occ.    -------------------  -----------------   occ   occ
  Cycle   Thresh.   Lewis   Non-Lewis     CR  BD  3C  LP    (L)   (NL)   Dev
 =============================================================================
   1(1)    0.90    42.65444   0.34556     11  30   0   2     0      0    0.01
 -----------------------------------------------------------------------------

 Structure accepted: No low occupancy Lewis orbitals

 --------------------------------------------------------
   Core                     10.99478 ( 99.953% of  11)
   Valence Lewis            31.65967 ( 98.936% of  32)
  ==================       ============================
   Total Lewis              42.65444 ( 99.196% of  43)
  -----------------------------------------------------
   Valence non-Lewis         0.26167 (  0.609% of  43)
   Rydberg non-Lewis         0.08388 (  0.195% of  43)
  ==================       ============================
   Total non-Lewis           0.34556 (  0.804% of  43)
 --------------------------------------------------------


       (Occupancy)   Bond orbital/ Coefficients/ Hybrids
 ---------------------------------------------------------------------------------
     1. (0.98968) BD ( 1) C   1 - C   2  
                ( 46.54%)   0.6822* C   1 s( 30.25%)p 2.30( 69.71%)d 0.00(  0.04%)
                                            0.0004  0.5500  0.0037  0.0155  0.0004
                                           -0.8182 -0.0041  0.1657 -0.0023 -0.0018
                                            0.0008 -0.0074 -0.0170 -0.0097
                ( 53.46%)   0.7312* C   2 s( 28.18%)p 2.55( 71.78%)d 0.00(  0.04%)
                                            0.0001  0.5301  0.0294 -0.0180 -0.0020
                                            0.8317  0.0034 -0.1603 -0.0055  0.0025
                                            0.0017 -0.0046 -0.0158 -0.0098
     2. (0.99218) BD ( 1) C   1 - H  12  
                ( 61.43%)   0.7838* C   1 s( 22.65%)p 3.41( 77.31%)d 0.00(  0.04%)
                                           -0.0001  0.4759 -0.0009  0.7699 -0.0137
                                            0.2676  0.0241 -0.3286 -0.0051  0.0079
                                           -0.0114 -0.0034  0.0136 -0.0061
                ( 38.57%)   0.6210* H  12 s( 99.92%)p 0.00(  0.08%)
                                            0.9996  0.0005 -0.0224 -0.0126  0.0135
     3. (0.99227) BD ( 1) C   1 - H  13  
                ( 62.57%)   0.7910* C   1 s( 23.79%)p 3.20( 76.17%)d 0.00(  0.04%)
                                            0.0001 -0.4878 -0.0028  0.6190 -0.0101
                                           -0.1981 -0.0219  0.5819 -0.0042  0.0045
                                           -0.0164  0.0043 -0.0087 -0.0041
                ( 37.43%)   0.6118* H  13 s( 99.91%)p 0.00(  0.09%)
                                           -0.9996 -0.0009 -0.0201  0.0093 -0.0196
     4. (0.99302) BD ( 1) C   1 - H  14  
                ( 62.00%)   0.7874* C   1 s( 23.22%)p 3.31( 76.74%)d 0.00(  0.04%)
                                           -0.0001  0.4818 -0.0019 -0.1516 -0.0012
                                            0.4675  0.0206  0.7247 -0.0164 -0.0027
                                           -0.0043  0.0150 -0.0032  0.0119
                ( 38.00%)   0.6164* H  14 s( 99.92%)p 0.00(  0.08%)
                                            0.9996 -0.0008  0.0061 -0.0180 -0.0219
     5. (0.98269) BD ( 1) C   2 - C   3  
                ( 53.20%)   0.7294* C   2 s( 24.07%)p 3.15( 75.88%)d 0.00(  0.05%)
                                           -0.0002  0.4906 -0.0065  0.1565  0.0077
                                           -0.4496  0.0322 -0.7284 -0.0245 -0.0050
                                           -0.0053  0.0189 -0.0042  0.0072
                ( 46.80%)   0.6841* C   3 s( 26.23%)p 2.81( 73.72%)d 0.00(  0.05%)
                                            0.0004  0.5120 -0.0120 -0.1232  0.0070
                                            0.5258  0.0232  0.6668 -0.0181 -0.0038
                                           -0.0052  0.0187 -0.0055  0.0114
     6. (0.98441) BD ( 1) C   2 - C   7  
                ( 50.65%)   0.7117* C   2 s( 22.53%)p 3.43( 77.37%)d 0.00(  0.10%)
                                           -0.0000  0.4747 -0.0008  0.6445  0.0261
                                           -0.1785  0.0347  0.5697  0.0045 -0.0087
                                            0.0258 -0.0080  0.0135  0.0031
                ( 49.35%)   0.7025* C   7 s( 28.78%)p 2.47( 71.13%)d 0.00(  0.09%)
                                            0.0003  0.5362 -0.0173 -0.5184  0.0134
                                            0.2691  0.0214 -0.6079  0.0037 -0.0090
                                            0.0230 -0.0119  0.0076  0.0080
     7. (0.97393) BD ( 1) C   2 - C   9  
                ( 52.18%)   0.7224* C   2 s( 25.02%)p 2.99( 74.93%)d 0.00(  0.05%)
                                            0.0000  0.4999 -0.0171 -0.7470 -0.0117
                                           -0.2681  0.0375  0.3432 -0.0060  0.0136
                                           -0.0119 -0.0075  0.0100 -0.0033
                ( 47.82%)   0.6915* C   9 s( 23.08%)p 3.33( 76.86%)d 0.00(  0.07%)
                                            0.0001  0.4802 -0.0128  0.6636 -0.0205
                                            0.4610  0.0302 -0.3380 -0.0016  0.0152
                                           -0.0145 -0.0078  0.0107 -0.0074
     8. (0.99077) BD ( 1) C   3 - C   4  
                ( 50.94%)   0.7137* C   3 s( 26.34%)p 2.80( 73.62%)d 0.00(  0.05%)
                                            0.0000  0.5132 -0.0000 -0.2465  0.0105
                                           -0.7986 -0.0150  0.1900 -0.0343  0.0105
                                           -0.0038 -0.0113 -0.0125 -0.0064
                ( 49.06%)   0.7005* C   4 s( 25.63%)p 2.90( 74.32%)d 0.00(  0.05%)
                                            0.0001  0.5063 -0.0016  0.2859  0.0145
                                            0.7541 -0.0089 -0.3018 -0.0368  0.0111
                                           -0.0023 -0.0082 -0.0149 -0.0090
     9. (0.99100) BD ( 1) C   3 - H  15  
                ( 62.73%)   0.7920* C   3 s( 23.52%)p 3.25( 76.44%)d 0.00(  0.04%)
                                           -0.0001  0.4849  0.0062  0.8468 -0.0122
                                           -0.0003 -0.0021 -0.2158 -0.0258  0.0018
                                           -0.0051 -0.0004  0.0172 -0.0082
                ( 37.27%)   0.6105* H  15 s( 99.91%)p 0.00(  0.09%)
                                            0.9995 -0.0012 -0.0278  0.0009  0.0117
    10. (0.99072) BD ( 1) C   3 - H  16  
                ( 62.67%)   0.7916* C   3 s( 23.71%)p 3.22( 76.25%)d 0.00(  0.04%)
                                            0.0002 -0.4869 -0.0062  0.4537 -0.0247
                                           -0.2904  0.0068  0.6866  0.0132  0.0078
                                           -0.0141  0.0098 -0.0034 -0.0067
                ( 37.33%)   0.6110* H  16 s( 99.91%)p 0.00(  0.09%)
                                           -0.9995  0.0008 -0.0137  0.0098 -0.0257
    11. (0.98718) BD ( 1) C   4 - C   5  
                ( 49.07%)   0.7005* C   4 s( 26.78%)p 2.73( 73.17%)d 0.00(  0.05%)
                                            0.0003  0.5174 -0.0109 -0.2465 -0.0099
                                            0.0724 -0.0396  0.8149  0.0018 -0.0019
                                           -0.0096  0.0072  0.0003  0.0192
                ( 50.93%)   0.7136* C   5 s( 24.92%)p 3.01( 75.03%)d 0.00(  0.06%)
                                           -0.0000  0.4992 -0.0038  0.2176 -0.0209
                                           -0.1975 -0.0529 -0.8128  0.0017 -0.0018
                                           -0.0118  0.0030  0.0021  0.0200
    12. (0.99098) BD ( 1) C   4 - H  17  
                ( 62.54%)   0.7908* C   4 s( 23.58%)p 3.24( 76.38%)d 0.00(  0.04%)
                                            0.0001 -0.4856 -0.0053  0.6729 -0.0188
                                            0.2671  0.0221  0.4887  0.0043 -0.0068
                                           -0.0150 -0.0050 -0.0104  0.0017
                ( 37.46%)   0.6120* H  17 s( 99.91%)p 0.00(  0.09%)
                                           -0.9995  0.0014 -0.0215 -0.0132 -0.0172
    13. (0.99179) BD ( 1) C   4 - H  18  
                ( 62.67%)   0.7916* C   4 s( 23.79%)p 3.20( 76.17%)d 0.00(  0.04%)
                                           -0.0001  0.4877  0.0066  0.6350 -0.0197
                                           -0.5946 -0.0076 -0.0650 -0.0177 -0.0169
                                            0.0000  0.0007  0.0025 -0.0093
                ( 37.33%)   0.6110* H  18 s( 99.91%)p 0.00(  0.09%)
                                            0.9995 -0.0027 -0.0192  0.0230  0.0052
    14. (0.98663) BD ( 1) C   5 - C   6  
                ( 49.71%)   0.7050* C   5 s( 24.28%)p 3.12( 75.65%)d 0.00(  0.06%)
                                           -0.0001  0.4928 -0.0029  0.7189 -0.0075
                                            0.0694 -0.0473  0.4813  0.0317  0.0071
                                            0.0177  0.0043  0.0146 -0.0038
                ( 50.29%)   0.7092* C   6 s( 27.69%)p 2.61( 72.26%)d 0.00(  0.05%)
                                            0.0001  0.5261 -0.0109 -0.7182 -0.0006
                                           -0.1775 -0.0357 -0.4166  0.0223  0.0022
                                            0.0170  0.0011  0.0125 -0.0014
    15. (0.97786) BD ( 1) C   5 - C   9  
                ( 48.85%)   0.6989* C   5 s( 24.96%)p 3.00( 74.99%)d 0.00(  0.05%)
                                            0.0002  0.4993 -0.0175 -0.4259 -0.0403
                                            0.7520 -0.0265  0.0124  0.0203 -0.0131
                                            0.0017 -0.0016 -0.0151 -0.0106
                ( 51.15%)   0.7152* C   9 s( 23.75%)p 3.21( 76.20%)d 0.00(  0.05%)
                                           -0.0000  0.4871 -0.0139  0.2578 -0.0422
                                           -0.8299 -0.0100  0.0676  0.0168 -0.0153
                                           -0.0004 -0.0002 -0.0117 -0.0126
    16. (0.98917) BD ( 1) C   5 - H  19  
                ( 63.81%)   0.7988* C   5 s( 25.38%)p 2.94( 74.59%)d 0.00(  0.03%)
                                            0.0002 -0.5033 -0.0209  0.5021 -0.0098
                                            0.6226 -0.0012 -0.3255  0.0063 -0.0130
                                            0.0068  0.0093  0.0029  0.0049
                ( 36.19%)   0.6016* H  19 s( 99.90%)p 0.00(  0.10%)
                                           -0.9995  0.0041 -0.0187 -0.0228  0.0109
    17. (0.98790) BD ( 1) C   6 - C   7  
                ( 47.52%)   0.6894* C   6 s( 24.83%)p 3.02( 75.11%)d 0.00(  0.06%)
                                            0.0002  0.4983  0.0032  0.2830  0.0351
                                            0.7940  0.0091 -0.1974  0.0195  0.0108
                                           -0.0032 -0.0108 -0.0158 -0.0085
                ( 52.48%)   0.7244* C   7 s( 27.64%)p 2.62( 72.32%)d 0.00(  0.04%)
                                           -0.0001  0.5258  0.0006 -0.1703  0.0358
                                           -0.7905  0.0065  0.2599  0.0202  0.0086
                                           -0.0007 -0.0076 -0.0151 -0.0075
    18. (0.98919) BD ( 1) C   6 - H  20  
                ( 63.40%)   0.7962* C   6 s( 23.54%)p 3.25( 76.42%)d 0.00(  0.04%)
                                            0.0001 -0.4852 -0.0033 -0.6208  0.0070
                                            0.5780  0.0046  0.2096 -0.0285  0.0146
                                            0.0076 -0.0060 -0.0039  0.0064
                ( 36.60%)   0.6050* H  20 s( 99.91%)p 0.00(  0.09%)
                                           -0.9995  0.0033  0.0218 -0.0215 -0.0034
    19. (0.99036) BD ( 1) C   6 - H  21  
                ( 62.83%)   0.7927* C   6 s( 23.72%)p 3.21( 76.24%)d 0.00(  0.04%)
                                           -0.0002  0.4870  0.0072 -0.1312  0.0168
                                           -0.0449 -0.0231  0.8616 -0.0056 -0.0011
                                           -0.0055  0.0012  0.0001  0.0194
                ( 37.17%)   0.6097* H  21 s( 99.90%)p 0.00(  0.10%)
                                            0.9995 -0.0003  0.0036  0.0057 -0.0306
    20. (0.99735) BD ( 1) C   7 - O   8  
                ( 30.98%)   0.5566* C   7 s( 19.49%)p 4.11( 80.21%)d 0.02(  0.30%)
                                           -0.0000  0.4390  0.0474  0.8344  0.0411
                                            0.0075 -0.0048 -0.3226  0.0034  0.0034
                                           -0.0329 -0.0005  0.0408 -0.0146
                ( 69.02%)   0.8308* O   8 s( 34.08%)p 1.93( 65.86%)d 0.00(  0.06%)
                                           -0.0000  0.5838 -0.0030 -0.7586  0.0062
                                            0.0323 -0.0048  0.2864  0.0023 -0.0111
                                           -0.0114  0.0033  0.0160 -0.0099
    21. (0.99131) BD ( 1) C   7 - H  22  
                ( 62.58%)   0.7911* C   7 s( 23.99%)p 3.17( 75.95%)d 0.00(  0.06%)
                                           -0.0003  0.4898 -0.0019 -0.0014  0.0199
                                            0.5493 -0.0089  0.6763  0.0025 -0.0007
                                            0.0001  0.0194 -0.0103  0.0089
                ( 37.42%)   0.6117* H  22 s( 99.89%)p 0.00(  0.11%)
                                            0.9994 -0.0054  0.0031 -0.0212 -0.0254
    22. (0.99422) BD ( 1) O   8 - H  23  
                ( 75.33%)   0.8679* O   8 s( 19.67%)p 4.08( 80.25%)d 0.00(  0.09%)
                                            0.0002  0.4432  0.0155  0.2957  0.0285
                                            0.8180  0.0173 -0.2114 -0.0126  0.0018
                                            0.0021 -0.0067 -0.0255 -0.0123
                ( 24.67%)   0.4967* H  23 s( 99.53%)p 0.00(  0.47%)
                                            0.9976 -0.0053 -0.0266 -0.0615  0.0153
    23. (0.98691) BD ( 1) C   9 - C  10  
                ( 52.80%)   0.7266* C   9 s( 26.57%)p 2.76( 73.38%)d 0.00(  0.05%)
                                           -0.0000  0.5153  0.0149 -0.6751 -0.0151
                                            0.0506  0.0025 -0.5244  0.0132 -0.0021
                                            0.0179 -0.0018  0.0116  0.0022
                ( 47.20%)   0.6871* C  10 s( 29.89%)p 2.34( 70.07%)d 0.00(  0.05%)
                                            0.0005  0.5467 -0.0027  0.6897 -0.0021
                                           -0.0619 -0.0011  0.4703  0.0033 -0.0019
                                            0.0175 -0.0018  0.0126 -0.0007
    24. (0.98737) BD ( 1) C   9 - C  11  
                ( 52.63%)   0.7255* C   9 s( 26.40%)p 2.79( 73.55%)d 0.00(  0.04%)
                                            0.0000  0.5137  0.0135 -0.1887 -0.0207
                                            0.3069  0.0008  0.7780 -0.0012 -0.0026
                                           -0.0064  0.0128 -0.0011  0.0147
                ( 47.37%)   0.6882* C  11 s( 29.90%)p 2.34( 70.06%)d 0.00(  0.04%)
                                            0.0005  0.5468 -0.0036  0.2434 -0.0042
                                           -0.2957 -0.0019 -0.7442  0.0007 -0.0033
                                           -0.0096  0.0110 -0.0005  0.0140
    25. (0.99270) BD ( 1) C  10 - H  24  
                ( 62.03%)   0.7876* C  10 s( 23.06%)p 3.33( 76.90%)d 0.00(  0.04%)
                                           -0.0001  0.4803  0.0008 -0.2926 -0.0183
                                            0.8260 -0.0083 -0.0200 -0.0141 -0.0097
                                           -0.0005 -0.0002 -0.0143 -0.0100
                ( 37.97%)   0.6162* H  24 s( 99.92%)p 0.00(  0.08%)
                                            0.9996 -0.0007  0.0124 -0.0259  0.0016
    26. (0.99389) BD ( 1) C  10 - H  25  
                ( 61.50%)   0.7842* C  10 s( 23.74%)p 3.21( 76.22%)d 0.00(  0.04%)
                                            0.0001 -0.4872 -0.0008 -0.1522  0.0279
                                            0.2498 -0.0050  0.8221  0.0050  0.0017
                                            0.0071 -0.0095  0.0009 -0.0161
                ( 38.50%)   0.6205* H  25 s( 99.92%)p 0.00(  0.08%)
                                           -0.9996  0.0004  0.0007 -0.0076 -0.0273
    27. (0.99200) BD ( 1) C  10 - H  26  
                ( 62.41%)   0.7900* C  10 s( 23.20%)p 3.31( 76.76%)d 0.00(  0.04%)
                                            0.0001 -0.4817 -0.0029  0.6439  0.0119
                                            0.5008 -0.0071 -0.3188  0.0182 -0.0143
                                            0.0099  0.0077 -0.0027  0.0055
                ( 37.59%)   0.6131* H  26 s( 99.91%)p 0.00(  0.09%)
                                           -0.9996  0.0001 -0.0228 -0.0162  0.0094
    28. (0.99287) BD ( 1) C  11 - H  27  
                ( 61.96%)   0.7871* C  11 s( 23.03%)p 3.34( 76.93%)d 0.00(  0.04%)
                                           -0.0001  0.4799  0.0006 -0.2492 -0.0061
                                            0.8383 -0.0003 -0.0621  0.0235 -0.0085
                                            0.0011 -0.0033 -0.0146 -0.0102
                ( 38.04%)   0.6168* H  27 s( 99.92%)p 0.00(  0.08%)
                                            0.9996 -0.0009  0.0100 -0.0269 -0.0002
    29. (0.99210) BD ( 1) C  11 - H  28  
                ( 62.52%)   0.7907* C  11 s( 23.35%)p 3.28( 76.61%)d 0.00(  0.04%)
                                            0.0001 -0.4832 -0.0036  0.6780 -0.0026
                                            0.4553 -0.0134 -0.3140 -0.0178 -0.0141
                                            0.0086  0.0067 -0.0052  0.0067
                ( 37.48%)   0.6122* H  28 s( 99.91%)p 0.00(  0.09%)
                                           -0.9996  0.0002 -0.0228 -0.0138  0.0123
    30. (0.99362) BD ( 1) C  11 - H  29  
                ( 60.80%)   0.7797* C  11 s( 23.59%)p 3.24( 76.36%)d 0.00(  0.04%)
                                           -0.0001  0.4857  0.0012  0.6467 -0.0192
                                           -0.0431  0.0091  0.5853  0.0219 -0.0012
                                            0.0178 -0.0015  0.0103  0.0024
                ( 39.20%)   0.6261* H  29 s( 99.92%)p 0.00(  0.08%)
                                            0.9996 -0.0008 -0.0165  0.0005 -0.0226
    31. (0.99956) CR ( 1) C   1           s(100.00%)p 0.00(  0.00%)
                                            1.0000 -0.0001 -0.0000 -0.0000 -0.0000
                                            0.0004  0.0000 -0.0001 -0.0000  0.0000
                                           -0.0000  0.0000  0.0000  0.0000
    32. (0.99937) CR ( 1) C   2           s(100.00%)p 0.00(  0.00%)
                                            1.0000  0.0000 -0.0000  0.0001  0.0000
                                           -0.0001  0.0000 -0.0001 -0.0000 -0.0000
                                            0.0000  0.0000  0.0000  0.0000
    33. (0.99953) CR ( 1) C   3           s(100.00%)p 0.00(  0.00%)
                                            1.0000 -0.0000  0.0000  0.0001 -0.0000
                                           -0.0001 -0.0000 -0.0004  0.0000 -0.0000
                                            0.0000 -0.0000  0.0000 -0.0000
    34. (0.99956) CR ( 1) C   4           s(100.00%)p 0.00(  0.00%)
                                            1.0000 -0.0001  0.0000  0.0000  0.0000
                                           -0.0002  0.0000 -0.0003  0.0000 -0.0000
                                            0.0000 -0.0000  0.0000 -0.0000
    35. (0.99944) CR ( 1) C   5           s(100.00%)p 0.00(  0.00%)
                                            1.0000  0.0000  0.0000  0.0001  0.0000
                                           -0.0003  0.0000  0.0001 -0.0000  0.0000
                                           -0.0000 -0.0000  0.0000  0.0000
    36. (0.99953) CR ( 1) C   6           s(100.00%)p 0.00(  0.00%)
                                            1.0000 -0.0001  0.0000  0.0001 -0.0000
                                           -0.0002 -0.0000  0.0003 -0.0000 -0.0000
                                           -0.0000  0.0000  0.0000  0.0000
    37. (0.99935) CR ( 1) C   7           s(100.00%)p 0.00(  0.00%)
                                            1.0000  0.0001  0.0000  0.0002  0.0000
                                           -0.0000 -0.0000  0.0004  0.0000  0.0000
                                           -0.0000  0.0000 -0.0000 -0.0000
    38. (0.99986) CR ( 1) O   8           s(100.00%)p 0.00(  0.00%)
                                            1.0000 -0.0001 -0.0000 -0.0001 -0.0000
                                           -0.0001 -0.0000  0.0001  0.0000 -0.0000
                                           -0.0000  0.0000  0.0000  0.0000
    39. (0.99940) CR ( 1) C   9           s(100.00%)
                                            1.0000 -0.0001  0.0000 -0.0001  0.0000
                                           -0.0001 -0.0000  0.0000  0.0000 -0.0000
                                            0.0000  0.0000 -0.0000  0.0000
    40. (0.99958) CR ( 1) C  10           s(100.00%)p 0.00(  0.00%)
                                            1.0000 -0.0002  0.0000 -0.0004 -0.0000
                                            0.0000  0.0000 -0.0003 -0.0000  0.0000
                                           -0.0000  0.0000 -0.0000  0.0000
    41. (0.99958) CR ( 1) C  11           s(100.00%)p 0.00(  0.00%)
                                            1.0000 -0.0002  0.0000 -0.0001  0.0000
                                            0.0002  0.0000  0.0004  0.0000  0.0000
                                            0.0000 -0.0000 -0.0000 -0.0000
    42. (0.99092) LP ( 1) O   8           s( 45.64%)p 1.19( 54.32%)d 0.00(  0.04%)
                                            0.0001  0.6756 -0.0049  0.4149  0.0001
                                           -0.5707  0.0068 -0.2126  0.0016  0.0164
                                            0.0043 -0.0065  0.0055  0.0089
    43. (0.98268) LP ( 2) O   8           s(  0.60%)p99.99( 99.35%)d 0.09(  0.05%)
                                            0.0000  0.0773  0.0052  0.4047 -0.0038
                                            0.0468 -0.0009  0.9096 -0.0096  0.0077
                                           -0.0102  0.0175 -0.0060  0.0052
    44. (0.00274) RY*( 1) C   1           s(  1.76%)p53.91( 94.84%)d 1.93(  3.40%)
                                            0.0000  0.0064  0.1325  0.0169  0.6962
                                            0.0060  0.0336  0.0130  0.6798 -0.1170
                                            0.0728 -0.1074  0.0451  0.0382
    45. (0.00240) RY*( 2) C   1           s(  0.00%)p 1.00( 95.48%)d 0.05(  4.52%)
                                           -0.0000  0.0014  0.0013 -0.0112 -0.6796
                                            0.0001  0.1304  0.0110  0.6897  0.1378
                                           -0.0350 -0.1511  0.0455  0.0056
    46. (0.00089) RY*( 3) C   1           s( 54.07%)p 0.83( 45.05%)d 0.02(  0.87%)
                                            0.0000  0.0183  0.7351  0.0008 -0.1151
                                            0.0162 -0.6608 -0.0035  0.0192  0.0203
                                           -0.0129  0.0748  0.0348  0.0369
    47. (0.00009) RY*( 4) C   1           s( 39.95%)p 1.37( 54.83%)d 0.13(  5.21%)
    48. (0.00001) RY*( 5) C   1           s(  0.27%)p13.81(  3.70%)d99.99( 96.03%)
    49. (0.00000) RY*( 6) C   1           s(  0.01%)p 1.00(  0.70%)d99.99( 99.29%)
    50. (0.00001) RY*( 7) C   1           s(  1.21%)p 3.24(  3.93%)d78.24( 94.86%)
    51. (0.00001) RY*( 8) C   1           s(  1.44%)p 0.64(  0.92%)d67.82( 97.64%)
    52. (0.00000) RY*( 9) C   1           s(  1.39%)p 0.44(  0.61%)d70.74( 98.01%)
    53. (0.00214) RY*( 1) C   2           s(  0.54%)p99.99( 95.39%)d 7.55(  4.07%)
                                           -0.0000 -0.0222  0.0700 -0.0056  0.1104
                                            0.0144  0.6298 -0.0171  0.7379 -0.0630
                                           -0.0984  0.0939  0.0652  0.1182
    54. (0.00190) RY*( 2) C   2           s( 16.29%)p 4.95( 80.62%)d 0.19(  3.09%)
                                           -0.0000 -0.0392  0.4017  0.0052 -0.3926
                                            0.0083  0.6177  0.0073 -0.5199 -0.0182
                                            0.1009  0.0637  0.1239  0.0316
    55. (0.00137) RY*( 3) C   2           s(  6.55%)p14.12( 92.45%)d 0.15(  1.00%)
                                           -0.0000 -0.0230  0.2548 -0.0258  0.9030
                                            0.0038  0.1680 -0.0020 -0.2831  0.0173
                                            0.0307 -0.0684  0.0308 -0.0562
    56. (0.00085) RY*( 4) C   2           s( 71.43%)p 0.25( 17.88%)d 0.15( 10.69%)
                                            0.0000  0.0189  0.8449 -0.0027 -0.1051
                                           -0.0451 -0.3132  0.0056  0.2600  0.1175
                                           -0.0634 -0.1255 -0.2527 -0.0974
    57. (0.00035) RY*( 5) C   2           s(  0.37%)p 0.81(  0.30%)d99.99( 99.32%)
                                           -0.0000  0.0037  0.0611 -0.0039 -0.0195
                                           -0.0034 -0.0401  0.0056 -0.0313 -0.8644
                                           -0.3385 -0.0467  0.0727 -0.3521
    58. (0.00036) RY*( 6) C   2           s(  0.06%)p 7.18(  0.46%)d99.99( 99.48%)
                                            0.0000  0.0019  0.0252 -0.0092 -0.0302
                                           -0.0003 -0.0307 -0.0216  0.0467 -0.2158
                                            0.2369 -0.7895  0.2374  0.4609
    59. (0.00028) RY*( 7) C   2           s(  0.34%)p 5.17(  1.75%)d99.99( 97.91%)
                                            0.0000  0.0021  0.0581 -0.0301  0.0406
                                           -0.0052 -0.0736 -0.0017  0.0974 -0.3753
                                            0.8302  0.3299 -0.1949  0.0473
    60. (0.00023) RY*( 8) C   2           s(  4.52%)p 1.88(  8.51%)d19.24( 86.97%)
                                           -0.0000  0.0152  0.2121 -0.0063  0.0315
                                            0.0049 -0.2865 -0.0004  0.0441 -0.0240
                                           -0.0526  0.4108  0.7865  0.2811
    61. (0.00016) RY*( 9) C   2           s(  0.10%)p26.87(  2.68%)d99.99( 97.22%)
                                           -0.0000  0.0032  0.0314 -0.0012  0.0483
                                            0.0037 -0.0419  0.0233 -0.1489 -0.2147
                                           -0.3342  0.2511 -0.4436  0.7447
    62. (0.00284) RY*( 1) C   3           s(  5.60%)p16.20( 90.66%)d 0.67(  3.74%)
                                           -0.0000  0.0109  0.2363  0.0253  0.7915
                                           -0.0047 -0.1635  0.0166  0.5024 -0.0236
                                            0.1407 -0.0825 -0.0490  0.0885
    63. (0.00170) RY*( 2) C   3           s(  2.39%)p37.93( 90.60%)d 2.93(  7.01%)
                                            0.0000 -0.0232  0.1528  0.0069  0.3663
                                           -0.0104  0.7829 -0.0126 -0.3982  0.0187
                                            0.1019  0.0908 -0.1750 -0.1430
    64. (0.00114) RY*( 3) C   3           s( 56.12%)p 0.73( 40.83%)d 0.05(  3.05%)
                                           -0.0000  0.0247  0.7487 -0.0138 -0.4029
                                           -0.0053  0.2840  0.0048  0.4063  0.0337
                                           -0.1137 -0.0982  0.0717 -0.0402
    65. (0.00043) RY*( 4) C   3           s( 33.06%)p 1.64( 54.18%)d 0.39( 12.76%)
                                           -0.0000 -0.0243  0.5745 -0.0018  0.0720
                                            0.0188 -0.5125  0.0118 -0.5229 -0.0483
                                            0.1173  0.2671 -0.1113 -0.1668
    66. (0.00017) RY*( 5) C   3           s(  0.00%)p 1.00(  0.15%)d99.99( 99.85%)
                                            0.0000 -0.0011  0.0042  0.0067 -0.0050
                                            0.0009 -0.0172  0.0010 -0.0329 -0.8096
                                           -0.2996 -0.3196 -0.3836 -0.0636
    67. (0.00007) RY*( 6) C   3           s(  1.79%)p 8.44( 15.13%)d46.34( 83.08%)
    68. (0.00002) RY*( 7) C   3           s(  0.00%)p 1.00(  3.72%)d25.87( 96.28%)
    69. (0.00002) RY*( 8) C   3           s(  0.12%)p22.71(  2.79%)d99.99( 97.08%)
    70. (0.00002) RY*( 9) C   3           s(  1.12%)p 1.70(  1.91%)d86.26( 96.97%)
    71. (0.00246) RY*( 1) C   4           s(  1.15%)p81.57( 93.41%)d 4.76(  5.45%)
                                           -0.0000  0.0030  0.1070  0.0305  0.8744
                                           -0.0087 -0.1584  0.0124  0.3786  0.1699
                                            0.1418  0.0182  0.0555  0.0456
    72. (0.00124) RY*( 2) C   4           s( 12.40%)p 6.20( 76.88%)d 0.86( 10.71%)
                                           -0.0000  0.0407  0.3498 -0.0103 -0.0176
                                            0.0105  0.8192  0.0152  0.3113 -0.1118
                                            0.0970  0.2566 -0.0725 -0.1188
    73. (0.00064) RY*( 3) C   4           s(  0.07%)p99.99( 97.35%)d35.03(  2.58%)
                                           -0.0000 -0.0095  0.0254 -0.0136  0.4193
                                           -0.0197  0.3584  0.0262 -0.8173 -0.0055
                                           -0.0704 -0.0707  0.1003  0.0757
    74. (0.00042) RY*( 4) C   4           s( 78.10%)p 0.07(  5.64%)d 0.21( 16.26%)
                                            0.0000 -0.0077  0.8837 -0.0033 -0.1124
                                            0.0038 -0.2004  0.0040 -0.0596  0.0790
                                           -0.1404 -0.3532  0.0649  0.0880
    75. (0.00017) RY*( 5) C   4           s(  0.01%)p10.92(  0.14%)d99.99( 99.85%)
                                            0.0000  0.0004  0.0111  0.0006  0.0121
                                           -0.0018 -0.0216 -0.0009  0.0271  0.3678
                                           -0.6666  0.3387  0.3546 -0.4223
    76. (0.00003) RY*( 6) C   4           s(  6.59%)p 2.23( 14.68%)d11.96( 78.73%)
    77. (0.00002) RY*( 7) C   4           s(  0.13%)p18.24(  2.34%)d99.99( 97.54%)
    78. (0.00002) RY*( 8) C   4           s(  1.07%)p 5.11(  5.48%)d87.25( 93.45%)
    79. (0.00001) RY*( 9) C   4           s(  0.70%)p 5.80(  4.06%)d99.99( 95.24%)
    80. (0.00215) RY*( 1) C   5           s( 11.38%)p 7.01( 79.81%)d 0.77(  8.81%)
                                           -0.0000 -0.0466  0.3341 -0.0203 -0.6263
                                           -0.0298 -0.2461  0.0090  0.5864 -0.1647
                                            0.0517  0.1743  0.0914  0.1400
    81. (0.00179) RY*( 2) C   5           s(  1.54%)p60.21( 92.86%)d 3.63(  5.59%)
                                           -0.0000 -0.0123  0.1236  0.0039 -0.5340
                                           -0.0031 -0.2394  0.0181 -0.7654 -0.0716
                                            0.1598 -0.0721  0.1344 -0.0450
    82. (0.00085) RY*( 3) C   5           s( 42.53%)p 1.19( 50.55%)d 0.16(  6.93%)
                                            0.0000  0.0429  0.6507  0.0317 -0.1051
                                            0.0291  0.6971 -0.0182 -0.0795  0.2346
                                           -0.0886 -0.0686 -0.0350 -0.0217
    83. (0.00068) RY*( 4) C   5           s( 44.55%)p 1.17( 52.15%)d 0.07(  3.30%)
                                           -0.0000 -0.0148  0.6673 -0.0116  0.4967
                                            0.0238 -0.5185 -0.0031 -0.0721 -0.1142
                                            0.0320  0.0257 -0.0926 -0.0987
    84. (0.00028) RY*( 5) C   5           s(  0.01%)p 1.00(  0.70%)d99.99( 99.29%)
                                           -0.0000 -0.0047  0.0085 -0.0116  0.0477
                                            0.0059 -0.0678 -0.0007  0.0023  0.4345
                                            0.6205 -0.0562 -0.2653  0.5878
    85. (0.00019) RY*( 6) C   5           s(  0.17%)p10.01(  1.66%)d99.99( 98.17%)
                                           -0.0000 -0.0028  0.0407  0.0004  0.0370
                                            0.0033 -0.0027 -0.0003  0.1235 -0.2514
                                            0.0046 -0.9010  0.2540  0.2051
    86. (0.00008) RY*( 7) C   5           s(  0.01%)p99.99(  4.75%)d99.99( 95.24%)
    87. (0.00006) RY*( 8) C   5           s(  0.04%)p99.99(  6.08%)d99.99( 93.88%)
    88. (0.00003) RY*( 9) C   5           s(  0.23%)p48.34( 11.18%)d99.99( 88.59%)
    89. (0.00290) RY*( 1) C   6           s(  3.93%)p23.45( 92.14%)d 1.00(  3.93%)
                                           -0.0000  0.0115  0.1979  0.0106  0.4260
                                           -0.0152 -0.2110 -0.0308 -0.8331  0.0590
                                            0.0006 -0.0294 -0.0298  0.1846
    90. (0.00127) RY*( 2) C   6           s(  2.90%)p29.93( 86.82%)d 3.54( 10.28%)
                                           -0.0000  0.0363  0.1664 -0.0021 -0.8065
                                            0.0219  0.2021 -0.0043 -0.4200 -0.2624
                                            0.0199 -0.1678 -0.0042  0.0731
    91. (0.00101) RY*( 3) C   6           s( 20.44%)p 3.73( 76.26%)d 0.16(  3.30%)
                                           -0.0000  0.0141  0.4518 -0.0289  0.3102
                                           -0.0213  0.8147 -0.0000  0.0359 -0.0985
                                           -0.0115 -0.0273  0.1380 -0.0585
    92. (0.00051) RY*( 4) C   6           s( 67.45%)p 0.30( 19.91%)d 0.19( 12.64%)
                                            0.0000 -0.0129  0.8212  0.0015 -0.1629
                                            0.0081 -0.3676 -0.0022  0.1932  0.2595
                                           -0.0511  0.2126 -0.0207 -0.1039
    93. (0.00013) RY*( 5) C   6           s(  0.00%)p 1.00(  2.05%)d47.67( 97.94%)
                                            0.0000 -0.0028  0.0036 -0.0001  0.0226
                                           -0.0018 -0.1348  0.0059 -0.0427  0.1209
                                           -0.3882 -0.6084  0.4839 -0.4580
    94. (0.00005) RY*( 6) C   6           s(  0.60%)p12.19(  7.32%)d99.99( 92.08%)
    95. (0.00003) RY*( 7) C   6           s(  3.97%)p 2.39(  9.48%)d21.80( 86.55%)
    96. (0.00001) RY*( 8) C   6           s(  0.15%)p 7.94(  1.16%)d99.99( 98.69%)
    97. (0.00001) RY*( 9) C   6           s(  0.77%)p 6.23(  4.82%)d99.99( 94.41%)
    98. (0.00306) RY*( 1) C   7           s(  2.99%)p31.09( 93.02%)d 1.33(  3.99%)
                                           -0.0000 -0.0276  0.1708 -0.0321  0.6703
                                            0.0026 -0.6255 -0.0131 -0.2975  0.1171
                                           -0.0327  0.0683 -0.0648  0.1273
    99. (0.00162) RY*( 2) C   7           s(  1.58%)p55.84( 88.26%)d 6.43( 10.16%)
                                            0.0000 -0.0342  0.1210 -0.0015  0.5725
                                            0.0106  0.7204  0.0115 -0.1886 -0.1783
                                           -0.0810 -0.1835 -0.1532  0.0784
   100. (0.00139) RY*( 3) C   7           s( 48.60%)p 0.55( 26.52%)d 0.51( 24.89%)
                                           -0.0000 -0.0242  0.6967 -0.0461  0.1031
                                            0.0192  0.0145  0.0132  0.5017  0.2698
                                            0.0060 -0.2415  0.2416 -0.2436
   101. (0.00114) RY*( 4) C   7           s( 25.03%)p 2.08( 52.16%)d 0.91( 22.81%)
                                            0.0000  0.0195  0.4999 -0.0101 -0.2846
                                           -0.0130  0.0829  0.0082 -0.6584 -0.0606
                                            0.3772  0.1825  0.0729 -0.2086
   102. (0.00068) RY*( 5) C   7           s(  4.95%)p 2.64( 13.05%)d16.58( 82.01%)
                                           -0.0000  0.0179  0.2217 -0.0068 -0.2890
                                            0.0026  0.0833 -0.0125 -0.1995  0.5463
                                           -0.4722 -0.0663 -0.3817  0.3855
   103. (0.00049) RY*( 6) C   7           s( 14.19%)p 0.31(  4.38%)d 5.74( 81.43%)
                                           -0.0000  0.0013  0.3767 -0.0295 -0.1170
                                           -0.0083 -0.1080 -0.0040  0.1321 -0.6813
                                           -0.4611  0.2964 -0.0160  0.2223
   104. (0.00031) RY*( 7) C   7           s(  2.15%)p 3.55(  7.63%)d41.97( 90.22%)
                                            0.0000  0.0088  0.1464  0.0409 -0.0847
                                            0.0047 -0.1500 -0.0143  0.2114 -0.2315
                                            0.4804 -0.3062 -0.7063  0.1586
   105. (0.00017) RY*( 8) C   7           s(  0.11%)p16.29(  1.79%)d99.99( 98.09%)
                                            0.0000  0.0029  0.0331  0.0053 -0.0903
                                           -0.0124 -0.0310  0.0213 -0.0905 -0.0914
                                            0.2128 -0.4227  0.5116  0.6978
   106. (0.00003) RY*( 9) C   7           s(  0.49%)p27.57( 13.59%)d99.99( 85.91%)
   107. (0.00120) RY*( 1) O   8           s(  9.63%)p 8.93( 85.99%)d 0.46(  4.39%)
                                           -0.0000  0.0049  0.3102 -0.0052 -0.4385
                                           -0.0006 -0.2434 -0.0070 -0.7799  0.0660
                                            0.1466 -0.0505  0.0619 -0.1078
   108. (0.00078) RY*( 2) O   8           s(  8.43%)p 9.44( 79.54%)d 1.43( 12.03%)
                                            0.0000  0.0021  0.2903  0.0025  0.2199
                                            0.0023 -0.8257 -0.0020  0.2555  0.2957
                                           -0.1013 -0.1304 -0.0725  0.0189
   109. (0.00018) RY*( 3) O   8           s( 77.13%)p 0.23( 17.99%)d 0.06(  4.88%)
                                           -0.0000 -0.0018  0.8782 -0.0081 -0.0897
                                           -0.0140  0.3402 -0.0010  0.2362 -0.0973
                                           -0.1204  0.0563 -0.1000  0.1080
   110. (0.00004) RY*( 4) O   8           s(  1.91%)p40.95( 78.13%)d10.47( 19.97%)
   111. (0.00000) RY*( 5) O   8           s(  0.43%)p38.08( 16.37%)d99.99( 83.20%)
   112. (0.00001) RY*( 6) O   8           s(  0.37%)p28.68( 10.73%)d99.99( 88.89%)
   113. (0.00000) RY*( 7) O   8           s(  0.05%)p59.85(  3.17%)d99.99( 96.77%)
   114. (0.00000) RY*( 8) O   8           s(  1.65%)p 3.91(  6.46%)d55.57( 91.88%)
   115. (0.00001) RY*( 9) O   8           s(  0.41%)p 4.48(  1.84%)d99.99( 97.75%)
   116. (0.00239) RY*( 1) C   9           s(  0.28%)p99.99( 92.23%)d26.28(  7.48%)
                                           -0.0000 -0.0021  0.0533  0.0085  0.2542
                                            0.0053  0.1661  0.0141  0.9109  0.0226
                                            0.2049 -0.0880  0.0927 -0.1266
   117. (0.00210) RY*( 2) C   9           s( 12.14%)p 7.06( 85.70%)d 0.18(  2.15%)
                                            0.0000 -0.0337  0.3468 -0.0102 -0.5177
                                           -0.0100  0.7672  0.0045 -0.0139  0.0422
                                            0.0080 -0.0450 -0.1295 -0.0303
   118. (0.00106) RY*( 3) C   9           s(  1.83%)p53.07( 96.92%)d 0.69(  1.26%)
                                           -0.0000 -0.0344  0.1307  0.0039 -0.7433
                                            0.0278 -0.5613 -0.0084  0.3174  0.0612
                                           -0.0760 -0.0476 -0.0061  0.0270
   119. (0.00091) RY*( 4) C   9           s( 82.31%)p 0.13( 10.90%)d 0.08(  6.79%)
                                           -0.0000  0.0129  0.9072  0.0303  0.2569
                                           -0.0125 -0.1905 -0.0090 -0.0748 -0.1200
                                           -0.0342  0.1314  0.1737  0.0695
   120. (0.00030) RY*( 5) C   9           s(  0.01%)p 1.00(  0.26%)d99.99( 99.73%)
                                            0.0000  0.0004  0.0100 -0.0044  0.0143
                                           -0.0004  0.0209  0.0082 -0.0436 -0.3784
                                           -0.1995 -0.8625  0.2332  0.1267
   121. (0.00031) RY*( 6) C   9           s(  0.00%)p 1.00(  0.07%)d99.99( 99.93%)
                                           -0.0000  0.0019 -0.0009  0.0205 -0.0118
                                           -0.0034 -0.0099 -0.0052  0.0009  0.0322
                                            0.5561 -0.0616 -0.1406  0.8157
   122. (0.00027) RY*( 7) C   9           s(  0.04%)p18.82(  0.79%)d99.99( 99.17%)
                                            0.0000  0.0027  0.0202 -0.0086  0.0562
                                           -0.0289  0.0554  0.0089 -0.0253  0.8287
                                           -0.2405 -0.1596  0.4286  0.1947
   123. (0.00016) RY*( 8) C   9           s(  0.01%)p 1.00(  7.64%)d12.08( 92.35%)
                                           -0.0000 -0.0040  0.0080  0.0082 -0.1338
                                            0.0030 -0.0587  0.0165 -0.2340  0.0615
                                            0.7216 -0.1285  0.4445 -0.4300
   124. (0.00011) RY*( 9) C   9           s(  3.58%)p 1.54(  5.49%)d25.44( 90.93%)
                                           -0.0000  0.0152  0.1885 -0.0002  0.1566
                                            0.0052 -0.1562  0.0024 -0.0771  0.3798
                                            0.1509 -0.4253 -0.6991 -0.2698
   125. (0.00208) RY*( 1) C  10           s(  0.01%)p 1.00( 95.44%)d 0.05(  4.55%)
                                           -0.0000  0.0021  0.0090  0.0106  0.4636
                                           -0.0069 -0.4283 -0.0123 -0.7454 -0.0636
                                           -0.0539 -0.0725  0.0354 -0.1791
   126. (0.00193) RY*( 2) C  10           s(  0.06%)p99.99( 94.84%)d88.49(  5.10%)
                                           -0.0000  0.0025  0.0239  0.0063  0.3011
                                            0.0137  0.8705 -0.0046 -0.3159  0.1753
                                           -0.0403  0.0845  0.0939 -0.0520
   127. (0.00094) RY*( 3) C  10           s( 61.23%)p 0.61( 37.53%)d 0.02(  1.24%)
                                           -0.0000  0.0199  0.7822 -0.0063  0.5052
                                            0.0017 -0.0690 -0.0064  0.3394  0.0081
                                           -0.0349  0.0366 -0.0564  0.0812
   128. (0.00011) RY*( 4) C  10           s( 35.65%)p 1.74( 62.15%)d 0.06(  2.20%)
                                           -0.0000 -0.0266  0.5965  0.0157 -0.6447
                                           -0.0009  0.0514  0.0161 -0.4503 -0.0078
                                           -0.0624  0.0488 -0.0771  0.0986
   129. (0.00001) RY*( 5) C  10           s(  0.00%)p 1.00(  3.57%)d26.99( 96.42%)
   130. (0.00001) RY*( 6) C  10           s(  0.42%)p 1.40(  0.59%)d99.99( 98.98%)
   131. (0.00001) RY*( 7) C  10           s(  0.36%)p 3.37(  1.21%)d99.99( 98.43%)
   132. (0.00001) RY*( 8) C  10           s(  0.81%)p 1.39(  1.13%)d99.99( 98.06%)
   133. (0.00001) RY*( 9) C  10           s(  1.57%)p 2.28(  3.59%)d60.35( 94.84%)
   134. (0.00206) RY*( 1) C  11           s(  0.00%)p 1.00( 95.39%)d 0.05(  4.61%)
                                            0.0000 -0.0016  0.0032 -0.0147 -0.8179
                                            0.0046  0.3403 -0.0043 -0.4109  0.0651
                                            0.1453 -0.0214  0.0375  0.1376
   135. (0.00191) RY*( 2) C  11           s(  0.30%)p99.99( 94.75%)d16.68(  4.95%)
                                           -0.0000  0.0049  0.0543  0.0103  0.4611
                                            0.0127  0.8279 -0.0032 -0.2216  0.0641
                                           -0.1047 -0.1365  0.1106  0.0599
   136. (0.00089) RY*( 3) C  11           s( 61.34%)p 0.61( 37.22%)d 0.02(  1.44%)
                                            0.0000  0.0205  0.7829  0.0000  0.1717
                                            0.0037 -0.2733  0.0073 -0.5176  0.0082
                                            0.1189 -0.0141 -0.0032  0.0023
   137. (0.00011) RY*( 4) C  11           s( 35.51%)p 1.77( 62.70%)d 0.05(  1.79%)
                                           -0.0000 -0.0279  0.5953  0.0010 -0.2181
                                           -0.0071  0.2764 -0.0218  0.7089  0.0161
                                            0.1182 -0.0440  0.0320 -0.0263
   138. (0.00000) RY*( 5) C  11           s(  0.04%)p21.18(  0.88%)d99.99( 99.08%)
   139. (0.00001) RY*( 6) C  11           s(  2.66%)p 1.29(  3.43%)d35.31( 93.91%)
   140. (0.00001) RY*( 7) C  11           s(  0.21%)p 9.54(  1.97%)d99.99( 97.83%)
   141. (0.00001) RY*( 8) C  11           s(  0.05%)p27.90(  1.43%)d99.99( 98.52%)
   142. (0.00001) RY*( 9) C  11           s(  0.01%)p99.99(  2.28%)d99.99( 97.70%)
   143. (0.00099) RY*( 1) H  12           s( 99.22%)p 0.01(  0.78%)
                                            0.0017  0.9961  0.0859  0.0193 -0.0038
   144. (0.00011) RY*( 2) H  12           s(  0.09%)p99.99( 99.91%)
                                            0.0024  0.0303 -0.3534 -0.1678 -0.9198
   145. (0.00007) RY*( 3) H  12           s(  0.07%)p99.99( 99.93%)
   146. (0.00002) RY*( 4) H  12           s(  0.70%)p99.99( 99.30%)
   147. (0.00049) RY*( 1) H  13           s( 97.82%)p 0.02(  2.18%)
                                            0.0035  0.9890 -0.1104  0.0365 -0.0910
   148. (0.00010) RY*( 2) H  13           s(  0.01%)p99.99( 99.99%)
                                            0.0001  0.0112  0.6885 -0.0278 -0.7247
   149. (0.00007) RY*( 3) H  13           s(  0.09%)p99.99( 99.91%)
   150. (0.00002) RY*( 4) H  13           s(  2.16%)p45.29( 97.84%)
   151. (0.00060) RY*( 1) H  14           s( 98.28%)p 0.02(  1.72%)
                                            0.0045  0.9914 -0.0155  0.0717  0.1087
   152. (0.00009) RY*( 2) H  14           s(  0.01%)p 1.00( 99.99%)
   153. (0.00006) RY*( 3) H  14           s(  0.11%)p99.99( 99.89%)
   154. (0.00002) RY*( 4) H  14           s(  1.69%)p58.24( 98.31%)
   155. (0.00124) RY*( 1) H  15           s( 98.83%)p 0.01(  1.17%)
                                            0.0029  0.9941  0.0864  0.0244  0.0602
   156. (0.00008) RY*( 2) H  15           s(  0.91%)p99.99( 99.09%)
   157. (0.00006) RY*( 3) H  15           s(  0.08%)p99.99( 99.92%)
   158. (0.00002) RY*( 4) H  15           s(  0.27%)p99.99( 99.73%)
   159. (0.00076) RY*( 1) H  16           s( 98.88%)p 0.01(  1.12%)
                                            0.0027  0.9944 -0.0436  0.0951 -0.0146
   160. (0.00009) RY*( 2) H  16           s(  0.21%)p99.99( 99.79%)
   161. (0.00006) RY*( 3) H  16           s(  0.52%)p99.99( 99.48%)
   162. (0.00002) RY*( 4) H  16           s(  0.48%)p99.99( 99.52%)
   163. (0.00077) RY*( 1) H  17           s( 99.40%)p 0.01(  0.60%)
                                            0.0033  0.9970 -0.0762 -0.0049 -0.0137
   164. (0.00008) RY*( 2) H  17           s(  0.24%)p99.99( 99.76%)
   165. (0.00007) RY*( 3) H  17           s(  0.06%)p99.99( 99.94%)
   166. (0.00002) RY*( 4) H  17           s(  0.39%)p99.99( 99.61%)
   167. (0.00085) RY*( 1) H  18           s( 99.49%)p 0.01(  0.51%)
                                            0.0044  0.9974  0.0652 -0.0240  0.0178
   168. (0.00007) RY*( 2) H  18           s(  0.19%)p99.99( 99.81%)
   169. (0.00007) RY*( 3) H  18           s(  0.10%)p99.99( 99.90%)
   170. (0.00002) RY*( 4) H  18           s(  0.32%)p99.99( 99.68%)
   171. (0.00088) RY*( 1) H  19           s( 99.98%)p 0.00(  0.02%)
                                            0.0040  0.9999 -0.0022  0.0084  0.0113
   172. (0.00006) RY*( 2) H  19           s(  0.01%)p 1.00( 99.99%)
   173. (0.00004) RY*( 3) H  19           s(  0.01%)p99.99( 99.99%)
   174. (0.00002) RY*( 4) H  19           s(  0.10%)p99.99( 99.90%)
   175. (0.00101) RY*( 1) H  20           s( 99.62%)p 0.00(  0.38%)
                                            0.0050  0.9981  0.0258 -0.0478 -0.0291
   176. (0.00008) RY*( 2) H  20           s(  0.03%)p99.99( 99.97%)
   177. (0.00006) RY*( 3) H  20           s(  0.11%)p99.99( 99.89%)
   178. (0.00002) RY*( 4) H  20           s(  0.33%)p99.99( 99.67%)
   179. (0.00074) RY*( 1) H  21           s( 99.37%)p 0.01(  0.63%)
                                            0.0024  0.9968 -0.0380  0.0164  0.0680
   180. (0.00008) RY*( 2) H  21           s(  0.15%)p99.99( 99.85%)
   181. (0.00008) RY*( 3) H  21           s(  0.14%)p99.99( 99.86%)
   182. (0.00002) RY*( 4) H  21           s(  0.45%)p99.99( 99.55%)
   183. (0.00104) RY*( 1) H  22           s( 98.98%)p 0.01(  1.02%)
                                            0.0055  0.9949  0.0051  0.0797 -0.0620
   184. (0.00008) RY*( 2) H  22           s(  0.85%)p99.99( 99.15%)
   185. (0.00004) RY*( 3) H  22           s(  0.17%)p99.99( 99.83%)
   186. (0.00003) RY*( 4) H  22           s(  0.12%)p99.99( 99.88%)
   187. (0.00074) RY*( 1) H  23           s(  9.55%)p 9.47( 90.45%)
                                            0.0066  0.3089 -0.1841 -0.0727 -0.9302
   188. (0.00068) RY*( 2) H  23           s( 63.86%)p 0.57( 36.14%)
                                            0.0144  0.7990  0.5790 -0.0478  0.1546
   189. (0.00047) RY*( 3) H  23           s( 23.63%)p 3.23( 76.37%)
                                            0.0069  0.4861 -0.7057  0.4411  0.2666
   190. (0.00001) RY*( 4) H  23           s(  3.44%)p28.10( 96.56%)
   191. (0.00059) RY*( 1) H  24           s( 98.34%)p 0.02(  1.66%)
                                            0.0044  0.9917 -0.0456  0.1200 -0.0096
   192. (0.00010) RY*( 2) H  24           s(  0.01%)p 1.00( 99.99%)
   193. (0.00006) RY*( 3) H  24           s(  0.05%)p99.99( 99.95%)
   194. (0.00002) RY*( 4) H  24           s(  1.68%)p58.41( 98.32%)
   195. (0.00054) RY*( 1) H  25           s( 98.75%)p 0.01(  1.25%)
                                            0.0034  0.9937  0.0407 -0.0317 -0.0991
   196. (0.00011) RY*( 2) H  25           s(  0.00%)p 1.00(100.00%)
                                            0.0006  0.0021 -0.2140 -0.9478  0.2362
   197. (0.00007) RY*( 3) H  25           s(  0.36%)p99.99( 99.64%)
   198. (0.00002) RY*( 4) H  25           s(  0.97%)p99.99( 99.03%)
   199. (0.00058) RY*( 1) H  26           s( 98.21%)p 0.02(  1.79%)
                                            0.0040  0.9910 -0.1156 -0.0566  0.0369
   200. (0.00010) RY*( 2) H  26           s(  0.02%)p99.99( 99.98%)
                                            0.0004  0.0123  0.3136 -0.7793 -0.5424
   201. (0.00007) RY*( 3) H  26           s(  0.01%)p 1.00( 99.99%)
   202. (0.00002) RY*( 4) H  26           s(  1.86%)p52.86( 98.14%)
   203. (0.00060) RY*( 1) H  27           s( 98.26%)p 0.02(  1.74%)
                                            0.0046  0.9912 -0.0304  0.1284  0.0034
   204. (0.00010) RY*( 2) H  27           s(  0.03%)p99.99( 99.97%)
   205. (0.00007) RY*( 3) H  27           s(  0.04%)p99.99( 99.96%)
   206. (0.00002) RY*( 4) H  27           s(  1.76%)p55.80( 98.24%)
   207. (0.00059) RY*( 1) H  28           s( 98.33%)p 0.02(  1.67%)
                                            0.0039  0.9916 -0.1075 -0.0416  0.0582
   208. (0.00010) RY*( 2) H  28           s(  0.01%)p99.99( 99.99%)
   209. (0.00006) RY*( 3) H  28           s(  0.00%)p 1.00(100.00%)
   210. (0.00002) RY*( 4) H  28           s(  1.74%)p56.63( 98.26%)
   211. (0.00059) RY*( 1) H  29           s( 98.56%)p 0.01(  1.44%)
                                            0.0038  0.9928  0.1057 -0.0198  0.0530
   212. (0.00012) RY*( 2) H  29           s(  0.00%)p 1.00(100.00%)
                                            0.0007  0.0054 -0.3533 -0.8965  0.2674
   213. (0.00008) RY*( 3) H  29           s(  0.50%)p99.99( 99.50%)
   214. (0.00002) RY*( 4) H  29           s(  1.02%)p97.30( 98.98%)
   215. (0.01239) BD*( 1) C   1 - C   2  
                ( 53.46%)   0.7312* C   1 s( 30.25%)p 2.30( 69.71%)d 0.00(  0.04%)
                                            0.0004  0.5500  0.0037  0.0155  0.0004
                                           -0.8182 -0.0041  0.1657 -0.0023 -0.0018
                                            0.0008 -0.0074 -0.0170 -0.0097
                ( 46.54%)  -0.6822* C   2 s( 28.18%)p 2.55( 71.78%)d 0.00(  0.04%)
                                            0.0001  0.5301  0.0294 -0.0180 -0.0020
                                            0.8317  0.0034 -0.1603 -0.0055  0.0025
                                            0.0017 -0.0046 -0.0158 -0.0098
   216. (0.00315) BD*( 1) C   1 - H  12  
                ( 38.57%)   0.6210* C   1 s( 22.65%)p 3.41( 77.31%)d 0.00(  0.04%)
                                            0.0001 -0.4759  0.0009 -0.7699  0.0137
                                           -0.2676 -0.0241  0.3286  0.0051 -0.0079
                                            0.0114  0.0034 -0.0136  0.0061
                ( 61.43%)  -0.7838* H  12 s( 99.92%)p 0.00(  0.08%)
                                           -0.9996 -0.0005  0.0224  0.0126 -0.0135
   217. (0.00270) BD*( 1) C   1 - H  13  
                ( 37.43%)   0.6118* C   1 s( 23.79%)p 3.20( 76.17%)d 0.00(  0.04%)
                                           -0.0001  0.4878  0.0028 -0.6190  0.0101
                                            0.1981  0.0219 -0.5819  0.0042 -0.0045
                                            0.0164 -0.0043  0.0087  0.0041
                ( 62.57%)  -0.7910* H  13 s( 99.91%)p 0.00(  0.09%)
                                            0.9996  0.0009  0.0201 -0.0093  0.0196
   218. (0.00316) BD*( 1) C   1 - H  14  
                ( 38.00%)   0.6164* C   1 s( 23.22%)p 3.31( 76.74%)d 0.00(  0.04%)
                                            0.0001 -0.4818  0.0019  0.1516  0.0012
                                           -0.4675 -0.0206 -0.7247  0.0164  0.0027
                                            0.0043 -0.0150  0.0032 -0.0119
                ( 62.00%)  -0.7874* H  14 s( 99.92%)p 0.00(  0.08%)
                                           -0.9996  0.0008 -0.0061  0.0180  0.0219
   219. (0.01479) BD*( 1) C   2 - C   3  
                ( 46.80%)   0.6841* C   2 s( 24.07%)p 3.15( 75.88%)d 0.00(  0.05%)
                                            0.0002 -0.4906  0.0065 -0.1565 -0.0077
                                            0.4496 -0.0322  0.7284  0.0245  0.0050
                                            0.0053 -0.0189  0.0042 -0.0072
                ( 53.20%)  -0.7294* C   3 s( 26.23%)p 2.81( 73.72%)d 0.00(  0.05%)
                                           -0.0004 -0.5120  0.0120  0.1232 -0.0070
                                           -0.5258 -0.0232 -0.6668  0.0181  0.0038
                                            0.0052 -0.0187  0.0055 -0.0114
   220. (0.02644) BD*( 1) C   2 - C   7  
                ( 49.35%)   0.7025* C   2 s( 22.53%)p 3.43( 77.37%)d 0.00(  0.10%)
                                            0.0000 -0.4747  0.0008 -0.6445 -0.0261
                                            0.1785 -0.0347 -0.5697 -0.0045  0.0087
                                           -0.0258  0.0080 -0.0135 -0.0031
                ( 50.65%)  -0.7117* C   7 s( 28.78%)p 2.47( 71.13%)d 0.00(  0.09%)
                                           -0.0003 -0.5362  0.0173  0.5184 -0.0134
                                           -0.2691 -0.0214  0.6079 -0.0037  0.0090
                                           -0.0230  0.0119 -0.0076 -0.0080
   221. (0.02744) BD*( 1) C   2 - C   9  
                ( 47.82%)   0.6915* C   2 s( 25.02%)p 2.99( 74.93%)d 0.00(  0.05%)
                                           -0.0000 -0.4999  0.0171  0.7470  0.0117
                                            0.2681 -0.0375 -0.3432  0.0060 -0.0136
                                            0.0119  0.0075 -0.0100  0.0033
                ( 52.18%)  -0.7224* C   9 s( 23.08%)p 3.33( 76.86%)d 0.00(  0.07%)
                                           -0.0001 -0.4802  0.0128 -0.6636  0.0205
                                           -0.4610 -0.0302  0.3380  0.0016 -0.0152
                                            0.0145  0.0078 -0.0107  0.0074
   222. (0.00607) BD*( 1) C   3 - C   4  
                ( 49.06%)   0.7005* C   3 s( 26.34%)p 2.80( 73.62%)d 0.00(  0.05%)
                                           -0.0000 -0.5132  0.0000  0.2465 -0.0105
                                            0.7986  0.0150 -0.1900  0.0343 -0.0105
                                            0.0038  0.0113  0.0125  0.0064
                ( 50.94%)  -0.7137* C   4 s( 25.63%)p 2.90( 74.32%)d 0.00(  0.05%)
                                           -0.0001 -0.5063  0.0016 -0.2859 -0.0145
                                           -0.7541  0.0089  0.3018  0.0368 -0.0111
                                            0.0023  0.0082  0.0149  0.0090
   223. (0.00668) BD*( 1) C   3 - H  15  
                ( 37.27%)   0.6105* C   3 s( 23.52%)p 3.25( 76.44%)d 0.00(  0.04%)
                                            0.0001 -0.4849 -0.0062 -0.8468  0.0122
                                            0.0003  0.0021  0.2158  0.0258 -0.0018
                                            0.0051  0.0004 -0.0172  0.0082
                ( 62.73%)  -0.7920* H  15 s( 99.91%)p 0.00(  0.09%)
                                           -0.9995  0.0012  0.0278 -0.0009 -0.0117
   224. (0.00572) BD*( 1) C   3 - H  16  
                ( 37.33%)   0.6110* C   3 s( 23.71%)p 3.22( 76.25%)d 0.00(  0.04%)
                                           -0.0002  0.4869  0.0062 -0.4537  0.0247
                                            0.2904 -0.0068 -0.6866 -0.0132 -0.0078
                                            0.0141 -0.0098  0.0034  0.0067
                ( 62.67%)  -0.7916* H  16 s( 99.91%)p 0.00(  0.09%)
                                            0.9995 -0.0008  0.0137 -0.0098  0.0257
   225. (0.00828) BD*( 1) C   4 - C   5  
                ( 50.93%)   0.7136* C   4 s( 26.78%)p 2.73( 73.17%)d 0.00(  0.05%)
                                            0.0003  0.5174 -0.0109 -0.2465 -0.0099
                                            0.0724 -0.0396  0.8149  0.0018 -0.0019
                                           -0.0096  0.0072  0.0003  0.0192
                ( 49.07%)  -0.7005* C   5 s( 24.92%)p 3.01( 75.03%)d 0.00(  0.06%)
                                           -0.0000  0.4992 -0.0038  0.2176 -0.0209
                                           -0.1975 -0.0529 -0.8128  0.0017 -0.0018
                                           -0.0118  0.0030  0.0021  0.0200
   226. (0.00580) BD*( 1) C   4 - H  17  
                ( 37.46%)   0.6120* C   4 s( 23.58%)p 3.24( 76.38%)d 0.00(  0.04%)
                                           -0.0001  0.4856  0.0053 -0.6729  0.0188
                                           -0.2671 -0.0221 -0.4887 -0.0043  0.0068
                                            0.0150  0.0050  0.0104 -0.0017
                ( 62.54%)  -0.7908* H  17 s( 99.91%)p 0.00(  0.09%)
                                            0.9995 -0.0014  0.0215  0.0132  0.0172
   227. (0.00572) BD*( 1) C   4 - H  18  
                ( 37.33%)   0.6110* C   4 s( 23.79%)p 3.20( 76.17%)d 0.00(  0.04%)
                                            0.0001 -0.4877 -0.0066 -0.6350  0.0197
                                            0.5946  0.0076  0.0650  0.0177  0.0169
                                           -0.0000 -0.0007 -0.0025  0.0093
                ( 62.67%)  -0.7916* H  18 s( 99.91%)p 0.00(  0.09%)
                                           -0.9995  0.0027  0.0192 -0.0230 -0.0052
   228. (0.00856) BD*( 1) C   5 - C   6  
                ( 50.29%)   0.7092* C   5 s( 24.28%)p 3.12( 75.65%)d 0.00(  0.06%)
                                           -0.0001  0.4928 -0.0029  0.7189 -0.0075
                                            0.0694 -0.0473  0.4813  0.0317  0.0071
                                            0.0177  0.0043  0.0146 -0.0038
                ( 49.71%)  -0.7050* C   6 s( 27.69%)p 2.61( 72.26%)d 0.00(  0.05%)
                                            0.0001  0.5261 -0.0109 -0.7182 -0.0006
                                           -0.1775 -0.0357 -0.4166  0.0223  0.0022
                                            0.0170  0.0011  0.0125 -0.0014
   229. (0.01914) BD*( 1) C   5 - C   9  
                ( 51.15%)   0.7152* C   5 s( 24.96%)p 3.00( 74.99%)d 0.00(  0.05%)
                                            0.0002  0.4993 -0.0175 -0.4259 -0.0403
                                            0.7520 -0.0265  0.0124  0.0203 -0.0131
                                            0.0017 -0.0016 -0.0151 -0.0106
                ( 48.85%)  -0.6989* C   9 s( 23.75%)p 3.21( 76.20%)d 0.00(  0.05%)
                                           -0.0000  0.4871 -0.0139  0.2578 -0.0422
                                           -0.8299 -0.0100  0.0676  0.0168 -0.0153
                                           -0.0004 -0.0002 -0.0117 -0.0126
   230. (0.00912) BD*( 1) C   5 - H  19  
                ( 36.19%)   0.6016* C   5 s( 25.38%)p 2.94( 74.59%)d 0.00(  0.03%)
                                           -0.0002  0.5033  0.0209 -0.5021  0.0098
                                           -0.6226  0.0012  0.3255 -0.0063  0.0130
                                           -0.0068 -0.0093 -0.0029 -0.0049
                ( 63.81%)  -0.7988* H  19 s( 99.90%)p 0.00(  0.10%)
                                            0.9995 -0.0041  0.0187  0.0228 -0.0109
   231. (0.01231) BD*( 1) C   6 - C   7  
                ( 52.48%)   0.7244* C   6 s( 24.83%)p 3.02( 75.11%)d 0.00(  0.06%)
                                            0.0002  0.4983  0.0032  0.2830  0.0351
                                            0.7940  0.0091 -0.1974  0.0195  0.0108
                                           -0.0032 -0.0108 -0.0158 -0.0085
                ( 47.52%)  -0.6894* C   7 s( 27.64%)p 2.62( 72.32%)d 0.00(  0.04%)
                                           -0.0001  0.5258  0.0006 -0.1703  0.0358
                                           -0.7905  0.0065  0.2599  0.0202  0.0086
                                           -0.0007 -0.0076 -0.0151 -0.0075
   232. (0.00561) BD*( 1) C   6 - H  20  
                ( 36.60%)   0.6050* C   6 s( 23.54%)p 3.25( 76.42%)d 0.00(  0.04%)
                                           -0.0001  0.4852  0.0033  0.6208 -0.0070
                                           -0.5780 -0.0046 -0.2096  0.0285 -0.0146
                                           -0.0076  0.0060  0.0039 -0.0064
                ( 63.40%)  -0.7962* H  20 s( 99.91%)p 0.00(  0.09%)
                                            0.9995 -0.0033 -0.0218  0.0215  0.0034
   233. (0.00532) BD*( 1) C   6 - H  21  
                ( 37.17%)   0.6097* C   6 s( 23.72%)p 3.21( 76.24%)d 0.00(  0.04%)
                                            0.0002 -0.4870 -0.0072  0.1312 -0.0168
                                            0.0449  0.0231 -0.8616  0.0056  0.0011
                                            0.0055 -0.0012 -0.0001 -0.0194
                ( 62.83%)  -0.7927* H  21 s( 99.90%)p 0.00(  0.10%)
                                           -0.9995  0.0003 -0.0036 -0.0057  0.0306
   234. (0.01497) BD*( 1) C   7 - O   8  
                ( 69.02%)   0.8308* C   7 s( 19.49%)p 4.11( 80.21%)d 0.02(  0.30%)
                                           -0.0000  0.4390  0.0474  0.8344  0.0411
                                            0.0075 -0.0048 -0.3226  0.0034  0.0034
                                           -0.0329 -0.0005  0.0408 -0.0146
                ( 30.98%)  -0.5566* O   8 s( 34.08%)p 1.93( 65.86%)d 0.00(  0.06%)
                                           -0.0000  0.5838 -0.0030 -0.7586  0.0062
                                            0.0323 -0.0048  0.2864  0.0023 -0.0111
                                           -0.0114  0.0033  0.0160 -0.0099
   235. (0.01448) BD*( 1) C   7 - H  22  
                ( 37.42%)   0.6117* C   7 s( 23.99%)p 3.17( 75.95%)d 0.00(  0.06%)
                                            0.0003 -0.4898  0.0019  0.0014 -0.0199
                                           -0.5493  0.0089 -0.6763 -0.0025  0.0007
                                           -0.0001 -0.0194  0.0103 -0.0089
                ( 62.58%)  -0.7911* H  22 s( 99.89%)p 0.00(  0.11%)
                                           -0.9994  0.0054 -0.0031  0.0212  0.0254
   236. (0.00362) BD*( 1) O   8 - H  23  
                ( 24.67%)   0.4967* O   8 s( 19.67%)p 4.08( 80.25%)d 0.00(  0.09%)
                                           -0.0002 -0.4432 -0.0155 -0.2957 -0.0285
                                           -0.8180 -0.0173  0.2114  0.0126 -0.0018
                                           -0.0021  0.0067  0.0255  0.0123
                ( 75.33%)  -0.8679* H  23 s( 99.53%)p 0.00(  0.47%)
                                           -0.9976  0.0053  0.0266  0.0615 -0.0153
   237. (0.01117) BD*( 1) C   9 - C  10  
                ( 47.20%)   0.6871* C   9 s( 26.57%)p 2.76( 73.38%)d 0.00(  0.05%)
                                            0.0000 -0.5153 -0.0149  0.6751  0.0151
                                           -0.0506 -0.0025  0.5244 -0.0132  0.0021
                                           -0.0179  0.0018 -0.0116 -0.0022
                ( 52.80%)  -0.7266* C  10 s( 29.89%)p 2.34( 70.07%)d 0.00(  0.05%)
                                           -0.0005 -0.5467  0.0027 -0.6897  0.0021
                                            0.0619  0.0011 -0.4703 -0.0033  0.0019
                                           -0.0175  0.0018 -0.0126  0.0007
   238. (0.01162) BD*( 1) C   9 - C  11  
                ( 47.37%)   0.6882* C   9 s( 26.40%)p 2.79( 73.55%)d 0.00(  0.04%)
                                           -0.0000 -0.5137 -0.0135  0.1887  0.0207
                                           -0.3069 -0.0008 -0.7780  0.0012  0.0026
                                            0.0064 -0.0128  0.0011 -0.0147
                ( 52.63%)  -0.7255* C  11 s( 29.90%)p 2.34( 70.06%)d 0.00(  0.04%)
                                           -0.0005 -0.5468  0.0036 -0.2434  0.0042
                                            0.2957  0.0019  0.7442 -0.0007  0.0033
                                            0.0096 -0.0110  0.0005 -0.0140
   239. (0.00291) BD*( 1) C  10 - H  24  
                ( 37.97%)   0.6162* C  10 s( 23.06%)p 3.33( 76.90%)d 0.00(  0.04%)
                                            0.0001 -0.4803 -0.0008  0.2926  0.0183
                                           -0.8260  0.0083  0.0200  0.0141  0.0097
                                            0.0005  0.0002  0.0143  0.0100
                ( 62.03%)  -0.7876* H  24 s( 99.92%)p 0.00(  0.08%)
                                           -0.9996  0.0007 -0.0124  0.0259 -0.0016
   240. (0.00305) BD*( 1) C  10 - H  25  
                ( 38.50%)   0.6205* C  10 s( 23.74%)p 3.21( 76.22%)d 0.00(  0.04%)
                                           -0.0001  0.4872  0.0008  0.1522 -0.0279
                                           -0.2498  0.0050 -0.8221 -0.0050 -0.0017
                                           -0.0071  0.0095 -0.0009  0.0161
                ( 61.50%)  -0.7842* H  25 s( 99.92%)p 0.00(  0.08%)
                                            0.9996 -0.0004 -0.0007  0.0076  0.0273
   241. (0.00254) BD*( 1) C  10 - H  26  
                ( 37.59%)   0.6131* C  10 s( 23.20%)p 3.31( 76.76%)d 0.00(  0.04%)
                                           -0.0001  0.4817  0.0029 -0.6439 -0.0119
                                           -0.5008  0.0071  0.3188 -0.0182  0.0143
                                           -0.0099 -0.0077  0.0027 -0.0055
                ( 62.41%)  -0.7900* H  26 s( 99.91%)p 0.00(  0.09%)
                                            0.9996 -0.0001  0.0228  0.0162 -0.0094
   242. (0.00295) BD*( 1) C  11 - H  27  
                ( 38.04%)   0.6168* C  11 s( 23.03%)p 3.34( 76.93%)d 0.00(  0.04%)
                                            0.0001 -0.4799 -0.0006  0.2492  0.0061
                                           -0.8383  0.0003  0.0621 -0.0235  0.0085
                                           -0.0011  0.0033  0.0146  0.0102
                ( 61.96%)  -0.7871* H  27 s( 99.92%)p 0.00(  0.08%)
                                           -0.9996  0.0009 -0.0100  0.0269  0.0002
   243. (0.00279) BD*( 1) C  11 - H  28  
                ( 37.48%)   0.6122* C  11 s( 23.35%)p 3.28( 76.61%)d 0.00(  0.04%)
                                           -0.0001  0.4832  0.0036 -0.6780  0.0026
                                           -0.4553  0.0134  0.3140  0.0178  0.0141
                                           -0.0086 -0.0067  0.0052 -0.0067
                ( 62.52%)  -0.7907* H  28 s( 99.91%)p 0.00(  0.09%)
                                            0.9996 -0.0002  0.0228  0.0138 -0.0123
   244. (0.00318) BD*( 1) C  11 - H  29  
                ( 39.20%)   0.6261* C  11 s( 23.59%)p 3.24( 76.36%)d 0.00(  0.04%)
                                            0.0001 -0.4857 -0.0012 -0.6467  0.0192
                                            0.0431 -0.0091 -0.5853 -0.0219  0.0012
                                           -0.0178  0.0015 -0.0103 -0.0024
                ( 60.80%)  -0.7797* H  29 s( 99.92%)p 0.00(  0.08%)
                                           -0.9996  0.0008  0.0165 -0.0005  0.0226


 NHO Directionality and "Bond Bending" (deviations from line of nuclear centers)

         [Thresholds for printing:  angular deviation  >  1.0 degree]
                                    hybrid p-character > 25.0%
                                    orbital occupancy  >  0.10e

                                Line of Centers        Hybrid 1              Hybrid 2
                                ---------------  -------------------   ------------------
                NBO               Theta   Phi    Theta   Phi    Dev    Theta   Phi    Dev
 ========================================================================================
     2. BD (   1) C   1 - H  12   112.4   19.3   112.4   21.1   1.7      --     --    --
     3. BD (   1) C   1 - H  13   132.1  161.9   131.7  160.1   1.4      --     --    --
     4. BD (   1) C   1 - H  14    34.2  107.9    35.8  107.4   1.6      --     --    --
     5. BD (   1) C   2 - C   3   143.5  285.5   149.2  291.5   6.6     40.9  101.9   4.9
     6. BD (   1) C   2 - C   7    47.8  339.2    50.1  347.9   6.9    136.0  150.1   7.6
     7. BD (   1) C   2 - C   9    66.7  206.6    67.0  196.9   9.0    112.8   37.4   9.9
     8. BD (   1) C   3 - C   4    73.4  251.1    79.6  253.8   6.7    112.9   68.0   6.9
     9. BD (   1) C   3 - H  15   104.1    0.7   106.1  359.8   2.3      --     --    --
    10. BD (   1) C   3 - H  16   141.9  146.3   143.7  146.5   1.8      --     --    --
    11. BD (   1) C   4 - C   5    18.0  151.2    17.6  172.7   6.5    158.6  308.1   8.4
    12. BD (   1) C   4 - H  17   123.6  202.6   124.6  203.9   1.4      --     --    --
    13. BD (   1) C   4 - H  18    94.1  316.2    95.5  315.6   1.5      --     --    --
    14. BD (   1) C   5 - C   6    58.6   10.3    54.2    1.8   8.3    117.7  196.5   6.6
    15. BD (   1) C   5 - C   9    91.6  114.1    87.8  122.7   9.4     84.4  284.4  10.4
    17. BD (   1) C   6 - C   7   105.9   73.0   101.6   68.4   6.1     70.6  260.3   7.8
    18. BD (   1) C   6 - H  20   103.8  317.7   102.1  316.5   2.1      --     --    --
    19. BD (   1) C   6 - H  21     9.2  203.6     8.8  210.7   1.2      --     --    --
    20. BD (   1) C   7 - O   8   110.4  359.0   110.0    0.2   1.1     69.0  177.9   1.2
    21. BD (   1) C   7 - H  22    39.2   94.5    38.5   88.0   4.1      --     --    --
    22. BD (   1) O   8 - H  23   102.1   74.0   104.0   68.8   5.4      --     --    --
    23. BD (   1) C   9 - C  10   125.7  175.2     --     --    --      55.6  354.8   1.3
    24. BD (   1) C   9 - C  11    26.1  126.2    25.6  124.2   1.0    152.8  308.8   1.6
    25. BD (   1) C  10 - H  24    91.3  109.8    92.2  110.8   1.4      --     --    --
    26. BD (   1) C  10 - H  25   161.0  299.7   161.6  296.9   1.1      --     --    --
    27. BD (   1) C  10 - H  26    68.7  217.8    69.9  217.0   1.4      --     --    --
    28. BD (   1) C  11 - H  27    94.0  106.9    92.5  106.9   1.5      --     --    --
    29. BD (   1) C  11 - H  28    68.9  213.7    67.7  213.2   1.4      --     --    --
    42. LP (   1) O   8             --     --    106.8  306.3   --       --     --    --
    43. LP (   2) O   8             --     --     24.2    6.5   --       --     --    --


 Second Order Perturbation Theory Analysis of Fock Matrix in NBO Basis

     Threshold for printing:   0.25 kcal/mol
                                                                              E(2)  E(j)-E(i) F(i,j)
         Donor NBO (i)                     Acceptor NBO (j)                 kcal/mol   a.u.    a.u. 
 ===================================================================================================

 within unit  1
   1. BD (   1) C   1 - C   2        / 63. RY*(   2) C   3                    0.50    1.38    0.033
   1. BD (   1) C   1 - C   2        / 99. RY*(   2) C   7                    0.47    1.40    0.033
   1. BD (   1) C   1 - C   2        /117. RY*(   2) C   9                    0.58    1.53    0.038
   1. BD (   1) C   1 - C   2        /216. BD*(   1) C   1 - H  12            0.26    1.07    0.021
   1. BD (   1) C   1 - C   2        /217. BD*(   1) C   1 - H  13            0.30    1.08    0.023
   1. BD (   1) C   1 - C   2        /218. BD*(   1) C   1 - H  14            0.28    1.08    0.022
   1. BD (   1) C   1 - C   2        /219. BD*(   1) C   2 - C   3            0.96    0.98    0.039
   1. BD (   1) C   1 - C   2        /220. BD*(   1) C   2 - C   7            0.65    0.93    0.031
   1. BD (   1) C   1 - C   2        /221. BD*(   1) C   2 - C   9            1.23    0.95    0.044
   1. BD (   1) C   1 - C   2        /222. BD*(   1) C   3 - C   4            0.59    1.01    0.031
   1. BD (   1) C   1 - C   2        /229. BD*(   1) C   5 - C   9            0.38    0.99    0.025
   1. BD (   1) C   1 - C   2        /231. BD*(   1) C   6 - C   7            0.66    0.97    0.032
   2. BD (   1) C   1 - H  12        / 54. RY*(   2) C   2                    0.37    1.46    0.030
   2. BD (   1) C   1 - H  12        /215. BD*(   1) C   1 - C   2            0.26    0.88    0.019
   2. BD (   1) C   1 - H  12        /221. BD*(   1) C   2 - C   9            2.32    0.81    0.055
   3. BD (   1) C   1 - H  13        /215. BD*(   1) C   1 - C   2            0.37    0.88    0.023
   3. BD (   1) C   1 - H  13        /220. BD*(   1) C   2 - C   7            2.27    0.79    0.054
   4. BD (   1) C   1 - H  14        / 54. RY*(   2) C   2                    0.41    1.46    0.031
   4. BD (   1) C   1 - H  14        /215. BD*(   1) C   1 - C   2            0.26    0.88    0.019
   4. BD (   1) C   1 - H  14        /219. BD*(   1) C   2 - C   3            2.11    0.83    0.053
   5. BD (   1) C   2 - C   3        / 45. RY*(   2) C   1                    0.50    1.34    0.033
   5. BD (   1) C   2 - C   3        / 73. RY*(   3) C   4                    0.41    1.22    0.028
   5. BD (   1) C   2 - C   3        / 98. RY*(   1) C   7                    0.86    1.47    0.045
   5. BD (   1) C   2 - C   3        /116. RY*(   1) C   9                    0.29    1.71    0.028
   5. BD (   1) C   2 - C   3        /118. RY*(   3) C   9                    0.29    1.40    0.026
   5. BD (   1) C   2 - C   3        /215. BD*(   1) C   1 - C   2            0.89    0.98    0.037
   5. BD (   1) C   2 - C   3        /218. BD*(   1) C   1 - H  14            0.83    1.04    0.037
   5. BD (   1) C   2 - C   3        /220. BD*(   1) C   2 - C   7            0.49    0.89    0.027
   5. BD (   1) C   2 - C   3        /221. BD*(   1) C   2 - C   9            0.83    0.92    0.035
   5. BD (   1) C   2 - C   3        /222. BD*(   1) C   3 - C   4            0.36    0.97    0.024
   5. BD (   1) C   2 - C   3        /223. BD*(   1) C   3 - H  15            0.26    1.06    0.021
   5. BD (   1) C   2 - C   3        /224. BD*(   1) C   3 - H  16            0.28    1.05    0.022
   5. BD (   1) C   2 - C   3        /226. BD*(   1) C   4 - H  17            0.39    1.07    0.026
   5. BD (   1) C   2 - C   3        /227. BD*(   1) C   4 - H  18            0.43    1.08    0.027
   5. BD (   1) C   2 - C   3        /235. BD*(   1) C   7 - H  22            1.03    1.00    0.041
   5. BD (   1) C   2 - C   3        /238. BD*(   1) C   9 - C  11            1.50    0.99    0.049
   6. BD (   1) C   2 - C   7        / 44. RY*(   1) C   1                    0.83    1.37    0.043
   6. BD (   1) C   2 - C   7        / 62. RY*(   1) C   3                    0.82    1.68    0.047
   6. BD (   1) C   2 - C   7        / 90. RY*(   2) C   6                    0.44    1.39    0.032
   6. BD (   1) C   2 - C   7        /107. RY*(   1) O   8                    0.54    1.78    0.039
   6. BD (   1) C   2 - C   7        /116. RY*(   1) C   9                    0.54    1.76    0.039
   6. BD (   1) C   2 - C   7        /215. BD*(   1) C   1 - C   2            0.67    1.04    0.033
   6. BD (   1) C   2 - C   7        /217. BD*(   1) C   1 - H  13            0.71    1.10    0.035
   6. BD (   1) C   2 - C   7        /219. BD*(   1) C   2 - C   3            0.59    0.99    0.031
   6. BD (   1) C   2 - C   7        /221. BD*(   1) C   2 - C   9            0.72    0.97    0.034
   6. BD (   1) C   2 - C   7        /224. BD*(   1) C   3 - H  16            0.85    1.11    0.039
   6. BD (   1) C   2 - C   7        /231. BD*(   1) C   6 - C   7            0.69    0.99    0.033
   6. BD (   1) C   2 - C   7        /232. BD*(   1) C   6 - H  20            0.30    1.11    0.023
   6. BD (   1) C   2 - C   7        /233. BD*(   1) C   6 - H  21            0.50    1.10    0.030
   6. BD (   1) C   2 - C   7        /235. BD*(   1) C   7 - H  22            0.30    1.06    0.022
   6. BD (   1) C   2 - C   7        /237. BD*(   1) C   9 - C  10            1.27    1.04    0.046
   7. BD (   1) C   2 - C   9        / 45. RY*(   2) C   1                    0.57    1.33    0.035
   7. BD (   1) C   2 - C   9        / 63. RY*(   2) C   3                    0.29    1.33    0.025
   7. BD (   1) C   2 - C   9        / 80. RY*(   1) C   5                    0.29    1.66    0.028
   7. BD (   1) C   2 - C   9        / 83. RY*(   4) C   5                    0.31    1.48    0.028
   7. BD (   1) C   2 - C   9        /100. RY*(   3) C   7                    0.32    1.83    0.031
   7. BD (   1) C   2 - C   9        /126. RY*(   2) C  10                    0.45    1.37    0.032
   7. BD (   1) C   2 - C   9        /135. RY*(   2) C  11                    0.49    1.36    0.033
   7. BD (   1) C   2 - C   9        /215. BD*(   1) C   1 - C   2            1.10    0.98    0.042
   7. BD (   1) C   2 - C   9        /216. BD*(   1) C   1 - H  12            0.74    1.02    0.035
   7. BD (   1) C   2 - C   9        /219. BD*(   1) C   2 - C   3            0.63    0.93    0.031
   7. BD (   1) C   2 - C   9        /220. BD*(   1) C   2 - C   7            0.52    0.89    0.027
   7. BD (   1) C   2 - C   9        /223. BD*(   1) C   3 - H  15            0.97    1.06    0.041
   7. BD (   1) C   2 - C   9        /229. BD*(   1) C   5 - C   9            0.52    0.94    0.028
   7. BD (   1) C   2 - C   9        /230. BD*(   1) C   5 - H  19            1.64    1.08    0.054
   7. BD (   1) C   2 - C   9        /234. BD*(   1) C   7 - O   8            1.96    0.82    0.051
   7. BD (   1) C   2 - C   9        /237. BD*(   1) C   9 - C  10            0.65    0.98    0.032
   7. BD (   1) C   2 - C   9        /238. BD*(   1) C   9 - C  11            0.70    0.98    0.033
   7. BD (   1) C   2 - C   9        /241. BD*(   1) C  10 - H  26            0.59    1.05    0.032
   7. BD (   1) C   2 - C   9        /243. BD*(   1) C  11 - H  28            0.56    1.05    0.031
   8. BD (   1) C   3 - C   4        /215. BD*(   1) C   1 - C   2            1.41    0.95    0.046
   8. BD (   1) C   3 - C   4        /219. BD*(   1) C   2 - C   3            0.44    0.91    0.025
   8. BD (   1) C   3 - C   4        /223. BD*(   1) C   3 - H  15            0.37    1.03    0.025
   8. BD (   1) C   3 - C   4        /224. BD*(   1) C   3 - H  16            0.30    1.02    0.022
   8. BD (   1) C   3 - C   4        /225. BD*(   1) C   4 - C   5            0.33    0.95    0.022
   8. BD (   1) C   3 - C   4        /227. BD*(   1) C   4 - H  18            0.31    1.05    0.023
   8. BD (   1) C   3 - C   4        /230. BD*(   1) C   5 - H  19            1.23    1.06    0.045
   9. BD (   1) C   3 - H  15        / 53. RY*(   1) C   2                    0.51    1.44    0.035
   9. BD (   1) C   3 - H  15        /221. BD*(   1) C   2 - C   9            1.32    0.80    0.042
   9. BD (   1) C   3 - H  15        /225. BD*(   1) C   4 - C   5            0.30    0.87    0.020
   9. BD (   1) C   3 - H  15        /226. BD*(   1) C   4 - H  17            0.46    0.96    0.027
  10. BD (   1) C   3 - H  16        / 53. RY*(   1) C   2                    0.30    1.45    0.026
  10. BD (   1) C   3 - H  16        / 71. RY*(   1) C   4                    0.27    1.57    0.026
  10. BD (   1) C   3 - H  16        /219. BD*(   1) C   2 - C   3            0.29    0.84    0.020
  10. BD (   1) C   3 - H  16        /220. BD*(   1) C   2 - C   7            1.48    0.79    0.044
  10. BD (   1) C   3 - H  16        /225. BD*(   1) C   4 - C   5            0.36    0.87    0.022
  10. BD (   1) C   3 - H  16        /227. BD*(   1) C   4 - H  18            0.40    0.97    0.025
  11. BD (   1) C   4 - C   5        / 89. RY*(   1) C   6                    0.78    1.63    0.045
  11. BD (   1) C   4 - C   5        /116. RY*(   1) C   9                    0.26    1.68    0.026
  11. BD (   1) C   4 - C   5        /215. BD*(   1) C   1 - C   2            0.33    0.96    0.022
  11. BD (   1) C   4 - C   5        /222. BD*(   1) C   3 - C   4            0.32    0.94    0.022
  11. BD (   1) C   4 - C   5        /223. BD*(   1) C   3 - H  15            0.40    1.04    0.026
  11. BD (   1) C   4 - C   5        /224. BD*(   1) C   3 - H  16            0.52    1.03    0.029
  11. BD (   1) C   4 - C   5        /226. BD*(   1) C   4 - H  17            0.34    1.05    0.024
  11. BD (   1) C   4 - C   5        /227. BD*(   1) C   4 - H  18            0.28    1.05    0.022
  11. BD (   1) C   4 - C   5        /228. BD*(   1) C   5 - C   6            0.46    0.94    0.026
  11. BD (   1) C   4 - C   5        /229. BD*(   1) C   5 - C   9            0.55    0.92    0.029
  11. BD (   1) C   4 - C   5        /230. BD*(   1) C   5 - H  19            0.46    1.06    0.028
  11. BD (   1) C   4 - C   5        /233. BD*(   1) C   6 - H  21            1.01    1.03    0.041
  11. BD (   1) C   4 - C   5        /238. BD*(   1) C   9 - C  11            1.57    0.96    0.049
  12. BD (   1) C   4 - H  17        /219. BD*(   1) C   2 - C   3            0.36    0.82    0.022
  12. BD (   1) C   4 - H  17        /223. BD*(   1) C   3 - H  15            0.54    0.94    0.028
  12. BD (   1) C   4 - H  17        /224. BD*(   1) C   3 - H  16            0.25    0.93    0.019
  12. BD (   1) C   4 - H  17        /228. BD*(   1) C   5 - C   6            1.37    0.85    0.043
  13. BD (   1) C   4 - H  18        /219. BD*(   1) C   2 - C   3            0.45    0.82    0.024
  13. BD (   1) C   4 - H  18        /224. BD*(   1) C   3 - H  16            0.42    0.93    0.025
  13. BD (   1) C   4 - H  18        /229. BD*(   1) C   5 - C   9            1.22    0.82    0.040
  14. BD (   1) C   5 - C   6        / 71. RY*(   1) C   4                    0.59    1.66    0.040
  14. BD (   1) C   5 - C   6        /215. BD*(   1) C   1 - C   2            0.34    0.97    0.023
  14. BD (   1) C   5 - C   6        /225. BD*(   1) C   4 - C   5            0.46    0.96    0.027
  14. BD (   1) C   5 - C   6        /226. BD*(   1) C   4 - H  17            0.99    1.06    0.041
  14. BD (   1) C   5 - C   6        /229. BD*(   1) C   5 - C   9            0.51    0.93    0.028
  14. BD (   1) C   5 - C   6        /230. BD*(   1) C   5 - H  19            0.39    1.07    0.026
  14. BD (   1) C   5 - C   6        /231. BD*(   1) C   6 - C   7            0.28    0.92    0.020
  14. BD (   1) C   5 - C   6        /232. BD*(   1) C   6 - H  20            0.33    1.04    0.024
  14. BD (   1) C   5 - C   6        /233. BD*(   1) C   6 - H  21            0.38    1.04    0.025
  14. BD (   1) C   5 - C   6        /234. BD*(   1) C   7 - O   8            0.61    0.81    0.028
  14. BD (   1) C   5 - C   6        /235. BD*(   1) C   7 - H  22            0.48    0.99    0.027
  14. BD (   1) C   5 - C   6        /237. BD*(   1) C   9 - C  10            1.55    0.97    0.049
  15. BD (   1) C   5 - C   9        / 55. RY*(   3) C   2                    0.29    1.32    0.025
  15. BD (   1) C   5 - C   9        / 56. RY*(   4) C   2                    0.25    1.78    0.027
  15. BD (   1) C   5 - C   9        / 72. RY*(   2) C   4                    0.28    1.40    0.025
  15. BD (   1) C   5 - C   9        / 91. RY*(   3) C   6                    0.49    1.29    0.032
  15. BD (   1) C   5 - C   9        /126. RY*(   2) C  10                    0.37    1.35    0.028
  15. BD (   1) C   5 - C   9        /134. RY*(   1) C  11                    0.31    1.35    0.026
  15. BD (   1) C   5 - C   9        /135. RY*(   2) C  11                    0.28    1.34    0.025
  15. BD (   1) C   5 - C   9        /215. BD*(   1) C   1 - C   2            2.45    0.95    0.061
  15. BD (   1) C   5 - C   9        /221. BD*(   1) C   2 - C   9            0.59    0.88    0.029
  15. BD (   1) C   5 - C   9        /225. BD*(   1) C   4 - C   5            0.44    0.94    0.026
  15. BD (   1) C   5 - C   9        /227. BD*(   1) C   4 - H  18            1.04    1.04    0.042
  15. BD (   1) C   5 - C   9        /228. BD*(   1) C   5 - C   6            0.41    0.93    0.025
  15. BD (   1) C   5 - C   9        /230. BD*(   1) C   5 - H  19            0.52    1.05    0.030
  15. BD (   1) C   5 - C   9        /232. BD*(   1) C   6 - H  20            1.07    1.02    0.042
  15. BD (   1) C   5 - C   9        /237. BD*(   1) C   9 - C  10            0.72    0.95    0.033
  15. BD (   1) C   5 - C   9        /238. BD*(   1) C   9 - C  11            0.72    0.95    0.033
  15. BD (   1) C   5 - C   9        /239. BD*(   1) C  10 - H  24            0.72    1.03    0.035
  15. BD (   1) C   5 - C   9        /242. BD*(   1) C  11 - H  27            0.74    1.03    0.035
  16. BD (   1) C   5 - H  19        /117. RY*(   2) C   9                    0.30    1.38    0.026
  16. BD (   1) C   5 - H  19        /221. BD*(   1) C   2 - C   9            0.79    0.80    0.032
  16. BD (   1) C   5 - H  19        /222. BD*(   1) C   3 - C   4            0.98    0.86    0.037
  16. BD (   1) C   5 - H  19        /225. BD*(   1) C   4 - C   5            0.30    0.87    0.020
  16. BD (   1) C   5 - H  19        /229. BD*(   1) C   5 - C   9            0.36    0.84    0.022
  16. BD (   1) C   5 - H  19        /231. BD*(   1) C   6 - C   7            1.08    0.82    0.038
  17. BD (   1) C   6 - C   7        / 53. RY*(   1) C   2                    0.33    1.57    0.029
  17. BD (   1) C   6 - C   7        /108. RY*(   2) O   8                    0.58    1.98    0.043
  17. BD (   1) C   6 - C   7        /215. BD*(   1) C   1 - C   2            1.38    1.00    0.047
  17. BD (   1) C   6 - C   7        /220. BD*(   1) C   2 - C   7            0.74    0.91    0.033
  17. BD (   1) C   6 - C   7        /228. BD*(   1) C   5 - C   6            0.36    0.99    0.024
  17. BD (   1) C   6 - C   7        /230. BD*(   1) C   5 - H  19            1.02    1.10    0.042
  17. BD (   1) C   6 - C   7        /235. BD*(   1) C   7 - H  22            0.40    1.02    0.026
  17. BD (   1) C   6 - C   7        /236. BD*(   1) O   8 - H  23            0.93    1.00    0.039
  18. BD (   1) C   6 - H  20        / 81. RY*(   2) C   5                    0.33    1.28    0.026
  18. BD (   1) C   6 - H  20        /220. BD*(   1) C   2 - C   7            0.34    0.79    0.021
  18. BD (   1) C   6 - H  20        /228. BD*(   1) C   5 - C   6            0.25    0.86    0.019
  18. BD (   1) C   6 - H  20        /229. BD*(   1) C   5 - C   9            1.10    0.84    0.038
  18. BD (   1) C   6 - H  20        /234. BD*(   1) C   7 - O   8            1.12    0.72    0.036
  18. BD (   1) C   6 - H  20        /235. BD*(   1) C   7 - H  22            0.62    0.90    0.030
  19. BD (   1) C   6 - H  21        /220. BD*(   1) C   2 - C   7            0.55    0.80    0.027
  19. BD (   1) C   6 - H  21        /225. BD*(   1) C   4 - C   5            1.19    0.88    0.041
  19. BD (   1) C   6 - H  21        /228. BD*(   1) C   5 - C   6            0.27    0.87    0.019
  19. BD (   1) C   6 - H  21        /234. BD*(   1) C   7 - O   8            0.57    0.73    0.026
  20. BD (   1) C   7 - O   8        /221. BD*(   1) C   2 - C   9            0.42    1.24    0.029
  21. BD (   1) C   7 - H  22        / 54. RY*(   2) C   2                    0.34    1.52    0.029
  21. BD (   1) C   7 - H  22        / 89. RY*(   1) C   6                    0.40    1.61    0.032
  21. BD (   1) C   7 - H  22        /219. BD*(   1) C   2 - C   3            1.37    0.90    0.044
  21. BD (   1) C   7 - H  22        /220. BD*(   1) C   2 - C   7            0.27    0.85    0.019
  21. BD (   1) C   7 - H  22        /228. BD*(   1) C   5 - C   6            0.27    0.93    0.020
  21. BD (   1) C   7 - H  22        /231. BD*(   1) C   6 - C   7            0.31    0.89    0.021
  21. BD (   1) C   7 - H  22        /232. BD*(   1) C   6 - H  20            0.45    1.02    0.027
  22. BD (   1) O   8 - H  23        / 98. RY*(   1) C   7                    0.67    1.65    0.042
  22. BD (   1) O   8 - H  23        /102. RY*(   5) C   7                    0.26    2.64    0.033
  22. BD (   1) O   8 - H  23        /231. BD*(   1) C   6 - C   7            1.60    1.11    0.053
  23. BD (   1) C   9 - C  10        / 54. RY*(   2) C   2                    0.46    1.56    0.034
  23. BD (   1) C   9 - C  10        / 81. RY*(   2) C   5                    0.50    1.38    0.033
  23. BD (   1) C   9 - C  10        /134. RY*(   1) C  11                    0.60    1.39    0.037
  23. BD (   1) C   9 - C  10        /220. BD*(   1) C   2 - C   7            0.81    0.89    0.034
  23. BD (   1) C   9 - C  10        /221. BD*(   1) C   2 - C   9            0.93    0.91    0.037
  23. BD (   1) C   9 - C  10        /228. BD*(   1) C   5 - C   6            0.69    0.97    0.033
  23. BD (   1) C   9 - C  10        /229. BD*(   1) C   5 - C   9            0.87    0.95    0.036
  23. BD (   1) C   9 - C  10        /238. BD*(   1) C   9 - C  11            0.83    0.98    0.036
  23. BD (   1) C   9 - C  10        /239. BD*(   1) C  10 - H  24            0.28    1.06    0.022
  23. BD (   1) C   9 - C  10        /240. BD*(   1) C  10 - H  25            0.31    1.07    0.023
  23. BD (   1) C   9 - C  10        /241. BD*(   1) C  10 - H  26            0.26    1.06    0.021
  23. BD (   1) C   9 - C  10        /244. BD*(   1) C  11 - H  29            1.06    1.06    0.043
  24. BD (   1) C   9 - C  11        / 53. RY*(   1) C   2                    0.47    1.55    0.034
  24. BD (   1) C   9 - C  11        / 80. RY*(   1) C   5                    0.28    1.67    0.027
  24. BD (   1) C   9 - C  11        /125. RY*(   1) C  10                    0.61    1.38    0.037
  24. BD (   1) C   9 - C  11        /219. BD*(   1) C   2 - C   3            0.72    0.94    0.033
  24. BD (   1) C   9 - C  11        /221. BD*(   1) C   2 - C   9            0.86    0.91    0.036
  24. BD (   1) C   9 - C  11        /225. BD*(   1) C   4 - C   5            0.69    0.97    0.033
  24. BD (   1) C   9 - C  11        /229. BD*(   1) C   5 - C   9            0.87    0.94    0.036
  24. BD (   1) C   9 - C  11        /237. BD*(   1) C   9 - C  10            0.81    0.98    0.036
  24. BD (   1) C   9 - C  11        /240. BD*(   1) C  10 - H  25            1.03    1.06    0.042
  24. BD (   1) C   9 - C  11        /242. BD*(   1) C  11 - H  27            0.29    1.06    0.022
  24. BD (   1) C   9 - C  11        /243. BD*(   1) C  11 - H  28            0.28    1.06    0.022
  24. BD (   1) C   9 - C  11        /244. BD*(   1) C  11 - H  29            0.31    1.06    0.023
  25. BD (   1) C  10 - H  24        /116. RY*(   1) C   9                    0.27    1.58    0.026
  25. BD (   1) C  10 - H  24        /229. BD*(   1) C   5 - C   9            2.11    0.82    0.053
  25. BD (   1) C  10 - H  24        /237. BD*(   1) C   9 - C  10            0.27    0.86    0.019
  26. BD (   1) C  10 - H  25        /117. RY*(   2) C   9                    0.26    1.37    0.024
  26. BD (   1) C  10 - H  25        /238. BD*(   1) C   9 - C  11            1.40    0.87    0.044
  27. BD (   1) C  10 - H  26        /221. BD*(   1) C   2 - C   9            2.32    0.79    0.055
  27. BD (   1) C  10 - H  26        /237. BD*(   1) C   9 - C  10            0.32    0.86    0.021
  28. BD (   1) C  11 - H  27        /116. RY*(   1) C   9                    0.33    1.58    0.029
  28. BD (   1) C  11 - H  27        /229. BD*(   1) C   5 - C   9            2.04    0.82    0.052
  28. BD (   1) C  11 - H  27        /238. BD*(   1) C   9 - C  11            0.28    0.86    0.020
  29. BD (   1) C  11 - H  28        /116. RY*(   1) C   9                    0.29    1.58    0.027
  29. BD (   1) C  11 - H  28        /221. BD*(   1) C   2 - C   9            2.38    0.79    0.055
  29. BD (   1) C  11 - H  28        /238. BD*(   1) C   9 - C  11            0.35    0.86    0.022
  30. BD (   1) C  11 - H  29        /237. BD*(   1) C   9 - C  10            1.35    0.87    0.043
  31. CR (   1) C   1                / 54. RY*(   2) C   2                    0.74   11.03    0.114
  31. CR (   1) C   1                /143. RY*(   1) H  12                    0.32   10.49    0.073
  31. CR (   1) C   1                /147. RY*(   1) H  13                    0.39   10.55    0.081
  31. CR (   1) C   1                /151. RY*(   1) H  14                    0.35   10.55    0.077
  32. CR (   1) C   2                / 46. RY*(   3) C   1                    0.51   10.85    0.094
  32. CR (   1) C   2                / 64. RY*(   3) C   3                    0.38   10.99    0.082
  32. CR (   1) C   2                /101. RY*(   4) C   7                    0.59   11.15    0.102
  32. CR (   1) C   2                /118. RY*(   3) C   9                    0.74   10.91    0.114
  32. CR (   1) C   2                /221. BD*(   1) C   2 - C   9            0.31   10.43    0.073
  33. CR (   1) C   3                / 53. RY*(   1) C   2                    0.68   11.02    0.110
  33. CR (   1) C   3                / 73. RY*(   3) C   4                    0.42   10.69    0.084
  33. CR (   1) C   3                /155. RY*(   1) H  15                    0.37   10.49    0.079
  33. CR (   1) C   3                /159. RY*(   1) H  16                    0.38   10.50    0.080
  34. CR (   1) C   4                / 63. RY*(   2) C   3                    0.35   10.80    0.077
  34. CR (   1) C   4                / 81. RY*(   2) C   5                    0.38   10.85    0.081
  34. CR (   1) C   4                /163. RY*(   1) H  17                    0.38   10.49    0.079
  34. CR (   1) C   4                /167. RY*(   1) H  18                    0.36   10.48    0.077
  35. CR (   1) C   5                / 73. RY*(   3) C   4                    0.47   10.69    0.090
  35. CR (   1) C   5                / 90. RY*(   2) C   6                    0.37   10.81    0.080
  35. CR (   1) C   5                /117. RY*(   2) C   9                    0.48   10.96    0.091
  35. CR (   1) C   5                /171. RY*(   1) H  19                    0.36   10.43    0.078
  35. CR (   1) C   5                /229. BD*(   1) C   5 - C   9            0.25   10.42    0.065
  36. CR (   1) C   6                / 81. RY*(   2) C   5                    0.48   10.86    0.091
  36. CR (   1) C   6                / 99. RY*(   2) C   7                    0.39   10.84    0.083
  36. CR (   1) C   6                /175. RY*(   1) H  20                    0.39   10.49    0.080
  36. CR (   1) C   6                /179. RY*(   1) H  21                    0.40   10.49    0.082
  37. CR (   1) C   7                / 53. RY*(   1) C   2                    0.29   11.14    0.071
  37. CR (   1) C   7                / 54. RY*(   2) C   2                    0.33   11.15    0.077
  37. CR (   1) C   7                / 55. RY*(   3) C   2                    0.35   10.94    0.079
  37. CR (   1) C   7                / 91. RY*(   3) C   6                    0.63   10.91    0.105
  37. CR (   1) C   7                /183. RY*(   1) H  22                    0.42   10.57    0.084
  37. CR (   1) C   7                /220. BD*(   1) C   2 - C   7            0.37   10.48    0.080
  37. CR (   1) C   7                /234. BD*(   1) C   7 - O   8            0.74   10.41    0.112
  38. CR (   1) O   8                / 98. RY*(   1) C   7                    0.91   19.92    0.170
  38. CR (   1) O   8                / 99. RY*(   2) C   7                    0.52   19.80    0.129
  39. CR (   1) C   9                / 55. RY*(   3) C   2                    0.72   10.84    0.111
  39. CR (   1) C   9                / 82. RY*(   3) C   5                    0.37   11.19    0.082
  39. CR (   1) C   9                /127. RY*(   3) C  10                    0.45   10.89    0.089
  39. CR (   1) C   9                /136. RY*(   3) C  11                    0.44   10.88    0.088
  39. CR (   1) C   9                /215. BD*(   1) C   1 - C   2            0.25   10.47    0.065
  40. CR (   1) C  10                /116. RY*(   1) C   9                    0.32   11.16    0.076
  40. CR (   1) C  10                /117. RY*(   2) C   9                    0.35   10.94    0.078
  40. CR (   1) C  10                /191. RY*(   1) H  24                    0.35   10.53    0.077
  40. CR (   1) C  10                /195. RY*(   1) H  25                    0.36   10.55    0.078
  40. CR (   1) C  10                /199. RY*(   1) H  26                    0.37   10.51    0.078
  41. CR (   1) C  11                /116. RY*(   1) C   9                    0.48   11.16    0.093
  41. CR (   1) C  11                /117. RY*(   2) C   9                    0.27   10.94    0.069
  41. CR (   1) C  11                /203. RY*(   1) H  27                    0.35   10.54    0.077
  41. CR (   1) C  11                /207. RY*(   1) H  28                    0.36   10.51    0.078
  41. CR (   1) C  11                /211. RY*(   1) H  29                    0.35   10.55    0.077
  42. LP (   1) O   8                / 98. RY*(   1) C   7                    1.12    1.53    0.052
  42. LP (   1) O   8                /189. RY*(   3) H  23                    0.41    2.15    0.038
  42. LP (   1) O   8                /220. BD*(   1) C   2 - C   7            0.48    0.95    0.027
  42. LP (   1) O   8                /231. BD*(   1) C   6 - C   7            0.37    0.99    0.024
  42. LP (   1) O   8                /235. BD*(   1) C   7 - H  22            0.96    1.06    0.040
  43. LP (   2) O   8                /102. RY*(   5) C   7                    0.37    2.28    0.037
  43. LP (   2) O   8                /187. RY*(   1) H  23                    0.85    1.93    0.052
  43. LP (   2) O   8                /220. BD*(   1) C   2 - C   7            3.51    0.70    0.063
  43. LP (   2) O   8                /235. BD*(   1) C   7 - H  22            2.05    0.81    0.052


 Natural Bond Orbitals (Summary):

                                                            Principal Delocalizations
           NBO                        Occupancy    Energy   (geminal,vicinal,remote)
 ====================================================================================
 Molecular unit  1  (C10H18O)
     1. BD (   1) C   1 - C   2          0.98968    -0.79406  221(g),219(g),231(v),220(g)
                                                    222(v),117(v),63(v),99(v)
                                                    229(v),217(g),218(g),216(g)
     2. BD (   1) C   1 - H  12          0.99218    -0.65013  221(v),54(v),215(g)
     3. BD (   1) C   1 - H  13          0.99227    -0.64964  220(v),215(g)
     4. BD (   1) C   1 - H  14          0.99302    -0.64638  219(v),54(v),215(g)
     5. BD (   1) C   2 - C   3          0.98269    -0.75528  238(v),235(v),215(g),98(v)
                                                    221(g),218(v),45(v),220(g)
                                                    227(v),73(v),226(v),222(g)
                                                    118(v),116(v),224(g),223(g)
     6. BD (   1) C   2 - C   7          0.98441    -0.80592  237(v),224(v),44(v),62(v)
                                                    221(g),217(v),231(g),215(g)
                                                    219(g),116(v),107(v),233(v)
                                                    90(v),232(v),235(g)
     7. BD (   1) C   2 - C   9          0.97393    -0.74587  234(v),230(v),215(g),223(v)
                                                    216(v),238(g),237(g),219(g)
                                                    241(v),45(v),243(v),229(g)
                                                    220(g),135(v),126(v),100(v)
                                                    83(v),63(v),80(v)
     8. BD (   1) C   3 - C   4          0.99077    -0.72495  215(v),230(v),219(g),223(g)
                                                    225(g),227(g),224(g)
     9. BD (   1) C   3 - H  15          0.99100    -0.64477  221(v),53(v),226(v),225(v)
    10. BD (   1) C   3 - H  16          0.99072    -0.65064  220(v),227(v),225(v),53(v)
                                                    219(g),71(v)
    11. BD (   1) C   4 - C   5          0.98718    -0.72921  238(v),233(v),89(v),229(g)
                                                    224(v),228(g),230(g),223(v)
                                                    226(g),215(r),222(g),227(g)
                                                    116(v)
    12. BD (   1) C   4 - H  17          0.99098    -0.63438  228(v),223(v),219(v)
    13. BD (   1) C   4 - H  18          0.99179    -0.63059  229(v),219(v),224(v)
    14. BD (   1) C   5 - C   6          0.98663    -0.73986  237(v),226(v),234(v),71(v)
                                                    229(g),235(v),225(g),230(g)
                                                    233(g),215(r),232(g),231(g)
    15. BD (   1) C   5 - C   9          0.97786    -0.72044  215(v),232(v),227(v),242(v)
                                                    239(v),237(g),238(g),221(g)
                                                    230(g),91(v),225(g),228(g)
                                                    126(v),134(v),55(v),135(v)
                                                    72(v),56(v)
    16. BD (   1) C   5 - H  19          0.98917    -0.64326  231(v),222(v),221(v),229(g)
                                                    117(v),225(g)
    17. BD (   1) C   6 - C   7          0.98790    -0.77111  215(v),230(v),236(v),220(g)
                                                    108(v),235(g),228(g),53(v)
    18. BD (   1) C   6 - H  20          0.98919    -0.64717  234(v),229(v),235(v),220(v)
                                                    81(v)
    19. BD (   1) C   6 - H  21          0.99036    -0.65746  225(v),234(v),220(v),228(g)
    20. BD (   1) C   7 - O   8          0.99735    -1.07492  221(v)
    21. BD (   1) C   7 - H  22          0.99131    -0.71172  219(v),232(v),89(v),54(v)
                                                    231(g),220(g),228(v)
    22. BD (   1) O   8 - H  23          0.99422    -0.93152  231(v),98(v),102(v)
    23. BD (   1) C   9 - C  10          0.98691    -0.75351  244(v),221(g),229(g),238(g)
                                                    220(v),228(v),134(v),81(v)
                                                    54(v),240(g),239(g),241(g)
    24. BD (   1) C   9 - C  11          0.98737    -0.74988  240(v),229(g),221(g),237(g)
                                                    219(v),225(v),125(v),53(v)
                                                    244(g),242(g),243(g),80(v)
    25. BD (   1) C  10 - H  24          0.99270    -0.62606  229(v),237(g),116(v)
    26. BD (   1) C  10 - H  25          0.99389    -0.63425  238(v),117(v)
    27. BD (   1) C  10 - H  26          0.99200    -0.62759  221(v),237(g)
    28. BD (   1) C  11 - H  27          0.99287    -0.62719  229(v),116(v),238(g)
    29. BD (   1) C  11 - H  28          0.99210    -0.62636  221(v),238(g),116(v)
    30. BD (   1) C  11 - H  29          0.99362    -0.64069  237(v)
    31. CR (   1) C   1                  0.99956   -10.22399  54(v),147(v),151(v),143(v)
                                                    221(v)
    32. CR (   1) C   2                  0.99937   -10.26855  118(v),101(v),46(v),64(v)
                                                    221(g)
    33. CR (   1) C   3                  0.99953   -10.22321  53(v),73(v),159(v),155(v)
    34. CR (   1) C   4                  0.99956   -10.21551  81(v),163(v),167(v),63(v)
    35. CR (   1) C   5                  0.99944   -10.22279  117(v),73(v),90(v),171(v)
                                                    229(g)
    36. CR (   1) C   6                  0.99953   -10.23148  81(v),179(v),99(v),175(v)
    37. CR (   1) C   7                  0.99935   -10.33920  234(g),91(v),183(v),220(g)
                                                    55(v),54(v),53(v)
    38. CR (   1) O   8                  0.99986   -19.19813  98(v),99(v)
    39. CR (   1) C   9                  0.99940   -10.23644  55(v),127(v),136(v),82(v)
                                                    215(v)
    40. CR (   1) C  10                  0.99958   -10.20484  199(v),195(v),191(v),117(v)
                                                    116(v)
    41. CR (   1) C  11                  0.99958   -10.20475  116(v),207(v),203(v),211(v)
                                                    117(v)
    42. LP (   1) O   8                  0.99092    -0.81047  98(v),235(v),220(v),189(v)
                                                    231(v)
    43. LP (   2) O   8                  0.98268    -0.56334  220(v),235(v),187(v),102(v)
    44. RY*(   1) C   1                  0.00274     0.56286   
    45. RY*(   2) C   1                  0.00240     0.58116   
    46. RY*(   3) C   1                  0.00089     0.58071   
    47. RY*(   4) C   1                  0.00009     0.58958   
    48. RY*(   5) C   1                  0.00001     1.96328   
    49. RY*(   6) C   1                  0.00000     2.19138   
    50. RY*(   7) C   1                  0.00001     2.07080   
    51. RY*(   8) C   1                  0.00001     2.14271   
    52. RY*(   9) C   1                  0.00000     2.03699   
    53. RY*(   1) C   2                  0.00214     0.79918   
    54. RY*(   2) C   2                  0.00190     0.81050   
    55. RY*(   3) C   2                  0.00137     0.60275   
    56. RY*(   4) C   2                  0.00085     1.06064   
    57. RY*(   5) C   2                  0.00035     1.80465   
    58. RY*(   6) C   2                  0.00036     1.97040   
    59. RY*(   7) C   2                  0.00028     2.02236   
    60. RY*(   8) C   2                  0.00023     1.92396   
    61. RY*(   9) C   2                  0.00016     1.93470   
    62. RY*(   1) C   3                  0.00284     0.87772   
    63. RY*(   2) C   3                  0.00170     0.58345   
    64. RY*(   3) C   3                  0.00114     0.72098   
    65. RY*(   4) C   3                  0.00043     0.77610   
    66. RY*(   5) C   3                  0.00017     1.90082   
    67. RY*(   6) C   3                  0.00007     1.74887   
    68. RY*(   7) C   3                  0.00002     2.16358   
    69. RY*(   8) C   3                  0.00002     2.10915   
    70. RY*(   9) C   3                  0.00002     2.09192   
    71. RY*(   1) C   4                  0.00246     0.92117   
    72. RY*(   2) C   4                  0.00124     0.67879   
    73. RY*(   3) C   4                  0.00064     0.46291   
    74. RY*(   4) C   4                  0.00042     1.06926   
    75. RY*(   5) C   4                  0.00017     1.88986   
    76. RY*(   6) C   4                  0.00003     1.75001   
    77. RY*(   7) C   4                  0.00002     2.07403   
    78. RY*(   8) C   4                  0.00002     2.02724   
    79. RY*(   9) C   4                  0.00001     2.17720   
    80. RY*(   1) C   5                  0.00215     0.91786   
    81. RY*(   2) C   5                  0.00179     0.62981   
    82. RY*(   3) C   5                  0.00085     0.95172   
    83. RY*(   4) C   5                  0.00068     0.73823   
    84. RY*(   5) C   5                  0.00028     1.90442   
    85. RY*(   6) C   5                  0.00019     1.84809   
    86. RY*(   7) C   5                  0.00008     2.03265   
    87. RY*(   8) C   5                  0.00006     2.00941   
    88. RY*(   9) C   5                  0.00003     2.03132   
    89. RY*(   1) C   6                  0.00290     0.89740   
    90. RY*(   2) C   6                  0.00127     0.58838   
    91. RY*(   3) C   6                  0.00101     0.56973   
    92. RY*(   4) C   6                  0.00051     0.92422   
    93. RY*(   5) C   6                  0.00013     1.89271   
    94. RY*(   6) C   6                  0.00005     1.98314   
    95. RY*(   7) C   6                  0.00003     1.77764   
    96. RY*(   8) C   6                  0.00001     2.16652   
    97. RY*(   9) C   6                  0.00001     2.10124   
    98. RY*(   1) C   7                  0.00306     0.71826   
    99. RY*(   2) C   7                  0.00162     0.60514   
   100. RY*(   3) C   7                  0.00139     1.08707   
   101. RY*(   4) C   7                  0.00114     0.87799   
   102. RY*(   5) C   7                  0.00068     1.71265   
   103. RY*(   6) C   7                  0.00049     1.76628   
   104. RY*(   7) C   7                  0.00031     1.91548   
   105. RY*(   8) C   7                  0.00017     1.90167   
   106. RY*(   9) C   7                  0.00003     1.85481   
   107. RY*(   1) O   8                  0.00120     0.97847   
   108. RY*(   2) O   8                  0.00078     1.20495   
   109. RY*(   3) O   8                  0.00018     1.41446   
   110. RY*(   4) O   8                  0.00004     1.22795   
   111. RY*(   5) O   8                  0.00000     2.42853   
   112. RY*(   6) O   8                  0.00001     2.50143   
   113. RY*(   7) O   8                  0.00000     2.52787   
   114. RY*(   8) O   8                  0.00000     2.88253   
   115. RY*(   9) O   8                  0.00001     2.65714   
   116. RY*(   1) C   9                  0.00239     0.95095   
   117. RY*(   2) C   9                  0.00210     0.73576   
   118. RY*(   3) C   9                  0.00106     0.64123   
   119. RY*(   4) C   9                  0.00091     0.91172   
   120. RY*(   5) C   9                  0.00030     1.82434   
   121. RY*(   6) C   9                  0.00031     2.02629   
   122. RY*(   7) C   9                  0.00027     2.14389   
   123. RY*(   8) C   9                  0.00016     1.99193   
   124. RY*(   9) C   9                  0.00011     1.84822   
   125. RY*(   1) C  10                  0.00208     0.63390   
   126. RY*(   2) C  10                  0.00193     0.62460   
   127. RY*(   3) C  10                  0.00094     0.65116   
   128. RY*(   4) C  10                  0.00011     0.55242   
   129. RY*(   5) C  10                  0.00001     2.11450   
   130. RY*(   6) C  10                  0.00001     2.11785   
   131. RY*(   7) C  10                  0.00001     2.02165   
   132. RY*(   8) C  10                  0.00001     2.08645   
   133. RY*(   9) C  10                  0.00001     2.17608   
   134. RY*(   1) C  11                  0.00206     0.63394   
   135. RY*(   2) C  11                  0.00191     0.61752   
   136. RY*(   3) C  11                  0.00089     0.64823   
   137. RY*(   4) C  11                  0.00011     0.54212   
   138. RY*(   5) C  11                  0.00000     2.13885   
   139. RY*(   6) C  11                  0.00001     2.15066   
   140. RY*(   7) C  11                  0.00001     1.99146   
   141. RY*(   8) C  11                  0.00001     2.12423   
   142. RY*(   9) C  11                  0.00001     2.11186   
   143. RY*(   1) H  12                  0.00099     0.26713   
   144. RY*(   2) H  12                  0.00011     1.66481   
   145. RY*(   3) H  12                  0.00007     1.63227   
   146. RY*(   4) H  12                  0.00002     2.16042   
   147. RY*(   1) H  13                  0.00049     0.32933   
   148. RY*(   2) H  13                  0.00010     1.66232   
   149. RY*(   3) H  13                  0.00007     1.64851   
   150. RY*(   4) H  13                  0.00002     2.12712   
   151. RY*(   1) H  14                  0.00060     0.32130   
   152. RY*(   2) H  14                  0.00009     1.66601   
   153. RY*(   3) H  14                  0.00006     1.66380   
   154. RY*(   4) H  14                  0.00002     2.13334   
   155. RY*(   1) H  15                  0.00124     0.26772   
   156. RY*(   2) H  15                  0.00008     1.77043   
   157. RY*(   3) H  15                  0.00006     1.67605   
   158. RY*(   4) H  15                  0.00002     2.16475   
   159. RY*(   1) H  16                  0.00076     0.27760   
   160. RY*(   2) H  16                  0.00009     1.79600   
   161. RY*(   3) H  16                  0.00006     1.63606   
   162. RY*(   4) H  16                  0.00002     2.15635   
   163. RY*(   1) H  17                  0.00077     0.27224   
   164. RY*(   2) H  17                  0.00008     1.82166   
   165. RY*(   3) H  17                  0.00007     1.62543   
   166. RY*(   4) H  17                  0.00002     2.17492   
   167. RY*(   1) H  18                  0.00085     0.26007   
   168. RY*(   2) H  18                  0.00007     1.77928   
   169. RY*(   3) H  18                  0.00007     1.68501   
   170. RY*(   4) H  18                  0.00002     2.17323   
   171. RY*(   1) H  19                  0.00088     0.20797   
   172. RY*(   2) H  19                  0.00006     1.72711   
   173. RY*(   3) H  19                  0.00004     1.79483   
   174. RY*(   4) H  19                  0.00002     2.22109   
   175. RY*(   1) H  20                  0.00101     0.25487   
   176. RY*(   2) H  20                  0.00008     1.77186   
   177. RY*(   3) H  20                  0.00006     1.68741   
   178. RY*(   4) H  20                  0.00002     2.15365   
   179. RY*(   1) H  21                  0.00074     0.25571   
   180. RY*(   2) H  21                  0.00008     1.70278   
   181. RY*(   3) H  21                  0.00008     1.72143   
   182. RY*(   4) H  21                  0.00002     2.15485   
   183. RY*(   1) H  22                  0.00104     0.22769   
   184. RY*(   2) H  22                  0.00008     1.63244   
   185. RY*(   3) H  22                  0.00004     1.79174   
   186. RY*(   4) H  22                  0.00003     2.15529   
   187. RY*(   1) H  23                  0.00074     1.36681   
   188. RY*(   2) H  23                  0.00068     0.72145   
   189. RY*(   3) H  23                  0.00047     1.33966   
   190. RY*(   4) H  23                  0.00001     2.13217   
   191. RY*(   1) H  24                  0.00059     0.32981   
   192. RY*(   2) H  24                  0.00010     1.69163   
   193. RY*(   3) H  24                  0.00006     1.67260   
   194. RY*(   4) H  24                  0.00002     2.15939   
   195. RY*(   1) H  25                  0.00054     0.34942   
   196. RY*(   2) H  25                  0.00011     1.70068   
   197. RY*(   3) H  25                  0.00007     1.71951   
   198. RY*(   4) H  25                  0.00002     2.15034   
   199. RY*(   1) H  26                  0.00058     0.30979   
   200. RY*(   2) H  26                  0.00010     1.69956   
   201. RY*(   3) H  26                  0.00007     1.67943   
   202. RY*(   4) H  26                  0.00002     2.14314   
   203. RY*(   1) H  27                  0.00060     0.33288   
   204. RY*(   2) H  27                  0.00010     1.69625   
   205. RY*(   3) H  27                  0.00007     1.67475   
   206. RY*(   4) H  27                  0.00002     2.15416   
   207. RY*(   1) H  28                  0.00059     0.30688   
   208. RY*(   2) H  28                  0.00010     1.69282   
   209. RY*(   3) H  28                  0.00006     1.67997   
   210. RY*(   4) H  28                  0.00002     2.14907   
   211. RY*(   1) H  29                  0.00059     0.34642   
   212. RY*(   2) H  29                  0.00012     1.69329   
   213. RY*(   3) H  29                  0.00008     1.69322   
   214. RY*(   4) H  29                  0.00002     2.15195   
   215. BD*(   1) C   1 - C   2          0.01239     0.22944   
   216. BD*(   1) C   1 - H  12          0.00315     0.27562   
   217. BD*(   1) C   1 - H  13          0.00270     0.28934   
   218. BD*(   1) C   1 - H  14          0.00316     0.28814   
   219. BD*(   1) C   2 - C   3          0.01479     0.18777   
   220. BD*(   1) C   2 - C   7          0.02644     0.13960   
   221. BD*(   1) C   2 - C   9          0.02744     0.16019   
   222. BD*(   1) C   3 - C   4          0.00607     0.21452   
   223. BD*(   1) C   3 - H  15          0.00668     0.30936   
   224. BD*(   1) C   3 - H  16          0.00572     0.29970   
   225. BD*(   1) C   4 - C   5          0.00828     0.22340   
   226. BD*(   1) C   4 - H  17          0.00580     0.31655   
   227. BD*(   1) C   4 - H  18          0.00572     0.32221   
   228. BD*(   1) C   5 - C   6          0.00856     0.21396   
   229. BD*(   1) C   5 - C   9          0.01914     0.19407   
   230. BD*(   1) C   5 - H  19          0.00912     0.33199   
   231. BD*(   1) C   6 - C   7          0.01231     0.17999   
   232. BD*(   1) C   6 - H  20          0.00561     0.30421   
   233. BD*(   1) C   6 - H  21          0.00532     0.29683   
   234. BD*(   1) C   7 - O   8          0.01497     0.07471   
   235. BD*(   1) C   7 - H  22          0.01448     0.24935   
   236. BD*(   1) O   8 - H  23          0.00362     0.22945   
   237. BD*(   1) C   9 - C  10          0.01117     0.23265   
   238. BD*(   1) C   9 - C  11          0.01162     0.23139   
   239. BD*(   1) C  10 - H  24          0.00291     0.30695   
   240. BD*(   1) C  10 - H  25          0.00305     0.31461   
   241. BD*(   1) C  10 - H  26          0.00254     0.30679   
   242. BD*(   1) C  11 - H  27          0.00295     0.30533   
   243. BD*(   1) C  11 - H  28          0.00279     0.30786   
   244. BD*(   1) C  11 - H  29          0.00318     0.30616   
       -------------------------------
              Total Lewis   42.65444  ( 99.1964%)
        Valence non-Lewis    0.26167  (  0.6085%)
        Rydberg non-Lewis    0.08388  (  0.1951%)
       -------------------------------
            Total unit  1   43.00000  (100.0000%)
           Charge unit  1    0.00000


 ***************************************************
 *******         Beta  spin orbitals         *******
 ***************************************************


 NATURAL POPULATIONS:  Natural atomic orbital occupancies 
                                                          
   NAO  Atom  No  lang   Type(AO)    Occupancy      Energy
 ----------------------------------------------------------
     1    C    1  S      Cor( 1S)     0.99956     -10.22422
     2    C    1  S      Val( 2S)     0.53451      -0.39159
     3    C    1  S      Ryd( 3S)     0.00056       0.75243
     4    C    1  px     Val( 2p)     0.61254      -0.25119
     5    C    1  px     Ryd( 3p)     0.00174       0.49953
     6    C    1  py     Val( 2p)     0.54164      -0.23164
     7    C    1  py     Ryd( 3p)     0.00134       0.35575
     8    C    1  pz     Val( 2p)     0.62036      -0.24825
     9    C    1  pz     Ryd( 3p)     0.00220       0.49242
    10    C    1  dxy    Ryd( 3d)     0.00010       2.01748
    11    C    1  dxz    Ryd( 3d)     0.00024       2.22114
    12    C    1  dyz    Ryd( 3d)     0.00027       2.15838
    13    C    1  dx2y2  Ryd( 3d)     0.00034       2.17894
    14    C    1  dz2    Ryd( 3d)     0.00018       2.06137

    15    C    2  S      Cor( 1S)     0.99938     -10.26497
    16    C    2  S      Val( 2S)     0.44766      -0.35878
    17    C    2  S      Ryd( 3S)     0.00174       0.84929
    18    C    2  px     Val( 2p)     0.41526      -0.27250
    19    C    2  px     Ryd( 3p)     0.00130       0.60238
    20    C    2  py     Val( 2p)     0.55590      -0.29477
    21    C    2  py     Ryd( 3p)     0.00360       0.86779
    22    C    2  pz     Val( 2p)     0.49636      -0.28410
    23    C    2  pz     Ryd( 3p)     0.00217       0.66111
    24    C    2  dxy    Ryd( 3d)     0.00043       1.92446
    25    C    2  dxz    Ryd( 3d)     0.00032       2.02471
    26    C    2  dyz    Ryd( 3d)     0.00053       2.04016
    27    C    2  dx2y2  Ryd( 3d)     0.00049       2.12231
    28    C    2  dz2    Ryd( 3d)     0.00034       1.92685

    29    C    3  S      Cor( 1S)     0.99952     -10.22299
    30    C    3  S      Val( 2S)     0.50706      -0.36972
    31    C    3  S      Ryd( 3S)     0.00103       0.84043
    32    C    3  px     Val( 2p)     0.62324      -0.24688
    33    C    3  px     Ryd( 3p)     0.00171       0.69880
    34    C    3  py     Val( 2p)     0.52677      -0.24176
    35    C    3  py     Ryd( 3p)     0.00168       0.47423
    36    C    3  pz     Val( 2p)     0.53415      -0.23214
    37    C    3  pz     Ryd( 3p)     0.00212       0.48684
    38    C    3  dxy    Ryd( 3d)     0.00023       1.95190
    39    C    3  dxz    Ryd( 3d)     0.00024       2.15828
    40    C    3  dyz    Ryd( 3d)     0.00039       2.08279
    41    C    3  dx2y2  Ryd( 3d)     0.00039       2.19749
    42    C    3  dz2    Ryd( 3d)     0.00022       2.10377

    43    C    4  S      Cor( 1S)     0.99956     -10.21522
    44    C    4  S      Val( 2S)     0.51000      -0.35993
    45    C    4  S      Ryd( 3S)     0.00063       0.87591
    46    C    4  px     Val( 2p)     0.60918      -0.23307
    47    C    4  px     Ryd( 3p)     0.00240       0.73727
    48    C    4  py     Val( 2p)     0.55935      -0.22130
    49    C    4  py     Ryd( 3p)     0.00205       0.47762
    50    C    4  pz     Val( 2p)     0.51665      -0.22065
    51    C    4  pz     Ryd( 3p)     0.00167       0.45962
    52    C    4  dxy    Ryd( 3d)     0.00036       2.26001
    53    C    4  dxz    Ryd( 3d)     0.00030       2.12393
    54    C    4  dyz    Ryd( 3d)     0.00024       1.99014
    55    C    4  dx2y2  Ryd( 3d)     0.00025       2.02936
    56    C    4  dz2    Ryd( 3d)     0.00034       2.11905

    57    C    5  S      Cor( 1S)     0.99945     -10.22210
    58    C    5  S      Val( 2S)     0.47262      -0.33534
    59    C    5  S      Ryd( 3S)     0.00139       0.90128
    60    C    5  px     Val( 2p)     0.54120      -0.24218
    61    C    5  px     Ryd( 3p)     0.00231       0.66451
    62    C    5  py     Val( 2p)     0.56068      -0.23620
    63    C    5  py     Ryd( 3p)     0.00339       0.63883
    64    C    5  pz     Val( 2p)     0.50638      -0.23673
    65    C    5  pz     Ryd( 3p)     0.00245       0.58122
    66    C    5  dxy    Ryd( 3d)     0.00039       2.16952
    67    C    5  dxz    Ryd( 3d)     0.00044       2.07404
    68    C    5  dyz    Ryd( 3d)     0.00029       1.96966
    69    C    5  dx2y2  Ryd( 3d)     0.00036       2.00466
    70    C    5  dz2    Ryd( 3d)     0.00044       2.08102

    71    C    6  S      Cor( 1S)     0.99953     -10.23126
    72    C    6  S      Val( 2S)     0.51296      -0.38333
    73    C    6  S      Ryd( 3S)     0.00080       0.85440
    74    C    6  px     Val( 2p)     0.56891      -0.24706
    75    C    6  px     Ryd( 3p)     0.00211       0.51387
    76    C    6  py     Val( 2p)     0.53858      -0.24989
    77    C    6  py     Ryd( 3p)     0.00186       0.45970
    78    C    6  pz     Val( 2p)     0.57987      -0.24747
    79    C    6  pz     Ryd( 3p)     0.00235       0.65429
    80    C    6  dxy    Ryd( 3d)     0.00033       2.14432
    81    C    6  dxz    Ryd( 3d)     0.00024       2.03768
    82    C    6  dyz    Ryd( 3d)     0.00020       1.96494
    83    C    6  dx2y2  Ryd( 3d)     0.00031       1.99855
    84    C    6  dz2    Ryd( 3d)     0.00036       2.29752

    85    C    7  S      Cor( 1S)     0.99934     -10.33694
    86    C    7  S      Val( 2S)     0.47023      -0.40093
    87    C    7  S      Ryd( 3S)     0.00217       0.78541
    88    C    7  px     Val( 2p)     0.35773      -0.26933
    89    C    7  px     Ryd( 3p)     0.00387       0.48594
    90    C    7  py     Val( 2p)     0.57868      -0.30600
    91    C    7  py     Ryd( 3p)     0.00201       0.57613
    92    C    7  pz     Val( 2p)     0.45529      -0.28321
    93    C    7  pz     Ryd( 3p)     0.00163       0.61282
    94    C    7  dxy    Ryd( 3d)     0.00067       1.88042
    95    C    7  dxz    Ryd( 3d)     0.00068       1.99307
    96    C    7  dyz    Ryd( 3d)     0.00043       2.11221
    97    C    7  dx2y2  Ryd( 3d)     0.00099       2.12038
    98    C    7  dz2    Ryd( 3d)     0.00057       1.94441

    99    O    8  S      Cor( 1S)     0.99986     -19.18973
   100    O    8  S      Val( 2S)     0.83539      -1.08790
   101    O    8  S      Ryd( 3S)     0.00053       1.33694
   102    O    8  px     Val( 2p)     0.73028      -0.51435
   103    O    8  px     Ryd( 3p)     0.00079       0.90149
   104    O    8  py     Val( 2p)     0.82286      -0.51392
   105    O    8  py     Ryd( 3p)     0.00098       1.05593
   106    O    8  pz     Val( 2p)     0.69003      -0.48422
   107    O    8  pz     Ryd( 3p)     0.00071       0.91219
   108    O    8  dxy    Ryd( 3d)     0.00047       2.70481
   109    O    8  dxz    Ryd( 3d)     0.00032       2.66761
   110    O    8  dyz    Ryd( 3d)     0.00030       2.62665
   111    O    8  dx2y2  Ryd( 3d)     0.00075       3.03388
   112    O    8  dz2    Ryd( 3d)     0.00035       2.72936

   113    C    9  S      Cor( 1S)     0.99940     -10.23568
   114    C    9  S      Val( 2S)     0.43628      -0.33155
   115    C    9  S      Ryd( 3S)     0.00137       0.81347
   116    C    9  px     Val( 2p)     0.50455      -0.25923
   117    C    9  px     Ryd( 3p)     0.00270       0.71945
   118    C    9  py     Val( 2p)     0.50243      -0.25508
   119    C    9  py     Ryd( 3p)     0.00201       0.64424
   120    C    9  pz     Val( 2p)     0.54801      -0.26671
   121    C    9  pz     Ryd( 3p)     0.00213       0.77463
   122    C    9  dxy    Ryd( 3d)     0.00045       2.01464
   123    C    9  dxz    Ryd( 3d)     0.00046       2.13468
   124    C    9  dyz    Ryd( 3d)     0.00035       1.90483
   125    C    9  dx2y2  Ryd( 3d)     0.00041       2.05047
   126    C    9  dz2    Ryd( 3d)     0.00049       2.04681

   127    C   10  S      Cor( 1S)     0.99957     -10.20469
   128    C   10  S      Val( 2S)     0.53446      -0.36963
   129    C   10  S      Ryd( 3S)     0.00058       0.76824
   130    C   10  px     Val( 2p)     0.54531      -0.21645
   131    C   10  px     Ryd( 3p)     0.00151       0.43817
   132    C   10  py     Val( 2p)     0.62188      -0.22976
   133    C   10  py     Ryd( 3p)     0.00155       0.53362
   134    C   10  pz     Val( 2p)     0.59276      -0.22001
   135    C   10  pz     Ryd( 3p)     0.00170       0.50803
   136    C   10  dxy    Ryd( 3d)     0.00022       2.18485
   137    C   10  dxz    Ryd( 3d)     0.00024       2.13058
   138    C   10  dyz    Ryd( 3d)     0.00013       2.04226
   139    C   10  dx2y2  Ryd( 3d)     0.00024       2.11874
   140    C   10  dz2    Ryd( 3d)     0.00032       2.27666

   141    C   11  S      Cor( 1S)     0.99958     -10.20493
   142    C   11  S      Val( 2S)     0.53360      -0.37041
   143    C   11  S      Ryd( 3S)     0.00061       0.75965
   144    C   11  px     Val( 2p)     0.61158      -0.22968
   145    C   11  px     Ryd( 3p)     0.00203       0.53102
   146    C   11  py     Val( 2p)     0.61218      -0.22918
   147    C   11  py     Ryd( 3p)     0.00173       0.50778
   148    C   11  pz     Val( 2p)     0.55148      -0.21430
   149    C   11  pz     Ryd( 3p)     0.00151       0.43114
   150    C   11  dxy    Ryd( 3d)     0.00019       2.15897
   151    C   11  dxz    Ryd( 3d)     0.00034       2.25822
   152    C   11  dyz    Ryd( 3d)     0.00015       2.01571
   153    C   11  dx2y2  Ryd( 3d)     0.00024       2.16307
   154    C   11  dz2    Ryd( 3d)     0.00025       2.14822

   155    H   12  S      Val( 1S)     0.37512      -0.09086
   156    H   12  S      Ryd( 2S)     0.00073       0.23464
   157    H   12  px     Ryd( 2p)     0.00025       2.07245
   158    H   12  py     Ryd( 2p)     0.00012       1.68078
   159    H   12  pz     Ryd( 2p)     0.00015       1.74904

   160    H   13  S      Val( 1S)     0.35417      -0.06787
   161    H   13  S      Ryd( 2S)     0.00037       0.25724
   162    H   13  px     Ryd( 2p)     0.00022       1.94410
   163    H   13  py     Ryd( 2p)     0.00009       1.66616
   164    H   13  pz     Ryd( 2p)     0.00021       1.91942

   165    H   14  S      Val( 1S)     0.37749      -0.07912
   166    H   14  S      Ryd( 2S)     0.00057       0.25999
   167    H   14  px     Ryd( 2p)     0.00010       1.68455
   168    H   14  py     Ryd( 2p)     0.00017       1.81495
   169    H   14  pz     Ryd( 2p)     0.00024       2.03338

   170    H   15  S      Val( 1S)     0.36733      -0.05936
   171    H   15  S      Ryd( 2S)     0.00085       0.23397
   172    H   15  px     Ryd( 2p)     0.00035       2.21162
   173    H   15  py     Ryd( 2p)     0.00006       1.68805
   174    H   15  pz     Ryd( 2p)     0.00009       1.75674

   175    H   16  S      Val( 1S)     0.34551      -0.05753
   176    H   16  S      Ryd( 2S)     0.00063       0.24784
   177    H   16  px     Ryd( 2p)     0.00014       1.89631
   178    H   16  py     Ryd( 2p)     0.00009       1.70859
   179    H   16  pz     Ryd( 2p)     0.00029       2.04142

   180    H   17  S      Val( 1S)     0.35799      -0.04654
   181    H   17  S      Ryd( 2S)     0.00067       0.24826
   182    H   17  px     Ryd( 2p)     0.00022       2.03416
   183    H   17  py     Ryd( 2p)     0.00012       1.79931
   184    H   17  pz     Ryd( 2p)     0.00017       1.83302

   185    H   18  S      Val( 1S)     0.37217      -0.04746
   186    H   18  S      Ryd( 2S)     0.00086       0.23829
   187    H   18  px     Ryd( 2p)     0.00021       2.01532
   188    H   18  py     Ryd( 2p)     0.00023       1.97422
   189    H   18  pz     Ryd( 2p)     0.00007       1.68038

   190    H   19  S      Val( 1S)     0.36006      -0.03380
   191    H   19  S      Ryd( 2S)     0.00085       0.20951
   192    H   19  px     Ryd( 2p)     0.00017       1.90046
   193    H   19  py     Ryd( 2p)     0.00024       1.99564
   194    H   19  pz     Ryd( 2p)     0.00009       1.85821

   195    H   20  S      Val( 1S)     0.36640      -0.06183
   196    H   20  S      Ryd( 2S)     0.00105       0.23729
   197    H   20  px     Ryd( 2p)     0.00023       1.94179
   198    H   20  py     Ryd( 2p)     0.00021       1.89624
   199    H   20  pz     Ryd( 2p)     0.00007       1.80152

   200    H   21  S      Val( 1S)     0.34512      -0.06098
   201    H   21  S      Ryd( 2S)     0.00055       0.23072
   202    H   21  px     Ryd( 2p)     0.00008       1.71090
   203    H   21  py     Ryd( 2p)     0.00009       1.70539
   204    H   21  pz     Ryd( 2p)     0.00036       2.21497

   205    H   22  S      Val( 1S)     0.32674      -0.09463
   206    H   22  S      Ryd( 2S)     0.00093       0.21741
   207    H   22  px     Ryd( 2p)     0.00004       1.78393
   208    H   22  py     Ryd( 2p)     0.00015       1.87221
   209    H   22  pz     Ryd( 2p)     0.00033       1.98355

   210    H   23  S      Val( 1S)     0.25383      -0.08769
   211    H   23  S      Ryd( 2S)     0.00061       0.26448
   212    H   23  px     Ryd( 2p)     0.00061       1.63434
   213    H   23  py     Ryd( 2p)     0.00108       2.17853
   214    H   23  pz     Ryd( 2p)     0.00061       1.51431

   215    H   24  S      Val( 1S)     0.37797      -0.06047
   216    H   24  S      Ryd( 2S)     0.00055       0.26970
   217    H   24  px     Ryd( 2p)     0.00012       1.73512
   218    H   24  py     Ryd( 2p)     0.00031       2.17684
   219    H   24  pz     Ryd( 2p)     0.00009       1.67978

   220    H   25  S      Val( 1S)     0.38494      -0.06335
   221    H   25  S      Ryd( 2S)     0.00052       0.30052
   222    H   25  px     Ryd( 2p)     0.00007       1.68362
   223    H   25  py     Ryd( 2p)     0.00012       1.74064
   224    H   25  pz     Ryd( 2p)     0.00033       2.20225

   225    H   26  S      Val( 1S)     0.36205      -0.05326
   226    H   26  S      Ryd( 2S)     0.00052       0.24745
   227    H   26  px     Ryd( 2p)     0.00025       1.98607
   228    H   26  py     Ryd( 2p)     0.00017       1.86913
   229    H   26  pz     Ryd( 2p)     0.00010       1.74561

   230    H   27  S      Val( 1S)     0.37848      -0.06230
   231    H   27  S      Ryd( 2S)     0.00059       0.27060
   232    H   27  px     Ryd( 2p)     0.00012       1.73932
   233    H   27  py     Ryd( 2p)     0.00032       2.20083
   234    H   27  pz     Ryd( 2p)     0.00007       1.65537

   235    H   28  S      Val( 1S)     0.36544      -0.05367
   236    H   28  S      Ryd( 2S)     0.00053       0.24749
   237    H   28  px     Ryd( 2p)     0.00025       2.02727
   238    H   28  py     Ryd( 2p)     0.00015       1.82105
   239    H   28  pz     Ryd( 2p)     0.00011       1.74542

   240    H   29  S      Val( 1S)     0.38827      -0.07527
   241    H   29  S      Ryd( 2S)     0.00060       0.29280
   242    H   29  px     Ryd( 2p)     0.00018       1.97122
   243    H   29  py     Ryd( 2p)     0.00011       1.68612
   244    H   29  pz     Ryd( 2p)     0.00024       1.94453


 Summary of Natural Population Analysis:                  
                                                          
                                       Natural Population 
                Natural  -----------------------------------------------
    Atom  No    Charge         Core      Valence    Rydberg      Total
 -----------------------------------------------------------------------
      C    1   -0.31558      0.99956     2.30905    0.00697     3.31558
      C    2    0.07452      0.99938     1.91517    0.01093     2.92548
      C    3   -0.19875      0.99952     2.19121    0.00801     3.19875
      C    4   -0.20298      0.99956     2.19518    0.00824     3.20298
      C    5   -0.09180      0.99945     2.08088    0.01147     3.09180
      C    6   -0.20841      0.99953     2.20032    0.00855     3.20841
      C    7    0.12573      0.99934     1.86192    0.01301     2.87427
      O    8   -0.08365      0.99986     3.07857    0.00523     4.08365
      C    9   -0.00103      0.99940     1.99127    0.01037     3.00103
      C   10   -0.30047      0.99957     2.29441    0.00649     3.30047
      C   11   -0.31550      0.99958     2.30885    0.00707     3.31550
      H   12    0.12363      0.00000     0.37512    0.00126     0.37637
      H   13    0.14494      0.00000     0.35417    0.00089     0.35506
      H   14    0.12143      0.00000     0.37749    0.00108     0.37857
      H   15    0.13131      0.00000     0.36733    0.00135     0.36869
      H   16    0.15335      0.00000     0.34551    0.00114     0.34665
      H   17    0.14082      0.00000     0.35799    0.00118     0.35918
      H   18    0.12647      0.00000     0.37217    0.00136     0.37353
      H   19    0.13860      0.00000     0.36006    0.00134     0.36140
      H   20    0.13204      0.00000     0.36640    0.00156     0.36796
      H   21    0.15382      0.00000     0.34512    0.00106     0.34618
      H   22    0.17181      0.00000     0.32674    0.00145     0.32819
      H   23    0.24326      0.00000     0.25383    0.00291     0.25674
      H   24    0.12097      0.00000     0.37797    0.00106     0.37903
      H   25    0.11402      0.00000     0.38494    0.00104     0.38598
      H   26    0.13691      0.00000     0.36205    0.00104     0.36309
      H   27    0.12042      0.00000     0.37848    0.00110     0.37958
      H   28    0.13352      0.00000     0.36544    0.00104     0.36648
      H   29    0.11060      0.00000     0.38827    0.00114     0.38940
 =======================================================================
   * Total *    1.00000     10.99475    30.88592    0.11934    42.00000

                                 Natural Population      
 --------------------------------------------------------
   Core                      10.99475 ( 99.9522% of  11)
   Valence                   30.88592 ( 99.6320% of  31)
   Natural Minimal Basis     41.88066 ( 99.7159% of  42)
   Natural Rydberg Basis      0.11934 (  0.2841% of  42)
 --------------------------------------------------------

    Atom  No          Natural Electron Configuration
 ----------------------------------------------------------------------------
      C    1      [core]2S( 0.53)2p( 1.77)3p( 0.01)
      C    2      [core]2S( 0.45)2p( 1.47)3p( 0.01)
      C    3      [core]2S( 0.51)2p( 1.68)3p( 0.01)
      C    4      [core]2S( 0.51)2p( 1.69)3p( 0.01)
      C    5      [core]2S( 0.47)2p( 1.61)3p( 0.01)
      C    6      [core]2S( 0.51)2p( 1.69)3p( 0.01)
      C    7      [core]2S( 0.47)2p( 1.39)3p( 0.01)
      O    8      [core]2S( 0.84)2p( 2.24)
      C    9      [core]2S( 0.44)2p( 1.55)3p( 0.01)
      C   10      [core]2S( 0.53)2p( 1.76)
      C   11      [core]2S( 0.53)2p( 1.78)3p( 0.01)
      H   12            1S( 0.38)
      H   13            1S( 0.35)
      H   14            1S( 0.38)
      H   15            1S( 0.37)
      H   16            1S( 0.35)
      H   17            1S( 0.36)
      H   18            1S( 0.37)
      H   19            1S( 0.36)
      H   20            1S( 0.37)
      H   21            1S( 0.35)
      H   22            1S( 0.33)
      H   23            1S( 0.25)
      H   24            1S( 0.38)
      H   25            1S( 0.38)
      H   26            1S( 0.36)
      H   27            1S( 0.38)
      H   28            1S( 0.37)
      H   29            1S( 0.39)


 NATURAL BOND ORBITAL ANALYSIS, beta spin orbitals:

                       Occupancies       Lewis Structure    Low   High
           Occ.    -------------------  -----------------   occ   occ
  Cycle   Thresh.   Lewis   Non-Lewis     CR  BD  3C  LP    (L)   (NL)   Dev
 =============================================================================
   1(1)    0.90    40.90547   1.09453     11  29   0   2     1      0    0.17
   2(2)    0.90    40.90547   1.09453     11  29   0   2     1      0    0.17
   3(1)    0.80    40.78471   1.21529     11  30   0   1     2      1    0.17
   4(2)    0.80    40.78471   1.21529     11  30   0   1     2      1    0.17
   5(1)    0.70    40.47528   1.52472     11  29   0   2     0      1    0.19

    The hybrids on atom  8 are linearly dependent.  An eigenvalue (  0.000041)
    of the hybrid overlap matrix is too small (<0.00010).

    PRJTHR will be raised from  0.200 to 0.250 and the NBO search repeated.


    The hybrids on atom  8 are linearly dependent.  An eigenvalue (  0.000041)
    of the hybrid overlap matrix is too small (<0.00010).

    PRJTHR will be raised from  0.250 to 0.300 and the NBO search repeated.


    The hybrids on atom  8 are linearly dependent.  An eigenvalue (  0.000041)
    of the hybrid overlap matrix is too small (<0.00010).

    PRJTHR will be raised from  0.300 to 0.350 and the NBO search repeated.


    The hybrids on atom  8 are linearly dependent.  An eigenvalue (  0.000041)
    of the hybrid overlap matrix is too small (<0.00010).

    PRJTHR will be raised from  0.350 to 0.400 and the NBO search repeated.


    The hybrids on atom  8 are linearly dependent.  An eigenvalue (  0.000041)
    of the hybrid overlap matrix is too small (<0.00010).

    PRJTHR will be raised from  0.400 to 0.450 and the NBO search repeated.

   6(2)    0.70    40.52911   1.47089     11  29   0   2     0      0    0.21
   7(3)    0.70    40.47528   1.52472     11  29   0   2     0      1    0.19
   8(4)    0.70    40.52911   1.47089     11  29   0   2     0      0    0.21
   9(5)    0.70    40.47528   1.52472     11  29   0   2     0      1    0.19
  10(6)    0.70    40.52911   1.47089     11  29   0   2     0      0    0.21
  11(7)    0.70    40.47528   1.52472     11  29   0   2     0      1    0.19
  12(8)    0.70    40.52911   1.47089     11  29   0   2     0      0    0.21
  13(9)    0.70    40.47528   1.52472     11  29   0   2     0      1    0.19
  14(1)    0.60    34.50838   7.49162     11  13   0  18     0      1    0.30
  15(2)    0.60    34.73400   7.26600     11  14   0  17     0      2    0.30
  16(3)    0.60    34.78725   7.21275     11  14   0  17     0      2    0.30
  17(4)    0.60    34.78725   7.21275     11  14   0  17     0      2    0.30
  18(1)    0.50    31.27620  10.72380     11   5   0  26     0      3    0.30
  19(2)    0.50    31.05210  10.94790     11   5   0  26     0      3    0.30
  20(3)    0.50    31.19082  10.80918     11   5   0  26     0      3    0.30
  21(4)    0.50    30.96301  11.03699     11   5   0  26     0      3    0.30
  22(5)    0.50    31.00624  10.99376     11   5   0  26     0      3    0.30
  23(6)    0.50    31.00624  10.99376     11   5   0  26     0      3    0.30
  24(7)    0.50    31.00053  10.99947     11   5   0  26     0      3    0.30
  25(8)    0.50    31.00624  10.99376     11   5   0  26     0      3    0.30
  26(9)    0.50    31.00053  10.99947     11   5   0  26     0      3    0.30
  27(1)    0.90    40.90547   1.09453     11  29   0   2     1      0    0.17
 -----------------------------------------------------------------------------

 Structure accepted: RESONANCE keyword permits strongly delocalized structure

 --------------------------------------------------------
   Core                     10.99474 ( 99.952% of  11)
   Valence Lewis            29.91073 ( 96.486% of  31)
  ==================       ============================
   Total Lewis              40.90547 ( 97.394% of  42)
  -----------------------------------------------------
   Valence non-Lewis         1.01760 (  2.423% of  42)
   Rydberg non-Lewis         0.07693 (  0.183% of  42)
  ==================       ============================
   Total non-Lewis           1.09453 (  2.606% of  42)
 --------------------------------------------------------


       (Occupancy)   Bond orbital/ Coefficients/ Hybrids
 ---------------------------------------------------------------------------------
     1. (0.98892) BD ( 1) C   1 - C   2  
                ( 47.14%)   0.6866* C   1 s( 30.56%)p 2.27( 69.39%)d 0.00(  0.05%)
                                            0.0004  0.5528  0.0024  0.0163  0.0010
                                           -0.8164 -0.0033  0.1650 -0.0020 -0.0020
                                            0.0008 -0.0076 -0.0174 -0.0099
                ( 52.86%)   0.7271* C   2 s( 28.55%)p 2.50( 71.40%)d 0.00(  0.04%)
                                            0.0001  0.5335  0.0294 -0.0274 -0.0015
                                            0.8294  0.0041 -0.1590 -0.0059  0.0018
                                           -0.0008 -0.0055 -0.0180 -0.0094
     2. (0.98144) BD ( 1) C   1 - H  12  
                ( 61.91%)   0.7868* C   1 s( 22.60%)p 3.42( 77.36%)d 0.00(  0.04%)
                                           -0.0000  0.4754 -0.0008  0.7684 -0.0106
                                            0.2701  0.0238 -0.3309 -0.0025  0.0066
                                           -0.0110 -0.0040  0.0136 -0.0057
                ( 38.09%)   0.6172* H  12 s( 99.92%)p 0.00(  0.08%)
                                            0.9996 -0.0030 -0.0229 -0.0126  0.0125
     3. (0.96560) BD ( 1) C   1 - H  13  
                ( 63.43%)   0.7964* C   1 s( 23.52%)p 3.25( 76.45%)d 0.00(  0.03%)
                                            0.0002 -0.4850 -0.0022  0.6209 -0.0057
                                           -0.1981 -0.0212  0.5824 -0.0015  0.0026
                                           -0.0154  0.0033 -0.0083 -0.0039
                ( 36.57%)   0.6047* H  13 s( 99.91%)p 0.00(  0.09%)
                                           -0.9996  0.0020 -0.0205  0.0097 -0.0193
     4. (0.99103) BD ( 1) C   1 - H  14  
                ( 62.08%)   0.7879* C   1 s( 23.22%)p 3.30( 76.74%)d 0.00(  0.04%)
                                           -0.0001  0.4819 -0.0015 -0.1520  0.0004
                                            0.4692  0.0204  0.7235 -0.0153 -0.0032
                                           -0.0042  0.0146 -0.0031  0.0121
                ( 37.92%)   0.6158* H  14 s( 99.92%)p 0.00(  0.08%)
                                            0.9996 -0.0011  0.0055 -0.0180 -0.0221
     5. (0.95957) BD ( 1) C   2 - C   3  
                ( 53.28%)   0.7300* C   2 s( 29.23%)p 2.42( 70.73%)d 0.00(  0.04%)
                                           -0.0001  0.5406 -0.0066  0.2429  0.0134
                                           -0.4653  0.0382 -0.6554 -0.0231 -0.0071
                                           -0.0047  0.0164 -0.0048  0.0082
                ( 46.72%)   0.6835* C   3 s( 26.55%)p 2.76( 73.40%)d 0.00(  0.05%)
                                            0.0006  0.5152 -0.0107 -0.1045  0.0157
                                            0.5257  0.0218  0.6676 -0.0152 -0.0026
                                           -0.0027  0.0179 -0.0060  0.0122
     6. (0.92063) BD ( 1) C   2 - C   9  
                ( 53.03%)   0.7282* C   2 s( 33.28%)p 2.00( 66.68%)d 0.00(  0.04%)
                                            0.0000  0.5767 -0.0174 -0.5940  0.0009
                                           -0.2999  0.0455  0.4710 -0.0072  0.0106
                                           -0.0084 -0.0109  0.0082 -0.0008
                ( 46.97%)   0.6853* C   9 s( 22.36%)p 3.47( 77.59%)d 0.00(  0.06%)
                                            0.0003  0.4727 -0.0112  0.6789 -0.0202
                                            0.4587  0.0264 -0.3216  0.0050  0.0142
                                           -0.0105 -0.0037  0.0122 -0.0094
     7. (0.99016) BD ( 1) C   3 - C   4  
                ( 50.94%)   0.7137* C   3 s( 26.65%)p 2.75( 73.30%)d 0.00(  0.05%)
                                            0.0001  0.5163  0.0003 -0.2468  0.0116
                                           -0.7966 -0.0147  0.1900 -0.0337  0.0105
                                           -0.0036 -0.0114 -0.0126 -0.0066
                ( 49.06%)   0.7005* C   4 s( 25.92%)p 2.86( 74.03%)d 0.00(  0.05%)
                                            0.0001  0.5091 -0.0018  0.2848  0.0142
                                            0.7536 -0.0091 -0.2993 -0.0370  0.0111
                                           -0.0027 -0.0084 -0.0150 -0.0090
     8. (0.98796) BD ( 1) C   3 - H  15  
                ( 63.10%)   0.7944* C   3 s( 23.19%)p 3.31( 76.77%)d 0.00(  0.04%)
                                           -0.0000  0.4815  0.0074  0.8435 -0.0096
                                           -0.0047 -0.0023 -0.2355 -0.0232  0.0017
                                           -0.0050 -0.0010  0.0171 -0.0082
                ( 36.90%)   0.6075* H  15 s( 99.91%)p 0.00(  0.09%)
                                            0.9995 -0.0043 -0.0286  0.0007  0.0104
     9. (0.94653) BD ( 1) C   3 - H  16  
                ( 63.81%)   0.7988* C   3 s( 23.39%)p 3.27( 76.58%)d 0.00(  0.03%)
                                            0.0007 -0.4836 -0.0024  0.4643 -0.0187
                                           -0.2963  0.0074  0.6795  0.0167  0.0086
                                           -0.0124  0.0089 -0.0037 -0.0045
                ( 36.19%)   0.6016* H  16 s( 99.90%)p 0.00(  0.10%)
                                           -0.9995  0.0036 -0.0127  0.0086 -0.0269
    10. (0.96340) BD ( 1) C   4 - C   5  
                ( 49.15%)   0.7011* C   4 s( 26.97%)p 2.71( 72.99%)d 0.00(  0.05%)
                                            0.0005  0.5192 -0.0112 -0.2551 -0.0071
                                            0.0679 -0.0415  0.8114  0.0017 -0.0009
                                           -0.0086  0.0072  0.0002  0.0184
                ( 50.85%)   0.7131* C   5 s( 25.38%)p 2.94( 74.57%)d 0.00(  0.05%)
                                            0.0001  0.5038 -0.0034  0.2152 -0.0199
                                           -0.2011 -0.0514 -0.8099  0.0038 -0.0009
                                           -0.0116  0.0029  0.0015  0.0190
    11. (0.96327) BD ( 1) C   4 - H  17  
                ( 63.16%)   0.7947* C   4 s( 23.01%)p 3.34( 76.95%)d 0.00(  0.04%)
                                            0.0004 -0.4797 -0.0048  0.6714 -0.0188
                                            0.2680  0.0203  0.4962  0.0046 -0.0062
                                           -0.0139 -0.0043 -0.0106  0.0022
                ( 36.84%)   0.6069* H  17 s( 99.91%)p 0.00(  0.09%)
                                           -0.9995  0.0032 -0.0209 -0.0129 -0.0180
    12. (0.98831) BD ( 1) C   4 - H  18  
                ( 62.67%)   0.7916* C   4 s( 23.88%)p 3.19( 76.08%)d 0.00(  0.04%)
                                            0.0000  0.4886  0.0065  0.6337 -0.0195
                                           -0.5953 -0.0078 -0.0639 -0.0171 -0.0166
                                           -0.0002  0.0011  0.0023 -0.0095
                ( 37.33%)   0.6110* H  18 s( 99.91%)p 0.00(  0.09%)
                                            0.9995 -0.0024 -0.0195  0.0227  0.0044
    13. (0.96127) BD ( 1) C   5 - C   6  
                ( 49.34%)   0.7024* C   5 s( 23.78%)p 3.20( 76.16%)d 0.00(  0.06%)
                                           -0.0002  0.4876 -0.0034  0.7223 -0.0106
                                            0.0681 -0.0488  0.4815  0.0310  0.0063
                                            0.0172  0.0052  0.0148 -0.0034
                ( 50.66%)   0.7117* C   6 s( 28.04%)p 2.56( 71.92%)d 0.00(  0.04%)
                                            0.0004  0.5294 -0.0109 -0.7225  0.0002
                                           -0.1792 -0.0351 -0.4044  0.0168  0.0008
                                            0.0165 -0.0006  0.0121  0.0001
    14. (0.96665) BD ( 1) C   5 - C   9  
                ( 48.97%)   0.6998* C   5 s( 25.20%)p 2.97( 74.75%)d 0.00(  0.05%)
                                            0.0003  0.5016 -0.0176 -0.4228 -0.0374
                                            0.7524 -0.0258  0.0153  0.0208 -0.0120
                                            0.0010 -0.0013 -0.0161 -0.0111
                ( 51.03%)   0.7144* C   9 s( 23.69%)p 3.22( 76.26%)d 0.00(  0.05%)
                                           -0.0002  0.4864 -0.0149  0.2546 -0.0421
                                           -0.8312 -0.0090  0.0690  0.0165 -0.0165
                                           -0.0011 -0.0021 -0.0116 -0.0114
    15. (0.98180) BD ( 1) C   5 - H  19  
                ( 63.89%)   0.7993* C   5 s( 25.18%)p 2.97( 74.78%)d 0.00(  0.03%)
                                            0.0002 -0.5014 -0.0205  0.5009 -0.0094
                                            0.6214 -0.0009 -0.3327  0.0062 -0.0129
                                            0.0070  0.0086  0.0025  0.0054
                ( 36.11%)   0.6010* H  19 s( 99.90%)p 0.00(  0.10%)
                                           -0.9995  0.0041 -0.0179 -0.0230  0.0118
    16. (0.98051) BD ( 1) C   6 - C   7  
                ( 47.94%)   0.6924* C   6 s( 25.23%)p 2.96( 74.72%)d 0.00(  0.06%)
                                            0.0004  0.5023  0.0027  0.2808  0.0335
                                            0.7927  0.0077 -0.1962  0.0153  0.0102
                                           -0.0032 -0.0118 -0.0159 -0.0078
                ( 52.06%)   0.7215* C   7 s( 28.67%)p 2.49( 71.28%)d 0.00(  0.04%)
                                           -0.0005  0.5355 -0.0007 -0.1859  0.0352
                                           -0.7822  0.0080  0.2544  0.0195  0.0075
                                            0.0001 -0.0086 -0.0152 -0.0093
    17. (0.98931) BD ( 1) C   6 - H  20  
                ( 63.29%)   0.7956* C   6 s( 23.80%)p 3.20( 76.17%)d 0.00(  0.04%)
                                            0.0001 -0.4878 -0.0034 -0.6181  0.0069
                                            0.5794  0.0047  0.2076 -0.0284  0.0146
                                            0.0076 -0.0059 -0.0040  0.0067
                ( 36.71%)   0.6059* H  20 s( 99.91%)p 0.00(  0.09%)
                                           -0.9995  0.0029  0.0218 -0.0214 -0.0036
    18. (0.94802) BD ( 1) C   6 - H  21  
                ( 63.89%)   0.7993* C   6 s( 22.74%)p 3.40( 77.23%)d 0.00(  0.03%)
                                           -0.0006  0.4768  0.0058 -0.1251  0.0187
                                           -0.0433 -0.0223  0.8683 -0.0022  0.0002
                                           -0.0060  0.0034  0.0002  0.0173
                ( 36.11%)   0.6009* H  21 s( 99.90%)p 0.00(  0.10%)
                                            0.9995 -0.0035  0.0026  0.0068 -0.0304
    19. (0.99729) BD ( 1) C   7 - O   8  
                ( 31.53%)   0.5615* C   7 s( 18.95%)p 4.26( 80.74%)d 0.02(  0.31%)
                                            0.0000 -0.4327 -0.0484 -0.8503 -0.0382
                                           -0.0015  0.0039  0.2879 -0.0011 -0.0034
                                            0.0309  0.0000 -0.0428  0.0175
                ( 68.47%)   0.8275* O   8 s( 34.93%)p 1.86( 65.00%)d 0.00(  0.07%)
                                            0.0001 -0.5910  0.0032  0.7160 -0.0066
                                           -0.0306  0.0048 -0.3692 -0.0005  0.0103
                                            0.0152 -0.0047 -0.0152  0.0120
    20. (0.92426) BD ( 1) C   7 - H  22  
                ( 65.35%)   0.8084* C   7 s( 32.76%)p 2.05( 67.21%)d 0.00(  0.04%)
                                           -0.0015  0.5722 -0.0101 -0.1050  0.0201
                                            0.5969 -0.0061  0.5517  0.0011 -0.0030
                                            0.0063  0.0153 -0.0083  0.0056
                ( 34.65%)   0.5886* H  22 s( 99.89%)p 0.00(  0.11%)
                                            0.9994 -0.0051 -0.0002 -0.0165 -0.0290
    21. (0.99427) BD ( 1) O   8 - H  23  
                ( 74.62%)   0.8638* O   8 s( 20.20%)p 3.95( 79.71%)d 0.00(  0.09%)
                                            0.0002  0.4491  0.0160  0.3215  0.0274
                                            0.8162  0.0168 -0.1625 -0.0134  0.0021
                                           -0.0005 -0.0059 -0.0262 -0.0139
                ( 25.38%)   0.5038* H  23 s( 99.53%)p 0.00(  0.47%)
                                            0.9976 -0.0030 -0.0249 -0.0613  0.0184
    22. (0.96554) BD ( 1) C   9 - C  10  
                ( 53.15%)   0.7291* C   9 s( 27.56%)p 2.63( 72.40%)d 0.00(  0.04%)
                                           -0.0003  0.5248  0.0126 -0.6598 -0.0147
                                            0.0613  0.0032 -0.5333  0.0130 -0.0028
                                            0.0161 -0.0035  0.0113  0.0032
                ( 46.85%)   0.6844* C  10 s( 30.09%)p 2.32( 69.87%)d 0.00(  0.04%)
                                            0.0008  0.5485 -0.0014  0.6888 -0.0005
                                           -0.0593  0.0040  0.4698  0.0001 -0.0003
                                            0.0164 -0.0010  0.0128 -0.0012
    23. (0.98720) BD ( 1) C   9 - C  11  
                ( 52.52%)   0.7247* C   9 s( 26.19%)p 2.82( 73.77%)d 0.00(  0.04%)
                                            0.0000  0.5116  0.0140 -0.1937 -0.0204
                                            0.3053  0.0008  0.7788 -0.0007 -0.0032
                                           -0.0063  0.0129 -0.0010  0.0151
                ( 47.48%)   0.6891* C  11 s( 30.03%)p 2.33( 69.93%)d 0.00(  0.04%)
                                            0.0005  0.5480 -0.0038  0.2420 -0.0046
                                           -0.2971 -0.0021 -0.7433  0.0007 -0.0034
                                           -0.0095  0.0112 -0.0006  0.0141
    24. (0.99168) BD ( 1) C  10 - H  24  
                ( 62.03%)   0.7876* C  10 s( 23.04%)p 3.34( 76.92%)d 0.00(  0.04%)
                                            0.0000  0.4800  0.0013 -0.2968 -0.0175
                                            0.8247 -0.0076 -0.0208 -0.0145 -0.0098
                                           -0.0007 -0.0002 -0.0142 -0.0100
                ( 37.97%)   0.6162* H  24 s( 99.92%)p 0.00(  0.08%)
                                            0.9996 -0.0007  0.0119 -0.0261  0.0016
    25. (0.99392) BD ( 1) C  10 - H  25  
                ( 61.43%)   0.7838* C  10 s( 23.81%)p 3.20( 76.15%)d 0.00(  0.04%)
                                            0.0001 -0.4879 -0.0009 -0.1504  0.0279
                                            0.2510 -0.0050  0.8216  0.0050  0.0018
                                            0.0070 -0.0094  0.0012 -0.0163
                ( 38.57%)   0.6211* H  25 s( 99.92%)p 0.00(  0.08%)
                                           -0.9996  0.0002  0.0008 -0.0076 -0.0273
    26. (0.97052) BD ( 1) C  10 - H  26  
                ( 62.83%)   0.7926* C  10 s( 22.95%)p 3.36( 77.02%)d 0.00(  0.04%)
                                            0.0005 -0.4790 -0.0008  0.6434  0.0135
                                            0.5028 -0.0046 -0.3207  0.0173 -0.0132
                                            0.0098  0.0083 -0.0020  0.0050
                ( 37.17%)   0.6097* H  26 s( 99.91%)p 0.00(  0.09%)
                                           -0.9996  0.0016 -0.0236 -0.0159  0.0083
    27. (0.99140) BD ( 1) C  11 - H  27  
                ( 61.98%)   0.7873* C  11 s( 23.05%)p 3.34( 76.91%)d 0.00(  0.04%)
                                           -0.0001  0.4801  0.0005 -0.2492 -0.0061
                                            0.8382 -0.0003 -0.0623  0.0237 -0.0086
                                            0.0009 -0.0034 -0.0145 -0.0102
                ( 38.02%)   0.6166* H  27 s( 99.92%)p 0.00(  0.08%)
                                            0.9996 -0.0008  0.0096 -0.0270 -0.0003
    28. (0.98183) BD ( 1) C  11 - H  28  
                ( 62.90%)   0.7931* C  11 s( 23.29%)p 3.29( 76.67%)d 0.00(  0.04%)
                                            0.0000 -0.4826 -0.0039  0.6777 -0.0029
                                            0.4547 -0.0137 -0.3166 -0.0168 -0.0139
                                            0.0082  0.0065 -0.0050  0.0065
                ( 37.10%)   0.6091* H  28 s( 99.91%)p 0.00(  0.09%)
                                           -0.9996  0.0014 -0.0230 -0.0138  0.0120
    29. (0.98734) BD ( 1) C  11 - H  29  
                ( 60.85%)   0.7800* C  11 s( 23.51%)p 3.25( 76.45%)d 0.00(  0.04%)
                                           -0.0001  0.4849  0.0006  0.6476 -0.0194
                                           -0.0423  0.0090  0.5851  0.0222 -0.0013
                                            0.0173 -0.0017  0.0104  0.0023
                ( 39.15%)   0.6257* H  29 s( 99.92%)p 0.00(  0.08%)
                                            0.9996 -0.0002 -0.0164  0.0003 -0.0226
    30. (0.99956) CR ( 1) C   1           s(100.00%)p 0.00(  0.00%)
                                            1.0000 -0.0001 -0.0000 -0.0001  0.0000
                                            0.0004  0.0000 -0.0001 -0.0000  0.0000
                                            0.0000  0.0000  0.0000  0.0000
    31. (0.99938) CR ( 1) C   2           s(100.00%)p 0.00(  0.00%)
                                            1.0000  0.0000 -0.0000  0.0001  0.0000
                                           -0.0001  0.0000 -0.0001 -0.0000 -0.0000
                                           -0.0000  0.0000  0.0000  0.0000
    32. (0.99952) CR ( 1) C   3           s(100.00%)p 0.00(  0.00%)
                                            1.0000 -0.0000  0.0000 -0.0002  0.0000
                                           -0.0001 -0.0000 -0.0009  0.0000 -0.0000
                                            0.0000 -0.0000  0.0000 -0.0000
    33. (0.99956) CR ( 1) C   4           s(100.00%)p 0.00(  0.00%)
                                            1.0000 -0.0001  0.0000 -0.0002  0.0000
                                           -0.0002  0.0000 -0.0005  0.0000  0.0000
                                            0.0000 -0.0000  0.0000 -0.0000
    34. (0.99945) CR ( 1) C   5           s(100.00%)p 0.00(  0.00%)
                                            1.0000  0.0001  0.0000  0.0002  0.0000
                                           -0.0003 -0.0000  0.0002 -0.0000  0.0000
                                            0.0000 -0.0000  0.0000  0.0000
    35. (0.99953) CR ( 1) C   6           s(100.00%)p 0.00(  0.00%)
                                            1.0000 -0.0001  0.0000  0.0002 -0.0000
                                           -0.0003 -0.0000  0.0008 -0.0000 -0.0000
                                           -0.0000  0.0000  0.0000  0.0000
    36. (0.99932) CR ( 1) C   7           s(100.00%)p 0.00(  0.00%)
                                            1.0000  0.0012 -0.0000 -0.0002  0.0000
                                            0.0005 -0.0000  0.0010  0.0000 -0.0000
                                            0.0000  0.0000 -0.0000  0.0000
    37. (0.99986) CR ( 1) O   8           s(100.00%)p 0.00(  0.00%)
                                            1.0000 -0.0001 -0.0000 -0.0001 -0.0000
                                           -0.0001 -0.0000  0.0001  0.0000 -0.0000
                                           -0.0000  0.0000  0.0000  0.0000
    38. (0.99940) CR ( 1) C   9           s(100.00%)p 0.00(  0.00%)
                                            1.0000  0.0001  0.0000 -0.0003 -0.0000
                                           -0.0003 -0.0000 -0.0001  0.0000 -0.0000
                                            0.0000 -0.0000 -0.0000  0.0000
    39. (0.99957) CR ( 1) C  10           s(100.00%)p 0.00(  0.00%)
                                            1.0000 -0.0002  0.0000 -0.0009 -0.0000
                                           -0.0002 -0.0000 -0.0003 -0.0000  0.0000
                                           -0.0000 -0.0000 -0.0000  0.0000
    40. (0.99958) CR ( 1) C  11           s(100.00%)p 0.00(  0.00%)
                                            1.0000 -0.0002  0.0000 -0.0001  0.0000
                                            0.0002  0.0000  0.0004  0.0000  0.0000
                                            0.0000 -0.0000 -0.0000 -0.0000
    41. (0.36898) LP*( 1) C   2           s(  8.72%)p10.47( 91.26%)d 0.00(  0.03%)
                                           -0.0000  0.2952 -0.0042  0.7661  0.0019
                                           -0.0555  0.0179  0.5677  0.0027 -0.0070
                                            0.0135 -0.0038  0.0061  0.0020
    42. (0.41606) LP*( 1) C   7           s( 19.49%)p 4.13( 80.49%)d 0.00(  0.02%)
                                            0.0000  0.4411 -0.0197 -0.4751  0.0270
                                            0.1760  0.0089 -0.7396  0.0192 -0.0030
                                            0.0003 -0.0060  0.0029  0.0106
    43. (0.99063) LP ( 1) O   8           s( 44.85%)p 1.23( 55.11%)d 0.00(  0.04%)
                                            0.0001  0.6697 -0.0060  0.4151 -0.0024
                                           -0.5753  0.0098 -0.2186  0.0029  0.0163
                                            0.0008 -0.0064  0.0046  0.0055
    44. (0.66048) LP ( 2) O   8           s(  0.00%)p 1.00( 99.92%)d 0.00(  0.08%)
                                           -0.0000  0.0015  0.0033  0.4587 -0.0078
                                           -0.0047 -0.0029  0.8880 -0.0142  0.0095
                                           -0.0140  0.0175 -0.0086  0.0099
    45. (0.00242) RY*( 1) C   1           s(  0.09%)p99.99( 95.31%)d49.43(  4.60%)
                                           -0.0000  0.0027  0.0304 -0.0069 -0.4603
                                            0.0014  0.1390  0.0141  0.8495  0.1030
                                           -0.0143 -0.1786  0.0548  0.0160
    46. (0.00159) RY*( 2) C   1           s(  5.19%)p17.68( 91.83%)d 0.57(  2.98%)
                                            0.0000  0.0065  0.2278  0.0129  0.8400
                                            0.0063 -0.0530  0.0060  0.4578 -0.1313
                                            0.0788 -0.0563  0.0379  0.0413
    47. (0.00088) RY*( 3) C   1           s( 50.39%)p 0.96( 48.58%)d 0.02(  1.02%)
                                            0.0000  0.0184  0.7096 -0.0002 -0.2128
                                            0.0143 -0.6632 -0.0037 -0.0226  0.0331
                                           -0.0216  0.0797  0.0333  0.0349
    48. (0.00008) RY*( 4) C   1           s( 39.86%)p 1.37( 54.73%)d 0.14(  5.41%)
    49. (0.00001) RY*( 5) C   1           s(  0.02%)p99.99(  2.98%)d99.99( 97.00%)
    50. (0.00000) RY*( 6) C   1           s(  0.00%)p 1.00(  0.71%)d99.99( 99.29%)
    51. (0.00001) RY*( 7) C   1           s(  1.03%)p 3.89(  4.02%)d91.84( 94.95%)
    52. (0.00001) RY*( 8) C   1           s(  1.62%)p 0.63(  1.02%)d60.20( 97.36%)
    53. (0.00001) RY*( 9) C   1           s(  1.89%)p 0.46(  0.87%)d51.58( 97.25%)
    54. (0.00211) RY*( 1) C   2           s(  0.52%)p99.99( 95.25%)d 8.08(  4.22%)
                                            0.0000 -0.0203  0.0694  0.0008  0.0809
                                            0.0143  0.6248 -0.0107  0.7452 -0.0627
                                           -0.1074  0.0981  0.0629  0.1148
    55. (0.00189) RY*( 2) C   2           s( 18.82%)p 4.16( 78.27%)d 0.15(  2.91%)
                                           -0.0000 -0.0408  0.4319  0.0004 -0.3301
                                            0.0079  0.6216  0.0052 -0.5359 -0.0162
                                            0.0996  0.0610  0.1208  0.0254
    56. (0.00116) RY*( 3) C   2           s(  0.13%)p99.99( 98.19%)d13.10(  1.68%)
                                            0.0000  0.0266  0.0241  0.0001 -0.9077
                                           -0.0179 -0.2440 -0.0092  0.3130 -0.0326
                                            0.1194  0.0069 -0.0249  0.0291
    57. (0.00091) RY*( 4) C   2           s( 76.01%)p 0.19( 14.41%)d 0.13(  9.58%)
                                            0.0000  0.0155  0.8717 -0.0020  0.1543
                                           -0.0431 -0.2837  0.0098  0.1946  0.1432
                                           -0.0689 -0.1067 -0.2073 -0.1274
    58. (0.00035) RY*( 5) C   2           s(  0.35%)p 0.79(  0.28%)d99.99( 99.38%)
                                           -0.0000  0.0024  0.0589 -0.0080 -0.0047
                                           -0.0046 -0.0471  0.0098 -0.0184 -0.8039
                                           -0.2125  0.2435 -0.0140 -0.4929
    59. (0.00033) RY*( 6) C   2           s(  0.29%)p 0.32(  0.10%)d99.99( 99.61%)
                                            0.0000  0.0010  0.0542  0.0029 -0.0163
                                           -0.0002 -0.0192 -0.0124 -0.0125 -0.3703
                                           -0.2129 -0.8052  0.2757  0.2989
    60. (0.00024) RY*( 7) C   2           s(  3.49%)p 2.31(  8.04%)d25.38( 88.47%)
                                           -0.0000  0.0195  0.1857 -0.0071  0.0792
                                            0.0061 -0.2714  0.0029  0.0201 -0.0616
                                           -0.0144  0.4366  0.7544  0.3477
    61. (0.00020) RY*( 8) C   2           s(  0.61%)p 3.43(  2.10%)d99.99( 97.29%)
                                           -0.0000  0.0023  0.0782 -0.0188  0.1361
                                           -0.0028 -0.0452  0.0090  0.0012 -0.4319
                                            0.5909  0.1111 -0.3818  0.5282
    62. (0.00013) RY*( 9) C   2           s(  0.00%)p 1.00(  3.30%)d29.33( 96.70%)
                                            0.0000  0.0044  0.0028 -0.0061  0.1066
                                           -0.0037  0.0330 -0.0175  0.1420  0.0186
                                            0.7207 -0.2535  0.3824 -0.4866
    63. (0.00178) RY*( 1) C   3           s(  0.12%)p99.99( 94.94%)d42.96(  4.94%)
                                           -0.0000  0.0221  0.0257  0.0074  0.1810
                                            0.0049 -0.7479  0.0154  0.5974 -0.0527
                                            0.0130 -0.1143  0.0996  0.1534
    64. (0.00154) RY*( 2) C   3           s( 12.38%)p 6.53( 80.85%)d 0.55(  6.78%)
                                            0.0000 -0.0081  0.3517  0.0190  0.8316
                                           -0.0103  0.3076 -0.0032  0.1481 -0.0438
                                            0.1962  0.0002 -0.1592 -0.0445
    65. (0.00113) RY*( 3) C   3           s( 52.89%)p 0.82( 43.60%)d 0.07(  3.51%)
                                           -0.0000  0.0273  0.7267 -0.0162 -0.4348
                                           -0.0032  0.2678  0.0053  0.4182  0.0420
                                           -0.1245 -0.0983  0.0826 -0.0371
    66. (0.00040) RY*( 4) C   3           s( 31.53%)p 1.76( 55.59%)d 0.41( 12.88%)
                                           -0.0000 -0.0239  0.5610 -0.0030 -0.0070
                                            0.0187 -0.5056  0.0108 -0.5475 -0.0161
                                            0.1082  0.2898 -0.1048 -0.1478
    67. (0.00017) RY*( 5) C   3           s(  0.07%)p11.92(  0.87%)d99.99( 99.06%)
                                           -0.0000 -0.0031  0.0268  0.0056 -0.0150
                                            0.0038 -0.0323  0.0032 -0.0857 -0.7773
                                           -0.3543 -0.3510 -0.3636 -0.0737
    68. (0.00007) RY*( 6) C   3           s(  2.08%)p 6.96( 14.51%)d40.01( 83.40%)
    69. (0.00002) RY*( 7) C   3           s(  0.01%)p 1.00(  5.32%)d17.80( 94.68%)
    70. (0.00002) RY*( 8) C   3           s(  0.08%)p31.11(  2.60%)d99.99( 97.32%)
    71. (0.00002) RY*( 9) C   3           s(  1.06%)p 1.58(  1.67%)d91.79( 97.27%)
    72. (0.00233) RY*( 1) C   4           s(  1.86%)p50.00( 92.79%)d 2.88(  5.35%)
                                           -0.0000  0.0034  0.1362  0.0295  0.8838
                                           -0.0087 -0.1140  0.0113  0.3643  0.1679
                                            0.1370  0.0113  0.0646  0.0476
    73. (0.00124) RY*( 2) C   4           s( 11.91%)p 6.47( 77.04%)d 0.93( 11.05%)
                                           -0.0000  0.0411  0.3427 -0.0114 -0.0538
                                            0.0114  0.8219  0.0161  0.3024 -0.1179
                                            0.0912  0.2576 -0.0800 -0.1246
    74. (0.00063) RY*( 3) C   4           s(  0.25%)p99.99( 98.01%)d 6.92(  1.74%)
                                            0.0000  0.0093  0.0492  0.0132 -0.3987
                                            0.0198 -0.3808 -0.0256  0.8215  0.0101
                                            0.0706  0.0248 -0.0909 -0.0584
    75. (0.00042) RY*( 4) C   4           s( 77.40%)p 0.07(  5.42%)d 0.22( 17.18%)
                                           -0.0000 -0.0079  0.8797 -0.0054 -0.0973
                                            0.0018 -0.1606  0.0061 -0.1376  0.0749
                                           -0.1412 -0.3631  0.0636  0.1017
    76. (0.00017) RY*( 5) C   4           s(  0.07%)p 3.18(  0.24%)d99.99( 99.69%)
                                            0.0000 -0.0006  0.0274  0.0006  0.0038
                                           -0.0013 -0.0358 -0.0007  0.0329  0.3695
                                           -0.6616  0.3411  0.3443 -0.4333
    77. (0.00003) RY*( 6) C   4           s(  6.29%)p 2.26( 14.22%)d12.64( 79.50%)
    78. (0.00002) RY*( 7) C   4           s(  0.02%)p99.99(  2.70%)d99.99( 97.28%)
    79. (0.00002) RY*( 8) C   4           s(  1.28%)p 4.62(  5.94%)d72.22( 92.78%)
    80. (0.00001) RY*( 9) C   4           s(  1.14%)p 3.16(  3.59%)d83.69( 95.27%)
    81. (0.00207) RY*( 1) C   5           s( 12.03%)p 6.63( 79.74%)d 0.68(  8.22%)
                                            0.0000 -0.0426  0.3443 -0.0217 -0.5126
                                           -0.0257 -0.1849  0.0043  0.7066 -0.1449
                                            0.0282  0.1845  0.0646  0.1490
    82. (0.00174) RY*( 2) C   5           s(  4.57%)p19.57( 89.37%)d 1.33(  6.06%)
                                            0.0000 -0.0182  0.2129 -0.0016 -0.6273
                                           -0.0052 -0.2667  0.0153 -0.6548 -0.0923
                                            0.1707 -0.0429  0.1447 -0.0139
    83. (0.00082) RY*( 3) C   5           s( 27.40%)p 2.35( 64.48%)d 0.30(  8.12%)
                                           -0.0000  0.0466  0.5214  0.0347 -0.1506
                                            0.0256  0.7840 -0.0161 -0.0729  0.2505
                                           -0.1114 -0.0710 -0.0274 -0.0159
    84. (0.00066) RY*( 4) C   5           s( 55.95%)p 0.74( 41.31%)d 0.05(  2.74%)
                                           -0.0000 -0.0063  0.7480 -0.0046  0.5002
                                            0.0280 -0.3935 -0.0058 -0.0851 -0.0632
                                            0.0150 -0.0013 -0.1105 -0.1046
    85. (0.00029) RY*( 5) C   5           s(  0.01%)p 1.00(  0.52%)d99.99( 99.48%)
                                           -0.0000 -0.0030  0.0065 -0.0105  0.0509
                                            0.0058 -0.0495 -0.0003  0.0031  0.4355
                                            0.6129 -0.0661 -0.2746  0.5913
    86. (0.00019) RY*( 6) C   5           s(  0.14%)p10.97(  1.56%)d99.99( 98.30%)
                                           -0.0000 -0.0015  0.0377  0.0008  0.0319
                                            0.0035  0.0023  0.0008  0.1208 -0.2537
                                           -0.0186 -0.8999  0.2478  0.2170
    87. (0.00007) RY*( 7) C   5           s(  0.03%)p99.99(  4.14%)d99.99( 95.83%)
    88. (0.00007) RY*( 8) C   5           s(  0.03%)p99.99(  7.00%)d99.99( 92.97%)
    89. (0.00003) RY*( 9) C   5           s(  0.30%)p38.60( 11.61%)d99.99( 88.09%)
    90. (0.00262) RY*( 1) C   6           s(  4.77%)p19.12( 91.14%)d 0.86(  4.10%)
                                           -0.0000  0.0021  0.2183  0.0110  0.5909
                                           -0.0214 -0.2100 -0.0255 -0.7190  0.1127
                                           -0.0056  0.0151 -0.0245  0.1656
    91. (0.00110) RY*( 2) C   6           s( 27.65%)p 2.37( 65.41%)d 0.25(  6.94%)
                                           -0.0000  0.0334  0.5248 -0.0215 -0.2518
                                           -0.0034  0.7109 -0.0019 -0.2912 -0.2149
                                            0.0005 -0.1183  0.0947  0.0151
    92. (0.00081) RY*( 3) C   6           s(  0.26%)p99.99( 94.80%)d18.90(  4.94%)
                                           -0.0000  0.0153  0.0488  0.0185 -0.7338
                                            0.0252 -0.4805 -0.0050 -0.4215 -0.0728
                                            0.0213 -0.0343 -0.1431  0.1482
    93. (0.00045) RY*( 4) C   6           s( 61.48%)p 0.35( 21.26%)d 0.28( 17.26%)
                                            0.0000 -0.0173  0.7839 -0.0026 -0.0132
                                            0.0042 -0.3185 -0.0009  0.3331  0.3061
                                           -0.0611  0.2139  0.0308 -0.1686
    94. (0.00012) RY*( 5) C   6           s(  0.04%)p76.93(  3.02%)d99.99( 96.94%)
                                           -0.0000  0.0023  0.0197 -0.0005  0.0124
                                            0.0017  0.1549 -0.0054  0.0778 -0.0867
                                            0.4038  0.6640 -0.4350  0.4107
    95. (0.00006) RY*( 6) C   6           s(  0.35%)p16.83(  5.95%)d99.99( 93.69%)
    96. (0.00003) RY*( 7) C   6           s(  4.14%)p 2.71( 11.21%)d20.43( 84.64%)
    97. (0.00002) RY*( 8) C   6           s(  0.57%)p 1.84(  1.04%)d99.99( 98.39%)
    98. (0.00001) RY*( 9) C   6           s(  0.93%)p 6.57(  6.13%)d99.57( 92.93%)
    99. (0.00292) RY*( 1) C   7           s(  3.55%)p26.41( 93.88%)d 0.72(  2.57%)
                                           -0.0000 -0.0350  0.1853 -0.0216  0.7192
                                            0.0009 -0.5761  0.0005 -0.2985  0.1037
                                            0.0225  0.0188 -0.0597  0.1025
   100. (0.00179) RY*( 2) C   7           s(  9.89%)p 6.64( 65.61%)d 2.48( 24.50%)
                                            0.0000  0.0395  0.3120 -0.0225 -0.5764
                                           -0.0122 -0.4773 -0.0125 -0.3085  0.1538
                                            0.3030  0.1886  0.2007 -0.2317
   101. (0.00145) RY*( 3) C   7           s( 59.01%)p 0.60( 35.58%)d 0.09(  5.41%)
                                            0.0000 -0.0130  0.7681 -0.0441  0.1707
                                            0.0143  0.5331  0.0098 -0.2005  0.0324
                                            0.0575 -0.1303  0.0770 -0.1637
   102. (0.00133) RY*( 4) C   7           s(  9.20%)p 7.26( 66.78%)d 2.61( 24.01%)
                                           -0.0000 -0.0208  0.3027 -0.0225  0.0109
                                            0.0159 -0.2752  0.0149  0.7688  0.3335
                                           -0.1472 -0.2519  0.1869 -0.0938
   103. (0.00059) RY*( 5) C   7           s(  0.44%)p22.25(  9.78%)d99.99( 89.78%)
                                           -0.0000 -0.0165  0.0642 -0.0192  0.1707
                                           -0.0056 -0.1057  0.0093  0.2388 -0.7711
                                            0.0992  0.2477  0.3906 -0.2818
   104. (0.00037) RY*( 6) C   7           s( 16.29%)p 0.72( 11.77%)d 4.41( 71.94%)
                                            0.0000  0.0170  0.4033  0.0077 -0.2617
                                           -0.0048 -0.1956 -0.0084  0.1038 -0.4354
                                           -0.1530 -0.0417 -0.4911  0.5133
   105. (0.00026) RY*( 7) C   7           s(  0.24%)p20.21(  4.94%)d99.99( 94.82%)
                                            0.0000  0.0005  0.0494 -0.0363 -0.0866
                                           -0.0123  0.0165  0.0185 -0.1995  0.0470
                                           -0.5804  0.1350  0.6281  0.4431
   106. (0.00011) RY*( 8) C   7           s(  0.56%)p 0.21(  0.12%)d99.99( 99.32%)
                                            0.0000 -0.0065  0.0744 -0.0181 -0.0085
                                            0.0047 -0.0256 -0.0068 -0.0072  0.0811
                                           -0.6231  0.4873 -0.3532 -0.4859
   107. (0.00002) RY*( 9) C   7           s(  0.93%)p12.74( 11.83%)d93.97( 87.25%)
   108. (0.00095) RY*( 1) O   8           s( 18.29%)p 4.06( 74.18%)d 0.41(  7.53%)
                                           -0.0000  0.0067  0.4276 -0.0029 -0.1922
                                           -0.0013 -0.7181 -0.0098 -0.4349  0.2348
                                            0.0500 -0.1153 -0.0008 -0.0664
   109. (0.00052) RY*( 2) O   8           s(  0.04%)p99.99( 90.67%)d99.99(  9.29%)
                                            0.0000  0.0010  0.0189 -0.0069 -0.4564
                                           -0.0019  0.4809 -0.0054 -0.6835 -0.2067
                                            0.1661  0.1016  0.0909 -0.0632
   110. (0.00016) RY*( 3) O   8           s( 77.34%)p 0.24( 18.20%)d 0.06(  4.46%)
                                            0.0000 -0.0024  0.8794 -0.0086 -0.0527
                                           -0.0141  0.3296  0.0018  0.2652 -0.0714
                                           -0.1163  0.0362 -0.1090  0.1131
   111. (0.00004) RY*( 4) O   8           s(  1.30%)p61.43( 80.10%)d14.26( 18.60%)
   112. (0.00000) RY*( 5) O   8           s(  0.50%)p31.34( 15.68%)d99.99( 83.82%)
   113. (0.00001) RY*( 6) O   8           s(  0.30%)p32.44(  9.68%)d99.99( 90.03%)
   114. (0.00000) RY*( 7) O   8           s(  0.11%)p31.57(  3.48%)d99.99( 96.41%)
   115. (0.00000) RY*( 8) O   8           s(  1.70%)p 3.85(  6.55%)d53.93( 91.75%)
   116. (0.00001) RY*( 9) O   8           s(  0.45%)p 3.79(  1.71%)d99.99( 97.84%)
   117. (0.00223) RY*( 1) C   9           s(  0.86%)p99.99( 91.66%)d 8.74(  7.48%)
                                           -0.0000 -0.0120  0.0918 -0.0000  0.1367
                                           -0.0007  0.3759  0.0169  0.8697  0.0367
                                            0.1905 -0.1255  0.0631 -0.1320
   118. (0.00207) RY*( 2) C   9           s( 12.33%)p 6.91( 85.20%)d 0.20(  2.48%)
                                            0.0000 -0.0299  0.3498 -0.0089 -0.5648
                                           -0.0086  0.6926 -0.0014 -0.2306  0.0289
                                           -0.0383 -0.0087 -0.1497  0.0030
   119. (0.00106) RY*( 3) C   9           s(  0.25%)p99.99( 98.22%)d 6.19(  1.53%)
                                            0.0000  0.0366 -0.0337  0.0018  0.7591
                                           -0.0268  0.5320  0.0059 -0.3494 -0.0737
                                            0.0638  0.0728  0.0158 -0.0170
   120. (0.00087) RY*( 4) C   9           s( 83.02%)p 0.12( 10.31%)d 0.08(  6.67%)
                                           -0.0000  0.0095  0.9111  0.0271  0.2018
                                           -0.0127 -0.2479 -0.0082  0.0010 -0.0944
                                           -0.0687  0.0580  0.2139  0.0630
   121. (0.00031) RY*( 5) C   9           s(  0.03%)p 2.81(  0.07%)d99.99( 99.90%)
                                           -0.0000  0.0014  0.0158  0.0208 -0.0019
                                            0.0006 -0.0157 -0.0050  0.0017 -0.1392
                                            0.5111 -0.2174 -0.1613  0.8032
   122. (0.00029) RY*( 6) C   9           s(  0.03%)p10.20(  0.27%)d99.99( 99.71%)
                                            0.0000  0.0033  0.0158 -0.0003  0.0319
                                           -0.0237  0.0272  0.0002  0.0184  0.8630
                                            0.0579  0.4042  0.1483  0.2522
   123. (0.00023) RY*( 7) C   9           s(  0.24%)p10.39(  2.52%)d99.99( 97.23%)
                                           -0.0000 -0.0008  0.0493  0.0072  0.0130
                                            0.0138 -0.0588 -0.0160  0.1453 -0.2592
                                            0.1297  0.7582 -0.5587 -0.0371
   124. (0.00015) RY*( 8) C   9           s(  0.27%)p24.09(  6.54%)d99.99( 93.19%)
                                           -0.0000 -0.0015  0.0521  0.0082 -0.1065
                                            0.0057 -0.0975  0.0128 -0.2105  0.0513
                                            0.8194  0.0222  0.1854 -0.4721
   125. (0.00011) RY*( 9) C   9           s(  3.20%)p 1.63(  5.20%)d28.67( 91.61%)
                                            0.0000  0.0169  0.1780 -0.0010  0.1732
                                            0.0047 -0.1408  0.0003 -0.0461  0.3860
                                            0.0134 -0.4352 -0.7298 -0.2117
   126. (0.00207) RY*( 1) C  10           s(  0.00%)p 1.00( 95.30%)d 0.05(  4.69%)
                                            0.0000 -0.0014  0.0069 -0.0098 -0.4153
                                            0.0087  0.5359  0.0117  0.7022  0.0836
                                            0.0478  0.0822 -0.0262  0.1738
   127. (0.00142) RY*( 2) C  10           s(  5.73%)p15.50( 88.80%)d 0.95(  5.47%)
                                           -0.0000  0.0054  0.2393 -0.0031 -0.1928
                                           -0.0102 -0.7880  0.0065  0.4794 -0.1583
                                            0.0284 -0.0609 -0.1215  0.1017
   128. (0.00085) RY*( 3) C  10           s( 53.53%)p 0.85( 45.29%)d 0.02(  1.18%)
                                           -0.0000  0.0202  0.7314 -0.0073  0.6173
                                            0.0036  0.1798 -0.0089  0.1982  0.0653
                                           -0.0465  0.0583 -0.0116  0.0433
   129. (0.00010) RY*( 4) C  10           s( 38.00%)p 1.58( 60.10%)d 0.05(  1.90%)
                                           -0.0000 -0.0265  0.6159  0.0141 -0.6208
                                           -0.0005  0.0740  0.0150 -0.4578  0.0018
                                           -0.0593  0.0600 -0.0590  0.0915
   130. (0.00001) RY*( 5) C  10           s(  0.02%)p99.99(  3.72%)d99.99( 96.27%)
   131. (0.00001) RY*( 6) C  10           s(  0.40%)p 1.30(  0.52%)d99.99( 99.08%)
   132. (0.00001) RY*( 7) C  10           s(  0.47%)p 2.69(  1.27%)d99.99( 98.26%)
   133. (0.00001) RY*( 8) C  10           s(  0.57%)p 2.36(  1.35%)d99.99( 98.08%)
   134. (0.00001) RY*( 9) C  10           s(  1.39%)p 2.67(  3.70%)d68.46( 94.91%)
   135. (0.00204) RY*( 1) C  11           s(  0.03%)p99.99( 95.48%)d99.99(  4.49%)
                                           -0.0000  0.0024  0.0175  0.0146  0.8240
                                           -0.0048 -0.3465  0.0045  0.3943 -0.0663
                                           -0.1407  0.0221 -0.0390 -0.1366
   136. (0.00188) RY*( 2) C  11           s(  0.45%)p99.99( 94.37%)d11.42(  5.18%)
                                           -0.0000  0.0054  0.0671  0.0108  0.4626
                                            0.0130  0.8217 -0.0034 -0.2328  0.0656
                                           -0.1041 -0.1412  0.1122  0.0643
   137. (0.00089) RY*( 3) C  11           s( 61.25%)p 0.61( 37.24%)d 0.02(  1.51%)
                                           -0.0000  0.0205  0.7824  0.0004  0.1392
                                            0.0042 -0.2800  0.0072 -0.5240  0.0129
                                            0.1208 -0.0176 -0.0001  0.0042
   138. (0.00011) RY*( 4) C  11           s( 35.27%)p 1.78( 62.78%)d 0.06(  1.95%)
                                           -0.0000 -0.0275  0.5933  0.0006 -0.2121
                                           -0.0076  0.2807 -0.0216  0.7096  0.0119
                                            0.1314 -0.0335  0.0224 -0.0207
   139. (0.00000) RY*( 5) C  11           s(  0.04%)p20.36(  0.91%)d99.99( 99.04%)
   140. (0.00001) RY*( 6) C  11           s(  2.83%)p 1.23(  3.48%)d33.11( 93.69%)
   141. (0.00001) RY*( 7) C  11           s(  0.19%)p10.83(  2.05%)d99.99( 97.76%)
   142. (0.00000) RY*( 8) C  11           s(  0.04%)p35.27(  1.43%)d99.99( 98.53%)
   143. (0.00001) RY*( 9) C  11           s(  0.01%)p 1.00(  2.30%)d42.49( 97.70%)
   144. (0.00073) RY*( 1) H  12           s( 98.80%)p 0.01(  1.20%)
                                            0.0060  0.9940  0.0980  0.0119 -0.0474
   145. (0.00011) RY*( 2) H  12           s(  0.00%)p 1.00(100.00%)
                                            0.0000  0.0006 -0.4263 -0.1126 -0.8976
   146. (0.00007) RY*( 3) H  12           s(  0.15%)p99.99( 99.85%)
   147. (0.00002) RY*( 4) H  12           s(  1.13%)p87.56( 98.87%)
   148. (0.00038) RY*( 1) H  13           s( 97.07%)p 0.03(  2.93%)
                                            0.0070  0.9852 -0.1135  0.0190 -0.1267
   149. (0.00010) RY*( 2) H  13           s(  0.01%)p 1.00( 99.99%)
                                            0.0009  0.0085 -0.7119 -0.0099  0.7022
   150. (0.00006) RY*( 3) H  13           s(  0.30%)p99.99( 99.70%)
   151. (0.00002) RY*( 4) H  13           s(  2.71%)p35.92( 97.29%)
   152. (0.00058) RY*( 1) H  14           s( 98.23%)p 0.02(  1.77%)
                                            0.0050  0.9911 -0.0386  0.0694  0.1067
   153. (0.00009) RY*( 2) H  14           s(  0.02%)p99.99( 99.98%)
   154. (0.00006) RY*( 3) H  14           s(  0.10%)p99.99( 99.90%)
   155. (0.00002) RY*( 4) H  14           s(  1.73%)p56.75( 98.27%)
   156. (0.00086) RY*( 1) H  15           s( 99.27%)p 0.01(  0.73%)
                                            0.0065  0.9963  0.0740  0.0399 -0.0146
   157. (0.00006) RY*( 2) H  15           s(  0.10%)p99.99( 99.90%)
   158. (0.00007) RY*( 3) H  15           s(  0.13%)p99.99( 99.87%)
   159. (0.00002) RY*( 4) H  15           s(  0.59%)p99.99( 99.41%)
   160. (0.00064) RY*( 1) H  16           s( 98.61%)p 0.01(  1.39%)
                                            0.0053  0.9930 -0.0520  0.1055 -0.0064
   161. (0.00008) RY*( 2) H  16           s(  0.31%)p99.99( 99.69%)
   162. (0.00006) RY*( 3) H  16           s(  0.66%)p99.99( 99.34%)
   163. (0.00002) RY*( 4) H  16           s(  0.51%)p99.99( 99.49%)
   164. (0.00068) RY*( 1) H  17           s( 99.18%)p 0.01(  0.82%)
                                            0.0052  0.9959 -0.0900  0.0017 -0.0101
   165. (0.00008) RY*( 2) H  17           s(  0.38%)p99.99( 99.62%)
   166. (0.00007) RY*( 3) H  17           s(  0.11%)p99.99( 99.89%)
   167. (0.00002) RY*( 4) H  17           s(  0.43%)p99.99( 99.57%)
   168. (0.00086) RY*( 1) H  18           s( 99.53%)p 0.00(  0.47%)
                                            0.0042  0.9976  0.0600 -0.0310  0.0119
   169. (0.00007) RY*( 2) H  18           s(  0.14%)p99.99( 99.86%)
   170. (0.00006) RY*( 3) H  18           s(  0.09%)p99.99( 99.91%)
   171. (0.00002) RY*( 4) H  18           s(  0.33%)p99.99( 99.67%)
   172. (0.00085) RY*( 1) H  19           s( 99.99%)p 0.00(  0.01%)
                                            0.0041  1.0000 -0.0063  0.0064  0.0012
   173. (0.00006) RY*( 2) H  19           s(  0.01%)p 1.00( 99.99%)
   174. (0.00003) RY*( 3) H  19           s(  0.09%)p99.99( 99.91%)
   175. (0.00004) RY*( 4) H  19           s(  0.01%)p99.99( 99.99%)
   176. (0.00105) RY*( 1) H  20           s( 99.63%)p 0.00(  0.37%)
                                            0.0045  0.9981  0.0255 -0.0468 -0.0294
   177. (0.00008) RY*( 2) H  20           s(  0.02%)p99.99( 99.98%)
   178. (0.00005) RY*( 3) H  20           s(  0.15%)p99.99( 99.85%)
   179. (0.00002) RY*( 4) H  20           s(  0.30%)p99.99( 99.70%)
   180. (0.00055) RY*( 1) H  21           s( 98.76%)p 0.01(  1.24%)
                                            0.0059  0.9938 -0.0481  0.0518  0.0860
   181. (0.00007) RY*( 2) H  21           s(  0.23%)p99.99( 99.77%)
   182. (0.00007) RY*( 3) H  21           s(  0.57%)p99.99( 99.43%)
   183. (0.00002) RY*( 4) H  21           s(  0.53%)p99.99( 99.47%)
   184. (0.00095) RY*( 1) H  22           s( 98.79%)p 0.01(  1.21%)
                                            0.0044  0.9939 -0.0063  0.0846 -0.0701
   185. (0.00007) RY*( 2) H  22           s(  1.07%)p92.84( 98.93%)
   186. (0.00003) RY*( 3) H  22           s(  0.16%)p99.99( 99.84%)
   187. (0.00003) RY*( 4) H  22           s(  0.09%)p99.99( 99.91%)
   188. (0.00075) RY*( 1) H  23           s( 64.48%)p 0.55( 35.52%)
                                            0.0101  0.8029  0.5431 -0.0224  0.2445
   189. (0.00056) RY*( 2) H  23           s(  0.05%)p99.99( 99.95%)
                                            0.0047  0.0223  0.3484 -0.3294 -0.8773
   190. (0.00041) RY*( 3) H  23           s( 31.85%)p 2.14( 68.15%)
                                            0.0133  0.5642 -0.6523  0.3419 -0.3731
   191. (0.00001) RY*( 4) H  23           s(  4.10%)p23.40( 95.90%)
   192. (0.00056) RY*( 1) H  24           s( 98.09%)p 0.02(  1.91%)
                                            0.0047  0.9904 -0.0637  0.1228 -0.0035
   193. (0.00010) RY*( 2) H  24           s(  0.00%)p 1.00(100.00%)
   194. (0.00007) RY*( 3) H  24           s(  0.04%)p99.99( 99.96%)
   195. (0.00002) RY*( 4) H  24           s(  1.96%)p50.11( 98.04%)
   196. (0.00053) RY*( 1) H  25           s( 98.64%)p 0.01(  1.36%)
                                            0.0033  0.9932  0.0338 -0.0481 -0.1008
   197. (0.00011) RY*( 2) H  25           s(  0.02%)p99.99( 99.98%)
                                           -0.0003  0.0154  0.1547  0.9550 -0.2525
   198. (0.00007) RY*( 3) H  25           s(  0.33%)p99.99( 99.67%)
   199. (0.00002) RY*( 4) H  25           s(  1.09%)p91.01( 98.91%)
   200. (0.00053) RY*( 1) H  26           s( 97.94%)p 0.02(  2.06%)
                                            0.0058  0.9896 -0.1193 -0.0611  0.0514
   201. (0.00010) RY*( 2) H  26           s(  0.03%)p99.99( 99.97%)
                                            0.0007  0.0173  0.3220 -0.7890 -0.5230
   202. (0.00006) RY*( 3) H  26           s(  0.02%)p99.99( 99.98%)
   203. (0.00002) RY*( 4) H  26           s(  2.10%)p46.70( 97.90%)
   204. (0.00060) RY*( 1) H  27           s( 98.29%)p 0.02(  1.71%)
                                            0.0045  0.9914 -0.0306  0.1270  0.0060
   205. (0.00010) RY*( 2) H  27           s(  0.03%)p99.99( 99.97%)
   206. (0.00007) RY*( 3) H  27           s(  0.03%)p99.99( 99.97%)
   207. (0.00002) RY*( 4) H  27           s(  1.74%)p56.56( 98.26%)
   208. (0.00053) RY*( 1) H  28           s( 98.11%)p 0.02(  1.89%)
                                            0.0053  0.9905 -0.1094 -0.0443  0.0708
   209. (0.00010) RY*( 2) H  28           s(  0.00%)p 1.00(100.00%)
   210. (0.00006) RY*( 3) H  28           s(  0.00%)p 1.00(100.00%)
   211. (0.00002) RY*( 4) H  28           s(  1.97%)p49.66( 98.03%)
   212. (0.00061) RY*( 1) H  29           s( 98.47%)p 0.02(  1.53%)
                                            0.0032  0.9923  0.1140 -0.0101  0.0473
   213. (0.00012) RY*( 2) H  29           s(  0.04%)p99.99( 99.96%)
                                            0.0006  0.0189 -0.3579 -0.8920  0.2755
   214. (0.00007) RY*( 3) H  29           s(  0.55%)p99.99( 99.45%)
   215. (0.00002) RY*( 4) H  29           s(  1.02%)p96.97( 98.98%)
   216. (0.01242) BD*( 1) C   1 - C   2  
                ( 52.86%)   0.7271* C   1 s( 30.56%)p 2.27( 69.39%)d 0.00(  0.05%)
                                            0.0004  0.5528  0.0024  0.0163  0.0010
                                           -0.8164 -0.0033  0.1650 -0.0020 -0.0020
                                            0.0008 -0.0076 -0.0174 -0.0099
                ( 47.14%)  -0.6866* C   2 s( 28.55%)p 2.50( 71.40%)d 0.00(  0.04%)
                                            0.0001  0.5335  0.0294 -0.0274 -0.0015
                                            0.8294  0.0041 -0.1590 -0.0059  0.0018
                                           -0.0008 -0.0055 -0.0180 -0.0094
   217. (0.00258) BD*( 1) C   1 - H  12  
                ( 38.09%)   0.6172* C   1 s( 22.60%)p 3.42( 77.36%)d 0.00(  0.04%)
                                            0.0000 -0.4754  0.0008 -0.7684  0.0106
                                           -0.2701 -0.0238  0.3309  0.0025 -0.0066
                                            0.0110  0.0040 -0.0136  0.0057
                ( 61.91%)  -0.7868* H  12 s( 99.92%)p 0.00(  0.08%)
                                           -0.9996  0.0030  0.0229  0.0126 -0.0125
   218. (0.00219) BD*( 1) C   1 - H  13  
                ( 36.57%)   0.6047* C   1 s( 23.52%)p 3.25( 76.45%)d 0.00(  0.03%)
                                           -0.0002  0.4850  0.0022 -0.6209  0.0057
                                            0.1981  0.0212 -0.5824  0.0015 -0.0026
                                            0.0154 -0.0033  0.0083  0.0039
                ( 63.43%)  -0.7964* H  13 s( 99.91%)p 0.00(  0.09%)
                                            0.9996 -0.0020  0.0205 -0.0097  0.0193
   219. (0.00319) BD*( 1) C   1 - H  14  
                ( 37.92%)   0.6158* C   1 s( 23.22%)p 3.30( 76.74%)d 0.00(  0.04%)
                                            0.0001 -0.4819  0.0015  0.1520 -0.0004
                                           -0.4692 -0.0204 -0.7235  0.0153  0.0032
                                            0.0042 -0.0146  0.0031 -0.0121
                ( 62.08%)  -0.7879* H  14 s( 99.92%)p 0.00(  0.08%)
                                           -0.9996  0.0011 -0.0055  0.0180  0.0221
   220. (0.01392) BD*( 1) C   2 - C   3  
                ( 46.72%)   0.6835* C   2 s( 29.23%)p 2.42( 70.73%)d 0.00(  0.04%)
                                            0.0001 -0.5406  0.0066 -0.2429 -0.0134
                                            0.4653 -0.0382  0.6554  0.0231  0.0071
                                            0.0047 -0.0164  0.0048 -0.0082
                ( 53.28%)  -0.7300* C   3 s( 26.55%)p 2.76( 73.40%)d 0.00(  0.05%)
                                           -0.0006 -0.5152  0.0107  0.1045 -0.0157
                                           -0.5257 -0.0218 -0.6676  0.0152  0.0026
                                            0.0027 -0.0179  0.0060 -0.0122
   221. (0.03224) BD*( 1) C   2 - C   9  
                ( 46.97%)   0.6853* C   2 s( 33.28%)p 2.00( 66.68%)d 0.00(  0.04%)
                                           -0.0000 -0.5767  0.0174  0.5940 -0.0009
                                            0.2999 -0.0455 -0.4710  0.0072 -0.0106
                                            0.0084  0.0109 -0.0082  0.0008
                ( 53.03%)  -0.7282* C   9 s( 22.36%)p 3.47( 77.59%)d 0.00(  0.06%)
                                           -0.0003 -0.4727  0.0112 -0.6789  0.0202
                                           -0.4587 -0.0264  0.3216 -0.0050 -0.0142
                                            0.0105  0.0037 -0.0122  0.0094
   222. (0.00603) BD*( 1) C   3 - C   4  
                ( 49.06%)   0.7005* C   3 s( 26.65%)p 2.75( 73.30%)d 0.00(  0.05%)
                                           -0.0001 -0.5163 -0.0003  0.2468 -0.0116
                                            0.7966  0.0147 -0.1900  0.0337 -0.0105
                                            0.0036  0.0114  0.0126  0.0066
                ( 50.94%)  -0.7137* C   4 s( 25.92%)p 2.86( 74.03%)d 0.00(  0.05%)
                                           -0.0001 -0.5091  0.0018 -0.2848 -0.0142
                                           -0.7536  0.0091  0.2993  0.0370 -0.0111
                                            0.0027  0.0084  0.0150  0.0090
   223. (0.00494) BD*( 1) C   3 - H  15  
                ( 36.90%)   0.6075* C   3 s( 23.19%)p 3.31( 76.77%)d 0.00(  0.04%)
                                            0.0000 -0.4815 -0.0074 -0.8435  0.0096
                                            0.0047  0.0023  0.2355  0.0232 -0.0017
                                            0.0050  0.0010 -0.0171  0.0082
                ( 63.10%)  -0.7944* H  15 s( 99.91%)p 0.00(  0.09%)
                                           -0.9995  0.0043  0.0286 -0.0007 -0.0104
   224. (0.00517) BD*( 1) C   3 - H  16  
                ( 36.19%)   0.6016* C   3 s( 23.39%)p 3.27( 76.58%)d 0.00(  0.03%)
                                           -0.0007  0.4836  0.0024 -0.4643  0.0187
                                            0.2963 -0.0074 -0.6795 -0.0167 -0.0086
                                            0.0124 -0.0089  0.0037  0.0045
                ( 63.81%)  -0.7988* H  16 s( 99.90%)p 0.00(  0.10%)
                                            0.9995 -0.0036  0.0127 -0.0086  0.0269
   225. (0.00820) BD*( 1) C   4 - C   5  
                ( 50.85%)   0.7131* C   4 s( 26.97%)p 2.71( 72.99%)d 0.00(  0.05%)
                                            0.0005  0.5192 -0.0112 -0.2551 -0.0071
                                            0.0679 -0.0415  0.8114  0.0017 -0.0009
                                           -0.0086  0.0072  0.0002  0.0184
                ( 49.15%)  -0.7011* C   5 s( 25.38%)p 2.94( 74.57%)d 0.00(  0.05%)
                                            0.0001  0.5038 -0.0034  0.2152 -0.0199
                                           -0.2011 -0.0514 -0.8099  0.0038 -0.0009
                                           -0.0116  0.0029  0.0015  0.0190
   226. (0.00552) BD*( 1) C   4 - H  17  
                ( 36.84%)   0.6069* C   4 s( 23.01%)p 3.34( 76.95%)d 0.00(  0.04%)
                                           -0.0004  0.4797  0.0048 -0.6714  0.0188
                                           -0.2680 -0.0203 -0.4962 -0.0046  0.0062
                                            0.0139  0.0043  0.0106 -0.0022
                ( 63.16%)  -0.7947* H  17 s( 99.91%)p 0.00(  0.09%)
                                            0.9995 -0.0032  0.0209  0.0129  0.0180
   227. (0.00573) BD*( 1) C   4 - H  18  
                ( 37.33%)   0.6110* C   4 s( 23.88%)p 3.19( 76.08%)d 0.00(  0.04%)
                                           -0.0000 -0.4886 -0.0065 -0.6337  0.0195
                                            0.5953  0.0078  0.0639  0.0171  0.0166
                                            0.0002 -0.0011 -0.0023  0.0095
                ( 62.67%)  -0.7916* H  18 s( 99.91%)p 0.00(  0.09%)
                                           -0.9995  0.0024  0.0195 -0.0227 -0.0044
   228. (0.00889) BD*( 1) C   5 - C   6  
                ( 50.66%)   0.7117* C   5 s( 23.78%)p 3.20( 76.16%)d 0.00(  0.06%)
                                           -0.0002  0.4876 -0.0034  0.7223 -0.0106
                                            0.0681 -0.0488  0.4815  0.0310  0.0063
                                            0.0172  0.0052  0.0148 -0.0034
                ( 49.34%)  -0.7024* C   6 s( 28.04%)p 2.56( 71.92%)d 0.00(  0.04%)
                                            0.0004  0.5294 -0.0109 -0.7225  0.0002
                                           -0.1792 -0.0351 -0.4044  0.0168  0.0008
                                            0.0165 -0.0006  0.0121  0.0001
   229. (0.01919) BD*( 1) C   5 - C   9  
                ( 51.03%)   0.7144* C   5 s( 25.20%)p 2.97( 74.75%)d 0.00(  0.05%)
                                            0.0003  0.5016 -0.0176 -0.4228 -0.0374
                                            0.7524 -0.0258  0.0153  0.0208 -0.0120
                                            0.0010 -0.0013 -0.0161 -0.0111
                ( 48.97%)  -0.6998* C   9 s( 23.69%)p 3.22( 76.26%)d 0.00(  0.05%)
                                           -0.0002  0.4864 -0.0149  0.2546 -0.0421
                                           -0.8312 -0.0090  0.0690  0.0165 -0.0165
                                           -0.0011 -0.0021 -0.0116 -0.0114
   230. (0.00916) BD*( 1) C   5 - H  19  
                ( 36.11%)   0.6010* C   5 s( 25.18%)p 2.97( 74.78%)d 0.00(  0.03%)
                                           -0.0002  0.5014  0.0205 -0.5009  0.0094
                                           -0.6214  0.0009  0.3327 -0.0062  0.0129
                                           -0.0070 -0.0086 -0.0025 -0.0054
                ( 63.89%)  -0.7993* H  19 s( 99.90%)p 0.00(  0.10%)
                                            0.9995 -0.0041  0.0179  0.0230 -0.0118
   231. (0.01243) BD*( 1) C   6 - C   7  
                ( 52.06%)   0.7215* C   6 s( 25.23%)p 2.96( 74.72%)d 0.00(  0.06%)
                                            0.0004  0.5023  0.0027  0.2808  0.0335
                                            0.7927  0.0077 -0.1962  0.0153  0.0102
                                           -0.0032 -0.0118 -0.0159 -0.0078
                ( 47.94%)  -0.6924* C   7 s( 28.67%)p 2.49( 71.28%)d 0.00(  0.04%)
                                           -0.0005  0.5355 -0.0007 -0.1859  0.0352
                                           -0.7822  0.0080  0.2544  0.0195  0.0075
                                            0.0001 -0.0086 -0.0152 -0.0093
   232. (0.00570) BD*( 1) C   6 - H  20  
                ( 36.71%)   0.6059* C   6 s( 23.80%)p 3.20( 76.17%)d 0.00(  0.04%)
                                           -0.0001  0.4878  0.0034  0.6181 -0.0069
                                           -0.5794 -0.0047 -0.2076  0.0284 -0.0146
                                           -0.0076  0.0059  0.0040 -0.0067
                ( 63.29%)  -0.7956* H  20 s( 99.91%)p 0.00(  0.09%)
                                            0.9995 -0.0029 -0.0218  0.0214  0.0036
   233. (0.00495) BD*( 1) C   6 - H  21  
                ( 36.11%)   0.6009* C   6 s( 22.74%)p 3.40( 77.23%)d 0.00(  0.03%)
                                            0.0006 -0.4768 -0.0058  0.1251 -0.0187
                                            0.0433  0.0223 -0.8683  0.0022 -0.0002
                                            0.0060 -0.0034 -0.0002 -0.0173
                ( 63.89%)  -0.7993* H  21 s( 99.90%)p 0.00(  0.10%)
                                           -0.9995  0.0035 -0.0026 -0.0068  0.0304
   234. (0.01691) BD*( 1) C   7 - O   8  
                ( 68.47%)   0.8275* C   7 s( 18.95%)p 4.26( 80.74%)d 0.02(  0.31%)
                                            0.0000 -0.4327 -0.0484 -0.8503 -0.0382
                                           -0.0015  0.0039  0.2879 -0.0011 -0.0034
                                            0.0309  0.0000 -0.0428  0.0175
                ( 31.53%)  -0.5615* O   8 s( 34.93%)p 1.86( 65.00%)d 0.00(  0.07%)
                                            0.0001 -0.5910  0.0032  0.7160 -0.0066
                                           -0.0306  0.0048 -0.3692 -0.0005  0.0103
                                            0.0152 -0.0047 -0.0152  0.0120
   235. (0.01054) BD*( 1) C   7 - H  22  
                ( 34.65%)   0.5886* C   7 s( 32.76%)p 2.05( 67.21%)d 0.00(  0.04%)
                                            0.0015 -0.5722  0.0101  0.1050 -0.0201
                                           -0.5969  0.0061 -0.5517 -0.0011  0.0030
                                           -0.0063 -0.0153  0.0083 -0.0056
                ( 65.35%)  -0.8084* H  22 s( 99.89%)p 0.00(  0.11%)
                                           -0.9994  0.0051  0.0002  0.0165  0.0290
   236. (0.00351) BD*( 1) O   8 - H  23  
                ( 25.38%)   0.5038* O   8 s( 20.20%)p 3.95( 79.71%)d 0.00(  0.09%)
                                           -0.0002 -0.4491 -0.0160 -0.3215 -0.0274
                                           -0.8162 -0.0168  0.1625  0.0134 -0.0021
                                            0.0005  0.0059  0.0262  0.0139
                ( 74.62%)  -0.8638* H  23 s( 99.53%)p 0.00(  0.47%)
                                           -0.9976  0.0030  0.0249  0.0613 -0.0184
   237. (0.01037) BD*( 1) C   9 - C  10  
                ( 46.85%)   0.6844* C   9 s( 27.56%)p 2.63( 72.40%)d 0.00(  0.04%)
                                            0.0003 -0.5248 -0.0126  0.6598  0.0147
                                           -0.0613 -0.0032  0.5333 -0.0130  0.0028
                                           -0.0161  0.0035 -0.0113 -0.0032
                ( 53.15%)  -0.7291* C  10 s( 30.09%)p 2.32( 69.87%)d 0.00(  0.04%)
                                           -0.0008 -0.5485  0.0014 -0.6888  0.0005
                                            0.0593 -0.0040 -0.4698 -0.0001  0.0003
                                           -0.0164  0.0010 -0.0128  0.0012
   238. (0.01181) BD*( 1) C   9 - C  11  
                ( 47.48%)   0.6891* C   9 s( 26.19%)p 2.82( 73.77%)d 0.00(  0.04%)
                                           -0.0000 -0.5116 -0.0140  0.1937  0.0204
                                           -0.3053 -0.0008 -0.7788  0.0007  0.0032
                                            0.0063 -0.0129  0.0010 -0.0151
                ( 52.52%)  -0.7247* C  11 s( 30.03%)p 2.33( 69.93%)d 0.00(  0.04%)
                                           -0.0005 -0.5480  0.0038 -0.2420  0.0046
                                            0.2971  0.0021  0.7433 -0.0007  0.0034
                                            0.0095 -0.0112  0.0006 -0.0141
   239. (0.00279) BD*( 1) C  10 - H  24  
                ( 37.97%)   0.6162* C  10 s( 23.04%)p 3.34( 76.92%)d 0.00(  0.04%)
                                           -0.0000 -0.4800 -0.0013  0.2968  0.0175
                                           -0.8247  0.0076  0.0208  0.0145  0.0098
                                            0.0007  0.0002  0.0142  0.0100
                ( 62.03%)  -0.7876* H  24 s( 99.92%)p 0.00(  0.08%)
                                           -0.9996  0.0007 -0.0119  0.0261 -0.0016
   240. (0.00309) BD*( 1) C  10 - H  25  
                ( 38.57%)   0.6211* C  10 s( 23.81%)p 3.20( 76.15%)d 0.00(  0.04%)
                                           -0.0001  0.4879  0.0009  0.1504 -0.0279
                                           -0.2510  0.0050 -0.8216 -0.0050 -0.0018
                                           -0.0070  0.0094 -0.0012  0.0163
                ( 61.43%)  -0.7838* H  25 s( 99.92%)p 0.00(  0.08%)
                                            0.9996 -0.0002 -0.0008  0.0076  0.0273
   241. (0.00252) BD*( 1) C  10 - H  26  
                ( 37.17%)   0.6097* C  10 s( 22.95%)p 3.36( 77.02%)d 0.00(  0.04%)
                                           -0.0005  0.4790  0.0008 -0.6434 -0.0135
                                           -0.5028  0.0046  0.3207 -0.0173  0.0132
                                           -0.0098 -0.0083  0.0020 -0.0050
                ( 62.83%)  -0.7926* H  26 s( 99.91%)p 0.00(  0.09%)
                                            0.9996 -0.0016  0.0236  0.0159 -0.0083
   242. (0.00296) BD*( 1) C  11 - H  27  
                ( 38.02%)   0.6166* C  11 s( 23.05%)p 3.34( 76.91%)d 0.00(  0.04%)
                                            0.0001 -0.4801 -0.0005  0.2492  0.0061
                                           -0.8382  0.0003  0.0623 -0.0237  0.0086
                                           -0.0009  0.0034  0.0145  0.0102
                ( 61.98%)  -0.7873* H  27 s( 99.92%)p 0.00(  0.08%)
                                           -0.9996  0.0008 -0.0096  0.0270  0.0003
   243. (0.00236) BD*( 1) C  11 - H  28  
                ( 37.10%)   0.6091* C  11 s( 23.29%)p 3.29( 76.67%)d 0.00(  0.04%)
                                           -0.0000  0.4826  0.0039 -0.6777  0.0029
                                           -0.4547  0.0137  0.3166  0.0168  0.0139
                                           -0.0082 -0.0065  0.0050 -0.0065
                ( 62.90%)  -0.7931* H  28 s( 99.91%)p 0.00(  0.09%)
                                            0.9996 -0.0014  0.0230  0.0138 -0.0120
   244. (0.00327) BD*( 1) C  11 - H  29  
                ( 39.15%)   0.6257* C  11 s( 23.51%)p 3.25( 76.45%)d 0.00(  0.04%)
                                            0.0001 -0.4849 -0.0006 -0.6476  0.0194
                                            0.0423 -0.0090 -0.5851 -0.0222  0.0013
                                           -0.0173  0.0017 -0.0104 -0.0023
                ( 60.85%)  -0.7800* H  29 s( 99.92%)p 0.00(  0.08%)
                                           -0.9996  0.0002  0.0164 -0.0003  0.0226


 NHO Directionality and "Bond Bending" (deviations from line of nuclear centers)

         [Thresholds for printing:  angular deviation  >  1.0 degree]
                                    hybrid p-character > 25.0%
                                    orbital occupancy  >  0.10e

                                Line of Centers        Hybrid 1              Hybrid 2
                                ---------------  -------------------   ------------------
                NBO               Theta   Phi    Theta   Phi    Dev    Theta   Phi    Dev
 ========================================================================================
     2. BD (   1) C   1 - H  12   112.4   19.3   112.3   21.2   1.8      --     --    --
     3. BD (   1) C   1 - H  13   132.1  161.9   131.6  160.4   1.2      --     --    --
     4. BD (   1) C   1 - H  14    34.2  107.9    35.9  107.2   1.7      --     --    --
     5. BD (   1) C   2 - C   3   143.5  285.5   143.7  301.0   9.1     40.4   99.2   5.5
     6. BD (   1) C   2 - C   9    66.7  206.6    54.3  203.2  12.7    111.2   36.4   9.3
     7. BD (   1) C   3 - C   4    73.4  251.1    79.5  253.8   6.7    112.7   68.1   6.8
     8. BD (   1) C   3 - H  15   104.1    0.7   107.2  359.5   3.4      --     --    --
    10. BD (   1) C   4 - C   5    18.0  151.2    18.0  174.2   7.1    158.4  307.7   8.7
    11. BD (   1) C   4 - H  17   123.6  202.6   125.1  203.8   1.8      --     --    --
    12. BD (   1) C   4 - H  18    94.1  316.2    95.4  315.5   1.5      --     --    --
    13. BD (   1) C   5 - C   6    58.6   10.3    54.3    1.6   8.5    117.2  196.5   6.9
    14. BD (   1) C   5 - C   9    91.6  114.1    87.6  122.4   9.2     84.4  284.2  10.6
    15. BD (   1) C   5 - H  19    68.0  230.5    67.6  231.6   1.1      --     --    --
    16. BD (   1) C   6 - C   7   105.9   73.0   101.9   68.6   5.8     70.9  259.0   6.6
    17. BD (   1) C   6 - H  20   103.8  317.7   102.0  316.3   2.3      --     --    --
    18. BD (   1) C   6 - H  21     9.2  203.6     8.2  211.7   1.6      --     --    --
    19. BD (   1) C   7 - O   8   110.4  359.0   107.9  359.8   2.6     62.5  177.9   7.2
    20. BD (   1) C   7 - H  22    39.2   94.5    47.2   98.2   8.4      --     --    --
    21. BD (   1) O   8 - H  23   102.1   74.0   101.0   67.3   6.6      --     --    --
    22. BD (   1) C   9 - C  10   125.7  175.2   127.5  174.5   1.9     55.8  355.4   1.5
    23. BD (   1) C   9 - C  11    26.1  126.2     --     --    --     152.8  308.4   1.5
    24. BD (   1) C  10 - H  24    91.3  109.8    92.3  111.0   1.7      --     --    --
    25. BD (   1) C  10 - H  25   161.0  299.7   161.6  296.5   1.2      --     --    --
    26. BD (   1) C  10 - H  26    68.7  217.8    69.8  217.2   1.3      --     --    --
    27. BD (   1) C  11 - H  27    94.0  106.9    92.5  106.9   1.5      --     --    --
    28. BD (   1) C  11 - H  28    68.9  213.7    67.5  213.2   1.5      --     --    --
    41. LP*(   1) C   2             --     --     53.4  357.2   --       --     --    --
    42. LP*(   1) C   7             --     --    146.1  157.6   --       --     --    --
    43. LP (   1) O   8             --     --    107.1  306.1   --       --     --    --
    44. LP (   2) O   8             --     --     27.3  359.0   --       --     --    --


 Second Order Perturbation Theory Analysis of Fock Matrix in NBO Basis

     Threshold for printing:   0.25 kcal/mol
                                                                              E(2)  E(j)-E(i) F(i,j)
         Donor NBO (i)                     Acceptor NBO (j)                 kcal/mol   a.u.    a.u. 
 ===================================================================================================

 within unit  1
   1. BD (   1) C   1 - C   2        / 41. LP*(   1) C   2                    1.10    0.51    0.037
   1. BD (   1) C   1 - C   2        / 42. LP*(   1) C   7                    6.14    0.50    0.091
   1. BD (   1) C   1 - C   2        / 63. RY*(   1) C   3                    0.44    1.46    0.032
   1. BD (   1) C   1 - C   2        /101. RY*(   3) C   7                    0.35    1.52    0.029
   1. BD (   1) C   1 - C   2        /118. RY*(   2) C   9                    0.52    1.54    0.036
   1. BD (   1) C   1 - C   2        /217. BD*(   1) C   1 - H  12            0.31    1.07    0.023
   1. BD (   1) C   1 - C   2        /218. BD*(   1) C   1 - H  13            0.35    1.09    0.025
   1. BD (   1) C   1 - C   2        /219. BD*(   1) C   1 - H  14            0.30    1.08    0.023
   1. BD (   1) C   1 - C   2        /220. BD*(   1) C   2 - C   3            0.85    0.99    0.037
   1. BD (   1) C   1 - C   2        /221. BD*(   1) C   2 - C   9            1.24    0.96    0.044
   1. BD (   1) C   1 - C   2        /222. BD*(   1) C   3 - C   4            0.57    1.01    0.030
   1. BD (   1) C   1 - C   2        /229. BD*(   1) C   5 - C   9            0.38    0.99    0.025
   1. BD (   1) C   1 - C   2        /231. BD*(   1) C   6 - C   7            0.58    0.98    0.030
   2. BD (   1) C   1 - H  12        / 41. LP*(   1) C   2                    0.83    0.36    0.027
   2. BD (   1) C   1 - H  12        / 55. RY*(   2) C   2                    0.37    1.46    0.030
   2. BD (   1) C   1 - H  12        /221. BD*(   1) C   2 - C   9            2.14    0.81    0.053
   3. BD (   1) C   1 - H  13        / 41. LP*(   1) C   2                    4.88    0.36    0.065
   3. BD (   1) C   1 - H  13        / 42. LP*(   1) C   7                    0.29    0.35    0.016
   3. BD (   1) C   1 - H  13        /216. BD*(   1) C   1 - C   2            0.36    0.88    0.023
   4. BD (   1) C   1 - H  14        / 41. LP*(   1) C   2                    0.31    0.36    0.017
   4. BD (   1) C   1 - H  14        / 55. RY*(   2) C   2                    0.43    1.46    0.032
   4. BD (   1) C   1 - H  14        /216. BD*(   1) C   1 - C   2            0.27    0.88    0.020
   4. BD (   1) C   1 - H  14        /220. BD*(   1) C   2 - C   3            2.02    0.84    0.052
   5. BD (   1) C   2 - C   3        / 42. LP*(   1) C   7                   17.73    0.46    0.145
   5. BD (   1) C   2 - C   3        / 45. RY*(   1) C   1                    0.63    1.34    0.037
   5. BD (   1) C   2 - C   3        / 74. RY*(   3) C   4                    0.40    1.20    0.028
   5. BD (   1) C   2 - C   3        / 99. RY*(   1) C   7                    0.69    1.44    0.040
   5. BD (   1) C   2 - C   3        /117. RY*(   1) C   9                    0.31    1.70    0.029
   5. BD (   1) C   2 - C   3        /216. BD*(   1) C   1 - C   2            0.98    0.99    0.040
   5. BD (   1) C   2 - C   3        /219. BD*(   1) C   1 - H  14            0.73    1.04    0.035
   5. BD (   1) C   2 - C   3        /221. BD*(   1) C   2 - C   9            0.85    0.92    0.035
   5. BD (   1) C   2 - C   3        /222. BD*(   1) C   3 - C   4            0.32    0.97    0.023
   5. BD (   1) C   2 - C   3        /223. BD*(   1) C   3 - H  15            0.32    1.07    0.024
   5. BD (   1) C   2 - C   3        /224. BD*(   1) C   3 - H  16            0.37    1.06    0.025
   5. BD (   1) C   2 - C   3        /226. BD*(   1) C   4 - H  17            0.40    1.08    0.027
   5. BD (   1) C   2 - C   3        /227. BD*(   1) C   4 - H  18            0.41    1.08    0.027
   5. BD (   1) C   2 - C   3        /235. BD*(   1) C   7 - H  22            0.41    1.01    0.026
   5. BD (   1) C   2 - C   3        /238. BD*(   1) C   9 - C  11            1.35    0.99    0.047
   6. BD (   1) C   2 - C   9        / 42. LP*(   1) C   7                   24.65    0.45    0.163
   6. BD (   1) C   2 - C   9        / 45. RY*(   1) C   1                    0.40    1.32    0.030
   6. BD (   1) C   2 - C   9        / 84. RY*(   4) C   5                    0.37    1.54    0.032
   6. BD (   1) C   2 - C   9        /100. RY*(   2) C   7                    0.40    1.61    0.033
   6. BD (   1) C   2 - C   9        /127. RY*(   2) C  10                    0.37    1.38    0.030
   6. BD (   1) C   2 - C   9        /136. RY*(   2) C  11                    0.50    1.36    0.034
   6. BD (   1) C   2 - C   9        /216. BD*(   1) C   1 - C   2            1.05    0.97    0.042
   6. BD (   1) C   2 - C   9        /217. BD*(   1) C   1 - H  12            0.57    1.02    0.032
   6. BD (   1) C   2 - C   9        /220. BD*(   1) C   2 - C   3            0.55    0.93    0.030
   6. BD (   1) C   2 - C   9        /223. BD*(   1) C   3 - H  15            0.71    1.05    0.036
   6. BD (   1) C   2 - C   9        /229. BD*(   1) C   5 - C   9            0.40    0.93    0.025
   6. BD (   1) C   2 - C   9        /230. BD*(   1) C   5 - H  19            1.72    1.07    0.056
   6. BD (   1) C   2 - C   9        /234. BD*(   1) C   7 - O   8            2.41    0.82    0.058
   6. BD (   1) C   2 - C   9        /237. BD*(   1) C   9 - C  10            0.54    0.97    0.030
   6. BD (   1) C   2 - C   9        /238. BD*(   1) C   9 - C  11            0.61    0.97    0.032
   6. BD (   1) C   2 - C   9        /241. BD*(   1) C  10 - H  26            0.47    1.05    0.029
   6. BD (   1) C   2 - C   9        /243. BD*(   1) C  11 - H  28            0.56    1.05    0.032
   7. BD (   1) C   3 - C   4        /216. BD*(   1) C   1 - C   2            1.40    0.96    0.046
   7. BD (   1) C   3 - C   4        /220. BD*(   1) C   2 - C   3            0.47    0.92    0.026
   7. BD (   1) C   3 - C   4        /223. BD*(   1) C   3 - H  15            0.41    1.04    0.026
   7. BD (   1) C   3 - C   4        /224. BD*(   1) C   3 - H  16            0.37    1.03    0.025
   7. BD (   1) C   3 - C   4        /225. BD*(   1) C   4 - C   5            0.37    0.95    0.024
   7. BD (   1) C   3 - C   4        /226. BD*(   1) C   4 - H  17            0.29    1.05    0.022
   7. BD (   1) C   3 - C   4        /227. BD*(   1) C   4 - H  18            0.32    1.05    0.023
   7. BD (   1) C   3 - C   4        /230. BD*(   1) C   5 - H  19            1.25    1.06    0.046
   8. BD (   1) C   3 - H  15        / 41. LP*(   1) C   2                    0.74    0.36    0.026
   8. BD (   1) C   3 - H  15        / 54. RY*(   1) C   2                    0.54    1.45    0.036
   8. BD (   1) C   3 - H  15        /221. BD*(   1) C   2 - C   9            1.09    0.81    0.038
   8. BD (   1) C   3 - H  15        /224. BD*(   1) C   3 - H  16            0.29    0.95    0.021
   8. BD (   1) C   3 - H  15        /225. BD*(   1) C   4 - C   5            0.34    0.87    0.022
   8. BD (   1) C   3 - H  15        /226. BD*(   1) C   4 - H  17            0.42    0.96    0.026
   9. BD (   1) C   3 - H  16        / 41. LP*(   1) C   2                    5.28    0.36    0.066
   9. BD (   1) C   3 - H  16        / 72. RY*(   1) C   4                    0.29    1.56    0.028
   9. BD (   1) C   3 - H  16        /225. BD*(   1) C   4 - C   5            0.34    0.87    0.022
   9. BD (   1) C   3 - H  16        /227. BD*(   1) C   4 - H  18            0.40    0.96    0.026
  10. BD (   1) C   4 - C   5        / 90. RY*(   1) C   6                    0.77    1.63    0.046
  10. BD (   1) C   4 - C   5        /118. RY*(   2) C   9                    0.30    1.48    0.027
  10. BD (   1) C   4 - C   5        /216. BD*(   1) C   1 - C   2            0.32    0.96    0.022
  10. BD (   1) C   4 - C   5        /222. BD*(   1) C   3 - C   4            0.27    0.94    0.021
  10. BD (   1) C   4 - C   5        /223. BD*(   1) C   3 - H  15            0.42    1.04    0.027
  10. BD (   1) C   4 - C   5        /224. BD*(   1) C   3 - H  16            0.48    1.03    0.029
  10. BD (   1) C   4 - C   5        /226. BD*(   1) C   4 - H  17            0.47    1.05    0.028
  10. BD (   1) C   4 - C   5        /227. BD*(   1) C   4 - H  18            0.26    1.05    0.021
  10. BD (   1) C   4 - C   5        /228. BD*(   1) C   5 - C   6            0.44    0.94    0.026
  10. BD (   1) C   4 - C   5        /229. BD*(   1) C   5 - C   9            0.61    0.92    0.030
  10. BD (   1) C   4 - C   5        /230. BD*(   1) C   5 - H  19            0.55    1.06    0.031
  10. BD (   1) C   4 - C   5        /233. BD*(   1) C   6 - H  21            1.01    1.03    0.041
  10. BD (   1) C   4 - C   5        /238. BD*(   1) C   9 - C  11            1.55    0.96    0.049
  11. BD (   1) C   4 - H  17        / 63. RY*(   1) C   3                    0.33    1.29    0.027
  11. BD (   1) C   4 - H  17        /220. BD*(   1) C   2 - C   3            0.42    0.82    0.024
  11. BD (   1) C   4 - H  17        /223. BD*(   1) C   3 - H  15            0.49    0.94    0.027
  11. BD (   1) C   4 - H  17        /224. BD*(   1) C   3 - H  16            0.25    0.93    0.020
  11. BD (   1) C   4 - H  17        /228. BD*(   1) C   5 - C   6            1.41    0.84    0.044
  12. BD (   1) C   4 - H  18        / 64. RY*(   2) C   3                    0.26    1.46    0.025
  12. BD (   1) C   4 - H  18        /220. BD*(   1) C   2 - C   3            0.41    0.82    0.023
  12. BD (   1) C   4 - H  18        /224. BD*(   1) C   3 - H  16            0.43    0.94    0.025
  12. BD (   1) C   4 - H  18        /229. BD*(   1) C   5 - C   9            1.22    0.83    0.040
  13. BD (   1) C   5 - C   6        / 41. LP*(   1) C   2                    0.28    0.45    0.017
  13. BD (   1) C   5 - C   6        / 42. LP*(   1) C   7                    1.29    0.44    0.038
  13. BD (   1) C   5 - C   6        / 72. RY*(   1) C   4                    0.60    1.66    0.041
  13. BD (   1) C   5 - C   6        /117. RY*(   1) C   9                    0.27    1.68    0.028
  13. BD (   1) C   5 - C   6        /216. BD*(   1) C   1 - C   2            0.34    0.97    0.023
  13. BD (   1) C   5 - C   6        /225. BD*(   1) C   4 - C   5            0.38    0.96    0.024
  13. BD (   1) C   5 - C   6        /226. BD*(   1) C   4 - H  17            0.98    1.05    0.041
  13. BD (   1) C   5 - C   6        /229. BD*(   1) C   5 - C   9            0.40    0.93    0.025
  13. BD (   1) C   5 - C   6        /230. BD*(   1) C   5 - H  19            0.34    1.07    0.024
  13. BD (   1) C   5 - C   6        /231. BD*(   1) C   6 - C   7            0.29    0.92    0.021
  13. BD (   1) C   5 - C   6        /232. BD*(   1) C   6 - H  20            0.29    1.04    0.022
  13. BD (   1) C   5 - C   6        /233. BD*(   1) C   6 - H  21            0.59    1.04    0.032
  13. BD (   1) C   5 - C   6        /234. BD*(   1) C   7 - O   8            0.65    0.82    0.029
  13. BD (   1) C   5 - C   6        /235. BD*(   1) C   7 - H  22            0.31    0.99    0.022
  13. BD (   1) C   5 - C   6        /237. BD*(   1) C   9 - C  10            1.49    0.97    0.049
  14. BD (   1) C   5 - C   9        / 57. RY*(   4) C   2                    0.36    1.77    0.032
  14. BD (   1) C   5 - C   9        / 73. RY*(   2) C   4                    0.28    1.40    0.025
  14. BD (   1) C   5 - C   9        / 91. RY*(   2) C   6                    0.40    1.37    0.030
  14. BD (   1) C   5 - C   9        /126. RY*(   1) C  10                    0.29    1.35    0.025
  14. BD (   1) C   5 - C   9        /127. RY*(   2) C  10                    0.28    1.36    0.025
  14. BD (   1) C   5 - C   9        /135. RY*(   1) C  11                    0.31    1.35    0.026
  14. BD (   1) C   5 - C   9        /136. RY*(   2) C  11                    0.27    1.34    0.025
  14. BD (   1) C   5 - C   9        /216. BD*(   1) C   1 - C   2            2.37    0.95    0.061
  14. BD (   1) C   5 - C   9        /221. BD*(   1) C   2 - C   9            0.55    0.88    0.028
  14. BD (   1) C   5 - C   9        /225. BD*(   1) C   4 - C   5            0.46    0.94    0.027
  14. BD (   1) C   5 - C   9        /227. BD*(   1) C   4 - H  18            1.02    1.04    0.042
  14. BD (   1) C   5 - C   9        /228. BD*(   1) C   5 - C   6            0.45    0.93    0.026
  14. BD (   1) C   5 - C   9        /230. BD*(   1) C   5 - H  19            0.54    1.05    0.031
  14. BD (   1) C   5 - C   9        /232. BD*(   1) C   6 - H  20            1.06    1.02    0.042
  14. BD (   1) C   5 - C   9        /237. BD*(   1) C   9 - C  10            0.75    0.95    0.034
  14. BD (   1) C   5 - C   9        /238. BD*(   1) C   9 - C  11            0.74    0.95    0.034
  14. BD (   1) C   5 - C   9        /239. BD*(   1) C  10 - H  24            0.71    1.02    0.035
  14. BD (   1) C   5 - C   9        /242. BD*(   1) C  11 - H  27            0.74    1.02    0.035
  15. BD (   1) C   5 - H  19        /118. RY*(   2) C   9                    0.25    1.39    0.024
  15. BD (   1) C   5 - H  19        /221. BD*(   1) C   2 - C   9            0.79    0.81    0.032
  15. BD (   1) C   5 - H  19        /222. BD*(   1) C   3 - C   4            0.96    0.86    0.036
  15. BD (   1) C   5 - H  19        /228. BD*(   1) C   5 - C   6            0.32    0.86    0.021
  15. BD (   1) C   5 - H  19        /229. BD*(   1) C   5 - C   9            0.35    0.84    0.022
  15. BD (   1) C   5 - H  19        /231. BD*(   1) C   6 - C   7            1.06    0.82    0.037
  16. BD (   1) C   6 - C   7        / 41. LP*(   1) C   2                   10.03    0.49    0.109
  16. BD (   1) C   6 - C   7        / 42. LP*(   1) C   7                    1.91    0.48    0.049
  16. BD (   1) C   6 - C   7        / 54. RY*(   1) C   2                    0.29    1.58    0.027
  16. BD (   1) C   6 - C   7        /108. RY*(   1) O   8                    0.47    1.93    0.039
  16. BD (   1) C   6 - C   7        /216. BD*(   1) C   1 - C   2            1.36    1.00    0.047
  16. BD (   1) C   6 - C   7        /221. BD*(   1) C   2 - C   9            0.40    0.94    0.025
  16. BD (   1) C   6 - C   7        /228. BD*(   1) C   5 - C   6            0.41    0.99    0.026
  16. BD (   1) C   6 - C   7        /230. BD*(   1) C   5 - H  19            1.01    1.10    0.042
  16. BD (   1) C   6 - C   7        /232. BD*(   1) C   6 - H  20            0.26    1.07    0.021
  16. BD (   1) C   6 - C   7        /233. BD*(   1) C   6 - H  21            0.32    1.07    0.024
  16. BD (   1) C   6 - C   7        /235. BD*(   1) C   7 - H  22            0.44    1.03    0.027
  16. BD (   1) C   6 - C   7        /236. BD*(   1) O   8 - H  23            0.90    1.00    0.038
  17. BD (   1) C   6 - H  20        / 82. RY*(   2) C   5                    0.28    1.31    0.024
  17. BD (   1) C   6 - H  20        /228. BD*(   1) C   5 - C   6            0.30    0.86    0.020
  17. BD (   1) C   6 - H  20        /229. BD*(   1) C   5 - C   9            1.08    0.84    0.038
  17. BD (   1) C   6 - H  20        /234. BD*(   1) C   7 - O   8            1.12    0.73    0.036
  17. BD (   1) C   6 - H  20        /235. BD*(   1) C   7 - H  22            0.70    0.91    0.032
  18. BD (   1) C   6 - H  21        / 42. LP*(   1) C   7                    2.12    0.35    0.043
  18. BD (   1) C   6 - H  21        /100. RY*(   2) C   7                    0.25    1.52    0.025
  18. BD (   1) C   6 - H  21        /225. BD*(   1) C   4 - C   5            1.19    0.87    0.042
  18. BD (   1) C   6 - H  21        /234. BD*(   1) C   7 - O   8            0.45    0.73    0.023
  19. BD (   1) C   7 - O   8        / 41. LP*(   1) C   2                    3.45    0.78    0.082
  19. BD (   1) C   7 - O   8        / 42. LP*(   1) C   7                    1.27    0.78    0.052
  20. BD (   1) C   7 - H  22        / 41. LP*(   1) C   2                   26.57    0.42    0.158
  20. BD (   1) C   7 - H  22        / 55. RY*(   2) C   2                    0.26    1.51    0.026
  20. BD (   1) C   7 - H  22        / 90. RY*(   1) C   6                    0.33    1.61    0.030
  20. BD (   1) C   7 - H  22        /220. BD*(   1) C   2 - C   3            0.76    0.89    0.034
  20. BD (   1) C   7 - H  22        /221. BD*(   1) C   2 - C   9            0.29    0.87    0.021
  20. BD (   1) C   7 - H  22        /231. BD*(   1) C   6 - C   7            0.39    0.88    0.024
  20. BD (   1) C   7 - H  22        /232. BD*(   1) C   6 - H  20            0.56    1.00    0.031
  21. BD (   1) O   8 - H  23        / 99. RY*(   1) C   7                    0.69    1.61    0.042
  21. BD (   1) O   8 - H  23        /103. RY*(   5) C   7                    0.41    2.72    0.042
  21. BD (   1) O   8 - H  23        /231. BD*(   1) C   6 - C   7            1.60    1.11    0.053
  22. BD (   1) C   9 - C  10        / 41. LP*(   1) C   2                    4.10    0.47    0.068
  22. BD (   1) C   9 - C  10        / 55. RY*(   2) C   2                    0.51    1.56    0.036
  22. BD (   1) C   9 - C  10        / 82. RY*(   2) C   5                    0.51    1.42    0.034
  22. BD (   1) C   9 - C  10        /135. RY*(   1) C  11                    0.57    1.38    0.036
  22. BD (   1) C   9 - C  10        /221. BD*(   1) C   2 - C   9            0.92    0.92    0.037
  22. BD (   1) C   9 - C  10        /228. BD*(   1) C   5 - C   6            0.67    0.97    0.033
  22. BD (   1) C   9 - C  10        /229. BD*(   1) C   5 - C   9            0.94    0.95    0.038
  22. BD (   1) C   9 - C  10        /238. BD*(   1) C   9 - C  11            0.81    0.98    0.036
  22. BD (   1) C   9 - C  10        /239. BD*(   1) C  10 - H  24            0.29    1.06    0.023
  22. BD (   1) C   9 - C  10        /240. BD*(   1) C  10 - H  25            0.30    1.06    0.023
  22. BD (   1) C   9 - C  10        /241. BD*(   1) C  10 - H  26            0.29    1.06    0.023
  22. BD (   1) C   9 - C  10        /244. BD*(   1) C  11 - H  29            1.05    1.06    0.043
  23. BD (   1) C   9 - C  11        / 54. RY*(   1) C   2                    0.46    1.56    0.034
  23. BD (   1) C   9 - C  11        / 81. RY*(   1) C   5                    0.37    1.62    0.031
  23. BD (   1) C   9 - C  11        /126. RY*(   1) C  10                    0.60    1.38    0.037
  23. BD (   1) C   9 - C  11        /220. BD*(   1) C   2 - C   3            0.67    0.94    0.032
  23. BD (   1) C   9 - C  11        /221. BD*(   1) C   2 - C   9            0.85    0.92    0.036
  23. BD (   1) C   9 - C  11        /225. BD*(   1) C   4 - C   5            0.69    0.97    0.033
  23. BD (   1) C   9 - C  11        /229. BD*(   1) C   5 - C   9            0.86    0.95    0.036
  23. BD (   1) C   9 - C  11        /237. BD*(   1) C   9 - C  10            0.85    0.99    0.037
  23. BD (   1) C   9 - C  11        /240. BD*(   1) C  10 - H  25            1.03    1.06    0.042
  23. BD (   1) C   9 - C  11        /242. BD*(   1) C  11 - H  27            0.29    1.05    0.022
  23. BD (   1) C   9 - C  11        /243. BD*(   1) C  11 - H  28            0.31    1.06    0.023
  23. BD (   1) C   9 - C  11        /244. BD*(   1) C  11 - H  29            0.32    1.06    0.023
  24. BD (   1) C  10 - H  24        /229. BD*(   1) C   5 - C   9            2.09    0.82    0.053
  25. BD (   1) C  10 - H  25        /118. RY*(   2) C   9                    0.32    1.39    0.027
  25. BD (   1) C  10 - H  25        /238. BD*(   1) C   9 - C  11            1.39    0.87    0.044
  26. BD (   1) C  10 - H  26        /118. RY*(   2) C   9                    0.27    1.37    0.025
  26. BD (   1) C  10 - H  26        /221. BD*(   1) C   2 - C   9            2.75    0.79    0.059
  27. BD (   1) C  11 - H  27        /117. RY*(   1) C   9                    0.34    1.57    0.029
  27. BD (   1) C  11 - H  27        /229. BD*(   1) C   5 - C   9            2.05    0.82    0.052
  27. BD (   1) C  11 - H  27        /238. BD*(   1) C   9 - C  11            0.28    0.86    0.020
  28. BD (   1) C  11 - H  28        /117. RY*(   1) C   9                    0.34    1.57    0.030
  28. BD (   1) C  11 - H  28        /221. BD*(   1) C   2 - C   9            2.41    0.79    0.055
  28. BD (   1) C  11 - H  28        /238. BD*(   1) C   9 - C  11            0.34    0.86    0.022
  29. BD (   1) C  11 - H  29        /237. BD*(   1) C   9 - C  10            1.35    0.87    0.043
  30. CR (   1) C   1                / 55. RY*(   2) C   2                    0.77   11.03    0.117
  30. CR (   1) C   1                /144. RY*(   1) H  12                    0.33   10.50    0.075
  30. CR (   1) C   1                /148. RY*(   1) H  13                    0.40   10.57    0.082
  30. CR (   1) C   1                /152. RY*(   1) H  14                    0.35   10.55    0.077
  30. CR (   1) C   1                /221. BD*(   1) C   2 - C   9            0.31   10.39    0.073
  31. CR (   1) C   2                / 41. LP*(   1) C   2                    1.92    9.98    0.220
  31. CR (   1) C   2                / 42. LP*(   1) C   7                    5.57    9.97    0.389
  31. CR (   1) C   2                / 47. RY*(   3) C   1                    0.49   10.84    0.092
  31. CR (   1) C   2                / 65. RY*(   3) C   3                    0.36   10.99    0.080
  31. CR (   1) C   2                /119. RY*(   3) C   9                    0.78   10.92    0.116
  32. CR (   1) C   3                / 54. RY*(   1) C   2                    0.68   11.03    0.109
  32. CR (   1) C   3                / 74. RY*(   3) C   4                    0.40   10.67    0.082
  32. CR (   1) C   3                /156. RY*(   1) H  15                    0.38   10.49    0.080
  32. CR (   1) C   3                /160. RY*(   1) H  16                    0.39   10.51    0.081
  33. CR (   1) C   4                / 63. RY*(   1) C   3                    0.28   10.88    0.070
  33. CR (   1) C   4                / 82. RY*(   2) C   5                    0.30   10.88    0.072
  33. CR (   1) C   4                /164. RY*(   1) H  17                    0.38   10.49    0.080
  33. CR (   1) C   4                /168. RY*(   1) H  18                    0.36   10.48    0.077
  34. CR (   1) C   5                / 74. RY*(   3) C   4                    0.51   10.67    0.093
  34. CR (   1) C   5                / 92. RY*(   3) C   6                    0.51   10.72    0.093
  34. CR (   1) C   5                /118. RY*(   2) C   9                    0.43   10.97    0.086
  34. CR (   1) C   5                /172. RY*(   1) H  19                    0.36   10.43    0.078
  35. CR (   1) C   6                / 82. RY*(   2) C   5                    0.42   10.90    0.086
  35. CR (   1) C   6                /102. RY*(   4) C   7                    0.33   11.17    0.076
  35. CR (   1) C   6                /176. RY*(   1) H  20                    0.38   10.49    0.080
  35. CR (   1) C   6                /180. RY*(   1) H  21                    0.41   10.50    0.083
  36. CR (   1) C   7                / 41. LP*(   1) C   2                    8.39   10.06    0.461
  36. CR (   1) C   7                / 42. LP*(   1) C   7                    2.90   10.05    0.282
  36. CR (   1) C   7                / 55. RY*(   2) C   2                    0.27   11.15    0.069
  36. CR (   1) C   7                / 91. RY*(   2) C   6                    0.33   10.99    0.076
  36. CR (   1) C   7                / 92. RY*(   3) C   6                    0.28   10.84    0.069
  36. CR (   1) C   7                /184. RY*(   1) H  22                    0.41   10.57    0.083
  36. CR (   1) C   7                /234. BD*(   1) C   7 - O   8            0.68   10.42    0.107
  37. CR (   1) O   8                / 99. RY*(   1) C   7                    1.01   19.87    0.179
  37. CR (   1) O   8                /101. RY*(   3) C   7                    0.44   19.92    0.118
  38. CR (   1) C   9                / 41. LP*(   1) C   2                    0.43    9.95    0.103
  38. CR (   1) C   9                / 56. RY*(   3) C   2                    0.79   10.87    0.117
  38. CR (   1) C   9                / 83. RY*(   3) C   5                    0.44   11.14    0.088
  38. CR (   1) C   9                /128. RY*(   3) C  10                    0.43   10.87    0.086
  38. CR (   1) C   9                /137. RY*(   3) C  11                    0.44   10.89    0.088
  39. CR (   1) C  10                /118. RY*(   2) C   9                    0.51   10.96    0.095
  39. CR (   1) C  10                /192. RY*(   1) H  24                    0.35   10.54    0.077
  39. CR (   1) C  10                /196. RY*(   1) H  25                    0.36   10.56    0.078
  39. CR (   1) C  10                /200. RY*(   1) H  26                    0.37   10.52    0.079
  39. CR (   1) C  10                /221. BD*(   1) C   2 - C   9            0.29   10.37    0.070
  40. CR (   1) C  11                /117. RY*(   1) C   9                    0.60   11.15    0.104
  40. CR (   1) C  11                /204. RY*(   1) H  27                    0.35   10.54    0.077
  40. CR (   1) C  11                /208. RY*(   1) H  28                    0.37   10.52    0.078
  40. CR (   1) C  11                /212. RY*(   1) H  29                    0.35   10.55    0.077
  41. LP*(   1) C   2                / 46. RY*(   2) C   1                    0.26    0.85    0.031
  41. LP*(   1) C   2                / 62. RY*(   9) C   2                    0.34    2.27    0.058
  41. LP*(   1) C   2                /100. RY*(   2) C   7                    0.76    1.15    0.061
  41. LP*(   1) C   2                /101. RY*(   3) C   7                    1.50    1.01    0.081
  41. LP*(   1) C   2                /102. RY*(   4) C   7                    0.32    1.23    0.041
  41. LP*(   1) C   2                /106. RY*(   8) C   7                    0.53    2.28    0.072
  41. LP*(   1) C   2                /217. BD*(   1) C   1 - H  12            0.39    0.56    0.031
  41. LP*(   1) C   2                /218. BD*(   1) C   1 - H  13            1.35    0.58    0.058
  41. LP*(   1) C   2                /220. BD*(   1) C   2 - C   3            0.27    0.48    0.023
  41. LP*(   1) C   2                /221. BD*(   1) C   2 - C   9            0.85    0.45    0.039
  41. LP*(   1) C   2                /223. BD*(   1) C   3 - H  15            0.70    0.59    0.042
  41. LP*(   1) C   2                /224. BD*(   1) C   3 - H  16            0.85    0.59    0.046
  41. LP*(   1) C   2                /228. BD*(   1) C   5 - C   6            0.43    0.50    0.030
  41. LP*(   1) C   2                /235. BD*(   1) C   7 - H  22            0.47    0.54    0.033
  41. LP*(   1) C   2                /237. BD*(   1) C   9 - C  10            1.00    0.52    0.047
  41. LP*(   1) C   2                /238. BD*(   1) C   9 - C  11            0.34    0.52    0.027
  42. LP*(   1) C   7                / 57. RY*(   4) C   2                    0.29    1.34    0.038
  42. LP*(   1) C   7                / 62. RY*(   9) C   2                    0.49    2.27    0.065
  42. LP*(   1) C   7                / 92. RY*(   3) C   6                    0.27    0.79    0.029
  42. LP*(   1) C   7                /100. RY*(   2) C   7                    0.83    1.16    0.061
  42. LP*(   1) C   7                /101. RY*(   3) C   7                    2.07    1.02    0.090
  42. LP*(   1) C   7                /106. RY*(   8) C   7                    0.26    2.29    0.048
  42. LP*(   1) C   7                /109. RY*(   2) O   8                    0.34    1.37    0.042
  42. LP*(   1) C   7                /216. BD*(   1) C   1 - C   2            0.47    0.53    0.030
  42. LP*(   1) C   7                /220. BD*(   1) C   2 - C   3            0.48    0.49    0.029
  42. LP*(   1) C   7                /221. BD*(   1) C   2 - C   9            1.51    0.46    0.050
  42. LP*(   1) C   7                /228. BD*(   1) C   5 - C   6            1.38    0.51    0.051
  42. LP*(   1) C   7                /231. BD*(   1) C   6 - C   7            0.43    0.48    0.027
  42. LP*(   1) C   7                /233. BD*(   1) C   6 - H  21            0.84    0.60    0.044
  42. LP*(   1) C   7                /235. BD*(   1) C   7 - H  22            0.93    0.55    0.044
  43. LP (   1) O   8                / 99. RY*(   1) C   7                    1.26    1.47    0.055
  43. LP (   1) O   8                /189. RY*(   2) H  23                    0.30    2.31    0.034
  43. LP (   1) O   8                /231. BD*(   1) C   6 - C   7            0.38    0.97    0.024
  43. LP (   1) O   8                /235. BD*(   1) C   7 - H  22            1.11    1.05    0.043
  44. LP (   2) O   8                / 42. LP*(   1) C   7                   35.49    0.19    0.107
  44. LP (   2) O   8                /100. RY*(   2) C   7                    0.27    1.35    0.030
  44. LP (   2) O   8                /188. RY*(   1) H  23                    0.43    1.19    0.035
  44. LP (   2) O   8                /234. BD*(   1) C   7 - O   8            0.51    0.56    0.026
  44. LP (   2) O   8                /235. BD*(   1) C   7 - H  22            0.94    0.74    0.041
 221. BD*(   1) C   2 - C   9        / 56. RY*(   3) C   2                    0.27    0.47    0.078
 221. BD*(   1) C   2 - C   9        /119. RY*(   3) C   9                    0.29    0.49    0.082
 221. BD*(   1) C   2 - C   9        /220. BD*(   1) C   2 - C   3            0.31    0.03    0.017
 221. BD*(   1) C   2 - C   9        /222. BD*(   1) C   3 - C   4            0.67    0.05    0.037
 221. BD*(   1) C   2 - C   9        /229. BD*(   1) C   5 - C   9            0.98    0.03    0.030
 221. BD*(   1) C   2 - C   9        /231. BD*(   1) C   6 - C   7            1.49    0.02    0.031


 Natural Bond Orbitals (Summary):

                                                            Principal Delocalizations
           NBO                        Occupancy    Energy   (geminal,vicinal,remote)
 ====================================================================================
 Molecular unit  1  (C10H18O)
     1. BD (   1) C   1 - C   2          0.98892    -0.79183  42(r),41(g),221(g),220(g)
                                                    231(r),222(v),118(v),63(v)
                                                    229(v),101(r),218(g),217(g)
                                                    219(g)
     2. BD (   1) C   1 - H  12          0.98144    -0.64776  221(v),41(v),55(v)
     3. BD (   1) C   1 - H  13          0.96560    -0.64326  41(v),42(r),216(g)
     4. BD (   1) C   1 - H  14          0.99103    -0.64595  220(v),41(v),55(v),216(g)
     5. BD (   1) C   2 - C   3          0.95957    -0.75515  42(r),238(v),216(g),221(g)
                                                    219(v),99(r),45(v),235(r)
                                                    227(v),74(v),226(v),224(g)
                                                    222(g),223(g),117(v)
     6. BD (   1) C   2 - C   9          0.92063    -0.73865  42(r),234(r),230(v),216(g)
                                                    223(v),238(g),217(v),243(v)
                                                    220(g),237(g),136(v),241(v)
                                                    45(v),100(r),229(g),127(v)
                                                    84(v)
     7. BD (   1) C   3 - C   4          0.99016    -0.72556  216(v),230(v),220(g),223(g)
                                                    41(v),224(g),225(g),227(g)
                                                    226(g)
     8. BD (   1) C   3 - H  15          0.98796    -0.64313  41(v),221(v),54(v),226(v)
                                                    225(v),224(g)
     9. BD (   1) C   3 - H  16          0.94653    -0.63954  41(v),227(v),225(v),72(v)
    10. BD (   1) C   4 - C   5          0.96340    -0.72480  238(v),233(v),90(v),229(g)
                                                    230(g),224(v),226(g),228(g)
                                                    223(v),216(r),118(v),222(g)
                                                    227(g)
    11. BD (   1) C   4 - H  17          0.96327    -0.62661  228(v),223(v),220(v),63(v)
                                                    224(v)
    12. BD (   1) C   4 - H  18          0.98831    -0.62948  229(v),224(v),220(v),64(v)
    13. BD (   1) C   5 - C   6          0.96127    -0.73395  42(v),237(v),226(v),234(v)
                                                    72(v),233(g),41(r),229(g)
                                                    225(g),230(g),216(r),235(v)
                                                    232(g),231(g),117(v)
    14. BD (   1) C   5 - C   9          0.96665    -0.71704  216(v),232(v),227(v),242(v)
                                                    237(g),238(g),239(v),230(g)
                                                    221(g),225(g),228(g),91(v)
                                                    57(v),135(v),126(v),73(v)
                                                    127(v),136(v)
    15. BD (   1) C   5 - H  19          0.98180    -0.64072  231(v),222(v),221(v),229(g)
                                                    228(g),118(v)
    16. BD (   1) C   6 - C   7          0.98051    -0.77033  41(r),42(g),216(r),230(v)
                                                    236(v),108(v),235(g),228(g)
                                                    221(r),233(g),54(r),232(g)
    17. BD (   1) C   6 - H  20          0.98931    -0.64727  234(v),229(v),235(v),42(v)
                                                    228(g),82(v)
    18. BD (   1) C   6 - H  21          0.94802    -0.64556  42(v),225(v),234(v),100(v)
    19. BD (   1) C   7 - O   8          0.99729    -1.06744  41(r),42(g)
    20. BD (   1) C   7 - H  22          0.92426    -0.70019  41(r),220(r),232(v),231(g)
                                                    90(v),221(r),55(r)
    21. BD (   1) O   8 - H  23          0.99427    -0.92461  231(v),99(v),103(v)
    22. BD (   1) C   9 - C  10          0.96554    -0.74962  41(v),244(v),229(g),221(g)
                                                    238(g),228(v),135(v),55(v)
                                                    82(v),240(g),239(g),241(g)
    23. BD (   1) C   9 - C  11          0.98720    -0.74924  240(v),221(g),229(g),237(g)
                                                    225(v),220(v),126(v),54(v)
                                                    81(v),244(g),243(g),242(g)
    24. BD (   1) C  10 - H  24          0.99168    -0.62549  229(v)
    25. BD (   1) C  10 - H  25          0.99392    -0.63408  238(v),118(v)
    26. BD (   1) C  10 - H  26          0.97052    -0.62211  221(v),118(v)
    27. BD (   1) C  11 - H  27          0.99140    -0.62678  229(v),117(v),238(g)
    28. BD (   1) C  11 - H  28          0.98183    -0.62384  221(v),117(v),238(g)
    29. BD (   1) C  11 - H  29          0.98734    -0.63899  237(v)
    30. CR (   1) C   1                  0.99956   -10.22407  55(v),148(v),152(v),144(v)
                                                    221(v),220(v)
    31. CR (   1) C   2                  0.99938   -10.26498  42(r),41(g),119(v),47(v)
                                                    65(v)
    32. CR (   1) C   3                  0.99952   -10.22299  54(v),74(v),160(v),156(v)
                                                    41(v)
    33. CR (   1) C   4                  0.99956   -10.21510  164(v),168(v),82(v),63(v)
    34. CR (   1) C   5                  0.99945   -10.22220  92(v),74(v),118(v),172(v)
    35. CR (   1) C   6                  0.99953   -10.23112  82(v),180(v),176(v),102(v)
    36. CR (   1) C   7                  0.99932   -10.33850  41(r),42(g),234(g),184(v)
                                                    91(v),92(v),55(r)
    37. CR (   1) O   8                  0.99986   -19.19009  99(v),101(v)
    38. CR (   1) C   9                  0.99940   -10.23581  56(v),41(v),137(v),83(v)
                                                    128(v)
    39. CR (   1) C  10                  0.99957   -10.20440  118(v),200(v),196(v),192(v)
                                                    221(v)
    40. CR (   1) C  11                  0.99958   -10.20470  117(v),208(v),204(v),212(v)
    41. LP*(   1) C   2                  0.36898    -0.28288  42(r),101(r),218(v),237(v)
                                                    224(v),221(g),100(r),223(v)
                                                    106(r),235(r),228(r),217(v)
                                                    62(g),238(v),102(r),220(g)
                                                    46(v)
    42. LP*(   1) C   7                  0.41606    -0.29236  41(r),101(g),221(r),228(v)
                                                    235(g),233(v),100(g),62(r)
                                                    220(r),216(r),231(g),109(v)
                                                    57(r),92(v),106(g)
    43. LP (   1) O   8                  0.99063    -0.78888  99(v),235(v),231(v),189(v)
    44. LP (   2) O   8                  0.66048    -0.47891  42(v),235(v),234(g),188(v)
                                                    100(v)
    45. RY*(   1) C   1                  0.00242     0.58186   
    46. RY*(   2) C   1                  0.00159     0.56567   
    47. RY*(   3) C   1                  0.00088     0.57626   
    48. RY*(   4) C   1                  0.00008     0.59398   
    49. RY*(   5) C   1                  0.00001     1.97616   
    50. RY*(   6) C   1                  0.00000     2.19172   
    51. RY*(   7) C   1                  0.00001     2.06986   
    52. RY*(   8) C   1                  0.00001     2.14048   
    53. RY*(   9) C   1                  0.00001     2.02700   
    54. RY*(   1) C   2                  0.00211     0.80642   
    55. RY*(   2) C   2                  0.00189     0.80931   
    56. RY*(   3) C   2                  0.00116     0.63446   
    57. RY*(   4) C   2                  0.00091     1.05017   
    58. RY*(   5) C   2                  0.00035     1.83923   
    59. RY*(   6) C   2                  0.00033     1.91262   
    60. RY*(   7) C   2                  0.00024     1.95212   
    61. RY*(   8) C   2                  0.00020     2.03124   
    62. RY*(   9) C   2                  0.00013     1.98225   
    63. RY*(   1) C   3                  0.00178     0.66427   
    64. RY*(   2) C   3                  0.00154     0.83193   
    65. RY*(   3) C   3                  0.00113     0.72108   
    66. RY*(   4) C   3                  0.00040     0.77564   
    67. RY*(   5) C   3                  0.00017     1.88583   
    68. RY*(   6) C   3                  0.00007     1.76536   
    69. RY*(   7) C   3                  0.00002     2.14658   
    70. RY*(   8) C   3                  0.00002     2.12365   
    71. RY*(   9) C   3                  0.00002     2.07078   
    72. RY*(   1) C   4                  0.00233     0.92271   
    73. RY*(   2) C   4                  0.00124     0.68466   
    74. RY*(   3) C   4                  0.00063     0.44925   
    75. RY*(   4) C   4                  0.00042     1.08296   
    76. RY*(   5) C   4                  0.00017     1.89018   
    77. RY*(   6) C   4                  0.00003     1.78324   
    78. RY*(   7) C   4                  0.00002     2.10566   
    79. RY*(   8) C   4                  0.00002     2.01773   
    80. RY*(   9) C   4                  0.00001     2.12606   
    81. RY*(   1) C   5                  0.00207     0.87167   
    82. RY*(   2) C   5                  0.00174     0.66626   
    83. RY*(   3) C   5                  0.00082     0.90792   
    84. RY*(   4) C   5                  0.00066     0.80409   
    85. RY*(   5) C   5                  0.00029     1.90718   
    86. RY*(   6) C   5                  0.00019     1.85422   
    87. RY*(   7) C   5                  0.00007     2.03217   
    88. RY*(   8) C   5                  0.00007     2.01424   
    89. RY*(   9) C   5                  0.00003     2.02381   
    90. RY*(   1) C   6                  0.00262     0.90501   
    91. RY*(   2) C   6                  0.00110     0.65354   
    92. RY*(   3) C   6                  0.00081     0.49909   
    93. RY*(   4) C   6                  0.00045     0.98092   
    94. RY*(   5) C   6                  0.00012     1.87291   
    95. RY*(   6) C   6                  0.00006     2.00995   
    96. RY*(   7) C   6                  0.00003     1.80301   
    97. RY*(   8) C   6                  0.00002     2.03739   
    98. RY*(   9) C   6                  0.00001     2.15130   
    99. RY*(   1) C   7                  0.00292     0.68306   
   100. RY*(   2) C   7                  0.00179     0.87116   
   101. RY*(   3) C   7                  0.00145     0.73203   
   102. RY*(   4) C   7                  0.00133     0.94282   
   103. RY*(   5) C   7                  0.00059     1.79354   
   104. RY*(   6) C   7                  0.00037     1.68376   
   105. RY*(   7) C   7                  0.00026     1.91420   
   106. RY*(   8) C   7                  0.00011     1.99783   
   107. RY*(   9) C   7                  0.00002     1.88451   
   108. RY*(   1) O   8                  0.00095     1.16040   
   109. RY*(   2) O   8                  0.00052     1.07733   
   110. RY*(   3) O   8                  0.00016     1.40690   
   111. RY*(   4) O   8                  0.00004     1.21532   
   112. RY*(   5) O   8                  0.00000     2.44541   
   113. RY*(   6) O   8                  0.00001     2.55175   
   114. RY*(   7) O   8                  0.00000     2.55108   
   115. RY*(   8) O   8                  0.00000     2.87808   
   116. RY*(   9) O   8                  0.00001     2.68130   
   117. RY*(   1) C   9                  0.00223     0.94442   
   118. RY*(   2) C   9                  0.00207     0.75221   
   119. RY*(   3) C   9                  0.00106     0.65460   
   120. RY*(   4) C   9                  0.00087     0.90150   
   121. RY*(   5) C   9                  0.00031     1.99695   
   122. RY*(   6) C   9                  0.00029     2.01776   
   123. RY*(   7) C   9                  0.00023     1.98965   
   124. RY*(   8) C   9                  0.00015     1.98672   
   125. RY*(   9) C   9                  0.00011     1.85457   
   126. RY*(   1) C  10                  0.00207     0.63572   
   127. RY*(   2) C  10                  0.00142     0.64550   
   128. RY*(   3) C  10                  0.00085     0.62976   
   129. RY*(   4) C  10                  0.00010     0.55742   
   130. RY*(   5) C  10                  0.00001     2.11390   
   131. RY*(   6) C  10                  0.00001     2.12090   
   132. RY*(   7) C  10                  0.00001     2.02524   
   133. RY*(   8) C  10                  0.00001     2.08572   
   134. RY*(   9) C  10                  0.00001     2.17420   
   135. RY*(   1) C  11                  0.00204     0.63093   
   136. RY*(   2) C  11                  0.00188     0.62139   
   137. RY*(   3) C  11                  0.00089     0.65092   
   138. RY*(   4) C  11                  0.00011     0.54512   
   139. RY*(   5) C  11                  0.00000     2.13870   
   140. RY*(   6) C  11                  0.00001     2.14713   
   141. RY*(   7) C  11                  0.00001     1.99061   
   142. RY*(   8) C  11                  0.00000     2.12451   
   143. RY*(   9) C  11                  0.00001     2.11256   
   144. RY*(   1) H  12                  0.00073     0.28003   
   145. RY*(   2) H  12                  0.00011     1.66912   
   146. RY*(   3) H  12                  0.00007     1.62940   
   147. RY*(   4) H  12                  0.00002     2.15007   
   148. RY*(   1) H  13                  0.00038     0.34844   
   149. RY*(   2) H  13                  0.00010     1.66694   
   150. RY*(   3) H  13                  0.00006     1.64291   
   151. RY*(   4) H  13                  0.00002     2.12038   
   152. RY*(   1) H  14                  0.00058     0.32244   
   153. RY*(   2) H  14                  0.00009     1.66674   
   154. RY*(   3) H  14                  0.00006     1.66620   
   155. RY*(   4) H  14                  0.00002     2.12994   
   156. RY*(   1) H  15                  0.00086     0.26339   
   157. RY*(   2) H  15                  0.00006     1.68774   
   158. RY*(   3) H  15                  0.00007     1.81108   
   159. RY*(   4) H  15                  0.00002     2.11860   
   160. RY*(   1) H  16                  0.00064     0.28269   
   161. RY*(   2) H  16                  0.00008     1.79732   
   162. RY*(   3) H  16                  0.00006     1.64475   
   163. RY*(   4) H  16                  0.00002     2.15988   
   164. RY*(   1) H  17                  0.00068     0.27770   
   165. RY*(   2) H  17                  0.00008     1.81927   
   166. RY*(   3) H  17                  0.00007     1.63087   
   167. RY*(   4) H  17                  0.00002     2.17772   
   168. RY*(   1) H  18                  0.00086     0.26036   
   169. RY*(   2) H  18                  0.00007     1.79028   
   170. RY*(   3) H  18                  0.00006     1.69250   
   171. RY*(   4) H  18                  0.00002     2.15626   
   172. RY*(   1) H  19                  0.00085     0.20797   
   173. RY*(   2) H  19                  0.00006     1.72800   
   174. RY*(   3) H  19                  0.00003     2.16829   
   175. RY*(   4) H  19                  0.00004     1.84957   
   176. RY*(   1) H  20                  0.00105     0.25465   
   177. RY*(   2) H  20                  0.00008     1.74920   
   178. RY*(   3) H  20                  0.00005     1.72850   
   179. RY*(   4) H  20                  0.00002     2.13545   
   180. RY*(   1) H  21                  0.00055     0.26990   
   181. RY*(   2) H  21                  0.00007     1.70611   
   182. RY*(   3) H  21                  0.00007     1.71689   
   183. RY*(   4) H  21                  0.00002     2.15947   
   184. RY*(   1) H  22                  0.00095     0.23386   
   185. RY*(   2) H  22                  0.00007     1.65154   
   186. RY*(   3) H  22                  0.00003     2.04434   
   187. RY*(   4) H  22                  0.00003     1.91707   
   188. RY*(   1) H  23                  0.00075     0.70769   
   189. RY*(   2) H  23                  0.00056     1.52578   
   190. RY*(   3) H  23                  0.00041     1.21878   
   191. RY*(   4) H  23                  0.00001     2.10938   
   192. RY*(   1) H  24                  0.00056     0.33649   
   193. RY*(   2) H  24                  0.00010     1.69281   
   194. RY*(   3) H  24                  0.00007     1.67832   
   195. RY*(   4) H  24                  0.00002     2.14647   
   196. RY*(   1) H  25                  0.00053     0.35277   
   197. RY*(   2) H  25                  0.00011     1.69918   
   198. RY*(   3) H  25                  0.00007     1.72480   
   199. RY*(   4) H  25                  0.00002     2.14318   
   200. RY*(   1) H  26                  0.00053     0.31782   
   201. RY*(   2) H  26                  0.00010     1.70188   
   202. RY*(   3) H  26                  0.00006     1.67351   
   203. RY*(   4) H  26                  0.00002     2.14700   
   204. RY*(   1) H  27                  0.00060     0.33206   
   205. RY*(   2) H  27                  0.00010     1.69664   
   206. RY*(   3) H  27                  0.00007     1.67616   
   207. RY*(   4) H  27                  0.00002     2.15393   
   208. RY*(   1) H  28                  0.00053     0.31287   
   209. RY*(   2) H  28                  0.00010     1.69430   
   210. RY*(   3) H  28                  0.00006     1.68572   
   211. RY*(   4) H  28                  0.00002     2.14041   
   212. RY*(   1) H  29                  0.00061     0.34911   
   213. RY*(   2) H  29                  0.00012     1.69342   
   214. RY*(   3) H  29                  0.00007     1.69117   
   215. RY*(   4) H  29                  0.00002     2.15401   
   216. BD*(   1) C   1 - C   2          0.01242     0.23391   
   217. BD*(   1) C   1 - H  12          0.00258     0.27838   
   218. BD*(   1) C   1 - H  13          0.00219     0.29380   
   219. BD*(   1) C   1 - H  14          0.00319     0.28848   
   220. BD*(   1) C   2 - C   3          0.01392     0.19442   
   221. BD*(   1) C   2 - C   9          0.03224     0.16601   
   222. BD*(   1) C   3 - C   4          0.00603     0.21570   
   223. BD*(   1) C   3 - H  15          0.00494     0.31156   
   224. BD*(   1) C   3 - H  16          0.00517     0.30630   
   225. BD*(   1) C   4 - C   5          0.00820     0.22566   
   226. BD*(   1) C   4 - H  17          0.00552     0.32079   
   227. BD*(   1) C   4 - H  18          0.00573     0.32298   
   228. BD*(   1) C   5 - C   6          0.00889     0.21647   
   229. BD*(   1) C   5 - C   9          0.01919     0.19632   
   230. BD*(   1) C   5 - H  19          0.00916     0.33348   
   231. BD*(   1) C   6 - C   7          0.01243     0.18363   
   232. BD*(   1) C   6 - H  20          0.00570     0.30451   
   233. BD*(   1) C   6 - H  21          0.00495     0.30338   
   234. BD*(   1) C   7 - O   8          0.01691     0.08148   
   235. BD*(   1) C   7 - H  22          0.01054     0.25937   
   236. BD*(   1) O   8 - H  23          0.00351     0.23373   
   237. BD*(   1) C   9 - C  10          0.01037     0.23582   
   238. BD*(   1) C   9 - C  11          0.01181     0.23249   
   239. BD*(   1) C  10 - H  24          0.00279     0.30754   
   240. BD*(   1) C  10 - H  25          0.00309     0.31496   
   241. BD*(   1) C  10 - H  26          0.00252     0.31038   
   242. BD*(   1) C  11 - H  27          0.00296     0.30557   
   243. BD*(   1) C  11 - H  28          0.00236     0.30964   
   244. BD*(   1) C  11 - H  29          0.00327     0.30658   
       -------------------------------
              Total Lewis   40.90547  ( 97.3940%)
        Valence non-Lewis    1.01760  (  2.4229%)
        Rydberg non-Lewis    0.07693  (  0.1832%)
       -------------------------------
            Total unit  1   42.00000  (100.0000%)
           Charge unit  1    1.00000
 Unable to Open any file for archive entry.
 1\1\GINC-COMPUTE-0-11\SP\UB3LYP\def2SVP\C10H18O1(1+,2)\ZAHRT2\08-Jan-2
 021\0\\# b3lyp/def2svp geom=NewRedundant pop=NBO\\33\\1,2\C,0,0.643601
 3985,2.0151841494,0.6022840367\C,0,0.4687879161,0.6225650017,0.0229687
 36\C,0,0.583578498,0.555620307,-1.5200321894\C,0,-0.0866749046,-0.7987
 759727,-1.8871451159\C,0,-0.4589747595,-1.3791478242,-0.5079602112\C,0
 ,0.861112446,-1.7772891728,0.1835636694\C,0,1.4876758784,-0.417420984,
 0.5798549562\O,0,2.7962101925,-0.3096984965,0.0497300609\C,0,-0.892672
 1725,-0.1117591815,0.2894342387\C,0,-2.1128724826,0.6113847575,-0.2961
 296212\C,0,-1.2046713679,-0.3839433015,1.7688944176\H,0,1.6418924902,2
 .4191458689,0.3596135795\H,0,-0.0955940212,2.7211433467,0.1919823267\H
 ,0,0.5422552423,2.0152716734,1.6999462547\H,0,1.638397315,0.5965261716
 ,-1.8211082036\H,0,0.0718570969,1.4103263424,-1.9865848368\H,0,-0.9761
 522604,-0.6558832773,-2.5180822748\H,0,0.5918817165,-1.469603009,-2.43
 44014584\H,0,-1.2074261058,-2.1852678827,-0.5450882022\H,0,1.542588778
 1,-2.3107359933,-0.4943336721\H,0,0.6982630839,-2.4206014628,1.0599330
 346\H,0,1.5346295968,-0.3149684685,1.6794014681\H,0,3.1786594073,0.521
 5570251,0.3594252601\H,0,-2.338681328,1.5202792557,0.2843779808\H,0,-1
 .9865498263,0.9135939938,-1.3433623291\H,0,-3.001187764,-0.0389698462,
 -0.2422463637\H,0,-1.3756665431,0.5606557761,2.3099576947\H,0,-2.12852
 28918,-0.9786811664,1.8541794771\H,0,-0.4157446286,-0.9305076299,2.300
 9272868\\Version=ES64L-G16RevC.01\State=2-A\HF=-466.4492251\S2=0.75258
 6\S2-1=0.\S2A=0.750005\RMSD=5.034e-09\Dipole=0.6276296,0.4308162,0.449
 7052\Quadrupole=3.3223841,-1.0721065,-2.2502775,2.4940722,2.4133089,0.
 0335914\PG=C01 [X(C10H18O1)]\\@
 The archive entry for this job was punched.


 ALL SCIENCE IS EITHER PHYSICS, OR STAMP COLLECTING.
   --ERNEST RUTHERFORD, 1871-1937.
 File lengths (MBytes):  RWF=     61 Int=      0 D2E=      0 Chk=      5 Scr=      1
 Normal termination of Gaussian 16
