# Supplementary material for: Machine-Learning-Guided Discovery of Electrochemical Reactions
Source: J Am Chem Soc. 2022 Dec 2;144(49):22599–610. doi: 10.1021/jacs.2c08997 (PMC9756344; doi:10.1021/jacs.2c08997)
Supplement: Supplementary file 3 — ja2c08997_si_003.zip [file ja2c08997_si_003.zip › Oxidation Site Selectivity/Ologs_notimes/38.log]

 Entering Gaussian System, Link 0=g16
 Input=38.com
 Output=38.log
 Initial command:
  
 Copyright (c) 1988-2019, Gaussian, Inc.  All Rights Reserved.
  
 This is part of the Gaussian(R) 16 program.  It is based on
 the Gaussian(R) 09 system (copyright 2009, Gaussian, Inc.),
 the Gaussian(R) 03 system (copyright 2003, Gaussian, Inc.),
 the Gaussian(R) 98 system (copyright 1998, Gaussian, Inc.),
 the Gaussian(R) 94 system (copyright 1995, Gaussian, Inc.),
 the Gaussian 92(TM) system (copyright 1992, Gaussian, Inc.),
 the Gaussian 90(TM) system (copyright 1990, Gaussian, Inc.),
 the Gaussian 88(TM) system (copyright 1988, Gaussian, Inc.),
 the Gaussian 86(TM) system (copyright 1986, Carnegie Mellon
 University), and the Gaussian 82(TM) system (copyright 1983,
 Carnegie Mellon University). Gaussian is a federally registered
 trademark of Gaussian, Inc.
  
 This software contains proprietary and confidential information,
 including trade secrets, belonging to Gaussian, Inc.
  
 This software is provided under written license and may be
 used, copied, transmitted, or stored only in accord with that
 written license.
  
 The following legend is applicable only to US Government
 contracts under FAR:
  
                    RESTRICTED RIGHTS LEGEND
  
 Use, reproduction and disclosure by the US Government is
 subject to restrictions as set forth in subparagraphs (a)
 and (c) of the Commercial Computer Software - Restricted
 Rights clause in FAR 52.227-19.
  
 Gaussian, Inc.
 340 Quinnipiac St., Bldg. 40, Wallingford CT 06492
  
  
 ---------------------------------------------------------------
 Warning -- This program may not be used in any manner that
 competes with the business of Gaussian, Inc. or will provide
 assistance to any competitor of Gaussian, Inc.  The licensee
 of this program is prohibited from giving any competitor of
 Gaussian, Inc. access to this program.  By using this program,
 the user acknowledges that Gaussian, Inc. is engaged in the
 business of creating and licensing software in the field of
 computational chemistry and represents and warrants to the
 licensee that it is not a competitor of Gaussian, Inc. and that
 it will not use this program in any manner prohibited above.
 ---------------------------------------------------------------
  

 Cite this work as:
 Gaussian 16, Revision C.01,
 M. J. Frisch, G. W. Trucks, H. B. Schlegel, G. E. Scuseria, 
 M. A. Robb, J. R. Cheeseman, G. Scalmani, V. Barone, 
 G. A. Petersson, H. Nakatsuji, X. Li, M. Caricato, A. V. Marenich, 
 J. Bloino, B. G. Janesko, R. Gomperts, B. Mennucci, H. P. Hratchian, 
 J. V. Ortiz, A. F. Izmaylov, J. L. Sonnenberg, D. Williams-Young, 
 F. Ding, F. Lipparini, F. Egidi, J. Goings, B. Peng, A. Petrone, 
 T. Henderson, D. Ranasinghe, V. G. Zakrzewski, J. Gao, N. Rega, 
 G. Zheng, W. Liang, M. Hada, M. Ehara, K. Toyota, R. Fukuda, 
 J. Hasegawa, M. Ishida, T. Nakajima, Y. Honda, O. Kitao, H. Nakai, 
 T. Vreven, K. Throssell, J. A. Montgomery, Jr., J. E. Peralta, 
 F. Ogliaro, M. J. Bearpark, J. J. Heyd, E. N. Brothers, K. N. Kudin, 
 V. N. Staroverov, T. A. Keith, R. Kobayashi, J. Normand, 
 K. Raghavachari, A. P. Rendell, J. C. Burant, S. S. Iyengar, 
 J. Tomasi, M. Cossi, J. M. Millam, M. Klene, C. Adamo, R. Cammi, 
 J. W. Ochterski, R. L. Martin, K. Morokuma, O. Farkas, 
 J. B. Foresman, and D. J. Fox, Gaussian, Inc., Wallingford CT, 2019.
 
 ******************************************
 Gaussian 16:  ES64L-G16RevC.01  3-Jul-2019
                 8-Jan-2021 
 ******************************************
 %nprocshared=16
 Will use up to   16 processors via shared memory.
 %mem=7GB
 -----------------------------------------
 # b3lyp/def2svp geom=NewRedundant pop=NBO
 -----------------------------------------
 1/29=4000,38=1,172=1/1;
 2/12=2,17=6,18=5,40=1/2;
 3/5=43,7=101,11=2,25=1,30=1,74=-5/1,2,3;
 4//1;
 5/5=2,38=5/2;
 6/7=2,8=2,9=2,10=2,28=1,40=1/1,7;
 99/5=1,9=1/99;
 --
 38
 --
 Symbolic Z-matrix:
 Charge =  1 Multiplicity = 2
 O                     4.63271  -0.43636   0.42321 
 C                     3.63384   0.30023  -0.25276 
 C                     2.27808  -0.28367   0.10741 
 C                     1.11465   0.45546  -0.55208 
 C                    -0.26894  -0.15845  -0.30321 
 C                    -0.67147  -0.14649   1.18053 
 C                    -2.06859  -0.73326   1.40907 
 C                    -3.12595  -0.02441   0.55764 
 C                    -2.74136  -0.04297  -0.92492 
 C                    -1.34432   0.54416  -1.14709 
 H                     5.49347  -0.0639    0.19733 
 H                     3.65733   1.37392   0.03035 
 H                     3.77244   0.25969  -1.35393 
 H                     2.2685   -1.34767  -0.1872 
 H                     2.18522  -0.26617   1.20545 
 H                     1.10355   1.50798  -0.21155 
 H                     1.2866    0.4948   -1.64322 
 H                    -0.23075  -1.21697  -0.62832 
 H                     0.0678   -0.69777   1.78277 
 H                    -0.65011   0.89953   1.54138 
 H                    -2.33336  -0.67717   2.4781 
 H                    -2.05524  -1.80744   1.14801 
 H                    -4.11533  -0.48849   0.70565 
 H                    -3.2185    1.02465   0.89451 
 H                    -3.4862    0.50717  -1.52382 
 H                    -2.75726  -1.08655  -1.2894 
 H                    -1.35439   1.61835  -0.88218 
 H                    -1.07243   0.4918   -2.21516 
 
                          Input orientation:                          
 ---------------------------------------------------------------------
 Center     Atomic      Atomic             Coordinates (Angstroms)
 Number     Number       Type             X           Y           Z
 ---------------------------------------------------------------------
      1          8           0        4.632713   -0.436360    0.423205
      2          6           0        3.633844    0.300233   -0.252762
      3          6           0        2.278077   -0.283666    0.107411
      4          6           0        1.114654    0.455457   -0.552083
      5          6           0       -0.268943   -0.158453   -0.303210
      6          6           0       -0.671468   -0.146494    1.180529
      7          6           0       -2.068586   -0.733260    1.409070
      8          6           0       -3.125951   -0.024414    0.557637
      9          6           0       -2.741355   -0.042968   -0.924924
     10          6           0       -1.344318    0.544158   -1.147091
     11          1           0        5.493470   -0.063903    0.197330
     12          1           0        3.657327    1.373918    0.030346
     13          1           0        3.772437    0.259689   -1.353927
     14          1           0        2.268505   -1.347671   -0.187200
     15          1           0        2.185222   -0.266169    1.205445
     16          1           0        1.103553    1.507985   -0.211547
     17          1           0        1.286596    0.494801   -1.643218
     18          1           0       -0.230748   -1.216972   -0.628316
     19          1           0        0.067801   -0.697770    1.782773
     20          1           0       -0.650113    0.899529    1.541375
     21          1           0       -2.333363   -0.677170    2.478099
     22          1           0       -2.055239   -1.807438    1.148014
     23          1           0       -4.115326   -0.488485    0.705648
     24          1           0       -3.218505    1.024653    0.894508
     25          1           0       -3.486201    0.507170   -1.523818
     26          1           0       -2.757262   -1.086554   -1.289402
     27          1           0       -1.354388    1.618353   -0.882182
     28          1           0       -1.072432    0.491803   -2.215157
 ---------------------------------------------------------------------
                    Distance matrix (angstroms):
                    1          2          3          4          5
     1  O    0.000000
     2  C    1.413237   0.000000
     3  C    2.380620   1.519463   0.000000
     4  C    3.758093   2.541654   1.528001   0.000000
     5  C    4.962977   3.929973   2.582944   1.534003   0.000000
     6  C    5.365808   4.559561   3.141689   2.560180   1.537417
     7  C    6.779932   6.028889   4.559597   3.923288   2.549710
     8  C    7.770755   6.815935   5.428943   4.409590   2.986891
     9  C    7.506603   6.419716   5.130141   3.905924   2.551996
    10  C    6.257167   5.063736   3.921838   2.531491   1.536954
    11  H    0.964701   1.947662   3.224149   4.472738   5.784885
    12  H    2.093519   1.110631   2.157743   2.765498   4.227885
    13  H    2.093504   1.110593   2.159596   2.783000   4.196618
    14  H    2.606254   2.141036   1.104080   2.171585   2.804699
    15  H    2.575088   2.132062   1.102093   2.180772   2.882806
    16  H    4.079014   2.804057   2.165930   1.106301   2.160825
    17  H    4.041493   2.735105   2.157254   1.105300   2.154545
    18  H    5.036696   4.168696   2.776069   2.147775   1.107978
    19  H    4.770239   4.225645   2.804218   2.806668   2.180730
    20  H    5.562656   4.682987   3.468501   2.773836   2.160349
    21  H    7.266827   6.634793   5.200036   4.727966   3.502366
    22  H    6.865413   6.226565   4.709815   4.249617   2.831263
    23  H    8.752752   7.847946   6.424596   5.461282   3.990160
    24  H    7.999893   6.985392   5.704702   4.603572   3.396201
    25  H    8.402256   7.235568   6.042618   4.702639   3.504809
    26  H    7.613639   6.621483   5.286809   4.232396   2.832963
    27  H    6.463068   5.197698   4.218029   2.749083   2.161120
    28  H    6.353827   5.102619   4.149889   2.747814   2.173469
                    6          7          8          9         10
     6  C    0.000000
     7  C    1.532470   0.000000
     8  C    2.535229   1.531477   0.000000
     9  C    2.954333   2.525203   1.531746   0.000000
    10  C    2.519433   2.947935   2.530531   1.531596   0.000000
    11  H    6.243394   7.687721   8.627039   8.310971   6.995181
    12  H    4.730014   6.255170   6.945950   6.622932   5.204931
    13  H    5.131933   6.537404   7.163975   6.534916   5.128828
    14  H    3.457882   4.662181   5.604100   5.229262   4.189617
    15  H    2.859304   4.284217   5.355992   5.372099   4.318415
    16  H    2.797477   4.208568   4.563835   4.206861   2.792182
    17  H    3.495543   4.699132   4.958217   4.126685   2.677739
    18  H    2.147575   2.786138   3.348265   2.787366   2.147263
    19  H    1.101417   2.169115   3.486318   3.956229   3.481460
    20  H    1.106721   2.166927   2.819784   3.368119   2.799296
    21  H    2.174212   1.102757   2.177718   3.485575   3.951183
    22  H    2.162085   1.105525   2.161976   2.807344   3.361981
    23  H    3.493226   2.178040   1.102784   2.178313   3.489624
    24  H    2.817941   2.162717   1.105708   2.162827   2.812753
    25  H    3.957713   3.485704   2.178260   1.102779   2.175076
    26  H    3.366721   2.807284   2.162320   1.105517   2.162379
    27  H    2.799258   3.360059   2.812507   2.164599   1.106424
    28  H    3.478345   3.953242   3.488812   2.176232   1.103371
                   11         12         13         14         15
    11  H    0.000000
    12  H    2.338084   0.000000
    13  H    2.339459   1.780721   0.000000
    14  H    3.492324   3.063200   2.491319   0.000000
    15  H    3.464350   2.497566   3.057150   1.765232   0.000000
    16  H    4.680746   2.568705   3.160097   3.084229   2.515054
    17  H    4.625750   3.032165   2.513637   2.545355   3.082448
    18  H    5.897283   4.718439   4.328109   2.541246   3.178619
    19  H    5.687997   4.499732   4.947721   3.024279   2.236752
    20  H    6.362254   4.589367   5.324576   4.068932   3.083962
    21  H    8.175409   6.788727   7.269313   5.360090   4.712343
    22  H    7.805557   6.633521   6.670421   4.548509   4.512240
    23  H    9.631595   8.021141   8.186477   6.502974   6.324248
    24  H    8.807356   6.938719   7.383352   6.074972   5.564455
    25  H    9.160948   7.361839   7.264842   6.192222   6.341291
    26  H    8.445755   6.995899   6.667346   5.151831   5.596914
    27  H    7.133617   5.099974   5.324738   4.733460   4.520890
    28  H    7.017120   5.309522   4.926291   4.319505   4.784072
                   16         17         18         19         20
    16  H    0.000000
    17  H    1.763442   0.000000
    18  H    3.062588   2.502504   0.000000
    19  H    3.148880   3.826892   2.484362   0.000000
    20  H    2.553096   3.749170   3.059902   1.767777   0.000000
    21  H    4.880726   5.609177   3.789747   2.499897   2.489330
    22  H    4.776860   4.925356   2.613956   2.478220   3.075188
    23  H    5.662494   5.972000   4.171342   4.324644   3.825274
    24  H    4.487444   5.197762   4.033679   3.815175   2.651552
    25  H    4.877451   4.774306   3.791116   5.001635   4.194371
    26  H    4.774861   4.356450   2.614826   4.191705   4.049432
    27  H    2.550178   2.969232   3.060405   3.806446   2.624184
    28  H    3.127617   2.427372   2.479194   4.324194   3.802121
                   21         22         23         24         25
    21  H    0.000000
    22  H    1.767479   0.000000
    23  H    2.520431   2.485816   0.000000
    24  H    2.487456   3.072164   1.769051   0.000000
    25  H    4.329784   3.813626   2.521437   2.487519   0.000000
    26  H    3.813312   2.636951   2.486413   3.072361   1.768122
    27  H    4.185607   4.043381   3.818736   2.642733   2.488183
    28  H    4.998309   4.190863   4.330274   3.815701   2.510870
                   26         27         28
    26  H    0.000000
    27  H    3.074151   0.000000
    28  H    2.487345   1.767890   0.000000
 Stoichiometry    C9H18O(1+,2)
 Framework group  C1[X(C9H18O)]
 Deg. of freedom    78
 Full point group                 C1      NOp   1
 Largest Abelian subgroup         C1      NOp   1
 Largest concise Abelian subgroup C1      NOp   1
                         Standard orientation:                         
 ---------------------------------------------------------------------
 Center     Atomic      Atomic             Coordinates (Angstroms)
 Number     Number       Type             X           Y           Z
 ---------------------------------------------------------------------
      1          8           0       -4.418306    0.562441   -0.234267
      2          6           0       -3.434396   -0.351754    0.205517
      3          6           0       -2.069553    0.175372   -0.204493
      4          6           0       -0.920892   -0.727027    0.243886
      5          6           0        0.470399   -0.292955   -0.234712
      6          6           0        0.893983    1.077148    0.319404
      7          6           0        2.298312    1.482161   -0.141344
      8          6           0        3.338399    0.413881    0.208541
      9          6           0        2.932805   -0.953000   -0.351259
     10          6           0        1.528646   -1.352212    0.112154
     11          1           0       -5.284799    0.229737    0.028691
     12          1           0       -3.461377   -0.480372    1.308345
     13          1           0       -3.588416   -1.359548   -0.234989
     14          1           0       -2.056713    0.289967   -1.302534
     15          1           0       -1.961147    1.189403    0.213357
     16          1           0       -0.912325   -0.795013    1.348063
     17          1           0       -1.108675   -1.754159   -0.118640
     18          1           0        0.435004   -0.207988   -1.338860
     19          1           0        0.167285    1.850872    0.025498
     20          1           0        0.870434    1.030955    1.424910
     21          1           0        2.577932    2.452362    0.302049
     22          1           0        2.288786    1.632066   -1.236616
     23          1           0        4.333024    0.705567   -0.167985
     24          1           0        3.428381    0.342456    1.308264
     25          1           0        3.665136   -1.723279   -0.057180
     26          1           0        2.950838   -0.910991   -1.455831
     27          1           0        1.534949   -1.498487    1.208847
     28          1           0        1.241905   -2.322771   -0.327420
 ---------------------------------------------------------------------
 Rotational constants (GHZ):           3.4739888           0.4991626           0.4546739
 Standard basis: def2SVP (5D, 7F)
 There are   240 symmetry adapted cartesian basis functions of A   symmetry.
 There are   230 symmetry adapted basis functions of A   symmetry.
   230 basis functions,   376 primitive gaussians,   240 cartesian basis functions
    40 alpha electrons       39 beta electrons
       nuclear repulsion energy       555.6767068654 Hartrees.
 NAtoms=   28 NActive=   28 NUniq=   28 SFac= 1.00D+00 NAtFMM=   60 NAOKFM=F Big=F
 Integral buffers will be    131072 words long.
 Raffenetti 2 integral format.
 Two-electron integral symmetry is turned on.
 One-electron integrals computed using PRISM.
   1 Symmetry operations used in ECPInt.
 ECPInt:  NShTT=    6555 NPrTT=   22339 LenC2=    6280 LenP2D=   16798.
 LDataN:  DoStor=T MaxTD1= 4 Len=   56
 NBasis=   230 RedAO= T EigKep=  9.99D-04  NBF=   230
 NBsUse=   230 1.00D-06 EigRej= -1.00D+00 NBFU=   230
 ExpMin= 1.22D-01 ExpMax= 2.27D+03 ExpMxC= 3.41D+02 IAcc=3 IRadAn=         5 AccDes= 0.00D+00
 Harris functional with IExCor=  402 and IRadAn=       5 diagonalized for initial guess.
 HarFok:  IExCor=  402 AccDes= 0.00D+00 IRadAn=         5 IDoV= 1 UseB2=F ITyADJ=14
 ICtDFT=  3500011 ScaDFX=  1.000000  1.000000  1.000000  1.000000
 FoFCou: FMM=F IPFlag=           0 FMFlag=      100000 FMFlg1=           0
         NFxFlg=           0 DoJE=T BraDBF=F KetDBF=T FulRan=T
         wScrn=  0.000000 ICntrl=       500 IOpCl=  0 I1Cent=   200000004 NGrid=           0
         NMat0=    1 NMatS0=      1 NMatT0=    0 NMatD0=    1 NMtDS0=    0 NMtDT0=    0
 Petite list used in FoFCou.
 Initial guess <Sx>= 0.0000 <Sy>= 0.0000 <Sz>= 0.5000 <S**2>= 0.7500 S= 0.5000
 Requested convergence on RMS density matrix=1.00D-08 within 128 cycles.
 Requested convergence on MAX density matrix=1.00D-06.
 Requested convergence on             energy=1.00D-06.
 No special actions if energy rises.
 Integral accuracy reduced to 1.0D-05 until final iterations.
 Rare condition: small coef for last iteration:  0.000D+00
 EnCoef did     4 forward-backward iterations
 Initial convergence to 1.0D-05 achieved.  Increase integral accuracy.
 SCF Done:  E(UB3LYP) =  -428.373393665     A.U. after   33 cycles
            NFock= 33  Conv=0.28D-08     -V/T= 2.0116
 <Sx>= 0.0000 <Sy>= 0.0000 <Sz>= 0.5000 <S**2>= 0.7521 S= 0.5010
 <L.S>= 0.000000000000E+00
 Annihilation of the first spin contaminant:
 S**2 before annihilation     0.7521,   after     0.7500

 **********************************************************************

            Population analysis using the SCF Density.

 **********************************************************************

 Orbital symmetries:
 Alpha Orbitals:
       Occupied  (A) (A) (A) (A) (A) (A) (A) (A) (A) (A) (A) (A)
                 (A) (A) (A) (A) (A) (A) (A) (A) (A) (A) (A) (A)
                 (A) (A) (A) (A) (A) (A) (A) (A) (A) (A) (A) (A)
                 (A) (A) (A) (A)
       Virtual   (A) (A) (A) (A) (A) (A) (A) (A) (A) (A) (A) (A)
                 (A) (A) (A) (A) (A) (A) (A) (A) (A) (A) (A) (A)
                 (A) (A) (A) (A) (A) (A) (A) (A) (A) (A) (A) (A)
                 (A) (A) (A) (A) (A) (A) (A) (A) (A) (A) (A) (A)
                 (A) (A) (A) (A) (A) (A) (A) (A) (A) (A) (A) (A)
                 (A) (A) (A) (A) (A) (A) (A) (A) (A) (A) (A) (A)
                 (A) (A) (A) (A) (A) (A) (A) (A) (A) (A) (A) (A)
                 (A) (A) (A) (A) (A) (A) (A) (A) (A) (A) (A) (A)
                 (A) (A) (A) (A) (A) (A) (A) (A) (A) (A) (A) (A)
                 (A) (A) (A) (A) (A) (A) (A) (A) (A) (A) (A) (A)
                 (A) (A) (A) (A) (A) (A) (A) (A) (A) (A) (A) (A)
                 (A) (A) (A) (A) (A) (A) (A) (A) (A) (A) (A) (A)
                 (A) (A) (A) (A) (A) (A) (A) (A) (A) (A) (A) (A)
                 (A) (A) (A) (A) (A) (A) (A) (A) (A) (A) (A) (A)
                 (A) (A) (A) (A) (A) (A) (A) (A) (A) (A) (A) (A)
                 (A) (A) (A) (A) (A) (A) (A) (A) (A) (A)
 Beta  Orbitals:
       Occupied  (A) (A) (A) (A) (A) (A) (A) (A) (A) (A) (A) (A)
                 (A) (A) (A) (A) (A) (A) (A) (A) (A) (A) (A) (A)
                 (A) (A) (A) (A) (A) (A) (A) (A) (A) (A) (A) (A)
                 (A) (A) (A)
       Virtual   (A) (A) (A) (A) (A) (A) (A) (A) (A) (A) (A) (A)
                 (A) (A) (A) (A) (A) (A) (A) (A) (A) (A) (A) (A)
                 (A) (A) (A) (A) (A) (A) (A) (A) (A) (A) (A) (A)
                 (A) (A) (A) (A) (A) (A) (A) (A) (A) (A) (A) (A)
                 (A) (A) (A) (A) (A) (A) (A) (A) (A) (A) (A) (A)
                 (A) (A) (A) (A) (A) (A) (A) (A) (A) (A) (A) (A)
                 (A) (A) (A) (A) (A) (A) (A) (A) (A) (A) (A) (A)
                 (A) (A) (A) (A) (A) (A) (A) (A) (A) (A) (A) (A)
                 (A) (A) (A) (A) (A) (A) (A) (A) (A) (A) (A) (A)
                 (A) (A) (A) (A) (A) (A) (A) (A) (A) (A) (A) (A)
                 (A) (A) (A) (A) (A) (A) (A) (A) (A) (A) (A) (A)
                 (A) (A) (A) (A) (A) (A) (A) (A) (A) (A) (A) (A)
                 (A) (A) (A) (A) (A) (A) (A) (A) (A) (A) (A) (A)
                 (A) (A) (A) (A) (A) (A) (A) (A) (A) (A) (A) (A)
                 (A) (A) (A) (A) (A) (A) (A) (A) (A) (A) (A) (A)
                 (A) (A) (A) (A) (A) (A) (A) (A) (A) (A) (A)
 The electronic state is 2-A.
 Alpha  occ. eigenvalues --  -19.36864 -10.41338 -10.35568 -10.34347 -10.33959
 Alpha  occ. eigenvalues --  -10.33898 -10.33822 -10.33557 -10.33290 -10.33047
 Alpha  occ. eigenvalues --   -1.22957  -0.99262  -0.94550  -0.90039  -0.88985
 Alpha  occ. eigenvalues --   -0.82921  -0.76701  -0.75342  -0.73173  -0.70573
 Alpha  occ. eigenvalues --   -0.69851  -0.65823  -0.63386  -0.60756  -0.59838
 Alpha  occ. eigenvalues --   -0.58786  -0.58592  -0.56894  -0.55124  -0.53988
 Alpha  occ. eigenvalues --   -0.53375  -0.51291  -0.50724  -0.49900  -0.49078
 Alpha  occ. eigenvalues --   -0.48570  -0.47878  -0.46310  -0.45907  -0.45483
 Alpha virt. eigenvalues --   -0.10533  -0.08513  -0.07264  -0.07069  -0.05667
 Alpha virt. eigenvalues --   -0.03884  -0.03716  -0.02293  -0.00915  -0.00294
 Alpha virt. eigenvalues --   -0.00018   0.00596   0.01078   0.01294   0.01593
 Alpha virt. eigenvalues --    0.02159   0.03428   0.04154   0.04381   0.05965
 Alpha virt. eigenvalues --    0.07255   0.08758   0.09102   0.09965   0.10335
 Alpha virt. eigenvalues --    0.12048   0.13709   0.15184   0.25407   0.26993
 Alpha virt. eigenvalues --    0.27840   0.27981   0.29039   0.29454   0.29731
 Alpha virt. eigenvalues --    0.31299   0.32472   0.36370   0.39782   0.40153
 Alpha virt. eigenvalues --    0.40828   0.44386   0.46263   0.46936   0.47244
 Alpha virt. eigenvalues --    0.47899   0.48149   0.48552   0.48715   0.49516
 Alpha virt. eigenvalues --    0.50781   0.51528   0.51685   0.52509   0.52962
 Alpha virt. eigenvalues --    0.53587   0.54015   0.54359   0.54726   0.55187
 Alpha virt. eigenvalues --    0.56132   0.56508   0.56978   0.57319   0.58354
 Alpha virt. eigenvalues --    0.58533   0.58987   0.59601   0.60229   0.63382
 Alpha virt. eigenvalues --    0.70343   0.74274   0.77756   0.78513   0.79695
 Alpha virt. eigenvalues --    0.84798   0.86536   0.89928   0.91397   0.93918
 Alpha virt. eigenvalues --    0.95759   0.97072   0.99655   1.01056   1.05139
 Alpha virt. eigenvalues --    1.08776   1.11633   1.13598   1.14353   1.15442
 Alpha virt. eigenvalues --    1.18596   1.20045   1.20633   1.21185   1.24575
 Alpha virt. eigenvalues --    1.27563   1.29510   1.35366   1.38690   1.43740
 Alpha virt. eigenvalues --    1.48526   1.50986   1.53808   1.54355   1.55501
 Alpha virt. eigenvalues --    1.58656   1.58992   1.59083   1.60262   1.61007
 Alpha virt. eigenvalues --    1.61964   1.62632   1.63497   1.63949   1.64835
 Alpha virt. eigenvalues --    1.65641   1.66906   1.68157   1.68941   1.69730
 Alpha virt. eigenvalues --    1.70326   1.71568   1.72028   1.72472   1.73400
 Alpha virt. eigenvalues --    1.73563   1.74402   1.76594   1.77656   1.78065
 Alpha virt. eigenvalues --    1.79443   1.81213   1.82241   1.83118   1.84068
 Alpha virt. eigenvalues --    1.86656   1.88397   1.89986   1.91213   1.94725
 Alpha virt. eigenvalues --    1.96435   1.99582   2.00972   2.05389   2.09057
 Alpha virt. eigenvalues --    2.09725   2.12396   2.13731   2.14775   2.20353
 Alpha virt. eigenvalues --    2.22445   2.25596   2.27797   2.28442   2.30061
 Alpha virt. eigenvalues --    2.30788   2.33276   2.33781   2.37390   2.38351
 Alpha virt. eigenvalues --    2.40503   2.42368   2.44027   2.46458   2.47487
 Alpha virt. eigenvalues --    2.49292   2.51268   2.54503   2.63325   2.63598
 Alpha virt. eigenvalues --    2.69432   2.71666   2.71930   2.72694   2.75445
 Alpha virt. eigenvalues --    2.76847   2.77426   2.78647   2.80682   2.84998
 Alpha virt. eigenvalues --    2.86702   2.88127   2.90366   2.93023   2.95226
 Alpha virt. eigenvalues --    2.95382   2.96739   3.00769   3.13384   3.56132
  Beta  occ. eigenvalues --  -19.35944 -10.41310 -10.35394 -10.34217 -10.33945
  Beta  occ. eigenvalues --  -10.33883 -10.33732 -10.33463 -10.33193 -10.32917
  Beta  occ. eigenvalues --   -1.21012  -0.98760  -0.94215  -0.89454  -0.88458
  Beta  occ. eigenvalues --   -0.82432  -0.76118  -0.74690  -0.72645  -0.69932
  Beta  occ. eigenvalues --   -0.69603  -0.64349  -0.62755  -0.60072  -0.59403
  Beta  occ. eigenvalues --   -0.58436  -0.57632  -0.56098  -0.54301  -0.53004
  Beta  occ. eigenvalues --   -0.52482  -0.50516  -0.50219  -0.49048  -0.48744
  Beta  occ. eigenvalues --   -0.47715  -0.46153  -0.45289  -0.43034
  Beta virt. eigenvalues --   -0.41129  -0.10283  -0.08376  -0.07167  -0.06899
  Beta virt. eigenvalues --   -0.05504  -0.03704  -0.03524  -0.02179  -0.00784
  Beta virt. eigenvalues --   -0.00159   0.00224   0.00783   0.01248   0.01522
  Beta virt. eigenvalues --    0.01816   0.02359   0.03569   0.04286   0.04619
  Beta virt. eigenvalues --    0.06132   0.07478   0.09016   0.09354   0.10297
  Beta virt. eigenvalues --    0.10608   0.12373   0.13998   0.15470   0.25662
  Beta virt. eigenvalues --    0.27225   0.28137   0.28385   0.29353   0.29830
  Beta virt. eigenvalues --    0.30008   0.31502   0.32728   0.36518   0.40148
  Beta virt. eigenvalues --    0.40407   0.41121   0.44745   0.46541   0.47195
  Beta virt. eigenvalues --    0.47646   0.48328   0.48603   0.49001   0.49264
  Beta virt. eigenvalues --    0.49710   0.50973   0.51752   0.51824   0.52675
  Beta virt. eigenvalues --    0.53288   0.53814   0.54280   0.54592   0.54970
  Beta virt. eigenvalues --    0.55557   0.56349   0.56821   0.57129   0.57571
  Beta virt. eigenvalues --    0.58551   0.58716   0.59242   0.59803   0.60442
  Beta virt. eigenvalues --    0.63750   0.70604   0.74749   0.78549   0.78997
  Beta virt. eigenvalues --    0.80138   0.85186   0.86922   0.90263   0.92310
  Beta virt. eigenvalues --    0.94342   0.95977   0.97372   1.00119   1.01350
  Beta virt. eigenvalues --    1.05357   1.09151   1.11803   1.13865   1.14580
  Beta virt. eigenvalues --    1.15687   1.18837   1.20419   1.20953   1.21523
  Beta virt. eigenvalues --    1.24845   1.28217   1.29888   1.35655   1.39052
  Beta virt. eigenvalues --    1.44240   1.48969   1.51336   1.54473   1.54788
  Beta virt. eigenvalues --    1.55822   1.59084   1.59343   1.59510   1.60500
  Beta virt. eigenvalues --    1.61302   1.62228   1.62946   1.63802   1.64251
  Beta virt. eigenvalues --    1.65093   1.66003   1.67222   1.68445   1.69102
  Beta virt. eigenvalues --    1.70060   1.70643   1.71930   1.72210   1.72864
  Beta virt. eigenvalues --    1.73662   1.73929   1.74687   1.76812   1.77870
  Beta virt. eigenvalues --    1.78265   1.79720   1.81457   1.82591   1.83498
  Beta virt. eigenvalues --    1.84383   1.86981   1.88734   1.90464   1.91471
  Beta virt. eigenvalues --    1.95063   1.96728   2.00039   2.01340   2.05889
  Beta virt. eigenvalues --    2.09446   2.10084   2.12751   2.14054   2.15112
  Beta virt. eigenvalues --    2.20636   2.22739   2.25808   2.27948   2.28739
  Beta virt. eigenvalues --    2.30462   2.31081   2.33502   2.34072   2.37740
  Beta virt. eigenvalues --    2.38751   2.40749   2.42683   2.44252   2.46944
  Beta virt. eigenvalues --    2.47796   2.49717   2.51907   2.54821   2.63846
  Beta virt. eigenvalues --    2.64243   2.69965   2.72089   2.72288   2.74326
  Beta virt. eigenvalues --    2.75835   2.77339   2.77853   2.79215   2.81491
  Beta virt. eigenvalues --    2.85499   2.87302   2.88486   2.90782   2.93326
  Beta virt. eigenvalues --    2.95772   2.96086   2.97088   3.01058   3.14670
  Beta virt. eigenvalues --    3.56764
          Condensed to atoms (all electrons):
               1          2          3          4          5          6
     1  O    7.572190   0.326512  -0.068068   0.003859  -0.000088   0.000002
     2  C    0.326512   4.497123   0.358787  -0.013295   0.004101   0.000226
     3  C   -0.068068   0.358787   4.854520   0.295622  -0.019459  -0.004796
     4  C    0.003859  -0.013295   0.295622   4.757519   0.340635  -0.043953
     5  C   -0.000088   0.004101  -0.019459   0.340635   4.943211   0.349807
     6  C    0.000002   0.000226  -0.004796  -0.043953   0.349807   4.735211
     7  C   -0.000000  -0.000004   0.000252   0.008144  -0.044537   0.418765
     8  C    0.000000   0.000000   0.000003   0.000554  -0.020773  -0.048307
     9  C   -0.000000   0.000005  -0.000319   0.007848  -0.045531  -0.022743
    10  C    0.000000  -0.000196   0.006493  -0.035972   0.363251  -0.047123
    11  H    0.315039  -0.012325   0.008072  -0.000573   0.000015   0.000000
    12  H   -0.019058   0.368716  -0.025932   0.001132   0.000228  -0.000183
    13  H   -0.020638   0.374052  -0.032276   0.000734  -0.000231   0.000060
    14  H    0.004524  -0.018762   0.362107  -0.012065  -0.005179  -0.004074
    15  H    0.006556  -0.015136   0.350034  -0.004401  -0.012928   0.006960
    16  H   -0.000061  -0.007336  -0.022368   0.361580  -0.007335  -0.015828
    17  H   -0.000076  -0.006213  -0.022464   0.358958  -0.015025   0.009333
    18  H   -0.000003   0.000286  -0.010849  -0.023917   0.357826  -0.031860
    19  H   -0.000035  -0.000333   0.006420  -0.012521  -0.007652   0.347988
    20  H   -0.000000  -0.000035  -0.003007  -0.002344  -0.025466   0.364091
    21  H    0.000000  -0.000000  -0.000011  -0.000275   0.006653  -0.009975
    22  H    0.000000   0.000000  -0.000115   0.000381  -0.008143  -0.014870
    23  H   -0.000000   0.000000  -0.000001   0.000030   0.001037   0.007497
    24  H    0.000000  -0.000000  -0.000003   0.000028  -0.007035  -0.004831
    25  H    0.000000  -0.000000   0.000008  -0.000339   0.007081   0.001131
    26  H    0.000000  -0.000000  -0.000001   0.000304  -0.008603  -0.006821
    27  H    0.000000   0.000001   0.000283  -0.007720  -0.019953  -0.008676
    28  H   -0.000000  -0.000020   0.000555  -0.009482  -0.005354   0.007710
               7          8          9         10         11         12
     1  O   -0.000000   0.000000  -0.000000   0.000000   0.315039  -0.019058
     2  C   -0.000004   0.000000   0.000005  -0.000196  -0.012325   0.368716
     3  C    0.000252   0.000003  -0.000319   0.006493   0.008072  -0.025932
     4  C    0.008144   0.000554   0.007848  -0.035972  -0.000573   0.001132
     5  C   -0.044537  -0.020773  -0.045531   0.363251   0.000015   0.000228
     6  C    0.418765  -0.048307  -0.022743  -0.047123   0.000000  -0.000183
     7  C    4.599896   0.423421  -0.045257  -0.024067   0.000000   0.000000
     8  C    0.423421   4.590771   0.419013  -0.043114  -0.000000   0.000000
     9  C   -0.045257   0.419013   4.593407   0.418844   0.000000  -0.000000
    10  C   -0.024067  -0.043114   0.418844   4.695209  -0.000000   0.000035
    11  H    0.000000  -0.000000   0.000000  -0.000000   0.477676  -0.004316
    12  H    0.000000   0.000000  -0.000000   0.000035  -0.004316   0.632816
    13  H   -0.000000  -0.000000   0.000000  -0.000014  -0.003527  -0.031895
    14  H    0.000007   0.000001  -0.000020   0.000531  -0.000270   0.008813
    15  H   -0.000287  -0.000018   0.000018   0.000189  -0.000235  -0.012128
    16  H    0.000364  -0.000158   0.000171  -0.007959   0.000014   0.008072
    17  H   -0.000358  -0.000024   0.000587  -0.005424   0.000015  -0.003790
    18  H   -0.004013  -0.005513  -0.002413  -0.029286   0.000000   0.000026
    19  H   -0.006863   0.006491   0.000926   0.007683  -0.000000   0.000164
    20  H   -0.020795  -0.004836  -0.004772  -0.007555  -0.000000   0.000014
    21  H    0.348893  -0.004850   0.006290   0.001069  -0.000000  -0.000000
    22  H    0.362912  -0.021107  -0.003871  -0.006607  -0.000000  -0.000000
    23  H   -0.013959   0.365671  -0.012421   0.007182   0.000000  -0.000000
    24  H   -0.021995   0.368337  -0.022844  -0.004098  -0.000000  -0.000000
    25  H    0.006445  -0.005508   0.352800  -0.011888  -0.000000   0.000000
    26  H   -0.004014  -0.021485   0.363399  -0.014410  -0.000000  -0.000000
    27  H   -0.005279  -0.004450  -0.021677   0.363804   0.000000  -0.000003
    28  H    0.001113   0.006384  -0.009608   0.348016  -0.000000  -0.000014
              13         14         15         16         17         18
     1  O   -0.020638   0.004524   0.006556  -0.000061  -0.000076  -0.000003
     2  C    0.374052  -0.018762  -0.015136  -0.007336  -0.006213   0.000286
     3  C   -0.032276   0.362107   0.350034  -0.022368  -0.022464  -0.010849
     4  C    0.000734  -0.012065  -0.004401   0.361580   0.358958  -0.023917
     5  C   -0.000231  -0.005179  -0.012928  -0.007335  -0.015025   0.357826
     6  C    0.000060  -0.004074   0.006960  -0.015828   0.009333  -0.031860
     7  C   -0.000000   0.000007  -0.000287   0.000364  -0.000358  -0.004013
     8  C   -0.000000   0.000001  -0.000018  -0.000158  -0.000024  -0.005513
     9  C    0.000000  -0.000020   0.000018   0.000171   0.000587  -0.002413
    10  C   -0.000014   0.000531   0.000189  -0.007959  -0.005424  -0.029286
    11  H   -0.003527  -0.000270  -0.000235   0.000014   0.000015   0.000000
    12  H   -0.031895   0.008813  -0.012128   0.008072  -0.003790   0.000026
    13  H    0.633368  -0.011496   0.009360  -0.002222   0.010827  -0.000029
    14  H   -0.011496   0.651869  -0.029460   0.008467  -0.010436   0.007583
    15  H    0.009360  -0.029460   0.657743  -0.010966   0.008854  -0.000763
    16  H   -0.002222   0.008467  -0.010966   0.681357  -0.028952   0.008754
    17  H    0.010827  -0.010436   0.008854  -0.028952   0.677839  -0.007187
    18  H   -0.000029   0.007583  -0.000763   0.008754  -0.007187   0.701967
    19  H   -0.000057   0.001840   0.000648  -0.000431  -0.000006  -0.009126
    20  H    0.000001   0.000220   0.000490   0.007468  -0.000117   0.009386
    21  H    0.000000  -0.000009   0.000056  -0.000008   0.000011  -0.000079
    22  H    0.000000  -0.000009   0.000046   0.000007   0.000008   0.006724
    23  H    0.000000  -0.000000  -0.000000   0.000001  -0.000001  -0.000029
    24  H    0.000000  -0.000001   0.000001  -0.000034   0.000001   0.000486
    25  H   -0.000000   0.000001  -0.000001   0.000007   0.000005  -0.000265
    26  H    0.000000  -0.000006   0.000000   0.000011  -0.000064   0.006683
    27  H    0.000003   0.000022  -0.000020   0.007260  -0.001575   0.009062
    28  H    0.000034  -0.000132   0.000027  -0.001452   0.006044  -0.008053
              19         20         21         22         23         24
     1  O   -0.000035  -0.000000   0.000000   0.000000  -0.000000   0.000000
     2  C   -0.000333  -0.000035  -0.000000   0.000000   0.000000  -0.000000
     3  C    0.006420  -0.003007  -0.000011  -0.000115  -0.000001  -0.000003
     4  C   -0.012521  -0.002344  -0.000275   0.000381   0.000030   0.000028
     5  C   -0.007652  -0.025466   0.006653  -0.008143   0.001037  -0.007035
     6  C    0.347988   0.364091  -0.009975  -0.014870   0.007497  -0.004831
     7  C   -0.006863  -0.020795   0.348893   0.362912  -0.013959  -0.021995
     8  C    0.006491  -0.004836  -0.004850  -0.021107   0.365671   0.368337
     9  C    0.000926  -0.004772   0.006290  -0.003871  -0.012421  -0.022844
    10  C    0.007683  -0.007555   0.001069  -0.006607   0.007182  -0.004098
    11  H   -0.000000  -0.000000  -0.000000  -0.000000   0.000000  -0.000000
    12  H    0.000164   0.000014  -0.000000  -0.000000  -0.000000  -0.000000
    13  H   -0.000057   0.000001   0.000000   0.000000   0.000000   0.000000
    14  H    0.001840   0.000220  -0.000009  -0.000009  -0.000000  -0.000001
    15  H    0.000648   0.000490   0.000056   0.000046  -0.000000   0.000001
    16  H   -0.000431   0.007468  -0.000008   0.000007   0.000001  -0.000034
    17  H   -0.000006  -0.000117   0.000011   0.000008  -0.000001   0.000001
    18  H   -0.009126   0.009386  -0.000079   0.006724  -0.000029   0.000486
    19  H    0.645396  -0.027616  -0.002253  -0.008252  -0.000330   0.000014
    20  H   -0.027616   0.673202  -0.007329   0.008099  -0.000078   0.005894
    21  H   -0.002253  -0.007329   0.621569  -0.024074  -0.003985  -0.007837
    22  H   -0.008252   0.008099  -0.024074   0.669197  -0.007633   0.008180
    23  H   -0.000330  -0.000078  -0.003985  -0.007633   0.641138  -0.024008
    24  H    0.000014   0.005894  -0.007837   0.008180  -0.024008   0.671481
    25  H    0.000016  -0.000062  -0.000210  -0.000112  -0.004451  -0.007822
    26  H    0.000010   0.000444  -0.000094   0.005712  -0.007660   0.008238
    27  H   -0.000169   0.006302  -0.000015   0.000446  -0.000065   0.005818
    28  H   -0.000259  -0.000090   0.000006   0.000002  -0.000315  -0.000044
              25         26         27         28
     1  O    0.000000   0.000000   0.000000  -0.000000
     2  C   -0.000000  -0.000000   0.000001  -0.000020
     3  C    0.000008  -0.000001   0.000283   0.000555
     4  C   -0.000339   0.000304  -0.007720  -0.009482
     5  C    0.007081  -0.008603  -0.019953  -0.005354
     6  C    0.001131  -0.006821  -0.008676   0.007710
     7  C    0.006445  -0.004014  -0.005279   0.001113
     8  C   -0.005508  -0.021485  -0.004450   0.006384
     9  C    0.352800   0.363399  -0.021677  -0.009608
    10  C   -0.011888  -0.014410   0.363804   0.348016
    11  H   -0.000000  -0.000000   0.000000  -0.000000
    12  H    0.000000  -0.000000  -0.000003  -0.000014
    13  H   -0.000000   0.000000   0.000003   0.000034
    14  H    0.000001  -0.000006   0.000022  -0.000132
    15  H   -0.000001   0.000000  -0.000020   0.000027
    16  H    0.000007   0.000011   0.007260  -0.001452
    17  H    0.000005  -0.000064  -0.001575   0.006044
    18  H   -0.000265   0.006683   0.009062  -0.008053
    19  H    0.000016   0.000010  -0.000169  -0.000259
    20  H   -0.000062   0.000444   0.006302  -0.000090
    21  H   -0.000210  -0.000094  -0.000015   0.000006
    22  H   -0.000112   0.005712   0.000446   0.000002
    23  H   -0.004451  -0.007660  -0.000065  -0.000315
    24  H   -0.007822   0.008238   0.005818  -0.000044
    25  H    0.624897  -0.024632  -0.008011  -0.001273
    26  H   -0.024632   0.670905   0.008099  -0.007857
    27  H   -0.008011   0.008099   0.673813  -0.024828
    28  H   -0.001273  -0.007857  -0.024828   0.637841
          Atomic-Atomic Spin Densities.
               1          2          3          4          5          6
     1  O    0.375775  -0.023930  -0.000504  -0.000031  -0.000003  -0.000000
     2  C   -0.023930  -0.008881   0.006976  -0.001166   0.000009  -0.000011
     3  C   -0.000504   0.006976   0.001130   0.005341  -0.000706  -0.000650
     4  C   -0.000031  -0.001166   0.005341   0.000124  -0.007180  -0.001026
     5  C   -0.000003   0.000009  -0.000706  -0.007180   0.081780   0.018005
     6  C   -0.000000  -0.000011  -0.000650  -0.001026   0.018005   0.054756
     7  C    0.000000   0.000000   0.000014   0.000056   0.000108  -0.011899
     8  C    0.000000  -0.000000   0.000002  -0.000025   0.000594   0.000187
     9  C   -0.000000  -0.000000  -0.000019  -0.000047  -0.000709   0.004799
    10  C   -0.000000   0.000002   0.000224   0.000302   0.012953  -0.005665
    11  H    0.001117   0.000501  -0.000079   0.000017  -0.000000  -0.000000
    12  H   -0.005808   0.013704  -0.001672  -0.000128   0.000090   0.000050
    13  H   -0.003774   0.013169   0.002821  -0.000897   0.000026  -0.000026
    14  H    0.000536  -0.000933  -0.001033   0.000287   0.000904   0.000374
    15  H    0.000370  -0.000828   0.001911   0.000769  -0.001198  -0.000319
    16  H    0.000006   0.000038  -0.000390   0.001167  -0.000018   0.000200
    17  H    0.000048  -0.000185  -0.003248   0.006882  -0.003165   0.000381
    18  H   -0.000001   0.000005   0.000480  -0.000237   0.001219  -0.000548
    19  H    0.000016   0.000001  -0.000284   0.001346  -0.005381   0.008196
    20  H    0.000000  -0.000001   0.000048   0.000044   0.000043   0.000643
    21  H   -0.000000   0.000000  -0.000001  -0.000036   0.000610  -0.003626
    22  H    0.000000   0.000000   0.000003  -0.000007  -0.000050  -0.000093
    23  H    0.000000   0.000000   0.000000   0.000000  -0.000032  -0.000032
    24  H   -0.000000   0.000000  -0.000000  -0.000003   0.000060  -0.000057
    25  H   -0.000000   0.000000   0.000002  -0.000011   0.000705  -0.000453
    26  H    0.000000  -0.000000   0.000000  -0.000008  -0.000016   0.000049
    27  H    0.000000  -0.000000   0.000019  -0.000078   0.000996  -0.000444
    28  H    0.000000  -0.000003  -0.000241   0.001459  -0.009003   0.001223
               7          8          9         10         11         12
     1  O    0.000000   0.000000  -0.000000  -0.000000   0.001117  -0.005808
     2  C    0.000000  -0.000000  -0.000000   0.000002   0.000501   0.013704
     3  C    0.000014   0.000002  -0.000019   0.000224  -0.000079  -0.001672
     4  C    0.000056  -0.000025  -0.000047   0.000302   0.000017  -0.000128
     5  C    0.000108   0.000594  -0.000709   0.012953  -0.000000   0.000090
     6  C   -0.011899   0.000187   0.004799  -0.005665  -0.000000   0.000050
     7  C    0.036129   0.010225  -0.007852   0.003991  -0.000000  -0.000001
     8  C    0.010225   0.055704   0.012092  -0.000164  -0.000000  -0.000000
     9  C   -0.007852   0.012092   0.040349  -0.010193   0.000000   0.000000
    10  C    0.003991  -0.000164  -0.010193   0.030208   0.000000  -0.000017
    11  H   -0.000000  -0.000000   0.000000   0.000000  -0.010344   0.000283
    12  H   -0.000001  -0.000000   0.000000  -0.000017   0.000283   0.054854
    13  H    0.000000  -0.000000  -0.000000   0.000014  -0.000198  -0.006447
    14  H   -0.000018  -0.000001   0.000013  -0.000127   0.000026   0.000525
    15  H    0.000014   0.000004  -0.000010   0.000105  -0.000014  -0.000577
    16  H   -0.000018   0.000002  -0.000003  -0.000056   0.000000  -0.000312
    17  H   -0.000025   0.000003   0.000045  -0.000091   0.000001   0.001159
    18  H    0.000386   0.000050  -0.000578   0.001124  -0.000000  -0.000011
    19  H   -0.001581   0.000412  -0.000365   0.000527  -0.000000  -0.000093
    20  H    0.000203   0.000168  -0.000168   0.000221  -0.000000  -0.000011
    21  H    0.011901  -0.006290   0.001123  -0.000404   0.000000   0.000000
    22  H    0.001617   0.000344  -0.000276   0.000075  -0.000000  -0.000000
    23  H    0.000413   0.000563  -0.000086   0.000012  -0.000000  -0.000000
    24  H    0.000420   0.000208   0.000504  -0.000108   0.000000   0.000000
    25  H    0.000931  -0.005335   0.008278  -0.001614  -0.000000  -0.000000
    26  H   -0.000094   0.000226   0.001255  -0.000029  -0.000000   0.000000
    27  H    0.000153  -0.000149  -0.000192   0.001431  -0.000000  -0.000002
    28  H   -0.000486   0.000533  -0.001293   0.008829   0.000000   0.000018
              13         14         15         16         17         18
     1  O   -0.003774   0.000536   0.000370   0.000006   0.000048  -0.000001
     2  C    0.013169  -0.000933  -0.000828   0.000038  -0.000185   0.000005
     3  C    0.002821  -0.001033   0.001911  -0.000390  -0.003248   0.000480
     4  C   -0.000897   0.000287   0.000769   0.001167   0.006882  -0.000237
     5  C    0.000026   0.000904  -0.001198  -0.000018  -0.003165   0.001219
     6  C   -0.000026   0.000374  -0.000319   0.000200   0.000381  -0.000548
     7  C    0.000000  -0.000018   0.000014  -0.000018  -0.000025   0.000386
     8  C   -0.000000  -0.000001   0.000004   0.000002   0.000003   0.000050
     9  C   -0.000000   0.000013  -0.000010  -0.000003   0.000045  -0.000578
    10  C    0.000014  -0.000127   0.000105  -0.000056  -0.000091   0.001124
    11  H   -0.000198   0.000026  -0.000014   0.000000   0.000001  -0.000000
    12  H   -0.006447   0.000525  -0.000577  -0.000312   0.001159  -0.000011
    13  H    0.045708  -0.001116   0.000140   0.000126  -0.002501   0.000023
    14  H   -0.001116   0.005609  -0.000562  -0.000107   0.001334  -0.000378
    15  H    0.000140  -0.000562  -0.002472   0.000253  -0.000536   0.000090
    16  H    0.000126  -0.000107   0.000253  -0.000619   0.000198  -0.000055
    17  H   -0.002501   0.001334  -0.000536   0.000198   0.017338  -0.000296
    18  H    0.000023  -0.000378   0.000090  -0.000055  -0.000296  -0.003045
    19  H    0.000033  -0.000854   0.001918  -0.000074  -0.000082   0.000454
    20  H    0.000002  -0.000019   0.000069  -0.000010  -0.000023  -0.000017
    21  H   -0.000000   0.000010  -0.000034   0.000003   0.000003  -0.000081
    22  H    0.000000  -0.000003   0.000002  -0.000000  -0.000001   0.000015
    23  H    0.000000  -0.000000   0.000000  -0.000000  -0.000000   0.000001
    24  H   -0.000000   0.000000   0.000000   0.000000   0.000000  -0.000003
    25  H    0.000000  -0.000001   0.000001  -0.000002  -0.000020   0.000077
    26  H   -0.000000   0.000000  -0.000000   0.000000   0.000002  -0.000030
    27  H    0.000001  -0.000003   0.000003  -0.000001  -0.000090  -0.000001
    28  H   -0.000040   0.000098  -0.000029   0.000033   0.001805  -0.000754
              19         20         21         22         23         24
     1  O    0.000016   0.000000  -0.000000   0.000000   0.000000  -0.000000
     2  C    0.000001  -0.000001   0.000000   0.000000   0.000000   0.000000
     3  C   -0.000284   0.000048  -0.000001   0.000003   0.000000  -0.000000
     4  C    0.001346   0.000044  -0.000036  -0.000007   0.000000  -0.000003
     5  C   -0.005381   0.000043   0.000610  -0.000050  -0.000032   0.000060
     6  C    0.008196   0.000643  -0.003626  -0.000093  -0.000032  -0.000057
     7  C   -0.001581   0.000203   0.011901   0.001617   0.000413   0.000420
     8  C    0.000412   0.000168  -0.006290   0.000344   0.000563   0.000208
     9  C   -0.000365  -0.000168   0.001123  -0.000276  -0.000086   0.000504
    10  C    0.000527   0.000221  -0.000404   0.000075   0.000012  -0.000108
    11  H   -0.000000  -0.000000   0.000000  -0.000000  -0.000000   0.000000
    12  H   -0.000093  -0.000011   0.000000  -0.000000  -0.000000   0.000000
    13  H    0.000033   0.000002  -0.000000   0.000000   0.000000  -0.000000
    14  H   -0.000854  -0.000019   0.000010  -0.000003  -0.000000   0.000000
    15  H    0.001918   0.000069  -0.000034   0.000002   0.000000   0.000000
    16  H   -0.000074  -0.000010   0.000003  -0.000000  -0.000000   0.000000
    17  H   -0.000082  -0.000023   0.000003  -0.000001  -0.000000   0.000000
    18  H    0.000454  -0.000017  -0.000081   0.000015   0.000001  -0.000003
    19  H    0.032570   0.000516  -0.002325   0.000193   0.000006  -0.000004
    20  H    0.000516  -0.003514  -0.000393  -0.000050   0.000001  -0.000030
    21  H   -0.002325  -0.000393   0.055138  -0.000881  -0.000227  -0.000032
    22  H    0.000193  -0.000050  -0.000881  -0.002432   0.000027  -0.000030
    23  H    0.000006   0.000001  -0.000227   0.000027  -0.003523   0.000112
    24  H   -0.000004  -0.000030  -0.000032  -0.000030   0.000112  -0.003424
    25  H    0.000018   0.000022  -0.000102   0.000018   0.000107  -0.000107
    26  H   -0.000002  -0.000001   0.000003   0.000009  -0.000006  -0.000026
    27  H    0.000028   0.000049  -0.000019   0.000001  -0.000001  -0.000023
    28  H   -0.000076  -0.000048   0.000029  -0.000010  -0.000006   0.000007
              25         26         27         28
     1  O   -0.000000   0.000000   0.000000   0.000000
     2  C    0.000000  -0.000000  -0.000000  -0.000003
     3  C    0.000002   0.000000   0.000019  -0.000241
     4  C   -0.000011  -0.000008  -0.000078   0.001459
     5  C    0.000705  -0.000016   0.000996  -0.009003
     6  C   -0.000453   0.000049  -0.000444   0.001223
     7  C    0.000931  -0.000094   0.000153  -0.000486
     8  C   -0.005335   0.000226  -0.000149   0.000533
     9  C    0.008278   0.001255  -0.000192  -0.001293
    10  C   -0.001614  -0.000029   0.001431   0.008829
    11  H   -0.000000  -0.000000  -0.000000   0.000000
    12  H   -0.000000   0.000000  -0.000002   0.000018
    13  H    0.000000  -0.000000   0.000001  -0.000040
    14  H   -0.000001   0.000000  -0.000003   0.000098
    15  H    0.000001  -0.000000   0.000003  -0.000029
    16  H   -0.000002   0.000000  -0.000001   0.000033
    17  H   -0.000020   0.000002  -0.000090   0.001805
    18  H    0.000077  -0.000030  -0.000001  -0.000754
    19  H    0.000018  -0.000002   0.000028  -0.000076
    20  H    0.000022  -0.000001   0.000049  -0.000048
    21  H   -0.000102   0.000003  -0.000019   0.000029
    22  H    0.000018   0.000009   0.000001  -0.000010
    23  H    0.000107  -0.000006  -0.000001  -0.000006
    24  H   -0.000107  -0.000026  -0.000023   0.000007
    25  H    0.046023  -0.000413   0.000377  -0.003006
    26  H   -0.000413  -0.002670  -0.000060   0.000107
    27  H    0.000377  -0.000060  -0.002253  -0.001166
    28  H   -0.003006   0.000107  -0.001166   0.048206
 Mulliken charges and spin densities:
               1          2
     1  O   -0.120655   0.343816
     2  C    0.143846  -0.001533
     3  C   -0.033487   0.010144
     4  C    0.029532   0.006915
     5  C   -0.120551   0.090642
     6  C    0.015260   0.064017
     7  C    0.021216   0.044588
     8  C   -0.000504   0.069353
     9  C    0.028170   0.046670
    10  C    0.025407   0.041550
    11  H    0.220416  -0.008689
    12  H    0.077304   0.055605
    13  H    0.073947   0.047065
    14  H    0.045934   0.004561
    15  H    0.045361  -0.000929
    16  H    0.021576   0.000363
    17  H    0.029232   0.018936
    18  H    0.024602  -0.002110
    19  H    0.058309   0.035110
    20  H    0.028494  -0.002257
    21  H    0.076457   0.054366
    22  H    0.033078  -0.001532
    23  H    0.052378  -0.002671
    24  H    0.032074  -0.002534
    25  H    0.072184   0.045493
    26  H    0.031842  -0.001706
    27  H    0.027528  -0.001422
    28  H    0.061051   0.046188
 Sum of Mulliken charges =   1.00000   1.00000
 Mulliken charges and spin densities with hydrogens summed into heavy atoms:
               1          2
     1  O    0.099761   0.335128
     2  C    0.295097   0.101137
     3  C    0.057808   0.013776
     4  C    0.080340   0.026214
     5  C   -0.095949   0.088533
     6  C    0.102063   0.096870
     7  C    0.130751   0.097423
     8  C    0.083948   0.064147
     9  C    0.132195   0.090457
    10  C    0.113987   0.086316
 Electronic spatial extent (au):  <R**2>=           2436.9715
 Charge=              1.0000 electrons
 Dipole moment (field-independent basis, Debye):
    X=             -3.6914    Y=             -1.1073    Z=              0.7475  Tot=              3.9257
 Quadrupole moment (field-independent basis, Debye-Ang):
   XX=             -5.0707   YY=            -55.1171   ZZ=            -60.0471
   XY=              4.9029   XZ=             -3.6348   YZ=              0.8614
 Traceless Quadrupole moment (field-independent basis, Debye-Ang):
   XX=             35.0076   YY=            -15.0388   ZZ=            -19.9688
   XY=              4.9029   XZ=             -3.6348   YZ=              0.8614
 Octapole moment (field-independent basis, Debye-Ang**2):
  XXX=           -185.4152  YYY=              2.0027  ZZZ=              0.1832  XYY=              5.0668
  XXY=            -15.8587  XXZ=             13.9110  XZZ=             -7.9162  YZZ=              0.3872
  YYZ=             -0.3671  XYZ=             -0.8396
 Hexadecapole moment (field-independent basis, Debye-Ang**3):
 XXXX=          -1206.6139 YYYY=           -385.4417 ZZZZ=           -141.6753 XXXY=             42.5468
 XXXZ=            -65.1373 YYYX=              1.1066 YYYZ=              6.0880 ZZZX=             -0.8990
 ZZZY=             -1.5677 XXYY=           -456.0397 XXZZ=           -433.0755 YYZZ=            -94.9543
 XXYZ=              8.3804 YYXZ=              2.4544 ZZXY=             -0.8379
 N-N= 5.556767068654D+02 E-N=-2.090855028723D+03  KE= 4.234586602130D+02
                          Isotropic Fermi Contact Couplings
        Atom                 a.u.       MegaHertz       Gauss      10(-4) cm-1
     1  O(17)              0.12628     -76.54874     -27.31449     -25.53391
     2  C(13)             -0.01827     -20.53552      -7.32758      -6.84991
     3  C(13)              0.00041       0.45720       0.16314       0.15250
     4  C(13)             -0.00431      -4.84607      -1.72920      -1.61648
     5  C(13)              0.00569       6.40152       2.28422       2.13532
     6  C(13)              0.00757       8.50535       3.03492       2.83708
     7  C(13)              0.00046       0.51183       0.18263       0.17073
     8  C(13)              0.00397       4.46552       1.59341       1.48954
     9  C(13)              0.00206       2.32054       0.82803       0.77405
    10  C(13)              0.00159       1.78755       0.63784       0.59626
    11  H(1)              -0.00464     -20.74399      -7.40197      -6.91945
    12  H(1)               0.02567     114.75998      40.94921      38.27981
    13  H(1)               0.02294     102.54961      36.59225      34.20687
    14  H(1)               0.00143       6.40736       2.28631       2.13727
    15  H(1)              -0.00045      -2.02704      -0.72330      -0.67615
    16  H(1)               0.00040       1.81024       0.64594       0.60383
    17  H(1)               0.00907      40.56281      14.47382      13.53030
    18  H(1)              -0.00065      -2.89198      -1.03193      -0.96466
    19  H(1)               0.01645      73.51598      26.23233      24.52229
    20  H(1)              -0.00097      -4.35395      -1.55360      -1.45232
    21  H(1)               0.02500     111.76328      39.87992      37.28022
    22  H(1)              -0.00052      -2.34036      -0.83510      -0.78066
    23  H(1)              -0.00094      -4.21243      -1.50310      -1.40512
    24  H(1)              -0.00094      -4.20133      -1.49914      -1.40141
    25  H(1)               0.02080      92.96410      33.17190      31.00948
    26  H(1)              -0.00061      -2.73629      -0.97638      -0.91273
    27  H(1)              -0.00050      -2.24513      -0.80112      -0.74890
    28  H(1)               0.01988      88.87638      31.71330      29.64597
 --------------------------------------------------------
       Center         ----  Spin Dipole Couplings  ----
                      3XX-RR        3YY-RR        3ZZ-RR
 --------------------------------------------------------
     1   Atom       -0.653534     -0.204604      0.858137
     2   Atom       -0.033798     -0.008608      0.042406
     3   Atom        0.008821     -0.000953     -0.007868
     4   Atom       -0.005642      0.018858     -0.013215
     5   Atom       -0.073650      0.151181     -0.077531
     6   Atom       -0.064277      0.128364     -0.064087
     7   Atom       -0.043316      0.096837     -0.053521
     8   Atom       -0.051764      0.114827     -0.063063
     9   Atom       -0.046021      0.100046     -0.054025
    10   Atom       -0.024947      0.076427     -0.051480
    11   Atom        0.043535     -0.027360     -0.016175
    12   Atom       -0.006781     -0.006652      0.013433
    13   Atom       -0.005880      0.016666     -0.010786
    14   Atom        0.004737     -0.004179     -0.000558
    15   Atom        0.006860     -0.001688     -0.005172
    16   Atom        0.001984     -0.002699      0.000714
    17   Atom        0.002355      0.002478     -0.004833
    18   Atom       -0.007050     -0.003417      0.010468
    19   Atom        0.008776     -0.002130     -0.006646
    20   Atom       -0.006270     -0.002618      0.008887
    21   Atom       -0.003891      0.007004     -0.003113
    22   Atom       -0.005352     -0.001190      0.006542
    23   Atom        0.009140     -0.001459     -0.007682
    24   Atom       -0.005295     -0.002468      0.007763
    25   Atom        0.007655     -0.001913     -0.005742
    26   Atom       -0.004906     -0.002382      0.007288
    27   Atom       -0.004395     -0.001503      0.005898
    28   Atom       -0.001295      0.005487     -0.004191
 --------------------------------------------------------
                        XY            XZ            YZ
 --------------------------------------------------------
     1   Atom        0.097678      0.185131      0.867955
     2   Atom       -0.007078      0.012955      0.047079
     3   Atom       -0.008846      0.006739     -0.008331
     4   Atom       -0.004364     -0.002509      0.011442
     5   Atom       -0.042430     -0.007789      0.043187
     6   Atom        0.006144     -0.000932      0.028938
     7   Atom       -0.032597     -0.005265      0.016927
     8   Atom       -0.038082     -0.002128      0.013392
     9   Atom       -0.027096     -0.003054      0.009056
    10   Atom       -0.054713     -0.006740      0.012284
    11   Atom        0.033221     -0.024688      0.001695
    12   Atom       -0.001478      0.000012     -0.010154
    13   Atom        0.001702      0.001312      0.004212
    14   Atom       -0.000327     -0.002593     -0.000141
    15   Atom        0.002292      0.000813      0.000594
    16   Atom        0.000064     -0.001139     -0.001943
    17   Atom        0.001600      0.000332      0.002402
    18   Atom       -0.001437      0.003652     -0.002181
    19   Atom       -0.008983      0.007640     -0.004153
    20   Atom        0.000131      0.000531      0.002218
    21   Atom        0.009158      0.005512      0.010166
    22   Atom       -0.000383      0.000762     -0.003383
    23   Atom        0.002424     -0.003931     -0.000265
    24   Atom       -0.001160      0.004173      0.000389
    25   Atom       -0.010269      0.007012     -0.004443
    26   Atom       -0.001148     -0.000545      0.002321
    27   Atom       -0.001803      0.002006     -0.003863
    28   Atom        0.007400      0.004833      0.007967
 --------------------------------------------------------


 ---------------------------------------------------------------------------------
              Anisotropic Spin Dipole Couplings in Principal Axis System
 ---------------------------------------------------------------------------------

       Atom             a.u.   MegaHertz   Gauss  10(-4) cm-1        Axes

              Baa    -0.6925    50.110    17.881    16.715  0.2889  0.8203 -0.4936
     1 O(17)  Bbb    -0.6736    48.743    17.393    16.259  0.9518 -0.3016  0.0558
              Bcc     1.3661   -98.853   -35.273   -32.974  0.1031  0.4860  0.8679
 
              Baa    -0.0482    -6.471    -2.309    -2.159  0.6728  0.6128 -0.4145
     2 C(13)  Bbb    -0.0228    -3.055    -1.090    -1.019  0.7362 -0.6095  0.2940
              Bcc     0.0710     9.526     3.399     3.178  0.0725  0.5030  0.8613
 
              Baa    -0.0135    -1.806    -0.645    -0.603 -0.0447  0.5317  0.8458
     3 C(13)  Bbb    -0.0046    -0.612    -0.218    -0.204  0.6361  0.6680 -0.3863
              Bcc     0.0180     2.418     0.863     0.807  0.7703 -0.5207  0.3681
 
              Baa    -0.0170    -2.279    -0.813    -0.760  0.0982 -0.2918  0.9514
     4 C(13)  Bbb    -0.0064    -0.855    -0.305    -0.285  0.9810  0.1893 -0.0432
              Bcc     0.0234     3.134     1.118     1.045 -0.1675  0.9376  0.3048
 
              Baa    -0.0854   -11.462    -4.090    -3.823  0.0105 -0.1777  0.9840
     5 C(13)  Bbb    -0.0814   -10.922    -3.897    -3.643  0.9842  0.1756  0.0212
              Bcc     0.1668    22.383     7.987     7.466 -0.1766  0.9683  0.1768
 
              Baa    -0.0691    -9.267    -3.307    -3.091  0.3666 -0.1461  0.9188
     6 C(13)  Bbb    -0.0637    -8.553    -3.052    -2.853  0.9299  0.0255 -0.3670
              Bcc     0.1328    17.821     6.359     5.944  0.0301  0.9889  0.1452
 
              Baa    -0.0559    -7.499    -2.676    -2.501  0.2822 -0.0460  0.9583
     7 C(13)  Bbb    -0.0501    -6.726    -2.400    -2.243  0.9348  0.2377 -0.2639
              Bcc     0.1060    14.225     5.076     4.745 -0.2157  0.9702  0.1101
 
              Baa    -0.0642    -8.613    -3.073    -2.873 -0.1637 -0.1082  0.9806
     8 C(13)  Bbb    -0.0599    -8.040    -2.869    -2.682  0.9635  0.1960  0.1824
              Bcc     0.1241    16.653     5.942     5.555 -0.2119  0.9746  0.0721
 
              Baa    -0.0551    -7.388    -2.636    -2.464  0.3237  0.0013  0.9462
     9 C(13)  Bbb    -0.0504    -6.765    -2.414    -2.257  0.9295  0.1865 -0.3182
              Bcc     0.1055    14.153     5.050     4.721 -0.1769  0.9824  0.0592
 
              Baa    -0.0531    -7.128    -2.544    -2.378  0.2928  0.0330  0.9556
    10 C(13)  Bbb    -0.0485    -6.505    -2.321    -2.170  0.8688  0.4082 -0.2803
              Bcc     0.1016    13.633     4.865     4.548 -0.3993  0.9123  0.0908
 
              Baa    -0.0452   -24.116    -8.605    -8.044 -0.4171  0.8150 -0.4024
    11 H(1)   Bbb    -0.0179    -9.527    -3.399    -3.178  0.0923  0.4784  0.8733
              Bcc     0.0631    33.643    12.005    11.222  0.9042  0.3271 -0.2748
 
              Baa    -0.0113    -6.029    -2.151    -2.011  0.2887  0.8857  0.3635
    12 H(1)   Bbb    -0.0064    -3.407    -1.216    -1.136  0.9571 -0.2576 -0.1326
              Bcc     0.0177     9.436     3.367     3.148  0.0238 -0.3862  0.9221
 
              Baa    -0.0116    -6.196    -2.211    -2.067 -0.1831 -0.1341  0.9739
    13 H(1)   Bbb    -0.0058    -3.114    -1.111    -1.039  0.9798 -0.1058  0.1696
              Bcc     0.0174     9.310     3.322     3.106  0.0803  0.9853  0.1507
 
              Baa    -0.0042    -2.246    -0.802    -0.749  0.0598  0.9949  0.0809
    14 H(1)   Bbb    -0.0016    -0.849    -0.303    -0.283  0.3730 -0.0975  0.9227
              Bcc     0.0058     3.096     1.105     1.033  0.9259 -0.0250 -0.3770
 
              Baa    -0.0053    -2.821    -1.007    -0.941 -0.0402 -0.1376  0.9897
    15 H(1)   Bbb    -0.0022    -1.183    -0.422    -0.395 -0.2534  0.9595  0.1231
              Bcc     0.0075     4.004     1.429     1.336  0.9665  0.2458  0.0735
 
              Baa    -0.0036    -1.926    -0.687    -0.642  0.0762  0.9018  0.4254
    16 H(1)   Bbb     0.0007     0.386     0.138     0.129  0.6322 -0.3736  0.6788
              Bcc     0.0029     1.540     0.550     0.514  0.7711  0.2172 -0.5986
 
              Baa    -0.0056    -2.964    -1.057    -0.989  0.0184 -0.2898  0.9569
    17 H(1)   Bbb     0.0011     0.585     0.209     0.195  0.7903 -0.5820 -0.1915
              Bcc     0.0045     2.379     0.849     0.793  0.6125  0.7597  0.2183
 
              Baa    -0.0080    -4.272    -1.524    -1.425  0.9609  0.2233 -0.1636
    18 H(1)   Bbb    -0.0036    -1.912    -0.682    -0.638 -0.1897  0.9616  0.1985
              Bcc     0.0116     6.184     2.207     2.063  0.2016 -0.1597  0.9664
 
              Baa    -0.0098    -5.253    -1.874    -1.752 -0.3222  0.1297  0.9378
    19 H(1)   Bbb    -0.0072    -3.831    -1.367    -1.278  0.4750  0.8790  0.0416
              Bcc     0.0170     9.084     3.241     3.030  0.8189 -0.4588  0.3448
 
              Baa    -0.0063    -3.356    -1.197    -1.119  0.9993 -0.0159 -0.0326
    20 H(1)   Bbb    -0.0030    -1.617    -0.577    -0.539  0.0096  0.9830 -0.1834
              Bcc     0.0093     4.972     1.774     1.659  0.0350  0.1829  0.9825
 
              Baa    -0.0094    -5.039    -1.798    -1.681  0.2462 -0.6051  0.7571
    21 H(1)   Bbb    -0.0090    -4.789    -1.709    -1.597  0.8676 -0.2106 -0.4505
              Bcc     0.0184     9.828     3.507     3.278  0.4320  0.7678  0.4731
 
              Baa    -0.0054    -2.886    -1.030    -0.963  0.9975  0.0511 -0.0491
    22 H(1)   Bbb    -0.0025    -1.312    -0.468    -0.438 -0.0304  0.9348  0.3539
              Bcc     0.0079     4.198     1.498     1.400  0.0640 -0.3515  0.9340
 
              Baa    -0.0086    -4.570    -1.631    -1.524  0.2217 -0.0393  0.9743
    23 H(1)   Bbb    -0.0019    -1.035    -0.369    -0.345 -0.1852  0.9793  0.0817
              Bcc     0.0105     5.605     2.000     1.870  0.9574  0.1986 -0.2098
 
              Baa    -0.0069    -3.658    -1.305    -1.220  0.9244  0.2685 -0.2710
    24 H(1)   Bbb    -0.0021    -1.135    -0.405    -0.379 -0.2589  0.9633  0.0713
              Bcc     0.0090     4.793     1.710     1.599  0.2802  0.0042  0.9599
 
              Baa    -0.0087    -4.667    -1.665    -1.557 -0.3250  0.1214  0.9379
    25 H(1)   Bbb    -0.0085    -4.512    -1.610    -1.505  0.5151  0.8544  0.0679
              Bcc     0.0172     9.179     3.275     3.062  0.7931 -0.5052  0.3402
 
              Baa    -0.0054    -2.859    -1.020    -0.954  0.9246  0.3797 -0.0299
    26 H(1)   Bbb    -0.0025    -1.337    -0.477    -0.446 -0.3758  0.8968 -0.2335
              Bcc     0.0079     4.196     1.497     1.400 -0.0619  0.2271  0.9719
 
              Baa    -0.0053    -2.808    -1.002    -0.937  0.9091  0.4161 -0.0193
    27 H(1)   Bbb    -0.0028    -1.499    -0.535    -0.500 -0.3645  0.8172  0.4465
              Bcc     0.0081     4.307     1.537     1.437  0.2016 -0.3989  0.8946
 
              Baa    -0.0088    -4.682    -1.671    -1.562 -0.1719 -0.4109  0.8953
    28 H(1)   Bbb    -0.0060    -3.216    -1.148    -1.073  0.8599 -0.5061 -0.0671
              Bcc     0.0148     7.899     2.818     2.635  0.4807  0.7583  0.4403
 

 ---------------------------------------------------------------------------------

 ******************************Gaussian NBO Version 3.1******************************
             N A T U R A L   A T O M I C   O R B I T A L   A N D
          N A T U R A L   B O N D   O R B I T A L   A N A L Y S I S
 ******************************Gaussian NBO Version 3.1******************************
       /RESON  / : Allow strongly delocalized NBO set

 Analyzing the SCF density

 Job title: 38                                                              

 Storage needed:    161310 in NPA,    213088 in NBO ( 939519896 available)
 GSVD:  LWork=       30436 too small for GESVD, short by       13556 words or       13556 for optimal perf.


 NATURAL POPULATIONS:  Natural atomic orbital occupancies 
                                                          
   NAO  Atom  No  lang   Type(AO)    Occupancy
 --------------------------------------------
     1    O    1  S      Cor( 1S)     1.99975
     2    O    1  S      Val( 2S)     1.68917
     3    O    1  S      Ryd( 3S)     0.00110
     4    O    1  px     Val( 2p)     1.45008
     5    O    1  px     Ryd( 3p)     0.00219
     6    O    1  py     Val( 2p)     1.68661
     7    O    1  py     Ryd( 3p)     0.00095
     8    O    1  pz     Val( 2p)     1.65870
     9    O    1  pz     Ryd( 3p)     0.00152
    10    O    1  dxy    Ryd( 3d)     0.00112
    11    O    1  dxz    Ryd( 3d)     0.00049
    12    O    1  dyz    Ryd( 3d)     0.00113
    13    O    1  dx2y2  Ryd( 3d)     0.00089
    14    O    1  dz2    Ryd( 3d)     0.00079

    15    C    2  S      Cor( 1S)     1.99904
    16    C    2  S      Val( 2S)     1.01583
    17    C    2  S      Ryd( 3S)     0.00267
    18    C    2  px     Val( 2p)     0.88501
    19    C    2  px     Ryd( 3p)     0.00208
    20    C    2  py     Val( 2p)     0.99819
    21    C    2  py     Ryd( 3p)     0.00275
    22    C    2  pz     Val( 2p)     1.13582
    23    C    2  pz     Ryd( 3p)     0.00179
    24    C    2  dxy    Ryd( 3d)     0.00188
    25    C    2  dxz    Ryd( 3d)     0.00118
    26    C    2  dyz    Ryd( 3d)     0.00084
    27    C    2  dx2y2  Ryd( 3d)     0.00150
    28    C    2  dz2    Ryd( 3d)     0.00128

    29    C    3  S      Cor( 1S)     1.99912
    30    C    3  S      Val( 2S)     1.02312
    31    C    3  S      Ryd( 3S)     0.00178
    32    C    3  px     Val( 2p)     1.03023
    33    C    3  px     Ryd( 3p)     0.00404
    34    C    3  py     Val( 2p)     1.16799
    35    C    3  py     Ryd( 3p)     0.00241
    36    C    3  pz     Val( 2p)     1.21660
    37    C    3  pz     Ryd( 3p)     0.00295
    38    C    3  dxy    Ryd( 3d)     0.00061
    39    C    3  dxz    Ryd( 3d)     0.00044
    40    C    3  dyz    Ryd( 3d)     0.00043
    41    C    3  dx2y2  Ryd( 3d)     0.00072
    42    C    3  dz2    Ryd( 3d)     0.00087

    43    C    4  S      Cor( 1S)     1.99909
    44    C    4  S      Val( 2S)     1.00368
    45    C    4  S      Ryd( 3S)     0.00180
    46    C    4  px     Val( 2p)     1.04267
    47    C    4  px     Ryd( 3p)     0.00329
    48    C    4  py     Val( 2p)     1.15820
    49    C    4  py     Ryd( 3p)     0.00390
    50    C    4  pz     Val( 2p)     1.20740
    51    C    4  pz     Ryd( 3p)     0.00380
    52    C    4  dxy    Ryd( 3d)     0.00061
    53    C    4  dxz    Ryd( 3d)     0.00046
    54    C    4  dyz    Ryd( 3d)     0.00033
    55    C    4  dx2y2  Ryd( 3d)     0.00073
    56    C    4  dz2    Ryd( 3d)     0.00097

    57    C    5  S      Cor( 1S)     1.99897
    58    C    5  S      Val( 2S)     0.94772
    59    C    5  S      Ryd( 3S)     0.00193
    60    C    5  px     Val( 2p)     1.05780
    61    C    5  px     Ryd( 3p)     0.00359
    62    C    5  py     Val( 2p)     0.98701
    63    C    5  py     Ryd( 3p)     0.00290
    64    C    5  pz     Val( 2p)     1.20479
    65    C    5  pz     Ryd( 3p)     0.00332
    66    C    5  dxy    Ryd( 3d)     0.00090
    67    C    5  dxz    Ryd( 3d)     0.00056
    68    C    5  dyz    Ryd( 3d)     0.00055
    69    C    5  dx2y2  Ryd( 3d)     0.00084
    70    C    5  dz2    Ryd( 3d)     0.00114

    71    C    6  S      Cor( 1S)     1.99905
    72    C    6  S      Val( 2S)     1.01689
    73    C    6  S      Ryd( 3S)     0.00158
    74    C    6  px     Val( 2p)     1.12516
    75    C    6  px     Ryd( 3p)     0.00366
    76    C    6  py     Val( 2p)     1.04729
    77    C    6  py     Ryd( 3p)     0.00357
    78    C    6  pz     Val( 2p)     1.20720
    79    C    6  pz     Ryd( 3p)     0.00287
    80    C    6  dxy    Ryd( 3d)     0.00079
    81    C    6  dxz    Ryd( 3d)     0.00043
    82    C    6  dyz    Ryd( 3d)     0.00043
    83    C    6  dx2y2  Ryd( 3d)     0.00058
    84    C    6  dz2    Ryd( 3d)     0.00100

    85    C    7  S      Cor( 1S)     1.99908
    86    C    7  S      Val( 2S)     1.02306
    87    C    7  S      Ryd( 3S)     0.00084
    88    C    7  px     Val( 2p)     1.04193
    89    C    7  px     Ryd( 3p)     0.00207
    90    C    7  py     Val( 2p)     1.11236
    91    C    7  py     Ryd( 3p)     0.00403
    92    C    7  pz     Val( 2p)     1.21815
    93    C    7  pz     Ryd( 3p)     0.00318
    94    C    7  dxy    Ryd( 3d)     0.00065
    95    C    7  dxz    Ryd( 3d)     0.00048
    96    C    7  dyz    Ryd( 3d)     0.00043
    97    C    7  dx2y2  Ryd( 3d)     0.00071
    98    C    7  dz2    Ryd( 3d)     0.00093

    99    C    8  S      Cor( 1S)     1.99910
   100    C    8  S      Val( 2S)     1.02407
   101    C    8  S      Ryd( 3S)     0.00090
   102    C    8  px     Val( 2p)     1.17437
   103    C    8  px     Ryd( 3p)     0.00462
   104    C    8  py     Val( 2p)     0.98665
   105    C    8  py     Ryd( 3p)     0.00231
   106    C    8  pz     Val( 2p)     1.21168
   107    C    8  pz     Ryd( 3p)     0.00285
   108    C    8  dxy    Ryd( 3d)     0.00072
   109    C    8  dxz    Ryd( 3d)     0.00039
   110    C    8  dyz    Ryd( 3d)     0.00049
   111    C    8  dx2y2  Ryd( 3d)     0.00073
   112    C    8  dz2    Ryd( 3d)     0.00096

   113    C    9  S      Cor( 1S)     1.99908
   114    C    9  S      Val( 2S)     1.02263
   115    C    9  S      Ryd( 3S)     0.00082
   116    C    9  px     Val( 2p)     1.10307
   117    C    9  px     Ryd( 3p)     0.00326
   118    C    9  py     Val( 2p)     1.06558
   119    C    9  py     Ryd( 3p)     0.00359
   120    C    9  pz     Val( 2p)     1.20554
   121    C    9  pz     Ryd( 3p)     0.00264
   122    C    9  dxy    Ryd( 3d)     0.00078
   123    C    9  dxz    Ryd( 3d)     0.00041
   124    C    9  dyz    Ryd( 3d)     0.00044
   125    C    9  dx2y2  Ryd( 3d)     0.00059
   126    C    9  dz2    Ryd( 3d)     0.00100

   127    C   10  S      Cor( 1S)     1.99906
   128    C   10  S      Val( 2S)     1.01587
   129    C   10  S      Ryd( 3S)     0.00137
   130    C   10  px     Val( 2p)     1.05170
   131    C   10  px     Ryd( 3p)     0.00284
   132    C   10  py     Val( 2p)     1.11102
   133    C   10  py     Ryd( 3p)     0.00410
   134    C   10  pz     Val( 2p)     1.22009
   135    C   10  pz     Ryd( 3p)     0.00338
   136    C   10  dxy    Ryd( 3d)     0.00069
   137    C   10  dxz    Ryd( 3d)     0.00048
   138    C   10  dyz    Ryd( 3d)     0.00041
   139    C   10  dx2y2  Ryd( 3d)     0.00065
   140    C   10  dz2    Ryd( 3d)     0.00094

   141    H   11  S      Val( 1S)     0.50267
   142    H   11  S      Ryd( 2S)     0.00105
   143    H   11  px     Ryd( 2p)     0.00231
   144    H   11  py     Ryd( 2p)     0.00121
   145    H   11  pz     Ryd( 2p)     0.00127

   146    H   12  S      Val( 1S)     0.75489
   147    H   12  S      Ryd( 2S)     0.00228
   148    H   12  px     Ryd( 2p)     0.00015
   149    H   12  py     Ryd( 2p)     0.00019
   150    H   12  pz     Ryd( 2p)     0.00083

   151    H   13  S      Val( 1S)     0.76047
   152    H   13  S      Ryd( 2S)     0.00231
   153    H   13  px     Ryd( 2p)     0.00015
   154    H   13  py     Ryd( 2p)     0.00069
   155    H   13  pz     Ryd( 2p)     0.00033

   156    H   14  S      Val( 1S)     0.75651
   157    H   14  S      Ryd( 2S)     0.00309
   158    H   14  px     Ryd( 2p)     0.00012
   159    H   14  py     Ryd( 2p)     0.00017
   160    H   14  pz     Ryd( 2p)     0.00073

   161    H   15  S      Val( 1S)     0.76369
   162    H   15  S      Ryd( 2S)     0.00297
   163    H   15  px     Ryd( 2p)     0.00015
   164    H   15  py     Ryd( 2p)     0.00065
   165    H   15  pz     Ryd( 2p)     0.00023

   166    H   16  S      Val( 1S)     0.76900
   167    H   16  S      Ryd( 2S)     0.00268
   168    H   16  px     Ryd( 2p)     0.00011
   169    H   16  py     Ryd( 2p)     0.00018
   170    H   16  pz     Ryd( 2p)     0.00072

   171    H   17  S      Val( 1S)     0.75053
   172    H   17  S      Ryd( 2S)     0.00254
   173    H   17  px     Ryd( 2p)     0.00013
   174    H   17  py     Ryd( 2p)     0.00067
   175    H   17  pz     Ryd( 2p)     0.00025

   176    H   18  S      Val( 1S)     0.75408
   177    H   18  S      Ryd( 2S)     0.00380
   178    H   18  px     Ryd( 2p)     0.00011
   179    H   18  py     Ryd( 2p)     0.00011
   180    H   18  pz     Ryd( 2p)     0.00075

   181    H   19  S      Val( 1S)     0.72762
   182    H   19  S      Ryd( 2S)     0.00196
   183    H   19  px     Ryd( 2p)     0.00038
   184    H   19  py     Ryd( 2p)     0.00046
   185    H   19  pz     Ryd( 2p)     0.00022

   186    H   20  S      Val( 1S)     0.76476
   187    H   20  S      Ryd( 2S)     0.00282
   188    H   20  px     Ryd( 2p)     0.00013
   189    H   20  py     Ryd( 2p)     0.00013
   190    H   20  pz     Ryd( 2p)     0.00074

   191    H   21  S      Val( 1S)     0.70793
   192    H   21  S      Ryd( 2S)     0.00176
   193    H   21  px     Ryd( 2p)     0.00018
   194    H   21  py     Ryd( 2p)     0.00064
   195    H   21  pz     Ryd( 2p)     0.00026

   196    H   22  S      Val( 1S)     0.76454
   197    H   22  S      Ryd( 2S)     0.00263
   198    H   22  px     Ryd( 2p)     0.00013
   199    H   22  py     Ryd( 2p)     0.00017
   200    H   22  pz     Ryd( 2p)     0.00072

   201    H   23  S      Val( 1S)     0.74317
   202    H   23  S      Ryd( 2S)     0.00184
   203    H   23  px     Ryd( 2p)     0.00064
   204    H   23  py     Ryd( 2p)     0.00015
   205    H   23  pz     Ryd( 2p)     0.00021

   206    H   24  S      Val( 1S)     0.76611
   207    H   24  S      Ryd( 2S)     0.00263
   208    H   24  px     Ryd( 2p)     0.00018
   209    H   24  py     Ryd( 2p)     0.00012
   210    H   24  pz     Ryd( 2p)     0.00072

   211    H   25  S      Val( 1S)     0.71318
   212    H   25  S      Ryd( 2S)     0.00177
   213    H   25  px     Ryd( 2p)     0.00042
   214    H   25  py     Ryd( 2p)     0.00044
   215    H   25  pz     Ryd( 2p)     0.00021

   216    H   26  S      Val( 1S)     0.76546
   217    H   26  S      Ryd( 2S)     0.00262
   218    H   26  px     Ryd( 2p)     0.00015
   219    H   26  py     Ryd( 2p)     0.00013
   220    H   26  pz     Ryd( 2p)     0.00074

   221    H   27  S      Val( 1S)     0.76536
   222    H   27  S      Ryd( 2S)     0.00274
   223    H   27  px     Ryd( 2p)     0.00012
   224    H   27  py     Ryd( 2p)     0.00017
   225    H   27  pz     Ryd( 2p)     0.00072

   226    H   28  S      Val( 1S)     0.71925
   227    H   28  S      Ryd( 2S)     0.00188
   228    H   28  px     Ryd( 2p)     0.00015
   229    H   28  py     Ryd( 2p)     0.00064
   230    H   28  pz     Ryd( 2p)     0.00026

 WARNING:  1 low occupancy (<1.9990e) core orbital  found on  C    5


 Summary of Natural Population Analysis:                  
                                                          
                                       Natural Population 
                Natural  -----------------------------------------------
    Atom  No    Charge         Core      Valence    Rydberg      Total
 -----------------------------------------------------------------------
      O    1   -0.49448      1.99975     6.48457    0.01017     8.49448
      C    2   -0.04986      1.99904     4.03485    0.01596     6.04986
      C    3   -0.45133      1.99912     4.43795    0.01427     6.45133
      C    4   -0.42695      1.99909     4.41195    0.01591     6.42695
      C    5   -0.21204      1.99897     4.19732    0.01575     6.21204
      C    6   -0.41051      1.99905     4.39655    0.01491     6.41051
      C    7   -0.40789      1.99908     4.39549    0.01332     6.40789
      C    8   -0.40982      1.99910     4.39677    0.01396     6.40982
      C    9   -0.40941      1.99908     4.39681    0.01352     6.40941
      C   10   -0.41260      1.99906     4.39868    0.01486     6.41260
      H   11    0.49149      0.00000     0.50267    0.00584     0.50851
      H   12    0.24165      0.00000     0.75489    0.00346     0.75835
      H   13    0.23605      0.00000     0.76047    0.00347     0.76395
      H   14    0.23938      0.00000     0.75651    0.00410     0.76062
      H   15    0.23232      0.00000     0.76369    0.00399     0.76768
      H   16    0.22731      0.00000     0.76900    0.00369     0.77269
      H   17    0.24588      0.00000     0.75053    0.00359     0.75412
      H   18    0.24114      0.00000     0.75408    0.00478     0.75886
      H   19    0.26937      0.00000     0.72762    0.00301     0.73063
      H   20    0.23142      0.00000     0.76476    0.00381     0.76858
      H   21    0.28923      0.00000     0.70793    0.00284     0.71077
      H   22    0.23182      0.00000     0.76454    0.00364     0.76818
      H   23    0.25399      0.00000     0.74317    0.00284     0.74601
      H   24    0.23024      0.00000     0.76611    0.00365     0.76976
      H   25    0.28398      0.00000     0.71318    0.00284     0.71602
      H   26    0.23090      0.00000     0.76546    0.00364     0.76910
      H   27    0.23090      0.00000     0.76536    0.00374     0.76910
      H   28    0.27782      0.00000     0.71925    0.00294     0.72218
 =======================================================================
   * Total *    1.00000     19.99134    58.80017    0.20850    79.00000

                                 Natural Population      
 --------------------------------------------------------
   Core                      19.99134 ( 99.9567% of  20)
   Valence                   58.80017 ( 99.6613% of  59)
   Natural Minimal Basis     78.79150 ( 99.7361% of  79)
   Natural Rydberg Basis      0.20850 (  0.2639% of  79)
 --------------------------------------------------------

    Atom  No          Natural Electron Configuration
 ----------------------------------------------------------------------------
      O    1      [core]2S( 1.69)2p( 4.80)
      C    2      [core]2S( 1.02)2p( 3.02)3p( 0.01)3d( 0.01)
      C    3      [core]2S( 1.02)2p( 3.41)3p( 0.01)
      C    4      [core]2S( 1.00)2p( 3.41)3p( 0.01)
      C    5      [core]2S( 0.95)2p( 3.25)3p( 0.01)
      C    6      [core]2S( 1.02)2p( 3.38)3p( 0.01)
      C    7      [core]2S( 1.02)2p( 3.37)3p( 0.01)
      C    8      [core]2S( 1.02)2p( 3.37)3p( 0.01)
      C    9      [core]2S( 1.02)2p( 3.37)3p( 0.01)
      C   10      [core]2S( 1.02)2p( 3.38)3p( 0.01)
      H   11            1S( 0.50)
      H   12            1S( 0.75)
      H   13            1S( 0.76)
      H   14            1S( 0.76)
      H   15            1S( 0.76)
      H   16            1S( 0.77)
      H   17            1S( 0.75)
      H   18            1S( 0.75)
      H   19            1S( 0.73)
      H   20            1S( 0.76)
      H   21            1S( 0.71)
      H   22            1S( 0.76)
      H   23            1S( 0.74)
      H   24            1S( 0.77)
      H   25            1S( 0.71)
      H   26            1S( 0.77)
      H   27            1S( 0.77)
      H   28            1S( 0.72)


 ***************************************************
 *******         Alpha spin orbitals         *******
 ***************************************************


 NATURAL POPULATIONS:  Natural atomic orbital occupancies 
                                                          
   NAO  Atom  No  lang   Type(AO)    Occupancy      Energy
 ----------------------------------------------------------
     1    O    1  S      Cor( 1S)     0.99988     -19.18428
     2    O    1  S      Val( 2S)     0.84800      -1.09045
     3    O    1  S      Ryd( 3S)     0.00054       1.21636
     4    O    1  px     Val( 2p)     0.73053      -0.48488
     5    O    1  px     Ryd( 3p)     0.00112       1.03197
     6    O    1  py     Val( 2p)     0.88367      -0.51866
     7    O    1  py     Ryd( 3p)     0.00042       0.88591
     8    O    1  pz     Val( 2p)     0.95390      -0.52865
     9    O    1  pz     Ryd( 3p)     0.00064       0.86916
    10    O    1  dxy    Ryd( 3d)     0.00056       2.93454
    11    O    1  dxz    Ryd( 3d)     0.00025       2.71365
    12    O    1  dyz    Ryd( 3d)     0.00058       2.60839
    13    O    1  dx2y2  Ryd( 3d)     0.00044       2.78461
    14    O    1  dz2    Ryd( 3d)     0.00041       2.67130

    15    C    2  S      Cor( 1S)     0.99952     -10.30825
    16    C    2  S      Val( 2S)     0.50627      -0.40339
    17    C    2  S      Ryd( 3S)     0.00129       0.62941
    18    C    2  px     Val( 2p)     0.44059      -0.24885
    19    C    2  px     Ryd( 3p)     0.00103       0.38841
    20    C    2  py     Val( 2p)     0.50077      -0.24860
    21    C    2  py     Ryd( 3p)     0.00135       0.42645
    22    C    2  pz     Val( 2p)     0.58103      -0.26155
    23    C    2  pz     Ryd( 3p)     0.00082       0.48133
    24    C    2  dxy    Ryd( 3d)     0.00092       2.02628
    25    C    2  dxz    Ryd( 3d)     0.00058       1.89294
    26    C    2  dyz    Ryd( 3d)     0.00046       2.00272
    27    C    2  dx2y2  Ryd( 3d)     0.00077       2.05864
    28    C    2  dz2    Ryd( 3d)     0.00072       2.20299

    29    C    3  S      Cor( 1S)     0.99956     -10.21642
    30    C    3  S      Val( 2S)     0.51154      -0.36659
    31    C    3  S      Ryd( 3S)     0.00089       0.75296
    32    C    3  px     Val( 2p)     0.51644      -0.22935
    33    C    3  px     Ryd( 3p)     0.00205       0.53840
    34    C    3  py     Val( 2p)     0.58602      -0.22720
    35    C    3  py     Ryd( 3p)     0.00120       0.49103
    36    C    3  pz     Val( 2p)     0.60914      -0.23065
    37    C    3  pz     Ryd( 3p)     0.00149       0.56967
    38    C    3  dxy    Ryd( 3d)     0.00030       2.07637
    39    C    3  dxz    Ryd( 3d)     0.00023       1.95150
    40    C    3  dyz    Ryd( 3d)     0.00022       2.03478
    41    C    3  dx2y2  Ryd( 3d)     0.00036       2.13861
    42    C    3  dz2    Ryd( 3d)     0.00044       2.28752

    43    C    4  S      Cor( 1S)     0.99954     -10.21283
    44    C    4  S      Val( 2S)     0.50146      -0.35336
    45    C    4  S      Ryd( 3S)     0.00091       0.80990
    46    C    4  px     Val( 2p)     0.52032      -0.22067
    47    C    4  px     Ryd( 3p)     0.00166       0.56116
    48    C    4  py     Val( 2p)     0.58615      -0.23025
    49    C    4  py     Ryd( 3p)     0.00208       0.57857
    50    C    4  pz     Val( 2p)     0.60433      -0.22949
    51    C    4  pz     Ryd( 3p)     0.00191       0.61245
    52    C    4  dxy    Ryd( 3d)     0.00032       2.07615
    53    C    4  dxz    Ryd( 3d)     0.00023       1.97956
    54    C    4  dyz    Ryd( 3d)     0.00017       2.00711
    55    C    4  dx2y2  Ryd( 3d)     0.00038       2.16268
    56    C    4  dz2    Ryd( 3d)     0.00049       2.30201

    57    C    5  S      Cor( 1S)     0.99948     -10.22486
    58    C    5  S      Val( 2S)     0.47436      -0.34522
    59    C    5  S      Ryd( 3S)     0.00096       0.84295
    60    C    5  px     Val( 2p)     0.52987      -0.23639
    61    C    5  px     Ryd( 3p)     0.00179       0.66893
    62    C    5  py     Val( 2p)     0.53181      -0.24344
    63    C    5  py     Ryd( 3p)     0.00152       0.57264
    64    C    5  pz     Val( 2p)     0.60405      -0.23799
    65    C    5  pz     Ryd( 3p)     0.00168       0.68904
    66    C    5  dxy    Ryd( 3d)     0.00051       2.09519
    67    C    5  dxz    Ryd( 3d)     0.00028       1.94621
    68    C    5  dyz    Ryd( 3d)     0.00031       1.93584
    69    C    5  dx2y2  Ryd( 3d)     0.00045       2.04604
    70    C    5  dz2    Ryd( 3d)     0.00058       2.31313

    71    C    6  S      Cor( 1S)     0.99953     -10.21641
    72    C    6  S      Val( 2S)     0.50851      -0.36244
    73    C    6  S      Ryd( 3S)     0.00081       0.83777
    74    C    6  px     Val( 2p)     0.56134      -0.22978
    75    C    6  px     Ryd( 3p)     0.00188       0.58156
    76    C    6  py     Val( 2p)     0.55963      -0.23109
    77    C    6  py     Ryd( 3p)     0.00188       0.53182
    78    C    6  pz     Val( 2p)     0.60414      -0.23075
    79    C    6  pz     Ryd( 3p)     0.00150       0.56255
    80    C    6  dxy    Ryd( 3d)     0.00046       2.16934
    81    C    6  dxz    Ryd( 3d)     0.00022       1.97382
    82    C    6  dyz    Ryd( 3d)     0.00024       1.98273
    83    C    6  dx2y2  Ryd( 3d)     0.00031       2.05719
    84    C    6  dz2    Ryd( 3d)     0.00050       2.31122

    85    C    7  S      Cor( 1S)     0.99954     -10.21170
    86    C    7  S      Val( 2S)     0.51118      -0.35787
    87    C    7  S      Ryd( 3S)     0.00043       0.84937
    88    C    7  px     Val( 2p)     0.52005      -0.21273
    89    C    7  px     Ryd( 3p)     0.00110       0.44970
    90    C    7  py     Val( 2p)     0.58647      -0.22564
    91    C    7  py     Ryd( 3p)     0.00221       0.55334
    92    C    7  pz     Val( 2p)     0.60956      -0.22175
    93    C    7  pz     Ryd( 3p)     0.00167       0.57899
    94    C    7  dxy    Ryd( 3d)     0.00037       2.09045
    95    C    7  dxz    Ryd( 3d)     0.00024       1.95228
    96    C    7  dyz    Ryd( 3d)     0.00023       2.06208
    97    C    7  dx2y2  Ryd( 3d)     0.00039       2.09614
    98    C    7  dz2    Ryd( 3d)     0.00047       2.28101

    99    C    8  S      Cor( 1S)     0.99955     -10.20714
   100    C    8  S      Val( 2S)     0.51242      -0.35204
   101    C    8  S      Ryd( 3S)     0.00044       0.84159
   102    C    8  px     Val( 2p)     0.58813      -0.21368
   103    C    8  px     Ryd( 3p)     0.00231       0.57125
   104    C    8  py     Val( 2p)     0.52362      -0.21384
   105    C    8  py     Ryd( 3p)     0.00123       0.45657
   106    C    8  pz     Val( 2p)     0.60631      -0.21559
   107    C    8  pz     Ryd( 3p)     0.00144       0.56525
   108    C    8  dxy    Ryd( 3d)     0.00039       2.09897
   109    C    8  dxz    Ryd( 3d)     0.00019       2.02994
   110    C    8  dyz    Ryd( 3d)     0.00027       1.97048
   111    C    8  dx2y2  Ryd( 3d)     0.00037       2.09987
   112    C    8  dz2    Ryd( 3d)     0.00049       2.29914

   113    C    9  S      Cor( 1S)     0.99954     -10.20906
   114    C    9  S      Val( 2S)     0.51111      -0.35493
   115    C    9  S      Ryd( 3S)     0.00042       0.84991
   116    C    9  px     Val( 2p)     0.55172      -0.21330
   117    C    9  px     Ryd( 3p)     0.00176       0.51404
   118    C    9  py     Val( 2p)     0.56195      -0.22108
   119    C    9  py     Ryd( 3p)     0.00192       0.52685
   120    C    9  pz     Val( 2p)     0.60264      -0.21758
   121    C    9  pz     Ryd( 3p)     0.00136       0.54728
   122    C    9  dxy    Ryd( 3d)     0.00045       2.16448
   123    C    9  dxz    Ryd( 3d)     0.00020       1.97780
   124    C    9  dyz    Ryd( 3d)     0.00024       1.99302
   125    C    9  dx2y2  Ryd( 3d)     0.00031       2.04348
   126    C    9  dz2    Ryd( 3d)     0.00050       2.31572

   127    C   10  S      Cor( 1S)     0.99953     -10.21156
   128    C   10  S      Val( 2S)     0.50764      -0.35779
   129    C   10  S      Ryd( 3S)     0.00070       0.85084
   130    C   10  px     Val( 2p)     0.52714      -0.22010
   131    C   10  px     Ryd( 3p)     0.00145       0.52936
   132    C   10  py     Val( 2p)     0.58123      -0.22822
   133    C   10  py     Ryd( 3p)     0.00220       0.55080
   134    C   10  pz     Val( 2p)     0.61035      -0.22793
   135    C   10  pz     Ryd( 3p)     0.00180       0.60637
   136    C   10  dxy    Ryd( 3d)     0.00040       2.09696
   137    C   10  dxz    Ryd( 3d)     0.00024       1.96258
   138    C   10  dyz    Ryd( 3d)     0.00022       2.05575
   139    C   10  dx2y2  Ryd( 3d)     0.00035       2.10570
   140    C   10  dz2    Ryd( 3d)     0.00048       2.27970

   141    H   11  S      Val( 1S)     0.24738      -0.06038
   142    H   11  S      Ryd( 2S)     0.00051       0.24947
   143    H   11  px     Ryd( 2p)     0.00114       2.16897
   144    H   11  py     Ryd( 2p)     0.00062       1.62737
   145    H   11  pz     Ryd( 2p)     0.00070       1.53285

   146    H   12  S      Val( 1S)     0.39845      -0.11409
   147    H   12  S      Ryd( 2S)     0.00114       0.20389
   148    H   12  px     Ryd( 2p)     0.00008       1.59124
   149    H   12  py     Ryd( 2p)     0.00010       1.64744
   150    H   12  pz     Ryd( 2p)     0.00044       2.16563

   151    H   13  S      Val( 1S)     0.39783      -0.11282
   152    H   13  S      Ryd( 2S)     0.00111       0.20655
   153    H   13  px     Ryd( 2p)     0.00008       1.61651
   154    H   13  py     Ryd( 2p)     0.00038       2.09473
   155    H   13  pz     Ryd( 2p)     0.00016       1.70711

   156    H   14  S      Val( 1S)     0.37970      -0.06194
   157    H   14  S      Ryd( 2S)     0.00152       0.24180
   158    H   14  px     Ryd( 2p)     0.00006       1.71980
   159    H   14  py     Ryd( 2p)     0.00009       1.67334
   160    H   14  pz     Ryd( 2p)     0.00036       2.23009

   161    H   15  S      Val( 1S)     0.38139      -0.06359
   162    H   15  S      Ryd( 2S)     0.00149       0.27539
   163    H   15  px     Ryd( 2p)     0.00007       1.73945
   164    H   15  py     Ryd( 2p)     0.00032       2.15264
   165    H   15  pz     Ryd( 2p)     0.00012       1.75911

   166    H   16  S      Val( 1S)     0.38459      -0.06984
   167    H   16  S      Ryd( 2S)     0.00133       0.26035
   168    H   16  px     Ryd( 2p)     0.00005       1.74620
   169    H   16  py     Ryd( 2p)     0.00009       1.72052
   170    H   16  pz     Ryd( 2p)     0.00036       2.23442

   171    H   17  S      Val( 1S)     0.38327      -0.07234
   172    H   17  S      Ryd( 2S)     0.00124       0.25599
   173    H   17  px     Ryd( 2p)     0.00007       1.72801
   174    H   17  py     Ryd( 2p)     0.00034       2.15561
   175    H   17  pz     Ryd( 2p)     0.00013       1.74815

   176    H   18  S      Val( 1S)     0.37619      -0.05804
   177    H   18  S      Ryd( 2S)     0.00190       0.26104
   178    H   18  px     Ryd( 2p)     0.00006       1.81527
   179    H   18  py     Ryd( 2p)     0.00006       1.72240
   180    H   18  pz     Ryd( 2p)     0.00037       2.22919

   181    H   19  S      Val( 1S)     0.37780      -0.06284
   182    H   19  S      Ryd( 2S)     0.00100       0.27249
   183    H   19  px     Ryd( 2p)     0.00021       1.93935
   184    H   19  py     Ryd( 2p)     0.00022       1.96473
   185    H   19  pz     Ryd( 2p)     0.00012       1.73891

   186    H   20  S      Val( 1S)     0.38137      -0.06472
   187    H   20  S      Ryd( 2S)     0.00141       0.25843
   188    H   20  px     Ryd( 2p)     0.00006       1.73144
   189    H   20  py     Ryd( 2p)     0.00007       1.69723
   190    H   20  pz     Ryd( 2p)     0.00037       2.23158

   191    H   21  S      Val( 1S)     0.37481      -0.05277
   192    H   21  S      Ryd( 2S)     0.00098       0.22693
   193    H   21  px     Ryd( 2p)     0.00010       1.69925
   194    H   21  py     Ryd( 2p)     0.00033       2.10524
   195    H   21  pz     Ryd( 2p)     0.00015       1.78280

   196    H   22  S      Val( 1S)     0.38162      -0.05442
   197    H   22  S      Ryd( 2S)     0.00132       0.25416
   198    H   22  px     Ryd( 2p)     0.00006       1.64932
   199    H   22  py     Ryd( 2p)     0.00009       1.74862
   200    H   22  pz     Ryd( 2p)     0.00036       2.23168

   201    H   23  S      Val( 1S)     0.37056      -0.03037
   202    H   23  S      Ryd( 2S)     0.00092       0.23857
   203    H   23  px     Ryd( 2p)     0.00032       2.15102
   204    H   23  py     Ryd( 2p)     0.00008       1.71954
   205    H   23  pz     Ryd( 2p)     0.00010       1.78287

   206    H   24  S      Val( 1S)     0.38204      -0.04974
   207    H   24  S      Ryd( 2S)     0.00132       0.25721
   208    H   24  px     Ryd( 2p)     0.00009       1.74705
   209    H   24  py     Ryd( 2p)     0.00006       1.65693
   210    H   24  pz     Ryd( 2p)     0.00036       2.23898

   211    H   25  S      Val( 1S)     0.37392      -0.04762
   212    H   25  S      Ryd( 2S)     0.00096       0.22999
   213    H   25  px     Ryd( 2p)     0.00023       1.92016
   214    H   25  py     Ryd( 2p)     0.00022       1.94514
   215    H   25  pz     Ryd( 2p)     0.00011       1.73739

   216    H   26  S      Val( 1S)     0.38199      -0.05254
   217    H   26  S      Ryd( 2S)     0.00131       0.25586
   218    H   26  px     Ryd( 2p)     0.00008       1.69318
   219    H   26  py     Ryd( 2p)     0.00007       1.70433
   220    H   26  pz     Ryd( 2p)     0.00037       2.24083

   221    H   27  S      Val( 1S)     0.38205      -0.06149
   222    H   27  S      Ryd( 2S)     0.00138       0.26108
   223    H   27  px     Ryd( 2p)     0.00006       1.70934
   224    H   27  py     Ryd( 2p)     0.00009       1.74089
   225    H   27  pz     Ryd( 2p)     0.00036       2.22898

   226    H   28  S      Val( 1S)     0.37728      -0.06015
   227    H   28  S      Ryd( 2S)     0.00103       0.23913
   228    H   28  px     Ryd( 2p)     0.00008       1.73901
   229    H   28  py     Ryd( 2p)     0.00032       2.10482
   230    H   28  pz     Ryd( 2p)     0.00014       1.79404


 Summary of Natural Population Analysis:                  
                                                          
                                       Natural Population 
                Natural  -----------------------------------------------
    Atom  No    Charge         Core      Valence    Rydberg      Total
 -----------------------------------------------------------------------
      O    1   -0.42093      0.99988     3.41610    0.00496     4.42093
      C    2   -0.03613      0.99952     2.02866    0.00796     3.03613
      C    3   -0.22987      0.99956     2.22314    0.00717     3.22987
      C    4   -0.21996      0.99954     2.21227    0.00815     3.21996
      C    5   -0.14763      0.99948     2.14009    0.00806     3.14763
      C    6   -0.24095      0.99953     2.23363    0.00779     3.24095
      C    7   -0.23392      0.99954     2.22725    0.00713     3.23392
      C    8   -0.23716      0.99955     2.23048    0.00714     3.23716
      C    9   -0.23411      0.99954     2.22742    0.00715     3.23411
      C   10   -0.23372      0.99953     2.22636    0.00783     3.23372
      H   11    0.24965      0.00000     0.24738    0.00297     0.25035
      H   12    0.09979      0.00000     0.39845    0.00176     0.40021
      H   13    0.10045      0.00000     0.39783    0.00172     0.39955
      H   14    0.11826      0.00000     0.37970    0.00203     0.38174
      H   15    0.11660      0.00000     0.38139    0.00200     0.38340
      H   16    0.11358      0.00000     0.38459    0.00184     0.38642
      H   17    0.11496      0.00000     0.38327    0.00177     0.38504
      H   18    0.12142      0.00000     0.37619    0.00239     0.37858
      H   19    0.12066      0.00000     0.37780    0.00155     0.37934
      H   20    0.11672      0.00000     0.38137    0.00190     0.38328
      H   21    0.12364      0.00000     0.37481    0.00155     0.37636
      H   22    0.11655      0.00000     0.38162    0.00183     0.38345
      H   23    0.12802      0.00000     0.37056    0.00142     0.37198
      H   24    0.11614      0.00000     0.38204    0.00182     0.38386
      H   25    0.12457      0.00000     0.37392    0.00152     0.37543
      H   26    0.11618      0.00000     0.38199    0.00182     0.38382
      H   27    0.11607      0.00000     0.38205    0.00188     0.38393
      H   28    0.12115      0.00000     0.37728    0.00158     0.37885
 =======================================================================
   * Total *   -0.00000      9.99567    29.89763    0.10671    40.00000

                                 Natural Population      
 --------------------------------------------------------
   Core                       9.99567 ( 99.9567% of  10)
   Valence                   29.89763 ( 99.6588% of  30)
   Natural Minimal Basis     39.89329 ( 99.7332% of  40)
   Natural Rydberg Basis      0.10671 (  0.2668% of  40)
 --------------------------------------------------------

    Atom  No          Natural Electron Configuration
 ----------------------------------------------------------------------------
      O    1      [core]2S( 0.85)2p( 2.57)
      C    2      [core]2S( 0.51)2p( 1.52)
      C    3      [core]2S( 0.51)2p( 1.71)
      C    4      [core]2S( 0.50)2p( 1.71)3p( 0.01)
      C    5      [core]2S( 0.47)2p( 1.67)
      C    6      [core]2S( 0.51)2p( 1.73)3p( 0.01)
      C    7      [core]2S( 0.51)2p( 1.72)
      C    8      [core]2S( 0.51)2p( 1.72)
      C    9      [core]2S( 0.51)2p( 1.72)3p( 0.01)
      C   10      [core]2S( 0.51)2p( 1.72)3p( 0.01)
      H   11            1S( 0.25)
      H   12            1S( 0.40)
      H   13            1S( 0.40)
      H   14            1S( 0.38)
      H   15            1S( 0.38)
      H   16            1S( 0.38)
      H   17            1S( 0.38)
      H   18            1S( 0.38)
      H   19            1S( 0.38)
      H   20            1S( 0.38)
      H   21            1S( 0.37)
      H   22            1S( 0.38)
      H   23            1S( 0.37)
      H   24            1S( 0.38)
      H   25            1S( 0.37)
      H   26            1S( 0.38)
      H   27            1S( 0.38)
      H   28            1S( 0.38)


 NATURAL BOND ORBITAL ANALYSIS, alpha spin orbitals:

                       Occupancies       Lewis Structure    Low   High
           Occ.    -------------------  -----------------   occ   occ
  Cycle   Thresh.   Lewis   Non-Lewis     CR  BD  3C  LP    (L)   (NL)   Dev
 =============================================================================
   1(1)    0.90    39.68727   0.31273     10  28   0   2     0      0    0.01
 -----------------------------------------------------------------------------

 Structure accepted: No low occupancy Lewis orbitals

 --------------------------------------------------------
   Core                      9.99567 ( 99.957% of  10)
   Valence Lewis            29.69160 ( 98.972% of  30)
  ==================       ============================
   Total Lewis              39.68727 ( 99.218% of  40)
  -----------------------------------------------------
   Valence non-Lewis         0.23590 (  0.590% of  40)
   Rydberg non-Lewis         0.07683 (  0.192% of  40)
  ==================       ============================
   Total non-Lewis           0.31273 (  0.782% of  40)
 --------------------------------------------------------


       (Occupancy)   Bond orbital/ Coefficients/ Hybrids
 ---------------------------------------------------------------------------------
     1. (0.99776) BD ( 1) O   1 - C   2  
                ( 69.26%)   0.8322* O   1 s( 32.49%)p 2.08( 67.45%)d 0.00(  0.06%)
                                           -0.0001  0.5700  0.0008  0.5513  0.0008
                                           -0.5484  0.0034  0.2641 -0.0016 -0.0157
                                            0.0085 -0.0145 -0.0085 -0.0064
                ( 30.74%)   0.5545* C   2 s( 20.55%)p 3.85( 79.13%)d 0.02(  0.32%)
                                            0.0000  0.4511  0.0457 -0.6464 -0.0291
                                            0.5510  0.0264 -0.2611 -0.0124 -0.0442
                                            0.0208 -0.0170  0.0073 -0.0206
     2. (0.99486) BD ( 1) O   1 - H  11  
                ( 75.21%)   0.8672* O   1 s( 19.95%)p 4.01( 79.97%)d 0.00(  0.08%)
                                           -0.0001 -0.4462 -0.0186  0.8259  0.0333
                                            0.2618 -0.0077 -0.2187  0.0016 -0.0218
                                            0.0146  0.0082 -0.0067  0.0068
                ( 24.79%)   0.4979* H  11 s( 99.52%)p 0.00(  0.48%)
                                           -0.9976  0.0044 -0.0654 -0.0169  0.0153
     3. (0.99148) BD ( 1) C   2 - C   3  
                ( 50.32%)   0.7094* C   2 s( 30.74%)p 2.25( 69.22%)d 0.00(  0.04%)
                                            0.0003  0.5544  0.0031  0.7392 -0.0180
                                            0.3025  0.0066 -0.2323 -0.0030  0.0127
                                           -0.0091 -0.0034  0.0101 -0.0068
                ( 49.68%)   0.7048* C   3 s( 26.91%)p 2.71( 73.04%)d 0.00(  0.05%)
                                            0.0003  0.5184  0.0184 -0.7640 -0.0141
                                           -0.3036  0.0087  0.2328 -0.0045  0.0123
                                           -0.0097 -0.0040  0.0131 -0.0088
     4. (0.99405) BD ( 1) C   2 - H  12  
                ( 60.68%)   0.7790* C   2 s( 24.36%)p 3.10( 75.58%)d 0.00(  0.06%)
                                           -0.0000  0.4934 -0.0115 -0.0686 -0.0077
                                           -0.0735 -0.0061  0.8635 -0.0062  0.0019
                                           -0.0031 -0.0028 -0.0000  0.0237
                ( 39.32%)   0.6271* H  12 s( 99.90%)p 0.00(  0.10%)
                                            0.9995 -0.0055  0.0003  0.0050 -0.0317
     5. (0.99396) BD ( 1) C   2 - H  13  
                ( 60.73%)   0.7793* C   2 s( 24.45%)p 3.09( 75.50%)d 0.00(  0.06%)
                                           -0.0000  0.4943 -0.0113 -0.1684 -0.0066
                                           -0.7718  0.0032 -0.3615  0.0089  0.0079
                                            0.0019  0.0156 -0.0154 -0.0050
                ( 39.27%)   0.6266* H  13 s( 99.90%)p 0.00(  0.10%)
                                            0.9995 -0.0067  0.0038  0.0296  0.0117
     6. (0.98874) BD ( 1) C   3 - C   4  
                ( 50.09%)   0.7078* C   3 s( 28.74%)p 2.48( 71.22%)d 0.00(  0.04%)
                                            0.0002  0.5361  0.0042  0.6364 -0.0036
                                           -0.4952 -0.0024  0.2490  0.0019 -0.0152
                                            0.0081 -0.0082  0.0014 -0.0072
                ( 49.91%)   0.7064* C   4 s( 28.00%)p 2.57( 71.95%)d 0.00(  0.05%)
                                            0.0003  0.5290  0.0103 -0.6335 -0.0013
                                            0.5070 -0.0022 -0.2472 -0.0013 -0.0166
                                            0.0083 -0.0062  0.0041 -0.0084
     7. (0.98768) BD ( 1) C   3 - H  14  
                ( 62.04%)   0.7877* C   3 s( 22.09%)p 3.53( 77.87%)d 0.00(  0.04%)
                                            0.0001 -0.4699  0.0086 -0.0162  0.0018
                                           -0.0878 -0.0133  0.8778 -0.0066  0.0001
                                           -0.0013  0.0023 -0.0004 -0.0202
                ( 37.96%)   0.6161* H  14 s( 99.91%)p 0.00(  0.09%)
                                           -0.9995  0.0043  0.0005  0.0050 -0.0293
     8. (0.98731) BD ( 1) C   3 - H  15  
                ( 61.85%)   0.7864* C   3 s( 22.28%)p 3.49( 77.68%)d 0.00(  0.04%)
                                           -0.0001  0.4720 -0.0086  0.1007 -0.0047
                                            0.8087  0.0003  0.3352 -0.0151  0.0018
                                            0.0009  0.0138 -0.0141 -0.0051
                ( 38.15%)   0.6177* H  15 s( 99.92%)p 0.00(  0.08%)
                                            0.9996 -0.0043 -0.0025 -0.0275 -0.0092
     9. (0.98655) BD ( 1) C   4 - C   5  
                ( 49.28%)   0.7020* C   4 s( 28.98%)p 2.45( 70.98%)d 0.00(  0.04%)
                                            0.0004  0.5383  0.0056  0.7574 -0.0063
                                            0.2548 -0.0098 -0.2664 -0.0051  0.0097
                                           -0.0100 -0.0034  0.0120 -0.0072
                ( 50.72%)   0.7122* C   5 s( 27.09%)p 2.69( 72.86%)d 0.00(  0.04%)
                                            0.0003  0.5204  0.0116 -0.7763  0.0056
                                           -0.2291 -0.0094  0.2707 -0.0107  0.0083
                                           -0.0115 -0.0030  0.0126 -0.0070
    10. (0.98895) BD ( 1) C   4 - H  16  
                ( 61.63%)   0.7851* C   4 s( 21.41%)p 3.67( 78.54%)d 0.00(  0.05%)
                                           -0.0002  0.4626 -0.0078 -0.0003 -0.0041
                                           -0.0514 -0.0151  0.8846 -0.0005  0.0000
                                           -0.0004 -0.0018 -0.0005  0.0211
                ( 38.37%)   0.6194* H  16 s( 99.91%)p 0.00(  0.09%)
                                            0.9996 -0.0048 -0.0010  0.0035 -0.0291
    11. (0.98896) BD ( 1) C   4 - H  17  
                ( 61.68%)   0.7854* C   4 s( 21.61%)p 3.63( 78.35%)d 0.00(  0.05%)
                                            0.0001 -0.4648  0.0041  0.1560 -0.0003
                                            0.8212  0.0005  0.2907 -0.0134 -0.0064
                                           -0.0025 -0.0117  0.0153  0.0070
                ( 38.32%)   0.6190* H  17 s( 99.91%)p 0.00(  0.09%)
                                           -0.9996  0.0036 -0.0041 -0.0281 -0.0088
    12. (0.98702) BD ( 1) C   5 - C   6  
                ( 50.64%)   0.7116* C   5 s( 26.22%)p 2.81( 73.72%)d 0.00(  0.06%)
                                            0.0001  0.5121  0.0019  0.2249 -0.0118
                                            0.7677  0.0127  0.3113 -0.0017  0.0101
                                            0.0048  0.0142 -0.0150 -0.0075
                ( 49.36%)   0.7025* C   6 s( 27.89%)p 2.58( 72.05%)d 0.00(  0.06%)
                                            0.0003  0.5281 -0.0012 -0.2392 -0.0127
                                           -0.7532  0.0037 -0.3093 -0.0093  0.0099
                                            0.0041  0.0140 -0.0154 -0.0077
    13. (0.98671) BD ( 1) C   5 - C  10  
                ( 51.10%)   0.7148* C   5 s( 26.39%)p 2.79( 73.55%)d 0.00(  0.06%)
                                            0.0002  0.5137  0.0033  0.5874 -0.0120
                                           -0.5934 -0.0149  0.1946 -0.0091 -0.0189
                                            0.0073 -0.0064  0.0003 -0.0100
                ( 48.90%)   0.6993* C  10 s( 27.92%)p 2.58( 72.03%)d 0.00(  0.06%)
                                            0.0003  0.5284 -0.0005 -0.5849 -0.0103
                                            0.5828 -0.0095 -0.1953 -0.0103 -0.0192
                                            0.0063 -0.0066 -0.0011 -0.0102
    14. (0.98321) BD ( 1) C   5 - H  18  
                ( 62.56%)   0.7910* C   5 s( 20.28%)p 3.93( 79.67%)d 0.00(  0.05%)
                                            0.0003 -0.4502  0.0117  0.0291  0.0041
                                           -0.0691  0.0048  0.8894 -0.0015  0.0003
                                            0.0002  0.0032  0.0006 -0.0211
                ( 37.44%)   0.6119* H  18 s( 99.91%)p 0.00(  0.09%)
                                           -0.9995  0.0079 -0.0022  0.0017 -0.0301
    15. (0.99071) BD ( 1) C   6 - C   7  
                ( 50.82%)   0.7129* C   6 s( 27.91%)p 2.58( 72.05%)d 0.00(  0.04%)
                                            0.0002  0.5282  0.0061  0.7763 -0.0092
                                            0.2283  0.0292 -0.2544  0.0021  0.0066
                                           -0.0110 -0.0022  0.0136 -0.0075
                ( 49.18%)   0.7013* C   7 s( 27.38%)p 2.65( 72.58%)d 0.00(  0.04%)
                                            0.0002  0.5232  0.0025 -0.7816 -0.0112
                                           -0.2191  0.0288  0.2568  0.0066  0.0101
                                           -0.0104 -0.0035  0.0123 -0.0081
    16. (0.98982) BD ( 1) C   6 - H  19  
                ( 62.19%)   0.7886* C   6 s( 22.67%)p 3.41( 77.29%)d 0.00(  0.05%)
                                           -0.0001  0.4761  0.0060 -0.5821  0.0093
                                            0.6149  0.0044 -0.2358  0.0151 -0.0171
                                            0.0073 -0.0070 -0.0006 -0.0079
                ( 37.81%)   0.6149* H  19 s( 99.91%)p 0.00(  0.09%)
                                            0.9995 -0.0022  0.0198 -0.0215  0.0074
    17. (0.98919) BD ( 1) C   6 - H  20  
                ( 61.99%)   0.7873* C   6 s( 21.44%)p 3.66( 78.51%)d 0.00(  0.04%)
                                           -0.0002  0.4630 -0.0071 -0.0157 -0.0088
                                           -0.0338  0.0212  0.8850  0.0012 -0.0004
                                           -0.0008 -0.0036 -0.0006  0.0205
                ( 38.01%)   0.6165* H  20 s( 99.91%)p 0.00(  0.09%)
                                            0.9995 -0.0054  0.0014 -0.0017 -0.0296
    18. (0.99114) BD ( 1) C   7 - C   8  
                ( 50.31%)   0.7093* C   7 s( 27.84%)p 2.59( 72.11%)d 0.00(  0.05%)
                                            0.0002  0.5276  0.0016  0.5820  0.0262
                                           -0.5855  0.0192  0.1964  0.0032 -0.0183
                                            0.0060 -0.0069 -0.0026 -0.0099
                ( 49.69%)   0.7049* C   8 s( 27.45%)p 2.64( 72.49%)d 0.00(  0.05%)
                                            0.0002  0.5239  0.0025 -0.5703  0.0177
                                            0.6009  0.0279 -0.1938 -0.0024 -0.0188
                                            0.0074 -0.0061  0.0016 -0.0100
    19. (0.98977) BD ( 1) C   7 - H  21  
                ( 62.46%)   0.7903* C   7 s( 22.93%)p 3.36( 77.02%)d 0.00(  0.05%)
                                           -0.0001  0.4788  0.0069  0.2212  0.0005
                                            0.7706 -0.0036  0.3565 -0.0180  0.0079
                                            0.0038  0.0137 -0.0134 -0.0046
                ( 37.54%)   0.6127* H  21 s( 99.90%)p 0.00(  0.10%)
                                            0.9995 -0.0012 -0.0094 -0.0279 -0.0116
    20. (0.98906) BD ( 1) C   7 - H  22  
                ( 61.92%)   0.7869* C   7 s( 21.74%)p 3.60( 78.22%)d 0.00(  0.04%)
                                            0.0001 -0.4662  0.0084  0.0085 -0.0081
                                           -0.1186 -0.0225  0.8760 -0.0071  0.0000
                                           -0.0008  0.0028  0.0009 -0.0207
                ( 38.08%)   0.6171* H  22 s( 99.91%)p 0.00(  0.09%)
                                           -0.9995  0.0048  0.0011  0.0076 -0.0289
    21. (0.99103) BD ( 1) C   8 - C   9  
                ( 49.82%)   0.7059* C   8 s( 27.51%)p 2.63( 72.43%)d 0.00(  0.06%)
                                            0.0002  0.5245  0.0023 -0.2148  0.0292
                                           -0.7616 -0.0150 -0.3115 -0.0060  0.0110
                                            0.0053  0.0132 -0.0133 -0.0072
                ( 50.18%)   0.7084* C   9 s( 27.72%)p 2.61( 72.23%)d 0.00(  0.05%)
                                            0.0002  0.5265  0.0018  0.2344  0.0328
                                            0.7545 -0.0035  0.3113  0.0017  0.0076
                                            0.0031  0.0138 -0.0154 -0.0070
    22. (0.98895) BD ( 1) C   8 - H  23  
                ( 62.86%)   0.7929* C   8 s( 23.09%)p 3.33( 76.87%)d 0.00(  0.04%)
                                           -0.0001  0.4805  0.0057  0.7888 -0.0054
                                            0.2322 -0.0033 -0.3037  0.0184  0.0079
                                           -0.0117 -0.0035  0.0118 -0.0053
                ( 37.14%)   0.6094* H  23 s( 99.91%)p 0.00(  0.09%)
                                            0.9995 -0.0031 -0.0279 -0.0078  0.0080
    23. (0.98888) BD ( 1) C   8 - H  24  
                ( 61.87%)   0.7866* C   8 s( 21.83%)p 3.58( 78.13%)d 0.00(  0.04%)
                                           -0.0002  0.4672 -0.0078  0.0711  0.0253
                                           -0.0571  0.0067  0.8788 -0.0035 -0.0001
                                           -0.0003 -0.0031 -0.0004  0.0206
                ( 38.13%)   0.6175* H  24 s( 99.91%)p 0.00(  0.09%)
                                            0.9995 -0.0049 -0.0067  0.0008 -0.0291
    24. (0.99078) BD ( 1) C   9 - C  10  
                ( 49.32%)   0.7023* C   9 s( 27.42%)p 2.64( 72.53%)d 0.00(  0.04%)
                                            0.0002  0.5237  0.0022 -0.7785  0.0044
                                           -0.2294 -0.0318  0.2563  0.0011  0.0066
                                           -0.0111 -0.0023  0.0143 -0.0078
                ( 50.68%)   0.7119* C  10 s( 27.97%)p 2.57( 71.99%)d 0.00(  0.04%)
                                            0.0002  0.5288  0.0056  0.7784  0.0063
                                            0.2150 -0.0309 -0.2584 -0.0027  0.0097
                                           -0.0103 -0.0036  0.0121 -0.0077
    25. (0.98957) BD ( 1) C   9 - H  25  
                ( 62.54%)   0.7908* C   9 s( 22.99%)p 3.35( 76.97%)d 0.00(  0.05%)
                                           -0.0001  0.4794  0.0068  0.5809 -0.0026
                                           -0.6127  0.0062  0.2378 -0.0174 -0.0169
                                            0.0071 -0.0075 -0.0013 -0.0076
                ( 37.46%)   0.6121* H  25 s( 99.90%)p 0.00(  0.10%)
                                            0.9995 -0.0016 -0.0220  0.0212 -0.0071
    26. (0.98903) BD ( 1) C   9 - H  26  
                ( 61.88%)   0.7866* C   9 s( 21.75%)p 3.59( 78.20%)d 0.00(  0.04%)
                                            0.0002 -0.4663  0.0083 -0.0134 -0.0182
                                           -0.0342  0.0172  0.8832 -0.0035  0.0006
                                           -0.0008  0.0032  0.0006 -0.0206
                ( 38.12%)   0.6174* H  26 s( 99.91%)p 0.00(  0.09%)
                                           -0.9995  0.0048  0.0034 -0.0016 -0.0296
    27. (0.98909) BD ( 1) C  10 - H  27  
                ( 61.91%)   0.7868* C  10 s( 21.52%)p 3.64( 78.43%)d 0.00(  0.04%)
                                           -0.0002  0.4639 -0.0076  0.0081  0.0022
                                           -0.1184 -0.0239  0.8773 -0.0037  0.0002
                                           -0.0007 -0.0029 -0.0007  0.0207
                ( 38.09%)   0.6172* H  27 s( 99.91%)p 0.00(  0.09%)
                                            0.9995 -0.0051 -0.0010  0.0071 -0.0289
    28. (0.98999) BD ( 1) C  10 - H  28  
                ( 62.25%)   0.7890* C  10 s( 22.49%)p 3.44( 77.46%)d 0.00(  0.05%)
                                            0.0001 -0.4742 -0.0060  0.2256 -0.0099
                                            0.7738  0.0015  0.3529 -0.0150 -0.0088
                                           -0.0043 -0.0134  0.0130  0.0049
                ( 37.75%)   0.6144* H  28 s( 99.91%)p 0.00(  0.09%)
                                           -0.9995  0.0012 -0.0077 -0.0275 -0.0114
    29. (0.99988) CR ( 1) O   1           s(100.00%)p 0.00(  0.00%)
                                            1.0000 -0.0001 -0.0000  0.0001  0.0000
                                           -0.0000 -0.0000 -0.0000  0.0000 -0.0000
                                            0.0000 -0.0000 -0.0000  0.0000
    30. (0.99952) CR ( 1) C   2           s(100.00%)p 0.00(  0.00%)
                                            1.0000 -0.0001 -0.0000 -0.0002  0.0000
                                           -0.0001 -0.0000  0.0001  0.0000 -0.0000
                                            0.0000  0.0000 -0.0000  0.0000
    31. (0.99956) CR ( 1) C   3           s(100.00%)p 0.00(  0.00%)
                                            1.0000 -0.0002 -0.0000  0.0001  0.0000
                                            0.0003 -0.0000 -0.0002  0.0000 -0.0000
                                            0.0000  0.0000 -0.0000  0.0000
    32. (0.99954) CR ( 1) C   4           s(100.00%)p 0.00(  0.00%)
                                            1.0000 -0.0002 -0.0000 -0.0001  0.0000
                                           -0.0004  0.0000  0.0003  0.0000  0.0000
                                            0.0000  0.0000 -0.0000  0.0000
    33. (0.99948) CR ( 1) C   5           s(100.00%)p 0.00(  0.00%)
                                            1.0000 -0.0001 -0.0000  0.0001  0.0000
                                            0.0001  0.0000 -0.0004  0.0000 -0.0000
                                            0.0000 -0.0000 -0.0000  0.0000
    34. (0.99953) CR ( 1) C   6           s(100.00%)p 0.00(  0.00%)
                                            1.0000 -0.0001 -0.0000 -0.0002  0.0000
                                            0.0002 -0.0000  0.0003  0.0000 -0.0000
                                            0.0000 -0.0000  0.0000  0.0000
    35. (0.99954) CR ( 1) C   7           s(100.00%)p 0.00(  0.00%)
                                            1.0000 -0.0001 -0.0000  0.0001 -0.0000
                                            0.0003 -0.0000 -0.0002 -0.0000  0.0000
                                            0.0000  0.0000 -0.0000  0.0000
    36. (0.99955) CR ( 1) C   8           s(100.00%)p 0.00(  0.00%)
                                            1.0000 -0.0001 -0.0000  0.0003 -0.0000
                                            0.0000 -0.0000  0.0002  0.0000  0.0000
                                           -0.0000 -0.0000  0.0000  0.0000
    37. (0.99954) CR ( 1) C   9           s(100.00%)p 0.00(  0.00%)
                                            1.0000 -0.0001 -0.0000  0.0002 -0.0000
                                           -0.0002  0.0000 -0.0002 -0.0000 -0.0000
                                            0.0000 -0.0000  0.0000  0.0000
    38. (0.99953) CR ( 1) C  10           s(100.00%)p 0.00(  0.00%)
                                            1.0000 -0.0001 -0.0000  0.0000  0.0000
                                           -0.0003  0.0000  0.0002  0.0000  0.0000
                                            0.0000  0.0000 -0.0000  0.0000
    39. (0.99219) LP ( 1) O   1           s( 47.57%)p 1.10( 52.39%)d 0.00(  0.05%)
                                            0.0000  0.6896 -0.0082  0.0799 -0.0040
                                            0.6247 -0.0043 -0.3567  0.0029 -0.0040
                                            0.0025  0.0155  0.0135  0.0022
    40. (0.98515) LP ( 2) O   1           s(  0.00%)p 1.00( 99.94%)d 0.00(  0.05%)
                                           -0.0000  0.0026 -0.0001 -0.0734  0.0005
                                           -0.4894  0.0037 -0.8686  0.0068  0.0037
                                            0.0031  0.0112 -0.0092 -0.0177
    41. (0.00075) RY*( 1) O   1           s( 22.20%)p 2.94( 65.34%)d 0.56( 12.46%)
                                           -0.0000  0.0038  0.4711 -0.0006  0.5409
                                            0.0015  0.6007  0.0002  0.0048  0.0426
                                            0.0179  0.0489  0.3438 -0.0434
    42. (0.00074) RY*( 2) O   1           s(  3.15%)p27.49( 86.55%)d 3.27( 10.30%)
                                           -0.0000  0.0018  0.1774 -0.0001  0.1325
                                           -0.0010 -0.2699 -0.0022 -0.8804 -0.0669
                                           -0.1788  0.1674  0.0013 -0.1963
    43. (0.00005) RY*( 3) O   1           s( 63.55%)p 0.35( 22.25%)d 0.22( 14.20%)
    44. (0.00002) RY*( 4) O   1           s(  8.51%)p 9.01( 76.71%)d 1.74( 14.77%)
    45. (0.00001) RY*( 5) O   1           s(  0.72%)p13.19(  9.52%)d99.99( 89.76%)
    46. (0.00000) RY*( 6) O   1           s(  0.04%)p99.99(  5.39%)d99.99( 94.57%)
    47. (0.00000) RY*( 7) O   1           s(  0.00%)p 1.00(  6.96%)d13.37( 93.04%)
    48. (0.00000) RY*( 8) O   1           s(  1.30%)p16.94( 22.09%)d58.74( 76.60%)
    49. (0.00000) RY*( 9) O   1           s(  0.52%)p10.48(  5.45%)d99.99( 94.03%)
    50. (0.00135) RY*( 1) C   2           s( 17.21%)p 3.23( 55.51%)d 1.59( 27.28%)
                                           -0.0000  0.0168  0.4145  0.0055  0.5183
                                           -0.0090 -0.4955  0.0033  0.2020 -0.1954
                                            0.0517  0.1395  0.4366 -0.1481
    51. (0.00129) RY*( 2) C   2           s( 23.78%)p 2.44( 58.11%)d 0.76( 18.10%)
                                            0.0000 -0.0170  0.4874  0.0185  0.0078
                                           -0.0368  0.6624  0.0201 -0.3744  0.0160
                                           -0.0441  0.1522  0.3774 -0.1151
    52. (0.00088) RY*( 3) C   2           s(  0.01%)p 1.00( 64.99%)d 0.54( 35.01%)
                                            0.0000  0.0010  0.0087  0.0020  0.0765
                                            0.0129  0.3745  0.0226  0.7093  0.1088
                                            0.1113  0.2860 -0.2097 -0.4473
    53. (0.00068) RY*( 4) C   2           s(  0.00%)p 1.00(  5.28%)d17.95( 94.72%)
                                            0.0000 -0.0003  0.0004  0.0006 -0.0219
                                            0.0034 -0.1117  0.0064 -0.1994 -0.3618
                                           -0.7146  0.3269 -0.3019 -0.3282
    54. (0.00026) RY*( 5) C   2           s( 18.29%)p 0.26(  4.76%)d 4.21( 76.95%)
                                           -0.0000 -0.0183  0.4273  0.0469 -0.2080
                                           -0.0379  0.0141  0.0182  0.0127 -0.6199
                                            0.3732 -0.2932 -0.3961 -0.0550
    55. (0.00015) RY*( 6) C   2           s(  0.18%)p99.99( 74.35%)d99.99( 25.47%)
                                            0.0000 -0.0215  0.0361  0.0028 -0.8076
                                           -0.0163 -0.2212  0.0085  0.2049 -0.0702
                                           -0.0211  0.1601  0.4546 -0.1308
    56. (0.00008) RY*( 7) C   2           s( 39.48%)p 0.19(  7.53%)d 1.34( 52.98%)
    57. (0.00000) RY*( 8) C   2           s(  0.42%)p39.09( 16.37%)d99.99( 83.21%)
    58. (0.00000) RY*( 9) C   2           s(  0.53%)p25.59( 13.67%)d99.99( 85.79%)
    59. (0.00206) RY*( 1) C   3           s(  0.96%)p99.99( 96.83%)d 2.31(  2.21%)
                                           -0.0000  0.0127  0.0971 -0.0047  0.9286
                                           -0.0036 -0.2635 -0.0037 -0.1910  0.0953
                                           -0.0713  0.0599  0.0123 -0.0651
    60. (0.00164) RY*( 2) C   3           s(  2.90%)p29.93( 86.92%)d 3.50( 10.17%)
                                            0.0000 -0.0070  0.1703  0.0048 -0.2753
                                           -0.0092 -0.1931 -0.0216 -0.8692 -0.0145
                                            0.0290  0.1586 -0.0785 -0.2634
    61. (0.00134) RY*( 3) C   3           s( 30.32%)p 2.05( 62.08%)d 0.25(  7.60%)
                                            0.0000 -0.0088  0.5506  0.0144  0.1333
                                            0.0112  0.7659  0.0018 -0.1269 -0.0459
                                           -0.0134  0.0108  0.2713  0.0008
    62. (0.00033) RY*( 4) C   3           s( 62.02%)p 0.54( 33.66%)d 0.07(  4.33%)
                                            0.0000  0.0016  0.7875  0.0011 -0.1290
                                            0.0155 -0.4742 -0.0095  0.3077 -0.1854
                                            0.0442 -0.0011 -0.0819  0.0151
    63. (0.00017) RY*( 5) C   3           s(  0.27%)p 1.00(  0.27%)d99.99( 99.47%)
                                            0.0000  0.0003  0.0516  0.0003  0.0009
                                            0.0026 -0.0513  0.0010  0.0051  0.4871
                                            0.8485 -0.0915  0.1698  0.0139
    64. (0.00008) RY*( 6) C   3           s(  0.07%)p99.99(  7.72%)d99.99( 92.21%)
    65. (0.00003) RY*( 7) C   3           s(  3.41%)p 0.36(  1.24%)d27.97( 95.35%)
    66. (0.00001) RY*( 8) C   3           s(  0.03%)p99.99(  3.55%)d99.99( 96.42%)
    67. (0.00001) RY*( 9) C   3           s(  0.00%)p 1.00(  7.94%)d11.60( 92.06%)
    68. (0.00277) RY*( 1) C   4           s(  0.16%)p99.99( 94.20%)d34.69(  5.64%)
                                           -0.0000  0.0080  0.0395  0.0085  0.1175
                                            0.0142  0.6776  0.0137  0.6845  0.0737
                                            0.0308  0.0801 -0.1199 -0.1710
    69. (0.00182) RY*( 2) C   4           s( 10.13%)p 8.31( 84.16%)d 0.56(  5.71%)
                                            0.0000 -0.0046  0.3183  0.0058  0.7115
                                           -0.0011 -0.4789  0.0032  0.3256 -0.1658
                                            0.1037  0.0485  0.0676 -0.1091
    70. (0.00158) RY*( 3) C   4           s( 24.06%)p 2.88( 69.21%)d 0.28(  6.73%)
                                            0.0000 -0.0111  0.4904 -0.0044 -0.6523
                                           -0.0047 -0.3229  0.0045  0.4030  0.0117
                                           -0.0622  0.0883  0.2070 -0.1122
    71. (0.00043) RY*( 4) C   4           s( 59.41%)p 0.55( 32.61%)d 0.13(  7.98%)
                                            0.0000  0.0048  0.7708  0.0005  0.1242
                                           -0.0130  0.3797  0.0073 -0.4078  0.1489
                                            0.1628 -0.0800  0.0940  0.1259
    72. (0.00014) RY*( 5) C   4           s(  4.42%)p 0.40(  1.79%)d21.20( 93.79%)
                                           -0.0000  0.0011  0.2103 -0.0009  0.0486
                                            0.0010  0.0689  0.0032 -0.1037 -0.3637
                                           -0.8054  0.1811 -0.3510 -0.0309
    73. (0.00007) RY*( 6) C   4           s(  1.29%)p 5.78(  7.43%)d70.96( 91.28%)
    74. (0.00003) RY*( 7) C   4           s(  0.21%)p24.52(  5.22%)d99.99( 94.57%)
    75. (0.00001) RY*( 8) C   4           s(  0.01%)p99.99(  1.55%)d99.99( 98.44%)
    76. (0.00001) RY*( 9) C   4           s(  0.30%)p13.47(  4.01%)d99.99( 95.70%)
    77. (0.00259) RY*( 1) C   5           s( 26.62%)p 2.51( 66.84%)d 0.25(  6.54%)
                                            0.0000 -0.0057  0.5159  0.0080  0.1774
                                            0.0025  0.3034 -0.0193 -0.7379  0.0244
                                           -0.0233  0.0091  0.0619 -0.2456
    78. (0.00180) RY*( 2) C   5           s(  0.06%)p99.99( 92.97%)d99.99(  6.97%)
                                           -0.0000  0.0095  0.0225  0.0193  0.9152
                                            0.0062 -0.2784  0.0032  0.1187  0.2036
                                           -0.1262 -0.0064  0.0913  0.0628
    79. (0.00116) RY*( 3) C   5           s(  0.46%)p99.99( 90.78%)d18.86(  8.76%)
                                            0.0000 -0.0139  0.0667 -0.0031 -0.1992
                                            0.0141 -0.8736 -0.0056 -0.3236  0.0279
                                            0.0337  0.1952 -0.1635 -0.1442
    80. (0.00031) RY*( 4) C   5           s( 23.42%)p 0.40(  9.29%)d 2.87( 67.29%)
                                            0.0000 -0.0005  0.4839  0.0068 -0.1430
                                            0.0060 -0.1219 -0.0011  0.2398  0.1259
                                            0.3346  0.1881  0.6845  0.2030
    81. (0.00026) RY*( 5) C   5           s(  1.21%)p 0.50(  0.60%)d80.96( 98.19%)
                                           -0.0000  0.0004  0.1101 -0.0008  0.0519
                                            0.0120 -0.0411  0.0020  0.0384 -0.7497
                                           -0.5134  0.3311  0.1707  0.1326
    82. (0.00017) RY*( 6) C   5           s( 47.75%)p 0.36( 17.05%)d 0.74( 35.19%)
                                            0.0000  0.0003  0.6910 -0.0011 -0.0620
                                           -0.0015 -0.0598 -0.0063  0.4038 -0.0037
                                           -0.1646 -0.2830 -0.4947  0.0003
    83. (0.00012) RY*( 7) C   5           s(  0.34%)p14.72(  5.04%)d99.99( 94.62%)
                                            0.0000  0.0016  0.0585  0.0009 -0.0087
                                           -0.0285  0.2099 -0.0026  0.0738  0.3629
                                           -0.0722  0.8236 -0.3319  0.1439
    84. (0.00006) RY*( 8) C   5           s(  0.11%)p63.15(  7.17%)d99.99( 92.72%)
    85. (0.00004) RY*( 9) C   5           s(  0.02%)p99.99( 10.46%)d99.99( 89.52%)
    86. (0.00277) RY*( 1) C   6           s(  9.35%)p 9.08( 84.94%)d 0.61(  5.71%)
                                           -0.0000  0.0174  0.3053  0.0191  0.3860
                                           -0.0172 -0.5610  0.0136  0.6203 -0.1323
                                            0.0373 -0.0439 -0.0056 -0.1903
    87. (0.00178) RY*( 2) C   6           s( 14.52%)p 5.42( 78.73%)d 0.46(  6.74%)
                                            0.0000 -0.0072  0.3810 -0.0087 -0.8457
                                            0.0069 -0.1403  0.0030  0.2286  0.2145
                                           -0.0210 -0.1068  0.0594 -0.0778
    88. (0.00060) RY*( 3) C   6           s(  5.21%)p13.71( 71.42%)d 4.49( 23.38%)
                                            0.0000 -0.0217  0.2272 -0.0096  0.1754
                                           -0.0072  0.7105  0.0022  0.4223  0.3266
                                            0.2696  0.1105 -0.0552 -0.1977
    89. (0.00031) RY*( 4) C   6           s( 64.00%)p 0.35( 22.44%)d 0.21( 13.56%)
                                           -0.0000  0.0028  0.8000 -0.0009  0.1835
                                            0.0010 -0.0052  0.0024 -0.4366 -0.0596
                                            0.1074  0.2020  0.1077  0.2610
    90. (0.00014) RY*( 5) C   6           s(  4.87%)p 0.69(  3.34%)d18.85( 91.79%)
                                            0.0000 -0.0029  0.2206 -0.0026  0.1290
                                           -0.0004  0.1189 -0.0019 -0.0513  0.1264
                                           -0.5532 -0.4916 -0.5943  0.0319
    91. (0.00008) RY*( 6) C   6           s(  0.26%)p92.89( 23.75%)d99.99( 75.99%)
    92. (0.00004) RY*( 7) C   6           s(  0.15%)p46.86(  7.20%)d99.99( 92.64%)
    93. (0.00001) RY*( 8) C   6           s(  0.00%)p 1.00(  0.35%)d99.99( 99.65%)
    94. (0.00001) RY*( 9) C   6           s(  1.72%)p 4.60(  7.93%)d52.39( 90.35%)
    95. (0.00267) RY*( 1) C   7           s(  5.48%)p16.22( 88.79%)d 1.05(  5.73%)
                                           -0.0000  0.0225  0.2329 -0.0097 -0.1744
                                           -0.0281 -0.6267 -0.0211 -0.6807  0.0745
                                            0.0203  0.1111 -0.1198 -0.1570
    96. (0.00088) RY*( 2) C   7           s(  7.39%)p 8.99( 66.40%)d 3.55( 26.21%)
                                            0.0000 -0.0195  0.2711  0.0098 -0.2261
                                            0.0076  0.6397 -0.0076 -0.4510 -0.2348
                                            0.0705  0.1296  0.3608 -0.2346
    97. (0.00066) RY*( 3) C   7           s(  0.72%)p99.99( 89.07%)d14.21( 10.21%)
                                            0.0000 -0.0108  0.0841 -0.0191  0.9202
                                            0.0087 -0.0041 -0.0012 -0.2085 -0.0255
                                           -0.2125  0.1163  0.1903 -0.0809
    98. (0.00020) RY*( 4) C   7           s( 71.37%)p 0.23( 16.34%)d 0.17( 12.28%)
                                           -0.0000  0.0050  0.8448  0.0049 -0.0703
                                            0.0029 -0.1486 -0.0035  0.3693 -0.1283
                                           -0.2717 -0.0006  0.1094  0.1435
    99. (0.00015) RY*( 5) C   7           s(  5.07%)p 0.78(  3.97%)d17.92( 90.96%)
                                           -0.0000  0.0015  0.2253 -0.0068  0.1699
                                            0.0037 -0.0914  0.0017  0.0489  0.2167
                                            0.8199 -0.3179  0.2932  0.0579
   100. (0.00007) RY*( 6) C   7           s(  0.81%)p 3.83(  3.10%)d99.99( 96.09%)
   101. (0.00003) RY*( 7) C   7           s(  1.14%)p18.33( 20.92%)d68.29( 77.94%)
   102. (0.00001) RY*( 8) C   7           s(  8.14%)p 1.33( 10.86%)d 9.96( 81.01%)
   103. (0.00001) RY*( 9) C   7           s(  0.00%)p 1.00(  0.61%)d99.99( 99.39%)
   104. (0.00256) RY*( 1) C   8           s(  6.23%)p14.07( 87.72%)d 0.97(  6.05%)
                                           -0.0000  0.0222  0.2487 -0.0301 -0.6646
                                           -0.0097 -0.2271  0.0196  0.6184  0.0822
                                           -0.0846 -0.0098  0.1306 -0.1716
   105. (0.00082) RY*( 2) C   8           s(  9.31%)p 6.41( 59.63%)d 3.34( 31.07%)
                                            0.0000 -0.0222  0.3043  0.0092  0.5404
                                            0.0006  0.1449  0.0052  0.5321 -0.2122
                                           -0.1712  0.0441 -0.4082 -0.2603
   106. (0.00067) RY*( 3) C   8           s(  0.02%)p99.99( 93.60%)d99.99(  6.39%)
                                            0.0000 -0.0013  0.0124 -0.0064  0.2700
                                            0.0251 -0.9270  0.0023 -0.0545 -0.0605
                                            0.0484 -0.2349 -0.0160 -0.0496
   107. (0.00020) RY*( 4) C   8           s( 76.23%)p 0.21( 15.97%)d 0.10(  7.80%)
                                            0.0000  0.0042  0.8731  0.0054 -0.1283
                                            0.0008 -0.0005  0.0024 -0.3784 -0.0863
                                            0.0893 -0.0056 -0.1385  0.2083
   108. (0.00015) RY*( 5) C   8           s(  0.01%)p 1.00(  4.37%)d21.88( 95.62%)
                                           -0.0000  0.0000  0.0079 -0.0023  0.0522
                                            0.0091 -0.2016  0.0006 -0.0152 -0.3140
                                           -0.2501  0.8433  0.2539  0.1395
   109. (0.00007) RY*( 6) C   8           s(  0.01%)p99.99(  2.05%)d99.99( 97.94%)
   110. (0.00004) RY*( 7) C   8           s(  0.85%)p30.03( 25.49%)d86.78( 73.66%)
   111. (0.00000) RY*( 8) C   8           s(  7.43%)p 1.45( 10.80%)d11.00( 81.76%)
   112. (0.00001) RY*( 9) C   8           s(  0.02%)p19.47(  0.46%)d99.99( 99.51%)
   113. (0.00267) RY*( 1) C   9           s(  5.42%)p16.38( 88.87%)d 1.05(  5.71%)
                                           -0.0000  0.0227  0.2318 -0.0231 -0.4905
                                            0.0232  0.5630 -0.0169 -0.5742 -0.1527
                                            0.0367 -0.0325 -0.0062 -0.1771
   114. (0.00085) RY*( 2) C   9           s(  7.57%)p 8.55( 64.75%)d 3.66( 27.68%)
                                            0.0000 -0.0202  0.2744  0.0113  0.1383
                                           -0.0010 -0.5549 -0.0080 -0.5659  0.4151
                                            0.1709 -0.0349 -0.0065 -0.2721
   115. (0.00067) RY*( 3) C   9           s(  0.57%)p99.99( 90.43%)d15.80(  9.00%)
                                            0.0000 -0.0094  0.0749 -0.0138  0.7840
                                           -0.0173  0.5206 -0.0033 -0.1345  0.1608
                                           -0.1184 -0.1895  0.0365 -0.1133
   116. (0.00019) RY*( 4) C   9           s( 71.31%)p 0.22( 16.04%)d 0.18( 12.65%)
                                           -0.0000  0.0052  0.8444  0.0052 -0.1214
                                           -0.0001  0.0338 -0.0032  0.3801  0.1992
                                           -0.1899 -0.1569 -0.0854  0.1373
   117. (0.00015) RY*( 5) C   9           s(  4.60%)p 0.90(  4.12%)d19.85( 91.28%)
                                            0.0000  0.0016  0.2145 -0.0047  0.1072
                                           -0.0071  0.1557  0.0003  0.0733  0.0668
                                            0.5809  0.5768  0.4528  0.1823
   118. (0.00007) RY*( 6) C   9           s(  0.57%)p 4.51(  2.59%)d99.99( 96.84%)
   119. (0.00003) RY*( 7) C   9           s(  1.21%)p18.36( 22.21%)d63.30( 76.58%)
   120. (0.00000) RY*( 8) C   9           s(  8.84%)p 1.19( 10.55%)d 9.12( 80.61%)
   121. (0.00001) RY*( 9) C   9           s(  0.02%)p21.75(  0.52%)d99.99( 99.46%)
   122. (0.00285) RY*( 1) C  10           s(  5.91%)p14.96( 88.41%)d 0.96(  5.68%)
                                           -0.0000  0.0197  0.2423  0.0093  0.2221
                                            0.0238  0.6128  0.0178  0.6770  0.0727
                                            0.0224  0.1086 -0.1206 -0.1571
   123. (0.00175) RY*( 2) C  10           s( 13.60%)p 5.79( 78.75%)d 0.56(  7.65%)
                                            0.0000 -0.0063  0.3688 -0.0026 -0.7633
                                           -0.0070 -0.2637  0.0046  0.3677 -0.0392
                                           -0.0840  0.0909  0.2245 -0.0960
   124. (0.00057) RY*( 3) C  10           s(  5.50%)p13.26( 72.90%)d 3.93( 21.60%)
                                            0.0000 -0.0221  0.2334 -0.0119  0.5421
                                            0.0007 -0.5950  0.0029  0.2844 -0.2602
                                            0.2327  0.0571  0.2294 -0.1957
   125. (0.00029) RY*( 4) C  10           s( 68.29%)p 0.28( 19.37%)d 0.18( 12.34%)
                                           -0.0000  0.0033  0.8264  0.0007  0.0739
                                           -0.0026  0.1607  0.0023 -0.4030  0.0687
                                            0.2023 -0.1922 -0.0058  0.2018
   126. (0.00014) RY*( 5) C  10           s(  4.43%)p 0.58(  2.58%)d21.00( 92.99%)
                                            0.0000 -0.0026  0.2104 -0.0029  0.1483
                                           -0.0010 -0.0357 -0.0019 -0.0505 -0.4319
                                           -0.8060  0.1898 -0.1940  0.1417
   127. (0.00008) RY*( 6) C  10           s(  0.32%)p66.65( 21.52%)d99.99( 78.16%)
   128. (0.00003) RY*( 7) C  10           s(  0.38%)p23.93(  9.11%)d99.99( 90.50%)
   129. (0.00001) RY*( 8) C  10           s(  0.31%)p 6.72(  2.11%)d99.99( 97.57%)
   130. (0.00001) RY*( 9) C  10           s(  1.35%)p 3.95(  5.33%)d69.17( 93.32%)
   131. (0.00072) RY*( 1) H  11           s(  0.23%)p99.99( 99.77%)
                                            0.0011  0.0483  0.0523  0.5192  0.8517
   132. (0.00066) RY*( 2) H  11           s( 45.25%)p 1.21( 54.75%)
                                            0.0125  0.6725 -0.3666  0.5417 -0.3459
   133. (0.00041) RY*( 3) H  11           s( 51.42%)p 0.94( 48.58%)
                                            0.0109  0.7170  0.1140 -0.6073  0.3225
   134. (0.00001) RY*( 4) H  11           s(  3.58%)p26.93( 96.42%)
   135. (0.00116) RY*( 1) H  12           s( 99.04%)p 0.01(  0.96%)
                                            0.0069  0.9952 -0.0799 -0.0434  0.0367
   136. (0.00012) RY*( 2) H  12           s(  0.49%)p99.99( 99.51%)
                                            0.0026  0.0703  0.5198  0.8267  0.2038
   137. (0.00006) RY*( 3) H  12           s(  0.44%)p99.99( 99.56%)
   138. (0.00002) RY*( 4) H  12           s(  0.13%)p99.99( 99.87%)
   139. (0.00113) RY*( 1) H  13           s( 98.91%)p 0.01(  1.09%)
                                            0.0081  0.9945 -0.0863 -0.0484  0.0329
   140. (0.00011) RY*( 2) H  13           s(  0.56%)p99.99( 99.44%)
                                            0.0032  0.0745  0.4039  0.2088 -0.8876
   141. (0.00005) RY*( 3) H  13           s(  0.51%)p99.99( 99.49%)
   142. (0.00002) RY*( 4) H  13           s(  0.13%)p99.99( 99.87%)
   143. (0.00154) RY*( 1) H  14           s( 99.78%)p 0.00(  0.22%)
                                            0.0055  0.9989  0.0238  0.0035 -0.0404
   144. (0.00008) RY*( 2) H  14           s(  0.00%)p 1.00(100.00%)
   145. (0.00006) RY*( 3) H  14           s(  0.04%)p99.99( 99.96%)
   146. (0.00002) RY*( 4) H  14           s(  0.26%)p99.99( 99.74%)
   147. (0.00150) RY*( 1) H  15           s( 99.80%)p 0.00(  0.20%)
                                            0.0053  0.9990  0.0312  0.0279  0.0152
   148. (0.00009) RY*( 2) H  15           s(  0.01%)p 1.00( 99.99%)
   149. (0.00006) RY*( 3) H  15           s(  0.09%)p99.99( 99.91%)
   150. (0.00003) RY*( 4) H  15           s(  0.18%)p99.99( 99.82%)
   151. (0.00134) RY*( 1) H  16           s( 99.58%)p 0.00(  0.42%)
                                            0.0064  0.9979 -0.0160 -0.0305  0.0547
   152. (0.00009) RY*( 2) H  16           s(  0.03%)p99.99( 99.97%)
   153. (0.00005) RY*( 3) H  16           s(  0.03%)p99.99( 99.97%)
   154. (0.00002) RY*( 4) H  16           s(  0.44%)p99.99( 99.56%)
   155. (0.00125) RY*( 1) H  17           s( 99.42%)p 0.01(  0.58%)
                                            0.0055  0.9971 -0.0155 -0.0709  0.0229
   156. (0.00010) RY*( 2) H  17           s(  0.13%)p99.99( 99.87%)
   157. (0.00006) RY*( 3) H  17           s(  0.01%)p 1.00( 99.99%)
   158. (0.00002) RY*( 4) H  17           s(  0.53%)p99.99( 99.47%)
   159. (0.00192) RY*( 1) H  18           s( 99.93%)p 0.00(  0.07%)
                                            0.0086  0.9996  0.0058  0.0061 -0.0252
   160. (0.00005) RY*( 2) H  18           s(  0.01%)p 1.00( 99.99%)
   161. (0.00006) RY*( 3) H  18           s(  0.00%)p 1.00(100.00%)
   162. (0.00002) RY*( 4) H  18           s(  0.15%)p99.99( 99.85%)
   163. (0.00101) RY*( 1) H  19           s( 99.64%)p 0.00(  0.36%)
                                            0.0036  0.9982 -0.0582  0.0132  0.0084
   164. (0.00010) RY*( 2) H  19           s(  0.02%)p99.99( 99.98%)
   165. (0.00007) RY*( 3) H  19           s(  0.16%)p99.99( 99.84%)
   166. (0.00003) RY*( 4) H  19           s(  0.27%)p99.99( 99.73%)
   167. (0.00142) RY*( 1) H  20           s( 99.74%)p 0.00(  0.26%)
                                            0.0069  0.9987 -0.0173 -0.0045  0.0480
   168. (0.00008) RY*( 2) H  20           s(  0.00%)p 1.00(100.00%)
   169. (0.00005) RY*( 3) H  20           s(  0.02%)p99.99( 99.98%)
   170. (0.00002) RY*( 4) H  20           s(  0.33%)p99.99( 99.67%)
   171. (0.00098) RY*( 1) H  21           s( 99.61%)p 0.00(  0.39%)
                                            0.0031  0.9980  0.0145  0.0609  0.0040
   172. (0.00010) RY*( 2) H  21           s(  0.01%)p99.99( 99.99%)
   173. (0.00007) RY*( 3) H  21           s(  0.00%)p 1.00(100.00%)
   174. (0.00002) RY*( 4) H  21           s(  0.48%)p99.99( 99.52%)
   175. (0.00133) RY*( 1) H  22           s( 99.70%)p 0.00(  0.30%)
                                            0.0064  0.9985 -0.0112  0.0113 -0.0529
   176. (0.00008) RY*( 2) H  22           s(  0.02%)p99.99( 99.98%)
   177. (0.00006) RY*( 3) H  22           s(  0.01%)p 1.00( 99.99%)
   178. (0.00002) RY*( 4) H  22           s(  0.37%)p99.99( 99.63%)
   179. (0.00093) RY*( 1) H  23           s( 99.69%)p 0.00(  0.31%)
                                            0.0047  0.9985  0.0532  0.0151 -0.0008
   180. (0.00008) RY*( 2) H  23           s(  0.01%)p 1.00( 99.99%)
   181. (0.00005) RY*( 3) H  23           s(  0.00%)p 1.00(100.00%)
   182. (0.00002) RY*( 4) H  23           s(  0.39%)p99.99( 99.61%)
   183. (0.00133) RY*( 1) H  24           s( 99.72%)p 0.00(  0.28%)
                                            0.0065  0.9986  0.0046 -0.0017  0.0526
   184. (0.00008) RY*( 2) H  24           s(  0.02%)p99.99( 99.98%)
   185. (0.00006) RY*( 3) H  24           s(  0.00%)p 1.00(100.00%)
   186. (0.00002) RY*( 4) H  24           s(  0.35%)p99.99( 99.65%)
   187. (0.00096) RY*( 1) H  25           s( 99.62%)p 0.00(  0.38%)
                                            0.0035  0.9981  0.0446 -0.0428 -0.0024
   188. (0.00009) RY*( 2) H  25           s(  0.01%)p 1.00( 99.99%)
   189. (0.00007) RY*( 3) H  25           s(  0.00%)p 1.00(100.00%)
   190. (0.00002) RY*( 4) H  25           s(  0.47%)p99.99( 99.53%)
   191. (0.00132) RY*( 1) H  26           s( 99.70%)p 0.00(  0.30%)
                                            0.0064  0.9985 -0.0056 -0.0045 -0.0547
   192. (0.00008) RY*( 2) H  26           s(  0.02%)p99.99( 99.98%)
   193. (0.00006) RY*( 3) H  26           s(  0.00%)p 1.00(100.00%)
   194. (0.00002) RY*( 4) H  26           s(  0.37%)p99.99( 99.63%)
   195. (0.00139) RY*( 1) H  27           s( 99.73%)p 0.00(  0.27%)
                                            0.0065  0.9986 -0.0147 -0.0108  0.0485
   196. (0.00008) RY*( 2) H  27           s(  0.00%)p 1.00(100.00%)
   197. (0.00006) RY*( 3) H  27           s(  0.02%)p99.99( 99.98%)
   198. (0.00002) RY*( 4) H  27           s(  0.34%)p99.99( 99.66%)
   199. (0.00104) RY*( 1) H  28           s( 99.55%)p 0.00(  0.45%)
                                            0.0030  0.9978 -0.0368 -0.0556  0.0013
   200. (0.00010) RY*( 2) H  28           s(  0.02%)p99.99( 99.98%)
   201. (0.00006) RY*( 3) H  28           s(  0.05%)p99.99( 99.95%)
   202. (0.00002) RY*( 4) H  28           s(  0.47%)p99.99( 99.53%)
   203. (0.00742) BD*( 1) O   1 - C   2  
                ( 30.74%)   0.5545* O   1 s( 32.49%)p 2.08( 67.45%)d 0.00(  0.06%)
                                            0.0001 -0.5700 -0.0008 -0.5513 -0.0008
                                            0.5484 -0.0034 -0.2641  0.0016  0.0157
                                           -0.0085  0.0145  0.0085  0.0064
                ( 69.26%)  -0.8322* C   2 s( 20.55%)p 3.85( 79.13%)d 0.02(  0.32%)
                                           -0.0000 -0.4511 -0.0457  0.6464  0.0291
                                           -0.5510 -0.0264  0.2611  0.0124  0.0442
                                           -0.0208  0.0170 -0.0073  0.0206
   204. (0.00254) BD*( 1) O   1 - H  11  
                ( 24.79%)   0.4979* O   1 s( 19.95%)p 4.01( 79.97%)d 0.00(  0.08%)
                                            0.0001  0.4462  0.0186 -0.8259 -0.0333
                                           -0.2618  0.0077  0.2187 -0.0016  0.0218
                                           -0.0146 -0.0082  0.0067 -0.0068
                ( 75.21%)  -0.8672* H  11 s( 99.52%)p 0.00(  0.48%)
                                            0.9976 -0.0044  0.0654  0.0169 -0.0153
   205. (0.00804) BD*( 1) C   2 - C   3  
                ( 49.68%)   0.7048* C   2 s( 30.74%)p 2.25( 69.22%)d 0.00(  0.04%)
                                           -0.0003 -0.5544 -0.0031 -0.7392  0.0180
                                           -0.3025 -0.0066  0.2323  0.0030 -0.0127
                                            0.0091  0.0034 -0.0101  0.0068
                ( 50.32%)  -0.7094* C   3 s( 26.91%)p 2.71( 73.04%)d 0.00(  0.05%)
                                           -0.0003 -0.5184 -0.0184  0.7640  0.0141
                                            0.3036 -0.0087 -0.2328  0.0045 -0.0123
                                            0.0097  0.0040 -0.0131  0.0088
   206. (0.01314) BD*( 1) C   2 - H  12  
                ( 39.32%)   0.6271* C   2 s( 24.36%)p 3.10( 75.58%)d 0.00(  0.06%)
                                            0.0000 -0.4934  0.0115  0.0686  0.0077
                                            0.0735  0.0061 -0.8635  0.0062 -0.0019
                                            0.0031  0.0028  0.0000 -0.0237
                ( 60.68%)  -0.7790* H  12 s( 99.90%)p 0.00(  0.10%)
                                           -0.9995  0.0055 -0.0003 -0.0050  0.0317
   207. (0.01307) BD*( 1) C   2 - H  13  
                ( 39.27%)   0.6266* C   2 s( 24.45%)p 3.09( 75.50%)d 0.00(  0.06%)
                                            0.0000 -0.4943  0.0113  0.1684  0.0066
                                            0.7718 -0.0032  0.3615 -0.0089 -0.0079
                                           -0.0019 -0.0156  0.0154  0.0050
                ( 60.73%)  -0.7793* H  13 s( 99.90%)p 0.00(  0.10%)
                                           -0.9995  0.0067 -0.0038 -0.0296 -0.0117
   208. (0.00611) BD*( 1) C   3 - C   4  
                ( 49.91%)   0.7064* C   3 s( 28.74%)p 2.48( 71.22%)d 0.00(  0.04%)
                                           -0.0002 -0.5361 -0.0042 -0.6364  0.0036
                                            0.4952  0.0024 -0.2490 -0.0019  0.0152
                                           -0.0081  0.0082 -0.0014  0.0072
                ( 50.09%)  -0.7078* C   4 s( 28.00%)p 2.57( 71.95%)d 0.00(  0.05%)
                                           -0.0003 -0.5290 -0.0103  0.6335  0.0013
                                           -0.5070  0.0022  0.2472  0.0013  0.0166
                                           -0.0083  0.0062 -0.0041  0.0084
   209. (0.00829) BD*( 1) C   3 - H  14  
                ( 37.96%)   0.6161* C   3 s( 22.09%)p 3.53( 77.87%)d 0.00(  0.04%)
                                           -0.0001  0.4699 -0.0086  0.0162 -0.0018
                                            0.0878  0.0133 -0.8778  0.0066 -0.0001
                                            0.0013 -0.0023  0.0004  0.0202
                ( 62.04%)  -0.7877* H  14 s( 99.91%)p 0.00(  0.09%)
                                            0.9995 -0.0043 -0.0005 -0.0050  0.0293
   210. (0.00816) BD*( 1) C   3 - H  15  
                ( 38.15%)   0.6177* C   3 s( 22.28%)p 3.49( 77.68%)d 0.00(  0.04%)
                                            0.0001 -0.4720  0.0086 -0.1007  0.0047
                                           -0.8087 -0.0003 -0.3352  0.0151 -0.0018
                                           -0.0009 -0.0138  0.0141  0.0051
                ( 61.85%)  -0.7864* H  15 s( 99.92%)p 0.00(  0.08%)
                                           -0.9996  0.0043  0.0025  0.0275  0.0092
   211. (0.01015) BD*( 1) C   4 - C   5  
                ( 50.72%)   0.7122* C   4 s( 28.98%)p 2.45( 70.98%)d 0.00(  0.04%)
                                            0.0004  0.5383  0.0056  0.7574 -0.0063
                                            0.2548 -0.0098 -0.2664 -0.0051  0.0097
                                           -0.0100 -0.0034  0.0120 -0.0072
                ( 49.28%)  -0.7020* C   5 s( 27.09%)p 2.69( 72.86%)d 0.00(  0.04%)
                                            0.0003  0.5204  0.0116 -0.7763  0.0056
                                           -0.2291 -0.0094  0.2707 -0.0107  0.0083
                                           -0.0115 -0.0030  0.0126 -0.0070
   212. (0.00889) BD*( 1) C   4 - H  16  
                ( 38.37%)   0.6194* C   4 s( 21.41%)p 3.67( 78.54%)d 0.00(  0.05%)
                                            0.0002 -0.4626  0.0078  0.0003  0.0041
                                            0.0514  0.0151 -0.8846  0.0005 -0.0000
                                            0.0004  0.0018  0.0005 -0.0211
                ( 61.63%)  -0.7851* H  16 s( 99.91%)p 0.00(  0.09%)
                                           -0.9996  0.0048  0.0010 -0.0035  0.0291
   213. (0.00750) BD*( 1) C   4 - H  17  
                ( 38.32%)   0.6190* C   4 s( 21.61%)p 3.63( 78.35%)d 0.00(  0.05%)
                                           -0.0001  0.4648 -0.0041 -0.1560  0.0003
                                           -0.8212 -0.0005 -0.2907  0.0134  0.0064
                                            0.0025  0.0117 -0.0153 -0.0070
                ( 61.68%)  -0.7854* H  17 s( 99.91%)p 0.00(  0.09%)
                                            0.9996 -0.0036  0.0041  0.0281  0.0088
   214. (0.01306) BD*( 1) C   5 - C   6  
                ( 49.36%)   0.7025* C   5 s( 26.22%)p 2.81( 73.72%)d 0.00(  0.06%)
                                           -0.0001 -0.5121 -0.0019 -0.2249  0.0118
                                           -0.7677 -0.0127 -0.3113  0.0017 -0.0101
                                           -0.0048 -0.0142  0.0150  0.0075
                ( 50.64%)  -0.7116* C   6 s( 27.89%)p 2.58( 72.05%)d 0.00(  0.06%)
                                           -0.0003 -0.5281  0.0012  0.2392  0.0127
                                            0.7532 -0.0037  0.3093  0.0093 -0.0099
                                           -0.0041 -0.0140  0.0154  0.0077
   215. (0.01138) BD*( 1) C   5 - C  10  
                ( 48.90%)   0.6993* C   5 s( 26.39%)p 2.79( 73.55%)d 0.00(  0.06%)
                                           -0.0002 -0.5137 -0.0033 -0.5874  0.0120
                                            0.5934  0.0149 -0.1946  0.0091  0.0189
                                           -0.0073  0.0064 -0.0003  0.0100
                ( 51.10%)  -0.7148* C  10 s( 27.92%)p 2.58( 72.03%)d 0.00(  0.06%)
                                           -0.0003 -0.5284  0.0005  0.5849  0.0103
                                           -0.5828  0.0095  0.1953  0.0103  0.0192
                                           -0.0063  0.0066  0.0011  0.0102
   216. (0.01345) BD*( 1) C   5 - H  18  
                ( 37.44%)   0.6119* C   5 s( 20.28%)p 3.93( 79.67%)d 0.00(  0.05%)
                                           -0.0003  0.4502 -0.0117 -0.0291 -0.0041
                                            0.0691 -0.0048 -0.8894  0.0015 -0.0003
                                           -0.0002 -0.0032 -0.0006  0.0211
                ( 62.56%)  -0.7910* H  18 s( 99.91%)p 0.00(  0.09%)
                                            0.9995 -0.0079  0.0022 -0.0017  0.0301
   217. (0.00763) BD*( 1) C   6 - C   7  
                ( 49.18%)   0.7013* C   6 s( 27.91%)p 2.58( 72.05%)d 0.00(  0.04%)
                                           -0.0002 -0.5282 -0.0061 -0.7763  0.0092
                                           -0.2283 -0.0292  0.2544 -0.0021 -0.0066
                                            0.0110  0.0022 -0.0136  0.0075
                ( 50.82%)  -0.7129* C   7 s( 27.38%)p 2.65( 72.58%)d 0.00(  0.04%)
                                           -0.0002 -0.5232 -0.0025  0.7816  0.0112
                                            0.2191 -0.0288 -0.2568 -0.0066 -0.0101
                                            0.0104  0.0035 -0.0123  0.0081
   218. (0.00631) BD*( 1) C   6 - H  19  
                ( 37.81%)   0.6149* C   6 s( 22.67%)p 3.41( 77.29%)d 0.00(  0.05%)
                                            0.0001 -0.4761 -0.0060  0.5821 -0.0093
                                           -0.6149 -0.0044  0.2358 -0.0151  0.0171
                                           -0.0073  0.0070  0.0006  0.0079
                ( 62.19%)  -0.7886* H  19 s( 99.91%)p 0.00(  0.09%)
                                           -0.9995  0.0022 -0.0198  0.0215 -0.0074
   219. (0.00918) BD*( 1) C   6 - H  20  
                ( 38.01%)   0.6165* C   6 s( 21.44%)p 3.66( 78.51%)d 0.00(  0.04%)
                                            0.0002 -0.4630  0.0071  0.0157  0.0088
                                            0.0338 -0.0212 -0.8850 -0.0012  0.0004
                                            0.0008  0.0036  0.0006 -0.0205
                ( 61.99%)  -0.7873* H  20 s( 99.91%)p 0.00(  0.09%)
                                           -0.9995  0.0054 -0.0014  0.0017  0.0296
   220. (0.00788) BD*( 1) C   7 - C   8  
                ( 49.69%)   0.7049* C   7 s( 27.84%)p 2.59( 72.11%)d 0.00(  0.05%)
                                           -0.0002 -0.5276 -0.0016 -0.5820 -0.0262
                                            0.5855 -0.0192 -0.1964 -0.0032  0.0183
                                           -0.0060  0.0069  0.0026  0.0099
                ( 50.31%)  -0.7093* C   8 s( 27.45%)p 2.64( 72.49%)d 0.00(  0.05%)
                                           -0.0002 -0.5239 -0.0025  0.5703 -0.0177
                                           -0.6009 -0.0279  0.1938  0.0024  0.0188
                                           -0.0074  0.0061 -0.0016  0.0100
   221. (0.00576) BD*( 1) C   7 - H  21  
                ( 37.54%)   0.6127* C   7 s( 22.93%)p 3.36( 77.02%)d 0.00(  0.05%)
                                            0.0001 -0.4788 -0.0069 -0.2212 -0.0005
                                           -0.7706  0.0036 -0.3565  0.0180 -0.0079
                                           -0.0038 -0.0137  0.0134  0.0046
                ( 62.46%)  -0.7903* H  21 s( 99.90%)p 0.00(  0.10%)
                                           -0.9995  0.0012  0.0094  0.0279  0.0116
   222. (0.00860) BD*( 1) C   7 - H  22  
                ( 38.08%)   0.6171* C   7 s( 21.74%)p 3.60( 78.22%)d 0.00(  0.04%)
                                           -0.0001  0.4662 -0.0084 -0.0085  0.0081
                                            0.1186  0.0225 -0.8760  0.0071 -0.0000
                                            0.0008 -0.0028 -0.0009  0.0207
                ( 61.92%)  -0.7869* H  22 s( 99.91%)p 0.00(  0.09%)
                                            0.9995 -0.0048 -0.0011 -0.0076  0.0289
   223. (0.00781) BD*( 1) C   8 - C   9  
                ( 50.18%)   0.7084* C   8 s( 27.51%)p 2.63( 72.43%)d 0.00(  0.06%)
                                            0.0002  0.5245  0.0023 -0.2148  0.0292
                                           -0.7616 -0.0150 -0.3115 -0.0060  0.0110
                                            0.0053  0.0132 -0.0133 -0.0072
                ( 49.82%)  -0.7059* C   9 s( 27.72%)p 2.61( 72.23%)d 0.00(  0.05%)
                                            0.0002  0.5265  0.0018  0.2344  0.0328
                                            0.7545 -0.0035  0.3113  0.0017  0.0076
                                            0.0031  0.0138 -0.0154 -0.0070
   224. (0.00581) BD*( 1) C   8 - H  23  
                ( 37.14%)   0.6094* C   8 s( 23.09%)p 3.33( 76.87%)d 0.00(  0.04%)
                                            0.0001 -0.4805 -0.0057 -0.7888  0.0054
                                           -0.2322  0.0033  0.3037 -0.0184 -0.0079
                                            0.0117  0.0035 -0.0118  0.0053
                ( 62.86%)  -0.7929* H  23 s( 99.91%)p 0.00(  0.09%)
                                           -0.9995  0.0031  0.0279  0.0078 -0.0080
   225. (0.00863) BD*( 1) C   8 - H  24  
                ( 38.13%)   0.6175* C   8 s( 21.83%)p 3.58( 78.13%)d 0.00(  0.04%)
                                            0.0002 -0.4672  0.0078 -0.0711 -0.0253
                                            0.0571 -0.0067 -0.8788  0.0035  0.0001
                                            0.0003  0.0031  0.0004 -0.0206
                ( 61.87%)  -0.7866* H  24 s( 99.91%)p 0.00(  0.09%)
                                           -0.9995  0.0049  0.0067 -0.0008  0.0291
   226. (0.00743) BD*( 1) C   9 - C  10  
                ( 50.68%)   0.7119* C   9 s( 27.42%)p 2.64( 72.53%)d 0.00(  0.04%)
                                            0.0002  0.5237  0.0022 -0.7785  0.0044
                                           -0.2294 -0.0318  0.2563  0.0011  0.0066
                                           -0.0111 -0.0023  0.0143 -0.0078
                ( 49.32%)  -0.7023* C  10 s( 27.97%)p 2.57( 71.99%)d 0.00(  0.04%)
                                            0.0002  0.5288  0.0056  0.7784  0.0063
                                            0.2150 -0.0309 -0.2584 -0.0027  0.0097
                                           -0.0103 -0.0036  0.0121 -0.0077
   227. (0.00572) BD*( 1) C   9 - H  25  
                ( 37.46%)   0.6121* C   9 s( 22.99%)p 3.35( 76.97%)d 0.00(  0.05%)
                                            0.0001 -0.4794 -0.0068 -0.5809  0.0026
                                            0.6127 -0.0062 -0.2378  0.0174  0.0169
                                           -0.0071  0.0075  0.0013  0.0076
                ( 62.54%)  -0.7908* H  25 s( 99.90%)p 0.00(  0.10%)
                                           -0.9995  0.0016  0.0220 -0.0212  0.0071
   228. (0.00861) BD*( 1) C   9 - H  26  
                ( 38.12%)   0.6174* C   9 s( 21.75%)p 3.59( 78.20%)d 0.00(  0.04%)
                                           -0.0002  0.4663 -0.0083  0.0134  0.0182
                                            0.0342 -0.0172 -0.8832  0.0035 -0.0006
                                            0.0008 -0.0032 -0.0006  0.0206
                ( 61.88%)  -0.7866* H  26 s( 99.91%)p 0.00(  0.09%)
                                            0.9995 -0.0048 -0.0034  0.0016  0.0296
   229. (0.00909) BD*( 1) C  10 - H  27  
                ( 38.09%)   0.6172* C  10 s( 21.52%)p 3.64( 78.43%)d 0.00(  0.04%)
                                            0.0002 -0.4639  0.0076 -0.0081 -0.0022
                                            0.1184  0.0239 -0.8773  0.0037 -0.0002
                                            0.0007  0.0029  0.0007 -0.0207
                ( 61.91%)  -0.7868* H  27 s( 99.91%)p 0.00(  0.09%)
                                           -0.9995  0.0051  0.0010 -0.0071  0.0289
   230. (0.00625) BD*( 1) C  10 - H  28  
                ( 37.75%)   0.6144* C  10 s( 22.49%)p 3.44( 77.46%)d 0.00(  0.05%)
                                           -0.0001  0.4742  0.0060 -0.2256  0.0099
                                           -0.7738 -0.0015 -0.3529  0.0150  0.0088
                                            0.0043  0.0134 -0.0130 -0.0049
                ( 62.25%)  -0.7890* H  28 s( 99.91%)p 0.00(  0.09%)
                                            0.9995 -0.0012  0.0077  0.0275  0.0114


 NHO Directionality and "Bond Bending" (deviations from line of nuclear centers)

         [Thresholds for printing:  angular deviation  >  1.0 degree]
                                    hybrid p-character > 25.0%
                                    orbital occupancy  >  0.10e

                                Line of Centers        Hybrid 1              Hybrid 2
                                ---------------  -------------------   ------------------
                NBO               Theta   Phi    Theta   Phi    Dev    Theta   Phi    Dev
 ========================================================================================
     1. BD (   1) O   1 - C   2    71.9  317.1    71.3  315.4   1.7    107.1  139.5   2.5
     2. BD (   1) O   1 - H  11    74.2  201.0    76.4  196.5   4.9      --     --    --
     3. BD (   1) C   2 - C   3   105.7   21.1   106.7   23.2   2.3      --     --    --
     4. BD (   1) C   2 - H  12     6.8  258.2     7.3  226.2   3.9      --     --    --
     5. BD (   1) C   2 - H  13   113.4  261.3   114.1  257.2   3.9      --     --    --
     8. BD (   1) C   3 - H  15    67.7   83.9    68.5   83.2   1.0      --     --    --
     9. BD (   1) C   4 - C   5   108.2   17.3   109.0   18.1   1.1      --     --    --
    10. BD (   1) C   4 - H  16     3.6  277.2     4.3  266.2   1.1      --     --    --
    12. BD (   1) C   5 - C   6    68.9   72.8    69.1   74.7   1.8    111.9  251.4   1.5
    13. BD (   1) C   5 - C  10    77.0  315.0    77.5  313.4   1.6    104.0  136.1   1.4
    15. BD (   1) C   6 - C   7   107.5   16.1   107.3   18.6   2.4     72.1  193.5   2.5
    17. BD (   1) C   6 - H  20     2.7  243.0     1.8  207.1   1.6      --     --    --
    18. BD (   1) C   7 - C   8    76.8  314.2    76.5  317.0   2.7    103.2  131.3   2.9
    20. BD (   1) C   7 - H  22   172.2   93.6   170.8   90.2   1.5      --     --    --
    21. BD (   1) C   8 - C   9   111.4  253.5   111.7  256.6   2.9     68.6   70.4   2.8
    23. BD (   1) C   8 - H  24     6.0  321.6     7.1  332.4   1.7      --     --    --
    24. BD (   1) C   9 - C  10    72.4  195.9    72.5  198.6   2.7    108.0   13.2   2.6
    26. BD (   1) C   9 - H  26   177.6   66.8   177.7   28.2   1.6      --     --    --
    27. BD (   1) C  10 - H  27     7.6  272.5     9.3  274.1   1.7      --     --    --
    28. BD (   1) C  10 - H  28   113.5  253.5   112.8  254.5   1.1      --     --    --
    39. LP (   1) O   1             --     --    119.5   83.0   --       --     --    --
    40. LP (   2) O   1             --     --    150.3  261.5   --       --     --    --


 Second Order Perturbation Theory Analysis of Fock Matrix in NBO Basis

     Threshold for printing:   0.25 kcal/mol
                                                                              E(2)  E(j)-E(i) F(i,j)
         Donor NBO (i)                     Acceptor NBO (j)                 kcal/mol   a.u.    a.u. 
 ===================================================================================================

 within unit  1
   1. BD (   1) O   1 - C   2        /132. RY*(   2) H  11                    0.27    2.01    0.029
   1. BD (   1) O   1 - C   2        /208. BD*(   1) C   3 - C   4            0.89    1.29    0.043
   2. BD (   1) O   1 - H  11        / 50. RY*(   1) C   2                    0.34    1.86    0.032
   2. BD (   1) O   1 - H  11        / 54. RY*(   5) C   2                    0.26    2.63    0.033
   2. BD (   1) O   1 - H  11        /205. BD*(   1) C   2 - C   3            1.39    1.15    0.050
   3. BD (   1) C   2 - C   3        / 41. RY*(   1) O   1                    0.40    1.96    0.036
   3. BD (   1) C   2 - C   3        / 70. RY*(   3) C   4                    0.75    1.47    0.042
   3. BD (   1) C   2 - C   3        /204. BD*(   1) O   1 - H  11            0.84    1.03    0.037
   3. BD (   1) C   2 - C   3        /207. BD*(   1) C   2 - H  13            0.26    1.03    0.021
   3. BD (   1) C   2 - C   3        /208. BD*(   1) C   3 - C   4            0.58    1.03    0.031
   3. BD (   1) C   2 - C   3        /210. BD*(   1) C   3 - H  15            0.27    1.08    0.021
   3. BD (   1) C   2 - C   3        /211. BD*(   1) C   4 - C   5            1.18    1.02    0.044
   4. BD (   1) C   2 - H  12        / 42. RY*(   2) O   1                    0.35    1.68    0.031
   4. BD (   1) C   2 - H  12        / 60. RY*(   2) C   3                    0.39    1.49    0.031
   4. BD (   1) C   2 - H  12        /209. BD*(   1) C   3 - H  14            1.52    0.98    0.049
   5. BD (   1) C   2 - H  13        / 59. RY*(   1) C   3                    0.30    1.27    0.025
   5. BD (   1) C   2 - H  13        /210. BD*(   1) C   3 - H  15            1.49    0.98    0.048
   6. BD (   1) C   3 - C   4        / 50. RY*(   1) C   2                    0.45    1.70    0.035
   6. BD (   1) C   3 - C   4        / 77. RY*(   1) C   5                    0.33    1.68    0.030
   6. BD (   1) C   3 - C   4        /203. BD*(   1) O   1 - C   2            1.26    0.86    0.042
   6. BD (   1) C   3 - C   4        /205. BD*(   1) C   2 - C   3            0.35    0.99    0.023
   6. BD (   1) C   3 - C   4        /209. BD*(   1) C   3 - H  14            0.33    1.05    0.023
   6. BD (   1) C   3 - C   4        /210. BD*(   1) C   3 - H  15            0.36    1.05    0.025
   6. BD (   1) C   3 - C   4        /211. BD*(   1) C   4 - C   5            0.66    1.00    0.032
   6. BD (   1) C   3 - C   4        /212. BD*(   1) C   4 - H  16            0.27    1.04    0.021
   6. BD (   1) C   3 - C   4        /213. BD*(   1) C   4 - H  17            0.29    1.04    0.022
   6. BD (   1) C   3 - C   4        /215. BD*(   1) C   5 - C  10            0.97    0.99    0.039
   7. BD (   1) C   3 - H  14        /203. BD*(   1) O   1 - C   2            0.31    0.74    0.019
   7. BD (   1) C   3 - H  14        /206. BD*(   1) C   2 - H  12            1.60    0.89    0.048
   7. BD (   1) C   3 - H  14        /212. BD*(   1) C   4 - H  16            1.60    0.92    0.048
   8. BD (   1) C   3 - H  15        /203. BD*(   1) O   1 - C   2            0.37    0.74    0.021
   8. BD (   1) C   3 - H  15        /207. BD*(   1) C   2 - H  13            1.59    0.89    0.048
   8. BD (   1) C   3 - H  15        /213. BD*(   1) C   4 - H  17            1.53    0.92    0.048
   9. BD (   1) C   4 - C   5        / 61. RY*(   3) C   3                    0.34    1.47    0.028
   9. BD (   1) C   4 - C   5        / 87. RY*(   2) C   6                    0.52    1.44    0.035
   9. BD (   1) C   4 - C   5        /123. RY*(   2) C  10                    0.64    1.46    0.039
   9. BD (   1) C   4 - C   5        /205. BD*(   1) C   2 - C   3            0.95    0.98    0.039
   9. BD (   1) C   4 - C   5        /208. BD*(   1) C   3 - C   4            0.68    1.00    0.033
   9. BD (   1) C   4 - C   5        /212. BD*(   1) C   4 - H  16            0.32    1.04    0.023
   9. BD (   1) C   4 - C   5        /213. BD*(   1) C   4 - H  17            0.32    1.04    0.023
   9. BD (   1) C   4 - C   5        /214. BD*(   1) C   5 - C   6            0.68    0.97    0.032
   9. BD (   1) C   4 - C   5        /215. BD*(   1) C   5 - C  10            0.63    0.98    0.031
   9. BD (   1) C   4 - C   5        /216. BD*(   1) C   5 - H  18            0.39    1.04    0.026
   9. BD (   1) C   4 - C   5        /217. BD*(   1) C   6 - C   7            1.04    0.99    0.041
   9. BD (   1) C   4 - C   5        /226. BD*(   1) C   9 - C  10            1.07    1.00    0.041
  10. BD (   1) C   4 - H  16        / 78. RY*(   2) C   5                    0.30    1.43    0.026
  10. BD (   1) C   4 - H  16        /209. BD*(   1) C   3 - H  14            1.57    0.93    0.048
  10. BD (   1) C   4 - H  16        /216. BD*(   1) C   5 - H  18            1.55    0.92    0.048
  11. BD (   1) C   4 - H  17        / 60. RY*(   2) C   3                    0.29    1.44    0.026
  11. BD (   1) C   4 - H  17        /210. BD*(   1) C   3 - H  15            1.62    0.93    0.049
  11. BD (   1) C   4 - H  17        /214. BD*(   1) C   5 - C   6            1.90    0.86    0.051
  12. BD (   1) C   5 - C   6        / 68. RY*(   1) C   4                    0.87    1.58    0.047
  12. BD (   1) C   5 - C   6        / 95. RY*(   1) C   7                    0.63    1.62    0.041
  12. BD (   1) C   5 - C   6        /122. RY*(   1) C  10                    0.66    1.63    0.042
  12. BD (   1) C   5 - C   6        /211. BD*(   1) C   4 - C   5            0.67    1.00    0.033
  12. BD (   1) C   5 - C   6        /213. BD*(   1) C   4 - H  17            0.75    1.04    0.035
  12. BD (   1) C   5 - C   6        /215. BD*(   1) C   5 - C  10            0.67    0.99    0.033
  12. BD (   1) C   5 - C   6        /216. BD*(   1) C   5 - H  18            0.31    1.05    0.023
  12. BD (   1) C   5 - C   6        /217. BD*(   1) C   6 - C   7            0.57    1.00    0.030
  12. BD (   1) C   5 - C   6        /218. BD*(   1) C   6 - H  19            0.34    1.06    0.024
  12. BD (   1) C   5 - C   6        /221. BD*(   1) C   7 - H  21            0.77    1.07    0.036
  12. BD (   1) C   5 - C   6        /230. BD*(   1) C  10 - H  28            0.92    1.06    0.039
  13. BD (   1) C   5 - C  10        / 69. RY*(   2) C   4                    0.68    1.45    0.040
  13. BD (   1) C   5 - C  10        / 86. RY*(   1) C   6                    0.59    1.63    0.039
  13. BD (   1) C   5 - C  10        /113. RY*(   1) C   9                    0.62    1.62    0.040
  13. BD (   1) C   5 - C  10        /208. BD*(   1) C   3 - C   4            1.18    1.00    0.044
  13. BD (   1) C   5 - C  10        /211. BD*(   1) C   4 - C   5            0.72    0.99    0.034
  13. BD (   1) C   5 - C  10        /214. BD*(   1) C   5 - C   6            0.67    0.98    0.032
  13. BD (   1) C   5 - C  10        /216. BD*(   1) C   5 - H  18            0.33    1.04    0.024
  13. BD (   1) C   5 - C  10        /218. BD*(   1) C   6 - H  19            0.99    1.05    0.041
  13. BD (   1) C   5 - C  10        /226. BD*(   1) C   9 - C  10            0.53    1.00    0.029
  13. BD (   1) C   5 - C  10        /227. BD*(   1) C   9 - H  25            0.79    1.06    0.037
  13. BD (   1) C   5 - C  10        /230. BD*(   1) C  10 - H  28            0.30    1.05    0.022
  14. BD (   1) C   5 - H  18        /212. BD*(   1) C   4 - H  16            1.56    0.91    0.048
  14. BD (   1) C   5 - H  18        /219. BD*(   1) C   6 - H  20            1.59    0.92    0.048
  14. BD (   1) C   5 - H  18        /229. BD*(   1) C  10 - H  27            1.57    0.92    0.048
  15. BD (   1) C   6 - C   7        / 77. RY*(   1) C   5                    0.27    1.67    0.027
  15. BD (   1) C   6 - C   7        / 78. RY*(   2) C   5                    0.26    1.55    0.025
  15. BD (   1) C   6 - C   7        /104. RY*(   1) C   8                    0.52    1.61    0.037
  15. BD (   1) C   6 - C   7        /211. BD*(   1) C   4 - C   5            1.23    0.98    0.044
  15. BD (   1) C   6 - C   7        /214. BD*(   1) C   5 - C   6            0.64    0.97    0.031
  15. BD (   1) C   6 - C   7        /218. BD*(   1) C   6 - H  19            0.37    1.04    0.025
  15. BD (   1) C   6 - C   7        /219. BD*(   1) C   6 - H  20            0.29    1.03    0.022
  15. BD (   1) C   6 - C   7        /220. BD*(   1) C   7 - C   8            0.46    0.99    0.027
  15. BD (   1) C   6 - C   7        /221. BD*(   1) C   7 - H  21            0.28    1.05    0.022
  15. BD (   1) C   6 - C   7        /224. BD*(   1) C   8 - H  23            0.93    1.07    0.040
  16. BD (   1) C   6 - H  19        / 96. RY*(   2) C   7                    0.32    1.54    0.028
  16. BD (   1) C   6 - H  19        /215. BD*(   1) C   5 - C  10            1.65    0.87    0.048
  16. BD (   1) C   6 - H  19        /220. BD*(   1) C   7 - C   8            1.62    0.89    0.048
  17. BD (   1) C   6 - H  20        / 79. RY*(   3) C   5                    0.27    1.37    0.024
  17. BD (   1) C   6 - H  20        /216. BD*(   1) C   5 - H  18            1.63    0.92    0.049
  17. BD (   1) C   6 - H  20        /222. BD*(   1) C   7 - H  22            1.47    0.93    0.047
  18. BD (   1) C   7 - C   8        / 86. RY*(   1) C   6                    0.60    1.62    0.040
  18. BD (   1) C   7 - C   8        /113. RY*(   1) C   9                    0.53    1.61    0.037
  18. BD (   1) C   7 - C   8        /217. BD*(   1) C   6 - C   7            0.49    0.99    0.028
  18. BD (   1) C   7 - C   8        /218. BD*(   1) C   6 - H  19            0.96    1.04    0.040
  18. BD (   1) C   7 - C   8        /221. BD*(   1) C   7 - H  21            0.33    1.05    0.024
  18. BD (   1) C   7 - C   8        /223. BD*(   1) C   8 - C   9            0.46    0.99    0.027
  18. BD (   1) C   7 - C   8        /224. BD*(   1) C   8 - H  23            0.32    1.07    0.023
  18. BD (   1) C   7 - C   8        /227. BD*(   1) C   9 - H  25            0.97    1.06    0.041
  19. BD (   1) C   7 - H  21        /105. RY*(   2) C   8                    0.31    1.62    0.028
  19. BD (   1) C   7 - H  21        /214. BD*(   1) C   5 - C   6            1.76    0.86    0.049
  19. BD (   1) C   7 - H  21        /223. BD*(   1) C   8 - C   9            1.62    0.88    0.048
  20. BD (   1) C   7 - H  22        /219. BD*(   1) C   6 - H  20            1.63    0.91    0.049
  20. BD (   1) C   7 - H  22        /225. BD*(   1) C   8 - H  24            1.57    0.93    0.048
  21. BD (   1) C   8 - C   9        / 95. RY*(   1) C   7                    0.53    1.61    0.037
  21. BD (   1) C   8 - C   9        /122. RY*(   1) C  10                    0.57    1.62    0.038
  21. BD (   1) C   8 - C   9        /220. BD*(   1) C   7 - C   8            0.47    0.99    0.027
  21. BD (   1) C   8 - C   9        /221. BD*(   1) C   7 - H  21            0.98    1.05    0.041
  21. BD (   1) C   8 - C   9        /224. BD*(   1) C   8 - H  23            0.33    1.07    0.024
  21. BD (   1) C   8 - C   9        /226. BD*(   1) C   9 - C  10            0.49    0.99    0.028
  21. BD (   1) C   8 - C   9        /227. BD*(   1) C   9 - H  25            0.33    1.06    0.024
  21. BD (   1) C   8 - C   9        /230. BD*(   1) C  10 - H  28            0.99    1.04    0.041
  22. BD (   1) C   8 - H  23        / 96. RY*(   2) C   7                    0.25    1.51    0.025
  22. BD (   1) C   8 - H  23        /114. RY*(   2) C   9                    0.26    1.54    0.026
  22. BD (   1) C   8 - H  23        /217. BD*(   1) C   6 - C   7            1.79    0.86    0.050
  22. BD (   1) C   8 - H  23        /226. BD*(   1) C   9 - C  10            1.76    0.87    0.049
  23. BD (   1) C   8 - H  24        /115. RY*(   3) C   9                    0.26    1.20    0.022
  23. BD (   1) C   8 - H  24        /222. BD*(   1) C   7 - H  22            1.61    0.92    0.049
  23. BD (   1) C   8 - H  24        /228. BD*(   1) C   9 - H  26            1.60    0.92    0.049
  24. BD (   1) C   9 - C  10        / 77. RY*(   1) C   5                    0.37    1.67    0.032
  24. BD (   1) C   9 - C  10        /104. RY*(   1) C   8                    0.52    1.61    0.037
  24. BD (   1) C   9 - C  10        /211. BD*(   1) C   4 - C   5            1.15    0.98    0.042
  24. BD (   1) C   9 - C  10        /215. BD*(   1) C   5 - C  10            0.61    0.97    0.031
  24. BD (   1) C   9 - C  10        /223. BD*(   1) C   8 - C   9            0.46    0.99    0.027
  24. BD (   1) C   9 - C  10        /224. BD*(   1) C   8 - H  23            0.94    1.07    0.040
  24. BD (   1) C   9 - C  10        /227. BD*(   1) C   9 - H  25            0.29    1.05    0.022
  24. BD (   1) C   9 - C  10        /229. BD*(   1) C  10 - H  27            0.29    1.03    0.022
  24. BD (   1) C   9 - C  10        /230. BD*(   1) C  10 - H  28            0.34    1.04    0.024
  25. BD (   1) C   9 - H  25        /105. RY*(   2) C   8                    0.30    1.62    0.028
  25. BD (   1) C   9 - H  25        /215. BD*(   1) C   5 - C  10            1.77    0.86    0.049
  25. BD (   1) C   9 - H  25        /220. BD*(   1) C   7 - C   8            1.64    0.88    0.048
  26. BD (   1) C   9 - H  26        /106. RY*(   3) C   8                    0.26    1.16    0.022
  26. BD (   1) C   9 - H  26        /225. BD*(   1) C   8 - H  24            1.58    0.93    0.048
  26. BD (   1) C   9 - H  26        /229. BD*(   1) C  10 - H  27            1.62    0.91    0.049
  27. BD (   1) C  10 - H  27        /216. BD*(   1) C   5 - H  18            1.63    0.92    0.049
  27. BD (   1) C  10 - H  27        /228. BD*(   1) C   9 - H  26            1.49    0.93    0.047
  28. BD (   1) C  10 - H  28        /114. RY*(   2) C   9                    0.31    1.56    0.028
  28. BD (   1) C  10 - H  28        /214. BD*(   1) C   5 - C   6            1.72    0.86    0.049
  28. BD (   1) C  10 - H  28        /223. BD*(   1) C   8 - C   9            1.61    0.89    0.048
  29. CR (   1) O   1                / 51. RY*(   2) C   2                    0.64   19.87    0.143
  29. CR (   1) O   1                / 54. RY*(   5) C   2                    0.33   20.91    0.105
  30. CR (   1) C   2                / 59. RY*(   1) C   3                    0.38   10.90    0.082
  30. CR (   1) C   2                /135. RY*(   1) H  12                    0.37   10.53    0.079
  30. CR (   1) C   2                /139. RY*(   1) H  13                    0.37   10.54    0.079
  30. CR (   1) C   2                /203. BD*(   1) O   1 - C   2            0.63   10.42    0.103
  31. CR (   1) C   3                / 55. RY*(   6) C   2                    0.32   11.00    0.075
  31. CR (   1) C   3                / 69. RY*(   2) C   4                    0.30   10.92    0.073
  31. CR (   1) C   3                /143. RY*(   1) H  14                    0.35   10.47    0.076
  31. CR (   1) C   3                /147. RY*(   1) H  15                    0.36   10.50    0.077
  32. CR (   1) C   4                / 59. RY*(   1) C   3                    0.38   10.80    0.081
  32. CR (   1) C   4                / 62. RY*(   4) C   3                    0.26   10.90    0.067
  32. CR (   1) C   4                / 78. RY*(   2) C   5                    0.30   11.02    0.072
  32. CR (   1) C   4                /151. RY*(   1) H  16                    0.32   10.49    0.073
  32. CR (   1) C   4                /155. RY*(   1) H  17                    0.33   10.49    0.074
  33. CR (   1) C   5                / 88. RY*(   3) C   6                    0.27   11.07    0.069
  33. CR (   1) C   5                /124. RY*(   3) C  10                    0.27   11.05    0.069
  33. CR (   1) C   5                /159. RY*(   1) H  18                    0.33   10.49    0.075
  34. CR (   1) C   6                / 79. RY*(   3) C   5                    0.58   10.96    0.101
  34. CR (   1) C   6                / 97. RY*(   3) C   7                    0.46   10.82    0.089
  34. CR (   1) C   6                /163. RY*(   1) H  19                    0.38   10.50    0.080
  34. CR (   1) C   6                /167. RY*(   1) H  20                    0.33   10.49    0.074
  35. CR (   1) C   7                / 87. RY*(   2) C   6                    0.26   10.91    0.067
  35. CR (   1) C   7                /106. RY*(   3) C   8                    0.48   10.76    0.090
  35. CR (   1) C   7                /171. RY*(   1) H  21                    0.39   10.46    0.080
  35. CR (   1) C   7                /175. RY*(   1) H  22                    0.33   10.48    0.074
  36. CR (   1) C   8                / 97. RY*(   3) C   7                    0.32   10.81    0.075
  36. CR (   1) C   8                /115. RY*(   3) C   9                    0.36   10.79    0.079
  36. CR (   1) C   8                /179. RY*(   1) H  23                    0.34   10.46    0.075
  36. CR (   1) C   8                /183. RY*(   1) H  24                    0.33   10.48    0.074
  37. CR (   1) C   9                /106. RY*(   3) C   8                    0.46   10.75    0.088
  37. CR (   1) C   9                /123. RY*(   2) C  10                    0.26   10.93    0.067
  37. CR (   1) C   9                /187. RY*(   1) H  25                    0.38   10.46    0.080
  37. CR (   1) C   9                /191. RY*(   1) H  26                    0.33   10.48    0.074
  38. CR (   1) C  10                / 78. RY*(   2) C   5                    0.43   11.02    0.087
  38. CR (   1) C  10                /115. RY*(   3) C   9                    0.46   10.80    0.089
  38. CR (   1) C  10                /195. RY*(   1) H  27                    0.33   10.49    0.074
  38. CR (   1) C  10                /199. RY*(   1) H  28                    0.36   10.47    0.078
  39. LP (   1) O   1                / 51. RY*(   2) C   2                    1.00    1.47    0.049
  39. LP (   1) O   1                /133. RY*(   3) H  11                    0.34    1.77    0.031
  39. LP (   1) O   1                /205. BD*(   1) C   2 - C   3            0.39    1.03    0.025
  39. LP (   1) O   1                /206. BD*(   1) C   2 - H  12            0.60    1.06    0.032
  39. LP (   1) O   1                /207. BD*(   1) C   2 - H  13            0.62    1.06    0.032
  39. LP (   1) O   1                /208. BD*(   1) C   3 - C   4            0.28    1.05    0.022
  40. LP (   2) O   1                / 53. RY*(   4) C   2                    0.60    2.34    0.048
  40. LP (   2) O   1                /131. RY*(   1) H  11                    1.00    1.98    0.057
  40. LP (   2) O   1                /206. BD*(   1) C   2 - H  12            2.89    0.80    0.061
  40. LP (   2) O   1                /207. BD*(   1) C   2 - H  13            2.86    0.80    0.060


 Natural Bond Orbitals (Summary):

                                                            Principal Delocalizations
           NBO                        Occupancy    Energy   (geminal,vicinal,remote)
 ====================================================================================
 Molecular unit  1  (C9H18O)
     1. BD (   1) O   1 - C   2          0.99776    -1.03239  208(v),132(v)
     2. BD (   1) O   1 - H  11          0.99486    -0.90678  205(v),50(v),54(v)
     3. BD (   1) C   2 - C   3          0.99148    -0.77050  211(v),204(v),70(v),208(g)
                                                    41(v),210(g),207(g)
     4. BD (   1) C   2 - H  12          0.99405    -0.67817  209(v),60(v),42(v)
     5. BD (   1) C   2 - H  13          0.99396    -0.67695  210(v),59(v)
     6. BD (   1) C   3 - C   4          0.98874    -0.74657  203(v),215(v),211(g),50(v)
                                                    210(g),205(g),77(v),209(g)
                                                    213(g),212(g)
     7. BD (   1) C   3 - H  14          0.98768    -0.62477  212(v),206(v),203(v)
     8. BD (   1) C   3 - H  15          0.98731    -0.62725  207(v),213(v),203(v)
     9. BD (   1) C   4 - C   5          0.98655    -0.74143  226(v),217(v),205(v),208(g)
                                                    214(g),123(v),215(g),87(v)
                                                    216(g),61(v),213(g),212(g)
    10. BD (   1) C   4 - H  16          0.98895    -0.62251  209(v),216(v),78(v)
    11. BD (   1) C   4 - H  17          0.98896    -0.62721  214(v),210(v),60(v)
    12. BD (   1) C   5 - C   6          0.98702    -0.74803  230(v),68(v),221(v),213(v)
                                                    215(g),122(v),211(g),95(v)
                                                    217(g),218(g),216(g)
    13. BD (   1) C   5 - C  10          0.98671    -0.74255  208(v),218(v),227(v),211(g)
                                                    69(v),214(g),113(v),86(v)
                                                    226(g),216(g),230(g)
    14. BD (   1) C   5 - H  18          0.98321    -0.61848  219(v),229(v),212(v)
    15. BD (   1) C   6 - C   7          0.99071    -0.73507  211(v),224(v),214(g),104(v)
                                                    220(g),218(g),219(g),77(v)
                                                    221(g),78(v)
    16. BD (   1) C   6 - H  19          0.98982    -0.63556  215(v),220(v),96(v)
    17. BD (   1) C   6 - H  20          0.98919    -0.62159  216(v),222(v),79(v)
    18. BD (   1) C   7 - C   8          0.99114    -0.73538  227(v),218(v),86(v),113(v)
                                                    217(g),223(g),221(g),224(g)
    19. BD (   1) C   7 - H  21          0.98977    -0.62873  214(v),223(v),105(v)
    20. BD (   1) C   7 - H  22          0.98906    -0.61400  219(v),225(v)
    21. BD (   1) C   8 - C   9          0.99103    -0.73455  230(v),221(v),122(v),95(v)
                                                    226(g),220(g),227(g),224(g)
    22. BD (   1) C   8 - H  23          0.98895    -0.60970  217(v),226(v),114(v),96(v)
    23. BD (   1) C   8 - H  24          0.98888    -0.60911  222(v),228(v),115(v)
    24. BD (   1) C   9 - C  10          0.99078    -0.73227  211(v),224(v),215(g),104(v)
                                                    223(g),77(v),230(g),227(g)
                                                    229(g)
    25. BD (   1) C   9 - H  25          0.98957    -0.62407  215(v),220(v),105(v)
    26. BD (   1) C   9 - H  26          0.98903    -0.61171  229(v),225(v),106(v)
    27. BD (   1) C  10 - H  27          0.98909    -0.61793  216(v),228(v)
    28. BD (   1) C  10 - H  28          0.98999    -0.63069  214(v),223(v),114(v)
    29. CR (   1) O   1                  0.99988   -19.18448  51(v),54(v)
    30. CR (   1) C   2                  0.99952   -10.30806  203(g),59(v),139(v),135(v)
    31. CR (   1) C   3                  0.99956   -10.21613  147(v),143(v),55(v),69(v)
    32. CR (   1) C   4                  0.99954   -10.21250  59(v),155(v),151(v),78(v)
                                                    62(v)
    33. CR (   1) C   5                  0.99948   -10.22466  159(v),124(v),88(v)
    34. CR (   1) C   6                  0.99953   -10.21623  79(v),97(v),163(v),167(v)
    35. CR (   1) C   7                  0.99954   -10.21152  106(v),171(v),175(v),87(v)
    36. CR (   1) C   8                  0.99955   -10.20698  115(v),179(v),183(v),97(v)
    37. CR (   1) C   9                  0.99954   -10.20888  106(v),187(v),191(v),123(v)
    38. CR (   1) C  10                  0.99953   -10.21136  115(v),78(v),199(v),195(v)
    39. LP (   1) O   1                  0.99219    -0.79253  51(v),207(v),206(v),205(v)
                                                    133(v),208(r)
    40. LP (   2) O   1                  0.98515    -0.53469  206(v),207(v),131(v),53(v)
    41. RY*(   1) O   1                  0.00075     1.19194   
    42. RY*(   2) O   1                  0.00074     1.00252   
    43. RY*(   3) O   1                  0.00005     1.56041   
    44. RY*(   4) O   1                  0.00002     1.12312   
    45. RY*(   5) O   1                  0.00001     2.78502   
    46. RY*(   6) O   1                  0.00000     2.62029   
    47. RY*(   7) O   1                  0.00000     2.52889   
    48. RY*(   8) O   1                  0.00000     2.35074   
    49. RY*(   9) O   1                  0.00000     2.55052   
    50. RY*(   1) C   2                  0.00135     0.95230   
    51. RY*(   2) C   2                  0.00129     0.68150   
    52. RY*(   3) C   2                  0.00088     1.17782   
    53. RY*(   4) C   2                  0.00068     1.80596   
    54. RY*(   5) C   2                  0.00026     1.72596   
    55. RY*(   6) C   2                  0.00015     0.78501   
    56. RY*(   7) C   2                  0.00008     1.33183   
    57. RY*(   8) C   2                  0.00000     1.79067   
    58. RY*(   9) C   2                  0.00000     1.83137   
    59. RY*(   1) C   3                  0.00206     0.59223   
    60. RY*(   2) C   3                  0.00164     0.81270   
    61. RY*(   3) C   3                  0.00134     0.72480   
    62. RY*(   4) C   3                  0.00033     0.68573   
    63. RY*(   5) C   3                  0.00017     1.88665   
    64. RY*(   6) C   3                  0.00008     1.98153   
    65. RY*(   7) C   3                  0.00003     2.02140   
    66. RY*(   8) C   3                  0.00001     2.03524   
    67. RY*(   9) C   3                  0.00001     2.08311   
    68. RY*(   1) C   4                  0.00277     0.82852   
    69. RY*(   2) C   4                  0.00182     0.70484   
    70. RY*(   3) C   4                  0.00158     0.69989   
    71. RY*(   4) C   4                  0.00043     0.79889   
    72. RY*(   5) C   4                  0.00014     1.83900   
    73. RY*(   6) C   4                  0.00007     1.97338   
    74. RY*(   7) C   4                  0.00003     2.04184   
    75. RY*(   8) C   4                  0.00001     2.10142   
    76. RY*(   9) C   4                  0.00001     2.08779   
    77. RY*(   1) C   5                  0.00259     0.93461   
    78. RY*(   2) C   5                  0.00180     0.81231   
    79. RY*(   3) C   5                  0.00116     0.74810   
    80. RY*(   4) C   5                  0.00031     1.52351   
    81. RY*(   5) C   5                  0.00026     1.89276   
    82. RY*(   6) C   5                  0.00017     1.18376   
    83. RY*(   7) C   5                  0.00012     1.96463   
    84. RY*(   8) C   5                  0.00006     2.07343   
    85. RY*(   9) C   5                  0.00004     1.96298   
    86. RY*(   1) C   6                  0.00277     0.88465   
    87. RY*(   2) C   6                  0.00178     0.69524   
    88. RY*(   3) C   6                  0.00060     0.84538   
    89. RY*(   4) C   6                  0.00031     0.91600   
    90. RY*(   5) C   6                  0.00014     1.81020   
    91. RY*(   6) C   6                  0.00008     1.70876   
    92. RY*(   7) C   6                  0.00004     1.99908   
    93. RY*(   8) C   6                  0.00001     2.03921   
    94. RY*(   9) C   6                  0.00001     2.09588   
    95. RY*(   1) C   7                  0.00267     0.87102   
    96. RY*(   2) C   7                  0.00088     0.90367   
    97. RY*(   3) C   7                  0.00066     0.60667   
    98. RY*(   4) C   7                  0.00020     0.93692   
    99. RY*(   5) C   7                  0.00015     1.78840   
   100. RY*(   6) C   7                  0.00007     2.04605   
   101. RY*(   7) C   7                  0.00003     1.83128   
   102. RY*(   8) C   7                  0.00001     1.88186   
   103. RY*(   9) C   7                  0.00001     2.03307   
   104. RY*(   1) C   8                  0.00256     0.87925   
   105. RY*(   2) C   8                  0.00082     0.99401   
   106. RY*(   3) C   8                  0.00067     0.54489   
   107. RY*(   4) C   8                  0.00020     0.89619   
   108. RY*(   5) C   8                  0.00015     1.82177   
   109. RY*(   6) C   8                  0.00007     2.07606   
   110. RY*(   7) C   8                  0.00004     1.74214   
   111. RY*(   8) C   8                  0.00000     1.93468   
   112. RY*(   9) C   8                  0.00001     2.02823   
   113. RY*(   1) C   9                  0.00267     0.87284   
   114. RY*(   2) C   9                  0.00085     0.92956   
   115. RY*(   3) C   9                  0.00067     0.58794   
   116. RY*(   4) C   9                  0.00019     0.94574   
   117. RY*(   5) C   9                  0.00015     1.79413   
   118. RY*(   6) C   9                  0.00007     2.06171   
   119. RY*(   7) C   9                  0.00003     1.80608   
   120. RY*(   8) C   9                  0.00000     1.89456   
   121. RY*(   9) C   9                  0.00001     2.02535   
   122. RY*(   1) C  10                  0.00285     0.88047   
   123. RY*(   2) C  10                  0.00175     0.71700   
   124. RY*(   3) C  10                  0.00057     0.82390   
   125. RY*(   4) C  10                  0.00029     0.91622   
   126. RY*(   5) C  10                  0.00014     1.82064   
   127. RY*(   6) C  10                  0.00008     1.75103   
   128. RY*(   7) C  10                  0.00003     1.98357   
   129. RY*(   8) C  10                  0.00001     2.09331   
   130. RY*(   9) C  10                  0.00001     2.03854   
   131. RY*(   1) H  11                  0.00072     1.44900   
   132. RY*(   2) H  11                  0.00066     0.97686   
   133. RY*(   3) H  11                  0.00041     0.97663   
   134. RY*(   4) H  11                  0.00001     2.14443   
   135. RY*(   1) H  12                  0.00116     0.22433   
   136. RY*(   2) H  12                  0.00012     1.59269   
   137. RY*(   3) H  12                  0.00006     1.72744   
   138. RY*(   4) H  12                  0.00002     2.05382   
   139. RY*(   1) H  13                  0.00113     0.22805   
   140. RY*(   2) H  13                  0.00011     1.59667   
   141. RY*(   3) H  13                  0.00005     1.73301   
   142. RY*(   4) H  13                  0.00002     2.05682   
   143. RY*(   1) H  14                  0.00154     0.25294   
   144. RY*(   2) H  14                  0.00008     1.68634   
   145. RY*(   3) H  14                  0.00006     1.71869   
   146. RY*(   4) H  14                  0.00002     2.19804   
   147. RY*(   1) H  15                  0.00150     0.28485   
   148. RY*(   2) H  15                  0.00009     1.70145   
   149. RY*(   3) H  15                  0.00006     1.72023   
   150. RY*(   4) H  15                  0.00003     2.21121   
   151. RY*(   1) H  16                  0.00134     0.27882   
   152. RY*(   2) H  16                  0.00009     1.73727   
   153. RY*(   3) H  16                  0.00005     1.74660   
   154. RY*(   4) H  16                  0.00002     2.18987   
   155. RY*(   1) H  17                  0.00125     0.27847   
   156. RY*(   2) H  17                  0.00010     1.69891   
   157. RY*(   3) H  17                  0.00006     1.70969   
   158. RY*(   4) H  17                  0.00002     2.19197   
   159. RY*(   1) H  18                  0.00192     0.26458   
   160. RY*(   2) H  18                  0.00005     1.81849   
   161. RY*(   3) H  18                  0.00006     1.72114   
   162. RY*(   4) H  18                  0.00002     2.21338   
   163. RY*(   1) H  19                  0.00101     0.28807   
   164. RY*(   2) H  19                  0.00010     1.71484   
   165. RY*(   3) H  19                  0.00007     1.71101   
   166. RY*(   4) H  19                  0.00003     2.19305   
   167. RY*(   1) H  20                  0.00142     0.27196   
   168. RY*(   2) H  20                  0.00008     1.77076   
   169. RY*(   3) H  20                  0.00005     1.68497   
   170. RY*(   4) H  20                  0.00002     2.18170   
   171. RY*(   1) H  21                  0.00098     0.24684   
   172. RY*(   2) H  21                  0.00010     1.71376   
   173. RY*(   3) H  21                  0.00007     1.66454   
   174. RY*(   4) H  21                  0.00002     2.18046   
   175. RY*(   1) H  22                  0.00133     0.26994   
   176. RY*(   2) H  22                  0.00008     1.77034   
   177. RY*(   3) H  22                  0.00006     1.65087   
   178. RY*(   4) H  22                  0.00002     2.18345   
   179. RY*(   1) H  23                  0.00093     0.25510   
   180. RY*(   2) H  23                  0.00008     1.74953   
   181. RY*(   3) H  23                  0.00005     1.67924   
   182. RY*(   4) H  23                  0.00002     2.19925   
   183. RY*(   1) H  24                  0.00133     0.27224   
   184. RY*(   2) H  24                  0.00008     1.78885   
   185. RY*(   3) H  24                  0.00006     1.64734   
   186. RY*(   4) H  24                  0.00002     2.18254   
   187. RY*(   1) H  25                  0.00096     0.24967   
   188. RY*(   2) H  25                  0.00009     1.71903   
   189. RY*(   3) H  25                  0.00007     1.67095   
   190. RY*(   4) H  25                  0.00002     2.18436   
   191. RY*(   1) H  26                  0.00132     0.27173   
   192. RY*(   2) H  26                  0.00008     1.77528   
   193. RY*(   3) H  26                  0.00006     1.65323   
   194. RY*(   4) H  26                  0.00002     2.18479   
   195. RY*(   1) H  27                  0.00139     0.27502   
   196. RY*(   2) H  27                  0.00008     1.77889   
   197. RY*(   3) H  27                  0.00006     1.69142   
   198. RY*(   4) H  27                  0.00002     2.18579   
   199. RY*(   1) H  28                  0.00104     0.25963   
   200. RY*(   2) H  28                  0.00010     1.71930   
   201. RY*(   3) H  28                  0.00006     1.70473   
   202. RY*(   4) H  28                  0.00002     2.18507   
   203. BD*(   1) O   1 - C   2          0.00742     0.11112   
   204. BD*(   1) O   1 - H  11          0.00254     0.25979   
   205. BD*(   1) C   2 - C   3          0.00804     0.24147   
   206. BD*(   1) C   2 - H  12          0.01314     0.26306   
   207. BD*(   1) C   2 - H  13          0.01307     0.26423   
   208. BD*(   1) C   3 - C   4          0.00611     0.25712   
   209. BD*(   1) C   3 - H  14          0.00829     0.30485   
   210. BD*(   1) C   3 - H  15          0.00816     0.30669   
   211. BD*(   1) C   4 - C   5          0.01015     0.24986   
   212. BD*(   1) C   4 - H  16          0.00889     0.29476   
   213. BD*(   1) C   4 - H  17          0.00750     0.29527   
   214. BD*(   1) C   5 - C   6          0.01306     0.23290   
   215. BD*(   1) C   5 - C  10          0.01138     0.23854   
   216. BD*(   1) C   5 - H  18          0.01345     0.30031   
   217. BD*(   1) C   6 - C   7          0.00763     0.25185   
   218. BD*(   1) C   6 - H  19          0.00631     0.30855   
   219. BD*(   1) C   6 - H  20          0.00918     0.29748   
   220. BD*(   1) C   7 - C   8          0.00788     0.25434   
   221. BD*(   1) C   7 - H  21          0.00576     0.31706   
   222. BD*(   1) C   7 - H  22          0.00860     0.31100   
   223. BD*(   1) C   8 - C   9          0.00781     0.25498   
   224. BD*(   1) C   8 - H  23          0.00581     0.33659   
   225. BD*(   1) C   8 - H  24          0.00863     0.31640   
   226. BD*(   1) C   9 - C  10          0.00743     0.25634   
   227. BD*(   1) C   9 - H  25          0.00572     0.32166   
   228. BD*(   1) C   9 - H  26          0.00861     0.31316   
   229. BD*(   1) C  10 - H  27          0.00909     0.30158   
   230. BD*(   1) C  10 - H  28          0.00625     0.30827   
       -------------------------------
              Total Lewis   39.68727  ( 99.2182%)
        Valence non-Lewis    0.23590  (  0.5898%)
        Rydberg non-Lewis    0.07683  (  0.1921%)
       -------------------------------
            Total unit  1   40.00000  (100.0000%)
           Charge unit  1    0.00000


 ***************************************************
 *******         Beta  spin orbitals         *******
 ***************************************************


 NATURAL POPULATIONS:  Natural atomic orbital occupancies 
                                                          
   NAO  Atom  No  lang   Type(AO)    Occupancy      Energy
 ----------------------------------------------------------
     1    O    1  S      Cor( 1S)     0.99987     -19.17593
     2    O    1  S      Val( 2S)     0.84117      -1.05900
     3    O    1  S      Ryd( 3S)     0.00057       1.22608
     4    O    1  px     Val( 2p)     0.71955      -0.47137
     5    O    1  px     Ryd( 3p)     0.00107       1.03691
     6    O    1  py     Val( 2p)     0.80293      -0.49021
     7    O    1  py     Ryd( 3p)     0.00053       0.89698
     8    O    1  pz     Val( 2p)     0.70481      -0.46162
     9    O    1  pz     Ryd( 3p)     0.00089       0.89244
    10    O    1  dxy    Ryd( 3d)     0.00055       2.94577
    11    O    1  dxz    Ryd( 3d)     0.00024       2.73664
    12    O    1  dyz    Ryd( 3d)     0.00054       2.63579
    13    O    1  dx2y2  Ryd( 3d)     0.00045       2.79552
    14    O    1  dz2    Ryd( 3d)     0.00038       2.70079

    15    C    2  S      Cor( 1S)     0.99952     -10.30799
    16    C    2  S      Val( 2S)     0.50956      -0.40185
    17    C    2  S      Ryd( 3S)     0.00137       0.63163
    18    C    2  px     Val( 2p)     0.44442      -0.24922
    19    C    2  px     Ryd( 3p)     0.00105       0.38912
    20    C    2  py     Val( 2p)     0.49742      -0.24719
    21    C    2  py     Ryd( 3p)     0.00141       0.42856
    22    C    2  pz     Val( 2p)     0.55478      -0.25506
    23    C    2  pz     Ryd( 3p)     0.00096       0.48493
    24    C    2  dxy    Ryd( 3d)     0.00095       2.02652
    25    C    2  dxz    Ryd( 3d)     0.00060       1.89453
    26    C    2  dyz    Ryd( 3d)     0.00038       2.00531
    27    C    2  dx2y2  Ryd( 3d)     0.00073       2.05853
    28    C    2  dz2    Ryd( 3d)     0.00055       2.20612

    29    C    3  S      Cor( 1S)     0.99956     -10.21628
    30    C    3  S      Val( 2S)     0.51158      -0.36592
    31    C    3  S      Ryd( 3S)     0.00089       0.75313
    32    C    3  px     Val( 2p)     0.51379      -0.22853
    33    C    3  px     Ryd( 3p)     0.00200       0.53881
    34    C    3  py     Val( 2p)     0.58197      -0.22602
    35    C    3  py     Ryd( 3p)     0.00121       0.49141
    36    C    3  pz     Val( 2p)     0.60747      -0.23007
    37    C    3  pz     Ryd( 3p)     0.00147       0.57014
    38    C    3  dxy    Ryd( 3d)     0.00031       2.07703
    39    C    3  dxz    Ryd( 3d)     0.00021       1.95206
    40    C    3  dyz    Ryd( 3d)     0.00022       2.03530
    41    C    3  dx2y2  Ryd( 3d)     0.00036       2.13925
    42    C    3  dz2    Ryd( 3d)     0.00043       2.28795

    43    C    4  S      Cor( 1S)     0.99954     -10.21271
    44    C    4  S      Val( 2S)     0.50221      -0.35263
    45    C    4  S      Ryd( 3S)     0.00089       0.81062
    46    C    4  px     Val( 2p)     0.52235      -0.22086
    47    C    4  px     Ryd( 3p)     0.00163       0.56147
    48    C    4  py     Val( 2p)     0.57205      -0.22731
    49    C    4  py     Ryd( 3p)     0.00182       0.57971
    50    C    4  pz     Val( 2p)     0.60307      -0.22906
    51    C    4  pz     Ryd( 3p)     0.00189       0.61295
    52    C    4  dxy    Ryd( 3d)     0.00029       2.07703
    53    C    4  dxz    Ryd( 3d)     0.00023       1.97954
    54    C    4  dyz    Ryd( 3d)     0.00017       2.00812
    55    C    4  dx2y2  Ryd( 3d)     0.00035       2.16372
    56    C    4  dz2    Ryd( 3d)     0.00048       2.30237

    57    C    5  S      Cor( 1S)     0.99949     -10.22331
    58    C    5  S      Val( 2S)     0.47336      -0.33775
    59    C    5  S      Ryd( 3S)     0.00097       0.84419
    60    C    5  px     Val( 2p)     0.52793      -0.23357
    61    C    5  px     Ryd( 3p)     0.00180       0.66989
    62    C    5  py     Val( 2p)     0.45520      -0.22169
    63    C    5  py     Ryd( 3p)     0.00139       0.57656
    64    C    5  pz     Val( 2p)     0.60074      -0.23474
    65    C    5  pz     Ryd( 3p)     0.00165       0.69010
    66    C    5  dxy    Ryd( 3d)     0.00040       2.10338
    67    C    5  dxz    Ryd( 3d)     0.00028       1.94753
    68    C    5  dyz    Ryd( 3d)     0.00024       1.94439
    69    C    5  dx2y2  Ryd( 3d)     0.00039       2.05415
    70    C    5  dz2    Ryd( 3d)     0.00056       2.31669

    71    C    6  S      Cor( 1S)     0.99952     -10.21523
    72    C    6  S      Val( 2S)     0.50839      -0.35669
    73    C    6  S      Ryd( 3S)     0.00078       0.83917
    74    C    6  px     Val( 2p)     0.56382      -0.22850
    75    C    6  px     Ryd( 3p)     0.00178       0.58247
    76    C    6  py     Val( 2p)     0.48765      -0.21310
    77    C    6  py     Ryd( 3p)     0.00169       0.53562
    78    C    6  pz     Val( 2p)     0.60306      -0.22856
    79    C    6  pz     Ryd( 3p)     0.00137       0.56363
    80    C    6  dxy    Ryd( 3d)     0.00033       2.17593
    81    C    6  dxz    Ryd( 3d)     0.00022       1.97451
    82    C    6  dyz    Ryd( 3d)     0.00019       1.98941
    83    C    6  dx2y2  Ryd( 3d)     0.00027       2.06347
    84    C    6  dz2    Ryd( 3d)     0.00049       2.31390

    85    C    7  S      Cor( 1S)     0.99954     -10.21085
    86    C    7  S      Val( 2S)     0.51188      -0.35355
    87    C    7  S      Ryd( 3S)     0.00040       0.85111
    88    C    7  px     Val( 2p)     0.52188      -0.21145
    89    C    7  px     Ryd( 3p)     0.00097       0.45076
    90    C    7  py     Val( 2p)     0.52589      -0.21172
    91    C    7  py     Ryd( 3p)     0.00181       0.55685
    92    C    7  pz     Val( 2p)     0.60858      -0.22022
    93    C    7  pz     Ryd( 3p)     0.00151       0.58014
    94    C    7  dxy    Ryd( 3d)     0.00028       2.09532
    95    C    7  dxz    Ryd( 3d)     0.00024       1.95285
    96    C    7  dyz    Ryd( 3d)     0.00020       2.06702
    97    C    7  dx2y2  Ryd( 3d)     0.00032       2.10132
    98    C    7  dz2    Ryd( 3d)     0.00046       2.28291

    99    C    8  S      Cor( 1S)     0.99955     -10.20597
   100    C    8  S      Val( 2S)     0.51165      -0.34636
   101    C    8  S      Ryd( 3S)     0.00046       0.84240
   102    C    8  px     Val( 2p)     0.58624      -0.21125
   103    C    8  px     Ryd( 3p)     0.00231       0.57191
   104    C    8  py     Val( 2p)     0.46303      -0.19736
   105    C    8  py     Ryd( 3p)     0.00108       0.45933
   106    C    8  pz     Val( 2p)     0.60538      -0.21350
   107    C    8  pz     Ryd( 3p)     0.00141       0.56593
   108    C    8  dxy    Ryd( 3d)     0.00032       2.10547
   109    C    8  dxz    Ryd( 3d)     0.00019       2.03099
   110    C    8  dyz    Ryd( 3d)     0.00022       1.97694
   111    C    8  dx2y2  Ryd( 3d)     0.00035       2.10600
   112    C    8  dz2    Ryd( 3d)     0.00048       2.30177

   113    C    9  S      Cor( 1S)     0.99954     -10.20818
   114    C    9  S      Val( 2S)     0.51152      -0.35054
   115    C    9  S      Ryd( 3S)     0.00040       0.85147
   116    C    9  px     Val( 2p)     0.55135      -0.21205
   117    C    9  px     Ryd( 3p)     0.00150       0.51508
   118    C    9  py     Val( 2p)     0.50362      -0.20696
   119    C    9  py     Ryd( 3p)     0.00167       0.53010
   120    C    9  pz     Val( 2p)     0.60291      -0.21616
   121    C    9  pz     Ryd( 3p)     0.00129       0.54828
   122    C    9  dxy    Ryd( 3d)     0.00033       2.16981
   123    C    9  dxz    Ryd( 3d)     0.00021       1.97825
   124    C    9  dyz    Ryd( 3d)     0.00020       1.99811
   125    C    9  dx2y2  Ryd( 3d)     0.00028       2.04831
   126    C    9  dz2    Ryd( 3d)     0.00049       2.31765

   127    C   10  S      Cor( 1S)     0.99953     -10.21074
   128    C   10  S      Val( 2S)     0.50823      -0.35368
   129    C   10  S      Ryd( 3S)     0.00067       0.85226
   130    C   10  px     Val( 2p)     0.52456      -0.21760
   131    C   10  px     Ryd( 3p)     0.00138       0.53048
   132    C   10  py     Val( 2p)     0.52979      -0.21645
   133    C   10  py     Ryd( 3p)     0.00190       0.55377
   134    C   10  pz     Val( 2p)     0.60975      -0.22650
   135    C   10  pz     Ryd( 3p)     0.00158       0.60745
   136    C   10  dxy    Ryd( 3d)     0.00029       2.10166
   137    C   10  dxz    Ryd( 3d)     0.00024       1.96365
   138    C   10  dyz    Ryd( 3d)     0.00019       2.05998
   139    C   10  dx2y2  Ryd( 3d)     0.00030       2.11051
   140    C   10  dz2    Ryd( 3d)     0.00047       2.28150

   141    H   11  S      Val( 1S)     0.25529      -0.06282
   142    H   11  S      Ryd( 2S)     0.00054       0.24942
   143    H   11  px     Ryd( 2p)     0.00117       2.16874
   144    H   11  py     Ryd( 2p)     0.00060       1.62685
   145    H   11  pz     Ryd( 2p)     0.00057       1.53383

   146    H   12  S      Val( 1S)     0.35644      -0.09521
   147    H   12  S      Ryd( 2S)     0.00114       0.20694
   148    H   12  px     Ryd( 2p)     0.00008       1.60044
   149    H   12  py     Ryd( 2p)     0.00009       1.65655
   150    H   12  pz     Ryd( 2p)     0.00038       2.17515

   151    H   13  S      Val( 1S)     0.36265      -0.09636
   152    H   13  S      Ryd( 2S)     0.00120       0.20922
   153    H   13  px     Ryd( 2p)     0.00007       1.62469
   154    H   13  py     Ryd( 2p)     0.00031       2.10320
   155    H   13  pz     Ryd( 2p)     0.00017       1.71494

   156    H   14  S      Val( 1S)     0.37681      -0.06081
   157    H   14  S      Ryd( 2S)     0.00156       0.24203
   158    H   14  px     Ryd( 2p)     0.00006       1.72040
   159    H   14  py     Ryd( 2p)     0.00009       1.67389
   160    H   14  pz     Ryd( 2p)     0.00036       2.23069

   161    H   15  S      Val( 1S)     0.38229      -0.06390
   162    H   15  S      Ryd( 2S)     0.00147       0.27535
   163    H   15  px     Ryd( 2p)     0.00008       1.73945
   164    H   15  py     Ryd( 2p)     0.00032       2.15251
   165    H   15  pz     Ryd( 2p)     0.00012       1.75902

   166    H   16  S      Val( 1S)     0.38441      -0.06960
   167    H   16  S      Ryd( 2S)     0.00135       0.26038
   168    H   16  px     Ryd( 2p)     0.00005       1.74637
   169    H   16  py     Ryd( 2p)     0.00009       1.72078
   170    H   16  pz     Ryd( 2p)     0.00036       2.23460

   171    H   17  S      Val( 1S)     0.36727      -0.06558
   172    H   17  S      Ryd( 2S)     0.00130       0.25705
   173    H   17  px     Ryd( 2p)     0.00006       1.73122
   174    H   17  py     Ryd( 2p)     0.00033       2.15902
   175    H   17  pz     Ryd( 2p)     0.00012       1.75152

   176    H   18  S      Val( 1S)     0.37789      -0.05837
   177    H   18  S      Ryd( 2S)     0.00190       0.26103
   178    H   18  px     Ryd( 2p)     0.00006       1.81513
   179    H   18  py     Ryd( 2p)     0.00006       1.72263
   180    H   18  pz     Ryd( 2p)     0.00038       2.22940

   181    H   19  S      Val( 1S)     0.34983      -0.05025
   182    H   19  S      Ryd( 2S)     0.00095       0.27455
   183    H   19  px     Ryd( 2p)     0.00017       1.94607
   184    H   19  py     Ryd( 2p)     0.00024       1.97042
   185    H   19  pz     Ryd( 2p)     0.00010       1.74534

   186    H   20  S      Val( 1S)     0.38339      -0.06531
   187    H   20  S      Ryd( 2S)     0.00141       0.25837
   188    H   20  px     Ryd( 2p)     0.00006       1.73117
   189    H   20  py     Ryd( 2p)     0.00006       1.69734
   190    H   20  pz     Ryd( 2p)     0.00037       2.23159

   191    H   21  S      Val( 1S)     0.33312      -0.03380
   192    H   21  S      Ryd( 2S)     0.00079       0.22975
   193    H   21  px     Ryd( 2p)     0.00008       1.70846
   194    H   21  py     Ryd( 2p)     0.00031       2.11457
   195    H   21  pz     Ryd( 2p)     0.00011       1.79245

   196    H   22  S      Val( 1S)     0.38292      -0.05473
   197    H   22  S      Ryd( 2S)     0.00131       0.25415
   198    H   22  px     Ryd( 2p)     0.00006       1.64917
   199    H   22  py     Ryd( 2p)     0.00008       1.74886
   200    H   22  pz     Ryd( 2p)     0.00036       2.23177

   201    H   23  S      Val( 1S)     0.37261      -0.03097
   202    H   23  S      Ryd( 2S)     0.00092       0.23852
   203    H   23  px     Ryd( 2p)     0.00032       2.15104
   204    H   23  py     Ryd( 2p)     0.00007       1.71957
   205    H   23  pz     Ryd( 2p)     0.00011       1.78262

   206    H   24  S      Val( 1S)     0.38407      -0.05032
   207    H   24  S      Ryd( 2S)     0.00131       0.25715
   208    H   24  px     Ryd( 2p)     0.00009       1.74677
   209    H   24  py     Ryd( 2p)     0.00006       1.65692
   210    H   24  pz     Ryd( 2p)     0.00036       2.23899

   211    H   25  S      Val( 1S)     0.33927      -0.03183
   212    H   25  S      Ryd( 2S)     0.00081       0.23233
   213    H   25  px     Ryd( 2p)     0.00019       1.92839
   214    H   25  py     Ryd( 2p)     0.00022       1.95248
   215    H   25  pz     Ryd( 2p)     0.00009       1.74535

   216    H   26  S      Val( 1S)     0.38347      -0.05293
   217    H   26  S      Ryd( 2S)     0.00130       0.25584
   218    H   26  px     Ryd( 2p)     0.00007       1.69302
   219    H   26  py     Ryd( 2p)     0.00006       1.70446
   220    H   26  pz     Ryd( 2p)     0.00037       2.24089

   221    H   27  S      Val( 1S)     0.38331      -0.06180
   222    H   27  S      Ryd( 2S)     0.00136       0.26105
   223    H   27  px     Ryd( 2p)     0.00006       1.70924
   224    H   27  py     Ryd( 2p)     0.00008       1.74106
   225    H   27  pz     Ryd( 2p)     0.00036       2.22904

   226    H   28  S      Val( 1S)     0.34197      -0.04474
   227    H   28  S      Ryd( 2S)     0.00085       0.24154
   228    H   28  px     Ryd( 2p)     0.00007       1.74660
   229    H   28  py     Ryd( 2p)     0.00032       2.11227
   230    H   28  pz     Ryd( 2p)     0.00012       1.80180


 Summary of Natural Population Analysis:                  
                                                          
                                       Natural Population 
                Natural  -----------------------------------------------
    Atom  No    Charge         Core      Valence    Rydberg      Total
 -----------------------------------------------------------------------
      O    1   -0.07355      0.99987     3.06847    0.00521     4.07355
      C    2   -0.01372      0.99952     2.00620    0.00800     3.01372
      C    3   -0.22146      0.99956     2.21481    0.00709     3.22146
      C    4   -0.20698      0.99954     2.19968    0.00776     3.20698
      C    5   -0.06440      0.99949     2.05723    0.00768     3.06440
      C    6   -0.16956      0.99952     2.16292    0.00712     3.16956
      C    7   -0.17397      0.99954     2.16824    0.00620     3.17397
      C    8   -0.17266      0.99955     2.16629    0.00682     3.17266
      C    9   -0.17530      0.99954     2.16940    0.00637     3.17530
      C   10   -0.17887      0.99953     2.17232    0.00703     3.17887
      H   11    0.24184      0.00000     0.25529    0.00288     0.25816
      H   12    0.14187      0.00000     0.35644    0.00170     0.35813
      H   13    0.13560      0.00000     0.36265    0.00175     0.36440
      H   14    0.12112      0.00000     0.37681    0.00207     0.37888
      H   15    0.11572      0.00000     0.38229    0.00199     0.38428
      H   16    0.11373      0.00000     0.38441    0.00185     0.38627
      H   17    0.13092      0.00000     0.36727    0.00181     0.36908
      H   18    0.11972      0.00000     0.37789    0.00239     0.38028
      H   19    0.14871      0.00000     0.34983    0.00146     0.35129
      H   20    0.11470      0.00000     0.38339    0.00191     0.38530
      H   21    0.16559      0.00000     0.33312    0.00129     0.33441
      H   22    0.11527      0.00000     0.38292    0.00181     0.38473
      H   23    0.12597      0.00000     0.37261    0.00142     0.37403
      H   24    0.11410      0.00000     0.38407    0.00183     0.38590
      H   25    0.15941      0.00000     0.33927    0.00132     0.34059
      H   26    0.11472      0.00000     0.38347    0.00181     0.38528
      H   27    0.11483      0.00000     0.38331    0.00186     0.38517
      H   28    0.15667      0.00000     0.34197    0.00136     0.34333
 =======================================================================
   * Total *    1.00000      9.99567    28.90254    0.10179    39.00000

                                 Natural Population      
 --------------------------------------------------------
   Core                       9.99567 ( 99.9567% of  10)
   Valence                   28.90254 ( 99.6639% of  29)
   Natural Minimal Basis     38.89821 ( 99.7390% of  39)
   Natural Rydberg Basis      0.10179 (  0.2610% of  39)
 --------------------------------------------------------

    Atom  No          Natural Electron Configuration
 ----------------------------------------------------------------------------
      O    1      [core]2S( 0.84)2p( 2.23)
      C    2      [core]2S( 0.51)2p( 1.50)
      C    3      [core]2S( 0.51)2p( 1.70)
      C    4      [core]2S( 0.50)2p( 1.70)3p( 0.01)
      C    5      [core]2S( 0.47)2p( 1.58)
      C    6      [core]2S( 0.51)2p( 1.65)
      C    7      [core]2S( 0.51)2p( 1.66)
      C    8      [core]2S( 0.51)2p( 1.65)
      C    9      [core]2S( 0.51)2p( 1.66)
      C   10      [core]2S( 0.51)2p( 1.66)
      H   11            1S( 0.26)
      H   12            1S( 0.36)
      H   13            1S( 0.36)
      H   14            1S( 0.38)
      H   15            1S( 0.38)
      H   16            1S( 0.38)
      H   17            1S( 0.37)
      H   18            1S( 0.38)
      H   19            1S( 0.35)
      H   20            1S( 0.38)
      H   21            1S( 0.33)
      H   22            1S( 0.38)
      H   23            1S( 0.37)
      H   24            1S( 0.38)
      H   25            1S( 0.34)
      H   26            1S( 0.38)
      H   27            1S( 0.38)
      H   28            1S( 0.34)


 NATURAL BOND ORBITAL ANALYSIS, beta spin orbitals:

                       Occupancies       Lewis Structure    Low   High
           Occ.    -------------------  -----------------   occ   occ
  Cycle   Thresh.   Lewis   Non-Lewis     CR  BD  3C  LP    (L)   (NL)   Dev
 =============================================================================
   1(1)    0.90    38.03685   0.96315     10  28   0   1     1      1    0.03
   2(2)    0.90    38.03685   0.96315     10  28   0   1     1      1    0.03
   3(1)    0.80    37.71039   1.28961     10  28   0   1     2      1    0.03
   4(2)    0.80    37.71039   1.28961     10  28   0   1     2      1    0.03

    The hybrids on atom  5 are linearly dependent.  An eigenvalue (  0.000050)
    of the hybrid overlap matrix is too small (<0.00010).

    PRJTHR will be raised from  0.200 to 0.250 and the NBO search repeated.


    The hybrids on atom  5 are linearly dependent.  An eigenvalue (  0.000050)
    of the hybrid overlap matrix is too small (<0.00010).

    PRJTHR will be raised from  0.250 to 0.300 and the NBO search repeated.


    The hybrids on atom  5 are linearly dependent.  An eigenvalue (  0.000050)
    of the hybrid overlap matrix is too small (<0.00010).

    PRJTHR will be raised from  0.300 to 0.350 and the NBO search repeated.


    The hybrids on atom  5 are linearly dependent.  An eigenvalue (  0.000050)
    of the hybrid overlap matrix is too small (<0.00010).

    PRJTHR will be raised from  0.350 to 0.400 and the NBO search repeated.


    The hybrids on atom  5 are linearly dependent.  An eigenvalue (  0.000050)
    of the hybrid overlap matrix is too small (<0.00010).

    PRJTHR will be raised from  0.400 to 0.450 and the NBO search repeated.


    The hybrids on atom  5 are linearly dependent.  An eigenvalue (  0.000050)
    of the hybrid overlap matrix is too small (<0.00010).

    PRJTHR will be raised from  0.450 to 0.500 and the NBO search repeated.


    The hybrids on atom  5 are linearly dependent.  An eigenvalue (  0.000050)
    of the hybrid overlap matrix is too small (<0.00010).

    PRJTHR will be raised from  0.500 to 0.550 and the NBO search repeated.


    The hybrids on atom  5 are linearly dependent.  An eigenvalue (  0.000050)
    of the hybrid overlap matrix is too small (<0.00010).

    PRJTHR will be raised from  0.550 to 0.600 and the NBO search repeated.

   5(1)    0.70    37.60524   1.39476     10  27   0   2     0      0    0.21
   6(2)    0.70    37.63095   1.36905     10  27   0   2     0      0    0.20
   7(3)    0.70    37.61890   1.38110     10  27   0   2     0      0    0.19
   8(4)    0.70    37.60117   1.39883     10  27   0   2     0      0    0.20
   9(5)    0.70    37.59284   1.40716     10  27   0   2     0      0    0.20
  10(6)    0.70    37.78295   1.21705     10  27   0   2     0      1    0.19
  11(7)    0.70    37.59284   1.40716     10  27   0   2     0      0    0.20
  12(8)    0.70    37.60117   1.39883     10  27   0   2     0      0    0.20
  13(9)    0.70    37.61890   1.38110     10  27   0   2     0      0    0.19
  14(1)    0.60    31.33116   7.66884     10  11   0  18     1      0    0.26
  15(2)    0.60    31.33116   7.66884     10  11   0  18     1      0    0.26
  16(1)    0.50    29.36953   9.63047     10   5   0  24     0      3    0.27
  17(2)    0.50    29.36953   9.63047     10   5   0  24     0      3    0.27
  18(1)    0.90    38.03685   0.96315     10  28   0   1     1      1    0.03
 -----------------------------------------------------------------------------

 Structure accepted: RESONANCE keyword permits strongly delocalized structure

 --------------------------------------------------------
   Core                      9.99566 ( 99.957% of  10)
   Valence Lewis            28.04119 ( 96.694% of  29)
  ==================       ============================
   Total Lewis              38.03685 ( 97.530% of  39)
  -----------------------------------------------------
   Valence non-Lewis         0.88947 (  2.281% of  39)
   Rydberg non-Lewis         0.07368 (  0.189% of  39)
  ==================       ============================
   Total non-Lewis           0.96315 (  2.470% of  39)
 --------------------------------------------------------


       (Occupancy)   Bond orbital/ Coefficients/ Hybrids
 ---------------------------------------------------------------------------------
     1. (0.99764) BD ( 1) O   1 - C   2  
                ( 68.37%)   0.8269* O   1 s( 32.72%)p 2.05( 67.20%)d 0.00(  0.08%)
                                            0.0001 -0.5720 -0.0005 -0.5497  0.0002
                                            0.5583 -0.0041 -0.2410  0.0018  0.0162
                                           -0.0079  0.0169  0.0080  0.0095
                ( 31.63%)   0.5624* C   2 s( 20.53%)p 3.86( 79.15%)d 0.02(  0.32%)
                                           -0.0000 -0.4508 -0.0452  0.6447  0.0294
                                           -0.5511 -0.0259  0.2653  0.0121  0.0445
                                           -0.0217  0.0175 -0.0077  0.0204
     2. (0.99482) BD ( 1) O   1 - H  11  
                ( 74.41%)   0.8626* O   1 s( 20.29%)p 3.92( 79.61%)d 0.00(  0.09%)
                                           -0.0001 -0.4501 -0.0188  0.8235  0.0326
                                            0.2488 -0.0073 -0.2344  0.0020 -0.0213
                                            0.0150  0.0106 -0.0074  0.0083
                ( 25.59%)   0.5058* H  11 s( 99.52%)p 0.00(  0.48%)
                                           -0.9976  0.0019 -0.0653 -0.0176  0.0141
     3. (0.99136) BD ( 1) C   2 - C   3  
                ( 50.26%)   0.7089* C   2 s( 30.98%)p 2.23( 68.98%)d 0.00(  0.04%)
                                            0.0002  0.5566  0.0030  0.7396 -0.0177
                                            0.2971  0.0070 -0.2328 -0.0032  0.0128
                                           -0.0092 -0.0040  0.0098 -0.0072
                ( 49.74%)   0.7053* C   3 s( 26.92%)p 2.71( 73.03%)d 0.00(  0.05%)
                                            0.0003  0.5185  0.0185 -0.7643 -0.0143
                                           -0.3036  0.0085  0.2316 -0.0047  0.0125
                                           -0.0097 -0.0039  0.0132 -0.0088
     4. (0.93885) BD ( 1) C   2 - H  12  
                ( 62.77%)   0.7923* C   2 s( 24.62%)p 3.06( 75.34%)d 0.00(  0.04%)
                                           -0.0000  0.4960 -0.0133 -0.0724 -0.0073
                                           -0.0739 -0.0075  0.8617 -0.0108 -0.0007
                                           -0.0068 -0.0007 -0.0019  0.0189
                ( 37.23%)   0.6102* H  12 s( 99.90%)p 0.00(  0.10%)
                                            0.9995 -0.0066 -0.0019  0.0025 -0.0314
     5. (0.94295) BD ( 1) C   2 - H  13  
                ( 62.37%)   0.7897* C   2 s( 23.97%)p 3.17( 75.98%)d 0.00(  0.04%)
                                           -0.0002  0.4894 -0.0127 -0.1716 -0.0052
                                           -0.7738  0.0077 -0.3625  0.0116  0.0102
                                            0.0053  0.0118 -0.0129 -0.0021
                ( 37.63%)   0.6135* H  13 s( 99.90%)p 0.00(  0.10%)
                                            0.9995 -0.0058  0.0018  0.0280  0.0140
     6. (0.97929) BD ( 1) C   3 - C   4  
                ( 49.89%)   0.7063* C   3 s( 28.78%)p 2.47( 71.18%)d 0.00(  0.04%)
                                            0.0003  0.5364  0.0046  0.6359 -0.0033
                                           -0.4964 -0.0023  0.2470  0.0006 -0.0156
                                            0.0069 -0.0080  0.0011 -0.0070
                ( 50.11%)   0.7079* C   4 s( 28.12%)p 2.55( 71.84%)d 0.00(  0.04%)
                                            0.0003  0.5302  0.0097 -0.6364 -0.0012
                                            0.4991 -0.0011 -0.2536 -0.0012 -0.0155
                                            0.0087 -0.0065  0.0036 -0.0082
     7. (0.98358) BD ( 1) C   3 - H  14  
                ( 62.18%)   0.7886* C   3 s( 21.85%)p 3.58( 78.11%)d 0.00(  0.04%)
                                            0.0002 -0.4673  0.0092 -0.0157  0.0025
                                           -0.0873 -0.0132  0.8792 -0.0069 -0.0002
                                           -0.0016  0.0021 -0.0005 -0.0200
                ( 37.82%)   0.6150* H  14 s( 99.91%)p 0.00(  0.09%)
                                           -0.9995  0.0053  0.0002  0.0052 -0.0293
     8. (0.98733) BD ( 1) C   3 - H  15  
                ( 61.75%)   0.7858* C   3 s( 22.47%)p 3.45( 77.48%)d 0.00(  0.04%)
                                           -0.0001  0.4740 -0.0087  0.1015 -0.0049
                                            0.8080  0.0003  0.3338 -0.0150  0.0019
                                            0.0009  0.0138 -0.0142 -0.0051
                ( 38.25%)   0.6185* H  15 s( 99.92%)p 0.00(  0.08%)
                                            0.9996 -0.0038 -0.0024 -0.0275 -0.0092
     9. (0.98605) BD ( 1) C   4 - C   5  
                ( 49.52%)   0.7037* C   4 s( 29.20%)p 2.42( 70.76%)d 0.00(  0.04%)
                                            0.0004  0.5404  0.0051  0.7559 -0.0066
                                            0.2542 -0.0094 -0.2671 -0.0049  0.0099
                                           -0.0101 -0.0036  0.0122 -0.0072
                ( 50.48%)   0.7105* C   5 s( 27.66%)p 2.61( 72.30%)d 0.00(  0.04%)
                                            0.0003  0.5258  0.0118 -0.7724  0.0054
                                           -0.2266 -0.0094  0.2735 -0.0109  0.0088
                                           -0.0113 -0.0032  0.0136 -0.0067
    10. (0.98743) BD ( 1) C   4 - H  16  
                ( 61.59%)   0.7848* C   4 s( 21.58%)p 3.63( 78.37%)d 0.00(  0.04%)
                                           -0.0002  0.4645 -0.0077 -0.0034 -0.0041
                                           -0.0483 -0.0145  0.8838 -0.0006  0.0002
                                           -0.0002 -0.0021 -0.0006  0.0211
                ( 38.41%)   0.6197* H  16 s( 99.91%)p 0.00(  0.09%)
                                            0.9996 -0.0043 -0.0010  0.0030 -0.0292
    11. (0.96227) BD ( 1) C   4 - H  17  
                ( 62.28%)   0.7892* C   4 s( 21.10%)p 3.74( 78.86%)d 0.00(  0.04%)
                                            0.0002 -0.4593  0.0042  0.1515 -0.0014
                                            0.8265  0.0018  0.2870 -0.0135 -0.0054
                                           -0.0022 -0.0119  0.0142  0.0067
                ( 37.72%)   0.6141* H  17 s( 99.91%)p 0.00(  0.09%)
                                           -0.9995  0.0042 -0.0035 -0.0283 -0.0084
    12. (0.89989) BD ( 1) C   5 - C   6  
                ( 50.74%)   0.7124* C   5 s( 26.46%)p 2.78( 73.51%)d 0.00(  0.04%)
                                            0.0000  0.5144  0.0002  0.2328 -0.0141
                                            0.7667  0.0069  0.3046 -0.0062  0.0074
                                            0.0046  0.0108 -0.0120 -0.0065
                ( 49.26%)   0.7018* C   6 s( 29.40%)p 2.40( 70.57%)d 0.00(  0.04%)
                                            0.0011  0.5422 -0.0002 -0.2513 -0.0069
                                           -0.7356  0.0036 -0.3184 -0.0029  0.0041
                                            0.0029  0.0121 -0.0126 -0.0069
    13. (0.92386) BD ( 1) C   5 - C  10  
                ( 50.85%)   0.7131* C   5 s( 25.66%)p 2.90( 74.30%)d 0.00(  0.04%)
                                            0.0000  0.5065  0.0025  0.5896 -0.0141
                                           -0.5970 -0.0117  0.1964 -0.0102 -0.0161
                                            0.0071 -0.0049 -0.0000 -0.0092
                ( 49.15%)   0.7011* C  10 s( 28.78%)p 2.47( 71.18%)d 0.00(  0.04%)
                                            0.0009  0.5365 -0.0004 -0.5880 -0.0053
                                            0.5708 -0.0059 -0.2005 -0.0034 -0.0152
                                            0.0052 -0.0052 -0.0040 -0.0101
    14. (0.98176) BD ( 1) C   5 - H  18  
                ( 62.33%)   0.7895* C   5 s( 20.21%)p 3.95( 79.74%)d 0.00(  0.05%)
                                            0.0003 -0.4494  0.0116  0.0276  0.0039
                                           -0.0609  0.0050  0.8905 -0.0021 -0.0001
                                           -0.0001  0.0036 -0.0001 -0.0214
                ( 37.67%)   0.6137* H  18 s( 99.91%)p 0.00(  0.09%)
                                           -0.9995  0.0068 -0.0020  0.0010 -0.0302
    15. (0.98927) BD ( 1) C   6 - C   7  
                ( 50.73%)   0.7122* C   6 s( 28.06%)p 2.56( 71.89%)d 0.00(  0.04%)
                                            0.0001  0.5297  0.0058  0.7728 -0.0092
                                            0.2366  0.0296 -0.2544  0.0020  0.0074
                                           -0.0108 -0.0026  0.0143 -0.0073
                ( 49.27%)   0.7019* C   7 s( 27.92%)p 2.58( 72.04%)d 0.00(  0.05%)
                                            0.0003  0.5284  0.0023 -0.7787 -0.0110
                                           -0.2126  0.0275  0.2604  0.0058  0.0106
                                           -0.0105 -0.0033  0.0127 -0.0080
    16. (0.93844) BD ( 1) C   6 - H  19  
                ( 63.13%)   0.7945* C   6 s( 20.78%)p 3.81( 79.19%)d 0.00(  0.04%)
                                           -0.0008  0.4558  0.0029 -0.5815  0.0098
                                            0.6333  0.0061 -0.2286  0.0142 -0.0146
                                            0.0082 -0.0073  0.0005 -0.0069
                ( 36.87%)   0.6072* H  19 s( 99.91%)p 0.00(  0.09%)
                                            0.9995 -0.0023  0.0180 -0.0240  0.0050
    17. (0.98894) BD ( 1) C   6 - H  20  
                ( 61.77%)   0.7860* C   6 s( 21.67%)p 3.61( 78.28%)d 0.00(  0.04%)
                                           -0.0002  0.4655 -0.0070 -0.0187 -0.0088
                                           -0.0331  0.0214  0.8837  0.0008 -0.0002
                                           -0.0005 -0.0033  0.0001  0.0209
                ( 38.23%)   0.6183* H  20 s( 99.91%)p 0.00(  0.09%)
                                            0.9995 -0.0045  0.0015 -0.0018 -0.0297
    18. (0.93711) BD ( 1) C   7 - C   8  
                ( 50.57%)   0.7111* C   7 s( 28.53%)p 2.50( 71.43%)d 0.00(  0.04%)
                                            0.0007  0.5341  0.0011  0.5871  0.0220
                                           -0.5717  0.0161  0.2053 -0.0017 -0.0148
                                            0.0059 -0.0061 -0.0047 -0.0095
                ( 49.43%)   0.7031* C   8 s( 27.42%)p 2.65( 72.54%)d 0.00(  0.04%)
                                            0.0001  0.5236  0.0021 -0.5706  0.0209
                                            0.6020  0.0266 -0.1903 -0.0006 -0.0169
                                            0.0066 -0.0043  0.0010 -0.0093
    19. (0.91519) BD ( 1) C   7 - H  21  
                ( 63.95%)   0.7997* C   7 s( 21.37%)p 3.68( 78.59%)d 0.00(  0.03%)
                                           -0.0007  0.4623  0.0046  0.2180 -0.0004
                                            0.7828 -0.0024  0.3541 -0.0164  0.0064
                                            0.0041  0.0133 -0.0097 -0.0033
                ( 36.05%)   0.6004* H  21 s( 99.90%)p 0.00(  0.10%)
                                            0.9995 -0.0049 -0.0072 -0.0290 -0.0094
    20. (0.98869) BD ( 1) C   7 - H  22  
                ( 61.77%)   0.7859* C   7 s( 22.08%)p 3.53( 77.88%)d 0.00(  0.04%)
                                            0.0001 -0.4698  0.0081  0.0057 -0.0081
                                           -0.1198 -0.0220  0.8739 -0.0070 -0.0003
                                           -0.0011  0.0032  0.0006 -0.0208
                ( 38.23%)   0.6183* H  22 s( 99.91%)p 0.00(  0.09%)
                                           -0.9995  0.0042  0.0012  0.0072 -0.0291
    21. (0.93120) BD ( 1) C   8 - C   9  
                ( 49.63%)   0.7045* C   8 s( 27.76%)p 2.60( 72.20%)d 0.00(  0.04%)
                                            0.0001  0.5269  0.0018 -0.2144  0.0308
                                           -0.7602 -0.0122 -0.3113 -0.0035  0.0094
                                            0.0053  0.0109 -0.0117 -0.0071
                ( 50.37%)   0.7097* C   9 s( 28.54%)p 2.50( 71.42%)d 0.00(  0.04%)
                                            0.0007  0.5343  0.0015  0.2477  0.0276
                                            0.7420 -0.0027  0.3185 -0.0029  0.0038
                                            0.0025  0.0123 -0.0135 -0.0068
    22. (0.98886) BD ( 1) C   8 - H  23  
                ( 62.66%)   0.7916* C   8 s( 23.06%)p 3.33( 76.90%)d 0.00(  0.04%)
                                           -0.0001  0.4802  0.0057  0.7885 -0.0058
                                            0.2343 -0.0033 -0.3034  0.0185  0.0081
                                           -0.0117 -0.0035  0.0125 -0.0050
                ( 37.34%)   0.6111* H  23 s( 99.91%)p 0.00(  0.09%)
                                            0.9995 -0.0022 -0.0279 -0.0081  0.0081
    23. (0.98904) BD ( 1) C   8 - H  24  
                ( 61.68%)   0.7854* C   8 s( 21.63%)p 3.62( 78.33%)d 0.00(  0.05%)
                                           -0.0002  0.4650 -0.0078  0.0731  0.0252
                                           -0.0580  0.0066  0.8797 -0.0039  0.0002
                                           -0.0002 -0.0032  0.0002  0.0210
                ( 38.32%)   0.6190* H  24 s( 99.91%)p 0.00(  0.09%)
                                            0.9995 -0.0041 -0.0067  0.0009 -0.0292
    24. (0.99053) BD ( 1) C   9 - C  10  
                ( 49.32%)   0.7023* C   9 s( 27.90%)p 2.58( 72.06%)d 0.00(  0.05%)
                                            0.0002  0.5282  0.0021 -0.7736  0.0042
                                           -0.2331 -0.0313  0.2586  0.0009  0.0070
                                           -0.0111 -0.0025  0.0148 -0.0077
                ( 50.68%)   0.7119* C  10 s( 28.33%)p 2.53( 71.63%)d 0.00(  0.04%)
                                            0.0002  0.5322  0.0055  0.7770  0.0063
                                            0.2085 -0.0306 -0.2609 -0.0025  0.0099
                                           -0.0103 -0.0035  0.0128 -0.0075
    25. (0.92670) BD ( 1) C   9 - H  25  
                ( 63.74%)   0.7984* C   9 s( 21.41%)p 3.67( 78.56%)d 0.00(  0.03%)
                                           -0.0006  0.4627  0.0046  0.5819 -0.0031
                                           -0.6268  0.0049  0.2320 -0.0166 -0.0138
                                            0.0079 -0.0074 -0.0003 -0.0064
                ( 36.26%)   0.6021* H  25 s( 99.90%)p 0.00(  0.10%)
                                            0.9995 -0.0043 -0.0202  0.0231 -0.0051
    26. (0.98879) BD ( 1) C   9 - H  26  
                ( 61.72%)   0.7856* C   9 s( 22.04%)p 3.53( 77.91%)d 0.00(  0.04%)
                                            0.0001 -0.4694  0.0081 -0.0160 -0.0182
                                           -0.0346  0.0169  0.8815 -0.0035  0.0006
                                           -0.0009  0.0028  0.0000 -0.0209
                ( 38.28%)   0.6187* H  26 s( 99.91%)p 0.00(  0.09%)
                                           -0.9995  0.0042  0.0033 -0.0012 -0.0297
    27. (0.98888) BD ( 1) C  10 - H  27  
                ( 61.77%)   0.7860* C  10 s( 21.65%)p 3.62( 78.30%)d 0.00(  0.04%)
                                           -0.0001  0.4653 -0.0074  0.0075  0.0022
                                           -0.1218 -0.0233  0.8761 -0.0037  0.0007
                                           -0.0003 -0.0032 -0.0005  0.0208
                ( 38.23%)   0.6183* H  27 s( 99.91%)p 0.00(  0.09%)
                                            0.9995 -0.0046 -0.0008  0.0067 -0.0290
    28. (0.93064) BD ( 1) C  10 - H  28  
                ( 63.61%)   0.7976* C  10 s( 21.14%)p 3.73( 78.83%)d 0.00(  0.04%)
                                            0.0007 -0.4598 -0.0034  0.2224 -0.0101
                                            0.7843  0.0032  0.3512 -0.0130 -0.0079
                                           -0.0050 -0.0128  0.0098  0.0037
                ( 36.39%)   0.6032* H  28 s( 99.90%)p 0.00(  0.10%)
                                           -0.9995  0.0046 -0.0053 -0.0289 -0.0096
    29. (0.99987) CR ( 1) O   1           s(100.00%)p 0.00(  0.00%)
                                            1.0000 -0.0001 -0.0000  0.0002  0.0000
                                           -0.0000 -0.0000 -0.0000  0.0000 -0.0000
                                            0.0000  0.0000 -0.0000  0.0000
    30. (0.99952) CR ( 1) C   2           s(100.00%)p 0.00(  0.00%)
                                            1.0000 -0.0000 -0.0000 -0.0002  0.0000
                                           -0.0003 -0.0000  0.0000  0.0000  0.0000
                                            0.0000  0.0000 -0.0000  0.0000
    31. (0.99956) CR ( 1) C   3           s(100.00%)p 0.00(  0.00%)
                                            1.0000 -0.0002 -0.0000  0.0001  0.0000
                                            0.0004  0.0000 -0.0003  0.0000  0.0000
                                            0.0000  0.0000 -0.0000  0.0000
    32. (0.99954) CR ( 1) C   4           s(100.00%)p 0.00(  0.00%)
                                            1.0000 -0.0002 -0.0000 -0.0001  0.0000
                                           -0.0005  0.0000  0.0003  0.0000  0.0000
                                            0.0000  0.0000 -0.0000  0.0000
    33. (0.99949) CR ( 1) C   5           s(100.00%)p 0.00(  0.00%)
                                            1.0000 -0.0000 -0.0000  0.0002 -0.0000
                                            0.0001  0.0000 -0.0004  0.0000 -0.0000
                                            0.0000 -0.0000 -0.0000  0.0000
    34. (0.99952) CR ( 1) C   6           s(100.00%)p 0.00(  0.00%)
                                            1.0000 -0.0002  0.0000 -0.0003  0.0000
                                            0.0012  0.0000  0.0004  0.0000 -0.0000
                                            0.0000 -0.0000  0.0000  0.0000
    35. (0.99954) CR ( 1) C   7           s(100.00%)p 0.00(  0.00%)
                                            1.0000 -0.0002  0.0000 -0.0000 -0.0000
                                            0.0011 -0.0000 -0.0001 -0.0000  0.0000
                                            0.0000  0.0000 -0.0000  0.0000
    36. (0.99955) CR ( 1) C   8           s(100.00%)p 0.00(  0.00%)
                                            1.0000 -0.0000 -0.0000  0.0002 -0.0000
                                            0.0000 -0.0000  0.0002  0.0000  0.0000
                                           -0.0000 -0.0000  0.0000  0.0000
    37. (0.99954) CR ( 1) C   9           s(100.00%)p 0.00(  0.00%)
                                            1.0000 -0.0002  0.0000  0.0004 -0.0000
                                           -0.0009  0.0000 -0.0003 -0.0000 -0.0000
                                            0.0000 -0.0000  0.0000  0.0000
    38. (0.99953) CR ( 1) C  10           s(100.00%)p 0.00(  0.00%)
                                            1.0000 -0.0002  0.0000  0.0002  0.0000
                                           -0.0011  0.0000  0.0001  0.0000  0.0000
                                            0.0000  0.0000 -0.0000  0.0000
    39. (0.99184) LP ( 1) O   1           s( 46.96%)p 1.13( 53.01%)d 0.00(  0.04%)
                                            0.0000  0.6852 -0.0100  0.0808 -0.0043
                                            0.6203 -0.0079 -0.3724  0.0051 -0.0045
                                            0.0017  0.0116  0.0142 -0.0012
    40. (0.65493) LP*( 2) O   1           s(  0.02%)p99.99( 99.92%)d 3.54(  0.06%)
                                            0.0000  0.0134  0.0008  0.1052 -0.0006
                                            0.4904 -0.0118  0.8643 -0.0210 -0.0034
                                           -0.0005 -0.0125  0.0107  0.0188
    41. (0.00075) RY*( 1) O   1           s( 21.45%)p 3.08( 66.14%)d 0.58( 12.40%)
                                           -0.0000  0.0054  0.4632 -0.0003  0.4739
                                           -0.0010  0.2327 -0.0088 -0.6186 -0.0136
                                           -0.1122  0.1535  0.2453 -0.1660
    42. (0.00070) RY*( 2) O   1           s(  3.71%)p23.28( 86.37%)d 2.67(  9.92%)
                                            0.0000  0.0026  0.1926  0.0010  0.2876
                                            0.0087  0.6266  0.0126  0.6229  0.0735
                                            0.1361 -0.0782  0.2421  0.1027
    43. (0.00005) RY*( 3) O   1           s( 64.06%)p 0.34( 21.70%)d 0.22( 14.25%)
    44. (0.00001) RY*( 4) O   1           s(  3.28%)p21.87( 71.75%)d 7.61( 24.96%)
    45. (0.00001) RY*( 5) O   1           s(  0.00%)p 1.00(  0.59%)d99.99( 99.41%)
    46. (0.00000) RY*( 6) O   1           s(  0.00%)p 1.00(  4.50%)d21.22( 95.50%)
    47. (0.00000) RY*( 7) O   1           s(  0.01%)p99.99(  4.93%)d99.99( 95.06%)
    48. (0.00001) RY*( 8) O   1           s(  7.22%)p 5.40( 38.99%)d 7.45( 53.79%)
    49. (0.00000) RY*( 9) O   1           s(  0.27%)p19.96(  5.29%)d99.99( 94.44%)
    50. (0.00139) RY*( 1) C   2           s( 36.75%)p 0.59( 21.71%)d 1.13( 41.54%)
                                            0.0000  0.0066  0.6062  0.0135  0.4617
                                           -0.0262 -0.0540  0.0134  0.0029 -0.1345
                                            0.0407  0.1951  0.5714 -0.1762
    51. (0.00133) RY*( 2) C   2           s(  4.00%)p23.09( 92.39%)d 0.90(  3.61%)
                                           -0.0000 -0.0238  0.1986  0.0117 -0.2567
                                           -0.0240  0.8134  0.0153 -0.4420  0.1139
                                           -0.1048  0.0762  0.0719 -0.0345
    52. (0.00100) RY*( 3) C   2           s(  0.03%)p99.99( 65.88%)d99.99( 34.10%)
                                            0.0000  0.0008  0.0159 -0.0025 -0.0319
                                           -0.0105 -0.4137 -0.0199 -0.6972 -0.2802
                                           -0.5039  0.0246 -0.0407  0.0791
    53. (0.00048) RY*( 4) C   2           s(  0.00%)p 1.00(  6.77%)d13.77( 93.23%)
                                           -0.0000  0.0043  0.0020 -0.0037  0.0998
                                            0.0136  0.0784  0.0125  0.2264 -0.0613
                                           -0.3891  0.4827 -0.4156 -0.6094
    54. (0.00026) RY*( 5) C   2           s( 21.12%)p 0.30(  6.36%)d 3.43( 72.52%)
                                            0.0000 -0.0187  0.4592  0.0465 -0.2425
                                           -0.0394  0.0059  0.0200  0.0245 -0.6119
                                            0.3364 -0.2469 -0.4084 -0.0996
    55. (0.00014) RY*( 6) C   2           s(  0.37%)p99.99( 72.79%)d72.35( 26.84%)
                                           -0.0000 -0.0194  0.0577  0.0006 -0.7959
                                           -0.0159 -0.2244  0.0087  0.2092 -0.0303
                                           -0.0866  0.2055  0.4385 -0.1595
    56. (0.00007) RY*( 7) C   2           s( 36.80%)p 0.17(  6.10%)d 1.55( 57.10%)
    57. (0.00000) RY*( 8) C   2           s(  0.26%)p71.42( 18.78%)d99.99( 80.96%)
    58. (0.00000) RY*( 9) C   2           s(  0.57%)p17.25(  9.78%)d99.99( 89.65%)
    59. (0.00203) RY*( 1) C   3           s(  0.31%)p99.99( 97.38%)d 7.49(  2.31%)
                                           -0.0000  0.0136  0.0539 -0.0062  0.9164
                                           -0.0039 -0.3282 -0.0045 -0.1618  0.1070
                                           -0.0556  0.0608 -0.0048 -0.0697
    60. (0.00162) RY*( 2) C   3           s(  4.09%)p21.01( 86.02%)d 2.42(  9.89%)
                                            0.0000 -0.0079  0.2022  0.0050 -0.2499
                                           -0.0080 -0.1549 -0.0218 -0.8793 -0.0189
                                            0.0226  0.1595 -0.0605 -0.2625
    61. (0.00132) RY*( 3) C   3           s( 29.15%)p 2.15( 62.65%)d 0.28(  8.21%)
                                            0.0000 -0.0071  0.5398  0.0135  0.2253
                                            0.0117  0.7534  0.0020 -0.0884 -0.0213
                                           -0.0037  0.0140  0.2853 -0.0031
    62. (0.00035) RY*( 4) C   3           s( 62.30%)p 0.54( 33.67%)d 0.06(  4.03%)
                                            0.0000  0.0017  0.7893  0.0014 -0.1348
                                            0.0157 -0.4695 -0.0098  0.3126 -0.1736
                                            0.0784  0.0054 -0.0631  0.0035
    63. (0.00015) RY*( 5) C   3           s(  0.03%)p 7.61(  0.23%)d99.99( 99.74%)
                                           -0.0000  0.0004  0.0172 -0.0001 -0.0079
                                            0.0007 -0.0369  0.0031 -0.0288  0.4750
                                            0.8581 -0.1283  0.1158  0.0741
    64. (0.00008) RY*( 6) C   3           s(  0.08%)p99.52(  8.34%)d99.99( 91.58%)
    65. (0.00003) RY*( 7) C   3           s(  3.83%)p 0.33(  1.25%)d24.78( 94.92%)
    66. (0.00001) RY*( 8) C   3           s(  0.11%)p27.55(  3.11%)d99.99( 96.78%)
    67. (0.00001) RY*( 9) C   3           s(  0.07%)p99.99(  7.56%)d99.99( 92.37%)
    68. (0.00261) RY*( 1) C   4           s(  0.52%)p99.99( 93.43%)d11.67(  6.05%)
                                           -0.0000  0.0068  0.0717  0.0091  0.2032
                                            0.0132  0.5901  0.0137  0.7378  0.0495
                                            0.0379  0.0921 -0.1058 -0.1922
    69. (0.00167) RY*( 2) C   4           s(  4.54%)p19.96( 90.60%)d 1.07(  4.86%)
                                            0.0000 -0.0029  0.2131  0.0058  0.8119
                                           -0.0003 -0.4785  0.0009  0.1335 -0.1700
                                            0.1218  0.0112  0.0406 -0.0552
    70. (0.00156) RY*( 3) C   4           s( 29.75%)p 2.11( 62.73%)d 0.25(  7.52%)
                                            0.0000 -0.0115  0.5453 -0.0038 -0.4955
                                           -0.0046 -0.4436  0.0045  0.4301 -0.0219
                                           -0.0346  0.0900  0.2236 -0.1241
    71. (0.00042) RY*( 4) C   4           s( 59.40%)p 0.57( 34.00%)d 0.11(  6.60%)
                                            0.0000  0.0053  0.7707  0.0011  0.1160
                                           -0.0129  0.4072  0.0074 -0.4007  0.1439
                                            0.1480 -0.0651  0.0812  0.1122
    72. (0.00014) RY*( 5) C   4           s(  4.06%)p 0.30(  1.22%)d23.32( 94.72%)
                                           -0.0000  0.0014  0.2015 -0.0009  0.0474
                                            0.0018  0.0506  0.0027 -0.0860 -0.3747
                                           -0.8029  0.1728 -0.3631 -0.0212
    73. (0.00007) RY*( 6) C   4           s(  1.30%)p 5.61(  7.31%)d70.20( 91.39%)
    74. (0.00003) RY*( 7) C   4           s(  0.16%)p32.13(  5.17%)d99.99( 94.67%)
    75. (0.00001) RY*( 8) C   4           s(  0.00%)p 1.00(  0.89%)d99.99( 99.11%)
    76. (0.00001) RY*( 9) C   4           s(  0.27%)p17.89(  4.82%)d99.99( 94.91%)
    77. (0.00258) RY*( 1) C   5           s( 27.13%)p 2.44( 66.33%)d 0.24(  6.53%)
                                            0.0000 -0.0061  0.5209  0.0075  0.1818
                                            0.0029  0.3049 -0.0201 -0.7327  0.0226
                                           -0.0259  0.0108  0.0583 -0.2462
    78. (0.00177) RY*( 2) C   5           s(  0.06%)p99.99( 93.21%)d99.99(  6.73%)
                                           -0.0000  0.0111  0.0223  0.0211  0.9153
                                            0.0058 -0.2810  0.0044  0.1223  0.1954
                                           -0.1295 -0.0133  0.0903  0.0634
    79. (0.00113) RY*( 3) C   5           s(  0.49%)p99.99( 91.14%)d17.08(  8.37%)
                                            0.0000 -0.0155  0.0683 -0.0034 -0.1988
                                            0.0091 -0.8751 -0.0073 -0.3255  0.0268
                                            0.0356  0.1879 -0.1576 -0.1467
    80. (0.00031) RY*( 4) C   5           s( 23.60%)p 0.40(  9.51%)d 2.83( 66.89%)
                                           -0.0000 -0.0014  0.4858  0.0079 -0.1446
                                            0.0053 -0.1195 -0.0010  0.2446  0.1644
                                            0.3494  0.1636  0.6758  0.1908
    81. (0.00025) RY*( 5) C   5           s(  4.73%)p 0.30(  1.40%)d19.87( 93.88%)
                                            0.0000  0.0014  0.2174 -0.0001  0.0313
                                            0.0087 -0.0424  0.0008  0.1054 -0.7173
                                           -0.5138  0.3529  0.1175  0.1482
    82. (0.00018) RY*( 6) C   5           s( 43.46%)p 0.36( 15.65%)d 0.94( 40.89%)
                                           -0.0000  0.0025  0.6592 -0.0005 -0.0658
                                           -0.0007 -0.0608 -0.0045  0.3853  0.0620
                                           -0.0897 -0.3537 -0.5215  0.0005
    83. (0.00009) RY*( 7) C   5           s(  0.50%)p 7.89(  3.96%)d99.99( 95.54%)
    84. (0.00006) RY*( 8) C   5           s(  0.01%)p99.99(  7.20%)d99.99( 92.78%)
    85. (0.00004) RY*( 9) C   5           s(  0.03%)p99.99( 11.75%)d99.99( 88.22%)
    86. (0.00247) RY*( 1) C   6           s( 10.57%)p 7.90( 83.43%)d 0.57(  6.00%)
                                           -0.0000  0.0143  0.3248  0.0185  0.3496
                                           -0.0098 -0.5314  0.0157  0.6550 -0.0911
                                            0.0567 -0.0433 -0.0148 -0.2153
    87. (0.00177) RY*( 2) C   6           s( 13.78%)p 5.79( 79.72%)d 0.47(  6.51%)
                                            0.0000 -0.0051  0.3711 -0.0114 -0.8646
                                            0.0055 -0.1177  0.0008  0.1888  0.2160
                                           -0.0278 -0.1037  0.0551 -0.0622
    88. (0.00050) RY*( 3) C   6           s(  5.90%)p11.96( 70.60%)d 3.98( 23.50%)
                                           -0.0000 -0.0236  0.2418 -0.0101  0.1504
                                           -0.0071  0.7389  0.0021  0.3705  0.3207
                                            0.2878  0.1350 -0.0188 -0.1754
    89. (0.00031) RY*( 4) C   6           s( 64.13%)p 0.40( 25.85%)d 0.16( 10.02%)
                                            0.0000  0.0055  0.8008 -0.0008  0.1999
                                            0.0026 -0.0502  0.0020 -0.4648 -0.0482
                                            0.0791  0.1677  0.0510  0.2467
    90. (0.00014) RY*( 5) C   6           s(  2.74%)p 1.16(  3.19%)d34.35( 94.07%)
                                            0.0000 -0.0021  0.1655 -0.0022  0.1257
                                            0.0016  0.1220 -0.0006 -0.0345  0.1811
                                           -0.5097 -0.4742 -0.6502 -0.0235
    91. (0.00007) RY*( 6) C   6           s(  1.19%)p16.75( 19.96%)d66.16( 78.85%)
    92. (0.00004) RY*( 7) C   6           s(  0.11%)p84.65(  9.26%)d99.99( 90.63%)
    93. (0.00001) RY*( 8) C   6           s(  0.00%)p 1.00(  0.33%)d99.99( 99.67%)
    94. (0.00001) RY*( 9) C   6           s(  1.68%)p 4.61(  7.73%)d54.05( 90.60%)
    95. (0.00225) RY*( 1) C   7           s(  7.46%)p11.60( 86.58%)d 0.80(  5.96%)
                                           -0.0000  0.0180  0.2726 -0.0107 -0.1889
                                           -0.0206 -0.5556 -0.0219 -0.7214  0.0407
                                            0.0295  0.1263 -0.0797 -0.1866
    96. (0.00077) RY*( 2) C   7           s(  4.24%)p15.93( 67.63%)d 6.63( 28.12%)
                                            0.0000 -0.0228  0.2048  0.0081 -0.0787
                                            0.0092  0.7036 -0.0054 -0.4181 -0.2311
                                            0.0479  0.1285  0.3962 -0.2282
    97. (0.00063) RY*( 3) C   7           s(  0.25%)p99.99( 91.27%)d34.09(  8.48%)
                                            0.0000 -0.0064  0.0495 -0.0179  0.9385
                                            0.0062 -0.0867  0.0005 -0.1549 -0.0006
                                           -0.2407  0.1002  0.1222 -0.0439
    98. (0.00021) RY*( 4) C   7           s( 69.00%)p 0.21( 14.33%)d 0.24( 16.67%)
                                           -0.0000  0.0051  0.8307  0.0067 -0.0898
                                            0.0030 -0.0999 -0.0029  0.3538 -0.1792
                                           -0.3294  0.0335  0.0991  0.1232
    99. (0.00014) RY*( 5) C   7           s(  8.91%)p 0.52(  4.60%)d 9.71( 86.49%)
                                            0.0000  0.0014  0.2984 -0.0042  0.1771
                                            0.0026 -0.0938  0.0019  0.0761  0.2669
                                            0.7642 -0.3076  0.3318  0.0708
   100. (0.00008) RY*( 6) C   7           s(  0.75%)p 4.34(  3.27%)d99.99( 95.98%)
   101. (0.00003) RY*( 7) C   7           s(  1.37%)p15.16( 20.80%)d56.73( 77.83%)
   102. (0.00000) RY*( 8) C   7           s(  8.12%)p 1.36( 11.07%)d 9.96( 80.81%)
   103. (0.00001) RY*( 9) C   7           s(  0.00%)p 1.00(  0.52%)d99.99( 99.48%)
   104. (0.00254) RY*( 1) C   8           s(  6.48%)p13.51( 87.55%)d 0.92(  5.97%)
                                           -0.0000  0.0225  0.2536 -0.0307 -0.6638
                                           -0.0094 -0.2260  0.0197  0.6183  0.0807
                                           -0.0859 -0.0082  0.1263 -0.1726
   105. (0.00080) RY*( 2) C   8           s( 11.46%)p 4.78( 54.84%)d 2.94( 33.69%)
                                            0.0000 -0.0232  0.3378  0.0116  0.5362
                                            0.0017  0.1113  0.0070  0.4983 -0.2260
                                           -0.1761  0.0349 -0.4288 -0.2641
   106. (0.00064) RY*( 3) C   8           s(  0.00%)p 1.00( 94.47%)d 0.06(  5.53%)
                                            0.0000 -0.0003  0.0024 -0.0064  0.2517
                                            0.0235 -0.9357  0.0019 -0.0725 -0.0409
                                            0.0525 -0.2224 -0.0054 -0.0377
   107. (0.00022) RY*( 4) C   8           s( 72.97%)p 0.27( 19.88%)d 0.10(  7.14%)
                                           -0.0000  0.0070  0.8542  0.0039 -0.1582
                                            0.0005 -0.0044  0.0014 -0.4169 -0.0745
                                            0.0881 -0.0121 -0.1325  0.2010
   108. (0.00014) RY*( 5) C   8           s(  0.02%)p99.99(  3.83%)d99.99( 96.15%)
                                            0.0000 -0.0000  0.0152 -0.0015  0.0483
                                            0.0059 -0.1887  0.0002 -0.0170 -0.3459
                                           -0.2487  0.8294  0.2684  0.1415
   109. (0.00006) RY*( 6) C   8           s(  0.01%)p 1.00(  1.79%)d54.89( 98.20%)
   110. (0.00003) RY*( 7) C   8           s(  1.41%)p18.35( 25.86%)d51.61( 72.73%)
   111. (0.00000) RY*( 8) C   8           s(  7.73%)p 1.45( 11.22%)d10.49( 81.05%)
   112. (0.00001) RY*( 9) C   8           s(  0.05%)p12.85(  0.60%)d99.99( 99.35%)
   113. (0.00235) RY*( 1) C   9           s(  6.54%)p13.40( 87.60%)d 0.90(  5.86%)
                                           -0.0000  0.0191  0.2550 -0.0220 -0.4727
                                            0.0169  0.5212 -0.0187 -0.6163 -0.1149
                                            0.0570 -0.0283 -0.0111 -0.2032
   114. (0.00076) RY*( 2) C   9           s(  6.08%)p10.49( 63.78%)d 4.96( 30.14%)
                                            0.0000 -0.0232  0.2455  0.0098  0.3370
                                           -0.0044 -0.4808 -0.0070 -0.5411  0.4480
                                            0.1379 -0.0755  0.0070 -0.2755
   115. (0.00064) RY*( 3) C   9           s(  0.05%)p99.99( 93.27%)d99.99(  6.68%)
                                            0.0000 -0.0031  0.0213 -0.0147  0.7349
                                           -0.0147  0.6256 -0.0005 -0.0276  0.0616
                                           -0.1635 -0.1823  0.0221 -0.0509
   116. (0.00020) RY*( 4) C   9           s( 68.32%)p 0.22( 15.03%)d 0.24( 16.64%)
                                           -0.0000  0.0060  0.8266  0.0063 -0.1249
                                            0.0004  0.0112 -0.0028  0.3668  0.1990
                                           -0.2279 -0.2012 -0.1537  0.1041
   117. (0.00014) RY*( 5) C   9           s(  8.70%)p 0.53(  4.59%)d 9.96( 86.71%)
                                            0.0000  0.0016  0.2950 -0.0030  0.1099
                                           -0.0047  0.1526  0.0012  0.1026  0.0816
                                            0.5408  0.5328  0.4943  0.1992
   118. (0.00007) RY*( 6) C   9           s(  0.41%)p 6.91(  2.80%)d99.99( 96.80%)
   119. (0.00003) RY*( 7) C   9           s(  1.41%)p15.55( 21.92%)d54.37( 76.67%)
   120. (0.00000) RY*( 8) C   9           s(  8.58%)p 1.24( 10.62%)d 9.42( 80.80%)
   121. (0.00001) RY*( 9) C   9           s(  0.03%)p14.01(  0.45%)d99.99( 99.52%)
   122. (0.00242) RY*( 1) C  10           s(  7.82%)p11.04( 86.33%)d 0.75(  5.85%)
                                           -0.0000  0.0154  0.2792  0.0126  0.1934
                                            0.0151  0.5622  0.0184  0.7135  0.0409
                                            0.0361  0.1218 -0.0833 -0.1838
   123. (0.00174) RY*( 2) C  10           s( 12.05%)p 6.69( 80.59%)d 0.61(  7.36%)
                                            0.0000 -0.0055  0.3471 -0.0053 -0.7843
                                           -0.0071 -0.3027  0.0024  0.3147 -0.0423
                                           -0.0917  0.0803  0.2250 -0.0796
   124. (0.00048) RY*( 3) C  10           s(  3.86%)p19.22( 74.29%)d 5.65( 21.85%)
                                            0.0000 -0.0238  0.1951 -0.0121  0.5154
                                            0.0006 -0.6401  0.0025  0.2594 -0.2438
                                            0.2476  0.0509  0.2389 -0.1950
   125. (0.00029) RY*( 4) C  10           s( 71.03%)p 0.27( 19.12%)d 0.14(  9.85%)
                                           -0.0000  0.0040  0.8428 -0.0008  0.0934
                                           -0.0026  0.1453  0.0013 -0.4016  0.0339
                                            0.1707 -0.1737 -0.0106  0.1948
   126. (0.00015) RY*( 5) C  10           s(  2.68%)p 0.86(  2.32%)d35.45( 95.00%)
                                            0.0000 -0.0014  0.1637 -0.0003  0.1411
                                           -0.0035 -0.0242 -0.0006 -0.0516 -0.5321
                                           -0.7632  0.2136 -0.1811  0.0776
   127. (0.00007) RY*( 6) C  10           s(  0.85%)p23.24( 19.85%)d92.80( 79.29%)
   128. (0.00004) RY*( 7) C  10           s(  0.31%)p33.03( 10.32%)d99.99( 89.37%)
   129. (0.00001) RY*( 8) C  10           s(  0.52%)p 6.53(  3.38%)d99.99( 96.10%)
   130. (0.00001) RY*( 9) C  10           s(  0.96%)p 4.03(  3.88%)d98.85( 95.15%)
   131. (0.00070) RY*( 1) H  11           s( 50.20%)p 0.99( 49.80%)
                                            0.0110  0.7085 -0.3443  0.5919 -0.1707
   132. (0.00054) RY*( 2) H  11           s(  0.01%)p 1.00( 99.99%)
                                            0.0016  0.0092 -0.1296 -0.3536 -0.9263
   133. (0.00042) RY*( 3) H  11           s( 45.88%)p 1.18( 54.12%)
                                            0.0110  0.6773  0.0920 -0.6839  0.2549
   134. (0.00001) RY*( 4) H  11           s(  4.38%)p21.83( 95.62%)
   135. (0.00117) RY*( 1) H  12           s( 99.25%)p 0.01(  0.75%)
                                            0.0076  0.9962 -0.0659 -0.0463  0.0319
   136. (0.00011) RY*( 2) H  12           s(  0.39%)p99.99( 99.61%)
                                            0.0071  0.0621  0.4682  0.8446  0.2521
   137. (0.00006) RY*( 3) H  12           s(  0.29%)p99.99( 99.71%)
   138. (0.00002) RY*( 4) H  12           s(  0.17%)p99.99( 99.83%)
   139. (0.00123) RY*( 1) H  13           s( 99.42%)p 0.01(  0.58%)
                                            0.0067  0.9971 -0.0548 -0.0441  0.0296
   140. (0.00010) RY*( 2) H  13           s(  0.29%)p99.99( 99.71%)
                                            0.0078  0.0531  0.3232  0.1779 -0.9279
   141. (0.00006) RY*( 3) H  13           s(  0.22%)p99.99( 99.78%)
   142. (0.00002) RY*( 4) H  13           s(  0.17%)p99.99( 99.83%)
   143. (0.00157) RY*( 1) H  14           s( 99.81%)p 0.00(  0.19%)
                                            0.0064  0.9990  0.0214  0.0014 -0.0375
   144. (0.00008) RY*( 2) H  14           s(  0.00%)p 1.00(100.00%)
   145. (0.00006) RY*( 3) H  14           s(  0.04%)p99.99( 99.96%)
   146. (0.00002) RY*( 4) H  14           s(  0.23%)p99.99( 99.77%)
   147. (0.00148) RY*( 1) H  15           s( 99.86%)p 0.00(  0.14%)
                                            0.0048  0.9993  0.0170  0.0325  0.0067
   148. (0.00009) RY*( 2) H  15           s(  0.01%)p 1.00( 99.99%)
   149. (0.00006) RY*( 3) H  15           s(  0.02%)p99.99( 99.98%)
   150. (0.00003) RY*( 4) H  15           s(  0.19%)p99.99( 99.81%)
   151. (0.00136) RY*( 1) H  16           s( 99.62%)p 0.00(  0.38%)
                                            0.0059  0.9981 -0.0182 -0.0215  0.0547
   152. (0.00009) RY*( 2) H  16           s(  0.01%)p 1.00( 99.99%)
   153. (0.00005) RY*( 3) H  16           s(  0.04%)p99.99( 99.96%)
   154. (0.00002) RY*( 4) H  16           s(  0.42%)p99.99( 99.58%)
   155. (0.00131) RY*( 1) H  17           s( 99.55%)p 0.00(  0.45%)
                                            0.0058  0.9977 -0.0233 -0.0598  0.0201
   156. (0.00010) RY*( 2) H  17           s(  0.10%)p99.99( 99.90%)
   157. (0.00006) RY*( 3) H  17           s(  0.03%)p99.99( 99.97%)
   158. (0.00002) RY*( 4) H  17           s(  0.42%)p99.99( 99.58%)
   159. (0.00192) RY*( 1) H  18           s( 99.91%)p 0.00(  0.09%)
                                            0.0076  0.9995  0.0060  0.0061 -0.0292
   160. (0.00006) RY*( 2) H  18           s(  0.01%)p 1.00( 99.99%)
   161. (0.00005) RY*( 3) H  18           s(  0.00%)p 1.00(100.00%)
   162. (0.00002) RY*( 4) H  18           s(  0.17%)p99.99( 99.83%)
   163. (0.00096) RY*( 1) H  19           s( 99.66%)p 0.00(  0.34%)
                                            0.0035  0.9983 -0.0584  0.0040 -0.0025
   164. (0.00009) RY*( 2) H  19           s(  0.01%)p 1.00( 99.99%)
   165. (0.00006) RY*( 3) H  19           s(  0.19%)p99.99( 99.81%)
   166. (0.00003) RY*( 4) H  19           s(  0.24%)p99.99( 99.76%)
   167. (0.00142) RY*( 1) H  20           s( 99.70%)p 0.00(  0.30%)
                                            0.0061  0.9985 -0.0189 -0.0003  0.0514
   168. (0.00008) RY*( 2) H  20           s(  0.00%)p 1.00(100.00%)
   169. (0.00005) RY*( 3) H  20           s(  0.02%)p99.99( 99.98%)
   170. (0.00002) RY*( 4) H  20           s(  0.37%)p99.99( 99.63%)
   171. (0.00079) RY*( 1) H  21           s( 99.57%)p 0.00(  0.43%)
                                            0.0069  0.9978  0.0221  0.0565  0.0253
   172. (0.00009) RY*( 2) H  21           s(  0.01%)p99.99( 99.99%)
   173. (0.00007) RY*( 3) H  21           s(  0.00%)p 1.00(100.00%)
   174. (0.00002) RY*( 4) H  21           s(  0.51%)p99.99( 99.49%)
   175. (0.00132) RY*( 1) H  22           s( 99.65%)p 0.00(  0.35%)
                                            0.0060  0.9982 -0.0104  0.0198 -0.0548
   176. (0.00006) RY*( 2) H  22           s(  0.01%)p99.99( 99.99%)
   177. (0.00007) RY*( 3) H  22           s(  0.01%)p 1.00( 99.99%)
   178. (0.00002) RY*( 4) H  22           s(  0.42%)p99.99( 99.58%)
   179. (0.00093) RY*( 1) H  23           s( 99.65%)p 0.00(  0.35%)
                                            0.0039  0.9982  0.0572  0.0151 -0.0019
   180. (0.00008) RY*( 2) H  23           s(  0.00%)p 1.00(100.00%)
   181. (0.00005) RY*( 3) H  23           s(  0.00%)p 1.00(100.00%)
   182. (0.00002) RY*( 4) H  23           s(  0.44%)p99.99( 99.56%)
   183. (0.00133) RY*( 1) H  24           s( 99.68%)p 0.00(  0.32%)
                                            0.0057  0.9984  0.0053 -0.0024  0.0563
   184. (0.00008) RY*( 2) H  24           s(  0.02%)p99.99( 99.98%)
   185. (0.00006) RY*( 3) H  24           s(  0.00%)p 1.00(100.00%)
   186. (0.00002) RY*( 4) H  24           s(  0.39%)p99.99( 99.61%)
   187. (0.00082) RY*( 1) H  25           s( 99.57%)p 0.00(  0.43%)
                                            0.0063  0.9978  0.0535 -0.0354  0.0141
   188. (0.00008) RY*( 2) H  25           s(  0.01%)p 1.00( 99.99%)
   189. (0.00006) RY*( 3) H  25           s(  0.02%)p99.99( 99.98%)
   190. (0.00002) RY*( 4) H  25           s(  0.50%)p99.99( 99.50%)
   191. (0.00132) RY*( 1) H  26           s( 99.66%)p 0.00(  0.34%)
                                            0.0059  0.9983 -0.0030 -0.0078 -0.0576
   192. (0.00007) RY*( 2) H  26           s(  0.02%)p99.99( 99.98%)
   193. (0.00006) RY*( 3) H  26           s(  0.00%)p 1.00(100.00%)
   194. (0.00002) RY*( 4) H  26           s(  0.41%)p99.99( 99.59%)
   195. (0.00137) RY*( 1) H  27           s( 99.68%)p 0.00(  0.32%)
                                            0.0062  0.9984 -0.0128 -0.0227  0.0502
   196. (0.00008) RY*( 2) H  27           s(  0.01%)p 1.00( 99.99%)
   197. (0.00006) RY*( 3) H  27           s(  0.01%)p 1.00( 99.99%)
   198. (0.00002) RY*( 4) H  27           s(  0.39%)p99.99( 99.61%)
   199. (0.00086) RY*( 1) H  28           s( 99.47%)p 0.01(  0.53%)
                                            0.0064  0.9973 -0.0514 -0.0493 -0.0162
   200. (0.00009) RY*( 2) H  28           s(  0.00%)p 1.00(100.00%)
   201. (0.00006) RY*( 3) H  28           s(  0.10%)p99.99( 99.90%)
   202. (0.00002) RY*( 4) H  28           s(  0.52%)p99.99( 99.48%)
   203. (0.00741) BD*( 1) O   1 - C   2  
                ( 31.63%)   0.5624* O   1 s( 32.72%)p 2.05( 67.20%)d 0.00(  0.08%)
                                           -0.0001  0.5720  0.0005  0.5497 -0.0002
                                           -0.5583  0.0041  0.2410 -0.0018 -0.0162
                                            0.0079 -0.0169 -0.0080 -0.0095
                ( 68.37%)  -0.8269* C   2 s( 20.53%)p 3.86( 79.15%)d 0.02(  0.32%)
                                            0.0000  0.4508  0.0452 -0.6447 -0.0294
                                            0.5511  0.0259 -0.2653 -0.0121 -0.0445
                                            0.0217 -0.0175  0.0077 -0.0204
   204. (0.00261) BD*( 1) O   1 - H  11  
                ( 25.59%)   0.5058* O   1 s( 20.29%)p 3.92( 79.61%)d 0.00(  0.09%)
                                            0.0001  0.4501  0.0188 -0.8235 -0.0326
                                           -0.2488  0.0073  0.2344 -0.0020  0.0213
                                           -0.0150 -0.0106  0.0074 -0.0083
                ( 74.41%)  -0.8626* H  11 s( 99.52%)p 0.00(  0.48%)
                                            0.9976 -0.0019  0.0653  0.0176 -0.0141
   205. (0.00816) BD*( 1) C   2 - C   3  
                ( 49.74%)   0.7053* C   2 s( 30.98%)p 2.23( 68.98%)d 0.00(  0.04%)
                                           -0.0002 -0.5566 -0.0030 -0.7396  0.0177
                                           -0.2971 -0.0070  0.2328  0.0032 -0.0128
                                            0.0092  0.0040 -0.0098  0.0072
                ( 50.26%)  -0.7089* C   3 s( 26.92%)p 2.71( 73.03%)d 0.00(  0.05%)
                                           -0.0003 -0.5185 -0.0185  0.7643  0.0143
                                            0.3036 -0.0085 -0.2316  0.0047 -0.0125
                                            0.0097  0.0039 -0.0132  0.0088
   206. (0.01156) BD*( 1) C   2 - H  12  
                ( 37.23%)   0.6102* C   2 s( 24.62%)p 3.06( 75.34%)d 0.00(  0.04%)
                                            0.0000 -0.4960  0.0133  0.0724  0.0073
                                            0.0739  0.0075 -0.8617  0.0108  0.0007
                                            0.0068  0.0007  0.0019 -0.0189
                ( 62.77%)  -0.7923* H  12 s( 99.90%)p 0.00(  0.10%)
                                           -0.9995  0.0066  0.0019 -0.0025  0.0314
   207. (0.01300) BD*( 1) C   2 - H  13  
                ( 37.63%)   0.6135* C   2 s( 23.97%)p 3.17( 75.98%)d 0.00(  0.04%)
                                            0.0002 -0.4894  0.0127  0.1716  0.0052
                                            0.7738 -0.0077  0.3625 -0.0116 -0.0102
                                           -0.0053 -0.0118  0.0129  0.0021
                ( 62.37%)  -0.7897* H  13 s( 99.90%)p 0.00(  0.10%)
                                           -0.9995  0.0058 -0.0018 -0.0280 -0.0140
   208. (0.00610) BD*( 1) C   3 - C   4  
                ( 50.11%)   0.7079* C   3 s( 28.78%)p 2.47( 71.18%)d 0.00(  0.04%)
                                            0.0003  0.5364  0.0046  0.6359 -0.0033
                                           -0.4964 -0.0023  0.2470  0.0006 -0.0156
                                            0.0069 -0.0080  0.0011 -0.0070
                ( 49.89%)  -0.7063* C   4 s( 28.12%)p 2.55( 71.84%)d 0.00(  0.04%)
                                            0.0003  0.5302  0.0097 -0.6364 -0.0012
                                            0.4991 -0.0011 -0.2536 -0.0012 -0.0155
                                            0.0087 -0.0065  0.0036 -0.0082
   209. (0.00834) BD*( 1) C   3 - H  14  
                ( 37.82%)   0.6150* C   3 s( 21.85%)p 3.58( 78.11%)d 0.00(  0.04%)
                                           -0.0002  0.4673 -0.0092  0.0157 -0.0025
                                            0.0873  0.0132 -0.8792  0.0069  0.0002
                                            0.0016 -0.0021  0.0005  0.0200
                ( 62.18%)  -0.7886* H  14 s( 99.91%)p 0.00(  0.09%)
                                            0.9995 -0.0053 -0.0002 -0.0052  0.0293
   210. (0.00802) BD*( 1) C   3 - H  15  
                ( 38.25%)   0.6185* C   3 s( 22.47%)p 3.45( 77.48%)d 0.00(  0.04%)
                                            0.0001 -0.4740  0.0087 -0.1015  0.0049
                                           -0.8080 -0.0003 -0.3338  0.0150 -0.0019
                                           -0.0009 -0.0138  0.0142  0.0051
                ( 61.75%)  -0.7858* H  15 s( 99.92%)p 0.00(  0.08%)
                                           -0.9996  0.0038  0.0024  0.0275  0.0092
   211. (0.00997) BD*( 1) C   4 - C   5  
                ( 50.48%)   0.7105* C   4 s( 29.20%)p 2.42( 70.76%)d 0.00(  0.04%)
                                            0.0004  0.5404  0.0051  0.7559 -0.0066
                                            0.2542 -0.0094 -0.2671 -0.0049  0.0099
                                           -0.0101 -0.0036  0.0122 -0.0072
                ( 49.52%)  -0.7037* C   5 s( 27.66%)p 2.61( 72.30%)d 0.00(  0.04%)
                                            0.0003  0.5258  0.0118 -0.7724  0.0054
                                           -0.2266 -0.0094  0.2735 -0.0109  0.0088
                                           -0.0113 -0.0032  0.0136 -0.0067
   212. (0.00895) BD*( 1) C   4 - H  16  
                ( 38.41%)   0.6197* C   4 s( 21.58%)p 3.63( 78.37%)d 0.00(  0.04%)
                                            0.0002 -0.4645  0.0077  0.0034  0.0041
                                            0.0483  0.0145 -0.8838  0.0006 -0.0002
                                            0.0002  0.0021  0.0006 -0.0211
                ( 61.59%)  -0.7848* H  16 s( 99.91%)p 0.00(  0.09%)
                                           -0.9996  0.0043  0.0010 -0.0030  0.0292
   213. (0.00747) BD*( 1) C   4 - H  17  
                ( 37.72%)   0.6141* C   4 s( 21.10%)p 3.74( 78.86%)d 0.00(  0.04%)
                                           -0.0002  0.4593 -0.0042 -0.1515  0.0014
                                           -0.8265 -0.0018 -0.2870  0.0135  0.0054
                                            0.0022  0.0119 -0.0142 -0.0067
                ( 62.28%)  -0.7892* H  17 s( 99.91%)p 0.00(  0.09%)
                                            0.9995 -0.0042  0.0035  0.0283  0.0084
   214. (0.01319) BD*( 1) C   5 - C   6  
                ( 49.26%)   0.7018* C   5 s( 26.46%)p 2.78( 73.51%)d 0.00(  0.04%)
                                           -0.0000 -0.5144 -0.0002 -0.2328  0.0141
                                           -0.7667 -0.0069 -0.3046  0.0062 -0.0074
                                           -0.0046 -0.0108  0.0120  0.0065
                ( 50.74%)  -0.7124* C   6 s( 29.40%)p 2.40( 70.57%)d 0.00(  0.04%)
                                           -0.0011 -0.5422  0.0002  0.2513  0.0069
                                            0.7356 -0.0036  0.3184  0.0029 -0.0041
                                           -0.0029 -0.0121  0.0126  0.0069
   215. (0.01188) BD*( 1) C   5 - C  10  
                ( 49.15%)   0.7011* C   5 s( 25.66%)p 2.90( 74.30%)d 0.00(  0.04%)
                                           -0.0000 -0.5065 -0.0025 -0.5896  0.0141
                                            0.5970  0.0117 -0.1964  0.0102  0.0161
                                           -0.0071  0.0049  0.0000  0.0092
                ( 50.85%)  -0.7131* C  10 s( 28.78%)p 2.47( 71.18%)d 0.00(  0.04%)
                                           -0.0009 -0.5365  0.0004  0.5880  0.0053
                                           -0.5708  0.0059  0.2005  0.0034  0.0152
                                           -0.0052  0.0052  0.0040  0.0101
   216. (0.01354) BD*( 1) C   5 - H  18  
                ( 37.67%)   0.6137* C   5 s( 20.21%)p 3.95( 79.74%)d 0.00(  0.05%)
                                           -0.0003  0.4494 -0.0116 -0.0276 -0.0039
                                            0.0609 -0.0050 -0.8905  0.0021  0.0001
                                            0.0001 -0.0036  0.0001  0.0214
                ( 62.33%)  -0.7895* H  18 s( 99.91%)p 0.00(  0.09%)
                                            0.9995 -0.0068  0.0020 -0.0010  0.0302
   217. (0.00741) BD*( 1) C   6 - C   7  
                ( 49.27%)   0.7019* C   6 s( 28.06%)p 2.56( 71.89%)d 0.00(  0.04%)
                                           -0.0001 -0.5297 -0.0058 -0.7728  0.0092
                                           -0.2366 -0.0296  0.2544 -0.0020 -0.0074
                                            0.0108  0.0026 -0.0143  0.0073
                ( 50.73%)  -0.7122* C   7 s( 27.92%)p 2.58( 72.04%)d 0.00(  0.05%)
                                           -0.0003 -0.5284 -0.0023  0.7787  0.0110
                                            0.2126 -0.0275 -0.2604 -0.0058 -0.0106
                                            0.0105  0.0033 -0.0127  0.0080
   218. (0.00657) BD*( 1) C   6 - H  19  
                ( 36.87%)   0.6072* C   6 s( 20.78%)p 3.81( 79.19%)d 0.00(  0.04%)
                                            0.0008 -0.4558 -0.0029  0.5815 -0.0098
                                           -0.6333 -0.0061  0.2286 -0.0142  0.0146
                                           -0.0082  0.0073 -0.0005  0.0069
                ( 63.13%)  -0.7945* H  19 s( 99.91%)p 0.00(  0.09%)
                                           -0.9995  0.0023 -0.0180  0.0240 -0.0050
   219. (0.00922) BD*( 1) C   6 - H  20  
                ( 38.23%)   0.6183* C   6 s( 21.67%)p 3.61( 78.28%)d 0.00(  0.04%)
                                            0.0002 -0.4655  0.0070  0.0187  0.0088
                                            0.0331 -0.0214 -0.8837 -0.0008  0.0002
                                            0.0005  0.0033 -0.0001 -0.0209
                ( 61.77%)  -0.7860* H  20 s( 99.91%)p 0.00(  0.09%)
                                           -0.9995  0.0045 -0.0015  0.0018  0.0297
   220. (0.00810) BD*( 1) C   7 - C   8  
                ( 49.43%)   0.7031* C   7 s( 28.53%)p 2.50( 71.43%)d 0.00(  0.04%)
                                           -0.0007 -0.5341 -0.0011 -0.5871 -0.0220
                                            0.5717 -0.0161 -0.2053  0.0017  0.0148
                                           -0.0059  0.0061  0.0047  0.0095
                ( 50.57%)  -0.7111* C   8 s( 27.42%)p 2.65( 72.54%)d 0.00(  0.04%)
                                           -0.0001 -0.5236 -0.0021  0.5706 -0.0209
                                           -0.6020 -0.0266  0.1903  0.0006  0.0169
                                           -0.0066  0.0043 -0.0010  0.0093
   221. (0.00548) BD*( 1) C   7 - H  21  
                ( 36.05%)   0.6004* C   7 s( 21.37%)p 3.68( 78.59%)d 0.00(  0.03%)
                                            0.0007 -0.4623 -0.0046 -0.2180  0.0004
                                           -0.7828  0.0024 -0.3541  0.0164 -0.0064
                                           -0.0041 -0.0133  0.0097  0.0033
                ( 63.95%)  -0.7997* H  21 s( 99.90%)p 0.00(  0.10%)
                                           -0.9995  0.0049  0.0072  0.0290  0.0094
   222. (0.00858) BD*( 1) C   7 - H  22  
                ( 38.23%)   0.6183* C   7 s( 22.08%)p 3.53( 77.88%)d 0.00(  0.04%)
                                           -0.0001  0.4698 -0.0081 -0.0057  0.0081
                                            0.1198  0.0220 -0.8739  0.0070  0.0003
                                            0.0011 -0.0032 -0.0006  0.0208
                ( 61.77%)  -0.7859* H  22 s( 99.91%)p 0.00(  0.09%)
                                            0.9995 -0.0042 -0.0012 -0.0072  0.0291
   223. (0.00799) BD*( 1) C   8 - C   9  
                ( 50.37%)   0.7097* C   8 s( 27.76%)p 2.60( 72.20%)d 0.00(  0.04%)
                                            0.0001  0.5269  0.0018 -0.2144  0.0308
                                           -0.7602 -0.0122 -0.3113 -0.0035  0.0094
                                            0.0053  0.0109 -0.0117 -0.0071
                ( 49.63%)  -0.7045* C   9 s( 28.54%)p 2.50( 71.42%)d 0.00(  0.04%)
                                            0.0007  0.5343  0.0015  0.2477  0.0276
                                            0.7420 -0.0027  0.3185 -0.0029  0.0038
                                            0.0025  0.0123 -0.0135 -0.0068
   224. (0.00592) BD*( 1) C   8 - H  23  
                ( 37.34%)   0.6111* C   8 s( 23.06%)p 3.33( 76.90%)d 0.00(  0.04%)
                                            0.0001 -0.4802 -0.0057 -0.7885  0.0058
                                           -0.2343  0.0033  0.3034 -0.0185 -0.0081
                                            0.0117  0.0035 -0.0125  0.0050
                ( 62.66%)  -0.7916* H  23 s( 99.91%)p 0.00(  0.09%)
                                           -0.9995  0.0022  0.0279  0.0081 -0.0081
   225. (0.00874) BD*( 1) C   8 - H  24  
                ( 38.32%)   0.6190* C   8 s( 21.63%)p 3.62( 78.33%)d 0.00(  0.05%)
                                            0.0002 -0.4650  0.0078 -0.0731 -0.0252
                                            0.0580 -0.0066 -0.8797  0.0039 -0.0002
                                            0.0002  0.0032 -0.0002 -0.0210
                ( 61.68%)  -0.7854* H  24 s( 99.91%)p 0.00(  0.09%)
                                           -0.9995  0.0041  0.0067 -0.0009  0.0292
   226. (0.00719) BD*( 1) C   9 - C  10  
                ( 50.68%)   0.7119* C   9 s( 27.90%)p 2.58( 72.06%)d 0.00(  0.05%)
                                            0.0002  0.5282  0.0021 -0.7736  0.0042
                                           -0.2331 -0.0313  0.2586  0.0009  0.0070
                                           -0.0111 -0.0025  0.0148 -0.0077
                ( 49.32%)  -0.7023* C  10 s( 28.33%)p 2.53( 71.63%)d 0.00(  0.04%)
                                            0.0002  0.5322  0.0055  0.7770  0.0063
                                            0.2085 -0.0306 -0.2609 -0.0025  0.0099
                                           -0.0103 -0.0035  0.0128 -0.0075
   227. (0.00564) BD*( 1) C   9 - H  25  
                ( 36.26%)   0.6021* C   9 s( 21.41%)p 3.67( 78.56%)d 0.00(  0.03%)
                                            0.0006 -0.4627 -0.0046 -0.5819  0.0031
                                            0.6268 -0.0049 -0.2320  0.0166  0.0138
                                           -0.0079  0.0074  0.0003  0.0064
                ( 63.74%)  -0.7984* H  25 s( 99.90%)p 0.00(  0.10%)
                                           -0.9995  0.0043  0.0202 -0.0231  0.0051
   228. (0.00862) BD*( 1) C   9 - H  26  
                ( 38.28%)   0.6187* C   9 s( 22.04%)p 3.53( 77.91%)d 0.00(  0.04%)
                                           -0.0001  0.4694 -0.0081  0.0160  0.0182
                                            0.0346 -0.0169 -0.8815  0.0035 -0.0006
                                            0.0009 -0.0028 -0.0000  0.0209
                ( 61.72%)  -0.7856* H  26 s( 99.91%)p 0.00(  0.09%)
                                            0.9995 -0.0042 -0.0033  0.0012  0.0297
   229. (0.00911) BD*( 1) C  10 - H  27  
                ( 38.23%)   0.6183* C  10 s( 21.65%)p 3.62( 78.30%)d 0.00(  0.04%)
                                            0.0001 -0.4653  0.0074 -0.0075 -0.0022
                                            0.1218  0.0233 -0.8761  0.0037 -0.0007
                                            0.0003  0.0032  0.0005 -0.0208
                ( 61.77%)  -0.7860* H  27 s( 99.91%)p 0.00(  0.09%)
                                           -0.9995  0.0046  0.0008 -0.0067  0.0290
   230. (0.00579) BD*( 1) C  10 - H  28  
                ( 36.39%)   0.6032* C  10 s( 21.14%)p 3.73( 78.83%)d 0.00(  0.04%)
                                           -0.0007  0.4598  0.0034 -0.2224  0.0101
                                           -0.7843 -0.0032 -0.3512  0.0130  0.0079
                                            0.0050  0.0128 -0.0098 -0.0037
                ( 63.61%)  -0.7976* H  28 s( 99.90%)p 0.00(  0.10%)
                                            0.9995 -0.0046  0.0053  0.0289  0.0096


 NHO Directionality and "Bond Bending" (deviations from line of nuclear centers)

         [Thresholds for printing:  angular deviation  >  1.0 degree]
                                    hybrid p-character > 25.0%
                                    orbital occupancy  >  0.10e

                                Line of Centers        Hybrid 1              Hybrid 2
                                ---------------  -------------------   ------------------
                NBO               Theta   Phi    Theta   Phi    Dev    Theta   Phi    Dev
 ========================================================================================
     1. BD (   1) O   1 - C   2    71.9  317.1    73.0  314.8   2.5    107.4  139.4   2.4
     2. BD (   1) O   1 - H  11    74.2  201.0    75.4  195.8   5.2      --     --    --
     3. BD (   1) C   2 - C   3   105.7   21.1   106.8   22.8   2.0      --     --    --
     4. BD (   1) C   2 - H  12     6.8  258.2     7.6  225.6   4.1      --     --    --
     5. BD (   1) C   2 - H  13   113.4  261.3   114.0  257.0   4.0      --     --    --
     8. BD (   1) C   3 - H  15    67.7   83.9    68.6   83.2   1.1      --     --    --
     9. BD (   1) C   4 - C   5   108.2   17.3   109.0   18.1   1.1      --     --    --
    10. BD (   1) C   4 - H  16     3.6  277.2     4.1  263.1   1.1      --     --    --
    11. BD (   1) C   4 - H  17   109.1  259.6   108.0  259.7   1.2      --     --    --
    12. BD (   1) C   5 - C   6    68.9   72.8    69.6   74.2   1.5    112.5  250.6   2.5
    13. BD (   1) C   5 - C  10    77.0  315.0    77.5  313.4   1.6    104.0  136.4   1.7
    15. BD (   1) C   6 - C   7   107.5   16.1   107.3   19.2   3.0     71.8  193.2   2.8
    16. BD (   1) C   6 - H  19   105.5  133.2   104.0  131.8   2.0      --     --    --
    17. BD (   1) C   6 - H  20     2.7  243.0     1.9  203.1   1.7      --     --    --
    18. BD (   1) C   7 - C   8    76.8  314.2    76.1  317.6   3.4    102.9  131.2   3.0
    19. BD (   1) C   7 - H  21    66.3   73.9    67.4   74.4   1.2      --     --    --
    20. BD (   1) C   7 - H  22   172.2   93.6   170.7   89.0   1.6      --     --    --
    21. BD (   1) C   8 - C   9   111.4  253.5   111.6  256.6   2.9     68.2   69.6   3.6
    23. BD (   1) C   8 - H  24     6.0  321.6     7.2  332.4   1.8      --     --    --
    24. BD (   1) C   9 - C  10    72.4  195.9    72.3  199.0   3.0    108.2   12.8   3.0
    25. BD (   1) C   9 - H  25    74.5  313.6    75.8  312.9   1.4      --     --    --
    26. BD (   1) C   9 - H  26   177.6   66.8   177.5   27.4   1.6      --     --    --
    27. BD (   1) C  10 - H  27     7.6  272.5     9.5  273.8   1.9      --     --    --
    28. BD (   1) C  10 - H  28   113.5  253.5   112.5  254.9   1.6      --     --    --
    39. LP (   1) O   1             --     --    120.8   82.9   --       --     --    --
    40. LP*(   2) O   1             --     --     30.2   77.7   --       --     --    --


 Second Order Perturbation Theory Analysis of Fock Matrix in NBO Basis

     Threshold for printing:   0.25 kcal/mol
                                                                              E(2)  E(j)-E(i) F(i,j)
         Donor NBO (i)                     Acceptor NBO (j)                 kcal/mol   a.u.    a.u. 
 ===================================================================================================

 within unit  1
   1. BD (   1) O   1 - C   2        /131. RY*(   1) H  11                    0.29    1.94    0.030
   1. BD (   1) O   1 - C   2        /208. BD*(   1) C   3 - C   4            0.92    1.28    0.043
   2. BD (   1) O   1 - H  11        /205. BD*(   1) C   2 - C   3            1.40    1.14    0.051
   3. BD (   1) C   2 - C   3        / 41. RY*(   1) O   1                    0.38    1.96    0.035
   3. BD (   1) C   2 - C   3        / 70. RY*(   3) C   4                    0.71    1.49    0.041
   3. BD (   1) C   2 - C   3        /204. BD*(   1) O   1 - H  11            0.85    1.03    0.038
   3. BD (   1) C   2 - C   3        /206. BD*(   1) C   2 - H  12            0.32    1.04    0.023
   3. BD (   1) C   2 - C   3        /207. BD*(   1) C   2 - H  13            0.39    1.04    0.025
   3. BD (   1) C   2 - C   3        /208. BD*(   1) C   3 - C   4            0.55    1.03    0.030
   3. BD (   1) C   2 - C   3        /209. BD*(   1) C   3 - H  14            0.26    1.08    0.021
   3. BD (   1) C   2 - C   3        /210. BD*(   1) C   3 - H  15            0.26    1.08    0.021
   3. BD (   1) C   2 - C   3        /211. BD*(   1) C   4 - C   5            1.17    1.02    0.044
   4. BD (   1) C   2 - H  12        / 40. LP*(   2) O   1                    3.89    0.21    0.057
   4. BD (   1) C   2 - H  12        / 60. RY*(   2) C   3                    0.35    1.47    0.030
   4. BD (   1) C   2 - H  12        /209. BD*(   1) C   3 - H  14            1.49    0.97    0.049
   5. BD (   1) C   2 - H  13        / 40. LP*(   2) O   1                    3.56    0.21    0.055
   5. BD (   1) C   2 - H  13        / 42. RY*(   2) O   1                    0.39    1.69    0.033
   5. BD (   1) C   2 - H  13        / 59. RY*(   1) C   3                    0.31    1.25    0.026
   5. BD (   1) C   2 - H  13        /210. BD*(   1) C   3 - H  15            1.45    0.97    0.049
   6. BD (   1) C   3 - C   4        / 51. RY*(   2) C   2                    0.42    1.18    0.028
   6. BD (   1) C   3 - C   4        / 77. RY*(   1) C   5                    0.33    1.68    0.030
   6. BD (   1) C   3 - C   4        /203. BD*(   1) O   1 - C   2            1.22    0.86    0.041
   6. BD (   1) C   3 - C   4        /205. BD*(   1) C   2 - C   3            0.35    0.99    0.024
   6. BD (   1) C   3 - C   4        /209. BD*(   1) C   3 - H  14            0.34    1.05    0.024
   6. BD (   1) C   3 - C   4        /210. BD*(   1) C   3 - H  15            0.34    1.05    0.024
   6. BD (   1) C   3 - C   4        /211. BD*(   1) C   4 - C   5            0.64    1.00    0.032
   6. BD (   1) C   3 - C   4        /213. BD*(   1) C   4 - H  17            0.42    1.04    0.027
   6. BD (   1) C   3 - C   4        /215. BD*(   1) C   5 - C  10            0.99    0.99    0.040
   7. BD (   1) C   3 - H  14        / 52. RY*(   3) C   2                    0.27    1.59    0.026
   7. BD (   1) C   3 - H  14        /203. BD*(   1) O   1 - C   2            0.32    0.74    0.020
   7. BD (   1) C   3 - H  14        /206. BD*(   1) C   2 - H  12            1.53    0.89    0.047
   7. BD (   1) C   3 - H  14        /212. BD*(   1) C   4 - H  16            1.59    0.92    0.048
   8. BD (   1) C   3 - H  15        / 52. RY*(   3) C   2                    0.27    1.59    0.026
   8. BD (   1) C   3 - H  15        / 68. RY*(   1) C   4                    0.28    1.47    0.026
   8. BD (   1) C   3 - H  15        /203. BD*(   1) O   1 - C   2            0.36    0.75    0.021
   8. BD (   1) C   3 - H  15        /207. BD*(   1) C   2 - H  13            1.56    0.90    0.047
   8. BD (   1) C   3 - H  15        /213. BD*(   1) C   4 - H  17            1.54    0.93    0.048
   9. BD (   1) C   4 - C   5        / 61. RY*(   3) C   3                    0.36    1.48    0.029
   9. BD (   1) C   4 - C   5        / 87. RY*(   2) C   6                    0.53    1.44    0.035
   9. BD (   1) C   4 - C   5        /123. RY*(   2) C  10                    0.65    1.45    0.039
   9. BD (   1) C   4 - C   5        /205. BD*(   1) C   2 - C   3            0.95    0.98    0.039
   9. BD (   1) C   4 - C   5        /208. BD*(   1) C   3 - C   4            0.73    1.00    0.034
   9. BD (   1) C   4 - C   5        /212. BD*(   1) C   4 - H  16            0.32    1.04    0.023
   9. BD (   1) C   4 - C   5        /213. BD*(   1) C   4 - H  17            0.38    1.04    0.025
   9. BD (   1) C   4 - C   5        /214. BD*(   1) C   5 - C   6            0.81    0.98    0.036
   9. BD (   1) C   4 - C   5        /215. BD*(   1) C   5 - C  10            0.76    0.99    0.035
   9. BD (   1) C   4 - C   5        /216. BD*(   1) C   5 - H  18            0.41    1.04    0.026
   9. BD (   1) C   4 - C   5        /217. BD*(   1) C   6 - C   7            1.05    1.00    0.041
   9. BD (   1) C   4 - C   5        /226. BD*(   1) C   9 - C  10            1.05    1.00    0.041
  10. BD (   1) C   4 - H  16        / 78. RY*(   2) C   5                    0.30    1.43    0.026
  10. BD (   1) C   4 - H  16        /209. BD*(   1) C   3 - H  14            1.57    0.93    0.048
  10. BD (   1) C   4 - H  16        /216. BD*(   1) C   5 - H  18            1.56    0.92    0.048
  11. BD (   1) C   4 - H  17        / 60. RY*(   2) C   3                    0.26    1.43    0.025
  11. BD (   1) C   4 - H  17        /210. BD*(   1) C   3 - H  15            1.60    0.93    0.049
  11. BD (   1) C   4 - H  17        /214. BD*(   1) C   5 - C   6            1.95    0.86    0.052
  12. BD (   1) C   5 - C   6        / 68. RY*(   1) C   4                    0.67    1.57    0.043
  12. BD (   1) C   5 - C   6        / 95. RY*(   1) C   7                    0.49    1.62    0.037
  12. BD (   1) C   5 - C   6        /122. RY*(   1) C  10                    0.53    1.62    0.039
  12. BD (   1) C   5 - C   6        /211. BD*(   1) C   4 - C   5            0.52    0.98    0.030
  12. BD (   1) C   5 - C   6        /213. BD*(   1) C   4 - H  17            0.73    1.03    0.036
  12. BD (   1) C   5 - C   6        /215. BD*(   1) C   5 - C  10            0.62    0.97    0.032
  12. BD (   1) C   5 - C   6        /216. BD*(   1) C   5 - H  18            0.36    1.03    0.026
  12. BD (   1) C   5 - C   6        /217. BD*(   1) C   6 - C   7            0.57    0.99    0.031
  12. BD (   1) C   5 - C   6        /218. BD*(   1) C   6 - H  19            0.77    1.05    0.038
  12. BD (   1) C   5 - C   6        /221. BD*(   1) C   7 - H  21            0.77    1.06    0.038
  12. BD (   1) C   5 - C   6        /230. BD*(   1) C  10 - H  28            0.90    1.05    0.041
  13. BD (   1) C   5 - C  10        / 69. RY*(   2) C   4                    0.52    1.41    0.036
  13. BD (   1) C   5 - C  10        / 86. RY*(   1) C   6                    0.50    1.62    0.037
  13. BD (   1) C   5 - C  10        /113. RY*(   1) C   9                    0.52    1.61    0.038
  13. BD (   1) C   5 - C  10        /208. BD*(   1) C   3 - C   4            1.15    0.99    0.044
  13. BD (   1) C   5 - C  10        /211. BD*(   1) C   4 - C   5            0.61    0.98    0.032
  13. BD (   1) C   5 - C  10        /214. BD*(   1) C   5 - C   6            0.42    0.97    0.026
  13. BD (   1) C   5 - C  10        /216. BD*(   1) C   5 - H  18            0.28    1.03    0.022
  13. BD (   1) C   5 - C  10        /218. BD*(   1) C   6 - H  19            1.03    1.04    0.043
  13. BD (   1) C   5 - C  10        /226. BD*(   1) C   9 - C  10            0.51    0.99    0.029
  13. BD (   1) C   5 - C  10        /227. BD*(   1) C   9 - H  25            0.79    1.06    0.038
  13. BD (   1) C   5 - C  10        /230. BD*(   1) C  10 - H  28            0.55    1.04    0.031
  14. BD (   1) C   5 - H  18        /212. BD*(   1) C   4 - H  16            1.57    0.91    0.048
  14. BD (   1) C   5 - H  18        /215. BD*(   1) C   5 - C  10            0.25    0.86    0.019
  14. BD (   1) C   5 - H  18        /219. BD*(   1) C   6 - H  20            1.56    0.92    0.048
  14. BD (   1) C   5 - H  18        /229. BD*(   1) C  10 - H  27            1.56    0.92    0.048
  15. BD (   1) C   6 - C   7        / 77. RY*(   1) C   5                    0.27    1.67    0.027
  15. BD (   1) C   6 - C   7        / 78. RY*(   2) C   5                    0.26    1.54    0.026
  15. BD (   1) C   6 - C   7        /104. RY*(   1) C   8                    0.52    1.61    0.037
  15. BD (   1) C   6 - C   7        /211. BD*(   1) C   4 - C   5            1.17    0.99    0.043
  15. BD (   1) C   6 - C   7        /214. BD*(   1) C   5 - C   6            0.52    0.97    0.028
  15. BD (   1) C   6 - C   7        /218. BD*(   1) C   6 - H  19            0.57    1.05    0.031
  15. BD (   1) C   6 - C   7        /219. BD*(   1) C   6 - H  20            0.29    1.03    0.022
  15. BD (   1) C   6 - C   7        /220. BD*(   1) C   7 - C   8            0.51    0.99    0.029
  15. BD (   1) C   6 - C   7        /221. BD*(   1) C   7 - H  21            0.47    1.06    0.028
  15. BD (   1) C   6 - C   7        /224. BD*(   1) C   8 - H  23            0.91    1.07    0.039
  16. BD (   1) C   6 - H  19        / 96. RY*(   2) C   7                    0.33    1.54    0.029
  16. BD (   1) C   6 - H  19        /215. BD*(   1) C   5 - C  10            1.70    0.86    0.050
  16. BD (   1) C   6 - H  19        /220. BD*(   1) C   7 - C   8            1.63    0.88    0.049
  17. BD (   1) C   6 - H  20        / 79. RY*(   3) C   5                    0.25    1.37    0.023
  17. BD (   1) C   6 - H  20        /216. BD*(   1) C   5 - H  18            1.64    0.92    0.049
  17. BD (   1) C   6 - H  20        /222. BD*(   1) C   7 - H  22            1.47    0.93    0.047
  18. BD (   1) C   7 - C   8        / 86. RY*(   1) C   6                    0.51    1.62    0.038
  18. BD (   1) C   7 - C   8        /113. RY*(   1) C   9                    0.47    1.61    0.036
  18. BD (   1) C   7 - C   8        /217. BD*(   1) C   6 - C   7            0.45    0.98    0.027
  18. BD (   1) C   7 - C   8        /218. BD*(   1) C   6 - H  19            0.96    1.04    0.041
  18. BD (   1) C   7 - C   8        /221. BD*(   1) C   7 - H  21            0.62    1.05    0.033
  18. BD (   1) C   7 - C   8        /223. BD*(   1) C   8 - C   9            0.33    0.98    0.023
  18. BD (   1) C   7 - C   8        /224. BD*(   1) C   8 - H  23            0.31    1.06    0.024
  18. BD (   1) C   7 - C   8        /227. BD*(   1) C   9 - H  25            0.98    1.05    0.042
  19. BD (   1) C   7 - H  21        /105. RY*(   2) C   8                    0.28    1.66    0.028
  19. BD (   1) C   7 - H  21        /214. BD*(   1) C   5 - C   6            1.76    0.85    0.051
  19. BD (   1) C   7 - H  21        /223. BD*(   1) C   8 - C   9            1.64    0.87    0.050
  20. BD (   1) C   7 - H  22        /219. BD*(   1) C   6 - H  20            1.63    0.91    0.049
  20. BD (   1) C   7 - H  22        /225. BD*(   1) C   8 - H  24            1.57    0.93    0.048
  21. BD (   1) C   8 - C   9        / 95. RY*(   1) C   7                    0.47    1.61    0.036
  21. BD (   1) C   8 - C   9        /122. RY*(   1) C  10                    0.49    1.62    0.037
  21. BD (   1) C   8 - C   9        /220. BD*(   1) C   7 - C   8            0.39    0.98    0.025
  21. BD (   1) C   8 - C   9        /221. BD*(   1) C   7 - H  21            0.98    1.05    0.042
  21. BD (   1) C   8 - C   9        /224. BD*(   1) C   8 - H  23            0.34    1.06    0.025
  21. BD (   1) C   8 - C   9        /226. BD*(   1) C   9 - C  10            0.44    0.98    0.027
  21. BD (   1) C   8 - C   9        /227. BD*(   1) C   9 - H  25            0.65    1.05    0.034
  21. BD (   1) C   8 - C   9        /230. BD*(   1) C  10 - H  28            0.97    1.04    0.041
  22. BD (   1) C   8 - H  23        / 96. RY*(   2) C   7                    0.28    1.53    0.026
  22. BD (   1) C   8 - H  23        /114. RY*(   2) C   9                    0.29    1.57    0.027
  22. BD (   1) C   8 - H  23        /217. BD*(   1) C   6 - C   7            1.76    0.86    0.049
  22. BD (   1) C   8 - H  23        /226. BD*(   1) C   9 - C  10            1.73    0.87    0.049
  23. BD (   1) C   8 - H  24        / 97. RY*(   3) C   7                    0.25    1.18    0.022
  23. BD (   1) C   8 - H  24        /115. RY*(   3) C   9                    0.26    1.16    0.022
  23. BD (   1) C   8 - H  24        /222. BD*(   1) C   7 - H  22            1.58    0.92    0.048
  23. BD (   1) C   8 - H  24        /228. BD*(   1) C   9 - H  26            1.58    0.92    0.048
  24. BD (   1) C   9 - C  10        / 77. RY*(   1) C   5                    0.38    1.67    0.032
  24. BD (   1) C   9 - C  10        /104. RY*(   1) C   8                    0.53    1.61    0.037
  24. BD (   1) C   9 - C  10        /211. BD*(   1) C   4 - C   5            1.11    0.99    0.042
  24. BD (   1) C   9 - C  10        /215. BD*(   1) C   5 - C  10            0.60    0.98    0.031
  24. BD (   1) C   9 - C  10        /223. BD*(   1) C   8 - C   9            0.49    0.99    0.028
  24. BD (   1) C   9 - C  10        /224. BD*(   1) C   8 - H  23            0.93    1.07    0.040
  24. BD (   1) C   9 - C  10        /227. BD*(   1) C   9 - H  25            0.46    1.06    0.028
  24. BD (   1) C   9 - C  10        /229. BD*(   1) C  10 - H  27            0.29    1.04    0.022
  24. BD (   1) C   9 - C  10        /230. BD*(   1) C  10 - H  28            0.54    1.05    0.030
  25. BD (   1) C   9 - H  25        /105. RY*(   2) C   8                    0.28    1.65    0.028
  25. BD (   1) C   9 - H  25        /215. BD*(   1) C   5 - C  10            1.78    0.85    0.051
  25. BD (   1) C   9 - H  25        /220. BD*(   1) C   7 - C   8            1.67    0.86    0.050
  26. BD (   1) C   9 - H  26        /225. BD*(   1) C   8 - H  24            1.57    0.93    0.048
  26. BD (   1) C   9 - H  26        /229. BD*(   1) C  10 - H  27            1.62    0.91    0.049
  27. BD (   1) C  10 - H  27        /216. BD*(   1) C   5 - H  18            1.60    0.92    0.048
  27. BD (   1) C  10 - H  27        /228. BD*(   1) C   9 - H  26            1.49    0.93    0.047
  28. BD (   1) C  10 - H  28        /114. RY*(   2) C   9                    0.31    1.58    0.029
  28. BD (   1) C  10 - H  28        /214. BD*(   1) C   5 - C   6            1.74    0.85    0.050
  28. BD (   1) C  10 - H  28        /223. BD*(   1) C   8 - C   9            1.62    0.87    0.049
  29. CR (   1) O   1                / 51. RY*(   2) C   2                    0.86   19.61    0.164
  29. CR (   1) O   1                / 54. RY*(   5) C   2                    0.37   20.83    0.110
  30. CR (   1) C   2                / 59. RY*(   1) C   3                    0.37   10.90    0.080
  30. CR (   1) C   2                / 62. RY*(   4) C   3                    0.26   10.99    0.067
  30. CR (   1) C   2                /135. RY*(   1) H  12                    0.37   10.53    0.079
  30. CR (   1) C   2                /139. RY*(   1) H  13                    0.37   10.53    0.079
  30. CR (   1) C   2                /203. BD*(   1) O   1 - C   2            0.58   10.43    0.098
  31. CR (   1) C   3                / 50. RY*(   1) C   2                    0.26   11.41    0.069
  31. CR (   1) C   3                / 55. RY*(   6) C   2                    0.29   11.02    0.072
  31. CR (   1) C   3                / 69. RY*(   2) C   4                    0.37   10.90    0.080
  31. CR (   1) C   3                /143. RY*(   1) H  14                    0.35   10.47    0.076
  31. CR (   1) C   3                /147. RY*(   1) H  15                    0.36   10.50    0.077
  32. CR (   1) C   4                / 59. RY*(   1) C   3                    0.40   10.80    0.083
  32. CR (   1) C   4                / 62. RY*(   4) C   3                    0.25   10.90    0.066
  32. CR (   1) C   4                / 78. RY*(   2) C   5                    0.29   11.02    0.072
  32. CR (   1) C   4                /151. RY*(   1) H  16                    0.32   10.49    0.073
  32. CR (   1) C   4                /155. RY*(   1) H  17                    0.33   10.49    0.074
  33. CR (   1) C   5                / 88. RY*(   3) C   6                    0.26   11.07    0.068
  33. CR (   1) C   5                /124. RY*(   3) C  10                    0.29   11.04    0.071
  33. CR (   1) C   5                /159. RY*(   1) H  18                    0.33   10.49    0.074
  34. CR (   1) C   6                / 79. RY*(   3) C   5                    0.56   10.96    0.099
  34. CR (   1) C   6                / 97. RY*(   3) C   7                    0.47   10.79    0.090
  34. CR (   1) C   6                /163. RY*(   1) H  19                    0.38   10.50    0.079
  34. CR (   1) C   6                /167. RY*(   1) H  20                    0.32   10.49    0.074
  35. CR (   1) C   7                / 87. RY*(   2) C   6                    0.25   10.91    0.067
  35. CR (   1) C   7                /106. RY*(   3) C   8                    0.47   10.74    0.090
  35. CR (   1) C   7                /171. RY*(   1) H  21                    0.40   10.46    0.082
  35. CR (   1) C   7                /175. RY*(   1) H  22                    0.33   10.48    0.074
  36. CR (   1) C   8                / 97. RY*(   3) C   7                    0.36   10.78    0.079
  36. CR (   1) C   8                /115. RY*(   3) C   9                    0.42   10.75    0.085
  36. CR (   1) C   8                /179. RY*(   1) H  23                    0.34   10.46    0.075
  36. CR (   1) C   8                /183. RY*(   1) H  24                    0.33   10.48    0.074
  37. CR (   1) C   9                /106. RY*(   3) C   8                    0.46   10.74    0.089
  37. CR (   1) C   9                /123. RY*(   2) C  10                    0.27   10.92    0.069
  37. CR (   1) C   9                /187. RY*(   1) H  25                    0.39   10.46    0.080
  37. CR (   1) C   9                /191. RY*(   1) H  26                    0.33   10.48    0.074
  38. CR (   1) C  10                / 78. RY*(   2) C   5                    0.42   11.02    0.086
  38. CR (   1) C  10                /115. RY*(   3) C   9                    0.47   10.76    0.090
  38. CR (   1) C  10                /195. RY*(   1) H  27                    0.32   10.49    0.074
  38. CR (   1) C  10                /199. RY*(   1) H  28                    0.37   10.47    0.079
  39. LP (   1) O   1                / 51. RY*(   2) C   2                    0.87    1.21    0.041
  39. LP (   1) O   1                /133. RY*(   3) H  11                    0.37    1.83    0.033
  39. LP (   1) O   1                /205. BD*(   1) C   2 - C   3            0.41    1.01    0.026
  39. LP (   1) O   1                /206. BD*(   1) C   2 - H  12            0.61    1.04    0.032
  39. LP (   1) O   1                /207. BD*(   1) C   2 - H  13            0.58    1.04    0.031
  39. LP (   1) O   1                /208. BD*(   1) C   3 - C   4            0.29    1.03    0.022
  40. LP*(   2) O   1                / 53. RY*(   4) C   2                    0.29    2.51    0.042
  40. LP*(   2) O   1                /132. RY*(   2) H  11                    0.72    1.91    0.058
  40. LP*(   2) O   1                /206. BD*(   1) C   2 - H  12            2.19    0.72    0.061
  40. LP*(   2) O   1                /207. BD*(   1) C   2 - H  13            2.37    0.72    0.064


 Natural Bond Orbitals (Summary):

                                                            Principal Delocalizations
           NBO                        Occupancy    Energy   (geminal,vicinal,remote)
 ====================================================================================
 Molecular unit  1  (C9H18O)
     1. BD (   1) O   1 - C   2          0.99764    -1.02317  208(v),131(v)
     2. BD (   1) O   1 - H  11          0.99482    -0.89876  205(v)
     3. BD (   1) C   2 - C   3          0.99136    -0.77027  211(v),204(v),70(v),208(g)
                                                    207(g),41(v),206(g),209(g)
                                                    210(g)
     4. BD (   1) C   2 - H  12          0.93885    -0.66427  40(v),209(v),60(v)
     5. BD (   1) C   2 - H  13          0.94295    -0.66260  40(v),210(v),42(v),59(v)
     6. BD (   1) C   3 - C   4          0.97929    -0.74479  203(v),215(v),211(g),213(g)
                                                    51(v),205(g),209(g),210(g)
                                                    77(v)
     7. BD (   1) C   3 - H  14          0.98358    -0.62322  212(v),206(v),203(v),52(v)
     8. BD (   1) C   3 - H  15          0.98733    -0.62756  207(v),213(v),203(v),68(v)
                                                    52(v)
     9. BD (   1) C   4 - C   5          0.98605    -0.74140  226(v),217(v),205(v),214(g)
                                                    215(g),208(g),123(v),87(v)
                                                    216(g),213(g),61(v),212(g)
    10. BD (   1) C   4 - H  16          0.98743    -0.62226  209(v),216(v),78(v)
    11. BD (   1) C   4 - H  17          0.96227    -0.62027  214(v),210(v),60(v)
    12. BD (   1) C   5 - C   6          0.89989    -0.73113  230(v),218(g),221(v),213(v)
                                                    68(v),215(g),217(g),122(v)
                                                    211(g),95(v),216(g)
    13. BD (   1) C   5 - C  10          0.92386    -0.72832  208(v),218(v),227(v),211(g)
                                                    230(g),69(v),113(v),226(g)
                                                    86(v),214(g),216(g)
    14. BD (   1) C   5 - H  18          0.98176    -0.61656  212(v),219(v),229(v)
    15. BD (   1) C   6 - C   7          0.98927    -0.73502  211(v),224(v),218(g),104(v)
                                                    214(g),220(g),221(g),219(g)
                                                    77(v),78(v)
    16. BD (   1) C   6 - H  19          0.93844    -0.61923  215(v),220(v),96(v)
    17. BD (   1) C   6 - H  20          0.98894    -0.62095  216(v),222(v),79(v)
    18. BD (   1) C   7 - C   8          0.93711    -0.72417  227(v),218(v),221(g),86(v)
                                                    113(v),217(g),223(g),224(g)
    19. BD (   1) C   7 - H  21          0.91519    -0.60795  214(v),223(v),105(v)
    20. BD (   1) C   7 - H  22          0.98869    -0.61373  219(v),225(v)
    21. BD (   1) C   8 - C   9          0.93120    -0.72281  221(v),230(v),227(g),122(v)
                                                    95(v),226(g),220(g),224(g)
    22. BD (   1) C   8 - H  23          0.98886    -0.60852  217(v),226(v),114(v),96(v)
    23. BD (   1) C   8 - H  24          0.98904    -0.60768  222(v),228(v),115(v),97(v)
    24. BD (   1) C   9 - C  10          0.99053    -0.73286  211(v),224(v),215(g),230(g)
                                                    104(v),223(g),227(g),77(v)
                                                    229(g)
    25. BD (   1) C   9 - H  25          0.92670    -0.60596  215(v),220(v),105(v)
    26. BD (   1) C   9 - H  26          0.98879    -0.61139  229(v),225(v)
    27. BD (   1) C  10 - H  27          0.98888    -0.61736  216(v),228(v)
    28. BD (   1) C  10 - H  28          0.93064    -0.61395  214(v),223(v),114(v)
    29. CR (   1) O   1                  0.99987   -19.17611  51(v),54(v)
    30. CR (   1) C   2                  0.99952   -10.30795  203(g),135(v),139(v),59(v)
                                                    62(v)
    31. CR (   1) C   3                  0.99956   -10.21599  69(v),147(v),143(v),55(v)
                                                    50(v)
    32. CR (   1) C   4                  0.99954   -10.21240  59(v),155(v),151(v),78(v)
                                                    62(v)
    33. CR (   1) C   5                  0.99949   -10.22328  159(v),124(v),88(v)
    34. CR (   1) C   6                  0.99952   -10.21498  79(v),97(v),163(v),167(v)
    35. CR (   1) C   7                  0.99954   -10.21064  106(v),171(v),175(v),87(v)
    36. CR (   1) C   8                  0.99955   -10.20596  115(v),97(v),179(v),183(v)
    37. CR (   1) C   9                  0.99954   -10.20797  106(v),187(v),191(v),123(v)
    38. CR (   1) C  10                  0.99953   -10.21051  115(v),78(v),199(v),195(v)
    39. LP (   1) O   1                  0.99184    -0.77127  51(v),206(v),207(v),205(v)
                                                    133(v),208(r)
    40. LP*(   2) O   1                  0.65493    -0.45018  207(v),206(v),132(v),53(v)
    41. RY*(   1) O   1                  0.00075     1.19359   
    42. RY*(   2) O   1                  0.00070     1.02963   
    43. RY*(   3) O   1                  0.00005     1.58336   
    44. RY*(   4) O   1                  0.00001     1.33745   
    45. RY*(   5) O   1                  0.00001     2.93556   
    46. RY*(   6) O   1                  0.00000     2.67783   
    47. RY*(   7) O   1                  0.00000     2.58438   
    48. RY*(   8) O   1                  0.00001     1.93829   
    49. RY*(   9) O   1                  0.00000     2.58509   
    50. RY*(   1) C   2                  0.00139     1.19074   
    51. RY*(   2) C   2                  0.00133     0.43830   
    52. RY*(   3) C   2                  0.00100     0.96220   
    53. RY*(   4) C   2                  0.00048     2.05713   
    54. RY*(   5) C   2                  0.00026     1.65616   
    55. RY*(   6) C   2                  0.00014     0.80893   
    56. RY*(   7) C   2                  0.00007     1.39698   
    57. RY*(   8) C   2                  0.00000     1.71992   
    58. RY*(   9) C   2                  0.00000     1.87013   
    59. RY*(   1) C   3                  0.00203     0.58806   
    60. RY*(   2) C   3                  0.00162     0.80606   
    61. RY*(   3) C   3                  0.00132     0.74020   
    62. RY*(   4) C   3                  0.00035     0.68338   
    63. RY*(   5) C   3                  0.00015     1.89299   
    64. RY*(   6) C   3                  0.00008     1.98213   
    65. RY*(   7) C   3                  0.00003     2.01412   
    66. RY*(   8) C   3                  0.00001     2.01930   
    67. RY*(   9) C   3                  0.00001     2.10131   
    68. RY*(   1) C   4                  0.00261     0.84110   
    69. RY*(   2) C   4                  0.00167     0.68279   
    70. RY*(   3) C   4                  0.00156     0.72089   
    71. RY*(   4) C   4                  0.00042     0.77715   
    72. RY*(   5) C   4                  0.00014     1.85114   
    73. RY*(   6) C   4                  0.00007     1.97700   
    74. RY*(   7) C   4                  0.00003     2.04348   
    75. RY*(   8) C   4                  0.00001     2.07480   
    76. RY*(   9) C   4                  0.00001     2.11357   
    77. RY*(   1) C   5                  0.00258     0.93648   
    78. RY*(   2) C   5                  0.00177     0.80964   
    79. RY*(   3) C   5                  0.00113     0.74515   
    80. RY*(   4) C   5                  0.00031     1.52285   
    81. RY*(   5) C   5                  0.00025     1.84515   
    82. RY*(   6) C   5                  0.00018     1.25085   
    83. RY*(   7) C   5                  0.00009     2.01501   
    84. RY*(   8) C   5                  0.00006     2.04218   
    85. RY*(   9) C   5                  0.00004     1.96849   
    86. RY*(   1) C   6                  0.00247     0.89316   
    87. RY*(   2) C   6                  0.00177     0.69440   
    88. RY*(   3) C   6                  0.00050     0.84925   
    89. RY*(   4) C   6                  0.00031     0.86785   
    90. RY*(   5) C   6                  0.00014     1.84166   
    91. RY*(   6) C   6                  0.00007     1.76039   
    92. RY*(   7) C   6                  0.00004     1.97257   
    93. RY*(   8) C   6                  0.00001     2.04501   
    94. RY*(   9) C   6                  0.00001     2.10150   
    95. RY*(   1) C   7                  0.00225     0.88513   
    96. RY*(   2) C   7                  0.00077     0.92293   
    97. RY*(   3) C   7                  0.00063     0.57647   
    98. RY*(   4) C   7                  0.00021     0.99098   
    99. RY*(   5) C   7                  0.00014     1.74227   
   100. RY*(   6) C   7                  0.00008     2.05387   
   101. RY*(   7) C   7                  0.00003     1.82673   
   102. RY*(   8) C   7                  0.00000     1.89018   
   103. RY*(   9) C   7                  0.00001     2.03678   
   104. RY*(   1) C   8                  0.00254     0.87945   
   105. RY*(   2) C   8                  0.00080     1.04743   
   106. RY*(   3) C   8                  0.00064     0.53243   
   107. RY*(   4) C   8                  0.00022     0.87298   
   108. RY*(   5) C   8                  0.00014     1.83445   
   109. RY*(   6) C   8                  0.00006     2.09195   
   110. RY*(   7) C   8                  0.00003     1.73792   
   111. RY*(   8) C   8                  0.00000     1.92176   
   112. RY*(   9) C   8                  0.00001     2.02838   
   113. RY*(   1) C   9                  0.00235     0.88305   
   114. RY*(   2) C   9                  0.00076     0.96285   
   115. RY*(   3) C   9                  0.00064     0.54857   
   116. RY*(   4) C   9                  0.00020     0.98760   
   117. RY*(   5) C   9                  0.00014     1.74914   
   118. RY*(   6) C   9                  0.00007     2.07027   
   119. RY*(   7) C   9                  0.00003     1.80715   
   120. RY*(   8) C   9                  0.00000     1.90477   
   121. RY*(   9) C   9                  0.00001     2.03039   
   122. RY*(   1) C  10                  0.00242     0.89253   
   123. RY*(   2) C  10                  0.00174     0.70954   
   124. RY*(   3) C  10                  0.00048     0.81967   
   125. RY*(   4) C  10                  0.00029     0.89390   
   126. RY*(   5) C  10                  0.00015     1.84801   
   127. RY*(   6) C  10                  0.00007     1.77137   
   128. RY*(   7) C  10                  0.00004     1.96729   
   129. RY*(   8) C  10                  0.00001     2.12688   
   130. RY*(   9) C  10                  0.00001     2.01992   
   131. RY*(   1) H  11                  0.00070     0.91264   
   132. RY*(   2) H  11                  0.00054     1.45654   
   133. RY*(   3) H  11                  0.00042     1.05891   
   134. RY*(   4) H  11                  0.00001     2.12023   
   135. RY*(   1) H  12                  0.00117     0.22324   
   136. RY*(   2) H  12                  0.00011     1.61285   
   137. RY*(   3) H  12                  0.00006     1.69995   
   138. RY*(   4) H  12                  0.00002     2.09279   
   139. RY*(   1) H  13                  0.00123     0.22285   
   140. RY*(   2) H  13                  0.00010     1.62132   
   141. RY*(   3) H  13                  0.00006     1.70285   
   142. RY*(   4) H  13                  0.00002     2.09516   
   143. RY*(   1) H  14                  0.00157     0.25144   
   144. RY*(   2) H  14                  0.00008     1.68485   
   145. RY*(   3) H  14                  0.00006     1.71855   
   146. RY*(   4) H  14                  0.00002     2.20272   
   147. RY*(   1) H  15                  0.00148     0.28395   
   148. RY*(   2) H  15                  0.00009     1.70350   
   149. RY*(   3) H  15                  0.00006     1.72806   
   150. RY*(   4) H  15                  0.00003     2.20217   
   151. RY*(   1) H  16                  0.00136     0.27831   
   152. RY*(   2) H  16                  0.00009     1.73681   
   153. RY*(   3) H  16                  0.00005     1.74653   
   154. RY*(   4) H  16                  0.00002     2.19174   
   155. RY*(   1) H  17                  0.00131     0.27527   
   156. RY*(   2) H  17                  0.00010     1.70279   
   157. RY*(   3) H  17                  0.00006     1.71255   
   158. RY*(   4) H  17                  0.00002     2.19923   
   159. RY*(   1) H  18                  0.00192     0.26634   
   160. RY*(   2) H  18                  0.00006     1.81873   
   161. RY*(   3) H  18                  0.00005     1.71994   
   162. RY*(   4) H  18                  0.00002     2.21330   
   163. RY*(   1) H  19                  0.00096     0.28907   
   164. RY*(   2) H  19                  0.00009     1.72660   
   165. RY*(   3) H  19                  0.00006     1.70926   
   166. RY*(   4) H  19                  0.00003     2.20284   
   167. RY*(   1) H  20                  0.00142     0.27378   
   168. RY*(   2) H  20                  0.00008     1.78509   
   169. RY*(   3) H  20                  0.00005     1.68066   
   170. RY*(   4) H  20                  0.00002     2.16997   
   171. RY*(   1) H  21                  0.00079     0.25069   
   172. RY*(   2) H  21                  0.00009     1.71998   
   173. RY*(   3) H  21                  0.00007     1.67379   
   174. RY*(   4) H  21                  0.00002     2.19067   
   175. RY*(   1) H  22                  0.00132     0.27186   
   176. RY*(   2) H  22                  0.00006     1.64914   
   177. RY*(   3) H  22                  0.00007     1.78938   
   178. RY*(   4) H  22                  0.00002     2.16460   
   179. RY*(   1) H  23                  0.00093     0.25722   
   180. RY*(   2) H  23                  0.00008     1.74848   
   181. RY*(   3) H  23                  0.00005     1.67927   
   182. RY*(   4) H  23                  0.00002     2.19824   
   183. RY*(   1) H  24                  0.00133     0.27418   
   184. RY*(   2) H  24                  0.00008     1.78821   
   185. RY*(   3) H  24                  0.00006     1.64747   
   186. RY*(   4) H  24                  0.00002     2.18108   
   187. RY*(   1) H  25                  0.00082     0.25319   
   188. RY*(   2) H  25                  0.00008     1.72461   
   189. RY*(   3) H  25                  0.00006     1.67792   
   190. RY*(   4) H  25                  0.00002     2.19306   
   191. RY*(   1) H  26                  0.00132     0.27337   
   192. RY*(   2) H  26                  0.00007     1.70895   
   193. RY*(   3) H  26                  0.00006     1.73141   
   194. RY*(   4) H  26                  0.00002     2.17155   
   195. RY*(   1) H  27                  0.00137     0.27712   
   196. RY*(   2) H  27                  0.00008     1.79900   
   197. RY*(   3) H  27                  0.00006     1.68814   
   198. RY*(   4) H  27                  0.00002     2.16715   
   199. RY*(   1) H  28                  0.00086     0.26355   
   200. RY*(   2) H  28                  0.00009     1.72695   
   201. RY*(   3) H  28                  0.00006     1.71078   
   202. RY*(   4) H  28                  0.00002     2.19124   
   203. BD*(   1) O   1 - C   2          0.00741     0.11775   
   204. BD*(   1) O   1 - H  11          0.00261     0.26418   
   205. BD*(   1) C   2 - C   3          0.00816     0.24240   
   206. BD*(   1) C   2 - H  12          0.01156     0.27165   
   207. BD*(   1) C   2 - H  13          0.01300     0.27088   
   208. BD*(   1) C   3 - C   4          0.00610     0.25814   
   209. BD*(   1) C   3 - H  14          0.00834     0.30580   
   210. BD*(   1) C   3 - H  15          0.00802     0.30675   
   211. BD*(   1) C   4 - C   5          0.00997     0.25243   
   212. BD*(   1) C   4 - H  16          0.00895     0.29495   
   213. BD*(   1) C   4 - H  17          0.00747     0.29831   
   214. BD*(   1) C   5 - C   6          0.01319     0.23997   
   215. BD*(   1) C   5 - C  10          0.01188     0.24385   
   216. BD*(   1) C   5 - H  18          0.01354     0.30180   
   217. BD*(   1) C   6 - C   7          0.00741     0.25472   
   218. BD*(   1) C   6 - H  19          0.00657     0.31471   
   219. BD*(   1) C   6 - H  20          0.00922     0.29864   
   220. BD*(   1) C   7 - C   8          0.00810     0.25903   
   221. BD*(   1) C   7 - H  21          0.00548     0.32717   
   222. BD*(   1) C   7 - H  22          0.00858     0.31202   
   223. BD*(   1) C   8 - C   9          0.00799     0.25999   
   224. BD*(   1) C   8 - H  23          0.00592     0.33756   
   225. BD*(   1) C   8 - H  24          0.00874     0.31731   
   226. BD*(   1) C   9 - C  10          0.00719     0.25885   
   227. BD*(   1) C   9 - H  25          0.00564     0.33005   
   228. BD*(   1) C   9 - H  26          0.00862     0.31411   
   229. BD*(   1) C  10 - H  27          0.00911     0.30244   
   230. BD*(   1) C  10 - H  28          0.00579     0.31667   
       -------------------------------
              Total Lewis   38.03685  ( 97.5304%)
        Valence non-Lewis    0.88947  (  2.2807%)
        Rydberg non-Lewis    0.07368  (  0.1889%)
       -------------------------------
            Total unit  1   39.00000  (100.0000%)
           Charge unit  1    1.00000
 Unable to Open any file for archive entry.
 1\1\GINC-COMPUTE-0-14\SP\UB3LYP\def2SVP\C9H18O1(1+,2)\ZAHRT2\08-Jan-20
 21\0\\# b3lyp/def2svp geom=NewRedundant pop=NBO\\38\\1,2\O,0,4.6327125
 284,-0.4363602379,0.4232051459\C,0,3.633844044,0.300232705,-0.25276223
 68\C,0,2.2780766646,-0.283666253,0.1074108368\C,0,1.1146538497,0.45545
 74803,-0.5520827009\C,0,-0.2689433048,-0.1584531355,-0.3032098039\C,0,
 -0.671467704,-0.1464944237,1.1805294128\C,0,-2.0685860541,-0.733260421
 7,1.4090702778\C,0,-3.1259506423,-0.0244141363,0.5576374942\C,0,-2.741
 3550519,-0.0429677178,-0.9249239773\C,0,-1.3443180227,0.5441575423,-1.
 1470906147\H,0,5.4934704387,-0.0639026299,0.1973296711\H,0,3.657326511
 8,1.373917845,0.0303458085\H,0,3.7724366104,0.259689041,-1.3539272897\
 H,0,2.2685045586,-1.3476706403,-0.1872003745\H,0,2.1852217557,-0.26616
 9256,1.2054454155\H,0,1.1035532658,1.5079845565,-0.2115465454\H,0,1.28
 65957912,0.4948007509,-1.643218072\H,0,-0.2307484392,-1.2169716642,-0.
 6283162685\H,0,0.067800615,-0.6977703718,1.782772853\H,0,-0.6501126216
 ,0.8995288626,1.5413751089\H,0,-2.3333625741,-0.6771704647,2.478098500
 5\H,0,-2.0552386498,-1.8074375572,1.1480140407\H,0,-4.115325605,-0.488
 4850754,0.7056484501\H,0,-3.2185045389,1.0246530009,0.8945084033\H,0,-
 3.4862013092,0.5071698143,-1.5238177957\H,0,-2.7572624137,-1.086553509
 4,-1.2894019799\H,0,-1.3543878226,1.6183527329,-0.882181834\H,0,-1.072
 4318804,0.4918031633,-2.2151567657\\Version=ES64L-G16RevC.01\State=2-A
 \HF=-428.3733937\S2=0.752089\S2-1=0.\S2A=0.750004\RMSD=2.800e-09\Dipol
 e=1.4448064,0.4431806,-0.3186646\Quadrupole=25.895054,-14.7362403,-11.
 1588137,4.1225427,-2.9300341,-0.8537065\PG=C01 [X(C9H18O1)]\\@
 The archive entry for this job was punched.


 ARTHROPOD AXIOM: A COMPUTER SYSTEM IS LIKE A SPIDER'S WEB.
 YOU CANNOT PULL ON ONE END WITHOUT MAKING THE OTHER END MOVE.
     -- GREG WETTSTEIN
 File lengths (MBytes):  RWF=     55 Int=      0 D2E=      0 Chk=      5 Scr=      1
 Normal termination of Gaussian 16
