# Supplementary material for: Machine-Learning-Guided Discovery of Electrochemical Reactions
Source: J Am Chem Soc. 2022 Dec 2;144(49):22599–610. doi: 10.1021/jacs.2c08997 (PMC9756344; doi:10.1021/jacs.2c08997)
Supplement: Supplementary file 3 — ja2c08997_si_003.zip [file ja2c08997_si_003.zip › Oxidation Site Selectivity/Ologs_notimes/53.log]

 Entering Gaussian System, Link 0=g16
 Input=53.com
 Output=53.log
 Initial command:
  
 Copyright (c) 1988-2019, Gaussian, Inc.  All Rights Reserved.
  
 This is part of the Gaussian(R) 16 program.  It is based on
 the Gaussian(R) 09 system (copyright 2009, Gaussian, Inc.),
 the Gaussian(R) 03 system (copyright 2003, Gaussian, Inc.),
 the Gaussian(R) 98 system (copyright 1998, Gaussian, Inc.),
 the Gaussian(R) 94 system (copyright 1995, Gaussian, Inc.),
 the Gaussian 92(TM) system (copyright 1992, Gaussian, Inc.),
 the Gaussian 90(TM) system (copyright 1990, Gaussian, Inc.),
 the Gaussian 88(TM) system (copyright 1988, Gaussian, Inc.),
 the Gaussian 86(TM) system (copyright 1986, Carnegie Mellon
 University), and the Gaussian 82(TM) system (copyright 1983,
 Carnegie Mellon University). Gaussian is a federally registered
 trademark of Gaussian, Inc.
  
 This software contains proprietary and confidential information,
 including trade secrets, belonging to Gaussian, Inc.
  
 This software is provided under written license and may be
 used, copied, transmitted, or stored only in accord with that
 written license.
  
 The following legend is applicable only to US Government
 contracts under FAR:
  
                    RESTRICTED RIGHTS LEGEND
  
 Use, reproduction and disclosure by the US Government is
 subject to restrictions as set forth in subparagraphs (a)
 and (c) of the Commercial Computer Software - Restricted
 Rights clause in FAR 52.227-19.
  
 Gaussian, Inc.
 340 Quinnipiac St., Bldg. 40, Wallingford CT 06492
  
  
 ---------------------------------------------------------------
 Warning -- This program may not be used in any manner that
 competes with the business of Gaussian, Inc. or will provide
 assistance to any competitor of Gaussian, Inc.  The licensee
 of this program is prohibited from giving any competitor of
 Gaussian, Inc. access to this program.  By using this program,
 the user acknowledges that Gaussian, Inc. is engaged in the
 business of creating and licensing software in the field of
 computational chemistry and represents and warrants to the
 licensee that it is not a competitor of Gaussian, Inc. and that
 it will not use this program in any manner prohibited above.
 ---------------------------------------------------------------
  

 Cite this work as:
 Gaussian 16, Revision C.01,
 M. J. Frisch, G. W. Trucks, H. B. Schlegel, G. E. Scuseria, 
 M. A. Robb, J. R. Cheeseman, G. Scalmani, V. Barone, 
 G. A. Petersson, H. Nakatsuji, X. Li, M. Caricato, A. V. Marenich, 
 J. Bloino, B. G. Janesko, R. Gomperts, B. Mennucci, H. P. Hratchian, 
 J. V. Ortiz, A. F. Izmaylov, J. L. Sonnenberg, D. Williams-Young, 
 F. Ding, F. Lipparini, F. Egidi, J. Goings, B. Peng, A. Petrone, 
 T. Henderson, D. Ranasinghe, V. G. Zakrzewski, J. Gao, N. Rega, 
 G. Zheng, W. Liang, M. Hada, M. Ehara, K. Toyota, R. Fukuda, 
 J. Hasegawa, M. Ishida, T. Nakajima, Y. Honda, O. Kitao, H. Nakai, 
 T. Vreven, K. Throssell, J. A. Montgomery, Jr., J. E. Peralta, 
 F. Ogliaro, M. J. Bearpark, J. J. Heyd, E. N. Brothers, K. N. Kudin, 
 V. N. Staroverov, T. A. Keith, R. Kobayashi, J. Normand, 
 K. Raghavachari, A. P. Rendell, J. C. Burant, S. S. Iyengar, 
 J. Tomasi, M. Cossi, J. M. Millam, M. Klene, C. Adamo, R. Cammi, 
 J. W. Ochterski, R. L. Martin, K. Morokuma, O. Farkas, 
 J. B. Foresman, and D. J. Fox, Gaussian, Inc., Wallingford CT, 2019.
 
 ******************************************
 Gaussian 16:  ES64L-G16RevC.01  3-Jul-2019
                 8-Jan-2021 
 ******************************************
 %nprocshared=16
 Will use up to   16 processors via shared memory.
 %mem=7GB
 -----------------------------------------
 # b3lyp/def2svp geom=NewRedundant pop=NBO
 -----------------------------------------
 1/29=4000,38=1,172=1/1;
 2/12=2,17=6,18=5,40=1/2;
 3/5=43,7=101,11=2,25=1,30=1,74=-5/1,2,3;
 4//1;
 5/5=2,38=5/2;
 6/7=2,8=2,9=2,10=2,28=1,40=1/1,7;
 99/5=1,9=1/99;
 --
 53
 --
 Symbolic Z-matrix:
 Charge =  1 Multiplicity = 2
 C                     4.63673   0.23784   0.11154 
 C                     3.35639  -0.54998  -0.16091 
 C                     2.08393   0.28085   0.01261 
 C                     0.79697  -0.49882  -0.25667 
 C                    -0.47001   0.33971  -0.09192 
 C                    -1.74996  -0.45212  -0.35854 
 C                    -3.0062    0.40454  -0.23063 
 O                    -2.92879   1.42219  -1.20018 
 C                    -4.29126  -0.40815  -0.45461 
 Cl                   -4.4907   -1.70255   0.76426 
 Cl                   -5.72349   0.70165  -0.41506 
 H                     5.53483  -0.38584  -0.02175 
 H                     4.72572   1.1013   -0.56872 
 H                     4.65215   0.6295    1.1424 
 H                     3.3839   -0.95934  -1.187 
 H                     3.31033  -1.42692   0.51 
 H                     2.05389   0.69208   1.03874 
 H                     2.12515   1.15794  -0.65935 
 H                     0.82891  -0.91285  -1.28133 
 H                     0.75075  -1.37362   0.41817 
 H                    -0.50672   0.75376   0.93242 
 H                    -0.43832   1.20608  -0.77181 
 H                    -1.72364  -0.87111  -1.38009 
 H                    -1.82251  -1.30037   0.3383 
 H                    -3.06576   0.82097   0.79555 
 H                    -3.72336   1.96966  -1.1197 
 H                    -4.29895  -0.87637  -1.44563 
 
                          Input orientation:                          
 ---------------------------------------------------------------------
 Center     Atomic      Atomic             Coordinates (Angstroms)
 Number     Number       Type             X           Y           Z
 ---------------------------------------------------------------------
      1          6           0        4.636727    0.237837    0.111544
      2          6           0        3.356395   -0.549982   -0.160914
      3          6           0        2.083932    0.280850    0.012611
      4          6           0        0.796973   -0.498817   -0.256671
      5          6           0       -0.470006    0.339706   -0.091919
      6          6           0       -1.749960   -0.452123   -0.358543
      7          6           0       -3.006197    0.404538   -0.230629
      8          8           0       -2.928785    1.422189   -1.200181
      9          6           0       -4.291257   -0.408151   -0.454610
     10         17           0       -4.490702   -1.702551    0.764260
     11         17           0       -5.723487    0.701646   -0.415058
     12          1           0        5.534831   -0.385842   -0.021748
     13          1           0        4.725723    1.101303   -0.568718
     14          1           0        4.652149    0.629497    1.142403
     15          1           0        3.383896   -0.959342   -1.187005
     16          1           0        3.310334   -1.426921    0.510002
     17          1           0        2.053890    0.692085    1.038741
     18          1           0        2.125147    1.157943   -0.659351
     19          1           0        0.828907   -0.912855   -1.281327
     20          1           0        0.750748   -1.373623    0.418172
     21          1           0       -0.506723    0.753757    0.932418
     22          1           0       -0.438318    1.206084   -0.771812
     23          1           0       -1.723637   -0.871109   -1.380089
     24          1           0       -1.822506   -1.300373    0.338302
     25          1           0       -3.065763    0.820967    0.795550
     26          1           0       -3.723362    1.969659   -1.119701
     27          1           0       -4.298949   -0.876371   -1.445633
 ---------------------------------------------------------------------
                    Distance matrix (angstroms):
                    1          2          3          4          5
     1  C    0.000000
     2  C    1.527790   0.000000
     3  C    2.555073   1.529560   0.000000
     4  C    3.927080   2.561724   1.528613   0.000000
     5  C    5.111800   3.929077   2.556754   1.528234   0.000000
     6  C    6.441024   5.111114   3.920935   2.549397   1.528516
     7  C    7.652395   6.434169   5.097438   3.909070   2.540808
     8  O    7.769188   6.668809   5.282126   4.296713   2.906132
     9  C    8.969210   7.654603   6.429313   5.092886   3.910600
    10  Cl   9.354203   7.985067   6.908305   5.518223   4.590191
    11  Cl  10.383952   9.169264   7.830438   6.631937   5.275839
    12  H    1.101515   2.189040   3.514877   4.745024   6.048919
    13  H    1.102837   2.183599   2.826685   4.253568   5.272852
    14  H    1.102863   2.183755   2.827317   4.253574   5.276742
    15  H    2.165422   1.105077   2.160338   2.787432   4.211805
    16  H    2.165527   1.105112   2.160542   2.786781   4.215952
    17  H    2.781561   2.162965   1.105874   2.162448   2.787941
    18  H    2.783686   2.163659   1.105678   2.161262   2.779624
    19  H    4.214697   2.788403   2.162011   1.105606   2.161197
    20  H    4.218016   2.793406   2.163132   1.105819   2.164701
    21  H    5.234031   4.221230   2.789477   2.163908   1.105465
    22  H    5.241555   4.225732   2.798772   2.167488   1.101758
    23  H    6.626384   5.234142   4.214761   2.784627   2.167267
    24  H    6.643734   5.256740   4.226890   2.803240   2.168918
    25  H    7.754757   6.636146   5.236801   4.215415   2.785169
    26  H    8.625907   7.575673   6.152957   5.222224   3.781191
    27  H    9.138521   7.769254   6.648820   5.246388   4.239361
                    6          7          8          9         10
     6  C    0.000000
     7  C    1.525897   0.000000
     8  O    2.368761   1.407705   0.000000
     9  C    2.543493   1.536884   2.400489   0.000000
    10  Cl   3.214954   2.762859   4.007819   1.789105   0.000000
    11  Cl   4.138030   2.739699   2.990979   1.812317   2.948001
    12  H    7.292874   8.580064   8.734442   9.835644  10.142133
    13  H    6.662715   7.770609   7.687211   9.143162   9.725272
    14  H    6.664064   7.783707   7.974122   9.143943   9.443155
    15  H    5.224949   6.603644   6.746985   7.729696   8.146723
    16  H    5.226009   6.618258   7.068858   7.729978   7.810044
    17  H    4.210806   5.224793   5.511159   6.610712   6.974332
    18  H    4.207048   5.204047   5.089651   6.607935   7.347010
    19  H    2.777473   4.188975   4.424846   5.210976   5.753807
    20  H    2.775966   4.206832   4.896386   5.207274   5.263152
    21  H    2.160177   2.778849   3.295628   4.194827   4.683355
    22  H    2.154263   2.743967   2.536262   4.189453   5.219339
    23  H    1.104445   2.143243   2.596914   2.768305   3.598080
    24  H    1.100174   2.152098   3.317095   2.742171   2.731750
    25  H    2.164262   1.109056   2.088821   2.139034   2.898202
    26  H    3.215386   1.937622   0.968273   2.533541   4.198005
    27  H    2.803408   2.188189   2.687186   1.096091   2.367059
                   11         12         13         14         15
    11  Cl   0.000000
    12  H   11.317555   0.000000
    13  H   10.457979   1.779167   0.000000
    14  H   10.492127   1.779126   1.776500   0.000000
    15  H    9.289737   2.512618   2.535554   3.091766   0.000000
    16  H    9.327189   2.512965   3.091744   2.535598   1.761781
    17  H    7.912093   3.795196   3.144849   2.601080   3.074097
    18  H    7.865681   3.796809   2.602772   3.148224   2.519080
    19  H    6.803742   4.900000   4.444076   4.782311   2.557152
    20  H    6.849579   4.904762   4.785357   4.444990   3.111541
    21  H    5.388231   6.221696   5.454603   5.164639   4.750114
    22  H    5.321160   6.226985   5.169095   5.468961   4.412570
    23  H    4.404956   7.400402   6.792863   7.018935   5.111943
    24  H    4.448964   7.422696   7.033494   6.803833   5.435944
    25  H    2.922893   8.723221   7.914990   7.728075   6.978404
    26  H    2.470805   9.616030   8.511443   8.778516   7.687438
    27  H    2.362526   9.948432   9.280349   9.438629   7.687644
                   16         17         18         19         20
    16  H    0.000000
    17  H    2.519604   0.000000
    18  H    3.074667   1.762277   0.000000
    19  H    3.103321   3.075569   2.520971   0.000000
    20  H    2.561787   2.520007   3.075525   1.762587   0.000000
    21  H    4.416301   2.563561   3.102230   3.076064   2.524169
    22  H    4.756906   3.123043   2.566382   2.520985   3.079745
    23  H    5.405760   4.750161   4.410176   2.554796   3.099814
    24  H    5.137270   4.414402   4.756321   3.131032   2.575535
    25  H    6.766768   5.127046   5.401466   4.742153   4.418642
    26  H    7.979071   6.298231   5.922488   5.390563   5.793121
    27  H    7.875836   6.999337   6.784222   5.130617   5.405596
                   21         22         23         24         25
    21  H    0.000000
    22  H    1.764562   0.000000
    23  H    3.077135   2.517296   0.000000
    24  H    2.510718   3.070937   1.773954   0.000000
    25  H    2.563579   3.083571   3.065588   2.500969   0.000000
    26  H    4.004545   3.390515   3.483771   4.053657   2.328115
    27  H    4.763761   4.437919   2.576151   3.081391   3.069952
                   26         27
    26  H    0.000000
    27  H    2.921885   0.000000
 Stoichiometry    C8H16Cl2O(1+,2)
 Framework group  C1[X(C8H16Cl2O)]
 Deg. of freedom    75
 Full point group                 C1      NOp   1
 Largest Abelian subgroup         C1      NOp   1
 Largest concise Abelian subgroup C1      NOp   1
                         Standard orientation:                         
 ---------------------------------------------------------------------
 Center     Atomic      Atomic             Coordinates (Angstroms)
 Number     Number       Type             X           Y           Z
 ---------------------------------------------------------------------
      1          6           0        6.313547   -0.143826   -0.283832
      2          6           0        5.021499    0.440270    0.285015
      3          6           0        3.760542   -0.240732   -0.249565
      4          6           0        2.461994    0.337355    0.312794
      5          6           0        1.206519   -0.354350   -0.217139
      6          6           0       -0.085137    0.235891    0.348196
      7          6           0       -1.330037   -0.488067   -0.156254
      8          8           0       -1.250782   -1.825000    0.277292
      9          6           0       -2.626605    0.139431    0.379628
     10         17           0       -2.828529    1.833117   -0.160324
     11         17           0       -4.045459   -0.851988   -0.157438
     12          1           0        7.202990    0.365726    0.119382
     13          1           0        6.405556   -1.216316   -0.043942
     14          1           0        6.343999   -0.049651   -1.382245
     15          1           0        5.033810    0.364369    1.387414
     16          1           0        4.972169    1.521105    0.059998
     17          1           0        3.745712   -0.166519   -1.352847
     18          1           0        3.805017   -1.322189   -0.023739
     19          1           0        2.478698    0.266317    1.415989
     20          1           0        2.412565    1.417970    0.083310
     21          1           0        1.185030   -0.283491   -1.320121
     22          1           0        1.241265   -1.429647    0.020342
     23          1           0       -0.074069    0.170627    1.450656
     24          1           0       -0.160354    1.301960    0.087001
     25          1           0       -1.374327   -0.418688   -1.262252
     26          1           0       -2.038129   -2.288162   -0.043830
     27          1           0       -2.649804    0.131563    1.475445
 ---------------------------------------------------------------------
 Rotational constants (GHZ):           2.0242305           0.2216807           0.2040382
 Standard basis: def2SVP (5D, 7F)
 There are   253 symmetry adapted cartesian basis functions of A   symmetry.
 There are   242 symmetry adapted basis functions of A   symmetry.
   242 basis functions,   411 primitive gaussians,   253 cartesian basis functions
    53 alpha electrons       52 beta electrons
       nuclear repulsion energy       795.0168750256 Hartrees.
 NAtoms=   27 NActive=   27 NUniq=   27 SFac= 1.00D+00 NAtFMM=   60 NAOKFM=F Big=F
 Integral buffers will be    131072 words long.
 Raffenetti 2 integral format.
 Two-electron integral symmetry is turned on.
 One-electron integrals computed using PRISM.
   1 Symmetry operations used in ECPInt.
 ECPInt:  NShTT=    7021 NPrTT=   25411 LenC2=    6313 LenP2D=   16880.
 LDataN:  DoStor=T MaxTD1= 4 Len=   56
 NBasis=   242 RedAO= T EigKep=  9.15D-04  NBF=   242
 NBsUse=   242 1.00D-06 EigRej= -1.00D+00 NBFU=   242
 ExpMin= 1.22D-01 ExpMax= 1.04D+04 ExpMxC= 1.57D+03 IAcc=3 IRadAn=         5 AccDes= 0.00D+00
 Harris functional with IExCor=  402 and IRadAn=       5 diagonalized for initial guess.
 HarFok:  IExCor=  402 AccDes= 0.00D+00 IRadAn=         5 IDoV= 1 UseB2=F ITyADJ=14
 ICtDFT=  3500011 ScaDFX=  1.000000  1.000000  1.000000  1.000000
 FoFCou: FMM=F IPFlag=           0 FMFlag=      100000 FMFlg1=           0
         NFxFlg=           0 DoJE=T BraDBF=F KetDBF=T FulRan=T
         wScrn=  0.000000 ICntrl=       500 IOpCl=  0 I1Cent=   200000004 NGrid=           0
         NMat0=    1 NMatS0=      1 NMatT0=    0 NMatD0=    1 NMtDS0=    0 NMtDT0=    0
 Petite list used in FoFCou.
 Initial guess <Sx>= 0.0000 <Sy>= 0.0000 <Sz>= 0.5000 <S**2>= 0.7500 S= 0.5000
 Requested convergence on RMS density matrix=1.00D-08 within 128 cycles.
 Requested convergence on MAX density matrix=1.00D-06.
 Requested convergence on             energy=1.00D-06.
 No special actions if energy rises.
 Integral accuracy reduced to 1.0D-05 until final iterations.
 EnCoef did     3 forward-backward iterations
 Rare condition: small coef for last iteration:  0.000D+00
 Rare condition: small coef for last iteration:  0.000D+00
 Initial convergence to 1.0D-05 achieved.  Increase integral accuracy.
 SCF Done:  E(UB3LYP) =  -1309.21421848     A.U. after   35 cycles
            NFock= 35  Conv=0.51D-08     -V/T= 2.0048
 <Sx>= 0.0000 <Sy>= 0.0000 <Sz>= 0.5000 <S**2>= 0.7519 S= 0.5009
 <L.S>= 0.000000000000E+00
 Annihilation of the first spin contaminant:
 S**2 before annihilation     0.7519,   after     0.7500

 **********************************************************************

            Population analysis using the SCF Density.

 **********************************************************************

 Orbital symmetries:
 Alpha Orbitals:
       Occupied  (A) (A) (A) (A) (A) (A) (A) (A) (A) (A) (A) (A)
                 (A) (A) (A) (A) (A) (A) (A) (A) (A) (A) (A) (A)
                 (A) (A) (A) (A) (A) (A) (A) (A) (A) (A) (A) (A)
                 (A) (A) (A) (A) (A) (A) (A) (A) (A) (A) (A) (A)
                 (A) (A) (A) (A) (A)
       Virtual   (A) (A) (A) (A) (A) (A) (A) (A) (A) (A) (A) (A)
                 (A) (A) (A) (A) (A) (A) (A) (A) (A) (A) (A) (A)
                 (A) (A) (A) (A) (A) (A) (A) (A) (A) (A) (A) (A)
                 (A) (A) (A) (A) (A) (A) (A) (A) (A) (A) (A) (A)
                 (A) (A) (A) (A) (A) (A) (A) (A) (A) (A) (A) (A)
                 (A) (A) (A) (A) (A) (A) (A) (A) (A) (A) (A) (A)
                 (A) (A) (A) (A) (A) (A) (A) (A) (A) (A) (A) (A)
                 (A) (A) (A) (A) (A) (A) (A) (A) (A) (A) (A) (A)
                 (A) (A) (A) (A) (A) (A) (A) (A) (A) (A) (A) (A)
                 (A) (A) (A) (A) (A) (A) (A) (A) (A) (A) (A) (A)
                 (A) (A) (A) (A) (A) (A) (A) (A) (A) (A) (A) (A)
                 (A) (A) (A) (A) (A) (A) (A) (A) (A) (A) (A) (A)
                 (A) (A) (A) (A) (A) (A) (A) (A) (A) (A) (A) (A)
                 (A) (A) (A) (A) (A) (A) (A) (A) (A) (A) (A) (A)
                 (A) (A) (A) (A) (A) (A) (A) (A) (A) (A) (A) (A)
                 (A) (A) (A) (A) (A) (A) (A) (A) (A)
 Beta  Orbitals:
       Occupied  (A) (A) (A) (A) (A) (A) (A) (A) (A) (A) (A) (A)
                 (A) (A) (A) (A) (A) (A) (A) (A) (A) (A) (A) (A)
                 (A) (A) (A) (A) (A) (A) (A) (A) (A) (A) (A) (A)
                 (A) (A) (A) (A) (A) (A) (A) (A) (A) (A) (A) (A)
                 (A) (A) (A) (A)
       Virtual   (A) (A) (A) (A) (A) (A) (A) (A) (A) (A) (A) (A)
                 (A) (A) (A) (A) (A) (A) (A) (A) (A) (A) (A) (A)
                 (A) (A) (A) (A) (A) (A) (A) (A) (A) (A) (A) (A)
                 (A) (A) (A) (A) (A) (A) (A) (A) (A) (A) (A) (A)
                 (A) (A) (A) (A) (A) (A) (A) (A) (A) (A) (A) (A)
                 (A) (A) (A) (A) (A) (A) (A) (A) (A) (A) (A) (A)
                 (A) (A) (A) (A) (A) (A) (A) (A) (A) (A) (A) (A)
                 (A) (A) (A) (A) (A) (A) (A) (A) (A) (A) (A) (A)
                 (A) (A) (A) (A) (A) (A) (A) (A) (A) (A) (A) (A)
                 (A) (A) (A) (A) (A) (A) (A) (A) (A) (A) (A) (A)
                 (A) (A) (A) (A) (A) (A) (A) (A) (A) (A) (A) (A)
                 (A) (A) (A) (A) (A) (A) (A) (A) (A) (A) (A) (A)
                 (A) (A) (A) (A) (A) (A) (A) (A) (A) (A) (A) (A)
                 (A) (A) (A) (A) (A) (A) (A) (A) (A) (A) (A) (A)
                 (A) (A) (A) (A) (A) (A) (A) (A) (A) (A) (A) (A)
                 (A) (A) (A) (A) (A) (A) (A) (A) (A) (A)
 The electronic state is 2-A.
 Alpha  occ. eigenvalues -- -101.68860-101.68764 -19.36428 -10.48652 -10.44801
 Alpha  occ. eigenvalues --  -10.35689 -10.34262 -10.33367 -10.32831 -10.31736
 Alpha  occ. eigenvalues --  -10.29932  -9.64277  -9.64179  -7.41165  -7.41074
 Alpha  occ. eigenvalues --   -7.40289  -7.40245  -7.40103  -7.39946  -1.23888
 Alpha  occ. eigenvalues --   -1.07699  -0.99726  -0.96756  -0.93401  -0.89342
 Alpha  occ. eigenvalues --   -0.84507  -0.79564  -0.76526  -0.73860  -0.72914
 Alpha  occ. eigenvalues --   -0.70509  -0.66257  -0.63868  -0.63306  -0.62076
 Alpha  occ. eigenvalues --   -0.59282  -0.58631  -0.56915  -0.56020  -0.54208
 Alpha  occ. eigenvalues --   -0.53612  -0.52855  -0.50974  -0.50243  -0.49595
 Alpha  occ. eigenvalues --   -0.49324  -0.49015  -0.47758  -0.47190  -0.46977
 Alpha  occ. eigenvalues --   -0.46717  -0.46252  -0.45117
 Alpha virt. eigenvalues --   -0.16486  -0.14424  -0.09084  -0.07914  -0.06891
 Alpha virt. eigenvalues --   -0.05666  -0.04656  -0.04145  -0.03142  -0.01737
 Alpha virt. eigenvalues --   -0.00519   0.00570   0.01462   0.01937   0.03156
 Alpha virt. eigenvalues --    0.03557   0.03853   0.04497   0.05005   0.06131
 Alpha virt. eigenvalues --    0.06515   0.07999   0.08727   0.11448   0.13877
 Alpha virt. eigenvalues --    0.14098   0.24110   0.25199   0.26607   0.27533
 Alpha virt. eigenvalues --    0.28434   0.29020   0.30154   0.30544   0.31542
 Alpha virt. eigenvalues --    0.32522   0.34115   0.36094   0.37449   0.38469
 Alpha virt. eigenvalues --    0.41639   0.42443   0.43142   0.45018   0.45698
 Alpha virt. eigenvalues --    0.46025   0.47143   0.48969   0.49937   0.50446
 Alpha virt. eigenvalues --    0.50548   0.51078   0.51574   0.52757   0.53200
 Alpha virt. eigenvalues --    0.53297   0.54660   0.55541   0.55987   0.56246
 Alpha virt. eigenvalues --    0.56805   0.57825   0.57900   0.58271   0.58892
 Alpha virt. eigenvalues --    0.59556   0.59579   0.59975   0.61020   0.61432
 Alpha virt. eigenvalues --    0.61874   0.62771   0.62877   0.63679   0.66320
 Alpha virt. eigenvalues --    0.68520   0.69755   0.72438   0.78056   0.80213
 Alpha virt. eigenvalues --    0.82601   0.83314   0.85664   0.86887   0.89278
 Alpha virt. eigenvalues --    0.89347   0.90216   0.91301   0.91841   0.92800
 Alpha virt. eigenvalues --    0.95117   0.98338   1.05584   1.09344   1.10385
 Alpha virt. eigenvalues --    1.13648   1.15047   1.17795   1.20116   1.20605
 Alpha virt. eigenvalues --    1.22686   1.23116   1.25309   1.25753   1.25946
 Alpha virt. eigenvalues --    1.29891   1.32387   1.35590   1.41192   1.42570
 Alpha virt. eigenvalues --    1.50665   1.53313   1.55285   1.56644   1.59930
 Alpha virt. eigenvalues --    1.60275   1.61372   1.62361   1.63309   1.64207
 Alpha virt. eigenvalues --    1.64395   1.65746   1.66327   1.66840   1.67424
 Alpha virt. eigenvalues --    1.68455   1.69554   1.69913   1.70488   1.71073
 Alpha virt. eigenvalues --    1.72467   1.72939   1.74513   1.77497   1.78699
 Alpha virt. eigenvalues --    1.79342   1.79898   1.81696   1.84363   1.85411
 Alpha virt. eigenvalues --    1.86671   1.90748   1.92527   1.95194   1.95931
 Alpha virt. eigenvalues --    1.99644   2.00963   2.02415   2.04837   2.07968
 Alpha virt. eigenvalues --    2.09685   2.15522   2.19156   2.24662   2.25529
 Alpha virt. eigenvalues --    2.25948   2.26833   2.27889   2.30557   2.31903
 Alpha virt. eigenvalues --    2.34915   2.35564   2.39546   2.41628   2.43206
 Alpha virt. eigenvalues --    2.43810   2.45956   2.50440   2.51403   2.60311
 Alpha virt. eigenvalues --    2.66677   2.68355   2.69962   2.71464   2.74632
 Alpha virt. eigenvalues --    2.76671   2.77607   2.78483   2.80134   2.82895
 Alpha virt. eigenvalues --    2.85418   2.88259   2.90490   2.92651   2.95375
 Alpha virt. eigenvalues --    2.96054   2.97788   3.16664   3.57778
  Beta  occ. eigenvalues -- -101.68779-101.68678 -19.35794 -10.48456 -10.44713
  Beta  occ. eigenvalues --  -10.35627 -10.34163 -10.33266 -10.32683 -10.31620
  Beta  occ. eigenvalues --  -10.29855  -9.64202  -9.64100  -7.41101  -7.41027
  Beta  occ. eigenvalues --   -7.40074  -7.40035  -7.39978  -7.39895  -1.22609
  Beta  occ. eigenvalues --   -1.07176  -0.99227  -0.96299  -0.92807  -0.88681
  Beta  occ. eigenvalues --   -0.83855  -0.78968  -0.76063  -0.73337  -0.72533
  Beta  occ. eigenvalues --   -0.70159  -0.65083  -0.63526  -0.62835  -0.61616
  Beta  occ. eigenvalues --   -0.58927  -0.58396  -0.56166  -0.55231  -0.53852
  Beta  occ. eigenvalues --   -0.52574  -0.52039  -0.50176  -0.49511  -0.48954
  Beta  occ. eigenvalues --   -0.48160  -0.47660  -0.47064  -0.46723  -0.46320
  Beta  occ. eigenvalues --   -0.45106  -0.44439
  Beta virt. eigenvalues --   -0.41867  -0.16166  -0.14060  -0.08899  -0.07735
  Beta virt. eigenvalues --   -0.06788  -0.05489  -0.04520  -0.04045  -0.02994
  Beta virt. eigenvalues --   -0.01541  -0.00437   0.00896   0.01618   0.02105
  Beta virt. eigenvalues --    0.03279   0.03669   0.04041   0.04705   0.05108
  Beta virt. eigenvalues --    0.06284   0.06725   0.08206   0.08976   0.11911
  Beta virt. eigenvalues --    0.14135   0.14338   0.24345   0.25554   0.26939
  Beta virt. eigenvalues --    0.27735   0.28651   0.29367   0.30301   0.30823
  Beta virt. eigenvalues --    0.31760   0.32795   0.34341   0.36511   0.37728
  Beta virt. eigenvalues --    0.38744   0.41860   0.42805   0.43441   0.45273
  Beta virt. eigenvalues --    0.45986   0.46406   0.47560   0.49307   0.50186
  Beta virt. eigenvalues --    0.50701   0.50887   0.51228   0.51832   0.52931
  Beta virt. eigenvalues --    0.53378   0.53626   0.54788   0.55721   0.56332
  Beta virt. eigenvalues --    0.56540   0.57075   0.58041   0.58064   0.58487
  Beta virt. eigenvalues --    0.59207   0.59706   0.60023   0.60237   0.61213
  Beta virt. eigenvalues --    0.61934   0.62209   0.62965   0.63224   0.64101
  Beta virt. eigenvalues --    0.66777   0.68790   0.70100   0.72947   0.78368
  Beta virt. eigenvalues --    0.80503   0.82875   0.83645   0.85930   0.87377
  Beta virt. eigenvalues --    0.89476   0.89743   0.90377   0.91518   0.92067
  Beta virt. eigenvalues --    0.93319   0.95493   0.99083   1.05908   1.09572
  Beta virt. eigenvalues --    1.10586   1.13819   1.15367   1.18022   1.20288
  Beta virt. eigenvalues --    1.20770   1.22879   1.23284   1.25474   1.25953
  Beta virt. eigenvalues --    1.26214   1.30272   1.32656   1.35974   1.41572
  Beta virt. eigenvalues --    1.42819   1.50959   1.53470   1.55470   1.56863
  Beta virt. eigenvalues --    1.60011   1.60778   1.61716   1.62788   1.63403
  Beta virt. eigenvalues --    1.64576   1.64706   1.66188   1.66431   1.67011
  Beta virt. eigenvalues --    1.67568   1.68581   1.69828   1.70062   1.70759
  Beta virt. eigenvalues --    1.71382   1.72627   1.73271   1.74844   1.77742
  Beta virt. eigenvalues --    1.78889   1.79526   1.80082   1.81925   1.84606
  Beta virt. eigenvalues --    1.85644   1.86953   1.91039   1.92819   1.95485
  Beta virt. eigenvalues --    1.96380   1.99890   2.01343   2.02755   2.05121
  Beta virt. eigenvalues --    2.08376   2.09990   2.15886   2.19489   2.24897
  Beta virt. eigenvalues --    2.25746   2.26231   2.27091   2.28093   2.30939
  Beta virt. eigenvalues --    2.32099   2.35284   2.35825   2.39877   2.41757
  Beta virt. eigenvalues --    2.43558   2.44033   2.46144   2.50884   2.51774
  Beta virt. eigenvalues --    2.60736   2.67000   2.68623   2.70388   2.71917
  Beta virt. eigenvalues --    2.75168   2.77480   2.78170   2.78948   2.80778
  Beta virt. eigenvalues --    2.83659   2.85740   2.88646   2.90721   2.92991
  Beta virt. eigenvalues --    2.95649   2.96223   2.98276   3.17603   3.58246
          Condensed to atoms (all electrons):
               1          2          3          4          5          6
     1  C    4.493312   0.427531  -0.041049   0.006812  -0.000293   0.000005
     2  C    0.427531   4.603357   0.378507  -0.026553   0.005655  -0.000279
     3  C   -0.041049   0.378507   4.707431   0.352483  -0.024262   0.005644
     4  C    0.006812  -0.026553   0.352483   4.686313   0.367297  -0.024257
     5  C   -0.000293   0.005655  -0.024262   0.367297   4.676556   0.337213
     6  C    0.000005  -0.000279   0.005644  -0.024257   0.337213   4.864846
     7  C   -0.000000   0.000005  -0.000292   0.004199  -0.015261   0.261978
     8  O   -0.000000   0.000000  -0.000002  -0.000034  -0.006480  -0.067263
     9  C    0.000000  -0.000000   0.000003  -0.000117   0.005275  -0.029880
    10  Cl   0.000000  -0.000000   0.000000  -0.000003   0.000052  -0.006412
    11  Cl   0.000000   0.000000  -0.000000   0.000001  -0.000114   0.006541
    12  H    0.371470  -0.006809   0.006363  -0.000377   0.000008  -0.000000
    13  H    0.391394  -0.020104  -0.008498   0.000448  -0.000005   0.000000
    14  H    0.387764  -0.019758  -0.007596   0.000365   0.000006   0.000000
    15  H   -0.022534   0.370647  -0.018389  -0.009034   0.000524  -0.000007
    16  H   -0.018989   0.371199  -0.022141  -0.006942   0.000337   0.000007
    17  H   -0.004925  -0.020712   0.367298  -0.022112  -0.005845   0.000319
    18  H   -0.001867  -0.025912   0.367355  -0.017273  -0.008314   0.000573
    19  H    0.000123  -0.004476  -0.019110   0.364750  -0.016513  -0.009269
    20  H    0.000316  -0.006343  -0.018234   0.366721  -0.022523  -0.005115
    21  H   -0.000002   0.000291  -0.006152  -0.019820   0.367928  -0.025584
    22  H    0.000000   0.000244  -0.004942  -0.016207   0.368862  -0.023873
    23  H    0.000000  -0.000018   0.000393  -0.007814  -0.018137   0.356870
    24  H    0.000000  -0.000012   0.000363  -0.006000  -0.008975   0.356070
    25  H    0.000000  -0.000001   0.000015   0.000020  -0.010556  -0.018940
    26  H    0.000000   0.000000  -0.000001   0.000032  -0.000046   0.008965
    27  H    0.000000  -0.000000   0.000000  -0.000025  -0.000080  -0.011285
               7          8          9         10         11         12
     1  C   -0.000000  -0.000000   0.000000   0.000000   0.000000   0.371470
     2  C    0.000005   0.000000  -0.000000  -0.000000   0.000000  -0.006809
     3  C   -0.000292  -0.000002   0.000003   0.000000  -0.000000   0.006363
     4  C    0.004199  -0.000034  -0.000117  -0.000003   0.000001  -0.000377
     5  C   -0.015261  -0.006480   0.005275   0.000052  -0.000114   0.000008
     6  C    0.261978  -0.067263  -0.029880  -0.006412   0.006541  -0.000000
     7  C    4.968676   0.302142   0.192102  -0.053869  -0.056059   0.000000
     8  O    0.302142   7.642882  -0.019578   0.001469  -0.009616   0.000000
     9  C    0.192102  -0.019578   4.965323   0.276039   0.272229   0.000000
    10  Cl  -0.053869   0.001469   0.276039  16.776034  -0.053141  -0.000000
    11  Cl  -0.056059  -0.009616   0.272229  -0.053141  16.805482  -0.000000
    12  H    0.000000   0.000000   0.000000  -0.000000  -0.000000   0.609772
    13  H    0.000000   0.000000   0.000000  -0.000000  -0.000000  -0.020816
    14  H    0.000000  -0.000000  -0.000000   0.000000   0.000000  -0.018036
    15  H    0.000000  -0.000000  -0.000000   0.000000   0.000000  -0.004447
    16  H    0.000000   0.000000   0.000000   0.000000  -0.000000  -0.006141
    17  H    0.000007  -0.000001  -0.000000   0.000000   0.000000   0.000043
    18  H   -0.000003  -0.000012   0.000000  -0.000000  -0.000000  -0.000208
    19  H    0.000598  -0.000026  -0.000005   0.000002   0.000000   0.000017
    20  H    0.000435  -0.000006  -0.000009  -0.000041  -0.000000  -0.000005
    21  H   -0.003829  -0.001115   0.000313   0.000008  -0.000001   0.000000
    22  H   -0.010128   0.015302   0.000937  -0.000028  -0.000003   0.000000
    23  H   -0.011791   0.000151  -0.008919  -0.000578  -0.000170  -0.000000
    24  H   -0.014453   0.004083  -0.007036   0.017505   0.000195  -0.000000
    25  H    0.347882  -0.022245  -0.025004   0.002494  -0.002536  -0.000000
    26  H   -0.021564   0.319403  -0.008333   0.000458   0.031812  -0.000000
    27  H   -0.006378  -0.000235   0.380050  -0.024568  -0.029263  -0.000000
              13         14         15         16         17         18
     1  C    0.391394   0.387764  -0.022534  -0.018989  -0.004925  -0.001867
     2  C   -0.020104  -0.019758   0.370647   0.371199  -0.020712  -0.025912
     3  C   -0.008498  -0.007596  -0.018389  -0.022141   0.367298   0.367355
     4  C    0.000448   0.000365  -0.009034  -0.006942  -0.022112  -0.017273
     5  C   -0.000005   0.000006   0.000524   0.000337  -0.005845  -0.008314
     6  C    0.000000   0.000000  -0.000007   0.000007   0.000319   0.000573
     7  C    0.000000   0.000000   0.000000   0.000000   0.000007  -0.000003
     8  O    0.000000  -0.000000  -0.000000   0.000000  -0.000001  -0.000012
     9  C    0.000000  -0.000000  -0.000000   0.000000  -0.000000   0.000000
    10  Cl  -0.000000   0.000000   0.000000   0.000000   0.000000  -0.000000
    11  Cl  -0.000000   0.000000   0.000000  -0.000000   0.000000  -0.000000
    12  H   -0.020816  -0.018036  -0.004447  -0.006141   0.000043  -0.000208
    13  H    0.636000  -0.022725  -0.008427   0.007521  -0.001712   0.007302
    14  H   -0.022725   0.633659   0.007339  -0.008310   0.006946  -0.001564
    15  H   -0.008427   0.007339   0.669008  -0.027755   0.008544  -0.009892
    16  H    0.007521  -0.008310  -0.027755   0.672569  -0.010168   0.008688
    17  H   -0.001712   0.006946   0.008544  -0.010168   0.671874  -0.028303
    18  H    0.007302  -0.001564  -0.009892   0.008688  -0.028303   0.672505
    19  H   -0.000051   0.000023   0.007500  -0.001812   0.008360  -0.009927
    20  H    0.000028  -0.000040  -0.001677   0.007746  -0.009898   0.008554
    21  H    0.000003  -0.000007   0.000020  -0.000041   0.007444  -0.001827
    22  H   -0.000005   0.000002  -0.000044   0.000021  -0.001753   0.007071
    23  H    0.000000  -0.000000  -0.000002   0.000002   0.000036  -0.000070
    24  H   -0.000000   0.000000   0.000005  -0.000007  -0.000029   0.000011
    25  H   -0.000000   0.000000   0.000000  -0.000000   0.000013  -0.000004
    26  H   -0.000000   0.000000   0.000000  -0.000000   0.000000   0.000000
    27  H   -0.000000   0.000000   0.000000  -0.000000   0.000000  -0.000000
              19         20         21         22         23         24
     1  C    0.000123   0.000316  -0.000002   0.000000   0.000000   0.000000
     2  C   -0.004476  -0.006343   0.000291   0.000244  -0.000018  -0.000012
     3  C   -0.019110  -0.018234  -0.006152  -0.004942   0.000393   0.000363
     4  C    0.364750   0.366721  -0.019820  -0.016207  -0.007814  -0.006000
     5  C   -0.016513  -0.022523   0.367928   0.368862  -0.018137  -0.008975
     6  C   -0.009269  -0.005115  -0.025584  -0.023873   0.356870   0.356070
     7  C    0.000598   0.000435  -0.003829  -0.010128  -0.011791  -0.014453
     8  O   -0.000026  -0.000006  -0.001115   0.015302   0.000151   0.004083
     9  C   -0.000005  -0.000009   0.000313   0.000937  -0.008919  -0.007036
    10  Cl   0.000002  -0.000041   0.000008  -0.000028  -0.000578   0.017505
    11  Cl   0.000000  -0.000000  -0.000001  -0.000003  -0.000170   0.000195
    12  H    0.000017  -0.000005   0.000000   0.000000  -0.000000  -0.000000
    13  H   -0.000051   0.000028   0.000003  -0.000005   0.000000  -0.000000
    14  H    0.000023  -0.000040  -0.000007   0.000002  -0.000000   0.000000
    15  H    0.007500  -0.001677   0.000020  -0.000044  -0.000002   0.000005
    16  H   -0.001812   0.007746  -0.000041   0.000021   0.000002  -0.000007
    17  H    0.008360  -0.009898   0.007444  -0.001753   0.000036  -0.000029
    18  H   -0.009927   0.008554  -0.001827   0.007071  -0.000070   0.000011
    19  H    0.670764  -0.027804   0.008515  -0.010202   0.008135  -0.001739
    20  H   -0.027804   0.674343  -0.010107   0.008032  -0.002074   0.006578
    21  H    0.008515  -0.010107   0.679531  -0.027875   0.008541  -0.010019
    22  H   -0.010202   0.008032  -0.027875   0.655992  -0.009737   0.008198
    23  H    0.008135  -0.002074   0.008541  -0.009737   0.652691  -0.022153
    24  H   -0.001739   0.006578  -0.010019   0.008198  -0.022153   0.642863
    25  H    0.000043  -0.000106   0.007927  -0.001260   0.008410  -0.005088
    26  H   -0.000001   0.000001  -0.000095  -0.000533  -0.000393  -0.000453
    27  H    0.000001  -0.000001   0.000026  -0.000010   0.007061  -0.000679
              25         26         27
     1  C    0.000000   0.000000   0.000000
     2  C   -0.000001   0.000000  -0.000000
     3  C    0.000015  -0.000001   0.000000
     4  C    0.000020   0.000032  -0.000025
     5  C   -0.010556  -0.000046  -0.000080
     6  C   -0.018940   0.008965  -0.011285
     7  C    0.347882  -0.021564  -0.006378
     8  O   -0.022245   0.319403  -0.000235
     9  C   -0.025004  -0.008333   0.380050
    10  Cl   0.002494   0.000458  -0.024568
    11  Cl  -0.002536   0.031812  -0.029263
    12  H   -0.000000  -0.000000  -0.000000
    13  H   -0.000000  -0.000000  -0.000000
    14  H    0.000000   0.000000   0.000000
    15  H    0.000000   0.000000   0.000000
    16  H   -0.000000  -0.000000  -0.000000
    17  H    0.000013   0.000000   0.000000
    18  H   -0.000004   0.000000  -0.000000
    19  H    0.000043  -0.000001   0.000001
    20  H   -0.000106   0.000001  -0.000001
    21  H    0.007927  -0.000095   0.000026
    22  H   -0.001260  -0.000533  -0.000010
    23  H    0.008410  -0.000393   0.007061
    24  H   -0.005088  -0.000453  -0.000679
    25  H    0.635903  -0.005278   0.007890
    26  H   -0.005278   0.477306  -0.001153
    27  H    0.007890  -0.001153   0.531606
          Atomic-Atomic Spin Densities.
               1          2          3          4          5          6
     1  C    0.034461   0.000930  -0.007027   0.000757  -0.000085   0.000001
     2  C    0.000930   0.043954   0.018429  -0.005386   0.000862  -0.000022
     3  C   -0.007027   0.018429   0.058389   0.010875  -0.007655   0.000435
     4  C    0.000757  -0.005386   0.010875   0.038962   0.002921  -0.003164
     5  C   -0.000085   0.000862  -0.007655   0.002921   0.049000   0.013688
     6  C    0.000001  -0.000022   0.000435  -0.003164   0.013688   0.010966
     7  C    0.000000  -0.000000  -0.000011   0.000124  -0.003900   0.007295
     8  O    0.000000  -0.000000   0.000007  -0.000035   0.002061   0.001790
     9  C    0.000000  -0.000000   0.000001  -0.000044   0.000814  -0.004124
    10  Cl  -0.000000   0.000000  -0.000000   0.000013  -0.000236   0.001560
    11  Cl  -0.000000   0.000000  -0.000000   0.000000  -0.000027   0.000125
    12  H    0.007825  -0.002306   0.000656  -0.000048   0.000003  -0.000000
    13  H    0.000493   0.000070   0.000086  -0.000013   0.000001  -0.000000
    14  H    0.003406  -0.000291  -0.000790   0.000056  -0.000010   0.000000
    15  H    0.001830   0.001433  -0.001907   0.001357  -0.000145   0.000008
    16  H   -0.000763   0.001162   0.001297  -0.000619   0.000058  -0.000005
    17  H    0.001584  -0.002230   0.002030   0.002076  -0.001739   0.000057
    18  H   -0.001299   0.001774   0.002073  -0.002165   0.001672  -0.000070
    19  H    0.000094  -0.000884   0.000596   0.002854  -0.002151   0.001006
    20  H   -0.000095   0.000975  -0.000505   0.000739   0.001598  -0.001071
    21  H    0.000004  -0.000031   0.000436   0.000095   0.000825   0.000127
    22  H    0.000002  -0.000024  -0.000205  -0.000154   0.001620   0.001234
    23  H   -0.000000   0.000011  -0.000088   0.000727  -0.000024  -0.001635
    24  H   -0.000000   0.000008  -0.000068   0.000481  -0.000631  -0.000514
    25  H   -0.000000   0.000001  -0.000037   0.000189  -0.003428  -0.000245
    26  H   -0.000000   0.000000  -0.000000   0.000001  -0.000095   0.000061
    27  H   -0.000000   0.000000  -0.000000   0.000013  -0.000134   0.000971
               7          8          9         10         11         12
     1  C    0.000000   0.000000   0.000000  -0.000000  -0.000000   0.007825
     2  C   -0.000000  -0.000000  -0.000000   0.000000   0.000000  -0.002306
     3  C   -0.000011   0.000007   0.000001  -0.000000  -0.000000   0.000656
     4  C    0.000124  -0.000035  -0.000044   0.000013   0.000000  -0.000048
     5  C   -0.003900   0.002061   0.000814  -0.000236  -0.000027   0.000003
     6  C    0.007295   0.001790  -0.004124   0.001560   0.000125  -0.000000
     7  C    0.009141  -0.021833   0.051289  -0.002953  -0.004713  -0.000000
     8  O   -0.021833   0.261453  -0.005766   0.000069   0.001151  -0.000000
     9  C    0.051289  -0.005766   0.062113  -0.014519  -0.015627  -0.000000
    10  Cl  -0.002953   0.000069  -0.014519   0.132175   0.002105   0.000000
    11  Cl  -0.004713   0.001151  -0.015627   0.002105   0.127816   0.000000
    12  H   -0.000000  -0.000000  -0.000000   0.000000   0.000000   0.033495
    13  H   -0.000000  -0.000000  -0.000000   0.000000   0.000000   0.000008
    14  H   -0.000000   0.000000   0.000000  -0.000000  -0.000000  -0.002003
    15  H    0.000000   0.000000   0.000000  -0.000000  -0.000000  -0.001104
    16  H    0.000000  -0.000000  -0.000000   0.000000   0.000000   0.000448
    17  H   -0.000002   0.000002   0.000000  -0.000000  -0.000000  -0.000118
    18  H    0.000002  -0.000004  -0.000000   0.000000   0.000000   0.000110
    19  H   -0.000012   0.000007   0.000011  -0.000002  -0.000000  -0.000011
    20  H    0.000006  -0.000003  -0.000010   0.000011   0.000000   0.000010
    21  H   -0.000178   0.000226   0.000078  -0.000028  -0.000003  -0.000000
    22  H   -0.000234  -0.001067  -0.000052   0.000003  -0.000000  -0.000000
    23  H   -0.000056   0.000463  -0.000757   0.000251   0.000030   0.000000
    24  H    0.000835  -0.000029  -0.001358   0.000757   0.000037   0.000000
    25  H   -0.000703  -0.003435  -0.011701   0.004672   0.004741   0.000000
    26  H   -0.000960   0.000704  -0.000470   0.000028   0.000382   0.000000
    27  H   -0.003930   0.002599  -0.001587  -0.000856  -0.001212   0.000000
              13         14         15         16         17         18
     1  C    0.000493   0.003406   0.001830  -0.000763   0.001584  -0.001299
     2  C    0.000070  -0.000291   0.001433   0.001162  -0.002230   0.001774
     3  C    0.000086  -0.000790  -0.001907   0.001297   0.002030   0.002073
     4  C   -0.000013   0.000056   0.001357  -0.000619   0.002076  -0.002165
     5  C    0.000001  -0.000010  -0.000145   0.000058  -0.001739   0.001672
     6  C   -0.000000   0.000000   0.000008  -0.000005   0.000057  -0.000070
     7  C   -0.000000  -0.000000   0.000000   0.000000  -0.000002   0.000002
     8  O   -0.000000   0.000000   0.000000  -0.000000   0.000002  -0.000004
     9  C   -0.000000   0.000000   0.000000  -0.000000   0.000000  -0.000000
    10  Cl   0.000000  -0.000000  -0.000000   0.000000  -0.000000   0.000000
    11  Cl   0.000000  -0.000000  -0.000000   0.000000  -0.000000   0.000000
    12  H    0.000008  -0.002003  -0.001104   0.000448  -0.000118   0.000110
    13  H   -0.002331  -0.000020  -0.000012  -0.000031  -0.000020   0.000044
    14  H   -0.000020   0.003453   0.000175  -0.000171   0.000387  -0.000152
    15  H   -0.000012   0.000175   0.007415  -0.000677   0.000210  -0.000579
    16  H   -0.000031  -0.000171  -0.000677  -0.001401  -0.000292   0.000094
    17  H   -0.000020   0.000387   0.000210  -0.000292   0.006589  -0.001332
    18  H    0.000044  -0.000152  -0.000579   0.000094  -0.001332   0.002021
    19  H   -0.000002   0.000006   0.000541  -0.000097   0.000249  -0.000443
    20  H    0.000001  -0.000012  -0.000237   0.000218  -0.000576   0.000132
    21  H   -0.000000   0.000001   0.000004  -0.000004   0.000229  -0.000080
    22  H   -0.000000   0.000000   0.000001  -0.000000  -0.000008   0.000087
    23  H    0.000000  -0.000000  -0.000005   0.000001  -0.000013   0.000019
    24  H    0.000000  -0.000000  -0.000002   0.000001  -0.000018   0.000007
    25  H    0.000000  -0.000000  -0.000000   0.000000  -0.000016   0.000006
    26  H    0.000000  -0.000000  -0.000000   0.000000  -0.000000   0.000000
    27  H    0.000000  -0.000000  -0.000000   0.000000  -0.000000   0.000000
              19         20         21         22         23         24
     1  C    0.000094  -0.000095   0.000004   0.000002  -0.000000  -0.000000
     2  C   -0.000884   0.000975  -0.000031  -0.000024   0.000011   0.000008
     3  C    0.000596  -0.000505   0.000436  -0.000205  -0.000088  -0.000068
     4  C    0.002854   0.000739   0.000095  -0.000154   0.000727   0.000481
     5  C   -0.002151   0.001598   0.000825   0.001620  -0.000024  -0.000631
     6  C    0.001006  -0.001071   0.000127   0.001234  -0.001635  -0.000514
     7  C   -0.000012   0.000006  -0.000178  -0.000234  -0.000056   0.000835
     8  O    0.000007  -0.000003   0.000226  -0.001067   0.000463  -0.000029
     9  C    0.000011  -0.000010   0.000078  -0.000052  -0.000757  -0.001358
    10  Cl  -0.000002   0.000011  -0.000028   0.000003   0.000251   0.000757
    11  Cl  -0.000000   0.000000  -0.000003  -0.000000   0.000030   0.000037
    12  H   -0.000011   0.000010  -0.000000  -0.000000   0.000000   0.000000
    13  H   -0.000002   0.000001  -0.000000  -0.000000   0.000000   0.000000
    14  H    0.000006  -0.000012   0.000001   0.000000  -0.000000  -0.000000
    15  H    0.000541  -0.000237   0.000004   0.000001  -0.000005  -0.000002
    16  H   -0.000097   0.000218  -0.000004  -0.000000   0.000001   0.000001
    17  H    0.000249  -0.000576   0.000229  -0.000008  -0.000013  -0.000018
    18  H   -0.000443   0.000132  -0.000080   0.000087   0.000019   0.000007
    19  H    0.004271  -0.001192   0.000031  -0.000034  -0.000541  -0.000132
    20  H   -0.001192   0.004776  -0.000164   0.000007   0.000221   0.000353
    21  H    0.000031  -0.000164  -0.001927   0.000139  -0.000160  -0.000117
    22  H   -0.000034   0.000007   0.000139  -0.000743   0.000259  -0.000006
    23  H   -0.000541   0.000221  -0.000160   0.000259   0.000955   0.000655
    24  H   -0.000132   0.000353  -0.000117  -0.000006   0.000655  -0.001855
    25  H   -0.000030   0.000059  -0.000784   0.000261   0.000549   0.000885
    26  H   -0.000001   0.000000  -0.000006   0.000017   0.000045   0.000017
    27  H   -0.000007   0.000004  -0.000009   0.000007   0.000669   0.000232
              25         26         27
     1  C   -0.000000  -0.000000  -0.000000
     2  C    0.000001   0.000000   0.000000
     3  C   -0.000037  -0.000000  -0.000000
     4  C    0.000189   0.000001   0.000013
     5  C   -0.003428  -0.000095  -0.000134
     6  C   -0.000245   0.000061   0.000971
     7  C   -0.000703  -0.000960  -0.003930
     8  O   -0.003435   0.000704   0.002599
     9  C   -0.011701  -0.000470  -0.001587
    10  Cl   0.004672   0.000028  -0.000856
    11  Cl   0.004741   0.000382  -0.001212
    12  H    0.000000   0.000000   0.000000
    13  H    0.000000   0.000000   0.000000
    14  H   -0.000000  -0.000000  -0.000000
    15  H   -0.000000  -0.000000  -0.000000
    16  H    0.000000   0.000000   0.000000
    17  H   -0.000016  -0.000000  -0.000000
    18  H    0.000006   0.000000   0.000000
    19  H   -0.000030  -0.000001  -0.000007
    20  H    0.000059   0.000000   0.000004
    21  H   -0.000784  -0.000006  -0.000009
    22  H    0.000261   0.000017   0.000007
    23  H    0.000549   0.000045   0.000669
    24  H    0.000885   0.000017   0.000232
    25  H    0.049472   0.000884   0.001120
    26  H    0.000884  -0.005668   0.000220
    27  H    0.001120   0.000220   0.022985
 Mulliken charges and spin densities:
               1          2
     1  C    0.010930   0.042115
     2  C   -0.026460   0.058434
     3  C   -0.015185   0.077016
     4  C    0.007124   0.050613
     5  C    0.007692   0.054865
     6  C    0.023132   0.028474
     7  C    0.115604   0.029205
     8  O   -0.158818   0.238361
     9  C    0.006611   0.058291
    10  Cl   0.064580   0.123049
    11  Cl   0.034643   0.114805
    12  H    0.069166   0.036964
    13  H    0.039647  -0.001725
    14  H    0.041930   0.004036
    15  H    0.038620   0.008304
    16  H    0.034215  -0.000780
    17  H    0.034574   0.007048
    18  H    0.033118   0.001917
    19  H    0.032104   0.004127
    20  H    0.031230   0.005244
    21  H    0.025929  -0.001295
    22  H    0.041938   0.001111
    23  H    0.039568   0.001578
    24  H    0.040773  -0.000461
    25  H    0.080420   0.042459
    26  H    0.199873  -0.004840
    27  H    0.147043   0.021085
 Sum of Mulliken charges =   1.00000   1.00000
 Mulliken charges and spin densities with hydrogens summed into heavy atoms:
               1          2
     1  C    0.161674   0.081390
     2  C    0.046375   0.065958
     3  C    0.052507   0.085980
     4  C    0.070458   0.059984
     5  C    0.075559   0.054680
     6  C    0.103473   0.029591
     7  C    0.196024   0.071665
     8  O    0.041055   0.233521
     9  C    0.153654   0.079376
    10  Cl   0.064580   0.123049
    11  Cl   0.034643   0.114805
 Electronic spatial extent (au):  <R**2>=           5048.3329
 Charge=              1.0000 electrons
 Dipole moment (field-independent basis, Debye):
    X=              0.9907    Y=             -0.7539    Z=              0.0692  Tot=              1.2468
 Quadrupole moment (field-independent basis, Debye-Ang):
   XX=            -21.4697   YY=            -73.3169   ZZ=            -76.8163
   XY=              4.4810   XZ=             -1.0800   YZ=              1.3267
 Traceless Quadrupole moment (field-independent basis, Debye-Ang):
   XX=             35.7312   YY=            -16.1159   ZZ=            -19.6153
   XY=              4.4810   XZ=             -1.0800   YZ=              1.3267
 Octapole moment (field-independent basis, Debye-Ang**2):
  XXX=            130.6807  YYY=             -7.9333  ZZZ=              1.7119  XYY=            -29.8139
  XXY=             -9.4147  XXZ=              3.1731  XZZ=            -13.9181  YZZ=             -0.6301
  YYZ=             -4.7475  XYZ=             -2.4927
 Hexadecapole moment (field-independent basis, Debye-Ang**3):
 XXXX=          -4152.5359 YYYY=           -504.4843 ZZZZ=           -157.7626 XXXY=             86.3303
 XXXZ=              1.2986 YYYX=             15.1652 YYYZ=             -4.0891 ZZZX=             -5.1278
 ZZZY=             -1.3325 XXYY=           -978.3827 XXZZ=           -960.5292 YYZZ=           -126.2926
 XXYZ=              6.1943 YYXZ=             12.7229 ZZXY=              1.4660
 N-N= 7.950168750256D+02 E-N=-4.662668211598D+03  KE= 1.302947362632D+03
                          Isotropic Fermi Contact Couplings
        Atom                 a.u.       MegaHertz       Gauss      10(-4) cm-1
     1  C(13)              0.00396       4.45293       1.58891       1.48534
     2  C(13)              0.00328       3.68285       1.31413       1.22847
     3  C(13)              0.00262       2.94987       1.05259       0.98397
     4  C(13)              0.00074       0.83008       0.29619       0.27688
     5  C(13)              0.00437       4.91315       1.75313       1.63885
     6  C(13)              0.01047      11.77365       4.20113       3.92727
     7  C(13)             -0.01570     -17.65490      -6.29971      -5.88904
     8  O(17)              0.09180     -55.64801     -19.85659     -18.56218
     9  C(13)              0.04884      54.90002      19.58969      18.31268
    10  Cl(35)             0.01582       6.93754       2.47549       2.31412
    11  Cl(35)             0.01349       5.91332       2.11002       1.97247
    12  H(1)               0.01679      75.05789      26.78252      25.03662
    13  H(1)              -0.00063      -2.82211      -1.00700      -0.94135
    14  H(1)               0.00207       9.25155       3.30118       3.08598
    15  H(1)               0.00359      16.05739       5.72968       5.35617
    16  H(1)              -0.00019      -0.83789      -0.29898      -0.27949
    17  H(1)               0.00309      13.80460       4.92583       4.60472
    18  H(1)               0.00096       4.26919       1.52335       1.42405
    19  H(1)               0.00189       8.45424       3.01668       2.82003
    20  H(1)               0.00237      10.61175       3.78654       3.53970
    21  H(1)              -0.00033      -1.46030      -0.52107      -0.48710
    22  H(1)               0.00144       6.44474       2.29964       2.14973
    23  H(1)               0.00008       0.34239       0.12217       0.11421
    24  H(1)              -0.00060      -2.67992      -0.95626      -0.89393
    25  H(1)               0.01549      69.23383      24.70435      23.09392
    26  H(1)              -0.00258     -11.51571      -4.10909      -3.84123
    27  H(1)               0.00905      40.46858      14.44020      13.49887
 --------------------------------------------------------
       Center         ----  Spin Dipole Couplings  ----
                      3XX-RR        3YY-RR        3ZZ-RR
 --------------------------------------------------------
     1   Atom        0.074755     -0.041345     -0.033410
     2   Atom        0.093897     -0.056982     -0.036915
     3   Atom        0.133721     -0.073533     -0.060188
     4   Atom        0.093548     -0.045143     -0.048406
     5   Atom        0.092047     -0.044363     -0.047685
     6   Atom        0.053306     -0.028365     -0.024942
     7   Atom        0.079968     -0.049927     -0.030041
     8   Atom        0.010831     -0.318026      0.307195
     9   Atom        0.056066     -0.046007     -0.010058
    10   Atom        0.379165     -0.339755     -0.039410
    11   Atom       -0.021319     -0.332530      0.353849
    12   Atom        0.003433      0.000698     -0.004131
    13   Atom        0.000272      0.005271     -0.005543
    14   Atom       -0.000466     -0.006200      0.006666
    15   Atom       -0.001417     -0.008093      0.009510
    16   Atom       -0.001640      0.009096     -0.007456
    17   Atom       -0.001480     -0.010012      0.011492
    18   Atom       -0.001452      0.011192     -0.009740
    19   Atom       -0.000448     -0.007806      0.008255
    20   Atom       -0.000597      0.008584     -0.007987
    21   Atom        0.001665     -0.007346      0.005681
    22   Atom        0.003430      0.006052     -0.009482
    23   Atom        0.000990     -0.003779      0.002788
    24   Atom        0.002673      0.004513     -0.007186
    25   Atom       -0.004585     -0.006581      0.011166
    26   Atom        0.020957     -0.007873     -0.013084
    27   Atom       -0.005597     -0.005960      0.011557
 --------------------------------------------------------
                        XY            XZ            YZ
 --------------------------------------------------------
     1   Atom        0.004044      0.024975      0.001115
     2   Atom        0.010154      0.059693      0.004095
     3   Atom       -0.014755      0.055548     -0.004293
     4   Atom       -0.035121      0.026079     -0.005778
     5   Atom       -0.022935      0.022689     -0.004256
     6   Atom        0.000294     -0.023728      0.001106
     7   Atom       -0.031642     -0.078110      0.010511
     8   Atom       -0.267839     -0.621391      0.346058
     9   Atom       -0.067907     -0.102674      0.046714
    10   Atom       -0.212061     -0.507869      0.155560
    11   Atom        0.091279     -0.505962     -0.149674
    12   Atom        0.008219      0.005066      0.005004
    13   Atom       -0.001539      0.000720     -0.001202
    14   Atom        0.000567     -0.005070     -0.000318
    15   Atom        0.000946     -0.003356      0.000398
    16   Atom        0.003688      0.000802     -0.000745
    17   Atom        0.000372     -0.005482      0.000552
    18   Atom        0.004265      0.000225     -0.001509
    19   Atom       -0.000060     -0.004260      0.001766
    20   Atom        0.003218     -0.000396     -0.001082
    21   Atom        0.000622     -0.002011      0.000280
    22   Atom        0.005548     -0.000614     -0.001665
    23   Atom        0.001886      0.001694      0.002289
    24   Atom       -0.001550      0.000633      0.000016
    25   Atom       -0.001177      0.006449     -0.002825
    26   Atom        0.024621      0.013335      0.017902
    27   Atom       -0.002686      0.001314      0.000221
 --------------------------------------------------------


 ---------------------------------------------------------------------------------
              Anisotropic Spin Dipole Couplings in Principal Axis System
 ---------------------------------------------------------------------------------

       Atom             a.u.   MegaHertz   Gauss  10(-4) cm-1        Axes

              Baa    -0.0415    -5.570    -1.988    -1.858 -0.0154  0.9958 -0.0898
     1 C(13)  Bbb    -0.0389    -5.217    -1.862    -1.740 -0.2168  0.0843  0.9726
              Bcc     0.0804    10.787     3.849     3.598  0.9761  0.0344  0.2146
 
              Baa    -0.0601    -8.061    -2.876    -2.689 -0.3573 -0.0609  0.9320
     2 C(13)  Bbb    -0.0577    -7.737    -2.761    -2.581 -0.0802  0.9962  0.0343
              Bcc     0.1177    15.798     5.637     5.270  0.9305  0.0625  0.3608
 
              Baa    -0.0752   -10.089    -3.600    -3.365 -0.1872  0.5102  0.8394
     3 C(13)  Bbb    -0.0744    -9.981    -3.562    -3.329  0.1886  0.8573 -0.4790
              Bcc     0.1496    20.070     7.161     6.695  0.9640 -0.0687  0.2567
 
              Baa    -0.0538    -7.216    -2.575    -2.407  0.2831  0.8277 -0.4845
     4 C(13)  Bbb    -0.0528    -7.081    -2.527    -2.362 -0.0299  0.5126  0.8581
              Bcc     0.1065    14.296     5.101     4.769  0.9586 -0.2284  0.1699
 
              Baa    -0.0514    -6.896    -2.461    -2.300 -0.1251  0.1823  0.9753
     5 C(13)  Bbb    -0.0480    -6.445    -2.300    -2.150  0.1844  0.9701 -0.1577
              Bcc     0.0994    13.341     4.761     4.450  0.9749 -0.1601  0.1550
 
              Baa    -0.0319    -4.286    -1.529    -1.430  0.2564 -0.3048  0.9173
     6 C(13)  Bbb    -0.0280    -3.757    -1.341    -1.253  0.0822  0.9524  0.2935
              Bcc     0.0599     8.043     2.870     2.683  0.9631 -0.0002 -0.2692
 
              Baa    -0.0722    -9.691    -3.458    -3.233  0.4842  0.2997  0.8220
     7 C(13)  Bbb    -0.0544    -7.303    -2.606    -2.436  0.0164  0.9362 -0.3510
              Bcc     0.1266    16.994     6.064     5.669  0.8748 -0.1835 -0.4484
 
              Baa    -0.4811    34.815    12.423    11.613  0.6808 -0.2998  0.6683
     8 O(17)  Bbb    -0.4678    33.851    12.079    11.291  0.4408  0.8964 -0.0469
              Bcc     0.9490   -68.666   -24.502   -22.904 -0.5850  0.3265  0.7424
 
              Baa    -0.0855   -11.470    -4.093    -3.826  0.6462  0.2644  0.7159
     9 C(13)  Bbb    -0.0778   -10.444    -3.727    -3.484  0.1181  0.8921 -0.4361
              Bcc     0.1633    21.914     7.819     7.310  0.7540 -0.3663 -0.5453
 
              Baa    -0.4059   -21.245    -7.581    -7.087 -0.0386  0.8995 -0.4353
    10 Cl(35) Bbb    -0.3749   -19.620    -7.001    -6.544  0.5882  0.3726  0.7178
              Bcc     0.7808    40.865    14.582    13.631  0.8078 -0.2283 -0.5435
 
              Baa    -0.3793   -19.854    -7.084    -6.623  0.6663  0.4921  0.5603
    11 Cl(35) Bbb    -0.3552   -18.592    -6.634    -6.202 -0.4897  0.8554 -0.1689
              Bcc     0.7346    38.446    13.719    12.824 -0.5623 -0.1618  0.8109
 
              Baa    -0.0073    -3.882    -1.385    -1.295  0.0340 -0.5562  0.8303
    12 H(1)   Bbb    -0.0060    -3.211    -1.146    -1.071  0.7137 -0.5681 -0.4098
              Bcc     0.0133     7.092     2.531     2.366  0.6996  0.6066  0.3776
 
              Baa    -0.0057    -3.056    -1.090    -1.019 -0.0945  0.0951  0.9910
    13 H(1)   Bbb    -0.0001    -0.075    -0.027    -0.025  0.9561  0.2861  0.0637
              Bcc     0.0059     3.131     1.117     1.044 -0.2775  0.9535 -0.1179
 
              Baa    -0.0063    -3.340    -1.192    -1.114 -0.1155  0.9931 -0.0209
    14 H(1)   Bbb    -0.0031    -1.632    -0.582    -0.544  0.8796  0.1120  0.4623
              Bcc     0.0093     4.972     1.774     1.658 -0.4614 -0.0351  0.8865
 
              Baa    -0.0083    -4.412    -1.574    -1.472 -0.1619  0.9854 -0.0526
    15 H(1)   Bbb    -0.0022    -1.168    -0.417    -0.390  0.9488  0.1701  0.2663
              Bcc     0.0105     5.580     1.991     1.861 -0.2714  0.0068  0.9624
 
              Baa    -0.0077    -4.091    -1.460    -1.365 -0.1815  0.0834  0.9799
    16 H(1)   Bbb    -0.0026    -1.379    -0.492    -0.460  0.9383 -0.2836  0.1979
              Bcc     0.0103     5.471     1.952     1.825  0.2944  0.9553 -0.0268
 
              Baa    -0.0101    -5.369    -1.916    -1.791 -0.0710  0.9965 -0.0436
    17 H(1)   Bbb    -0.0034    -1.837    -0.655    -0.613  0.9366  0.0816  0.3408
              Bcc     0.0135     7.205     2.571     2.403 -0.3431  0.0166  0.9391
 
              Baa    -0.0099    -5.274    -1.882    -1.759 -0.0696  0.0852  0.9939
    18 H(1)   Bbb    -0.0027    -1.438    -0.513    -0.480  0.9547 -0.2833  0.0911
              Bcc     0.0126     6.713     2.395     2.239  0.2893  0.9552 -0.0617
 
              Baa    -0.0080    -4.281    -1.527    -1.428 -0.0616  0.9904 -0.1236
    19 H(1)   Bbb    -0.0021    -1.133    -0.404    -0.378  0.9262  0.1029  0.3627
              Bcc     0.0101     5.414     1.932     1.806 -0.3720  0.0921  0.9237
 
              Baa    -0.0081    -4.302    -1.535    -1.435  0.0273  0.0596  0.9979
    20 H(1)   Bbb    -0.0016    -0.860    -0.307    -0.287  0.9534 -0.3017 -0.0081
              Bcc     0.0097     5.162     1.842     1.722  0.3006  0.9515 -0.0650
 
              Baa    -0.0074    -3.950    -1.409    -1.317 -0.0757  0.9966 -0.0329
    21 H(1)   Bbb     0.0009     0.474     0.169     0.158  0.9207  0.0825  0.3814
              Bcc     0.0065     3.476     1.240     1.159 -0.3828  0.0015  0.9238
 
              Baa    -0.0097    -5.153    -1.839    -1.719  0.0023  0.1046  0.9945
    22 H(1)   Bbb    -0.0009    -0.494    -0.176    -0.165  0.7884 -0.6120  0.0625
              Bcc     0.0106     5.647     2.015     1.884  0.6152  0.7839 -0.0839
 
              Baa    -0.0048    -2.570    -0.917    -0.857 -0.2391  0.9432 -0.2306
    23 H(1)   Bbb     0.0000     0.002     0.001     0.001  0.8249  0.0719 -0.5608
              Bcc     0.0048     2.568     0.916     0.857  0.5123  0.3243  0.7952
 
              Baa    -0.0072    -3.856    -1.376    -1.286 -0.0654 -0.0100  0.9978
    24 H(1)   Bbb     0.0018     0.974     0.347     0.325  0.8647  0.4984  0.0616
              Bcc     0.0054     2.882     1.029     0.961 -0.4979  0.8669 -0.0240
 
              Baa    -0.0071    -3.807    -1.359    -1.270  0.5462  0.8352 -0.0636
    25 H(1)   Bbb    -0.0068    -3.623    -1.293    -1.208  0.7683 -0.5298 -0.3593
              Bcc     0.0139     7.430     2.651     2.478  0.3338 -0.1474  0.9311
 
              Baa    -0.0298   -15.874    -5.664    -5.295 -0.1906  0.7412 -0.6436
    26 H(1)   Bbb    -0.0130    -6.935    -2.474    -2.313 -0.5862  0.4400  0.6803
              Bcc     0.0427    22.808     8.139     7.608  0.7874  0.5070  0.3506
 
              Baa    -0.0085    -4.550    -1.623    -1.518  0.6876  0.7242 -0.0529
    27 H(1)   Bbb    -0.0031    -1.670    -0.596    -0.557  0.7221 -0.6896 -0.0542
              Bcc     0.0117     6.220     2.219     2.075  0.0758  0.0009  0.9971
 

 ---------------------------------------------------------------------------------

 ******************************Gaussian NBO Version 3.1******************************
             N A T U R A L   A T O M I C   O R B I T A L   A N D
          N A T U R A L   B O N D   O R B I T A L   A N A L Y S I S
 ******************************Gaussian NBO Version 3.1******************************
       /RESON  / : Allow strongly delocalized NBO set

 Analyzing the SCF density

 Job title: 53                                                              

 Storage needed:    178148 in NPA,    235729 in NBO ( 939520181 available)
 GSVD:  LWork=       37764 too small for GESVD, short by        2936 words or        2936 for optimal perf.


 NATURAL POPULATIONS:  Natural atomic orbital occupancies 
                                                          
   NAO  Atom  No  lang   Type(AO)    Occupancy
 --------------------------------------------
     1    C    1  S      Cor( 1S)     1.99922
     2    C    1  S      Val( 2S)     1.10025
     3    C    1  S      Ryd( 3S)     0.00042
     4    C    1  px     Val( 2p)     1.07703
     5    C    1  px     Ryd( 3p)     0.00224
     6    C    1  py     Val( 2p)     1.21077
     7    C    1  py     Ryd( 3p)     0.00172
     8    C    1  pz     Val( 2p)     1.20798
     9    C    1  pz     Ryd( 3p)     0.00149
    10    C    1  dxy    Ryd( 3d)     0.00048
    11    C    1  dxz    Ryd( 3d)     0.00038
    12    C    1  dyz    Ryd( 3d)     0.00020
    13    C    1  dx2y2  Ryd( 3d)     0.00066
    14    C    1  dz2    Ryd( 3d)     0.00081

    15    C    2  S      Cor( 1S)     1.99912
    16    C    2  S      Val( 2S)     1.02670
    17    C    2  S      Ryd( 3S)     0.00120
    18    C    2  px     Val( 2p)     0.98829
    19    C    2  px     Ryd( 3p)     0.00249
    20    C    2  py     Val( 2p)     1.18614
    21    C    2  py     Ryd( 3p)     0.00200
    22    C    2  pz     Val( 2p)     1.18918
    23    C    2  pz     Ryd( 3p)     0.00229
    24    C    2  dxy    Ryd( 3d)     0.00061
    25    C    2  dxz    Ryd( 3d)     0.00054
    26    C    2  dyz    Ryd( 3d)     0.00025
    27    C    2  dx2y2  Ryd( 3d)     0.00091
    28    C    2  dz2    Ryd( 3d)     0.00100

    29    C    3  S      Cor( 1S)     1.99910
    30    C    3  S      Val( 2S)     1.02346
    31    C    3  S      Ryd( 3S)     0.00184
    32    C    3  px     Val( 2p)     0.97161
    33    C    3  px     Ryd( 3p)     0.00309
    34    C    3  py     Val( 2p)     1.19090
    35    C    3  py     Ryd( 3p)     0.00237
    36    C    3  pz     Val( 2p)     1.19505
    37    C    3  pz     Ryd( 3p)     0.00247
    38    C    3  dxy    Ryd( 3d)     0.00060
    39    C    3  dxz    Ryd( 3d)     0.00055
    40    C    3  dyz    Ryd( 3d)     0.00024
    41    C    3  dx2y2  Ryd( 3d)     0.00091
    42    C    3  dz2    Ryd( 3d)     0.00101

    43    C    4  S      Cor( 1S)     1.99911
    44    C    4  S      Val( 2S)     1.01739
    45    C    4  S      Ryd( 3S)     0.00170
    46    C    4  px     Val( 2p)     0.98755
    47    C    4  px     Ryd( 3p)     0.00318
    48    C    4  py     Val( 2p)     1.18332
    49    C    4  py     Ryd( 3p)     0.00251
    50    C    4  pz     Val( 2p)     1.19947
    51    C    4  pz     Ryd( 3p)     0.00268
    52    C    4  dxy    Ryd( 3d)     0.00061
    53    C    4  dxz    Ryd( 3d)     0.00053
    54    C    4  dyz    Ryd( 3d)     0.00024
    55    C    4  dx2y2  Ryd( 3d)     0.00087
    56    C    4  dz2    Ryd( 3d)     0.00100

    57    C    5  S      Cor( 1S)     1.99911
    58    C    5  S      Val( 2S)     1.01582
    59    C    5  S      Ryd( 3S)     0.00184
    60    C    5  px     Val( 2p)     0.98276
    61    C    5  px     Ryd( 3p)     0.00353
    62    C    5  py     Val( 2p)     1.19516
    63    C    5  py     Ryd( 3p)     0.00275
    64    C    5  pz     Val( 2p)     1.19647
    65    C    5  pz     Ryd( 3p)     0.00290
    66    C    5  dxy    Ryd( 3d)     0.00059
    67    C    5  dxz    Ryd( 3d)     0.00053
    68    C    5  dyz    Ryd( 3d)     0.00025
    69    C    5  dx2y2  Ryd( 3d)     0.00084
    70    C    5  dz2    Ryd( 3d)     0.00100

    71    C    6  S      Cor( 1S)     1.99906
    72    C    6  S      Val( 2S)     1.01826
    73    C    6  S      Ryd( 3S)     0.00260
    74    C    6  px     Val( 2p)     0.99973
    75    C    6  px     Ryd( 3p)     0.00409
    76    C    6  py     Val( 2p)     1.19339
    77    C    6  py     Ryd( 3p)     0.00414
    78    C    6  pz     Val( 2p)     1.20892
    79    C    6  pz     Ryd( 3p)     0.00306
    80    C    6  dxy    Ryd( 3d)     0.00061
    81    C    6  dxz    Ryd( 3d)     0.00051
    82    C    6  dyz    Ryd( 3d)     0.00031
    83    C    6  dx2y2  Ryd( 3d)     0.00074
    84    C    6  dz2    Ryd( 3d)     0.00095

    85    C    7  S      Cor( 1S)     1.99877
    86    C    7  S      Val( 2S)     0.93699
    87    C    7  S      Ryd( 3S)     0.00321
    88    C    7  px     Val( 2p)     1.01471
    89    C    7  px     Ryd( 3p)     0.00526
    90    C    7  py     Val( 2p)     0.75968
    91    C    7  py     Ryd( 3p)     0.00690
    92    C    7  pz     Val( 2p)     1.16550
    93    C    7  pz     Ryd( 3p)     0.00345
    94    C    7  dxy    Ryd( 3d)     0.00159
    95    C    7  dxz    Ryd( 3d)     0.00081
    96    C    7  dyz    Ryd( 3d)     0.00168
    97    C    7  dx2y2  Ryd( 3d)     0.00192
    98    C    7  dz2    Ryd( 3d)     0.00146

    99    O    8  S      Cor( 1S)     1.99973
   100    O    8  S      Val( 2S)     1.67408
   101    O    8  S      Ryd( 3S)     0.00167
   102    O    8  px     Val( 2p)     1.65638
   103    O    8  px     Ryd( 3p)     0.00177
   104    O    8  py     Val( 2p)     1.46814
   105    O    8  py     Ryd( 3p)     0.00217
   106    O    8  pz     Val( 2p)     1.75981
   107    O    8  pz     Ryd( 3p)     0.00173
   108    O    8  dxy    Ryd( 3d)     0.00094
   109    O    8  dxz    Ryd( 3d)     0.00100
   110    O    8  dyz    Ryd( 3d)     0.00071
   111    O    8  dx2y2  Ryd( 3d)     0.00097
   112    O    8  dz2    Ryd( 3d)     0.00083

   113    C    9  S      Cor( 1S)     1.99888
   114    C    9  S      Val( 2S)     1.10694
   115    C    9  S      Ryd( 3S)     0.00222
   116    C    9  px     Val( 2p)     0.96415
   117    C    9  px     Ryd( 3p)     0.00807
   118    C    9  py     Val( 2p)     0.90845
   119    C    9  py     Ryd( 3p)     0.00898
   120    C    9  pz     Val( 2p)     1.20697
   121    C    9  pz     Ryd( 3p)     0.00495
   122    C    9  dxy    Ryd( 3d)     0.00230
   123    C    9  dxz    Ryd( 3d)     0.00112
   124    C    9  dyz    Ryd( 3d)     0.00167
   125    C    9  dx2y2  Ryd( 3d)     0.00249
   126    C    9  dz2    Ryd( 3d)     0.00110

   127   Cl   10  S      Cor( 1S)     2.00000
   128   Cl   10  S      Cor( 2S)     1.99975
   129   Cl   10  S      Val( 3S)     1.84725
   130   Cl   10  S      Ryd( 4S)     0.00218
   131   Cl   10  px     Cor( 2p)     1.99996
   132   Cl   10  px     Val( 3p)     1.85534
   133   Cl   10  px     Ryd( 4p)     0.00069
   134   Cl   10  py     Cor( 2p)     1.99991
   135   Cl   10  py     Val( 3p)     1.30011
   136   Cl   10  py     Ryd( 4p)     0.00152
   137   Cl   10  pz     Cor( 2p)     1.99997
   138   Cl   10  pz     Val( 3p)     1.85956
   139   Cl   10  pz     Ryd( 4p)     0.00080
   140   Cl   10  dxy    Ryd( 3d)     0.00194
   141   Cl   10  dxz    Ryd( 3d)     0.00022
   142   Cl   10  dyz    Ryd( 3d)     0.00277
   143   Cl   10  dx2y2  Ryd( 3d)     0.00393
   144   Cl   10  dz2    Ryd( 3d)     0.00144

   145   Cl   11  S      Cor( 1S)     2.00000
   146   Cl   11  S      Cor( 2S)     1.99978
   147   Cl   11  S      Val( 3S)     1.85633
   148   Cl   11  S      Ryd( 4S)     0.00225
   149   Cl   11  px     Cor( 2p)     1.99994
   150   Cl   11  px     Val( 3p)     1.49947
   151   Cl   11  px     Ryd( 4p)     0.00128
   152   Cl   11  py     Cor( 2p)     1.99996
   153   Cl   11  py     Val( 3p)     1.71979
   154   Cl   11  py     Ryd( 4p)     0.00100
   155   Cl   11  pz     Cor( 2p)     1.99995
   156   Cl   11  pz     Val( 3p)     1.82683
   157   Cl   11  pz     Ryd( 4p)     0.00069
   158   Cl   11  dxy    Ryd( 3d)     0.00371
   159   Cl   11  dxz    Ryd( 3d)     0.00195
   160   Cl   11  dyz    Ryd( 3d)     0.00088
   161   Cl   11  dx2y2  Ryd( 3d)     0.00201
   162   Cl   11  dz2    Ryd( 3d)     0.00146

   163    H   12  S      Val( 1S)     0.73428
   164    H   12  S      Ryd( 2S)     0.00111
   165    H   12  px     Ryd( 2p)     0.00055
   166    H   12  py     Ryd( 2p)     0.00028
   167    H   12  pz     Ryd( 2p)     0.00025

   168    H   13  S      Val( 1S)     0.77417
   169    H   13  S      Ryd( 2S)     0.00153
   170    H   13  px     Ryd( 2p)     0.00015
   171    H   13  py     Ryd( 2p)     0.00068
   172    H   13  pz     Ryd( 2p)     0.00020

   173    H   14  S      Val( 1S)     0.77020
   174    H   14  S      Ryd( 2S)     0.00150
   175    H   14  px     Ryd( 2p)     0.00014
   176    H   14  py     Ryd( 2p)     0.00019
   177    H   14  pz     Ryd( 2p)     0.00071

   178    H   15  S      Val( 1S)     0.76184
   179    H   15  S      Ryd( 2S)     0.00259
   180    H   15  px     Ryd( 2p)     0.00012
   181    H   15  py     Ryd( 2p)     0.00018
   182    H   15  pz     Ryd( 2p)     0.00073

   183    H   16  S      Val( 1S)     0.76755
   184    H   16  S      Ryd( 2S)     0.00259
   185    H   16  px     Ryd( 2p)     0.00012
   186    H   16  py     Ryd( 2p)     0.00071
   187    H   16  pz     Ryd( 2p)     0.00019

   188    H   17  S      Val( 1S)     0.76113
   189    H   17  S      Ryd( 2S)     0.00273
   190    H   17  px     Ryd( 2p)     0.00012
   191    H   17  py     Ryd( 2p)     0.00019
   192    H   17  pz     Ryd( 2p)     0.00074

   193    H   18  S      Val( 1S)     0.76380
   194    H   18  S      Ryd( 2S)     0.00275
   195    H   18  px     Ryd( 2p)     0.00012
   196    H   18  py     Ryd( 2p)     0.00071
   197    H   18  pz     Ryd( 2p)     0.00020

   198    H   19  S      Val( 1S)     0.76253
   199    H   19  S      Ryd( 2S)     0.00263
   200    H   19  px     Ryd( 2p)     0.00012
   201    H   19  py     Ryd( 2p)     0.00018
   202    H   19  pz     Ryd( 2p)     0.00073

   203    H   20  S      Val( 1S)     0.76329
   204    H   20  S      Ryd( 2S)     0.00266
   205    H   20  px     Ryd( 2p)     0.00012
   206    H   20  py     Ryd( 2p)     0.00071
   207    H   20  pz     Ryd( 2p)     0.00020

   208    H   21  S      Val( 1S)     0.76780
   209    H   21  S      Ryd( 2S)     0.00262
   210    H   21  px     Ryd( 2p)     0.00012
   211    H   21  py     Ryd( 2p)     0.00018
   212    H   21  pz     Ryd( 2p)     0.00073

   213    H   22  S      Val( 1S)     0.75365
   214    H   22  S      Ryd( 2S)     0.00305
   215    H   22  px     Ryd( 2p)     0.00014
   216    H   22  py     Ryd( 2p)     0.00073
   217    H   22  pz     Ryd( 2p)     0.00020

   218    H   23  S      Val( 1S)     0.75384
   219    H   23  S      Ryd( 2S)     0.00314
   220    H   23  px     Ryd( 2p)     0.00012
   221    H   23  py     Ryd( 2p)     0.00016
   222    H   23  pz     Ryd( 2p)     0.00074

   223    H   24  S      Val( 1S)     0.74645
   224    H   24  S      Ryd( 2S)     0.00316
   225    H   24  px     Ryd( 2p)     0.00014
   226    H   24  py     Ryd( 2p)     0.00074
   227    H   24  pz     Ryd( 2p)     0.00020

   228    H   25  S      Val( 1S)     0.73155
   229    H   25  S      Ryd( 2S)     0.00489
   230    H   25  px     Ryd( 2p)     0.00016
   231    H   25  py     Ryd( 2p)     0.00007
   232    H   25  pz     Ryd( 2p)     0.00085

   233    H   26  S      Val( 1S)     0.50079
   234    H   26  S      Ryd( 2S)     0.00298
   235    H   26  px     Ryd( 2p)     0.00194
   236    H   26  py     Ryd( 2p)     0.00151
   237    H   26  pz     Ryd( 2p)     0.00132

   238    H   27  S      Val( 1S)     0.69963
   239    H   27  S      Ryd( 2S)     0.00314
   240    H   27  px     Ryd( 2p)     0.00024
   241    H   27  py     Ryd( 2p)     0.00026
   242    H   27  pz     Ryd( 2p)     0.00213

 WARNING:  1 low occupancy (<1.9990e) core orbital  found on  C    7
           1 low occupancy (<1.9990e) core orbital  found on  C    9


 Summary of Natural Population Analysis:                  
                                                          
                                       Natural Population 
                Natural  -----------------------------------------------
    Atom  No    Charge         Core      Valence    Rydberg      Total
 -----------------------------------------------------------------------
      C    1   -0.60365      1.99922     4.59602    0.00841     6.60365
      C    2   -0.40073      1.99912     4.39031    0.01130     6.40073
      C    3   -0.39321      1.99910     4.38102    0.01309     6.39321
      C    4   -0.40016      1.99911     4.38772    0.01332     6.40016
      C    5   -0.40358      1.99911     4.39021    0.01425     6.40358
      C    6   -0.43637      1.99906     4.42030    0.01701     6.43637
      C    7    0.09806      1.99877     3.87688    0.02628     5.90194
      O    8   -0.56993      1.99973     6.55841    0.01179     8.56993
      C    9   -0.21829      1.99888     4.18650    0.03290     6.21829
     Cl   10    0.12267      9.99959     6.86225    0.01549    16.87733
     Cl   11    0.08271      9.99963     6.90241    0.01524    16.91729
      H   12    0.26354      0.00000     0.73428    0.00219     0.73646
      H   13    0.22327      0.00000     0.77417    0.00256     0.77673
      H   14    0.22726      0.00000     0.77020    0.00254     0.77274
      H   15    0.23453      0.00000     0.76184    0.00363     0.76547
      H   16    0.22883      0.00000     0.76755    0.00361     0.77117
      H   17    0.23511      0.00000     0.76113    0.00376     0.76489
      H   18    0.23242      0.00000     0.76380    0.00378     0.76758
      H   19    0.23381      0.00000     0.76253    0.00366     0.76619
      H   20    0.23302      0.00000     0.76329    0.00369     0.76698
      H   21    0.22854      0.00000     0.76780    0.00366     0.77146
      H   22    0.24224      0.00000     0.75365    0.00411     0.75776
      H   23    0.24201      0.00000     0.75384    0.00414     0.75799
      H   24    0.24931      0.00000     0.74645    0.00424     0.75069
      H   25    0.26247      0.00000     0.73155    0.00598     0.73753
      H   26    0.49147      0.00000     0.50079    0.00774     0.50853
      H   27    0.29462      0.00000     0.69963    0.00576     0.70538
 =======================================================================
   * Total *    1.00000     37.99133    66.76453    0.24414   105.00000

                                 Natural Population      
 --------------------------------------------------------
   Core                      37.99133 ( 99.9772% of  38)
   Valence                   66.76453 ( 99.6486% of  67)
   Natural Minimal Basis    104.75586 ( 99.7675% of 105)
   Natural Rydberg Basis      0.24414 (  0.2325% of 105)
 --------------------------------------------------------

    Atom  No          Natural Electron Configuration
 ----------------------------------------------------------------------------
      C    1      [core]2S( 1.10)2p( 3.50)3p( 0.01)
      C    2      [core]2S( 1.03)2p( 3.36)3p( 0.01)
      C    3      [core]2S( 1.02)2p( 3.36)3p( 0.01)
      C    4      [core]2S( 1.02)2p( 3.37)3p( 0.01)
      C    5      [core]2S( 1.02)2p( 3.37)3p( 0.01)
      C    6      [core]2S( 1.02)2p( 3.40)3p( 0.01)
      C    7      [core]2S( 0.94)2p( 2.94)3p( 0.02)3d( 0.01)
      O    8      [core]2S( 1.67)2p( 4.88)3p( 0.01)
      C    9      [core]2S( 1.11)2p( 3.08)3p( 0.02)3d( 0.01)
     Cl   10      [core]3S( 1.85)3p( 5.02)3d( 0.01)
     Cl   11      [core]3S( 1.86)3p( 5.05)3d( 0.01)
      H   12            1S( 0.73)
      H   13            1S( 0.77)
      H   14            1S( 0.77)
      H   15            1S( 0.76)
      H   16            1S( 0.77)
      H   17            1S( 0.76)
      H   18            1S( 0.76)
      H   19            1S( 0.76)
      H   20            1S( 0.76)
      H   21            1S( 0.77)
      H   22            1S( 0.75)
      H   23            1S( 0.75)
      H   24            1S( 0.75)
      H   25            1S( 0.73)
      H   26            1S( 0.50)
      H   27            1S( 0.70)


 ***************************************************
 *******         Alpha spin orbitals         *******
 ***************************************************


 NATURAL POPULATIONS:  Natural atomic orbital occupancies 
                                                          
   NAO  Atom  No  lang   Type(AO)    Occupancy      Energy
 ----------------------------------------------------------
     1    C    1  S      Cor( 1S)     0.99961     -10.18341
     2    C    1  S      Val( 2S)     0.55015      -0.35331
     3    C    1  S      Ryd( 3S)     0.00023       0.75887
     4    C    1  px     Val( 2p)     0.56270      -0.18619
     5    C    1  px     Ryd( 3p)     0.00118       0.46047
     6    C    1  py     Val( 2p)     0.60517      -0.18700
     7    C    1  py     Ryd( 3p)     0.00090       0.47829
     8    C    1  pz     Val( 2p)     0.60542      -0.18768
     9    C    1  pz     Ryd( 3p)     0.00082       0.47445
    10    C    1  dxy    Ryd( 3d)     0.00026       2.12420
    11    C    1  dxz    Ryd( 3d)     0.00021       2.06938
    12    C    1  dyz    Ryd( 3d)     0.00010       2.02788
    13    C    1  dx2y2  Ryd( 3d)     0.00033       2.21322
    14    C    1  dz2    Ryd( 3d)     0.00042       2.32420

    15    C    2  S      Cor( 1S)     0.99956     -10.19550
    16    C    2  S      Val( 2S)     0.51350      -0.34207
    17    C    2  S      Ryd( 3S)     0.00061       0.78894
    18    C    2  px     Val( 2p)     0.52033      -0.19881
    19    C    2  px     Ryd( 3p)     0.00128       0.50752
    20    C    2  py     Val( 2p)     0.59264      -0.19840
    21    C    2  py     Ryd( 3p)     0.00107       0.52260
    22    C    2  pz     Val( 2p)     0.59909      -0.20008
    23    C    2  pz     Ryd( 3p)     0.00116       0.54627
    24    C    2  dxy    Ryd( 3d)     0.00034       2.04686
    25    C    2  dxz    Ryd( 3d)     0.00029       2.01102
    26    C    2  dyz    Ryd( 3d)     0.00013       1.97338
    27    C    2  dx2y2  Ryd( 3d)     0.00046       2.20632
    28    C    2  dz2    Ryd( 3d)     0.00051       2.32864

    29    C    3  S      Cor( 1S)     0.99955     -10.20381
    30    C    3  S      Val( 2S)     0.51195      -0.35000
    31    C    3  S      Ryd( 3S)     0.00092       0.78399
    32    C    3  px     Val( 2p)     0.52238      -0.21061
    33    C    3  px     Ryd( 3p)     0.00166       0.57210
    34    C    3  py     Val( 2p)     0.59522      -0.21206
    35    C    3  py     Ryd( 3p)     0.00121       0.55166
    36    C    3  pz     Val( 2p)     0.60053      -0.21326
    37    C    3  pz     Ryd( 3p)     0.00128       0.57263
    38    C    3  dxy    Ryd( 3d)     0.00034       2.04105
    39    C    3  dxz    Ryd( 3d)     0.00030       2.00565
    40    C    3  dyz    Ryd( 3d)     0.00012       1.96232
    41    C    3  dx2y2  Ryd( 3d)     0.00047       2.20753
    42    C    3  dz2    Ryd( 3d)     0.00052       2.32098

    43    C    4  S      Cor( 1S)     0.99955     -10.20905
    44    C    4  S      Val( 2S)     0.50875      -0.35295
    45    C    4  S      Ryd( 3S)     0.00085       0.79644
    46    C    4  px     Val( 2p)     0.51881      -0.21355
    47    C    4  px     Ryd( 3p)     0.00170       0.57774
    48    C    4  py     Val( 2p)     0.59285      -0.21840
    49    C    4  py     Ryd( 3p)     0.00129       0.55507
    50    C    4  pz     Val( 2p)     0.60037      -0.21944
    51    C    4  pz     Ryd( 3p)     0.00138       0.57775
    52    C    4  dxy    Ryd( 3d)     0.00033       2.04642
    53    C    4  dxz    Ryd( 3d)     0.00029       2.00517
    54    C    4  dyz    Ryd( 3d)     0.00012       1.95802
    55    C    4  dx2y2  Ryd( 3d)     0.00044       2.20437
    56    C    4  dz2    Ryd( 3d)     0.00051       2.31832

    57    C    5  S      Cor( 1S)     0.99956     -10.21794
    58    C    5  S      Val( 2S)     0.50827      -0.36086
    59    C    5  S      Ryd( 3S)     0.00092       0.79250
    60    C    5  px     Val( 2p)     0.51645      -0.22355
    61    C    5  px     Ryd( 3p)     0.00207       0.57589
    62    C    5  py     Val( 2p)     0.59790      -0.22860
    63    C    5  py     Ryd( 3p)     0.00141       0.55225
    64    C    5  pz     Val( 2p)     0.59919      -0.22827
    65    C    5  pz     Ryd( 3p)     0.00147       0.57296
    66    C    5  dxy    Ryd( 3d)     0.00033       2.04518
    67    C    5  dxz    Ryd( 3d)     0.00028       1.99678
    68    C    5  dyz    Ryd( 3d)     0.00013       1.95550
    69    C    5  dx2y2  Ryd( 3d)     0.00044       2.19725
    70    C    5  dz2    Ryd( 3d)     0.00050       2.30771

    71    C    6  S      Cor( 1S)     0.99953     -10.23114
    72    C    6  S      Val( 2S)     0.50949      -0.37965
    73    C    6  S      Ryd( 3S)     0.00129       0.76006
    74    C    6  px     Val( 2p)     0.51450      -0.24474
    75    C    6  px     Ryd( 3p)     0.00230       0.54194
    76    C    6  py     Val( 2p)     0.59651      -0.24844
    77    C    6  py     Ryd( 3p)     0.00207       0.55748
    78    C    6  pz     Val( 2p)     0.60543      -0.24904
    79    C    6  pz     Ryd( 3p)     0.00154       0.56030
    80    C    6  dxy    Ryd( 3d)     0.00032       2.03966
    81    C    6  dxz    Ryd( 3d)     0.00028       1.97492
    82    C    6  dyz    Ryd( 3d)     0.00016       1.95036
    83    C    6  dx2y2  Ryd( 3d)     0.00037       2.16928
    84    C    6  dz2    Ryd( 3d)     0.00047       2.29205

    85    C    7  S      Cor( 1S)     0.99938     -10.33117
    86    C    7  S      Val( 2S)     0.46717      -0.40807
    87    C    7  S      Ryd( 3S)     0.00163       0.59503
    88    C    7  px     Val( 2p)     0.52397      -0.30433
    89    C    7  px     Ryd( 3p)     0.00261       0.49352
    90    C    7  py     Val( 2p)     0.37723      -0.27260
    91    C    7  py     Ryd( 3p)     0.00340       0.45050
    92    C    7  pz     Val( 2p)     0.58842      -0.29590
    93    C    7  pz     Ryd( 3p)     0.00171       0.59207
    94    C    7  dxy    Ryd( 3d)     0.00089       1.96943
    95    C    7  dxz    Ryd( 3d)     0.00042       1.90173
    96    C    7  dyz    Ryd( 3d)     0.00086       1.87242
    97    C    7  dx2y2  Ryd( 3d)     0.00097       2.01453
    98    C    7  dz2    Ryd( 3d)     0.00081       2.22144

    99    O    8  S      Cor( 1S)     0.99987     -19.16804
   100    O    8  S      Val( 2S)     0.83958      -1.08688
   101    O    8  S      Ryd( 3S)     0.00082       1.22004
   102    O    8  px     Val( 2p)     0.86851      -0.51312
   103    O    8  px     Ryd( 3p)     0.00087       1.02498
   104    O    8  py     Val( 2p)     0.74844      -0.50455
   105    O    8  py     Ryd( 3p)     0.00110       0.95044
   106    O    8  pz     Val( 2p)     0.94365      -0.52104
   107    O    8  pz     Ryd( 3p)     0.00081       0.89880
   108    O    8  dxy    Ryd( 3d)     0.00045       2.83564
   109    O    8  dxz    Ryd( 3d)     0.00051       2.72032
   110    O    8  dyz    Ryd( 3d)     0.00035       2.68208
   111    O    8  dx2y2  Ryd( 3d)     0.00049       2.87825
   112    O    8  dz2    Ryd( 3d)     0.00044       2.67109

   113    C    9  S      Cor( 1S)     0.99946     -10.39250
   114    C    9  S      Val( 2S)     0.55472      -0.55688
   115    C    9  S      Ryd( 3S)     0.00109       0.58662
   116    C    9  px     Val( 2p)     0.49588      -0.38270
   117    C    9  px     Ryd( 3p)     0.00409       0.40920
   118    C    9  py     Val( 2p)     0.45679      -0.40460
   119    C    9  py     Ryd( 3p)     0.00467       0.43560
   120    C    9  pz     Val( 2p)     0.61227      -0.35032
   121    C    9  pz     Ryd( 3p)     0.00257       0.47290
   122    C    9  dxy    Ryd( 3d)     0.00118       1.80448
   123    C    9  dxz    Ryd( 3d)     0.00060       1.85949
   124    C    9  dyz    Ryd( 3d)     0.00084       1.78696
   125    C    9  dx2y2  Ryd( 3d)     0.00125       1.78948
   126    C    9  dz2    Ryd( 3d)     0.00057       2.40998

   127   Cl   10  S      Cor( 1S)     1.00000    -100.88029
   128   Cl   10  S      Cor( 2S)     0.99988     -10.12459
   129   Cl   10  S      Val( 3S)     0.92408      -1.18151
   130   Cl   10  S      Ryd( 4S)     0.00109       0.49260
   131   Cl   10  px     Cor( 2p)     0.99999      -7.39806
   132   Cl   10  px     Val( 3p)     0.96897      -0.48933
   133   Cl   10  px     Ryd( 4p)     0.00035       0.80923
   134   Cl   10  py     Cor( 2p)     0.99996      -7.40439
   135   Cl   10  py     Val( 3p)     0.65198      -0.45177
   136   Cl   10  py     Ryd( 4p)     0.00077       0.81339
   137   Cl   10  pz     Cor( 2p)     0.99999      -7.39731
   138   Cl   10  pz     Val( 3p)     0.94912      -0.48305
   139   Cl   10  pz     Ryd( 4p)     0.00040       0.77781
   140   Cl   10  dxy    Ryd( 3d)     0.00093       0.75153
   141   Cl   10  dxz    Ryd( 3d)     0.00011       0.65378
   142   Cl   10  dyz    Ryd( 3d)     0.00137       0.79294
   143   Cl   10  dx2y2  Ryd( 3d)     0.00196       0.84959
   144   Cl   10  dz2    Ryd( 3d)     0.00071       0.69175

   145   Cl   11  S      Cor( 1S)     1.00000    -100.90160
   146   Cl   11  S      Cor( 2S)     0.99989     -10.10975
   147   Cl   11  S      Val( 3S)     0.92848      -1.18620
   148   Cl   11  S      Ryd( 4S)     0.00114       0.49433
   149   Cl   11  px     Cor( 2p)     0.99997      -7.40346
   150   Cl   11  px     Val( 3p)     0.76859      -0.46940
   151   Cl   11  px     Ryd( 4p)     0.00068       0.82543
   152   Cl   11  py     Cor( 2p)     0.99998      -7.40014
   153   Cl   11  py     Val( 3p)     0.86058      -0.47797
   154   Cl   11  py     Ryd( 4p)     0.00051       0.79372
   155   Cl   11  pz     Cor( 2p)     0.99999      -7.39935
   156   Cl   11  pz     Val( 3p)     0.95209      -0.48810
   157   Cl   11  pz     Ryd( 4p)     0.00034       0.77211
   158   Cl   11  dxy    Ryd( 3d)     0.00184       0.84022
   159   Cl   11  dxz    Ryd( 3d)     0.00098       0.75017
   160   Cl   11  dyz    Ryd( 3d)     0.00043       0.68599
   161   Cl   11  dx2y2  Ryd( 3d)     0.00099       0.75881
   162   Cl   11  dz2    Ryd( 3d)     0.00071       0.69228

   163    H   12  S      Val( 1S)     0.38100      -0.03122
   164    H   12  S      Ryd( 2S)     0.00057       0.25024
   165    H   12  px     Ryd( 2p)     0.00028       2.04660
   166    H   12  py     Ryd( 2p)     0.00016       1.77568
   167    H   12  pz     Ryd( 2p)     0.00013       1.73145

   168    H   13  S      Val( 1S)     0.38639      -0.03149
   169    H   13  S      Ryd( 2S)     0.00077       0.26645
   170    H   13  px     Ryd( 2p)     0.00008       1.65798
   171    H   13  py     Ryd( 2p)     0.00034       2.23592
   172    H   13  pz     Ryd( 2p)     0.00010       1.68527

   173    H   14  S      Val( 1S)     0.38672      -0.03318
   174    H   14  S      Ryd( 2S)     0.00076       0.26523
   175    H   14  px     Ryd( 2p)     0.00007       1.64945
   176    H   14  py     Ryd( 2p)     0.00010       1.66285
   177    H   14  pz     Ryd( 2p)     0.00036       2.26167

   178    H   15  S      Val( 1S)     0.38392      -0.03788
   179    H   15  S      Ryd( 2S)     0.00130       0.26214
   180    H   15  px     Ryd( 2p)     0.00006       1.69794
   181    H   15  py     Ryd( 2p)     0.00009       1.68101
   182    H   15  pz     Ryd( 2p)     0.00037       2.25082

   183    H   16  S      Val( 1S)     0.38342      -0.03545
   184    H   16  S      Ryd( 2S)     0.00130       0.26294
   185    H   16  px     Ryd( 2p)     0.00006       1.69784
   186    H   16  py     Ryd( 2p)     0.00036       2.22996
   187    H   16  pz     Ryd( 2p)     0.00010       1.70909

   188    H   17  S      Val( 1S)     0.38314      -0.05016
   189    H   17  S      Ryd( 2S)     0.00138       0.26456
   190    H   17  px     Ryd( 2p)     0.00006       1.72737
   191    H   17  py     Ryd( 2p)     0.00009       1.69079
   192    H   17  pz     Ryd( 2p)     0.00037       2.24357

   193    H   18  S      Val( 1S)     0.38245      -0.04809
   194    H   18  S      Ryd( 2S)     0.00138       0.26622
   195    H   18  px     Ryd( 2p)     0.00006       1.72915
   196    H   18  py     Ryd( 2p)     0.00036       2.22290
   197    H   18  pz     Ryd( 2p)     0.00010       1.71360

   198    H   19  S      Val( 1S)     0.38274      -0.05596
   199    H   19  S      Ryd( 2S)     0.00133       0.26188
   200    H   19  px     Ryd( 2p)     0.00006       1.73316
   201    H   19  py     Ryd( 2p)     0.00009       1.68969
   202    H   19  pz     Ryd( 2p)     0.00037       2.24009

   203    H   20  S      Val( 1S)     0.38348      -0.05697
   204    H   20  S      Ryd( 2S)     0.00133       0.26105
   205    H   20  px     Ryd( 2p)     0.00006       1.73379
   206    H   20  py     Ryd( 2p)     0.00036       2.21499
   207    H   20  pz     Ryd( 2p)     0.00010       1.71136

   208    H   21  S      Val( 1S)     0.38338      -0.06689
   209    H   21  S      Ryd( 2S)     0.00131       0.25338
   210    H   21  px     Ryd( 2p)     0.00006       1.72383
   211    H   21  py     Ryd( 2p)     0.00009       1.68316
   212    H   21  pz     Ryd( 2p)     0.00037       2.23085

   213    H   22  S      Val( 1S)     0.37732      -0.05484
   214    H   22  S      Ryd( 2S)     0.00149       0.26041
   215    H   22  px     Ryd( 2p)     0.00007       1.72745
   216    H   22  py     Ryd( 2p)     0.00037       2.22090
   217    H   22  pz     Ryd( 2p)     0.00010       1.71777

   218    H   23  S      Val( 1S)     0.37716      -0.07644
   219    H   23  S      Ryd( 2S)     0.00157       0.24539
   220    H   23  px     Ryd( 2p)     0.00006       1.71291
   221    H   23  py     Ryd( 2p)     0.00008       1.70908
   222    H   23  pz     Ryd( 2p)     0.00037       2.22254

   223    H   24  S      Val( 1S)     0.37263      -0.07263
   224    H   24  S      Ryd( 2S)     0.00160       0.24733
   225    H   24  px     Ryd( 2p)     0.00007       1.72732
   226    H   24  py     Ryd( 2p)     0.00037       2.20235
   227    H   24  pz     Ryd( 2p)     0.00010       1.71154

   228    H   25  S      Val( 1S)     0.38152      -0.10589
   229    H   25  S      Ryd( 2S)     0.00277       0.18985
   230    H   25  px     Ryd( 2p)     0.00008       1.70601
   231    H   25  py     Ryd( 2p)     0.00003       1.69637
   232    H   25  pz     Ryd( 2p)     0.00045       2.16436

   233    H   26  S      Val( 1S)     0.24832      -0.07351
   234    H   26  S      Ryd( 2S)     0.00149       0.26673
   235    H   26  px     Ryd( 2p)     0.00096       2.00329
   236    H   26  py     Ryd( 2p)     0.00076       1.78616
   237    H   26  pz     Ryd( 2p)     0.00069       1.58937

   238    H   27  S      Val( 1S)     0.35776      -0.08754
   239    H   27  S      Ryd( 2S)     0.00163       0.14616
   240    H   27  px     Ryd( 2p)     0.00013       1.45478
   241    H   27  py     Ryd( 2p)     0.00013       1.48108
   242    H   27  pz     Ryd( 2p)     0.00109       1.86897


 Summary of Natural Population Analysis:                  
                                                          
                                       Natural Population 
                Natural  -----------------------------------------------
    Atom  No    Charge         Core      Valence    Rydberg      Total
 -----------------------------------------------------------------------
      C    1   -0.32750      0.99961     2.32344    0.00444     3.32750
      C    2   -0.23098      0.99956     2.22557    0.00585     3.23098
      C    3   -0.23645      0.99955     2.23008    0.00682     3.23645
      C    4   -0.22725      0.99955     2.22078    0.00692     3.22725
      C    5   -0.22892      0.99956     2.22181    0.00755     3.22892
      C    6   -0.23426      0.99953     2.22593    0.00880     3.23426
      C    7    0.03052      0.99938     1.95679    0.01330     2.96948
      O    8   -0.40588      0.99987     3.40018    0.00584     4.40588
      C    9   -0.13596      0.99946     2.11965    0.01685     3.13596
     Cl   10   -0.00167      4.99982     3.49415    0.00770     8.50167
     Cl   11   -0.01719      4.99984     3.50974    0.00761     8.51719
      H   12    0.11786      0.00000     0.38100    0.00113     0.38214
      H   13    0.11233      0.00000     0.38639    0.00128     0.38767
      H   14    0.11200      0.00000     0.38672    0.00129     0.38800
      H   15    0.11426      0.00000     0.38392    0.00182     0.38574
      H   16    0.11476      0.00000     0.38342    0.00181     0.38524
      H   17    0.11496      0.00000     0.38314    0.00190     0.38504
      H   18    0.11565      0.00000     0.38245    0.00190     0.38435
      H   19    0.11542      0.00000     0.38274    0.00184     0.38458
      H   20    0.11467      0.00000     0.38348    0.00185     0.38533
      H   21    0.11479      0.00000     0.38338    0.00183     0.38521
      H   22    0.12065      0.00000     0.37732    0.00203     0.37935
      H   23    0.12077      0.00000     0.37716    0.00207     0.37923
      H   24    0.12523      0.00000     0.37263    0.00214     0.37477
      H   25    0.11515      0.00000     0.38152    0.00334     0.38485
      H   26    0.24779      0.00000     0.24832    0.00390     0.25221
      H   27    0.13926      0.00000     0.35776    0.00297     0.36074
 =======================================================================
   * Total *   -0.00000     18.99572    33.87948    0.12480    53.00000

                                 Natural Population      
 --------------------------------------------------------
   Core                      18.99572 ( 99.9775% of  19)
   Valence                   33.87948 ( 99.6455% of  34)
   Natural Minimal Basis     52.87520 ( 99.7645% of  53)
   Natural Rydberg Basis      0.12480 (  0.2355% of  53)
 --------------------------------------------------------

    Atom  No          Natural Electron Configuration
 ----------------------------------------------------------------------------
      C    1      [core]2S( 0.55)2p( 1.77)
      C    2      [core]2S( 0.51)2p( 1.71)
      C    3      [core]2S( 0.51)2p( 1.72)
      C    4      [core]2S( 0.51)2p( 1.71)
      C    5      [core]2S( 0.51)2p( 1.71)
      C    6      [core]2S( 0.51)2p( 1.72)3p( 0.01)
      C    7      [core]2S( 0.47)2p( 1.49)3p( 0.01)
      O    8      [core]2S( 0.84)2p( 2.56)
      C    9      [core]2S( 0.55)2p( 1.56)3p( 0.01)
     Cl   10      [core]3S( 0.92)3p( 2.57)3d( 0.01)
     Cl   11      [core]3S( 0.93)3p( 2.58)
      H   12            1S( 0.38)
      H   13            1S( 0.39)
      H   14            1S( 0.39)
      H   15            1S( 0.38)
      H   16            1S( 0.38)
      H   17            1S( 0.38)
      H   18            1S( 0.38)
      H   19            1S( 0.38)
      H   20            1S( 0.38)
      H   21            1S( 0.38)
      H   22            1S( 0.38)
      H   23            1S( 0.38)
      H   24            1S( 0.37)
      H   25            1S( 0.38)
      H   26            1S( 0.25)
      H   27            1S( 0.36)


 NATURAL BOND ORBITAL ANALYSIS, alpha spin orbitals:

                       Occupancies       Lewis Structure    Low   High
           Occ.    -------------------  -----------------   occ   occ
  Cycle   Thresh.   Lewis   Non-Lewis     CR  BD  3C  LP    (L)   (NL)   Dev
 =============================================================================
   1(1)    0.90    52.62617   0.37383     19  26   0   8     0      0    0.02
 -----------------------------------------------------------------------------

 Structure accepted: No low occupancy Lewis orbitals

 --------------------------------------------------------
   Core                     18.99572 ( 99.977% of  19)
   Valence Lewis            33.63046 ( 98.913% of  34)
  ==================       ============================
   Total Lewis              52.62617 ( 99.295% of  53)
  -----------------------------------------------------
   Valence non-Lewis         0.28372 (  0.535% of  53)
   Rydberg non-Lewis         0.09010 (  0.170% of  53)
  ==================       ============================
   Total non-Lewis           0.37383 (  0.705% of  53)
 --------------------------------------------------------


       (Occupancy)   Bond orbital/ Coefficients/ Hybrids
 ---------------------------------------------------------------------------------
     1. (0.99394) BD ( 1) C   1 - C   2  
                ( 48.82%)   0.6987* C   1 s( 29.52%)p 2.39( 70.44%)d 0.00(  0.05%)
                                            0.0004  0.5432  0.0071 -0.7081  0.0018
                                            0.3224  0.0119  0.3142  0.0102 -0.0119
                                           -0.0115  0.0053  0.0114 -0.0066
                ( 51.18%)   0.7154* C   2 s( 28.21%)p 2.54( 71.75%)d 0.00(  0.04%)
                                            0.0002  0.5309  0.0141  0.7155  0.0112
                                           -0.3245  0.0095 -0.3161  0.0078 -0.0125
                                           -0.0115  0.0064  0.0093 -0.0057
     2. (0.99396) BD ( 1) C   1 - H  12  
                ( 61.78%)   0.7860* C   1 s( 23.83%)p 3.19( 76.12%)d 0.00(  0.04%)
                                            0.0000  0.4882  0.0042  0.7018  0.0033
                                            0.4062 -0.0102  0.3218 -0.0091  0.0138
                                            0.0112  0.0063  0.0072 -0.0058
                ( 38.22%)   0.6182* H  12 s( 99.91%)p 0.00(  0.09%)
                                            0.9995 -0.0011 -0.0250 -0.0137 -0.0103
     3. (0.99441) BD ( 1) C   1 - H  13  
                ( 61.36%)   0.7834* C   1 s( 23.29%)p 3.29( 76.67%)d 0.00(  0.04%)
                                           -0.0000 -0.4826  0.0047 -0.0682 -0.0174
                                            0.8510 -0.0020 -0.1934  0.0062  0.0014
                                           -0.0009  0.0079  0.0164  0.0087
                ( 38.64%)   0.6216* H  13 s( 99.92%)p 0.00(  0.08%)
                                           -0.9996  0.0021  0.0051 -0.0279  0.0056
     4. (0.99441) BD ( 1) C   1 - H  14  
                ( 61.33%)   0.7831* C   1 s( 23.33%)p 3.28( 76.63%)d 0.00(  0.04%)
                                           -0.0000 -0.4830  0.0043 -0.0189 -0.0180
                                           -0.0776  0.0051  0.8715 -0.0014 -0.0003
                                           -0.0009  0.0035 -0.0001 -0.0202
                ( 38.67%)   0.6218* H  14 s( 99.92%)p 0.00(  0.08%)
                                           -0.9996  0.0019  0.0042  0.0020 -0.0288
     5. (0.99080) BD ( 1) C   2 - C   3  
                ( 49.08%)   0.7006* C   2 s( 27.96%)p 2.57( 71.98%)d 0.00(  0.06%)
                                            0.0003  0.5287  0.0070 -0.6968 -0.0031
                                           -0.3808 -0.0044 -0.2987 -0.0040  0.0153
                                            0.0122  0.0069  0.0097 -0.0075
                ( 50.92%)   0.7136* C   3 s( 28.67%)p 2.49( 71.28%)d 0.00(  0.05%)
                                            0.0003  0.5353  0.0101  0.6932 -0.0006
                                            0.3791 -0.0017  0.2977 -0.0011  0.0144
                                            0.0118  0.0066  0.0091 -0.0070
     6. (0.98892) BD ( 1) C   2 - H  15  
                ( 61.67%)   0.7853* C   2 s( 21.90%)p 3.56( 78.05%)d 0.00(  0.04%)
                                           -0.0001  0.4679 -0.0083  0.0126  0.0084
                                           -0.0649  0.0132  0.8808 -0.0039  0.0001
                                           -0.0004 -0.0038 -0.0001  0.0208
                ( 38.33%)   0.6191* H  15 s( 99.91%)p 0.00(  0.09%)
                                            0.9995 -0.0046 -0.0012  0.0006 -0.0296
     7. (0.98883) BD ( 1) C   2 - H  16  
                ( 61.72%)   0.7856* C   2 s( 21.94%)p 3.56( 78.02%)d 0.00(  0.04%)
                                           -0.0001  0.4683 -0.0087 -0.0376  0.0097
                                            0.8628 -0.0023 -0.1845  0.0131 -0.0031
                                            0.0010 -0.0083 -0.0168 -0.0087
                ( 38.28%)   0.6187* H  16 s( 99.91%)p 0.00(  0.09%)
                                            0.9996 -0.0045 -0.0009 -0.0291  0.0044
     8. (0.99013) BD ( 1) C   3 - C   4  
                ( 49.53%)   0.7038* C   3 s( 28.05%)p 2.56( 71.90%)d 0.00(  0.05%)
                                            0.0003  0.5295  0.0115 -0.7193  0.0009
                                            0.3220  0.0021  0.3128  0.0015 -0.0129
                                           -0.0120  0.0057  0.0115 -0.0067
                ( 50.47%)   0.7104* C   4 s( 28.60%)p 2.49( 71.35%)d 0.00(  0.05%)
                                            0.0003  0.5347  0.0098  0.7151 -0.0023
                                           -0.3217  0.0006 -0.3139  0.0007 -0.0129
                                           -0.0120  0.0062  0.0102 -0.0061
     9. (0.98896) BD ( 1) C   3 - H  17  
                ( 61.79%)   0.7860* C   3 s( 21.64%)p 3.62( 78.31%)d 0.00(  0.04%)
                                            0.0001 -0.4651  0.0078  0.0139 -0.0039
                                           -0.0623  0.0119  0.8826 -0.0019  0.0003
                                           -0.0017  0.0034 -0.0002 -0.0208
                ( 38.21%)   0.6182* H  17 s( 99.91%)p 0.00(  0.09%)
                                           -0.9995  0.0048  0.0018  0.0008 -0.0297
    10. (0.98893) BD ( 1) C   3 - H  18  
                ( 61.85%)   0.7865* C   3 s( 21.67%)p 3.61( 78.29%)d 0.00(  0.04%)
                                            0.0001 -0.4654  0.0080 -0.0349 -0.0026
                                            0.8647 -0.0006 -0.1836  0.0122  0.0012
                                           -0.0005  0.0082  0.0170  0.0090
                ( 38.15%)   0.6176* H  18 s( 99.91%)p 0.00(  0.09%)
                                           -0.9995  0.0050  0.0017 -0.0292  0.0047
    11. (0.98940) BD ( 1) C   4 - C   5  
                ( 49.29%)   0.7021* C   4 s( 27.97%)p 2.57( 71.98%)d 0.00(  0.05%)
                                            0.0003  0.5287  0.0117 -0.6971  0.0014
                                           -0.3832 -0.0017 -0.2949 -0.0015  0.0143
                                            0.0113  0.0065  0.0089 -0.0072
                ( 50.71%)   0.7121* C   5 s( 28.80%)p 2.47( 71.15%)d 0.00(  0.05%)
                                            0.0003  0.5366  0.0099  0.6907 -0.0042
                                            0.3848 -0.0018  0.2939 -0.0010  0.0140
                                            0.0108  0.0070  0.0075 -0.0065
    12. (0.98873) BD ( 1) C   4 - H  19  
                ( 61.80%)   0.7861* C   4 s( 21.71%)p 3.60( 78.24%)d 0.00(  0.04%)
                                           -0.0001  0.4659 -0.0083  0.0124  0.0018
                                           -0.0597  0.0123  0.8824 -0.0020 -0.0001
                                            0.0003 -0.0034 -0.0000  0.0207
                ( 38.20%)   0.6180* H  19 s( 99.91%)p 0.00(  0.09%)
                                            0.9996 -0.0046 -0.0008  0.0005 -0.0296
    13. (0.98899) BD ( 1) C   4 - H  20  
                ( 61.74%)   0.7858* C   4 s( 21.75%)p 3.60( 78.21%)d 0.00(  0.04%)
                                           -0.0001  0.4662 -0.0083 -0.0421  0.0033
                                            0.8632  0.0001 -0.1871  0.0124 -0.0026
                                            0.0008 -0.0083 -0.0169 -0.0089
                ( 38.26%)   0.6185* H  20 s( 99.91%)p 0.00(  0.09%)
                                            0.9995 -0.0047 -0.0006 -0.0292  0.0048
    14. (0.98823) BD ( 1) C   5 - C   6  
                ( 48.77%)   0.6983* C   5 s( 27.34%)p 2.66( 72.61%)d 0.00(  0.05%)
                                            0.0003  0.5227  0.0117 -0.7217  0.0038
                                            0.3287  0.0042  0.3117  0.0028 -0.0133
                                           -0.0119  0.0058  0.0113 -0.0071
                ( 51.23%)   0.7158* C   6 s( 28.86%)p 2.46( 71.09%)d 0.00(  0.04%)
                                            0.0002  0.5372  0.0082  0.7103 -0.0041
                                           -0.3284  0.0049 -0.3139  0.0015 -0.0120
                                           -0.0124  0.0073  0.0081 -0.0055
    15. (0.98876) BD ( 1) C   5 - H  21  
                ( 61.73%)   0.7857* C   5 s( 21.66%)p 3.62( 78.30%)d 0.00(  0.04%)
                                            0.0001 -0.4653  0.0089  0.0180 -0.0056
                                           -0.0584  0.0122  0.8827 -0.0020  0.0004
                                           -0.0022  0.0034 -0.0002 -0.0205
                ( 38.27%)   0.6186* H  21 s( 99.91%)p 0.00(  0.09%)
                                           -0.9996  0.0047  0.0017  0.0006 -0.0295
    16. (0.98872) BD ( 1) C   5 - H  22  
                ( 62.34%)   0.7896* C   5 s( 22.24%)p 3.50( 77.72%)d 0.00(  0.04%)
                                            0.0001 -0.4715  0.0078 -0.0319 -0.0030
                                            0.8600  0.0005 -0.1909  0.0121  0.0004
                                           -0.0001  0.0086  0.0168  0.0087
                ( 37.66%)   0.6137* H  22 s( 99.91%)p 0.00(  0.09%)
                                           -0.9995  0.0058  0.0007 -0.0297  0.0053
    17. (0.98359) BD ( 1) C   6 - C   7  
                ( 47.92%)   0.6922* C   6 s( 26.62%)p 2.75( 73.32%)d 0.00(  0.05%)
                                            0.0005  0.5158  0.0136 -0.7011  0.0014
                                           -0.4008 -0.0051 -0.2846 -0.0055  0.0158
                                            0.0108  0.0068  0.0085 -0.0078
                ( 52.08%)   0.7217* C   7 s( 30.05%)p 2.33( 69.91%)d 0.00(  0.04%)
                                            0.0000  0.5482  0.0006  0.6830 -0.0105
                                            0.3900 -0.0099  0.2833 -0.0056  0.0120
                                            0.0106  0.0076  0.0070 -0.0050
    18. (0.98771) BD ( 1) C   6 - H  23  
                ( 62.33%)   0.7895* C   6 s( 21.95%)p 3.55( 78.01%)d 0.00(  0.04%)
                                           -0.0002  0.4684 -0.0087  0.0136  0.0073
                                           -0.0478  0.0147  0.8817 -0.0024  0.0004
                                           -0.0018 -0.0037 -0.0003  0.0199
                ( 37.67%)   0.6138* H  23 s( 99.91%)p 0.00(  0.09%)
                                            0.9995 -0.0049 -0.0024  0.0005 -0.0298
    19. (0.98634) BD ( 1) C   6 - H  24  
                ( 62.67%)   0.7917* C   6 s( 22.59%)p 3.43( 77.37%)d 0.00(  0.04%)
                                           -0.0001  0.4752 -0.0060 -0.0554  0.0074
                                            0.8533  0.0023 -0.2054  0.0149 -0.0042
                                            0.0017 -0.0099 -0.0153 -0.0078
                ( 37.33%)   0.6110* H  24 s( 99.91%)p 0.00(  0.09%)
                                            0.9995 -0.0044  0.0008 -0.0300  0.0049
    20. (0.99480) BD ( 1) C   7 - O   8  
                ( 31.91%)   0.5649* C   7 s( 19.75%)p 4.05( 79.95%)d 0.02(  0.30%)
                                           -0.0002  0.4435  0.0284  0.0304  0.0157
                                           -0.8572 -0.0375  0.2493  0.0015  0.0011
                                           -0.0017 -0.0278 -0.0421 -0.0204
                ( 68.09%)   0.8252* O   8 s( 33.11%)p 2.02( 66.83%)d 0.00(  0.07%)
                                           -0.0001  0.5754 -0.0005 -0.0546  0.0059
                                            0.7704 -0.0009 -0.2677  0.0002 -0.0108
                                            0.0060 -0.0161 -0.0146 -0.0073
    21. (0.99330) BD ( 1) C   7 - C   9  
                ( 47.70%)   0.6907* C   7 s( 27.07%)p 2.69( 72.84%)d 0.00(  0.08%)
                                            0.0003  0.5202  0.0138 -0.7289 -0.0058
                                            0.3294 -0.0008  0.2975 -0.0055 -0.0153
                                           -0.0150  0.0067  0.0159 -0.0091
                ( 52.30%)   0.7232* C   9 s( 34.10%)p 1.93( 65.83%)d 0.00(  0.07%)
                                            0.0004  0.5839  0.0069  0.6704  0.0026
                                           -0.3199 -0.0137 -0.3261 -0.0080 -0.0140
                                           -0.0158  0.0081  0.0092 -0.0079
    22. (0.98816) BD ( 1) C   7 - H  25  
                ( 62.51%)   0.7907* C   7 s( 23.17%)p 3.31( 76.78%)d 0.00(  0.05%)
                                            0.0003 -0.4809  0.0201  0.0184 -0.0081
                                            0.0072  0.0105  0.8759 -0.0050 -0.0003
                                           -0.0046  0.0017 -0.0017 -0.0222
                ( 37.49%)   0.6123* H  25 s( 99.89%)p 0.00(  0.11%)
                                           -0.9995  0.0051 -0.0014  0.0021 -0.0326
    23. (0.99449) BD ( 1) O   8 - H  26  
                ( 75.60%)   0.8695* O   8 s( 21.02%)p 3.75( 78.90%)d 0.00(  0.08%)
                                            0.0002  0.4581  0.0167 -0.6966 -0.0121
                                           -0.4826 -0.0347 -0.2636  0.0019  0.0099
                                            0.0177  0.0066  0.0187 -0.0054
                ( 24.40%)   0.4939* H  26 s( 99.52%)p 0.00(  0.48%)
                                            0.9975 -0.0121  0.0524  0.0406  0.0200
    24. (0.99445) BD ( 1) C   9 -Cl  10  
                ( 46.23%)   0.6800* C   9 s( 19.94%)p 4.00( 79.81%)d 0.01(  0.25%)
                                            0.0000  0.4465  0.0039 -0.1351 -0.0161
                                            0.8317  0.0123 -0.2960  0.0057 -0.0103
                                            0.0020 -0.0280 -0.0377 -0.0150
                ( 53.77%)   0.7332*Cl  10 s( 16.23%)p 5.13( 83.22%)d 0.03(  0.54%)
                                           -0.0000  0.0001  0.4012 -0.0365 -0.0000
                                            0.0919 -0.0007  0.0001 -0.8636 -0.0302
                                           -0.0000  0.2776  0.0094 -0.0141  0.0029
                                           -0.0352 -0.0564 -0.0282
    25. (0.99477) BD ( 1) C   9 -Cl  11  
                ( 45.07%)   0.6714* C   9 s( 17.97%)p 4.55( 81.78%)d 0.01(  0.25%)
                                            0.0000  0.4239 -0.0001 -0.7265 -0.0119
                                           -0.4498  0.0108 -0.2955  0.0096  0.0363
                                            0.0221  0.0163  0.0149 -0.0156
                ( 54.93%)   0.7411*Cl  11 s( 15.76%)p 5.31( 83.74%)d 0.03(  0.51%)
                                           -0.0000  0.0001  0.3954 -0.0347 -0.0000
                                            0.7040  0.0210 -0.0000  0.5119  0.0204
                                           -0.0000  0.2806  0.0089  0.0527  0.0272
                                            0.0196  0.0205 -0.0277
    26. (0.99337) BD ( 1) C   9 - H  27  
                ( 64.88%)   0.8055* C   9 s( 27.95%)p 2.58( 72.04%)d 0.00(  0.01%)
                                           -0.0001  0.5286 -0.0054 -0.0427 -0.0145
                                            0.0107  0.0056  0.8474  0.0104 -0.0001
                                           -0.0018  0.0002 -0.0007  0.0116
                ( 35.12%)   0.5927* H  27 s( 99.75%)p 0.00(  0.25%)
                                            0.9988 -0.0060  0.0030 -0.0007 -0.0495
    27. (0.99961) CR ( 1) C   1           s(100.00%)p 0.00(  0.00%)
                                            1.0000 -0.0002 -0.0000  0.0003 -0.0000
                                           -0.0001 -0.0000 -0.0001 -0.0000  0.0000
                                            0.0000 -0.0000 -0.0000  0.0000
    28. (0.99956) CR ( 1) C   2           s(100.00%)p 0.00(  0.00%)
                                            1.0000 -0.0002 -0.0000  0.0001  0.0000
                                            0.0003  0.0000  0.0002  0.0000 -0.0000
                                           -0.0000 -0.0000 -0.0000  0.0000
    29. (0.99955) CR ( 1) C   3           s(100.00%)p 0.00(  0.00%)
                                            1.0000 -0.0002 -0.0000  0.0000  0.0000
                                           -0.0003 -0.0000 -0.0003 -0.0000 -0.0000
                                            0.0000 -0.0000 -0.0000  0.0000
    30. (0.99955) CR ( 1) C   4           s(100.00%)p 0.00(  0.00%)
                                            1.0000 -0.0002 -0.0000  0.0000  0.0000
                                            0.0003  0.0000  0.0003  0.0000 -0.0000
                                           -0.0000 -0.0000 -0.0000  0.0000
    31. (0.99956) CR ( 1) C   5           s(100.00%)p 0.00(  0.00%)
                                            1.0000 -0.0002 -0.0000  0.0000  0.0000
                                           -0.0003 -0.0000 -0.0003 -0.0000  0.0000
                                            0.0000 -0.0000 -0.0000  0.0000
    32. (0.99953) CR ( 1) C   6           s(100.00%)p 0.00(  0.00%)
                                            1.0000 -0.0002 -0.0000  0.0002  0.0000
                                            0.0004  0.0000  0.0003  0.0000 -0.0000
                                           -0.0000 -0.0000 -0.0000  0.0000
    33. (0.99938) CR ( 1) C   7           s(100.00%)p 0.00(  0.00%)
                                            1.0000  0.0001 -0.0000  0.0002  0.0000
                                           -0.0003 -0.0000 -0.0003  0.0000  0.0000
                                            0.0000 -0.0000 -0.0000  0.0000
    34. (0.99987) CR ( 1) O   8           s(100.00%)p 0.00(  0.00%)
                                            1.0000 -0.0001 -0.0000  0.0000  0.0000
                                            0.0002  0.0000  0.0000 -0.0000 -0.0000
                                           -0.0000 -0.0000 -0.0000 -0.0000
    35. (0.99946) CR ( 1) C   9           s(100.00%)p 0.00(  0.00%)
                                            1.0000 -0.0002 -0.0000 -0.0002 -0.0000
                                            0.0001  0.0000  0.0002  0.0000  0.0000
                                            0.0000 -0.0000 -0.0000  0.0000
    36. (1.00000) CR ( 1)Cl  10           s(100.00%)
                                            1.0000 -0.0000  0.0000 -0.0000 -0.0000
                                           -0.0000  0.0000  0.0000 -0.0000 -0.0000
                                            0.0000  0.0000 -0.0000  0.0000  0.0000
                                           -0.0000 -0.0000 -0.0000
    37. (0.99988) CR ( 2)Cl  10           s(100.00%)p 0.00(  0.00%)
                                           -0.0000  1.0000  0.0002  0.0000  0.0000
                                           -0.0000 -0.0000 -0.0000  0.0002  0.0000
                                            0.0000  0.0000 -0.0000  0.0000 -0.0000
                                            0.0000  0.0000  0.0000
    38. (0.99999) CR ( 3)Cl  10           s(  0.00%)p 1.00(100.00%)
                                           -0.0000  0.0000 -0.0000 -0.0000  1.0000
                                           -0.0001  0.0000  0.0000 -0.0000 -0.0000
                                           -0.0000 -0.0000  0.0000  0.0000 -0.0000
                                           -0.0000 -0.0000 -0.0000
    39. (0.99996) CR ( 4)Cl  10           s(  0.00%)p 1.00(100.00%)
                                            0.0000 -0.0000  0.0001  0.0000  0.0000
                                            0.0000 -0.0000  1.0000  0.0001  0.0000
                                            0.0000 -0.0000 -0.0000  0.0000 -0.0000
                                            0.0000  0.0000  0.0000
    40. (0.99999) CR ( 5)Cl  10           s(  0.00%)p 1.00(100.00%)
                                            0.0000  0.0000 -0.0000 -0.0000 -0.0000
                                           -0.0000  0.0000  0.0000 -0.0001 -0.0000
                                            1.0000 -0.0001  0.0000 -0.0000 -0.0000
                                            0.0000 -0.0000 -0.0000
    41. (1.00000) CR ( 1)Cl  11           s(100.00%)
                                            1.0000 -0.0000  0.0000 -0.0000 -0.0000
                                           -0.0000  0.0000  0.0000  0.0000  0.0000
                                            0.0000  0.0000 -0.0000  0.0000  0.0000
                                            0.0000 -0.0000 -0.0000
    42. (0.99989) CR ( 2)Cl  11           s(100.00%)p 0.00(  0.00%)
                                           -0.0000  1.0000  0.0002  0.0000  0.0000
                                           -0.0002 -0.0000  0.0000 -0.0001 -0.0000
                                            0.0000  0.0000 -0.0000 -0.0000 -0.0000
                                           -0.0000 -0.0000  0.0000
    43. (0.99997) CR ( 3)Cl  11           s(  0.00%)p 1.00(100.00%)
                                           -0.0000  0.0000 -0.0001 -0.0000  1.0000
                                            0.0000  0.0000 -0.0000  0.0001  0.0000
                                           -0.0000 -0.0000  0.0000  0.0000  0.0000
                                            0.0000 -0.0000 -0.0000
    44. (0.99998) CR ( 4)Cl  11           s(  0.00%)p 1.00(100.00%)
                                            0.0000  0.0000 -0.0001 -0.0000 -0.0000
                                            0.0001  0.0000  1.0000  0.0000  0.0000
                                           -0.0000  0.0000  0.0000  0.0000  0.0000
                                            0.0000  0.0000 -0.0000
    45. (0.99999) CR ( 5)Cl  11           s(  0.00%)p 1.00(100.00%)
                                            0.0000  0.0000 -0.0000 -0.0000 -0.0000
                                            0.0000  0.0000 -0.0000  0.0001  0.0000
                                            1.0000 -0.0001  0.0000  0.0000 -0.0000
                                           -0.0000  0.0000 -0.0000
    46. (0.98971) LP ( 1) O   8           s( 44.73%)p 1.23( 55.22%)d 0.00(  0.04%)
                                            0.0001  0.6688 -0.0076  0.4346 -0.0049
                                           -0.2834 -0.0008  0.5320 -0.0047  0.0099
                                           -0.0147  0.0093 -0.0049 -0.0036
    47. (0.97729) LP ( 2) O   8           s(  1.14%)p86.68( 98.80%)d 0.05(  0.06%)
                                            0.0000  0.1066  0.0055  0.5668 -0.0068
                                           -0.3028  0.0040 -0.7583  0.0070  0.0112
                                            0.0053 -0.0036 -0.0065  0.0186
    48. (0.99687) LP ( 1)Cl  10           s( 82.82%)p 0.21( 17.17%)d 0.00(  0.02%)
                                           -0.0000 -0.0003  0.9100  0.0080  0.0000
                                           -0.0859 -0.0006 -0.0002  0.3423  0.0078
                                            0.0000 -0.2169 -0.0010  0.0019 -0.0042
                                            0.0072  0.0089  0.0023
    49. (0.98519) LP ( 2)Cl  10           s(  0.46%)p99.99( 99.51%)d 0.08(  0.04%)
                                           -0.0000 -0.0001  0.0674 -0.0052 -0.0000
                                           -0.4158  0.0038 -0.0000  0.2659 -0.0034
                                            0.0001  0.8668 -0.0078  0.0086  0.0012
                                           -0.0141  0.0042  0.0084
    50. (0.97044) LP ( 3)Cl  10           s(  0.59%)p99.99( 99.36%)d 0.08(  0.04%)
                                            0.0000 -0.0001  0.0769  0.0058  0.0001
                                            0.9004 -0.0074 -0.0000  0.2440 -0.0004
                                            0.0001  0.3511 -0.0037 -0.0167  0.0072
                                           -0.0058  0.0087  0.0021
    51. (0.99712) LP ( 1)Cl  11           s( 83.21%)p 0.20( 16.78%)d 0.00(  0.01%)
                                            0.0000 -0.0002  0.9122  0.0068  0.0001
                                           -0.3431 -0.0066  0.0001 -0.1309 -0.0046
                                            0.0000 -0.1813 -0.0016 -0.0060 -0.0079
                                           -0.0028 -0.0041  0.0040
    52. (0.98683) LP ( 2)Cl  11           s(  0.16%)p99.99( 99.81%)d 0.22(  0.03%)
                                           -0.0000 -0.0001  0.0393 -0.0062  0.0000
                                           -0.3773  0.0046  0.0000 -0.0189 -0.0002
                                            0.0001  0.9248 -0.0063 -0.0032  0.0136
                                            0.0063 -0.0062  0.0084
    53. (0.96988) LP ( 3)Cl  11           s(  0.98%)p99.99( 98.98%)d 0.05(  0.05%)
                                            0.0000 -0.0000  0.0983  0.0108  0.0001
                                            0.4903 -0.0071 -0.0000 -0.8469  0.0069
                                            0.0000  0.1787 -0.0016 -0.0130  0.0062
                                           -0.0034  0.0154 -0.0015
    54. (0.00164) RY*( 1) C   1           s(  6.70%)p12.89( 86.28%)d 1.05(  7.02%)
                                           -0.0000  0.0120  0.2585 -0.0139 -0.6704
                                           -0.0119 -0.5039 -0.0094 -0.3988  0.1197
                                            0.0883 -0.0661  0.1839 -0.0994
    55. (0.00087) RY*( 2) C   1           s(  0.00%)p 1.00( 79.68%)d 0.25( 20.31%)
                                            0.0000  0.0002  0.0066  0.0007  0.0353
                                           -0.0097 -0.5792  0.0109  0.6782  0.2117
                                           -0.2257  0.0341  0.1438  0.2924
    56. (0.00020) RY*( 3) C   1           s(  7.24%)p12.79( 92.65%)d 0.01(  0.10%)
                                            0.0000  0.0122  0.2689  0.0182 -0.6121
                                           -0.0104  0.5485 -0.0104  0.5005 -0.0148
                                           -0.0096  0.0261 -0.0012 -0.0058
    57. (0.00007) RY*( 4) C   1           s( 66.44%)p 0.10(  6.62%)d 0.41( 26.95%)
    58. (0.00000) RY*( 5) C   1           s(  3.91%)p 2.15(  8.42%)d22.40( 87.67%)
    59. (0.00000) RY*( 6) C   1           s(  2.52%)p 3.10(  7.82%)d35.53( 89.66%)
    60. (0.00000) RY*( 7) C   1           s(  4.10%)p 0.37(  1.51%)d23.04( 94.39%)
    61. (0.00000) RY*( 8) C   1           s(  7.43%)p 1.05(  7.81%)d11.41( 84.76%)
    62. (0.00000) RY*( 9) C   1           s(  1.68%)p 5.56(  9.35%)d52.88( 88.97%)
    63. (0.00175) RY*( 1) C   2           s( 15.11%)p 5.14( 77.71%)d 0.48(  7.18%)
                                            0.0000  0.0023  0.3887 -0.0042 -0.7178
                                            0.0103  0.3788  0.0080  0.3436 -0.0733
                                           -0.0796 -0.0702  0.2121 -0.1009
    64. (0.00152) RY*( 2) C   2           s(  0.00%)p 1.00( 86.87%)d 0.15( 13.13%)
                                           -0.0000  0.0001  0.0033  0.0006  0.0185
                                           -0.0157 -0.6077  0.0180  0.7061 -0.0002
                                           -0.0261 -0.0516 -0.1767 -0.3110
    65. (0.00052) RY*( 3) C   2           s( 14.67%)p 4.21( 61.70%)d 1.61( 23.63%)
                                            0.0000 -0.0149  0.3827 -0.0069  0.6311
                                            0.0065  0.3640  0.0061  0.2934  0.2297
                                            0.1716 -0.1019  0.3291 -0.1882
    66. (0.00019) RY*( 4) C   2           s( 30.74%)p 1.71( 52.63%)d 0.54( 16.64%)
                                            0.0000  0.0059  0.5544  0.0120 -0.1133
                                            0.0171 -0.5432  0.0144 -0.4667  0.1320
                                            0.1230 -0.0516  0.3145 -0.1795
    67. (0.00019) RY*( 5) C   2           s(  0.04%)p 1.36(  0.06%)d99.99( 99.90%)
                                           -0.0000  0.0008  0.0209  0.0003 -0.0020
                                            0.0032 -0.0238 -0.0027 -0.0017  0.6572
                                           -0.7444 -0.0213 -0.0059  0.1114
    68. (0.00006) RY*( 6) C   2           s( 36.08%)p 0.13(  4.60%)d 1.64( 59.32%)
    69. (0.00004) RY*( 7) C   2           s(  2.88%)p 1.16(  3.34%)d32.60( 93.78%)
    70. (0.00000) RY*( 8) C   2           s(  0.44%)p 1.90(  0.84%)d99.99( 98.72%)
    71. (0.00000) RY*( 9) C   2           s(  0.03%)p99.99( 12.46%)d99.99( 87.51%)
    72. (0.00174) RY*( 1) C   3           s(  1.01%)p93.63( 94.32%)d 4.64(  4.68%)
                                            0.0000  0.0007  0.1004 -0.0066 -0.9275
                                           -0.0053 -0.2876 -0.0005 -0.0110  0.1576
                                            0.1299 -0.0066  0.0690  0.0150
    73. (0.00170) RY*( 2) C   3           s(  0.12%)p99.99( 87.68%)d99.99( 12.20%)
                                            0.0000 -0.0007  0.0343  0.0015  0.1978
                                           -0.0139 -0.6090  0.0156  0.6829 -0.0063
                                           -0.0254  0.0437  0.1821  0.2937
    74. (0.00158) RY*( 3) C   3           s( 41.49%)p 1.18( 48.89%)d 0.23(  9.62%)
                                            0.0000 -0.0088  0.6441  0.0006  0.2211
                                           -0.0075 -0.4476 -0.0082 -0.4894 -0.0249
                                           -0.0392 -0.0945  0.2461 -0.1567
    75. (0.00020) RY*( 4) C   3           s( 46.31%)p 1.10( 51.07%)d 0.06(  2.62%)
                                            0.0000  0.0017  0.6805  0.0036 -0.0878
                                           -0.0166  0.5340 -0.0148  0.4662  0.0031
                                            0.0001 -0.0103  0.1394 -0.0819
    76. (0.00019) RY*( 5) C   3           s(  0.01%)p 1.00(  0.06%)d99.99( 99.93%)
                                           -0.0000  0.0009  0.0086 -0.0001  0.0007
                                            0.0015 -0.0129 -0.0020  0.0208  0.6470
                                           -0.7510 -0.0434 -0.1098 -0.0531
    77. (0.00008) RY*( 6) C   3           s( 10.91%)p 0.11(  1.22%)d 8.06( 87.87%)
    78. (0.00004) RY*( 7) C   3           s(  0.00%)p 1.00(  4.47%)d21.39( 95.53%)
    79. (0.00000) RY*( 8) C   3           s(  0.10%)p13.29(  1.36%)d99.99( 98.54%)
    80. (0.00000) RY*( 9) C   3           s(  0.02%)p99.99( 11.17%)d99.99( 88.81%)
    81. (0.00182) RY*( 1) C   4           s(  0.06%)p99.99( 88.90%)d99.99( 11.05%)
                                            0.0000  0.0000  0.0238 -0.0021 -0.2111
                                            0.0140  0.6183 -0.0150 -0.6794 -0.0122
                                           -0.0175  0.0456  0.1723  0.2797
    82. (0.00176) RY*( 2) C   4           s(  0.44%)p99.99( 95.22%)d 9.83(  4.34%)
                                            0.0000  0.0008  0.0665 -0.0075 -0.9504
                                            0.0006 -0.0766  0.0053  0.2072 -0.1488
                                           -0.1282 -0.0212  0.0074 -0.0659
    83. (0.00156) RY*( 3) C   4           s( 37.11%)p 1.45( 53.70%)d 0.25(  9.19%)
                                            0.0000 -0.0080  0.6092  0.0004  0.1070
                                            0.0071  0.5422  0.0066  0.4811  0.0481
                                            0.0201 -0.0888  0.2501 -0.1370
    84. (0.00020) RY*( 4) C   4           s( 51.33%)p 0.88( 45.33%)d 0.06(  3.34%)
                                            0.0000  0.0015  0.7165  0.0023 -0.0004
                                            0.0177 -0.5092  0.0154 -0.4399 -0.0152
                                            0.0437 -0.0078  0.1500 -0.0930
    85. (0.00019) RY*( 5) C   4           s(  0.15%)p 1.22(  0.18%)d99.99( 99.68%)
                                            0.0000  0.0008  0.0382  0.0001 -0.0014
                                            0.0025 -0.0410 -0.0007 -0.0096  0.6540
                                           -0.7502 -0.0347 -0.0263  0.0662
    86. (0.00007) RY*( 6) C   4           s( 10.68%)p 0.12(  1.32%)d 8.24( 88.00%)
    87. (0.00004) RY*( 7) C   4           s(  0.04%)p93.36(  4.12%)d99.99( 95.83%)
    88. (0.00000) RY*( 8) C   4           s(  0.12%)p10.65(  1.30%)d99.99( 98.57%)
    89. (0.00000) RY*( 9) C   4           s(  0.04%)p99.99( 10.15%)d99.99( 89.82%)
    90. (0.00220) RY*( 1) C   5           s(  4.04%)p23.02( 93.05%)d 0.72(  2.91%)
                                            0.0000  0.0006  0.2011 -0.0099 -0.8948
                                           -0.0061 -0.3580 -0.0022 -0.0371  0.1186
                                            0.0988 -0.0117  0.0712  0.0094
    91. (0.00192) RY*( 2) C   5           s(  0.06%)p99.99( 89.89%)d99.99( 10.05%)
                                            0.0000  0.0003  0.0236 -0.0019 -0.2010
                                            0.0119  0.5611 -0.0161 -0.7371 -0.0049
                                            0.0212 -0.0533 -0.1487 -0.2740
    92. (0.00161) RY*( 3) C   5           s( 34.94%)p 1.63( 56.82%)d 0.24(  8.24%)
                                            0.0000 -0.0081  0.5910  0.0024  0.3533
                                           -0.0055 -0.4920 -0.0052 -0.4487 -0.0531
                                           -0.0573 -0.0839  0.2330 -0.1223
    93. (0.00021) RY*( 4) C   5           s( 42.99%)p 0.99( 42.78%)d 0.33( 14.23%)
                                            0.0000  0.0013  0.6557  0.0033 -0.0447
                                           -0.0170  0.4950 -0.0170  0.4244  0.2295
                                           -0.1841 -0.0477  0.1800 -0.1452
    94. (0.00019) RY*( 5) C   5           s(  3.50%)p 1.10(  3.86%)d26.44( 92.64%)
                                            0.0000 -0.0001  0.1872  0.0021 -0.0164
                                           -0.0076  0.1646 -0.0015  0.1057 -0.6140
                                            0.7180  0.0357  0.1745  0.0456
    95. (0.00007) RY*( 6) C   5           s( 14.05%)p 0.00(  0.06%)d 6.11( 85.89%)
    96. (0.00004) RY*( 7) C   5           s(  0.31%)p11.16(  3.44%)d99.99( 96.25%)
    97. (0.00000) RY*( 8) C   5           s(  0.08%)p15.44(  1.21%)d99.99( 98.72%)
    98. (0.00000) RY*( 9) C   5           s(  0.00%)p 1.00(  9.11%)d 9.97( 90.89%)
    99. (0.00249) RY*( 1) C   6           s(  6.17%)p14.91( 91.99%)d 0.30(  1.84%)
                                            0.0000 -0.0009  0.2484 -0.0090 -0.8173
                                            0.0087  0.5015  0.0011  0.0171 -0.0594
                                           -0.0932 -0.0150  0.0700  0.0320
   100. (0.00249) RY*( 2) C   6           s(  5.59%)p16.00( 89.49%)d 0.88(  4.92%)
                                            0.0000  0.0029  0.2365  0.0002 -0.3035
                                           -0.0061 -0.6249  0.0191  0.6418 -0.0627
                                           -0.0294 -0.0462 -0.0774 -0.1903
   101. (0.00161) RY*( 3) C   6           s( 42.14%)p 1.20( 50.54%)d 0.17(  7.32%)
                                            0.0000 -0.0103  0.6491  0.0030  0.4536
                                            0.0021  0.4068  0.0050  0.3662  0.0925
                                            0.0698 -0.0838  0.1968 -0.1183
   102. (0.00046) RY*( 4) C   6           s( 41.12%)p 1.16( 47.76%)d 0.27( 11.12%)
                                            0.0000  0.0028  0.6412  0.0064 -0.0384
                                            0.0186 -0.3864  0.0062 -0.5713  0.1642
                                           -0.2112  0.0137 -0.0451  0.1935
   103. (0.00015) RY*( 5) C   6           s(  4.67%)p 0.45(  2.09%)d19.97( 93.24%)
                                           -0.0000  0.0004  0.2161  0.0010  0.0079
                                           -0.0085  0.0364  0.0032 -0.1395 -0.5422
                                            0.6066  0.0627 -0.5132 -0.0551
   104. (0.00009) RY*( 6) C   6           s(  0.00%)p 1.00( 12.00%)d 7.33( 88.00%)
   105. (0.00005) RY*( 7) C   6           s(  0.01%)p99.99(  3.42%)d99.99( 96.57%)
   106. (0.00002) RY*( 8) C   6           s(  0.03%)p86.81(  2.64%)d99.99( 97.33%)
   107. (0.00001) RY*( 9) C   6           s(  0.24%)p 1.11(  0.27%)d99.99( 99.50%)
   108. (0.00341) RY*( 1) C   7           s(  3.66%)p25.57( 93.57%)d 0.76(  2.77%)
                                           -0.0000 -0.0223  0.1900 -0.0032  0.5103
                                            0.0358 -0.7437  0.0002  0.3477  0.1222
                                           -0.0802 -0.0382  0.0305  0.0629
   109. (0.00246) RY*( 2) C   7           s(  7.38%)p11.96( 88.33%)d 0.58(  4.28%)
                                            0.0000  0.0115  0.2715  0.0091  0.7439
                                           -0.0005  0.5735 -0.0039 -0.0301  0.0794
                                           -0.0810  0.1066  0.0582 -0.1233
   110. (0.00199) RY*( 3) C   7           s( 29.84%)p 2.05( 61.19%)d 0.30(  8.98%)
                                           -0.0000 -0.0169  0.5460  0.0029 -0.0767
                                            0.0182 -0.2623 -0.0311 -0.7320  0.0535
                                           -0.0453 -0.0521 -0.0075 -0.2865
   111. (0.00104) RY*( 4) C   7           s( 13.84%)p 1.26( 17.47%)d 4.96( 68.69%)
                                           -0.0000 -0.0024  0.3720  0.0095 -0.1976
                                           -0.0037 -0.0119 -0.0198  0.3674 -0.4182
                                            0.0797  0.6044 -0.0968 -0.3620
   112. (0.00072) RY*( 5) C   7           s(  0.36%)p 8.49(  3.03%)d99.99( 96.61%)
                                            0.0000 -0.0004  0.0598  0.0160  0.1424
                                           -0.0094 -0.0272  0.0066 -0.0945 -0.7902
                                            0.1551 -0.3049  0.4231  0.2135
   113. (0.00039) RY*( 6) C   7           s( 14.53%)p 0.78( 11.34%)d 5.10( 74.13%)
                                            0.0000  0.0059  0.3811 -0.0034 -0.2540
                                           -0.0339  0.0992  0.0004  0.1948  0.4059
                                            0.2180  0.0581  0.6921  0.2159
   114. (0.00024) RY*( 7) C   7           s( 17.37%)p 0.58( 10.08%)d 4.18( 72.55%)
                                           -0.0000 -0.0047  0.4168 -0.0087 -0.0833
                                            0.0399  0.1437 -0.0095  0.2672  0.0275
                                            0.4533 -0.5321 -0.4835  0.0491
   115. (0.00014) RY*( 8) C   7           s(  2.21%)p 6.27( 13.85%)d38.00( 83.94%)
                                           -0.0000 -0.0013  0.1486  0.0169 -0.2005
                                            0.0087  0.1083 -0.0169  0.2930 -0.0463
                                           -0.7167 -0.4446  0.1392 -0.3265
   116. (0.00006) RY*( 9) C   7           s( 10.77%)p 0.15(  1.65%)d 8.13( 87.58%)
   117. (0.00109) RY*( 1) O   8           s( 23.84%)p 2.96( 70.59%)d 0.23(  5.58%)
                                            0.0000  0.0040  0.4882 -0.0029 -0.0021
                                            0.0021  0.3466  0.0070  0.7653  0.0521
                                           -0.0085  0.1819 -0.0494 -0.1321
   118. (0.00084) RY*( 2) O   8           s( 13.79%)p 5.62( 77.46%)d 0.63(  8.75%)
                                           -0.0000 -0.0000  0.3713  0.0041  0.8494
                                           -0.0020 -0.1266  0.0008 -0.1928  0.2938
                                           -0.0268 -0.0204 -0.0053  0.0007
   119. (0.00029) RY*( 3) O   8           s( 55.63%)p 0.70( 38.74%)d 0.10(  5.62%)
                                            0.0000 -0.0007  0.7459  0.0052 -0.3732
                                            0.0058  0.1462  0.0090 -0.4761 -0.1203
                                            0.0102 -0.1197  0.0423  0.1597
   120. (0.00004) RY*( 4) O   8           s(  5.50%)p14.94( 82.12%)d 2.25( 12.38%)
   121. (0.00001) RY*( 5) O   8           s(  0.35%)p28.97( 10.10%)d99.99( 89.55%)
   122. (0.00000) RY*( 6) O   8           s(  0.04%)p 9.69(  0.38%)d99.99( 99.59%)
   123. (0.00000) RY*( 7) O   8           s(  0.30%)p34.58( 10.50%)d99.99( 89.19%)
   124. (0.00001) RY*( 8) O   8           s(  0.42%)p13.08(  5.53%)d99.99( 94.05%)
   125. (0.00001) RY*( 9) O   8           s(  0.14%)p34.37(  4.82%)d99.99( 95.04%)
   126. (0.00496) RY*( 1) C   9           s(  0.38%)p99.99( 92.42%)d18.71(  7.20%)
                                            0.0000  0.0138  0.0605 -0.0252  0.4708
                                            0.0211 -0.8372  0.0041  0.0224 -0.1367
                                            0.0468  0.0859  0.2077 -0.0245
   127. (0.00412) RY*( 2) C   9           s(  0.78%)p99.99( 93.03%)d 7.89(  6.18%)
                                           -0.0000  0.0111  0.0878 -0.0051  0.7985
                                           -0.0034  0.4983  0.0014  0.2106 -0.1834
                                            0.0074 -0.1441  0.0855 -0.0081
   128. (0.00275) RY*( 3) C   9           s(  7.22%)p11.67( 84.26%)d 1.18(  8.52%)
                                            0.0000  0.0062  0.2686 -0.0199  0.1610
                                            0.0005  0.0834  0.0121 -0.8995 -0.0662
                                           -0.1963  0.0766 -0.0654 -0.1794
   129. (0.00100) RY*( 4) C   9           s( 79.02%)p 0.09(  7.29%)d 0.17( 13.69%)
                                            0.0000 -0.0081  0.8889  0.0114 -0.1804
                                            0.0092  0.0343  0.0082  0.1973  0.0816
                                            0.2096  0.0123  0.2513 -0.1516
   130. (0.00063) RY*( 5) C   9           s(  3.61%)p 0.72(  2.59%)d25.98( 93.80%)
                                            0.0000 -0.0017  0.1900 -0.0251 -0.1285
                                           -0.0374 -0.0552 -0.0042  0.0651 -0.7912
                                            0.0991  0.0052 -0.5148  0.1930
   131. (0.00039) RY*( 6) C   9           s(  0.01%)p 1.00(  4.80%)d19.83( 95.19%)
                                            0.0000  0.0082  0.0047 -0.0215 -0.1724
                                            0.0100  0.0461 -0.0158 -0.1239 -0.2941
                                           -0.2771 -0.2698  0.6316  0.5630
   132. (0.00032) RY*( 7) C   9           s(  0.57%)p 6.07(  3.47%)d99.99( 95.95%)
                                            0.0000 -0.0053  0.0755 -0.0075 -0.0299
                                           -0.0368 -0.1739  0.0069  0.0464  0.0775
                                           -0.2685 -0.8773 -0.2134 -0.2574
   133. (0.00007) RY*( 8) C   9           s(  8.02%)p 0.62(  4.98%)d10.85( 87.00%)
   134. (0.00003) RY*( 9) C   9           s(  0.44%)p17.47(  7.69%)d99.99( 91.87%)
   135. (0.00103) RY*( 1)Cl  10           s( 13.72%)p 2.70( 37.10%)d 3.58( 49.17%)
                                           -0.0000  0.0000  0.0047  0.3704 -0.0000
                                            0.0011 -0.1966 -0.0000 -0.0235  0.4055
                                            0.0000  0.0009  0.4091  0.1657  0.0037
                                           -0.5379  0.1043  0.4050
   136. (0.00068) RY*( 2)Cl  10           s(  1.17%)p29.83( 34.87%)d54.72( 63.96%)
                                           -0.0000  0.0000  0.0003  0.1081 -0.0000
                                           -0.0120  0.5443 -0.0000 -0.0053  0.2249
                                            0.0000  0.0001  0.0414 -0.7689  0.1543
                                           -0.0998  0.1103  0.0504
   137. (0.00051) RY*( 3)Cl  10           s( 42.46%)p 0.87( 36.78%)d 0.49( 20.75%)
                                           -0.0000  0.0000  0.0105  0.6516 -0.0000
                                           -0.0013 -0.1849 -0.0000 -0.0498  0.3962
                                            0.0000  0.0243 -0.4166 -0.0238 -0.1494
                                            0.3895  0.0877 -0.1589
   138. (0.00010) RY*( 4)Cl  10           s(  0.29%)p99.99( 30.11%)d99.99( 69.60%)
   139. (0.00004) RY*( 5)Cl  10           s(  7.89%)p 3.18( 25.05%)d 8.50( 67.06%)
   140. (0.00004) RY*( 6)Cl  10           s(  1.84%)p 1.05(  1.93%)d52.27( 96.22%)
   141. (0.00001) RY*( 7)Cl  10           s(  0.05%)p99.99( 57.02%)d99.99( 42.93%)
   142. (0.00000) RY*( 8)Cl  10           s( 32.46%)p 1.94( 62.84%)d 0.14(  4.70%)
   143. (0.00001) RY*( 9)Cl  10           s(  0.00%)p 1.00( 15.03%)d 5.65( 84.96%)
   144. (0.00102) RY*( 1)Cl  11           s( 17.31%)p 2.33( 40.28%)d 2.45( 42.41%)
                                            0.0000 -0.0000  0.0061  0.4161 -0.0000
                                            0.0213 -0.5153 -0.0000  0.0212 -0.0022
                                           -0.0000  0.0041  0.3693 -0.1578  0.3507
                                            0.3076 -0.2590  0.3384
   145. (0.00068) RY*( 2)Cl  11           s(  0.46%)p81.40( 37.53%)d99.99( 62.01%)
                                           -0.0000  0.0000 -0.0002  0.0679  0.0000
                                           -0.0071  0.1835  0.0000  0.0057 -0.5674
                                            0.0000 -0.0042  0.1399 -0.1350  0.2858
                                            0.0703  0.7012  0.1533
   146. (0.00058) RY*( 3)Cl  11           s( 36.35%)p 0.75( 27.41%)d 1.00( 36.24%)
                                            0.0000 -0.0000  0.0096  0.6029 -0.0000
                                            0.0293 -0.3531 -0.0000  0.0392 -0.1472
                                           -0.0000  0.0257 -0.3531 -0.2416 -0.3821
                                           -0.2483  0.1756 -0.2560
   147. (0.00010) RY*( 4)Cl  11           s(  0.01%)p 1.00( 32.24%)d 2.10( 67.75%)
   148. (0.00006) RY*( 5)Cl  11           s(  3.02%)p 2.49(  7.53%)d29.64( 89.46%)
   149. (0.00004) RY*( 6)Cl  11           s(  7.30%)p 5.11( 37.31%)d 7.59( 55.39%)
   150. (0.00001) RY*( 7)Cl  11           s(  0.22%)p99.99( 37.96%)d99.99( 61.81%)
   151. (0.00000) RY*( 8)Cl  11           s( 17.71%)p 2.28( 40.41%)d 2.37( 41.88%)
   152. (0.00001) RY*( 9)Cl  11           s( 17.51%)p 2.29( 40.04%)d 2.42( 42.45%)
   153. (0.00058) RY*( 1) H  12           s( 97.76%)p 0.02(  2.24%)
                                            0.0054  0.9887  0.1445  0.0339  0.0199
   154. (0.00011) RY*( 2) H  12           s(  0.00%)p 1.00(100.00%)
                                           -0.0003  0.0020  0.0384 -0.6610  0.7494
   155. (0.00007) RY*( 3) H  12           s(  0.02%)p99.99( 99.98%)
   156. (0.00002) RY*( 4) H  12           s(  2.31%)p42.24( 97.69%)
   157. (0.00078) RY*( 1) H  13           s( 98.46%)p 0.02(  1.54%)
                                            0.0054  0.9923  0.0419 -0.1147 -0.0218
   158. (0.00009) RY*( 2) H  13           s(  0.07%)p99.99( 99.93%)
   159. (0.00007) RY*( 3) H  13           s(  0.03%)p99.99( 99.97%)
   160. (0.00002) RY*( 4) H  13           s(  1.53%)p64.47( 98.47%)
   161. (0.00078) RY*( 1) H  14           s( 98.40%)p 0.02(  1.60%)
                                            0.0053  0.9920  0.0425 -0.0356 -0.1136
   162. (0.00010) RY*( 2) H  14           s(  0.06%)p99.99( 99.94%)
   163. (0.00007) RY*( 3) H  14           s(  0.04%)p99.99( 99.96%)
   164. (0.00002) RY*( 4) H  14           s(  1.58%)p62.19( 98.42%)
   165. (0.00131) RY*( 1) H  15           s( 99.58%)p 0.00(  0.42%)
                                            0.0063  0.9979 -0.0183  0.0255  0.0565
   166. (0.00009) RY*( 2) H  15           s(  0.03%)p99.99( 99.97%)
   167. (0.00006) RY*( 3) H  15           s(  0.04%)p99.99( 99.96%)
   168. (0.00002) RY*( 4) H  15           s(  0.44%)p99.99( 99.56%)
   169. (0.00131) RY*( 1) H  16           s( 99.62%)p 0.00(  0.38%)
                                            0.0061  0.9981 -0.0151  0.0568  0.0180
   170. (0.00009) RY*( 2) H  16           s(  0.03%)p99.99( 99.97%)
   171. (0.00006) RY*( 3) H  16           s(  0.02%)p99.99( 99.98%)
   172. (0.00002) RY*( 4) H  16           s(  0.41%)p99.99( 99.59%)
   173. (0.00139) RY*( 1) H  17           s( 99.64%)p 0.00(  0.36%)
                                            0.0063  0.9982 -0.0029 -0.0323 -0.0506
   174. (0.00009) RY*( 2) H  17           s(  0.07%)p99.99( 99.93%)
   175. (0.00006) RY*( 3) H  17           s(  0.00%)p 1.00(100.00%)
   176. (0.00002) RY*( 4) H  17           s(  0.37%)p99.99( 99.63%)
   177. (0.00140) RY*( 1) H  18           s( 99.65%)p 0.00(  0.35%)
                                            0.0064  0.9982 -0.0086 -0.0529 -0.0249
   178. (0.00009) RY*( 2) H  18           s(  0.07%)p99.99( 99.93%)
   179. (0.00006) RY*( 3) H  18           s(  0.02%)p99.99( 99.98%)
   180. (0.00002) RY*( 4) H  18           s(  0.35%)p99.99( 99.65%)
   181. (0.00134) RY*( 1) H  19           s( 99.60%)p 0.00(  0.40%)
                                            0.0061  0.9980 -0.0119  0.0320  0.0528
   182. (0.00009) RY*( 2) H  19           s(  0.06%)p99.99( 99.94%)
   183. (0.00006) RY*( 3) H  19           s(  0.02%)p99.99( 99.98%)
   184. (0.00002) RY*( 4) H  19           s(  0.40%)p99.99( 99.60%)
   185. (0.00135) RY*( 1) H  20           s( 99.64%)p 0.00(  0.36%)
                                            0.0062  0.9982 -0.0077  0.0552  0.0225
   186. (0.00009) RY*( 2) H  20           s(  0.06%)p99.99( 99.94%)
   187. (0.00006) RY*( 3) H  20           s(  0.01%)p 1.00( 99.99%)
   188. (0.00002) RY*( 4) H  20           s(  0.38%)p99.99( 99.62%)
   189. (0.00133) RY*( 1) H  21           s( 99.60%)p 0.00(  0.40%)
                                            0.0062  0.9980 -0.0100 -0.0330 -0.0530
   190. (0.00009) RY*( 2) H  21           s(  0.06%)p99.99( 99.94%)
   191. (0.00006) RY*( 3) H  21           s(  0.03%)p99.99( 99.97%)
   192. (0.00002) RY*( 4) H  21           s(  0.40%)p99.99( 99.60%)
   193. (0.00151) RY*( 1) H  22           s( 99.65%)p 0.00(  0.35%)
                                            0.0070  0.9982 -0.0318 -0.0446 -0.0231
   194. (0.00009) RY*( 2) H  22           s(  0.01%)p99.99( 99.99%)
   195. (0.00007) RY*( 3) H  22           s(  0.19%)p99.99( 99.81%)
   196. (0.00002) RY*( 4) H  22           s(  0.24%)p99.99( 99.76%)
   197. (0.00158) RY*( 1) H  23           s( 99.63%)p 0.00(  0.37%)
                                            0.0062  0.9981 -0.0172  0.0386  0.0434
   198. (0.00008) RY*( 2) H  23           s(  0.05%)p99.99( 99.95%)
   199. (0.00005) RY*( 3) H  23           s(  0.07%)p99.99( 99.93%)
   200. (0.00002) RY*( 4) H  23           s(  0.34%)p99.99( 99.66%)
   201. (0.00162) RY*( 1) H  24           s( 99.19%)p 0.01(  0.81%)
                                            0.0062  0.9959 -0.0676  0.0597 -0.0008
   202. (0.00009) RY*( 2) H  24           s(  0.03%)p99.99( 99.97%)
   203. (0.00006) RY*( 3) H  24           s(  0.49%)p99.99( 99.51%)
   204. (0.00002) RY*( 4) H  24           s(  0.39%)p99.99( 99.61%)
   205. (0.00280) RY*( 1) H  25           s( 99.93%)p 0.00(  0.07%)
                                            0.0052  0.9996 -0.0243 -0.0091 -0.0024
   206. (0.00008) RY*( 2) H  25           s(  0.05%)p99.99( 99.95%)
   207. (0.00004) RY*( 3) H  25           s(  0.05%)p99.99( 99.95%)
   208. (0.00002) RY*( 4) H  25           s(  0.07%)p99.99( 99.93%)
   209. (0.00160) RY*( 1) H  26           s( 94.42%)p 0.06(  5.58%)
                                            0.0252  0.9714 -0.1793 -0.1353  0.0728
   210. (0.00070) RY*( 2) H  26           s(  1.27%)p77.72( 98.73%)
                                            0.0017  0.1127  0.5345 -0.3162 -0.7756
   211. (0.00051) RY*( 3) H  26           s(  0.51%)p99.99( 99.49%)
                                            0.0028  0.0713 -0.3903  0.7302 -0.5563
   212. (0.00002) RY*( 4) H  26           s(  4.28%)p22.38( 95.72%)
   213. (0.00170) RY*( 1) H  27           s( 97.42%)p 0.03(  2.58%)
                                           -0.0019  0.9870  0.0241 -0.0296 -0.1561
   214. (0.00013) RY*( 2) H  27           s(  0.88%)p99.99( 99.12%)
                                            0.0248  0.0906 -0.8958 -0.0015  0.4345
   215. (0.00013) RY*( 3) H  27           s(  0.41%)p99.99( 99.59%)
                                            0.0121  0.0626  0.1170  0.9638  0.2308
   216. (0.00007) RY*( 4) H  27           s(  1.54%)p63.93( 98.46%)
   217. (0.00320) BD*( 1) C   1 - C   2  
                ( 51.18%)   0.7154* C   1 s( 29.52%)p 2.39( 70.44%)d 0.00(  0.05%)
                                            0.0004  0.5432  0.0071 -0.7081  0.0018
                                            0.3224  0.0119  0.3142  0.0102 -0.0119
                                           -0.0115  0.0053  0.0114 -0.0066
                ( 48.82%)  -0.6987* C   2 s( 28.21%)p 2.54( 71.75%)d 0.00(  0.04%)
                                            0.0002  0.5309  0.0141  0.7155  0.0112
                                           -0.3245  0.0095 -0.3161  0.0078 -0.0125
                                           -0.0115  0.0064  0.0093 -0.0057
   218. (0.00237) BD*( 1) C   1 - H  12  
                ( 38.22%)   0.6182* C   1 s( 23.83%)p 3.19( 76.12%)d 0.00(  0.04%)
                                           -0.0000 -0.4882 -0.0042 -0.7018 -0.0033
                                           -0.4062  0.0102 -0.3218  0.0091 -0.0138
                                           -0.0112 -0.0063 -0.0072  0.0058
                ( 61.78%)  -0.7860* H  12 s( 99.91%)p 0.00(  0.09%)
                                           -0.9995  0.0011  0.0250  0.0137  0.0103
   219. (0.00410) BD*( 1) C   1 - H  13  
                ( 38.64%)   0.6216* C   1 s( 23.29%)p 3.29( 76.67%)d 0.00(  0.04%)
                                            0.0000  0.4826 -0.0047  0.0682  0.0174
                                           -0.8510  0.0020  0.1934 -0.0062 -0.0014
                                            0.0009 -0.0079 -0.0164 -0.0087
                ( 61.36%)  -0.7834* H  13 s( 99.92%)p 0.00(  0.08%)
                                            0.9996 -0.0021 -0.0051  0.0279 -0.0056
   220. (0.00410) BD*( 1) C   1 - H  14  
                ( 38.67%)   0.6218* C   1 s( 23.33%)p 3.28( 76.63%)d 0.00(  0.04%)
                                            0.0000  0.4830 -0.0043  0.0189  0.0180
                                            0.0776 -0.0051 -0.8715  0.0014  0.0003
                                            0.0009 -0.0035  0.0001  0.0202
                ( 61.33%)  -0.7831* H  14 s( 99.92%)p 0.00(  0.08%)
                                            0.9996 -0.0019 -0.0042 -0.0020  0.0288
   221. (0.00742) BD*( 1) C   2 - C   3  
                ( 50.92%)   0.7136* C   2 s( 27.96%)p 2.57( 71.98%)d 0.00(  0.06%)
                                            0.0003  0.5287  0.0070 -0.6968 -0.0031
                                           -0.3808 -0.0044 -0.2987 -0.0040  0.0153
                                            0.0122  0.0069  0.0097 -0.0075
                ( 49.08%)  -0.7006* C   3 s( 28.67%)p 2.49( 71.28%)d 0.00(  0.05%)
                                            0.0003  0.5353  0.0101  0.6932 -0.0006
                                            0.3791 -0.0017  0.2977 -0.0011  0.0144
                                            0.0118  0.0066  0.0091 -0.0070
   222. (0.00851) BD*( 1) C   2 - H  15  
                ( 38.33%)   0.6191* C   2 s( 21.90%)p 3.56( 78.05%)d 0.00(  0.04%)
                                            0.0001 -0.4679  0.0083 -0.0126 -0.0084
                                            0.0649 -0.0132 -0.8808  0.0039 -0.0001
                                            0.0004  0.0038  0.0001 -0.0208
                ( 61.67%)  -0.7853* H  15 s( 99.91%)p 0.00(  0.09%)
                                           -0.9995  0.0046  0.0012 -0.0006  0.0296
   223. (0.00853) BD*( 1) C   2 - H  16  
                ( 38.28%)   0.6187* C   2 s( 21.94%)p 3.56( 78.02%)d 0.00(  0.04%)
                                            0.0001 -0.4683  0.0087  0.0376 -0.0097
                                           -0.8628  0.0023  0.1845 -0.0131  0.0031
                                           -0.0010  0.0083  0.0168  0.0087
                ( 61.72%)  -0.7856* H  16 s( 99.91%)p 0.00(  0.09%)
                                           -0.9996  0.0045  0.0009  0.0291 -0.0044
   224. (0.00640) BD*( 1) C   3 - C   4  
                ( 50.47%)   0.7104* C   3 s( 28.05%)p 2.56( 71.90%)d 0.00(  0.05%)
                                            0.0003  0.5295  0.0115 -0.7193  0.0009
                                            0.3220  0.0021  0.3128  0.0015 -0.0129
                                           -0.0120  0.0057  0.0115 -0.0067
                ( 49.53%)  -0.7038* C   4 s( 28.60%)p 2.49( 71.35%)d 0.00(  0.05%)
                                            0.0003  0.5347  0.0098  0.7151 -0.0023
                                           -0.3217  0.0006 -0.3139  0.0007 -0.0129
                                           -0.0120  0.0062  0.0102 -0.0061
   225. (0.00900) BD*( 1) C   3 - H  17  
                ( 38.21%)   0.6182* C   3 s( 21.64%)p 3.62( 78.31%)d 0.00(  0.04%)
                                           -0.0001  0.4651 -0.0078 -0.0139  0.0039
                                            0.0623 -0.0119 -0.8826  0.0019 -0.0003
                                            0.0017 -0.0034  0.0002  0.0208
                ( 61.79%)  -0.7860* H  17 s( 99.91%)p 0.00(  0.09%)
                                            0.9995 -0.0048 -0.0018 -0.0008  0.0297
   226. (0.00896) BD*( 1) C   3 - H  18  
                ( 38.15%)   0.6176* C   3 s( 21.67%)p 3.61( 78.29%)d 0.00(  0.04%)
                                           -0.0001  0.4654 -0.0080  0.0349  0.0026
                                           -0.8647  0.0006  0.1836 -0.0122 -0.0012
                                            0.0005 -0.0082 -0.0170 -0.0090
                ( 61.85%)  -0.7865* H  18 s( 99.91%)p 0.00(  0.09%)
                                            0.9995 -0.0050 -0.0017  0.0292 -0.0047
   227. (0.00609) BD*( 1) C   4 - C   5  
                ( 50.71%)   0.7121* C   4 s( 27.97%)p 2.57( 71.98%)d 0.00(  0.05%)
                                            0.0003  0.5287  0.0117 -0.6971  0.0014
                                           -0.3832 -0.0017 -0.2949 -0.0015  0.0143
                                            0.0113  0.0065  0.0089 -0.0072
                ( 49.29%)  -0.7021* C   5 s( 28.80%)p 2.47( 71.15%)d 0.00(  0.05%)
                                            0.0003  0.5366  0.0099  0.6907 -0.0042
                                            0.3848 -0.0018  0.2939 -0.0010  0.0140
                                            0.0108  0.0070  0.0075 -0.0065
   228. (0.00874) BD*( 1) C   4 - H  19  
                ( 38.20%)   0.6180* C   4 s( 21.71%)p 3.60( 78.24%)d 0.00(  0.04%)
                                            0.0001 -0.4659  0.0083 -0.0124 -0.0018
                                            0.0597 -0.0123 -0.8824  0.0020  0.0001
                                           -0.0003  0.0034  0.0000 -0.0207
                ( 61.80%)  -0.7861* H  19 s( 99.91%)p 0.00(  0.09%)
                                           -0.9996  0.0046  0.0008 -0.0005  0.0296
   229. (0.00882) BD*( 1) C   4 - H  20  
                ( 38.26%)   0.6185* C   4 s( 21.75%)p 3.60( 78.21%)d 0.00(  0.04%)
                                            0.0001 -0.4662  0.0083  0.0421 -0.0033
                                           -0.8632 -0.0001  0.1871 -0.0124  0.0026
                                           -0.0008  0.0083  0.0169  0.0089
                ( 61.74%)  -0.7858* H  20 s( 99.91%)p 0.00(  0.09%)
                                           -0.9995  0.0047  0.0006  0.0292 -0.0048
   230. (0.00639) BD*( 1) C   5 - C   6  
                ( 51.23%)   0.7158* C   5 s( 27.34%)p 2.66( 72.61%)d 0.00(  0.05%)
                                            0.0003  0.5227  0.0117 -0.7217  0.0038
                                            0.3287  0.0042  0.3117  0.0028 -0.0133
                                           -0.0119  0.0058  0.0113 -0.0071
                ( 48.77%)  -0.6983* C   6 s( 28.86%)p 2.46( 71.09%)d 0.00(  0.04%)
                                            0.0002  0.5372  0.0082  0.7103 -0.0041
                                           -0.3284  0.0049 -0.3139  0.0015 -0.0120
                                           -0.0124  0.0073  0.0081 -0.0055
   231. (0.00860) BD*( 1) C   5 - H  21  
                ( 38.27%)   0.6186* C   5 s( 21.66%)p 3.62( 78.30%)d 0.00(  0.04%)
                                           -0.0001  0.4653 -0.0089 -0.0180  0.0056
                                            0.0584 -0.0122 -0.8827  0.0020 -0.0004
                                            0.0022 -0.0034  0.0002  0.0205
                ( 61.73%)  -0.7857* H  21 s( 99.91%)p 0.00(  0.09%)
                                            0.9996 -0.0047 -0.0017 -0.0006  0.0295
   232. (0.00852) BD*( 1) C   5 - H  22  
                ( 37.66%)   0.6137* C   5 s( 22.24%)p 3.50( 77.72%)d 0.00(  0.04%)
                                           -0.0001  0.4715 -0.0078  0.0319  0.0030
                                           -0.8600 -0.0005  0.1909 -0.0121 -0.0004
                                            0.0001 -0.0086 -0.0168 -0.0087
                ( 62.34%)  -0.7896* H  22 s( 99.91%)p 0.00(  0.09%)
                                            0.9995 -0.0058 -0.0007  0.0297 -0.0053
   233. (0.01299) BD*( 1) C   6 - C   7  
                ( 52.08%)   0.7217* C   6 s( 26.62%)p 2.75( 73.32%)d 0.00(  0.05%)
                                            0.0005  0.5158  0.0136 -0.7011  0.0014
                                           -0.4008 -0.0051 -0.2846 -0.0055  0.0158
                                            0.0108  0.0068  0.0085 -0.0078
                ( 47.92%)  -0.6922* C   7 s( 30.05%)p 2.33( 69.91%)d 0.00(  0.04%)
                                            0.0000  0.5482  0.0006  0.6830 -0.0105
                                            0.3900 -0.0099  0.2833 -0.0056  0.0120
                                            0.0106  0.0076  0.0070 -0.0050
   234. (0.00864) BD*( 1) C   6 - H  23  
                ( 37.67%)   0.6138* C   6 s( 21.95%)p 3.55( 78.01%)d 0.00(  0.04%)
                                            0.0002 -0.4684  0.0087 -0.0136 -0.0073
                                            0.0478 -0.0147 -0.8817  0.0024 -0.0004
                                            0.0018  0.0037  0.0003 -0.0199
                ( 62.33%)  -0.7895* H  23 s( 99.91%)p 0.00(  0.09%)
                                           -0.9995  0.0049  0.0024 -0.0005  0.0298
   235. (0.00764) BD*( 1) C   6 - H  24  
                ( 37.33%)   0.6110* C   6 s( 22.59%)p 3.43( 77.37%)d 0.00(  0.04%)
                                            0.0001 -0.4752  0.0060  0.0554 -0.0074
                                           -0.8533 -0.0023  0.2054 -0.0149  0.0042
                                           -0.0017  0.0099  0.0153  0.0078
                ( 62.67%)  -0.7917* H  24 s( 99.91%)p 0.00(  0.09%)
                                           -0.9995  0.0044 -0.0008  0.0300 -0.0049
   236. (0.01656) BD*( 1) C   7 - O   8  
                ( 68.09%)   0.8252* C   7 s( 19.75%)p 4.05( 79.95%)d 0.02(  0.30%)
                                           -0.0002  0.4435  0.0284  0.0304  0.0157
                                           -0.8572 -0.0375  0.2493  0.0015  0.0011
                                           -0.0017 -0.0278 -0.0421 -0.0204
                ( 31.91%)  -0.5649* O   8 s( 33.11%)p 2.02( 66.83%)d 0.00(  0.07%)
                                           -0.0001  0.5754 -0.0005 -0.0546  0.0059
                                            0.7704 -0.0009 -0.2677  0.0002 -0.0108
                                            0.0060 -0.0161 -0.0146 -0.0073
   237. (0.02675) BD*( 1) C   7 - C   9  
                ( 52.30%)   0.7232* C   7 s( 27.07%)p 2.69( 72.84%)d 0.00(  0.08%)
                                            0.0003  0.5202  0.0138 -0.7289 -0.0058
                                            0.3294 -0.0008  0.2975 -0.0055 -0.0153
                                           -0.0150  0.0067  0.0159 -0.0091
                ( 47.70%)  -0.6907* C   9 s( 34.10%)p 1.93( 65.83%)d 0.00(  0.07%)
                                            0.0004  0.5839  0.0069  0.6704  0.0026
                                           -0.3199 -0.0137 -0.3261 -0.0080 -0.0140
                                           -0.0158  0.0081  0.0092 -0.0079
   238. (0.01838) BD*( 1) C   7 - H  25  
                ( 37.49%)   0.6123* C   7 s( 23.17%)p 3.31( 76.78%)d 0.00(  0.05%)
                                           -0.0003  0.4809 -0.0201 -0.0184  0.0081
                                           -0.0072 -0.0105 -0.8759  0.0050  0.0003
                                            0.0046 -0.0017  0.0017  0.0222
                ( 62.51%)  -0.7907* H  25 s( 99.89%)p 0.00(  0.11%)
                                            0.9995 -0.0051  0.0014 -0.0021  0.0326
   239. (0.00895) BD*( 1) O   8 - H  26  
                ( 24.40%)   0.4939* O   8 s( 21.02%)p 3.75( 78.90%)d 0.00(  0.08%)
                                           -0.0002 -0.4581 -0.0167  0.6966  0.0121
                                            0.4826  0.0347  0.2636 -0.0019 -0.0099
                                           -0.0177 -0.0066 -0.0187  0.0054
                ( 75.60%)  -0.8695* H  26 s( 99.52%)p 0.00(  0.48%)
                                           -0.9975  0.0121 -0.0524 -0.0406 -0.0200
   240. (0.02652) BD*( 1) C   9 -Cl  10  
                ( 53.77%)   0.7332* C   9 s( 19.94%)p 4.00( 79.81%)d 0.01(  0.25%)
                                            0.0000  0.4465  0.0039 -0.1351 -0.0161
                                            0.8317  0.0123 -0.2960  0.0057 -0.0103
                                            0.0020 -0.0280 -0.0377 -0.0150
                ( 46.23%)  -0.6800*Cl  10 s( 16.23%)p 5.13( 83.22%)d 0.03(  0.54%)
                                           -0.0000  0.0001  0.4012 -0.0365 -0.0000
                                            0.0919 -0.0007  0.0001 -0.8636 -0.0302
                                           -0.0000  0.2776  0.0094 -0.0141  0.0029
                                           -0.0352 -0.0564 -0.0282
   241. (0.03244) BD*( 1) C   9 -Cl  11  
                ( 54.93%)   0.7411* C   9 s( 17.97%)p 4.55( 81.78%)d 0.01(  0.25%)
                                            0.0000  0.4239 -0.0001 -0.7265 -0.0119
                                           -0.4498  0.0108 -0.2955  0.0096  0.0363
                                            0.0221  0.0163  0.0149 -0.0156
                ( 45.07%)  -0.6714*Cl  11 s( 15.76%)p 5.31( 83.74%)d 0.03(  0.51%)
                                           -0.0000  0.0001  0.3954 -0.0347 -0.0000
                                            0.7040  0.0210 -0.0000  0.5119  0.0204
                                           -0.0000  0.2806  0.0089  0.0527  0.0272
                                            0.0196  0.0205 -0.0277
   242. (0.01509) BD*( 1) C   9 - H  27  
                ( 35.12%)   0.5927* C   9 s( 27.95%)p 2.58( 72.04%)d 0.00(  0.01%)
                                            0.0001 -0.5286  0.0054  0.0427  0.0145
                                           -0.0107 -0.0056 -0.8474 -0.0104  0.0001
                                            0.0018 -0.0002  0.0007 -0.0116
                ( 64.88%)  -0.8055* H  27 s( 99.75%)p 0.00(  0.25%)
                                           -0.9988  0.0060 -0.0030  0.0007  0.0495


 NHO Directionality and "Bond Bending" (deviations from line of nuclear centers)

         [Thresholds for printing:  angular deviation  >  1.0 degree]
                                    hybrid p-character > 25.0%
                                    orbital occupancy  >  0.10e

                                Line of Centers        Hybrid 1              Hybrid 2
                                ---------------  -------------------   ------------------
                NBO               Theta   Phi    Theta   Phi    Dev    Theta   Phi    Dev
 ========================================================================================
     1. BD (   1) C   1 - C   2    68.1  155.7    67.5  154.7   1.2    111.3  336.6   1.0
    18. BD (   1) C   6 - H  23     3.4  279.6     2.5  302.2   1.5      --     --    --
    19. BD (   1) C   6 - H  24   103.7   94.0   102.5   93.2   1.4      --     --    --
    20. BD (   1) C   7 - O   8    72.1  273.4    74.4  272.9   2.3    109.1   93.6   1.2
    21. BD (   1) C   7 - C   9    69.6  154.2    70.1  155.9   1.7    114.0  333.6   3.6
    22. BD (   1) C   7 - H  25   175.7  122.6   178.7  239.9   5.0      --     --    --
    23. BD (   1) O   8 - H  26   109.4  210.5   106.6  216.1   6.1      --     --    --
    24. BD (   1) C   9 -Cl  10   107.6   96.8   108.7  100.2   3.4      --     --    --
    25. BD (   1) C   9 -Cl  11   107.2  214.9   108.4  210.7   4.2     72.2   36.3   1.4
    26. BD (   1) C   9 - H  27     1.3  198.7     4.0  164.1   3.0      --     --    --
    46. LP (   1) O   8             --     --     44.3  326.5   --       --     --    --
    47. LP (   2) O   8             --     --    139.8  331.9   --       --     --    --
    49. LP (   2)Cl  10             --     --     29.6  147.5   --       --     --    --
    50. LP (   3)Cl  10             --     --     69.4   15.3   --       --     --    --
    52. LP (   2)Cl  11             --     --     22.1  182.9   --       --     --    --
    53. LP (   3)Cl  11             --     --     79.6  299.9   --       --     --    --


 Second Order Perturbation Theory Analysis of Fock Matrix in NBO Basis

     Threshold for printing:   0.25 kcal/mol
                                                                              E(2)  E(j)-E(i) F(i,j)
         Donor NBO (i)                     Acceptor NBO (j)                 kcal/mol   a.u.    a.u. 
 ===================================================================================================

 within unit  1
   1. BD (   1) C   1 - C   2        / 74. RY*(   3) C   3                    0.52    1.52    0.035
   1. BD (   1) C   1 - C   2        /221. BD*(   1) C   2 - C   3            0.52    0.99    0.029
   1. BD (   1) C   1 - C   2        /222. BD*(   1) C   2 - H  15            0.28    1.05    0.022
   1. BD (   1) C   1 - C   2        /223. BD*(   1) C   2 - H  16            0.30    1.05    0.023
   1. BD (   1) C   1 - C   2        /224. BD*(   1) C   3 - C   4            1.21    0.98    0.044
   2. BD (   1) C   1 - H  12        /221. BD*(   1) C   2 - C   3            1.76    0.87    0.049
   3. BD (   1) C   1 - H  13        /223. BD*(   1) C   2 - H  16            1.58    0.93    0.048
   4. BD (   1) C   1 - H  14        /222. BD*(   1) C   2 - H  15            1.58    0.92    0.048
   5. BD (   1) C   2 - C   3        / 54. RY*(   1) C   1                    0.63    1.42    0.038
   5. BD (   1) C   2 - C   3        / 83. RY*(   3) C   4                    0.49    1.52    0.035
   5. BD (   1) C   2 - C   3        /217. BD*(   1) C   1 - C   2            0.43    1.01    0.027
   5. BD (   1) C   2 - C   3        /218. BD*(   1) C   1 - H  12            0.76    1.07    0.036
   5. BD (   1) C   2 - C   3        /224. BD*(   1) C   3 - C   4            0.60    1.00    0.031
   5. BD (   1) C   2 - C   3        /225. BD*(   1) C   3 - H  17            0.30    1.05    0.022
   5. BD (   1) C   2 - C   3        /226. BD*(   1) C   3 - H  18            0.28    1.05    0.022
   5. BD (   1) C   2 - C   3        /227. BD*(   1) C   4 - C   5            1.09    0.99    0.041
   6. BD (   1) C   2 - H  15        / 55. RY*(   2) C   1                    0.29    1.42    0.026
   6. BD (   1) C   2 - H  15        /220. BD*(   1) C   1 - H  14            1.53    0.94    0.048
   6. BD (   1) C   2 - H  15        /225. BD*(   1) C   3 - H  17            1.67    0.91    0.049
   7. BD (   1) C   2 - H  16        / 55. RY*(   2) C   1                    0.29    1.42    0.026
   7. BD (   1) C   2 - H  16        / 73. RY*(   2) C   3                    0.27    1.49    0.025
   7. BD (   1) C   2 - H  16        /219. BD*(   1) C   1 - H  13            1.53    0.94    0.048
   7. BD (   1) C   2 - H  16        /226. BD*(   1) C   3 - H  18            1.68    0.91    0.050
   8. BD (   1) C   3 - C   4        / 63. RY*(   1) C   2                    0.58    1.46    0.037
   8. BD (   1) C   3 - C   4        / 92. RY*(   3) C   5                    0.58    1.50    0.037
   8. BD (   1) C   3 - C   4        /217. BD*(   1) C   1 - C   2            0.99    1.02    0.040
   8. BD (   1) C   3 - C   4        /221. BD*(   1) C   2 - C   3            0.53    1.01    0.029
   8. BD (   1) C   3 - C   4        /226. BD*(   1) C   3 - H  18            0.26    1.05    0.021
   8. BD (   1) C   3 - C   4        /227. BD*(   1) C   4 - C   5            0.58    1.00    0.031
   8. BD (   1) C   3 - C   4        /228. BD*(   1) C   4 - H  19            0.29    1.05    0.022
   8. BD (   1) C   3 - C   4        /229. BD*(   1) C   4 - H  20            0.31    1.04    0.023
   8. BD (   1) C   3 - C   4        /230. BD*(   1) C   5 - C   6            1.11    0.98    0.042
   9. BD (   1) C   3 - H  17        / 64. RY*(   2) C   2                    0.28    1.49    0.026
   9. BD (   1) C   3 - H  17        / 81. RY*(   1) C   4                    0.31    1.49    0.027
   9. BD (   1) C   3 - H  17        /222. BD*(   1) C   2 - H  15            1.51    0.94    0.048
   9. BD (   1) C   3 - H  17        /228. BD*(   1) C   4 - H  19            1.62    0.92    0.049
  10. BD (   1) C   3 - H  18        / 64. RY*(   2) C   2                    0.26    1.49    0.025
  10. BD (   1) C   3 - H  18        /223. BD*(   1) C   2 - H  16            1.52    0.94    0.048
  10. BD (   1) C   3 - H  18        /229. BD*(   1) C   4 - H  20            1.62    0.92    0.049
  11. BD (   1) C   4 - C   5        / 72. RY*(   1) C   3                    0.36    1.42    0.028
  11. BD (   1) C   4 - C   5        / 74. RY*(   3) C   3                    0.26    1.55    0.025
  11. BD (   1) C   4 - C   5        /101. RY*(   3) C   6                    0.57    1.50    0.037
  11. BD (   1) C   4 - C   5        /221. BD*(   1) C   2 - C   3            1.00    1.01    0.040
  11. BD (   1) C   4 - C   5        /224. BD*(   1) C   3 - C   4            0.53    1.01    0.029
  11. BD (   1) C   4 - C   5        /228. BD*(   1) C   4 - H  19            0.26    1.05    0.021
  11. BD (   1) C   4 - C   5        /230. BD*(   1) C   5 - C   6            0.62    0.99    0.031
  11. BD (   1) C   4 - C   5        /231. BD*(   1) C   5 - H  21            0.33    1.04    0.023
  11. BD (   1) C   4 - C   5        /232. BD*(   1) C   5 - H  22            0.33    1.05    0.023
  11. BD (   1) C   4 - C   5        /233. BD*(   1) C   6 - C   7            1.22    0.96    0.043
  12. BD (   1) C   4 - H  19        / 73. RY*(   2) C   3                    0.33    1.51    0.029
  12. BD (   1) C   4 - H  19        /225. BD*(   1) C   3 - H  17            1.56    0.93    0.048
  12. BD (   1) C   4 - H  19        /231. BD*(   1) C   5 - H  21            1.62    0.91    0.049
  13. BD (   1) C   4 - H  20        / 91. RY*(   2) C   5                    0.30    1.48    0.027
  13. BD (   1) C   4 - H  20        /226. BD*(   1) C   3 - H  18            1.53    0.93    0.048
  13. BD (   1) C   4 - H  20        /232. BD*(   1) C   5 - H  22            1.59    0.93    0.048
  14. BD (   1) C   5 - C   6        / 82. RY*(   2) C   4                    0.28    1.43    0.025
  14. BD (   1) C   5 - C   6        / 83. RY*(   3) C   4                    0.31    1.54    0.028
  14. BD (   1) C   5 - C   6        /110. RY*(   3) C   7                    0.32    1.52    0.028
  14. BD (   1) C   5 - C   6        /224. BD*(   1) C   3 - C   4            0.99    1.02    0.040
  14. BD (   1) C   5 - C   6        /227. BD*(   1) C   4 - C   5            0.53    1.02    0.029
  14. BD (   1) C   5 - C   6        /232. BD*(   1) C   5 - H  22            0.26    1.07    0.021
  14. BD (   1) C   5 - C   6        /233. BD*(   1) C   6 - C   7            0.57    0.97    0.030
  14. BD (   1) C   5 - C   6        /234. BD*(   1) C   6 - H  23            0.36    1.04    0.024
  14. BD (   1) C   5 - C   6        /235. BD*(   1) C   6 - H  24            0.40    1.05    0.026
  14. BD (   1) C   5 - C   6        /237. BD*(   1) C   7 - C   9            1.42    0.90    0.046
  15. BD (   1) C   5 - H  21        /228. BD*(   1) C   4 - H  19            1.52    0.93    0.048
  15. BD (   1) C   5 - H  21        /234. BD*(   1) C   6 - H  23            1.64    0.91    0.049
  16. BD (   1) C   5 - H  22        / 81. RY*(   1) C   4                    0.35    1.51    0.029
  16. BD (   1) C   5 - H  22        /100. RY*(   2) C   6                    0.34    1.40    0.028
  16. BD (   1) C   5 - H  22        /229. BD*(   1) C   4 - H  20            1.52    0.93    0.048
  16. BD (   1) C   5 - H  22        /235. BD*(   1) C   6 - H  24            1.62    0.92    0.049
  17. BD (   1) C   6 - C   7        / 90. RY*(   1) C   5                    0.47    1.44    0.033
  17. BD (   1) C   6 - C   7        /117. RY*(   1) O   8                    0.25    1.83    0.027
  17. BD (   1) C   6 - C   7        /118. RY*(   2) O   8                    0.26    1.89    0.028
  17. BD (   1) C   6 - C   7        /127. RY*(   2) C   9                    0.33    1.32    0.027
  17. BD (   1) C   6 - C   7        /227. BD*(   1) C   4 - C   5            0.90    1.05    0.039
  17. BD (   1) C   6 - C   7        /230. BD*(   1) C   5 - C   6            0.53    1.04    0.030
  17. BD (   1) C   6 - C   7        /235. BD*(   1) C   6 - H  24            0.26    1.09    0.021
  17. BD (   1) C   6 - C   7        /237. BD*(   1) C   7 - C   9            0.67    0.93    0.032
  17. BD (   1) C   6 - C   7        /238. BD*(   1) C   7 - H  25            0.42    1.05    0.027
  17. BD (   1) C   6 - C   7        /239. BD*(   1) O   8 - H  26            1.00    1.03    0.041
  17. BD (   1) C   6 - C   7        /241. BD*(   1) C   9 -Cl  11            1.59    0.69    0.042
  18. BD (   1) C   6 - H  23        / 91. RY*(   2) C   5                    0.36    1.50    0.030
  18. BD (   1) C   6 - H  23        /109. RY*(   2) C   7                    0.34    1.19    0.026
  18. BD (   1) C   6 - H  23        /231. BD*(   1) C   5 - H  21            1.48    0.94    0.047
  18. BD (   1) C   6 - H  23        /236. BD*(   1) C   7 - O   8            0.36    0.74    0.021
  18. BD (   1) C   6 - H  23        /238. BD*(   1) C   7 - H  25            1.69    0.90    0.049
  19. BD (   1) C   6 - H  24        / 91. RY*(   2) C   5                    0.26    1.51    0.025
  19. BD (   1) C   6 - H  24        /232. BD*(   1) C   5 - H  22            1.44    0.96    0.047
  19. BD (   1) C   6 - H  24        /236. BD*(   1) C   7 - O   8            2.37    0.75    0.053
  20. BD (   1) C   7 - O   8        /235. BD*(   1) C   6 - H  24            0.67    1.35    0.038
  20. BD (   1) C   7 - O   8        /240. BD*(   1) C   9 -Cl  10            1.09    0.97    0.042
  21. BD (   1) C   7 - C   9        / 99. RY*(   1) C   6                    0.73    1.46    0.041
  21. BD (   1) C   7 - C   9        /230. BD*(   1) C   5 - C   6            0.89    1.11    0.040
  21. BD (   1) C   7 - C   9        /233. BD*(   1) C   6 - C   7            0.82    1.08    0.038
  21. BD (   1) C   7 - C   9        /238. BD*(   1) C   7 - H  25            0.25    1.12    0.021
  21. BD (   1) C   7 - C   9        /242. BD*(   1) C   9 - H  27            0.31    1.14    0.024
  22. BD (   1) C   7 - H  25        /100. RY*(   2) C   6                    0.46    1.46    0.033
  22. BD (   1) C   7 - H  25        /126. RY*(   1) C   9                    0.42    1.15    0.028
  22. BD (   1) C   7 - H  25        /233. BD*(   1) C   6 - C   7            0.31    0.90    0.021
  22. BD (   1) C   7 - H  25        /234. BD*(   1) C   6 - H  23            1.41    0.98    0.047
  22. BD (   1) C   7 - H  25        /242. BD*(   1) C   9 - H  27            1.55    0.96    0.049
  23. BD (   1) O   8 - H  26        /100. RY*(   2) C   6                    0.27    1.69    0.027
  23. BD (   1) O   8 - H  26        /108. RY*(   1) C   7                    0.65    1.46    0.039
  23. BD (   1) O   8 - H  26        /112. RY*(   5) C   7                    0.26    2.80    0.034
  23. BD (   1) O   8 - H  26        /233. BD*(   1) C   6 - C   7            1.48    1.13    0.052
  24. BD (   1) C   9 -Cl  10        /236. BD*(   1) C   7 - O   8            1.41    0.98    0.047
  25. BD (   1) C   9 -Cl  11        /233. BD*(   1) C   6 - C   7            1.21    1.08    0.046
  26. BD (   1) C   9 - H  27        /108. RY*(   1) C   7                    0.46    1.28    0.031
  26. BD (   1) C   9 - H  27        /135. RY*(   1)Cl  10                    0.37    1.40    0.029
  26. BD (   1) C   9 - H  27        /144. RY*(   1)Cl  11                    0.27    1.39    0.024
  26. BD (   1) C   9 - H  27        /237. BD*(   1) C   7 - C   9            0.27    0.88    0.020
  26. BD (   1) C   9 - H  27        /238. BD*(   1) C   7 - H  25            1.30    0.99    0.046
  27. CR (   1) C   1                / 63. RY*(   1) C   2                    0.27   10.91    0.069
  27. CR (   1) C   1                /153. RY*(   1) H  12                    0.39   10.51    0.081
  27. CR (   1) C   1                /157. RY*(   1) H  13                    0.34   10.50    0.075
  27. CR (   1) C   1                /161. RY*(   1) H  14                    0.35   10.50    0.076
  28. CR (   1) C   2                / 56. RY*(   3) C   1                    0.65   10.61    0.104
  28. CR (   1) C   2                / 72. RY*(   1) C   3                    0.41   10.87    0.084
  28. CR (   1) C   2                /165. RY*(   1) H  15                    0.33   10.48    0.074
  28. CR (   1) C   2                /169. RY*(   1) H  16                    0.32   10.47    0.074
  29. CR (   1) C   3                / 66. RY*(   4) C   2                    0.44   11.00    0.088
  29. CR (   1) C   3                / 82. RY*(   2) C   4                    0.37   10.88    0.080
  29. CR (   1) C   3                / 84. RY*(   4) C   4                    0.28   10.86    0.069
  29. CR (   1) C   3                /173. RY*(   1) H  17                    0.33   10.48    0.074
  29. CR (   1) C   3                /177. RY*(   1) H  18                    0.33   10.48    0.074
  30. CR (   1) C   4                / 72. RY*(   1) C   3                    0.30   10.89    0.072
  30. CR (   1) C   4                / 75. RY*(   4) C   3                    0.37   10.83    0.080
  30. CR (   1) C   4                / 90. RY*(   1) C   5                    0.35   10.86    0.078
  30. CR (   1) C   4                /181. RY*(   1) H  19                    0.33   10.49    0.074
  30. CR (   1) C   4                /185. RY*(   1) H  20                    0.33   10.49    0.074
  31. CR (   1) C   5                / 82. RY*(   2) C   4                    0.33   10.89    0.076
  31. CR (   1) C   5                / 84. RY*(   4) C   4                    0.32   10.88    0.075
  31. CR (   1) C   5                / 99. RY*(   1) C   6                    0.31   10.81    0.073
  31. CR (   1) C   5                /189. RY*(   1) H  21                    0.32   10.49    0.074
  31. CR (   1) C   5                /193. RY*(   1) H  22                    0.36   10.49    0.078
  32. CR (   1) C   6                / 90. RY*(   1) C   5                    0.26   10.88    0.068
  32. CR (   1) C   6                / 93. RY*(   4) C   5                    0.30   11.02    0.072
  32. CR (   1) C   6                /109. RY*(   2) C   7                    0.71   10.79    0.111
  32. CR (   1) C   6                /197. RY*(   1) H  23                    0.35   10.49    0.076
  32. CR (   1) C   6                /201. RY*(   1) H  24                    0.39   10.50    0.081
  33. CR (   1) C   7                /102. RY*(   4) C   6                    0.30   11.07    0.073
  33. CR (   1) C   7                /126. RY*(   1) C   9                    0.73   10.80    0.112
  33. CR (   1) C   7                /128. RY*(   3) C   9                    0.35   10.90    0.078
  33. CR (   1) C   7                /205. RY*(   1) H  25                    0.38   10.52    0.080
  33. CR (   1) C   7                /236. BD*(   1) C   7 - O   8            0.52   10.43    0.094
  34. CR (   1) O   8                /108. RY*(   1) C   7                    1.15   19.71    0.191
  35. CR (   1) C   9                /108. RY*(   1) C   7                    0.29   10.94    0.071
  35. CR (   1) C   9                /213. RY*(   1) H  27                    0.49   10.58    0.091
  35. CR (   1) C   9                /237. BD*(   1) C   7 - C   9            0.29   10.54    0.071
  35. CR (   1) C   9                /240. BD*(   1) C   9 -Cl  10            0.46   10.31    0.088
  35. CR (   1) C   9                /241. BD*(   1) C   9 -Cl  11            0.46   10.30    0.088
  37. CR (   2)Cl  10                /126. RY*(   1) C   9                    1.16   10.59    0.140
  42. CR (   2)Cl  11                /127. RY*(   2) C   9                    1.15   10.64    0.140
  46. LP (   1) O   8                /108. RY*(   1) C   7                    1.25    1.32    0.052
  46. LP (   1) O   8                /211. RY*(   3) H  26                    0.41    2.39    0.040
  46. LP (   1) O   8                /233. BD*(   1) C   6 - C   7            0.41    0.99    0.025
  46. LP (   1) O   8                /237. BD*(   1) C   7 - C   9            0.46    0.92    0.026
  46. LP (   1) O   8                /238. BD*(   1) C   7 - H  25            1.19    1.03    0.044
  47. LP (   2) O   8                /111. RY*(   4) C   7                    0.51    1.99    0.041
  47. LP (   2) O   8                /210. RY*(   2) H  26                    0.91    1.99    0.054
  47. LP (   2) O   8                /237. BD*(   1) C   7 - C   9            3.66    0.68    0.063
  47. LP (   2) O   8                /238. BD*(   1) C   7 - H  25            2.61    0.79    0.057
  47. LP (   2) O   8                /240. BD*(   1) C   9 -Cl  10            0.75    0.45    0.023
  48. LP (   1)Cl  10                /126. RY*(   1) C   9                    1.66    1.57    0.064
  48. LP (   1)Cl  10                /128. RY*(   3) C   9                    0.40    1.67    0.033
  49. LP (   2)Cl  10                /236. BD*(   1) C   7 - O   8            0.46    0.59    0.021
  49. LP (   2)Cl  10                /237. BD*(   1) C   7 - C   9            1.56    0.64    0.040
  49. LP (   2)Cl  10                /242. BD*(   1) C   9 - H  27            1.93    0.77    0.049
  50. LP (   3)Cl  10                /127. RY*(   2) C   9                    0.48    1.02    0.028
  50. LP (   3)Cl  10                /235. BD*(   1) C   6 - H  24            0.30    0.79    0.020
  50. LP (   3)Cl  10                /237. BD*(   1) C   7 - C   9            0.55    0.63    0.024
  50. LP (   3)Cl  10                /241. BD*(   1) C   9 -Cl  11            4.88    0.39    0.055
  50. LP (   3)Cl  10                /242. BD*(   1) C   9 - H  27            0.28    0.77    0.019
  51. LP (   1)Cl  11                /127. RY*(   2) C   9                    1.72    1.63    0.067
  52. LP (   2)Cl  11                /128. RY*(   3) C   9                    0.30    1.06    0.023
  52. LP (   2)Cl  11                /237. BD*(   1) C   7 - C   9            0.88    0.64    0.030
  52. LP (   2)Cl  11                /240. BD*(   1) C   9 -Cl  10            0.41    0.41    0.017
  52. LP (   2)Cl  11                /242. BD*(   1) C   9 - H  27            1.88    0.77    0.048
  53. LP (   3)Cl  11                /126. RY*(   1) C   9                    0.52    0.96    0.029
  53. LP (   3)Cl  11                /233. BD*(   1) C   6 - C   7            0.26    0.71    0.017
  53. LP (   3)Cl  11                /237. BD*(   1) C   7 - C   9            0.73    0.64    0.027
  53. LP (   3)Cl  11                /239. BD*(   1) O   8 - H  26            1.39    0.74    0.041
  53. LP (   3)Cl  11                /240. BD*(   1) C   9 -Cl  10            3.80    0.42    0.050


 Natural Bond Orbitals (Summary):

                                                            Principal Delocalizations
           NBO                        Occupancy    Energy   (geminal,vicinal,remote)
 ====================================================================================
 Molecular unit  1  (C8H16OCl2)
     1. BD (   1) C   1 - C   2          0.99394    -0.71685  224(v),221(g),74(v),223(g)
                                                    222(g)
     2. BD (   1) C   1 - H  12          0.99396    -0.60120  221(v)
     3. BD (   1) C   1 - H  13          0.99441    -0.59242  223(v)
     4. BD (   1) C   1 - H  14          0.99441    -0.59402  222(v)
     5. BD (   1) C   2 - C   3          0.99080    -0.73009  227(v),218(v),54(v),224(g)
                                                    83(v),217(g),225(g),226(g)
     6. BD (   1) C   2 - H  15          0.98892    -0.59715  225(v),220(v),55(v)
     7. BD (   1) C   2 - H  16          0.98883    -0.59512  226(v),219(v),55(v),73(v)
     8. BD (   1) C   3 - C   4          0.99013    -0.73637  230(v),217(v),227(g),92(v)
                                                    63(v),221(g),229(g),228(g)
                                                    226(g)
     9. BD (   1) C   3 - H  17          0.98896    -0.60791  228(v),222(v),81(v),64(v)
    10. BD (   1) C   3 - H  18          0.98893    -0.60667  229(v),223(v),64(v)
    11. BD (   1) C   4 - C   5          0.98940    -0.74283  233(v),221(v),230(g),101(v)
                                                    224(g),72(v),231(g),232(g)
                                                    228(g),74(v)
    12. BD (   1) C   4 - H  19          0.98873    -0.61358  231(v),225(v),73(v)
    13. BD (   1) C   4 - H  20          0.98899    -0.61409  232(v),226(v),91(v)
    14. BD (   1) C   5 - C   6          0.98823    -0.75605  237(v),224(v),233(g),227(g)
                                                    235(g),234(g),110(v),83(v)
                                                    82(v),232(g)
    15. BD (   1) C   5 - H  21          0.98876    -0.62340  234(v),228(v)
    16. BD (   1) C   5 - H  22          0.98872    -0.62341  235(v),229(v),81(v),100(v)
    17. BD (   1) C   6 - C   7          0.98359    -0.79036  241(v),239(v),227(v),237(g)
                                                    230(g),90(v),238(g),127(v)
                                                    118(v),235(g),117(v)
    18. BD (   1) C   6 - H  23          0.98771    -0.63909  238(v),231(v),91(v),236(v)
                                                    109(v)
    19. BD (   1) C   6 - H  24          0.98634    -0.64442  236(v),232(v),91(v)
    20. BD (   1) C   7 - O   8          0.99480    -1.05195  240(v),235(v)
    21. BD (   1) C   7 - C   9          0.99330    -0.86709  230(v),233(g),99(v),242(g)
                                                    238(g)
    22. BD (   1) C   7 - H  25          0.98816    -0.69011  242(v),234(v),100(v),126(v)
                                                    233(g)
    23. BD (   1) O   8 - H  26          0.99449    -0.91342  233(v),108(v),100(r),112(v)
    24. BD (   1) C   9 -Cl  10          0.99445    -0.87998  236(v)
    25. BD (   1) C   9 -Cl  11          0.99477    -0.86332  233(v),236(v)
    26. BD (   1) C   9 - H  27          0.99337    -0.73358  238(v),108(v),135(v),237(g)
                                                    144(v)
    27. CR (   1) C   1                  0.99961   -10.18309  153(v),161(v),157(v),63(v)
    28. CR (   1) C   2                  0.99956   -10.19529  56(v),72(v),165(v),169(v)
    29. CR (   1) C   3                  0.99955   -10.20357  66(v),82(v),173(v),177(v)
                                                    84(v)
    30. CR (   1) C   4                  0.99955   -10.20878  75(v),90(v),181(v),185(v)
                                                    72(v)
    31. CR (   1) C   5                  0.99956   -10.21767  193(v),82(v),189(v),84(v)
                                                    99(v)
    32. CR (   1) C   6                  0.99953   -10.23085  109(v),201(v),197(v),93(v)
                                                    90(v)
    33. CR (   1) C   7                  0.99938   -10.33126  126(v),236(g),205(v),128(v)
                                                    102(v)
    34. CR (   1) O   8                  0.99987   -19.16839  108(v)
    35. CR (   1) C   9                  0.99946   -10.39228  213(v),240(g),241(g),237(g)
                                                    108(v)
    36. CR (   1)Cl  10                  1.00000  -100.88030   
    37. CR (   2)Cl  10                  0.99988   -10.12528  126(v)
    38. CR (   3)Cl  10                  0.99999    -7.39809   
    39. CR (   4)Cl  10                  0.99996    -7.40435   
    40. CR (   5)Cl  10                  0.99999    -7.39734   
    41. CR (   1)Cl  11                  1.00000  -100.90160   
    42. CR (   2)Cl  11                  0.99989   -10.11031  127(v)
    43. CR (   3)Cl  11                  0.99997    -7.40345   
    44. CR (   4)Cl  11                  0.99998    -7.40014   
    45. CR (   5)Cl  11                  0.99999    -7.39938   
    46. LP (   1) O   8                  0.98971    -0.77702  108(v),238(v),237(v),211(v)
                                                    233(v)
    47. LP (   2) O   8                  0.97729    -0.53479  237(v),238(v),210(v),240(r)
                                                    111(v)
    48. LP (   1)Cl  10                  0.99687    -1.10212  126(v),128(v)
    49. LP (   2)Cl  10                  0.98519    -0.49386  242(v),237(v),236(r)
    50. LP (   3)Cl  10                  0.97044    -0.49093  241(v),237(v),127(v),235(r)
                                                    242(v)
    51. LP (   1)Cl  11                  0.99712    -1.10560  127(v)
    52. LP (   2)Cl  11                  0.98683    -0.49519  242(v),237(v),240(v),128(v)
    53. LP (   3)Cl  11                  0.96988    -0.49836  240(v),239(r),237(v),126(v)
                                                    233(r)
    54. RY*(   1) C   1                  0.00164     0.68939   
    55. RY*(   2) C   1                  0.00087     0.82264   
    56. RY*(   3) C   1                  0.00020     0.41383   
    57. RY*(   4) C   1                  0.00007     1.10085   
    58. RY*(   5) C   1                  0.00000     1.93214   
    59. RY*(   6) C   1                  0.00000     1.91902   
    60. RY*(   7) C   1                  0.00000     1.96673   
    61. RY*(   8) C   1                  0.00000     1.97359   
    62. RY*(   9) C   1                  0.00000     2.09671   
    63. RY*(   1) C   2                  0.00175     0.72572   
    64. RY*(   2) C   2                  0.00152     0.88609   
    65. RY*(   3) C   2                  0.00052     0.90927   
    66. RY*(   4) C   2                  0.00019     0.80070   
    67. RY*(   5) C   2                  0.00019     1.90742   
    68. RY*(   6) C   2                  0.00006     1.53349   
    69. RY*(   7) C   2                  0.00004     2.01791   
    70. RY*(   8) C   2                  0.00000     2.05727   
    71. RY*(   9) C   2                  0.00000     2.07568   
    72. RY*(   1) C   3                  0.00174     0.67828   
    73. RY*(   2) C   3                  0.00170     0.89764   
    74. RY*(   3) C   3                  0.00158     0.80604   
    75. RY*(   4) C   3                  0.00020     0.62296   
    76. RY*(   5) C   3                  0.00019     1.89819   
    77. RY*(   6) C   3                  0.00008     1.91402   
    78. RY*(   7) C   3                  0.00004     2.04788   
    79. RY*(   8) C   3                  0.00000     2.05657   
    80. RY*(   9) C   3                  0.00000     2.07985   
    81. RY*(   1) C   4                  0.00182     0.88359   
    82. RY*(   2) C   4                  0.00176     0.67629   
    83. RY*(   3) C   4                  0.00156     0.78498   
    84. RY*(   4) C   4                  0.00020     0.65829   
    85. RY*(   5) C   4                  0.00019     1.89595   
    86. RY*(   6) C   4                  0.00007     1.91836   
    87. RY*(   7) C   4                  0.00004     2.05711   
    88. RY*(   8) C   4                  0.00000     2.05207   
    89. RY*(   9) C   4                  0.00000     2.09645   
    90. RY*(   1) C   5                  0.00220     0.65270   
    91. RY*(   2) C   5                  0.00192     0.86209   
    92. RY*(   3) C   5                  0.00161     0.76023   
    93. RY*(   4) C   5                  0.00021     0.79394   
    94. RY*(   5) C   5                  0.00019     1.80786   
    95. RY*(   6) C   5                  0.00007     1.89690   
    96. RY*(   7) C   5                  0.00004     2.05746   
    97. RY*(   8) C   5                  0.00000     2.04742   
    98. RY*(   9) C   5                  0.00000     2.10184   
    99. RY*(   1) C   6                  0.00249     0.59661   
   100. RY*(   2) C   6                  0.00249     0.77304   
   101. RY*(   3) C   6                  0.00161     0.75457   
   102. RY*(   4) C   6                  0.00046     0.74139   
   103. RY*(   5) C   6                  0.00015     1.89874   
   104. RY*(   6) C   6                  0.00009     1.88943   
   105. RY*(   7) C   6                  0.00005     2.07473   
   106. RY*(   8) C   6                  0.00002     2.11994   
   107. RY*(   9) C   6                  0.00001     1.98158   
   108. RY*(   1) C   7                  0.00341     0.54522   
   109. RY*(   2) C   7                  0.00246     0.55516   
   110. RY*(   3) C   7                  0.00199     0.76223   
   111. RY*(   4) C   7                  0.00104     1.45899   
   112. RY*(   5) C   7                  0.00072     1.88422   
   113. RY*(   6) C   7                  0.00039     1.65350   
   114. RY*(   7) C   7                  0.00024     1.67298   
   115. RY*(   8) C   7                  0.00014     1.67252   
   116. RY*(   9) C   7                  0.00006     1.88091   
   117. RY*(   1) O   8                  0.00109     1.04216   
   118. RY*(   2) O   8                  0.00084     1.09772   
   119. RY*(   3) O   8                  0.00029     1.37264   
   120. RY*(   4) O   8                  0.00004     1.09537   
   121. RY*(   5) O   8                  0.00001     2.63236   
   122. RY*(   6) O   8                  0.00000     2.72357   
   123. RY*(   7) O   8                  0.00000     2.53214   
   124. RY*(   8) O   8                  0.00001     2.80005   
   125. RY*(   9) O   8                  0.00001     2.58269   
   126. RY*(   1) C   9                  0.00496     0.46379   
   127. RY*(   2) C   9                  0.00412     0.52702   
   128. RY*(   3) C   9                  0.00275     0.56606   
   129. RY*(   4) C   9                  0.00100     0.75970   
   130. RY*(   5) C   9                  0.00063     1.72559   
   131. RY*(   6) C   9                  0.00039     1.94679   
   132. RY*(   7) C   9                  0.00032     1.78664   
   133. RY*(   8) C   9                  0.00007     1.76042   
   134. RY*(   9) C   9                  0.00003     1.99816   
   135. RY*(   1)Cl  10                  0.00103     0.66510   
   136. RY*(   2)Cl  10                  0.00068     0.69171   
   137. RY*(   3)Cl  10                  0.00051     0.63507   
   138. RY*(   4)Cl  10                  0.00010     0.87491   
   139. RY*(   5)Cl  10                  0.00004     0.83511   
   140. RY*(   6)Cl  10                  0.00004     0.73000   
   141. RY*(   7)Cl  10                  0.00001     0.84147   
   142. RY*(   8)Cl  10                  0.00000     0.63296   
   143. RY*(   9)Cl  10                  0.00001     0.71085   
   144. RY*(   1)Cl  11                  0.00102     0.65327   
   145. RY*(   2)Cl  11                  0.00068     0.69410   
   146. RY*(   3)Cl  11                  0.00058     0.63300   
   147. RY*(   4)Cl  11                  0.00010     0.84239   
   148. RY*(   5)Cl  11                  0.00006     0.82161   
   149. RY*(   6)Cl  11                  0.00004     0.85484   
   150. RY*(   7)Cl  11                  0.00001     0.76145   
   151. RY*(   8)Cl  11                  0.00000     0.68402   
   152. RY*(   9)Cl  11                  0.00001     0.65457   
   153. RY*(   1) H  12                  0.00058     0.32257   
   154. RY*(   2) H  12                  0.00011     1.66666   
   155. RY*(   3) H  12                  0.00007     1.67044   
   156. RY*(   4) H  12                  0.00002     2.13613   
   157. RY*(   1) H  13                  0.00078     0.31773   
   158. RY*(   2) H  13                  0.00009     1.68185   
   159. RY*(   3) H  13                  0.00007     1.68031   
   160. RY*(   4) H  13                  0.00002     2.15788   
   161. RY*(   1) H  14                  0.00078     0.31758   
   162. RY*(   2) H  14                  0.00010     1.68029   
   163. RY*(   3) H  14                  0.00007     1.67819   
   164. RY*(   4) H  14                  0.00002     2.15531   
   165. RY*(   1) H  15                  0.00131     0.27985   
   166. RY*(   2) H  15                  0.00009     1.69296   
   167. RY*(   3) H  15                  0.00006     1.70288   
   168. RY*(   4) H  15                  0.00002     2.20716   
   169. RY*(   1) H  16                  0.00131     0.27968   
   170. RY*(   2) H  16                  0.00009     1.69719   
   171. RY*(   3) H  16                  0.00006     1.70331   
   172. RY*(   4) H  16                  0.00002     2.21071   
   173. RY*(   1) H  17                  0.00139     0.27961   
   174. RY*(   2) H  17                  0.00009     1.70229   
   175. RY*(   3) H  17                  0.00006     1.72917   
   176. RY*(   4) H  17                  0.00002     2.20614   
   177. RY*(   1) H  18                  0.00140     0.28048   
   178. RY*(   2) H  18                  0.00009     1.70373   
   179. RY*(   3) H  18                  0.00006     1.72961   
   180. RY*(   4) H  18                  0.00002     2.20892   
   181. RY*(   1) H  19                  0.00134     0.27810   
   182. RY*(   2) H  19                  0.00009     1.70400   
   183. RY*(   3) H  19                  0.00006     1.73266   
   184. RY*(   4) H  19                  0.00002     2.20108   
   185. RY*(   1) H  20                  0.00135     0.27644   
   186. RY*(   2) H  20                  0.00009     1.70331   
   187. RY*(   3) H  20                  0.00006     1.73260   
   188. RY*(   4) H  20                  0.00002     2.19983   
   189. RY*(   1) H  21                  0.00133     0.26978   
   190. RY*(   2) H  21                  0.00009     1.70032   
   191. RY*(   3) H  21                  0.00006     1.72335   
   192. RY*(   4) H  21                  0.00002     2.18877   
   193. RY*(   1) H  22                  0.00151     0.27203   
   194. RY*(   2) H  22                  0.00009     1.71208   
   195. RY*(   3) H  22                  0.00007     1.72219   
   196. RY*(   4) H  22                  0.00002     2.21049   
   197. RY*(   1) H  23                  0.00158     0.25864   
   198. RY*(   2) H  23                  0.00008     1.75061   
   199. RY*(   3) H  23                  0.00005     1.70511   
   200. RY*(   4) H  23                  0.00002     2.16637   
   201. RY*(   1) H  24                  0.00162     0.27377   
   202. RY*(   2) H  24                  0.00009     1.69152   
   203. RY*(   3) H  24                  0.00006     1.72147   
   204. RY*(   4) H  24                  0.00002     2.19255   
   205. RY*(   1) H  25                  0.00280     0.18950   
   206. RY*(   2) H  25                  0.00008     1.71458   
   207. RY*(   3) H  25                  0.00004     1.84017   
   208. RY*(   4) H  25                  0.00002     2.00248   
   209. RY*(   1) H  26                  0.00160     0.41068   
   210. RY*(   2) H  26                  0.00070     1.45781   
   211. RY*(   3) H  26                  0.00051     1.61623   
   212. RY*(   4) H  26                  0.00002     2.12615   
   213. RY*(   1) H  27                  0.00170     0.18478   
   214. RY*(   2) H  27                  0.00013     1.53274   
   215. RY*(   3) H  27                  0.00013     1.49893   
   216. RY*(   4) H  27                  0.00007     1.72585   
   217. BD*(   1) C   1 - C   2          0.00320     0.28417   
   218. BD*(   1) C   1 - H  12          0.00237     0.34329   
   219. BD*(   1) C   1 - H  13          0.00410     0.34066   
   220. BD*(   1) C   1 - H  14          0.00410     0.33932   
   221. BD*(   1) C   2 - C   3          0.00742     0.27166   
   222. BD*(   1) C   2 - H  15          0.00851     0.33094   
   223. BD*(   1) C   2 - H  16          0.00853     0.33279   
   224. BD*(   1) C   3 - C   4          0.00640     0.26780   
   225. BD*(   1) C   3 - H  17          0.00900     0.31517   
   226. BD*(   1) C   3 - H  18          0.00896     0.31697   
   227. BD*(   1) C   4 - C   5          0.00609     0.26071   
   228. BD*(   1) C   4 - H  19          0.00874     0.30914   
   229. BD*(   1) C   4 - H  20          0.00882     0.30859   
   230. BD*(   1) C   5 - C   6          0.00639     0.24563   
   231. BD*(   1) C   5 - H  21          0.00860     0.29881   
   232. BD*(   1) C   5 - H  22          0.00852     0.31106   
   233. BD*(   1) C   6 - C   7          0.01299     0.21296   
   234. BD*(   1) C   6 - H  23          0.00864     0.28623   
   235. BD*(   1) C   6 - H  24          0.00764     0.29561   
   236. BD*(   1) C   7 - O   8          0.01656     0.10065   
   237. BD*(   1) C   7 - C   9          0.02675     0.14371   
   238. BD*(   1) C   7 - H  25          0.01838     0.25693   
   239. BD*(   1) O   8 - H  26          0.00895     0.24323   
   240. BD*(   1) C   9 -Cl  10          0.02652    -0.08034   
   241. BD*(   1) C   9 -Cl  11          0.03244    -0.09716   
   242. BD*(   1) C   9 - H  27          0.01509     0.27478   
       -------------------------------
              Total Lewis   52.62617  ( 99.2947%)
        Valence non-Lewis    0.28372  (  0.5353%)
        Rydberg non-Lewis    0.09010  (  0.1700%)
       -------------------------------
            Total unit  1   53.00000  (100.0000%)
           Charge unit  1    0.00000


 ***************************************************
 *******         Beta  spin orbitals         *******
 ***************************************************


 NATURAL POPULATIONS:  Natural atomic orbital occupancies 
                                                          
   NAO  Atom  No  lang   Type(AO)    Occupancy      Energy
 ----------------------------------------------------------
     1    C    1  S      Cor( 1S)     0.99961     -10.18271
     2    C    1  S      Val( 2S)     0.55010      -0.34964
     3    C    1  S      Ryd( 3S)     0.00020       0.76000
     4    C    1  px     Val( 2p)     0.51432      -0.17527
     5    C    1  px     Ryd( 3p)     0.00106       0.46295
     6    C    1  py     Val( 2p)     0.60560      -0.18592
     7    C    1  py     Ryd( 3p)     0.00082       0.47895
     8    C    1  pz     Val( 2p)     0.60256      -0.18591
     9    C    1  pz     Ryd( 3p)     0.00067       0.47535
    10    C    1  dxy    Ryd( 3d)     0.00023       2.12815
    11    C    1  dxz    Ryd( 3d)     0.00017       2.07372
    12    C    1  dyz    Ryd( 3d)     0.00010       2.02855
    13    C    1  dx2y2  Ryd( 3d)     0.00033       2.21690
    14    C    1  dz2    Ryd( 3d)     0.00039       2.32603

    15    C    2  S      Cor( 1S)     0.99956     -10.19446
    16    C    2  S      Val( 2S)     0.51320      -0.33690
    17    C    2  S      Ryd( 3S)     0.00060       0.78991
    18    C    2  px     Val( 2p)     0.46796      -0.18468
    19    C    2  px     Ryd( 3p)     0.00121       0.50998
    20    C    2  py     Val( 2p)     0.59350      -0.19672
    21    C    2  py     Ryd( 3p)     0.00093       0.52334
    22    C    2  pz     Val( 2p)     0.59009      -0.19656
    23    C    2  pz     Ryd( 3p)     0.00113       0.54725
    24    C    2  dxy    Ryd( 3d)     0.00027       2.05242
    25    C    2  dxz    Ryd( 3d)     0.00025       2.01706
    26    C    2  dyz    Ryd( 3d)     0.00012       1.97470
    27    C    2  dx2y2  Ryd( 3d)     0.00045       2.21112
    28    C    2  dz2    Ryd( 3d)     0.00048       2.33165

    29    C    3  S      Cor( 1S)     0.99956     -10.20248
    30    C    3  S      Val( 2S)     0.51151      -0.34345
    31    C    3  S      Ryd( 3S)     0.00092       0.78506
    32    C    3  px     Val( 2p)     0.44924      -0.19118
    33    C    3  px     Ryd( 3p)     0.00143       0.57549
    34    C    3  py     Val( 2p)     0.59568      -0.21001
    35    C    3  py     Ryd( 3p)     0.00116       0.55246
    36    C    3  pz     Val( 2p)     0.59451      -0.20998
    37    C    3  pz     Ryd( 3p)     0.00120       0.57364
    38    C    3  dxy    Ryd( 3d)     0.00026       2.04829
    39    C    3  dxz    Ryd( 3d)     0.00024       2.01330
    40    C    3  dyz    Ryd( 3d)     0.00012       1.96353
    41    C    3  dx2y2  Ryd( 3d)     0.00044       2.21423
    42    C    3  dz2    Ryd( 3d)     0.00049       2.32438

    43    C    4  S      Cor( 1S)     0.99956     -10.20815
    44    C    4  S      Val( 2S)     0.50864      -0.34849
    45    C    4  S      Ryd( 3S)     0.00085       0.79735
    46    C    4  px     Val( 2p)     0.46873      -0.20039
    47    C    4  px     Ryd( 3p)     0.00148       0.58009
    48    C    4  py     Val( 2p)     0.59047      -0.21644
    49    C    4  py     Ryd( 3p)     0.00122       0.55581
    50    C    4  pz     Val( 2p)     0.59910      -0.21766
    51    C    4  pz     Ryd( 3p)     0.00130       0.57852
    52    C    4  dxy    Ryd( 3d)     0.00028       2.05167
    53    C    4  dxz    Ryd( 3d)     0.00024       2.01033
    54    C    4  dyz    Ryd( 3d)     0.00012       1.95889
    55    C    4  dx2y2  Ryd( 3d)     0.00043       2.20890
    56    C    4  dz2    Ryd( 3d)     0.00049       2.32039

    57    C    5  S      Cor( 1S)     0.99956     -10.21705
    58    C    5  S      Val( 2S)     0.50756      -0.35651
    59    C    5  S      Ryd( 3S)     0.00092       0.79317
    60    C    5  px     Val( 2p)     0.46631      -0.21078
    61    C    5  px     Ryd( 3p)     0.00146       0.57811
    62    C    5  py     Val( 2p)     0.59725      -0.22687
    63    C    5  py     Ryd( 3p)     0.00134       0.55299
    64    C    5  pz     Val( 2p)     0.59729      -0.22652
    65    C    5  pz     Ryd( 3p)     0.00142       0.57345
    66    C    5  dxy    Ryd( 3d)     0.00026       2.05026
    67    C    5  dxz    Ryd( 3d)     0.00025       2.00154
    68    C    5  dyz    Ryd( 3d)     0.00013       1.95632
    69    C    5  dx2y2  Ryd( 3d)     0.00041       2.20163
    70    C    5  dz2    Ryd( 3d)     0.00050       2.30980

    71    C    6  S      Cor( 1S)     0.99953     -10.23058
    72    C    6  S      Val( 2S)     0.50877      -0.37699
    73    C    6  S      Ryd( 3S)     0.00131       0.76048
    74    C    6  px     Val( 2p)     0.48523      -0.23755
    75    C    6  px     Ryd( 3p)     0.00179       0.54330
    76    C    6  py     Val( 2p)     0.59687      -0.24762
    77    C    6  py     Ryd( 3p)     0.00207       0.55785
    78    C    6  pz     Val( 2p)     0.60349      -0.24760
    79    C    6  pz     Ryd( 3p)     0.00153       0.56077
    80    C    6  dxy    Ryd( 3d)     0.00029       2.04237
    81    C    6  dxz    Ryd( 3d)     0.00023       1.97808
    82    C    6  dyz    Ryd( 3d)     0.00016       1.95094
    83    C    6  dx2y2  Ryd( 3d)     0.00037       2.17158
    84    C    6  dz2    Ryd( 3d)     0.00047       2.29331

    85    C    7  S      Cor( 1S)     0.99939     -10.33038
    86    C    7  S      Val( 2S)     0.46982      -0.40442
    87    C    7  S      Ryd( 3S)     0.00158       0.59677
    88    C    7  px     Val( 2p)     0.49074      -0.29301
    89    C    7  px     Ryd( 3p)     0.00265       0.49632
    90    C    7  py     Val( 2p)     0.38245      -0.27239
    91    C    7  py     Ryd( 3p)     0.00351       0.45186
    92    C    7  pz     Val( 2p)     0.57708      -0.29235
    93    C    7  pz     Ryd( 3p)     0.00174       0.59461
    94    C    7  dxy    Ryd( 3d)     0.00070       1.97342
    95    C    7  dxz    Ryd( 3d)     0.00038       1.90654
    96    C    7  dyz    Ryd( 3d)     0.00082       1.87321
    97    C    7  dx2y2  Ryd( 3d)     0.00095       2.01841
    98    C    7  dz2    Ryd( 3d)     0.00065       2.22423

    99    O    8  S      Cor( 1S)     0.99986     -19.16230
   100    O    8  S      Val( 2S)     0.83450      -1.06527
   101    O    8  S      Ryd( 3S)     0.00085       1.22640
   102    O    8  px     Val( 2p)     0.78788      -0.48762
   103    O    8  px     Ryd( 3p)     0.00090       1.03408
   104    O    8  py     Val( 2p)     0.71970      -0.49082
   105    O    8  py     Ryd( 3p)     0.00107       0.95571
   106    O    8  pz     Val( 2p)     0.81616      -0.48536
   107    O    8  pz     Ryd( 3p)     0.00092       0.91140
   108    O    8  dxy    Ryd( 3d)     0.00049       2.84602
   109    O    8  dxz    Ryd( 3d)     0.00049       2.73764
   110    O    8  dyz    Ryd( 3d)     0.00035       2.69607
   111    O    8  dx2y2  Ryd( 3d)     0.00048       2.88921
   112    O    8  dz2    Ryd( 3d)     0.00039       2.68824

   113    C    9  S      Cor( 1S)     0.99943     -10.39068
   114    C    9  S      Val( 2S)     0.55222      -0.55019
   115    C    9  S      Ryd( 3S)     0.00113       0.58791
   116    C    9  px     Val( 2p)     0.46827      -0.37176
   117    C    9  px     Ryd( 3p)     0.00398       0.41224
   118    C    9  py     Val( 2p)     0.45166      -0.40064
   119    C    9  py     Ryd( 3p)     0.00431       0.43707
   120    C    9  pz     Val( 2p)     0.59470      -0.34364
   121    C    9  pz     Ryd( 3p)     0.00238       0.47541
   122    C    9  dxy    Ryd( 3d)     0.00112       1.80991
   123    C    9  dxz    Ryd( 3d)     0.00052       1.86585
   124    C    9  dyz    Ryd( 3d)     0.00083       1.79036
   125    C    9  dx2y2  Ryd( 3d)     0.00124       1.79503
   126    C    9  dz2    Ryd( 3d)     0.00053       2.41504

   127   Cl   10  S      Cor( 1S)     1.00000    -100.87948
   128   Cl   10  S      Cor( 2S)     0.99987     -10.12375
   129   Cl   10  S      Val( 3S)     0.92317      -1.17500
   130   Cl   10  S      Ryd( 4S)     0.00109       0.49491
   131   Cl   10  px     Cor( 2p)     0.99997      -7.39608
   132   Cl   10  px     Val( 3p)     0.88637      -0.47533
   133   Cl   10  px     Ryd( 4p)     0.00034       0.81397
   134   Cl   10  py     Cor( 2p)     0.99995      -7.40386
   135   Cl   10  py     Val( 3p)     0.64813      -0.44919
   136   Cl   10  py     Ryd( 4p)     0.00075       0.81477
   137   Cl   10  pz     Cor( 2p)     0.99998      -7.39617
   138   Cl   10  pz     Val( 3p)     0.91044      -0.47566
   139   Cl   10  pz     Ryd( 4p)     0.00040       0.78062
   140   Cl   10  dxy    Ryd( 3d)     0.00101       0.75655
   141   Cl   10  dxz    Ryd( 3d)     0.00011       0.66054
   142   Cl   10  dyz    Ryd( 3d)     0.00140       0.79583
   143   Cl   10  dx2y2  Ryd( 3d)     0.00197       0.85460
   144   Cl   10  dz2    Ryd( 3d)     0.00073       0.69647

   145   Cl   11  S      Cor( 1S)     1.00000    -100.90083
   146   Cl   11  S      Cor( 2S)     0.99989     -10.10896
   147   Cl   11  S      Val( 3S)     0.92785      -1.18012
   148   Cl   11  S      Ryd( 4S)     0.00112       0.49643
   149   Cl   11  px     Cor( 2p)     0.99996      -7.40236
   150   Cl   11  px     Val( 3p)     0.73088      -0.46207
   151   Cl   11  px     Ryd( 4p)     0.00061       0.82812
   152   Cl   11  py     Cor( 2p)     0.99998      -7.39966
   153   Cl   11  py     Val( 3p)     0.85921      -0.47574
   154   Cl   11  py     Ryd( 4p)     0.00049       0.79492
   155   Cl   11  pz     Cor( 2p)     0.99996      -7.39749
   156   Cl   11  pz     Val( 3p)     0.87473      -0.47520
   157   Cl   11  pz     Ryd( 4p)     0.00035       0.77667
   158   Cl   11  dxy    Ryd( 3d)     0.00187       0.84305
   159   Cl   11  dxz    Ryd( 3d)     0.00098       0.75652
   160   Cl   11  dyz    Ryd( 3d)     0.00045       0.69072
   161   Cl   11  dx2y2  Ryd( 3d)     0.00102       0.76161
   162   Cl   11  dz2    Ryd( 3d)     0.00075       0.69860

   163    H   12  S      Val( 1S)     0.35327      -0.01832
   164    H   12  S      Ryd( 2S)     0.00054       0.25226
   165    H   12  px     Ryd( 2p)     0.00027       2.05282
   166    H   12  py     Ryd( 2p)     0.00013       1.78257
   167    H   12  pz     Ryd( 2p)     0.00012       1.73795

   168    H   13  S      Val( 1S)     0.38777      -0.03191
   169    H   13  S      Ryd( 2S)     0.00076       0.26639
   170    H   13  px     Ryd( 2p)     0.00007       1.65803
   171    H   13  py     Ryd( 2p)     0.00034       2.23592
   172    H   13  pz     Ryd( 2p)     0.00010       1.68511

   173    H   14  S      Val( 1S)     0.38348      -0.03159
   174    H   14  S      Ryd( 2S)     0.00074       0.26550
   175    H   14  px     Ryd( 2p)     0.00007       1.65048
   176    H   14  py     Ryd( 2p)     0.00009       1.66369
   177    H   14  pz     Ryd( 2p)     0.00035       2.26268

   178    H   15  S      Val( 1S)     0.37792      -0.03504
   179    H   15  S      Ryd( 2S)     0.00129       0.26263
   180    H   15  px     Ryd( 2p)     0.00006       1.69955
   181    H   15  py     Ryd( 2p)     0.00009       1.68235
   182    H   15  pz     Ryd( 2p)     0.00036       2.25250

   183    H   16  S      Val( 1S)     0.38413      -0.03551
   184    H   16  S      Ryd( 2S)     0.00129       0.26297
   185    H   16  px     Ryd( 2p)     0.00006       1.69804
   186    H   16  py     Ryd( 2p)     0.00036       2.23024
   187    H   16  pz     Ryd( 2p)     0.00010       1.70906

   188    H   17  S      Val( 1S)     0.37798      -0.04768
   189    H   17  S      Ryd( 2S)     0.00135       0.26501
   190    H   17  px     Ryd( 2p)     0.00006       1.72891
   191    H   17  py     Ryd( 2p)     0.00009       1.69193
   192    H   17  pz     Ryd( 2p)     0.00037       2.24518

   193    H   18  S      Val( 1S)     0.38135      -0.04728
   194    H   18  S      Ryd( 2S)     0.00137       0.26642
   195    H   18  px     Ryd( 2p)     0.00006       1.72987
   196    H   18  py     Ryd( 2p)     0.00035       2.22371
   197    H   18  pz     Ryd( 2p)     0.00010       1.71395

   198    H   19  S      Val( 1S)     0.37979      -0.05450
   199    H   19  S      Ryd( 2S)     0.00130       0.26216
   200    H   19  px     Ryd( 2p)     0.00006       1.73410
   201    H   19  py     Ryd( 2p)     0.00009       1.69036
   202    H   19  pz     Ryd( 2p)     0.00036       2.24109

   203    H   20  S      Val( 1S)     0.37981      -0.05514
   204    H   20  S      Ryd( 2S)     0.00132       0.26139
   205    H   20  px     Ryd( 2p)     0.00006       1.73487
   206    H   20  py     Ryd( 2p)     0.00035       2.21618
   207    H   20  pz     Ryd( 2p)     0.00010       1.71220

   208    H   21  S      Val( 1S)     0.38442      -0.06707
   209    H   21  S      Ryd( 2S)     0.00131       0.25330
   210    H   21  px     Ryd( 2p)     0.00006       1.72397
   211    H   21  py     Ryd( 2p)     0.00009       1.68307
   212    H   21  pz     Ryd( 2p)     0.00037       2.23100

   213    H   22  S      Val( 1S)     0.37633      -0.05391
   214    H   22  S      Ryd( 2S)     0.00156       0.26065
   215    H   22  px     Ryd( 2p)     0.00007       1.72816
   216    H   22  py     Ryd( 2p)     0.00036       2.22168
   217    H   22  pz     Ryd( 2p)     0.00010       1.71825

   218    H   23  S      Val( 1S)     0.37668      -0.07622
   219    H   23  S      Ryd( 2S)     0.00157       0.24542
   220    H   23  px     Ryd( 2p)     0.00006       1.71314
   221    H   23  py     Ryd( 2p)     0.00008       1.70918
   222    H   23  pz     Ryd( 2p)     0.00037       2.22274

   223    H   24  S      Val( 1S)     0.37382      -0.07302
   224    H   24  S      Ryd( 2S)     0.00156       0.24742
   225    H   24  px     Ryd( 2p)     0.00007       1.72737
   226    H   24  py     Ryd( 2p)     0.00037       2.20229
   227    H   24  pz     Ryd( 2p)     0.00010       1.71134

   228    H   25  S      Val( 1S)     0.35003      -0.09353
   229    H   25  S      Ryd( 2S)     0.00212       0.19168
   230    H   25  px     Ryd( 2p)     0.00008       1.71181
   231    H   25  py     Ryd( 2p)     0.00004       1.70198
   232    H   25  pz     Ryd( 2p)     0.00041       2.17053

   233    H   26  S      Val( 1S)     0.25247      -0.07459
   234    H   26  S      Ryd( 2S)     0.00149       0.26676
   235    H   26  px     Ryd( 2p)     0.00097       2.00367
   236    H   26  py     Ryd( 2p)     0.00074       1.78602
   237    H   26  pz     Ryd( 2p)     0.00063       1.58995

   238    H   27  S      Val( 1S)     0.34186      -0.07998
   239    H   27  S      Ryd( 2S)     0.00150       0.14706
   240    H   27  px     Ryd( 2p)     0.00011       1.45830
   241    H   27  py     Ryd( 2p)     0.00013       1.48459
   242    H   27  pz     Ryd( 2p)     0.00104       1.87317


 Summary of Natural Population Analysis:                  
                                                          
                                       Natural Population 
                Natural  -----------------------------------------------
    Atom  No    Charge         Core      Valence    Rydberg      Total
 -----------------------------------------------------------------------
      C    1   -0.27615      0.99961     2.27258    0.00397     3.27615
      C    2   -0.16975      0.99956     2.16475    0.00544     3.16975
      C    3   -0.15676      0.99956     2.15094    0.00626     3.15676
      C    4   -0.17291      0.99956     2.16695    0.00641     3.17291
      C    5   -0.17466      0.99956     2.16840    0.00670     3.17466
      C    6   -0.20211      0.99953     2.19437    0.00821     3.20211
      C    7    0.06754      0.99939     1.92009    0.01298     2.93246
      O    8   -0.16405      0.99986     3.15823    0.00595     4.16405
      C    9   -0.08232      0.99943     2.06685    0.01605     3.08232
     Cl   10    0.12434      4.99977     3.36810    0.00778     8.37566
     Cl   11    0.09990      4.99980     3.39267    0.00763     8.40010
      H   12    0.14567      0.00000     0.35327    0.00106     0.35433
      H   13    0.11095      0.00000     0.38777    0.00128     0.38905
      H   14    0.11526      0.00000     0.38348    0.00125     0.38474
      H   15    0.12027      0.00000     0.37792    0.00181     0.37973
      H   16    0.11407      0.00000     0.38413    0.00180     0.38593
      H   17    0.12015      0.00000     0.37798    0.00186     0.37985
      H   18    0.11677      0.00000     0.38135    0.00188     0.38323
      H   19    0.11839      0.00000     0.37979    0.00182     0.38161
      H   20    0.11835      0.00000     0.37981    0.00184     0.38165
      H   21    0.11375      0.00000     0.38442    0.00183     0.38625
      H   22    0.12159      0.00000     0.37633    0.00208     0.37841
      H   23    0.12125      0.00000     0.37668    0.00207     0.37875
      H   24    0.12408      0.00000     0.37382    0.00210     0.37592
      H   25    0.14733      0.00000     0.35003    0.00264     0.35267
      H   26    0.24369      0.00000     0.25247    0.00384     0.25631
      H   27    0.15535      0.00000     0.34186    0.00279     0.34465
 =======================================================================
   * Total *    1.00000     18.99562    32.88505    0.11934    52.00000

                                 Natural Population      
 --------------------------------------------------------
   Core                      18.99562 ( 99.9769% of  19)
   Valence                   32.88505 ( 99.6517% of  33)
   Natural Minimal Basis     51.88066 ( 99.7705% of  52)
   Natural Rydberg Basis      0.11934 (  0.2295% of  52)
 --------------------------------------------------------

    Atom  No          Natural Electron Configuration
 ----------------------------------------------------------------------------
      C    1      [core]2S( 0.55)2p( 1.72)
      C    2      [core]2S( 0.51)2p( 1.65)
      C    3      [core]2S( 0.51)2p( 1.64)
      C    4      [core]2S( 0.51)2p( 1.66)
      C    5      [core]2S( 0.51)2p( 1.66)
      C    6      [core]2S( 0.51)2p( 1.69)3p( 0.01)
      C    7      [core]2S( 0.47)2p( 1.45)3p( 0.01)
      O    8      [core]2S( 0.83)2p( 2.32)
      C    9      [core]2S( 0.55)2p( 1.51)3p( 0.01)
     Cl   10      [core]3S( 0.92)3p( 2.44)3d( 0.01)
     Cl   11      [core]3S( 0.93)3p( 2.46)3d( 0.01)
      H   12            1S( 0.35)
      H   13            1S( 0.39)
      H   14            1S( 0.38)
      H   15            1S( 0.38)
      H   16            1S( 0.38)
      H   17            1S( 0.38)
      H   18            1S( 0.38)
      H   19            1S( 0.38)
      H   20            1S( 0.38)
      H   21            1S( 0.38)
      H   22            1S( 0.38)
      H   23            1S( 0.38)
      H   24            1S( 0.37)
      H   25            1S( 0.35)
      H   26            1S( 0.25)
      H   27            1S( 0.34)


 NATURAL BOND ORBITAL ANALYSIS, beta spin orbitals:

                       Occupancies       Lewis Structure    Low   High
           Occ.    -------------------  -----------------   occ   occ
  Cycle   Thresh.   Lewis   Non-Lewis     CR  BD  3C  LP    (L)   (NL)   Dev
 =============================================================================
   1(1)    0.90    50.48554   1.51446     19  28   0   5     4      1    0.04
   2(2)    0.90    50.88265   1.11735     19  27   0   6     1      1    0.03
   3(3)    0.90    50.73695   1.26305     19  28   0   5     3      1    0.04
   4(4)    0.90    50.88265   1.11735     19  27   0   6     1      1    0.03
   5(1)    0.80    50.61266   1.38734     19  26   0   7     1      1    0.20
   6(2)    0.80    50.61266   1.38734     19  26   0   7     1      1    0.20
   7(1)    0.70    50.63718   1.36282     19  25   0   8     0      1    0.18
   8(2)    0.70    50.63718   1.36282     19  25   0   8     0      1    0.18
   9(1)    0.60    44.68540   7.31460     19   9   0  24     0      0    0.26
  10(2)    0.60    44.69091   7.30909     19  10   0  23     0      1    0.26

    The hybrids on atom  1 are linearly dependent.  An eigenvalue (  0.000057)
    of the hybrid overlap matrix is too small (<0.00010).

    PRJTHR will be raised from  0.200 to 0.250 and the NBO search repeated.


    The hybrids on atom  1 are linearly dependent.  An eigenvalue (  0.000057)
    of the hybrid overlap matrix is too small (<0.00010).

    PRJTHR will be raised from  0.250 to 0.300 and the NBO search repeated.


    The hybrids on atom  1 are linearly dependent.  An eigenvalue (  0.000057)
    of the hybrid overlap matrix is too small (<0.00010).

    PRJTHR will be raised from  0.300 to 0.350 and the NBO search repeated.


    The hybrids on atom  1 are linearly dependent.  An eigenvalue (  0.000057)
    of the hybrid overlap matrix is too small (<0.00010).

    PRJTHR will be raised from  0.350 to 0.400 and the NBO search repeated.


    The hybrids on atom  1 are linearly dependent.  An eigenvalue (  0.000057)
    of the hybrid overlap matrix is too small (<0.00010).

    PRJTHR will be raised from  0.400 to 0.450 and the NBO search repeated.

  11(3)    0.60    45.14632   6.85368     19  10   0  23     0      1    0.26
  12(4)    0.60    45.14632   6.85368     19  10   0  23     0      1    0.26
  13(1)    0.50    43.66123   8.33877     19   6   0  27     0      2    0.27
  14(2)    0.50    43.66123   8.33877     19   6   0  27     0      2    0.27
  15(1)    0.90    50.88265   1.11735     19  27   0   6     1      1    0.03
 -----------------------------------------------------------------------------

 Structure accepted: RESONANCE keyword permits strongly delocalized structure

           --- Apparent excited state configuration ---
 The following "inverted" NBO labels reflect the actual hybrid overlap:

                 NBO  27 has been relabelled BD*

                 NBO 242 has been relabelled BD 

 --------------------------------------------------------
   Core                     18.99561 ( 99.977% of  19)
   Valence Lewis            31.63442 ( 95.862% of  33)
  ==================       ============================
   Total Lewis              50.63003 ( 97.365% of  52)
  -----------------------------------------------------
   Valence non-Lewis         1.28407 (  2.469% of  52)
   Rydberg non-Lewis         0.08589 (  0.165% of  52)
  ==================       ============================
   Total non-Lewis           1.36997 (  2.635% of  52)
 --------------------------------------------------------


       (Occupancy)   Bond orbital/ Coefficients/ Hybrids
 ---------------------------------------------------------------------------------
     1. (0.96116) BD ( 1) C   1 - C   2  
                ( 48.59%)   0.6970* C   1 s( 29.85%)p 2.35( 70.11%)d 0.00(  0.04%)
                                            0.0007  0.5463  0.0080 -0.7025  0.0006
                                            0.3272  0.0094  0.3167  0.0062 -0.0111
                                           -0.0103  0.0049  0.0115 -0.0075
                ( 51.41%)   0.7170* C   2 s( 27.82%)p 2.59( 72.14%)d 0.00(  0.04%)
                                           -0.0001  0.5273  0.0129  0.7179  0.0113
                                           -0.3214  0.0088 -0.3202  0.0088 -0.0112
                                           -0.0112  0.0062  0.0085 -0.0063
     2. (0.93831) BD ( 1) C   1 - H  12  
                ( 62.48%)   0.7904* C   1 s( 23.18%)p 3.31( 76.78%)d 0.00(  0.04%)
                                           -0.0005  0.4815  0.0010  0.7074  0.0036
                                            0.4064 -0.0104  0.3196 -0.0083  0.0134
                                            0.0101  0.0069  0.0052 -0.0042
                ( 37.52%)   0.6126* H  12 s( 99.91%)p 0.00(  0.09%)
                                            0.9995 -0.0014 -0.0262 -0.0115 -0.0098
     3. (0.99437) BD ( 1) C   1 - H  13  
                ( 61.22%)   0.7825* C   1 s( 23.54%)p 3.25( 76.41%)d 0.00(  0.04%)
                                           -0.0000 -0.4852  0.0046 -0.0694 -0.0174
                                            0.8491 -0.0022 -0.1951  0.0062  0.0016
                                           -0.0007  0.0079  0.0168  0.0085
                ( 38.78%)   0.6227* H  13 s( 99.92%)p 0.00(  0.08%)
                                           -0.9996  0.0015  0.0051 -0.0280  0.0056
     4. (0.98765) BD ( 1) C   1 - H  14  
                ( 61.39%)   0.7835* C   1 s( 23.40%)p 3.27( 76.56%)d 0.00(  0.04%)
                                           -0.0002 -0.4837  0.0037 -0.0195 -0.0169
                                           -0.0781  0.0056  0.8711 -0.0013 -0.0005
                                           -0.0003  0.0037  0.0000 -0.0198
                ( 38.61%)   0.6214* H  14 s( 99.92%)p 0.00(  0.08%)
                                           -0.9996  0.0018  0.0027  0.0017 -0.0288
     5. (0.91454) BD ( 1) C   2 - C   3  
                ( 49.17%)   0.7012* C   2 s( 28.82%)p 2.47( 71.14%)d 0.00(  0.04%)
                                            0.0006  0.5368  0.0075 -0.6941 -0.0031
                                           -0.3828  0.0030 -0.2880 -0.0021  0.0122
                                            0.0100  0.0064  0.0096 -0.0052
                ( 50.83%)   0.7130* C   3 s( 28.34%)p 2.53( 71.62%)d 0.00(  0.04%)
                                            0.0003  0.5323  0.0089  0.6934  0.0012
                                            0.3889 -0.0063  0.2901 -0.0008  0.0124
                                            0.0097  0.0068  0.0080 -0.0040
     6. (0.97489) BD ( 1) C   2 - H  15  
                ( 61.75%)   0.7858* C   2 s( 21.46%)p 3.66( 78.49%)d 0.00(  0.04%)
                                           -0.0003  0.4632 -0.0092  0.0259  0.0096
                                           -0.0625  0.0121  0.8832 -0.0048  0.0004
                                           -0.0011 -0.0038 -0.0009  0.0206
                ( 38.25%)   0.6185* H  15 s( 99.91%)p 0.00(  0.09%)
                                            0.9995 -0.0039 -0.0030  0.0004 -0.0296
     7. (0.98752) BD ( 1) C   2 - H  16  
                ( 61.60%)   0.7849* C   2 s( 21.89%)p 3.57( 78.06%)d 0.00(  0.04%)
                                           -0.0001  0.4678 -0.0084 -0.0388  0.0091
                                            0.8633 -0.0024 -0.1831  0.0131 -0.0028
                                            0.0004 -0.0080 -0.0173 -0.0084
                ( 38.40%)   0.6197* H  16 s( 99.91%)p 0.00(  0.09%)
                                            0.9996 -0.0040 -0.0001 -0.0291  0.0049
     8. (0.93412) BD ( 1) C   3 - C   4  
                ( 49.45%)   0.7032* C   3 s( 27.61%)p 2.62( 72.34%)d 0.00(  0.04%)
                                            0.0001  0.5254  0.0105 -0.7184 -0.0015
                                            0.3211  0.0022  0.3227 -0.0025 -0.0114
                                           -0.0109  0.0055  0.0093 -0.0077
                ( 50.55%)   0.7110* C   4 s( 28.29%)p 2.53( 71.68%)d 0.00(  0.04%)
                                            0.0004  0.5317  0.0104  0.7212  0.0010
                                           -0.3129  0.0020 -0.3141  0.0053 -0.0109
                                           -0.0103  0.0054  0.0090 -0.0072
     9. (0.97680) BD ( 1) C   3 - H  17  
                ( 61.83%)   0.7863* C   3 s( 21.86%)p 3.57( 78.10%)d 0.00(  0.04%)
                                            0.0002 -0.4674  0.0080  0.0258 -0.0018
                                           -0.0638  0.0114  0.8810 -0.0022 -0.0001
                                           -0.0009  0.0033  0.0007 -0.0205
                ( 38.17%)   0.6178* H  17 s( 99.91%)p 0.00(  0.09%)
                                           -0.9995  0.0046 -0.0002  0.0011 -0.0297
    10. (0.98358) BD ( 1) C   3 - H  18  
                ( 61.75%)   0.7858* C   3 s( 22.21%)p 3.50( 77.75%)d 0.00(  0.04%)
                                            0.0001 -0.4712  0.0080 -0.0434 -0.0040
                                            0.8606 -0.0010 -0.1864  0.0118  0.0006
                                            0.0002  0.0078  0.0175  0.0084
                ( 38.25%)   0.6185* H  18 s( 99.91%)p 0.00(  0.09%)
                                           -0.9996  0.0042  0.0030 -0.0291  0.0052
    11. (0.94629) BD ( 1) C   4 - C   5  
                ( 49.63%)   0.7045* C   4 s( 28.31%)p 2.53( 71.65%)d 0.00(  0.04%)
                                            0.0001  0.5319  0.0104 -0.6902 -0.0018
                                           -0.3935  0.0010 -0.2922 -0.0019  0.0130
                                            0.0097  0.0068  0.0088 -0.0054
                ( 50.37%)   0.7097* C   5 s( 27.94%)p 2.58( 72.02%)d 0.00(  0.04%)
                                            0.0005  0.5285  0.0092  0.6986  0.0018
                                            0.3858 -0.0033  0.2887 -0.0009  0.0124
                                            0.0099  0.0068  0.0079 -0.0057
    12. (0.98223) BD ( 1) C   4 - H  19  
                ( 61.85%)   0.7864* C   4 s( 21.61%)p 3.63( 78.35%)d 0.00(  0.04%)
                                           -0.0001  0.4648 -0.0080  0.0171  0.0036
                                           -0.0578  0.0121  0.8830 -0.0021  0.0005
                                           -0.0002 -0.0033 -0.0006  0.0205
                ( 38.15%)   0.6177* H  19 s( 99.91%)p 0.00(  0.09%)
                                            0.9996 -0.0043 -0.0022  0.0010 -0.0295
    13. (0.98013) BD ( 1) C   4 - H  20  
                ( 61.77%)   0.7859* C   4 s( 21.82%)p 3.58( 78.13%)d 0.00(  0.04%)
                                           -0.0002  0.4671 -0.0087 -0.0522  0.0015
                                            0.8620 -0.0005 -0.1883  0.0119 -0.0022
                                            0.0003 -0.0079 -0.0173 -0.0082
                ( 38.23%)   0.6183* H  20 s( 99.91%)p 0.00(  0.09%)
                                            0.9996 -0.0044  0.0007 -0.0291  0.0052
    14. (0.94363) BD ( 1) C   5 - C   6  
                ( 48.80%)   0.6986* C   5 s( 27.93%)p 2.58( 72.03%)d 0.00(  0.04%)
                                           -0.0000  0.5284  0.0114 -0.7132 -0.0018
                                            0.3210  0.0008  0.3296  0.0015 -0.0110
                                           -0.0117  0.0060  0.0092 -0.0064
                ( 51.20%)   0.7155* C   6 s( 28.49%)p 2.51( 71.47%)d 0.00(  0.03%)
                                            0.0006  0.5337  0.0066  0.7127  0.0008
                                           -0.3370  0.0060 -0.3052  0.0056 -0.0112
                                           -0.0094  0.0070  0.0072 -0.0053
    15. (0.98694) BD ( 1) C   5 - H  21  
                ( 61.55%)   0.7845* C   5 s( 22.28%)p 3.49( 77.67%)d 0.00(  0.04%)
                                            0.0002 -0.4720  0.0087  0.0284 -0.0045
                                           -0.0629  0.0124  0.8785 -0.0023  0.0002
                                           -0.0020  0.0033  0.0003 -0.0208
                ( 38.45%)   0.6201* H  21 s( 99.91%)p 0.00(  0.09%)
                                           -0.9996  0.0041  0.0013  0.0009 -0.0296
    16. (0.98287) BD ( 1) C   5 - H  22  
                ( 62.24%)   0.7889* C   5 s( 21.88%)p 3.57( 78.08%)d 0.00(  0.04%)
                                            0.0000 -0.4677  0.0081 -0.0449 -0.0055
                                            0.8621 -0.0005 -0.1880  0.0119 -0.0002
                                            0.0002  0.0084  0.0169  0.0084
                ( 37.76%)   0.6145* H  22 s( 99.91%)p 0.00(  0.09%)
                                           -0.9995  0.0043  0.0021 -0.0294  0.0055
    17. (0.96867) BD ( 1) C   6 - C   7  
                ( 47.96%)   0.6925* C   6 s( 26.99%)p 2.70( 72.96%)d 0.00(  0.05%)
                                            0.0002  0.5193  0.0148 -0.6993 -0.0028
                                           -0.4006 -0.0049 -0.2828 -0.0046  0.0154
                                            0.0097  0.0066  0.0086 -0.0082
                ( 52.04%)   0.7214* C   7 s( 29.42%)p 2.40( 70.54%)d 0.00(  0.04%)
                                           -0.0000  0.5424  0.0014  0.6884 -0.0123
                                            0.3907 -0.0080  0.2803 -0.0068  0.0097
                                            0.0110  0.0093  0.0072 -0.0066
    18. (0.98602) BD ( 1) C   6 - H  23  
                ( 62.33%)   0.7895* C   6 s( 21.49%)p 3.65( 78.47%)d 0.00(  0.04%)
                                           -0.0003  0.4634 -0.0085  0.0111  0.0061
                                           -0.0440  0.0146  0.8845 -0.0028  0.0003
                                           -0.0020 -0.0037 -0.0006  0.0201
                ( 37.67%)   0.6138* H  23 s( 99.91%)p 0.00(  0.09%)
                                            0.9995 -0.0054 -0.0018  0.0006 -0.0299
    19. (0.98631) BD ( 1) C   6 - H  24  
                ( 62.54%)   0.7908* C   6 s( 23.05%)p 3.34( 76.91%)d 0.00(  0.04%)
                                           -0.0001  0.4801 -0.0059 -0.0468  0.0074
                                            0.8503  0.0022 -0.2087  0.0151 -0.0047
                                            0.0019 -0.0096 -0.0156 -0.0077
                ( 37.46%)   0.6120* H  24 s( 99.91%)p 0.00(  0.09%)
                                            0.9995 -0.0041  0.0008 -0.0300  0.0049
    20. (0.99505) BD ( 1) C   7 - O   8  
                ( 32.35%)   0.5687* C   7 s( 19.84%)p 4.03( 79.86%)d 0.02(  0.30%)
                                           -0.0002  0.4445  0.0285  0.0415  0.0138
                                           -0.8597 -0.0358  0.2375  0.0025 -0.0008
                                           -0.0012 -0.0258 -0.0433 -0.0217
                ( 67.65%)   0.8225* O   8 s( 33.85%)p 1.95( 66.07%)d 0.00(  0.08%)
                                           -0.0001  0.5818 -0.0004 -0.0035  0.0053
                                            0.7435 -0.0013 -0.3284  0.0010 -0.0089
                                            0.0083 -0.0176 -0.0158 -0.0068
    21. (0.91806) BD ( 1) C   7 - C   9  
                ( 48.63%)   0.6973* C   7 s( 28.94%)p 2.45( 71.02%)d 0.00(  0.04%)
                                           -0.0001  0.5379  0.0085 -0.7237  0.0041
                                            0.3226 -0.0085  0.2869 -0.0049 -0.0081
                                           -0.0126  0.0016  0.0117 -0.0029
                ( 51.37%)   0.7168* C   9 s( 36.97%)p 1.70( 63.00%)d 0.00(  0.03%)
                                            0.0013  0.6080  0.0036  0.6468 -0.0133
                                           -0.3126  0.0002 -0.3373  0.0035 -0.0078
                                           -0.0108  0.0060  0.0059 -0.0050
    22. (0.95007) BD ( 1) C   7 - H  25  
                ( 64.19%)   0.8012* C   7 s( 21.83%)p 3.58( 78.13%)d 0.00(  0.04%)
                                            0.0002 -0.4668  0.0202  0.0055 -0.0060
                                            0.0040  0.0065  0.8838 -0.0047  0.0028
                                           -0.0057 -0.0014 -0.0023 -0.0192
                ( 35.81%)   0.5984* H  25 s( 99.89%)p 0.00(  0.11%)
                                           -0.9994  0.0135  0.0012  0.0026 -0.0323
    23. (0.99454) BD ( 1) O   8 - H  26  
                ( 75.16%)   0.8670* O   8 s( 21.62%)p 3.62( 78.29%)d 0.00(  0.09%)
                                           -0.0002 -0.4647 -0.0172  0.6521  0.0129
                                            0.5061  0.0337  0.3166 -0.0030 -0.0114
                                           -0.0196 -0.0054 -0.0178  0.0048
                ( 24.84%)   0.4984* H  26 s( 99.52%)p 0.00(  0.48%)
                                           -0.9975  0.0104 -0.0548 -0.0391 -0.0166
    24. (0.99492) BD ( 1) C   9 -Cl  10  
                ( 45.86%)   0.6772* C   9 s( 19.74%)p 4.05( 80.00%)d 0.01(  0.26%)
                                            0.0001  0.4443  0.0056 -0.1641 -0.0102
                                            0.8317  0.0098 -0.2847  0.0032 -0.0134
                                            0.0035 -0.0260 -0.0384 -0.0161
                ( 54.14%)   0.7358*Cl  10 s( 16.69%)p 4.96( 82.77%)d 0.03(  0.54%)
                                           -0.0000  0.0001  0.4069 -0.0363  0.0000
                                            0.0021 -0.0005  0.0001 -0.8462 -0.0296
                                           -0.0000  0.3326  0.0090 -0.0116  0.0030
                                           -0.0366 -0.0566 -0.0273
    25. (0.99239) BD ( 1) C   9 -Cl  11  
                ( 44.76%)   0.6690* C   9 s( 17.06%)p 4.85( 82.68%)d 0.02(  0.26%)
                                            0.0001  0.4131  0.0020 -0.7432 -0.0039
                                           -0.4549  0.0128 -0.2594  0.0001  0.0378
                                            0.0186  0.0128  0.0174 -0.0182
                ( 55.24%)   0.7432*Cl  11 s( 16.52%)p 5.02( 82.97%)d 0.03(  0.51%)
                                           -0.0000  0.0001  0.4048 -0.0354 -0.0000
                                            0.6551  0.0211 -0.0000  0.5104  0.0203
                                           -0.0000  0.3729  0.0097  0.0518  0.0295
                                            0.0210  0.0190 -0.0276
    26. (0.97168) BD ( 1) C   9 - H  27  
                ( 65.64%)   0.8102* C   9 s( 26.16%)p 2.82( 73.83%)d 0.00(  0.01%)
                                           -0.0008  0.5114 -0.0063 -0.0255 -0.0106
                                            0.0158  0.0008  0.8586  0.0059 -0.0013
                                           -0.0026  0.0003 -0.0006  0.0115
                ( 34.36%)   0.5861* H  27 s( 99.76%)p 0.00(  0.24%)
                                            0.9987 -0.0095  0.0029 -0.0008 -0.0492
    27. (0.98317) BD*( 1)Cl  10 -Cl  11  
                ( 46.57%)   0.6824*Cl  10 s(  0.01%)p 1.00( 99.92%)d 0.00(  0.08%)
                                            0.0000  0.0002 -0.0024  0.0074  0.0000
                                            0.8304 -0.0121  0.0001 -0.2024  0.0035
                                           -0.0000 -0.5182  0.0062 -0.0232  0.0010
                                            0.0062 -0.0045 -0.0136
                ( 53.43%)  -0.7310*Cl  11 s(  0.24%)p99.99( 99.70%)d 0.28(  0.07%)
                                            0.0000 -0.0000 -0.0488 -0.0015  0.0000
                                            0.4882 -0.0006  0.0000  0.0456  0.0042
                                           -0.0000 -0.8697  0.0131  0.0098 -0.0119
                                           -0.0046  0.0089 -0.0179
    28. (0.99961) CR ( 1) C   1           s(100.00%)p 0.00(  0.00%)
                                            1.0000 -0.0002 -0.0000  0.0009 -0.0000
                                           -0.0000 -0.0000  0.0001 -0.0000  0.0000
                                            0.0000  0.0000 -0.0000 -0.0000
    29. (0.99956) CR ( 1) C   2           s(100.00%)p 0.00(  0.00%)
                                            1.0000 -0.0001 -0.0000  0.0005  0.0000
                                            0.0002  0.0000  0.0004  0.0000 -0.0000
                                           -0.0000 -0.0000 -0.0000  0.0000
    30. (0.99955) CR ( 1) C   3           s(100.00%)p 0.00(  0.00%)
                                            1.0000 -0.0001 -0.0000 -0.0001  0.0000
                                           -0.0002 -0.0000 -0.0003 -0.0000 -0.0000
                                           -0.0000 -0.0000 -0.0000  0.0000
    31. (0.99956) CR ( 1) C   4           s(100.00%)p 0.00(  0.00%)
                                            1.0000 -0.0001 -0.0000 -0.0002  0.0000
                                            0.0003  0.0000  0.0002  0.0000  0.0000
                                            0.0000 -0.0000 -0.0000  0.0000
    32. (0.99956) CR ( 1) C   5           s(100.00%)p 0.00(  0.00%)
                                            1.0000 -0.0001 -0.0000 -0.0004  0.0000
                                           -0.0002 -0.0000 -0.0003  0.0000 -0.0000
                                           -0.0000 -0.0000 -0.0000  0.0000
    33. (0.99952) CR ( 1) C   6           s(100.00%)p 0.00(  0.00%)
                                            1.0000 -0.0002 -0.0000 -0.0003  0.0000
                                            0.0004  0.0000  0.0004 -0.0000  0.0000
                                            0.0000 -0.0000 -0.0000  0.0000
    34. (0.99939) CR ( 1) C   7           s(100.00%)p 0.00(  0.00%)
                                            1.0000  0.0003  0.0000 -0.0001  0.0000
                                           -0.0001 -0.0000 -0.0001  0.0000 -0.0000
                                           -0.0000 -0.0000 -0.0000  0.0000
    35. (0.99986) CR ( 1) O   8           s(100.00%)p 0.00(  0.00%)
                                            1.0000 -0.0001 -0.0000  0.0001  0.0000
                                            0.0002  0.0000 -0.0000  0.0000 -0.0000
                                           -0.0000 -0.0000 -0.0000  0.0000
    36. (0.99943) CR ( 1) C   9           s(100.00%)p 0.00(  0.00%)
                                            1.0000 -0.0004 -0.0000 -0.0008  0.0000
                                            0.0004 -0.0000  0.0012  0.0000  0.0000
                                            0.0000 -0.0000 -0.0000  0.0000
    37. (1.00000) CR ( 1)Cl  10           s(100.00%)
                                            1.0000 -0.0000  0.0000 -0.0000  0.0000
                                           -0.0000  0.0000 -0.0000 -0.0000 -0.0000
                                            0.0000  0.0000 -0.0000  0.0000  0.0000
                                           -0.0000 -0.0000  0.0000
    38. (0.99987) CR ( 2)Cl  10           s(100.00%)p 0.00(  0.00%)
                                           -0.0000  1.0000  0.0002  0.0000  0.0000
                                           -0.0001  0.0000 -0.0000  0.0003  0.0000
                                            0.0000  0.0001 -0.0000  0.0000  0.0000
                                            0.0000  0.0000  0.0000
    39. (0.99997) CR ( 3)Cl  10           s(  0.00%)p 1.00(100.00%)
                                            0.0000  0.0000 -0.0000 -0.0000  1.0000
                                           -0.0001  0.0000  0.0000 -0.0000  0.0000
                                           -0.0000 -0.0001  0.0000  0.0000 -0.0000
                                            0.0000 -0.0000 -0.0000
    40. (0.99995) CR ( 4)Cl  10           s(  0.00%)p 1.00(100.00%)
                                           -0.0000 -0.0000  0.0001  0.0000  0.0000
                                           -0.0000  0.0000  1.0000  0.0002  0.0000
                                            0.0000  0.0000 -0.0000  0.0000  0.0000
                                            0.0000  0.0000  0.0000
    41. (0.99998) CR ( 5)Cl  10           s(  0.00%)p 1.00(100.00%)
                                            0.0000  0.0000 -0.0000 -0.0000 -0.0000
                                           -0.0000  0.0000  0.0000 -0.0001 -0.0000
                                            1.0000 -0.0000  0.0000 -0.0000 -0.0000
                                           -0.0000 -0.0000 -0.0000
    42. (1.00000) CR ( 1)Cl  11           s(100.00%)
                                            1.0000  0.0000  0.0000 -0.0000 -0.0000
                                           -0.0000  0.0000 -0.0000  0.0000  0.0000
                                           -0.0000  0.0000 -0.0000  0.0000  0.0000
                                            0.0000 -0.0000  0.0000
    43. (0.99989) CR ( 2)Cl  11           s(100.00%)p 0.00(  0.00%)
                                            0.0000  1.0000  0.0002  0.0000  0.0000
                                           -0.0001 -0.0000  0.0000 -0.0001 -0.0000
                                            0.0000 -0.0001 -0.0000 -0.0000 -0.0000
                                           -0.0000 -0.0000  0.0000
    44. (0.99996) CR ( 3)Cl  11           s(  0.00%)p 1.00(100.00%)
                                           -0.0000  0.0000 -0.0001 -0.0000  1.0000
                                            0.0000  0.0000 -0.0000  0.0001  0.0000
                                           -0.0000  0.0000  0.0000  0.0000  0.0000
                                            0.0000 -0.0000 -0.0000
    45. (0.99998) CR ( 4)Cl  11           s(  0.00%)p 1.00(100.00%)
                                           -0.0000  0.0000 -0.0001 -0.0000 -0.0000
                                            0.0000  0.0000  1.0000  0.0000  0.0000
                                           -0.0000  0.0001 -0.0000  0.0000  0.0000
                                            0.0000  0.0000 -0.0000
    46. (0.99996) CR ( 5)Cl  11           s(  0.00%)p 1.00(100.00%)
                                           -0.0000  0.0000 -0.0000 -0.0000 -0.0000
                                            0.0000  0.0000 -0.0000  0.0001  0.0000
                                            1.0000  0.0000  0.0000  0.0000  0.0000
                                            0.0000  0.0000 -0.0000
    47. (0.98948) LP ( 1) O   8           s( 44.50%)p 1.25( 55.47%)d 0.00(  0.04%)
                                            0.0001  0.6670 -0.0085  0.4474 -0.0066
                                           -0.2898  0.0006  0.5200 -0.0066  0.0113
                                           -0.0118  0.0077 -0.0058 -0.0040
    48. (0.74362) LP ( 2) O   8           s(  0.02%)p99.99( 99.92%)d 4.41(  0.07%)
                                            0.0000  0.0117  0.0040  0.6106 -0.0115
                                           -0.3248  0.0090 -0.7214  0.0140  0.0138
                                            0.0040 -0.0045 -0.0062  0.0203
    49. (0.99687) LP ( 1)Cl  10           s( 82.15%)p 0.22( 17.84%)d 0.00(  0.01%)
                                            0.0000 -0.0003  0.9063  0.0079  0.0000
                                           -0.0667 -0.0007 -0.0002  0.3386  0.0070
                                            0.0000 -0.2434 -0.0004  0.0031 -0.0007
                                            0.0068  0.0067  0.0024
    50. (0.97414) LP ( 2)Cl  10           s(  1.24%)p79.51( 98.72%)d 0.03(  0.04%)
                                           -0.0000 -0.0001  0.1114  0.0025  0.0001
                                            0.5524 -0.0046 -0.0001  0.3489 -0.0023
                                            0.0001  0.7485 -0.0076 -0.0094  0.0071
                                           -0.0125  0.0095  0.0064
    51. (0.99709) LP ( 1)Cl  11           s( 82.27%)p 0.22( 17.72%)d 0.00(  0.01%)
                                            0.0000 -0.0002  0.9070  0.0071  0.0001
                                           -0.3214 -0.0063  0.0001 -0.1306 -0.0042
                                            0.0000 -0.2382 -0.0007 -0.0066 -0.0054
                                           -0.0024 -0.0049  0.0014
    52. (0.96994) LP ( 2)Cl  11           s(  1.07%)p92.63( 98.89%)d 0.04(  0.05%)
                                            0.0000 -0.0000  0.1028  0.0106  0.0001
                                            0.4743 -0.0071 -0.0000 -0.8469  0.0073
                                            0.0000  0.2160 -0.0021 -0.0132  0.0071
                                           -0.0033  0.0150 -0.0013
    53. (0.00138) RY*( 1) C   1           s(  6.42%)p13.35( 85.75%)d 1.22(  7.82%)
                                           -0.0000  0.0106  0.2532 -0.0091 -0.6785
                                           -0.0139 -0.5466 -0.0081 -0.3131  0.1430
                                            0.0685 -0.0666  0.2081 -0.0732
    54. (0.00084) RY*( 2) C   1           s(  0.08%)p99.99( 79.60%)d99.99( 20.32%)
                                            0.0000  0.0009  0.0289  0.0006 -0.1194
                                            0.0079  0.5395 -0.0125 -0.7003 -0.1977
                                            0.2357 -0.0424 -0.1225 -0.3028
    55. (0.00019) RY*( 3) C   1           s(  7.59%)p12.14( 92.19%)d 0.03(  0.22%)
                                            0.0000  0.0132  0.2753  0.0172 -0.5916
                                           -0.0092  0.5460 -0.0083  0.5227 -0.0110
                                           -0.0237  0.0343 -0.0134  0.0130
    56. (0.00007) RY*( 4) C   1           s( 67.16%)p 0.11(  7.42%)d 0.38( 25.41%)
    57. (0.00000) RY*( 5) C   1           s(  3.84%)p 2.19(  8.41%)d22.83( 87.75%)
    58. (0.00000) RY*( 6) C   1           s(  2.18%)p 3.64(  7.91%)d41.33( 89.91%)
    59. (0.00000) RY*( 7) C   1           s(  4.13%)p 0.38(  1.58%)d22.81( 94.29%)
    60. (0.00000) RY*( 8) C   1           s(  6.95%)p 1.13(  7.83%)d12.26( 85.21%)
    61. (0.00000) RY*( 9) C   1           s(  1.66%)p 5.70(  9.45%)d53.62( 88.90%)
    62. (0.00167) RY*( 1) C   2           s( 16.11%)p 4.69( 75.57%)d 0.52(  8.32%)
                                            0.0000  0.0017  0.4014 -0.0012 -0.6909
                                            0.0078  0.2197  0.0149  0.4793 -0.0617
                                           -0.0731 -0.0860  0.1870 -0.1780
    63. (0.00147) RY*( 2) C   2           s(  0.92%)p93.92( 86.13%)d14.13( 12.96%)
                                            0.0000 -0.0007  0.0958  0.0028 -0.1739
                                            0.0192  0.6675 -0.0140 -0.6204 -0.0020
                                            0.0121  0.0298  0.2341  0.2715
    64. (0.00050) RY*( 3) C   2           s( 17.27%)p 3.39( 58.56%)d 1.40( 24.17%)
                                            0.0000 -0.0149  0.4153 -0.0054  0.6428
                                            0.0081  0.3182  0.0075  0.2664  0.2227
                                            0.1759 -0.1085  0.3354 -0.1920
    65. (0.00018) RY*( 4) C   2           s(  3.08%)p 2.14(  6.59%)d29.30( 90.33%)
                                            0.0000  0.0035  0.1755  0.0035 -0.0424
                                            0.0022 -0.1824  0.0069 -0.1753 -0.5740
                                            0.7364  0.0118  0.0868 -0.1541
    66. (0.00016) RY*( 5) C   2           s( 26.73%)p 1.96( 52.51%)d 0.78( 20.76%)
                                            0.0000  0.0090  0.5169  0.0075 -0.1027
                                            0.0135 -0.5555  0.0099 -0.4535  0.3263
                                           -0.1714 -0.0422  0.2400 -0.1110
    67. (0.00004) RY*( 6) C   2           s(  2.40%)p 2.56(  6.14%)d38.12( 91.46%)
    68. (0.00005) RY*( 7) C   2           s( 33.01%)p 0.04(  1.48%)d 1.98( 65.51%)
    69. (0.00000) RY*( 8) C   2           s(  0.45%)p 1.16(  0.52%)d99.99( 99.03%)
    70. (0.00000) RY*( 9) C   2           s(  0.02%)p99.99( 12.68%)d99.99( 87.30%)
    71. (0.00168) RY*( 1) C   3           s(  0.60%)p99.99( 89.14%)d17.23( 10.26%)
                                            0.0000 -0.0003  0.0772 -0.0056 -0.4545
                                           -0.0149 -0.6399  0.0122  0.5245  0.0987
                                            0.0647  0.0299  0.1798  0.2355
    72. (0.00156) RY*( 2) C   3           s( 43.97%)p 1.04( 45.73%)d 0.23( 10.30%)
                                            0.0000 -0.0081  0.6631  0.0000  0.0156
                                           -0.0080 -0.3914 -0.0115 -0.5511  0.0044
                                           -0.0061 -0.1028  0.2364 -0.1910
    73. (0.00144) RY*( 3) C   3           s(  0.90%)p99.99( 92.73%)d 7.10(  6.37%)
                                            0.0000 -0.0023  0.0947  0.0004  0.8609
                                           -0.0054 -0.2717  0.0065  0.3350 -0.1257
                                           -0.1195  0.0115  0.1227  0.1359
    74. (0.00019) RY*( 4) C   3           s( 46.01%)p 1.15( 53.12%)d 0.02(  0.87%)
                                            0.0000  0.0051  0.6783  0.0042 -0.0927
                                           -0.0134  0.5430 -0.0118  0.4769  0.0041
                                           -0.0070  0.0105  0.0783 -0.0487
    75. (0.00019) RY*( 5) C   3           s(  0.00%)p 1.00(  0.05%)d99.99( 99.95%)
                                           -0.0000 -0.0004  0.0009 -0.0000  0.0020
                                            0.0020 -0.0180 -0.0016  0.0145  0.6445
                                           -0.7539 -0.0501 -0.0989 -0.0583
    76. (0.00007) RY*( 6) C   3           s(  8.38%)p 0.31(  2.60%)d10.62( 89.02%)
    77. (0.00004) RY*( 7) C   3           s(  0.00%)p 1.00(  4.39%)d21.76( 95.61%)
    78. (0.00000) RY*( 8) C   3           s(  0.10%)p13.82(  1.35%)d99.99( 98.55%)
    79. (0.00000) RY*( 9) C   3           s(  0.02%)p99.99( 11.07%)d99.99( 88.91%)
    80. (0.00178) RY*( 1) C   4           s(  0.00%)p 1.00( 89.47%)d 0.12( 10.53%)
                                           -0.0000 -0.0004  0.0040  0.0036  0.2900
                                            0.0124  0.5882 -0.0160 -0.6813  0.0633
                                            0.0490  0.0476  0.1524  0.2709
    81. (0.00160) RY*( 2) C   4           s( 23.64%)p 2.92( 68.93%)d 0.31(  7.43%)
                                            0.0000 -0.0056  0.4862 -0.0031 -0.6135
                                            0.0110  0.5182  0.0050  0.2103 -0.0680
                                           -0.0688 -0.0634  0.2429 -0.0438
    82. (0.00144) RY*( 3) C   4           s( 17.02%)p 4.44( 75.59%)d 0.43(  7.39%)
                                            0.0000 -0.0073  0.4125 -0.0009  0.7077
                                            0.0028  0.2084  0.0068  0.4600  0.1233
                                            0.0940 -0.0717  0.1310 -0.1659
    83. (0.00018) RY*( 4) C   4           s( 48.52%)p 1.01( 49.15%)d 0.05(  2.33%)
                                            0.0000  0.0041  0.6965  0.0023  0.0008
                                            0.0157 -0.5327  0.0132 -0.4554  0.0123
                                            0.0112  0.0001  0.1300 -0.0780
    84. (0.00018) RY*( 5) C   4           s(  0.01%)p 1.00(  0.04%)d99.99( 99.95%)
                                           -0.0000 -0.0002  0.0081  0.0004 -0.0046
                                            0.0014 -0.0163 -0.0018  0.0110  0.6582
                                           -0.7478 -0.0363 -0.0268  0.0706
    85. (0.00007) RY*( 6) C   4           s( 10.58%)p 0.16(  1.74%)d 8.29( 87.68%)
    86. (0.00004) RY*( 7) C   4           s(  0.04%)p99.99(  3.91%)d99.99( 96.05%)
    87. (0.00000) RY*( 8) C   4           s(  0.14%)p 9.41(  1.30%)d99.99( 98.56%)
    88. (0.00000) RY*( 9) C   4           s(  0.03%)p99.99( 10.05%)d99.99( 89.92%)
    89. (0.00195) RY*( 1) C   5           s(  3.31%)p26.52( 87.72%)d 2.71(  8.97%)
                                            0.0000 -0.0021  0.1819 -0.0006 -0.2867
                                           -0.0163 -0.7119  0.0108  0.5366  0.0599
                                            0.0353  0.0235  0.2010  0.2095
    90. (0.00172) RY*( 2) C   5           s( 26.20%)p 2.52( 66.03%)d 0.30(  7.77%)
                                            0.0000 -0.0039  0.5118 -0.0011 -0.4295
                                           -0.0032 -0.2152 -0.0130 -0.6552  0.0353
                                            0.0478 -0.0909  0.1325 -0.2200
    91. (0.00137) RY*( 3) C   5           s( 12.37%)p 6.60( 81.67%)d 0.48(  5.96%)
                                            0.0000 -0.0078  0.3516  0.0014  0.8331
                                           -0.0031 -0.3230 -0.0001 -0.1352 -0.1132
                                           -0.1294 -0.0447  0.1665 -0.0174
    92. (0.00020) RY*( 4) C   5           s( 42.74%)p 1.05( 45.01%)d 0.29( 12.25%)
                                            0.0000  0.0032  0.6538  0.0032 -0.0372
                                           -0.0141  0.5124 -0.0154  0.4310  0.2231
                                           -0.2110 -0.0336  0.1156 -0.1170
    93. (0.00018) RY*( 5) C   5           s(  4.61%)p 1.02(  4.69%)d19.69( 90.70%)
                                            0.0000  0.0015  0.2146  0.0010  0.0026
                                           -0.0069  0.1838 -0.0007  0.1145 -0.6238
                                            0.7019  0.0516  0.1268  0.0809
    94. (0.00006) RY*( 6) C   5           s( 10.35%)p 0.08(  0.83%)d 8.58( 88.82%)
    95. (0.00004) RY*( 7) C   5           s(  0.34%)p11.59(  3.91%)d99.99( 95.76%)
    96. (0.00000) RY*( 8) C   5           s(  0.06%)p19.66(  1.15%)d99.99( 98.79%)
    97. (0.00000) RY*( 9) C   5           s(  0.01%)p 1.00(  9.18%)d 9.90( 90.82%)
    98. (0.00253) RY*( 1) C   6           s(  2.30%)p40.39( 92.98%)d 2.05(  4.72%)
                                            0.0000  0.0016  0.1517  0.0027 -0.0188
                                           -0.0078 -0.7518  0.0187  0.6032 -0.0365
                                           -0.0003 -0.0398 -0.0911 -0.1896
    99. (0.00212) RY*( 2) C   6           s( 20.63%)p 3.74( 77.19%)d 0.11(  2.18%)
                                            0.0000 -0.0037  0.4542 -0.0028 -0.7155
                                            0.0066  0.3859  0.0073  0.3332 -0.0577
                                           -0.0657 -0.0530  0.0902 -0.0566
   100. (0.00148) RY*( 3) C   6           s( 36.61%)p 1.51( 55.35%)d 0.22(  8.03%)
                                            0.0000 -0.0102  0.6050  0.0019  0.6566
                                            0.0035  0.2787  0.0054  0.2114  0.1228
                                            0.0733 -0.0779  0.2005 -0.1167
   101. (0.00045) RY*( 4) C   6           s( 36.42%)p 1.46( 53.10%)d 0.29( 10.48%)
                                            0.0000  0.0056  0.6035  0.0097 -0.1307
                                            0.0170 -0.4004  0.0041 -0.5943  0.1273
                                           -0.1972  0.0290 -0.0860  0.2036
   102. (0.00015) RY*( 5) C   6           s(  3.61%)p 0.61(  2.20%)d26.07( 94.19%)
                                           -0.0000 -0.0003  0.1901 -0.0002  0.0137
                                           -0.0087  0.0415  0.0051 -0.1412 -0.5623
                                            0.6183  0.0523 -0.4702 -0.1401
   103. (0.00009) RY*( 6) C   6           s(  0.13%)p99.99( 13.51%)d99.99( 86.36%)
   104. (0.00005) RY*( 7) C   6           s(  0.00%)p 1.00(  2.92%)d33.29( 97.08%)
   105. (0.00001) RY*( 8) C   6           s(  0.23%)p 1.58(  0.37%)d99.99( 99.40%)
   106. (0.00002) RY*( 9) C   6           s(  0.04%)p66.30(  2.57%)d99.99( 97.39%)
   107. (0.00338) RY*( 1) C   7           s(  7.38%)p12.23( 90.33%)d 0.31(  2.28%)
                                           -0.0000 -0.0250  0.2706  0.0069  0.4956
                                            0.0324 -0.7759 -0.0098  0.2334  0.1003
                                           -0.0919 -0.0307  0.0564  0.0146
   108. (0.00257) RY*( 2) C   7           s(  4.45%)p20.70( 92.01%)d 0.80(  3.54%)
                                            0.0000  0.0124  0.2105  0.0091  0.7486
                                           -0.0026  0.5951  0.0006  0.0738  0.1059
                                           -0.0746  0.0940  0.0622 -0.0772
   109. (0.00195) RY*( 3) C   7           s( 15.35%)p 4.74( 72.82%)d 0.77( 11.84%)
                                            0.0000 -0.0098  0.3916 -0.0004  0.0077
                                            0.0123 -0.0742 -0.0231 -0.8497  0.1964
                                           -0.0581 -0.2171  0.0154 -0.1704
   110. (0.00111) RY*( 4) C   7           s( 35.36%)p 0.32( 11.47%)d 1.50( 53.17%)
                                            0.0000 -0.0048  0.5946 -0.0053 -0.2738
                                            0.0134  0.0248 -0.0259  0.1956 -0.1009
                                            0.0648  0.5107 -0.2521 -0.4394
   111. (0.00066) RY*( 5) C   7           s(  9.09%)p 0.04(  0.39%)d 9.96( 90.52%)
                                           -0.0000 -0.0007  0.3015  0.0109  0.0473
                                           -0.0032  0.0297 -0.0000 -0.0261 -0.8112
                                            0.2471 -0.2349  0.3404  0.1228
   112. (0.00037) RY*( 6) C   7           s(  7.33%)p 1.15(  8.41%)d11.50( 84.26%)
                                            0.0000  0.0091  0.2705 -0.0058 -0.2420
                                           -0.0392  0.0681  0.0045  0.1390  0.4458
                                            0.1820  0.1304  0.7334  0.2363
   113. (0.00016) RY*( 7) C   7           s(  8.17%)p 1.33( 10.88%)d 9.91( 80.94%)
                                            0.0000 -0.0040  0.2858 -0.0091 -0.0805
                                            0.0350  0.1193 -0.0073  0.2945  0.2654
                                            0.4418 -0.6315 -0.3758  0.0624
   114. (0.00013) RY*( 8) C   7           s(  2.00%)p 6.34( 12.70%)d42.57( 85.30%)
                                            0.0000  0.0022  0.1415  0.0133 -0.2096
                                            0.0072  0.1066 -0.0137  0.2669 -0.0286
                                           -0.7467 -0.4349  0.1847 -0.2672
   115. (0.00006) RY*( 9) C   7           s( 10.85%)p 0.13(  1.43%)d 8.09( 87.72%)
   116. (0.00108) RY*( 1) O   8           s( 30.03%)p 2.13( 63.86%)d 0.20(  6.10%)
                                           -0.0000  0.0049  0.5480 -0.0036  0.1583
                                            0.0034  0.3086  0.0117  0.7198  0.1111
                                           -0.0114  0.1731 -0.0493 -0.1272
   117. (0.00078) RY*( 2) O   8           s(  9.45%)p 8.77( 82.93%)d 0.81(  7.62%)
                                            0.0000  0.0001  0.3074  0.0089  0.8180
                                           -0.0050 -0.1723 -0.0047 -0.3611  0.2661
                                           -0.0287 -0.0600  0.0111  0.0291
   118. (0.00030) RY*( 3) O   8           s( 54.02%)p 0.74( 40.23%)d 0.11(  5.75%)
                                            0.0000 -0.0010  0.7350  0.0054 -0.4150
                                            0.0064  0.1518  0.0076 -0.4549 -0.1352
                                            0.0100 -0.1104  0.0431  0.1584
   119. (0.00004) RY*( 4) O   8           s(  5.27%)p15.46( 81.45%)d 2.52( 13.28%)
   120. (0.00000) RY*( 5) O   8           s(  0.31%)p33.19( 10.15%)d99.99( 89.55%)
   121. (0.00000) RY*( 6) O   8           s(  0.03%)p 8.11(  0.26%)d99.99( 99.71%)
   122. (0.00000) RY*( 7) O   8           s(  0.32%)p32.81( 10.46%)d99.99( 89.22%)
   123. (0.00001) RY*( 8) O   8           s(  0.48%)p12.58(  6.05%)d99.99( 93.47%)
   124. (0.00001) RY*( 9) O   8           s(  0.11%)p43.98(  4.86%)d99.99( 95.03%)
   125. (0.00458) RY*( 1) C   9           s(  0.29%)p99.99( 94.50%)d17.90(  5.21%)
                                           -0.0000 -0.0087  0.0533  0.0086  0.0824
                                           -0.0127  0.9517  0.0076 -0.1794 -0.0105
                                           -0.0955 -0.1318 -0.1544 -0.0411
   126. (0.00417) RY*( 2) C   9           s(  0.83%)p99.99( 89.93%)d11.11(  9.24%)
                                           -0.0000  0.0176  0.0895 -0.0023  0.9006
                                            0.0015 -0.0034 -0.0010  0.2969 -0.2215
                                            0.0652 -0.0772  0.1818  0.0097
   127. (0.00245) RY*( 3) C   9           s( 12.53%)p 6.43( 80.56%)d 0.55(  6.92%)
                                           -0.0000  0.0104  0.3538 -0.0027  0.2418
                                            0.0035 -0.1998  0.0070 -0.8409 -0.0699
                                           -0.1339  0.1259  0.0222 -0.1732
   128. (0.00100) RY*( 4) C   9           s( 73.75%)p 0.17( 12.71%)d 0.18( 13.54%)
                                            0.0000 -0.0096  0.8587  0.0094 -0.2163
                                            0.0088  0.0738  0.0105  0.2730  0.1004
                                            0.2021 -0.0290  0.2505 -0.1444
   129. (0.00069) RY*( 5) C   9           s(  3.75%)p 0.66(  2.46%)d25.02( 93.79%)
                                           -0.0000 -0.0011  0.1936 -0.0254 -0.1286
                                           -0.0394 -0.0468 -0.0034  0.0609 -0.7750
                                            0.1504  0.0940 -0.5258  0.1712
   130. (0.00040) RY*( 6) C   9           s(  0.05%)p95.03(  4.65%)d99.99( 95.30%)
                                           -0.0000  0.0083  0.0205 -0.0230 -0.1735
                                            0.0050  0.0229 -0.0152 -0.1228 -0.3384
                                           -0.3005 -0.3573  0.5630  0.5510
   131. (0.00031) RY*( 7) C   9           s(  0.50%)p 8.74(  4.35%)d99.99( 95.15%)
                                           -0.0000 -0.0059  0.0703 -0.0041  0.0031
                                           -0.0384 -0.2015  0.0081  0.0369  0.0422
                                           -0.2237 -0.8412 -0.3228 -0.2963
   132. (0.00008) RY*( 8) C   9           s(  7.65%)p 0.69(  5.30%)d11.37( 87.04%)
   133. (0.00003) RY*( 9) C   9           s(  0.71%)p 8.47(  6.04%)d99.99( 93.24%)
   134. (0.00099) RY*( 1)Cl  10           s( 24.28%)p 1.58( 38.29%)d 1.54( 37.43%)
                                            0.0000 -0.0000  0.0056  0.4927  0.0000
                                           -0.0052 -0.1105 -0.0000 -0.0287  0.5086
                                            0.0000  0.0057  0.3334 -0.0433 -0.0007
                                           -0.4866  0.1326  0.3435
   135. (0.00063) RY*( 2)Cl  10           s(  0.26%)p99.99( 38.64%)d99.99( 61.11%)
                                           -0.0000 -0.0000  0.0004  0.0505 -0.0000
                                            0.0116 -0.6166 -0.0000 -0.0044 -0.0774
                                            0.0000  0.0018 -0.0012  0.7556 -0.1834
                                            0.0161 -0.0782 -0.0076
   136. (0.00063) RY*( 3)Cl  10           s( 33.61%)p 1.02( 34.33%)d 0.95( 32.06%)
                                            0.0000 -0.0000  0.0109  0.5796  0.0000
                                           -0.0083 -0.0912 -0.0000 -0.0412  0.3198
                                            0.0000  0.0262 -0.4798 -0.1196 -0.1367
                                            0.4669  0.0712 -0.2542
   137. (0.00010) RY*( 4)Cl  10           s(  0.30%)p98.61( 29.58%)d99.99( 70.12%)
   138. (0.00005) RY*( 5)Cl  10           s(  8.70%)p 2.85( 24.78%)d 7.65( 66.52%)
   139. (0.00004) RY*( 6)Cl  10           s(  1.27%)p 1.79(  2.28%)d75.85( 96.45%)
   140. (0.00001) RY*( 7)Cl  10           s(  0.15%)p99.99( 52.33%)d99.99( 47.52%)
   141. (0.00000) RY*( 8)Cl  10           s( 31.33%)p 2.02( 63.32%)d 0.17(  5.35%)
   142. (0.00001) RY*( 9)Cl  10           s(  0.02%)p99.99( 17.22%)d99.99( 82.77%)
   143. (0.00085) RY*( 1)Cl  11           s( 16.25%)p 2.38( 38.63%)d 2.78( 45.12%)
                                            0.0000 -0.0000  0.0029  0.4031  0.0000
                                            0.0158 -0.4150  0.0000  0.0182 -0.1833
                                            0.0000 -0.0021  0.4241 -0.1486  0.4423
                                            0.3420 -0.0274  0.3403
   144. (0.00067) RY*( 2)Cl  11           s(  0.84%)p43.27( 36.42%)d74.52( 62.73%)
                                            0.0000 -0.0000  0.0020  0.0917  0.0000
                                           -0.0024  0.2191  0.0000  0.0103 -0.5501
                                            0.0000 -0.0002 -0.1162 -0.1318  0.0623
                                           -0.1022  0.7711  0.0328
   145. (0.00059) RY*( 3)Cl  11           s( 38.60%)p 0.81( 31.39%)d 0.78( 30.01%)
                                            0.0000 -0.0000  0.0111  0.6212  0.0000
                                            0.0331 -0.4480  0.0000  0.0388 -0.0101
                                            0.0000  0.0233 -0.3315 -0.2030 -0.3846
                                           -0.2133 -0.0252 -0.2546
   146. (0.00013) RY*( 4)Cl  11           s(  0.01%)p 1.00( 33.98%)d 1.94( 66.02%)
                                           -0.0000  0.0000 -0.0051  0.0070 -0.0000
                                           -0.0079 -0.2438 -0.0000 -0.0142  0.0222
                                           -0.0000 -0.0136 -0.5286  0.6375 -0.0147
                                            0.2684  0.1333  0.4046
   147. (0.00005) RY*( 5)Cl  11           s(  0.45%)p32.06( 14.56%)d99.99( 84.98%)
   148. (0.00004) RY*( 6)Cl  11           s(  8.75%)p 3.51( 30.75%)d 6.91( 60.50%)
   149. (0.00001) RY*( 7)Cl  11           s(  0.10%)p99.99( 35.83%)d99.99( 64.07%)
   150. (0.00000) RY*( 8)Cl  11           s( 17.72%)p 2.26( 40.08%)d 2.38( 42.21%)
   151. (0.00001) RY*( 9)Cl  11           s( 17.17%)p 2.28( 39.09%)d 2.55( 43.73%)
   152. (0.00055) RY*( 1) H  12           s( 97.75%)p 0.02(  2.25%)
                                            0.0058  0.9887  0.1431  0.0401  0.0189
   153. (0.00010) RY*( 2) H  12           s(  0.01%)p 1.00( 99.99%)
   154. (0.00007) RY*( 3) H  12           s(  0.01%)p99.99( 99.99%)
   155. (0.00002) RY*( 4) H  12           s(  2.32%)p42.10( 97.68%)
   156. (0.00078) RY*( 1) H  13           s( 98.37%)p 0.02(  1.63%)
                                            0.0049  0.9918  0.0490 -0.1166 -0.0166
   157. (0.00009) RY*( 2) H  13           s(  0.05%)p99.99( 99.95%)
   158. (0.00007) RY*( 3) H  13           s(  0.03%)p99.99( 99.97%)
   159. (0.00002) RY*( 4) H  13           s(  1.64%)p60.12( 98.36%)
   160. (0.00075) RY*( 1) H  14           s( 98.21%)p 0.02(  1.79%)
                                            0.0053  0.9910  0.0537 -0.0291 -0.1189
   161. (0.00010) RY*( 2) H  14           s(  0.03%)p99.99( 99.97%)
   162. (0.00007) RY*( 3) H  14           s(  0.04%)p99.99( 99.96%)
   163. (0.00002) RY*( 4) H  14           s(  1.80%)p54.70( 98.20%)
   164. (0.00131) RY*( 1) H  15           s( 99.57%)p 0.00(  0.43%)
                                            0.0056  0.9978 -0.0150  0.0257  0.0587
   165. (0.00009) RY*( 2) H  15           s(  0.03%)p99.99( 99.97%)
   166. (0.00006) RY*( 3) H  15           s(  0.02%)p99.99( 99.98%)
   167. (0.00002) RY*( 4) H  15           s(  0.46%)p99.99( 99.54%)
   168. (0.00130) RY*( 1) H  16           s( 99.55%)p 0.00(  0.45%)
                                            0.0056  0.9977 -0.0110  0.0622  0.0222
   169. (0.00009) RY*( 2) H  16           s(  0.05%)p99.99( 99.95%)
   170. (0.00006) RY*( 3) H  16           s(  0.01%)p99.99( 99.99%)
   171. (0.00002) RY*( 4) H  16           s(  0.47%)p99.99( 99.53%)
   172. (0.00136) RY*( 1) H  17           s( 99.57%)p 0.00(  0.43%)
                                            0.0062  0.9978 -0.0025 -0.0347 -0.0555
   173. (0.00009) RY*( 2) H  17           s(  0.08%)p99.99( 99.92%)
   174. (0.00006) RY*( 3) H  17           s(  0.00%)p 1.00(100.00%)
   175. (0.00002) RY*( 4) H  17           s(  0.43%)p99.99( 99.57%)
   176. (0.00138) RY*( 1) H  18           s( 99.59%)p 0.00(  0.41%)
                                            0.0058  0.9979 -0.0093 -0.0584 -0.0251
   177. (0.00009) RY*( 2) H  18           s(  0.07%)p99.99( 99.93%)
   178. (0.00005) RY*( 3) H  18           s(  0.01%)p99.99( 99.99%)
   179. (0.00002) RY*( 4) H  18           s(  0.42%)p99.99( 99.58%)
   180. (0.00132) RY*( 1) H  19           s( 99.54%)p 0.00(  0.46%)
                                            0.0059  0.9977 -0.0157  0.0345  0.0565
   181. (0.00009) RY*( 2) H  19           s(  0.07%)p99.99( 99.93%)
   182. (0.00006) RY*( 3) H  19           s(  0.03%)p99.99( 99.97%)
   183. (0.00002) RY*( 4) H  19           s(  0.45%)p99.99( 99.55%)
   184. (0.00133) RY*( 1) H  20           s( 99.60%)p 0.00(  0.40%)
                                            0.0060  0.9980 -0.0088  0.0575  0.0250
   185. (0.00009) RY*( 2) H  20           s(  0.07%)p99.99( 99.93%)
   186. (0.00006) RY*( 3) H  20           s(  0.01%)p 1.00( 99.99%)
   187. (0.00002) RY*( 4) H  20           s(  0.41%)p99.99( 99.59%)
   188. (0.00132) RY*( 1) H  21           s( 99.56%)p 0.00(  0.44%)
                                            0.0057  0.9978 -0.0137 -0.0327 -0.0564
   189. (0.00009) RY*( 2) H  21           s(  0.05%)p99.99( 99.95%)
   190. (0.00006) RY*( 3) H  21           s(  0.04%)p99.99( 99.96%)
   191. (0.00002) RY*( 4) H  21           s(  0.44%)p99.99( 99.56%)
   192. (0.00157) RY*( 1) H  22           s( 99.64%)p 0.00(  0.36%)
                                            0.0055  0.9982 -0.0321 -0.0458 -0.0223
   193. (0.00009) RY*( 2) H  22           s(  0.02%)p99.99( 99.98%)
   194. (0.00006) RY*( 3) H  22           s(  0.17%)p99.99( 99.83%)
   195. (0.00002) RY*( 4) H  22           s(  0.26%)p99.99( 99.74%)
   196. (0.00158) RY*( 1) H  23           s( 99.68%)p 0.00(  0.32%)
                                            0.0066  0.9984 -0.0092  0.0395  0.0398
   197. (0.00008) RY*( 2) H  23           s(  0.07%)p99.99( 99.93%)
   198. (0.00005) RY*( 3) H  23           s(  0.04%)p99.99( 99.96%)
   199. (0.00002) RY*( 4) H  23           s(  0.30%)p99.99( 99.70%)
   200. (0.00157) RY*( 1) H  24           s( 99.42%)p 0.01(  0.58%)
                                            0.0058  0.9971 -0.0528  0.0540 -0.0079
   201. (0.00009) RY*( 2) H  24           s(  0.04%)p99.99( 99.96%)
   202. (0.00006) RY*( 3) H  24           s(  0.26%)p99.99( 99.74%)
   203. (0.00002) RY*( 4) H  24           s(  0.37%)p99.99( 99.63%)
   204. (0.00213) RY*( 1) H  25           s( 99.78%)p 0.00(  0.22%)
                                            0.0139  0.9988 -0.0400 -0.0190 -0.0140
   205. (0.00008) RY*( 2) H  25           s(  0.11%)p99.99( 99.89%)
   206. (0.00004) RY*( 3) H  25           s(  0.13%)p99.99( 99.87%)
   207. (0.00002) RY*( 4) H  25           s(  0.08%)p99.99( 99.92%)
   208. (0.00159) RY*( 1) H  26           s( 95.59%)p 0.05(  4.41%)
                                            0.0235  0.9774 -0.1166 -0.1748  0.0007
   209. (0.00061) RY*( 2) H  26           s(  0.08%)p99.99( 99.92%)
                                           -0.0050  0.0273  0.4791 -0.1708 -0.8605
   210. (0.00052) RY*( 3) H  26           s(  0.61%)p99.99( 99.39%)
                                            0.0049  0.0778 -0.4891  0.7600 -0.4208
   211. (0.00002) RY*( 4) H  26           s(  4.21%)p22.75( 95.79%)
   212. (0.00156) RY*( 1) H  27           s( 97.64%)p 0.02(  2.36%)
                                            0.0021  0.9881 -0.0184 -0.0253 -0.1504
   213. (0.00013) RY*( 2) H  27           s(  0.82%)p99.99( 99.18%)
                                            0.0348  0.0836 -0.7582 -0.0156  0.6455
   214. (0.00014) RY*( 3) H  27           s(  0.47%)p99.99( 99.53%)
                                            0.0135  0.0670  0.2073  0.9414  0.2569
   215. (0.00007) RY*( 4) H  27           s(  1.31%)p75.06( 98.69%)
   216. (0.00328) BD*( 1) C   1 - C   2  
                ( 51.41%)   0.7170* C   1 s( 29.85%)p 2.35( 70.11%)d 0.00(  0.04%)
                                            0.0007  0.5463  0.0080 -0.7025  0.0006
                                            0.3272  0.0094  0.3167  0.0062 -0.0111
                                           -0.0103  0.0049  0.0115 -0.0075
                ( 48.59%)  -0.6970* C   2 s( 27.82%)p 2.59( 72.14%)d 0.00(  0.04%)
                                           -0.0001  0.5273  0.0129  0.7179  0.0113
                                           -0.3214  0.0088 -0.3202  0.0088 -0.0112
                                           -0.0112  0.0062  0.0085 -0.0063
   217. (0.00243) BD*( 1) C   1 - H  12  
                ( 37.52%)   0.6126* C   1 s( 23.18%)p 3.31( 76.78%)d 0.00(  0.04%)
                                            0.0005 -0.4815 -0.0010 -0.7074 -0.0036
                                           -0.4064  0.0104 -0.3196  0.0083 -0.0134
                                           -0.0101 -0.0069 -0.0052  0.0042
                ( 62.48%)  -0.7904* H  12 s( 99.91%)p 0.00(  0.09%)
                                           -0.9995  0.0014  0.0262  0.0115  0.0098
   218. (0.00411) BD*( 1) C   1 - H  13  
                ( 38.78%)   0.6227* C   1 s( 23.54%)p 3.25( 76.41%)d 0.00(  0.04%)
                                            0.0000  0.4852 -0.0046  0.0694  0.0174
                                           -0.8491  0.0022  0.1951 -0.0062 -0.0016
                                            0.0007 -0.0079 -0.0168 -0.0085
                ( 61.22%)  -0.7825* H  13 s( 99.92%)p 0.00(  0.08%)
                                            0.9996 -0.0015 -0.0051  0.0280 -0.0056
   219. (0.00400) BD*( 1) C   1 - H  14  
                ( 38.61%)   0.6214* C   1 s( 23.40%)p 3.27( 76.56%)d 0.00(  0.04%)
                                            0.0002  0.4837 -0.0037  0.0195  0.0169
                                            0.0781 -0.0056 -0.8711  0.0013  0.0005
                                            0.0003 -0.0037 -0.0000  0.0198
                ( 61.39%)  -0.7835* H  14 s( 99.92%)p 0.00(  0.08%)
                                            0.9996 -0.0018 -0.0027 -0.0017  0.0288
   220. (0.00762) BD*( 1) C   2 - C   3  
                ( 50.83%)   0.7130* C   2 s( 28.82%)p 2.47( 71.14%)d 0.00(  0.04%)
                                            0.0006  0.5368  0.0075 -0.6941 -0.0031
                                           -0.3828  0.0030 -0.2880 -0.0021  0.0122
                                            0.0100  0.0064  0.0096 -0.0052
                ( 49.17%)  -0.7012* C   3 s( 28.34%)p 2.53( 71.62%)d 0.00(  0.04%)
                                            0.0003  0.5323  0.0089  0.6934  0.0012
                                            0.3889 -0.0063  0.2901 -0.0008  0.0124
                                            0.0097  0.0068  0.0080 -0.0040
   221. (0.00861) BD*( 1) C   2 - H  15  
                ( 38.25%)   0.6185* C   2 s( 21.46%)p 3.66( 78.49%)d 0.00(  0.04%)
                                            0.0003 -0.4632  0.0092 -0.0259 -0.0096
                                            0.0625 -0.0121 -0.8832  0.0048 -0.0004
                                            0.0011  0.0038  0.0009 -0.0206
                ( 61.75%)  -0.7858* H  15 s( 99.91%)p 0.00(  0.09%)
                                           -0.9995  0.0039  0.0030 -0.0004  0.0296
   222. (0.00855) BD*( 1) C   2 - H  16  
                ( 38.40%)   0.6197* C   2 s( 21.89%)p 3.57( 78.06%)d 0.00(  0.04%)
                                            0.0001 -0.4678  0.0084  0.0388 -0.0091
                                           -0.8633  0.0024  0.1831 -0.0131  0.0028
                                           -0.0004  0.0080  0.0173  0.0084
                ( 61.60%)  -0.7849* H  16 s( 99.91%)p 0.00(  0.09%)
                                           -0.9996  0.0040  0.0001  0.0291 -0.0049
   223. (0.00685) BD*( 1) C   3 - C   4  
                ( 50.55%)   0.7110* C   3 s( 27.61%)p 2.62( 72.34%)d 0.00(  0.04%)
                                            0.0001  0.5254  0.0105 -0.7184 -0.0015
                                            0.3211  0.0022  0.3227 -0.0025 -0.0114
                                           -0.0109  0.0055  0.0093 -0.0077
                ( 49.45%)  -0.7032* C   4 s( 28.29%)p 2.53( 71.68%)d 0.00(  0.04%)
                                            0.0004  0.5317  0.0104  0.7212  0.0010
                                           -0.3129  0.0020 -0.3141  0.0053 -0.0109
                                           -0.0103  0.0054  0.0090 -0.0072
   224. (0.00885) BD*( 1) C   3 - H  17  
                ( 38.17%)   0.6178* C   3 s( 21.86%)p 3.57( 78.10%)d 0.00(  0.04%)
                                           -0.0002  0.4674 -0.0080 -0.0258  0.0018
                                            0.0638 -0.0114 -0.8810  0.0022  0.0001
                                            0.0009 -0.0033 -0.0007  0.0205
                ( 61.83%)  -0.7863* H  17 s( 99.91%)p 0.00(  0.09%)
                                            0.9995 -0.0046  0.0002 -0.0011  0.0297
   225. (0.00879) BD*( 1) C   3 - H  18  
                ( 38.25%)   0.6185* C   3 s( 22.21%)p 3.50( 77.75%)d 0.00(  0.04%)
                                           -0.0001  0.4712 -0.0080  0.0434  0.0040
                                           -0.8606  0.0010  0.1864 -0.0118 -0.0006
                                           -0.0002 -0.0078 -0.0175 -0.0084
                ( 61.75%)  -0.7858* H  18 s( 99.91%)p 0.00(  0.09%)
                                            0.9996 -0.0042 -0.0030  0.0291 -0.0052
   226. (0.00634) BD*( 1) C   4 - C   5  
                ( 50.37%)   0.7097* C   4 s( 28.31%)p 2.53( 71.65%)d 0.00(  0.04%)
                                            0.0001  0.5319  0.0104 -0.6902 -0.0018
                                           -0.3935  0.0010 -0.2922 -0.0019  0.0130
                                            0.0097  0.0068  0.0088 -0.0054
                ( 49.63%)  -0.7045* C   5 s( 27.94%)p 2.58( 72.02%)d 0.00(  0.04%)
                                            0.0005  0.5285  0.0092  0.6986  0.0018
                                            0.3858 -0.0033  0.2887 -0.0009  0.0124
                                            0.0099  0.0068  0.0079 -0.0057
   227. (0.00868) BD*( 1) C   4 - H  19  
                ( 38.15%)   0.6177* C   4 s( 21.61%)p 3.63( 78.35%)d 0.00(  0.04%)
                                            0.0001 -0.4648  0.0080 -0.0171 -0.0036
                                            0.0578 -0.0121 -0.8830  0.0021 -0.0005
                                            0.0002  0.0033  0.0006 -0.0205
                ( 61.85%)  -0.7864* H  19 s( 99.91%)p 0.00(  0.09%)
                                           -0.9996  0.0043  0.0022 -0.0010  0.0295
   228. (0.00881) BD*( 1) C   4 - H  20  
                ( 38.23%)   0.6183* C   4 s( 21.82%)p 3.58( 78.13%)d 0.00(  0.04%)
                                            0.0002 -0.4671  0.0087  0.0522 -0.0015
                                           -0.8620  0.0005  0.1883 -0.0119  0.0022
                                           -0.0003  0.0079  0.0173  0.0082
                ( 61.77%)  -0.7859* H  20 s( 99.91%)p 0.00(  0.09%)
                                           -0.9996  0.0044 -0.0007  0.0291 -0.0052
   229. (0.00683) BD*( 1) C   5 - C   6  
                ( 51.20%)   0.7155* C   5 s( 27.93%)p 2.58( 72.03%)d 0.00(  0.04%)
                                           -0.0000  0.5284  0.0114 -0.7132 -0.0018
                                            0.3210  0.0008  0.3296  0.0015 -0.0110
                                           -0.0117  0.0060  0.0092 -0.0064
                ( 48.80%)  -0.6986* C   6 s( 28.49%)p 2.51( 71.47%)d 0.00(  0.03%)
                                            0.0006  0.5337  0.0066  0.7127  0.0008
                                           -0.3370  0.0060 -0.3052  0.0056 -0.0112
                                           -0.0094  0.0070  0.0072 -0.0053
   230. (0.00854) BD*( 1) C   5 - H  21  
                ( 38.45%)   0.6201* C   5 s( 22.28%)p 3.49( 77.67%)d 0.00(  0.04%)
                                           -0.0002  0.4720 -0.0087 -0.0284  0.0045
                                            0.0629 -0.0124 -0.8785  0.0023 -0.0002
                                            0.0020 -0.0033 -0.0003  0.0208
                ( 61.55%)  -0.7845* H  21 s( 99.91%)p 0.00(  0.09%)
                                            0.9996 -0.0041 -0.0013 -0.0009  0.0296
   231. (0.00883) BD*( 1) C   5 - H  22  
                ( 37.76%)   0.6145* C   5 s( 21.88%)p 3.57( 78.08%)d 0.00(  0.04%)
                                           -0.0000  0.4677 -0.0081  0.0449  0.0055
                                           -0.8621  0.0005  0.1880 -0.0119  0.0002
                                           -0.0002 -0.0084 -0.0169 -0.0084
                ( 62.24%)  -0.7889* H  22 s( 99.91%)p 0.00(  0.09%)
                                            0.9995 -0.0043 -0.0021  0.0294 -0.0055
   232. (0.01359) BD*( 1) C   6 - C   7  
                ( 52.04%)   0.7214* C   6 s( 26.99%)p 2.70( 72.96%)d 0.00(  0.05%)
                                            0.0002  0.5193  0.0148 -0.6993 -0.0028
                                           -0.4006 -0.0049 -0.2828 -0.0046  0.0154
                                            0.0097  0.0066  0.0086 -0.0082
                ( 47.96%)  -0.6925* C   7 s( 29.42%)p 2.40( 70.54%)d 0.00(  0.04%)
                                           -0.0000  0.5424  0.0014  0.6884 -0.0123
                                            0.3907 -0.0080  0.2803 -0.0068  0.0097
                                            0.0110  0.0093  0.0072 -0.0066
   233. (0.00895) BD*( 1) C   6 - H  23  
                ( 37.67%)   0.6138* C   6 s( 21.49%)p 3.65( 78.47%)d 0.00(  0.04%)
                                            0.0003 -0.4634  0.0085 -0.0111 -0.0061
                                            0.0440 -0.0146 -0.8845  0.0028 -0.0003
                                            0.0020  0.0037  0.0006 -0.0201
                ( 62.33%)  -0.7895* H  23 s( 99.91%)p 0.00(  0.09%)
                                           -0.9995  0.0054  0.0018 -0.0006  0.0299
   234. (0.00754) BD*( 1) C   6 - H  24  
                ( 37.46%)   0.6120* C   6 s( 23.05%)p 3.34( 76.91%)d 0.00(  0.04%)
                                            0.0001 -0.4801  0.0059  0.0468 -0.0074
                                           -0.8503 -0.0022  0.2087 -0.0151  0.0047
                                           -0.0019  0.0096  0.0156  0.0077
                ( 62.54%)  -0.7908* H  24 s( 99.91%)p 0.00(  0.09%)
                                           -0.9995  0.0041 -0.0008  0.0300 -0.0049
   235. (0.01854) BD*( 1) C   7 - O   8  
                ( 67.65%)   0.8225* C   7 s( 19.84%)p 4.03( 79.86%)d 0.02(  0.30%)
                                           -0.0002  0.4445  0.0285  0.0415  0.0138
                                           -0.8597 -0.0358  0.2375  0.0025 -0.0008
                                           -0.0012 -0.0258 -0.0433 -0.0217
                ( 32.35%)  -0.5687* O   8 s( 33.85%)p 1.95( 66.07%)d 0.00(  0.08%)
                                           -0.0001  0.5818 -0.0004 -0.0035  0.0053
                                            0.7435 -0.0013 -0.3284  0.0010 -0.0089
                                            0.0083 -0.0176 -0.0158 -0.0068
   236. (0.03049) BD*( 1) C   7 - C   9  
                ( 51.37%)   0.7168* C   7 s( 28.94%)p 2.45( 71.02%)d 0.00(  0.04%)
                                           -0.0001  0.5379  0.0085 -0.7237  0.0041
                                            0.3226 -0.0085  0.2869 -0.0049 -0.0081
                                           -0.0126  0.0016  0.0117 -0.0029
                ( 48.63%)  -0.6973* C   9 s( 36.97%)p 1.70( 63.00%)d 0.00(  0.03%)
                                            0.0013  0.6080  0.0036  0.6468 -0.0133
                                           -0.3126  0.0002 -0.3373  0.0035 -0.0078
                                           -0.0108  0.0060  0.0059 -0.0050
   237. (0.01586) BD*( 1) C   7 - H  25  
                ( 35.81%)   0.5984* C   7 s( 21.83%)p 3.58( 78.13%)d 0.00(  0.04%)
                                           -0.0002  0.4668 -0.0202 -0.0055  0.0060
                                           -0.0040 -0.0065 -0.8838  0.0047 -0.0028
                                            0.0057  0.0014  0.0023  0.0192
                ( 64.19%)  -0.8012* H  25 s( 99.89%)p 0.00(  0.11%)
                                            0.9994 -0.0135 -0.0012 -0.0026  0.0323
   238. (0.00873) BD*( 1) O   8 - H  26  
                ( 24.84%)   0.4984* O   8 s( 21.62%)p 3.62( 78.29%)d 0.00(  0.09%)
                                            0.0002  0.4647  0.0172 -0.6521 -0.0129
                                           -0.5061 -0.0337 -0.3166  0.0030  0.0114
                                            0.0196  0.0054  0.0178 -0.0048
                ( 75.16%)  -0.8670* H  26 s( 99.52%)p 0.00(  0.48%)
                                            0.9975 -0.0104  0.0548  0.0391  0.0166
   239. (0.03405) BD*( 1) C   9 -Cl  10  
                ( 54.14%)   0.7358* C   9 s( 19.74%)p 4.05( 80.00%)d 0.01(  0.26%)
                                            0.0001  0.4443  0.0056 -0.1641 -0.0102
                                            0.8317  0.0098 -0.2847  0.0032 -0.0134
                                            0.0035 -0.0260 -0.0384 -0.0161
                ( 45.86%)  -0.6772*Cl  10 s( 16.69%)p 4.96( 82.77%)d 0.03(  0.54%)
                                           -0.0000  0.0001  0.4069 -0.0363  0.0000
                                            0.0021 -0.0005  0.0001 -0.8462 -0.0296
                                           -0.0000  0.3326  0.0090 -0.0116  0.0030
                                           -0.0366 -0.0566 -0.0273
   240. (0.03847) BD*( 1) C   9 -Cl  11  
                ( 55.24%)   0.7432* C   9 s( 17.06%)p 4.85( 82.68%)d 0.02(  0.26%)
                                            0.0001  0.4131  0.0020 -0.7432 -0.0039
                                           -0.4549  0.0128 -0.2594  0.0001  0.0378
                                            0.0186  0.0128  0.0174 -0.0182
                ( 44.76%)  -0.6690*Cl  11 s( 16.52%)p 5.02( 82.97%)d 0.03(  0.51%)
                                           -0.0000  0.0001  0.4048 -0.0354 -0.0000
                                            0.6551  0.0211 -0.0000  0.5104  0.0203
                                           -0.0000  0.3729  0.0097  0.0518  0.0295
                                            0.0210  0.0190 -0.0276
   241. (0.01358) BD*( 1) C   9 - H  27  
                ( 34.36%)   0.5861* C   9 s( 26.16%)p 2.82( 73.83%)d 0.00(  0.01%)
                                            0.0008 -0.5114  0.0063  0.0255  0.0106
                                           -0.0158 -0.0008 -0.8586 -0.0059  0.0013
                                            0.0026 -0.0003  0.0006 -0.0115
                ( 65.64%)  -0.8102* H  27 s( 99.76%)p 0.00(  0.24%)
                                           -0.9987  0.0095 -0.0029  0.0008  0.0492
   242. (0.73055) BD ( 1)Cl  10 -Cl  11  
                ( 53.43%)   0.7310*Cl  10 s(  0.01%)p 1.00( 99.92%)d 0.00(  0.08%)
                                            0.0000  0.0002 -0.0024  0.0074  0.0000
                                            0.8304 -0.0121  0.0001 -0.2024  0.0035
                                           -0.0000 -0.5182  0.0062 -0.0232  0.0010
                                            0.0062 -0.0045 -0.0136
                ( 46.57%)   0.6824*Cl  11 s(  0.24%)p99.99( 99.70%)d 0.28(  0.07%)
                                            0.0000 -0.0000 -0.0488 -0.0015  0.0000
                                            0.4882 -0.0006  0.0000  0.0456  0.0042
                                           -0.0000 -0.8697  0.0131  0.0098 -0.0119
                                           -0.0046  0.0089 -0.0179


 NHO Directionality and "Bond Bending" (deviations from line of nuclear centers)

         [Thresholds for printing:  angular deviation  >  1.0 degree]
                                    hybrid p-character > 25.0%
                                    orbital occupancy  >  0.10e

                                Line of Centers        Hybrid 1              Hybrid 2
                                ---------------  -------------------   ------------------
                NBO               Theta   Phi    Theta   Phi    Dev    Theta   Phi    Dev
 ========================================================================================
     1. BD (   1) C   1 - C   2    68.1  155.7    67.5  154.4   1.4    111.4  336.8   1.1
     6. BD (   1) C   2 - H  15     4.0  279.2     4.0  305.2   1.8      --     --    --
    14. BD (   1) C   5 - C   6    68.3  155.4    67.1  155.8   1.2      --     --    --
    16. BD (   1) C   5 - H  22    77.6  271.9    78.5  273.3   1.7      --     --    --
    18. BD (   1) C   6 - H  23     3.4  279.6     2.2  300.3   1.6      --     --    --
    19. BD (   1) C   6 - H  24   103.7   94.0   102.8   92.6   1.7      --     --    --
    20. BD (   1) C   7 - O   8    72.1  273.4    75.0  273.5   3.0    113.8   89.9   6.7
    21. BD (   1) C   7 - C   9    69.6  154.2    70.2  156.4   2.2    115.3  333.8   4.9
    22. BD (   1) C   7 - H  25   175.7  122.6   179.3  273.1   4.9      --     --    --
    23. BD (   1) O   8 - H  26   109.4  210.5   110.1  219.1   8.1      --     --    --
    24. BD (   1) C   9 -Cl  10   107.6   96.8   108.1  101.7   4.7     68.7  270.1   7.3
    25. BD (   1) C   9 -Cl  11   107.2  214.9   106.6  210.6   4.2     66.0   38.1   7.4
    26. BD (   1) C   9 - H  27     1.3  198.7     2.6  155.3   1.9      --     --    --
    27. BD*(   1)Cl  10 -Cl  11    89.9  245.6   121.3  346.3  99.2     29.8  185.8 104.5
    47. LP (   1) O   8             --     --     45.8  326.7   --       --     --    --
    48. LP (   2) O   8             --     --    136.2  332.2   --       --     --    --
    50. LP (   2)Cl  10             --     --     41.2   32.3   --       --     --    --
    52. LP (   2)Cl  11             --     --     77.4  299.1   --       --     --    --
   242. BD (   1)Cl  10 -Cl  11    89.9  245.6   121.3  346.3  99.2     29.8  185.8 104.5


 Second Order Perturbation Theory Analysis of Fock Matrix in NBO Basis

     Threshold for printing:   0.25 kcal/mol
                                                                              E(2)  E(j)-E(i) F(i,j)
         Donor NBO (i)                     Acceptor NBO (j)                 kcal/mol   a.u.    a.u. 
 ===================================================================================================

 within unit  1
   1. BD (   1) C   1 - C   2        / 72. RY*(   2) C   3                    0.38    1.54    0.031
   1. BD (   1) C   1 - C   2        /217. BD*(   1) C   1 - H  12            0.32    1.06    0.024
   1. BD (   1) C   1 - C   2        /220. BD*(   1) C   2 - C   3            0.38    0.99    0.025
   1. BD (   1) C   1 - C   2        /221. BD*(   1) C   2 - H  15            0.26    1.04    0.021
   1. BD (   1) C   1 - C   2        /222. BD*(   1) C   2 - H  16            0.32    1.04    0.024
   1. BD (   1) C   1 - C   2        /223. BD*(   1) C   3 - C   4            1.21    0.98    0.044
   2. BD (   1) C   1 - H  12        /220. BD*(   1) C   2 - C   3            1.73    0.87    0.050
   3. BD (   1) C   1 - H  13        /222. BD*(   1) C   2 - H  16            1.58    0.93    0.048
   4. BD (   1) C   1 - H  14        /221. BD*(   1) C   2 - H  15            1.57    0.93    0.048
   5. BD (   1) C   2 - C   3        / 53. RY*(   1) C   1                    0.54    1.42    0.037
   5. BD (   1) C   2 - C   3        / 82. RY*(   3) C   4                    0.51    1.46    0.036
   5. BD (   1) C   2 - C   3        /216. BD*(   1) C   1 - C   2            0.43    1.00    0.027
   5. BD (   1) C   2 - C   3        /217. BD*(   1) C   1 - H  12            0.76    1.06    0.037
   5. BD (   1) C   2 - C   3        /221. BD*(   1) C   2 - H  15            0.38    1.05    0.026
   5. BD (   1) C   2 - C   3        /223. BD*(   1) C   3 - C   4            0.46    0.99    0.028
   5. BD (   1) C   2 - C   3        /224. BD*(   1) C   3 - H  17            0.37    1.03    0.026
   5. BD (   1) C   2 - C   3        /226. BD*(   1) C   4 - C   5            1.03    0.98    0.042
   6. BD (   1) C   2 - H  15        / 54. RY*(   2) C   1                    0.32    1.42    0.027
   6. BD (   1) C   2 - H  15        / 71. RY*(   1) C   3                    0.33    1.44    0.028
   6. BD (   1) C   2 - H  15        /219. BD*(   1) C   1 - H  14            1.53    0.93    0.048
   6. BD (   1) C   2 - H  15        /224. BD*(   1) C   3 - H  17            1.65    0.91    0.049
   7. BD (   1) C   2 - H  16        / 73. RY*(   3) C   3                    0.34    1.32    0.027
   7. BD (   1) C   2 - H  16        /218. BD*(   1) C   1 - H  13            1.52    0.94    0.048
   7. BD (   1) C   2 - H  16        /225. BD*(   1) C   3 - H  18            1.63    0.91    0.049
   8. BD (   1) C   3 - C   4        / 62. RY*(   1) C   2                    0.51    1.47    0.036
   8. BD (   1) C   3 - C   4        / 91. RY*(   3) C   5                    0.48    1.43    0.034
   8. BD (   1) C   3 - C   4        /216. BD*(   1) C   1 - C   2            1.00    1.01    0.042
   8. BD (   1) C   3 - C   4        /220. BD*(   1) C   2 - C   3            0.41    1.00    0.026
   8. BD (   1) C   3 - C   4        /225. BD*(   1) C   3 - H  18            0.27    1.04    0.022
   8. BD (   1) C   3 - C   4        /226. BD*(   1) C   4 - C   5            0.39    0.99    0.025
   8. BD (   1) C   3 - C   4        /227. BD*(   1) C   4 - H  19            0.27    1.03    0.022
   8. BD (   1) C   3 - C   4        /228. BD*(   1) C   4 - H  20            0.37    1.03    0.025
   8. BD (   1) C   3 - C   4        /229. BD*(   1) C   5 - C   6            1.06    0.97    0.042
   9. BD (   1) C   3 - H  17        /221. BD*(   1) C   2 - H  15            1.53    0.94    0.048
   9. BD (   1) C   3 - H  17        /223. BD*(   1) C   3 - C   4            0.27    0.88    0.020
   9. BD (   1) C   3 - H  17        /227. BD*(   1) C   4 - H  19            1.60    0.92    0.049
  10. BD (   1) C   3 - H  18        / 63. RY*(   2) C   2                    0.32    1.49    0.028
  10. BD (   1) C   3 - H  18        / 80. RY*(   1) C   4                    0.34    1.47    0.028
  10. BD (   1) C   3 - H  18        /220. BD*(   1) C   2 - C   3            0.31    0.88    0.021
  10. BD (   1) C   3 - H  18        /222. BD*(   1) C   2 - H  16            1.51    0.94    0.048
  10. BD (   1) C   3 - H  18        /228. BD*(   1) C   4 - H  20            1.61    0.92    0.049
  11. BD (   1) C   4 - C   5        / 72. RY*(   2) C   3                    0.34    1.56    0.030
  11. BD (   1) C   4 - C   5        /100. RY*(   3) C   6                    0.50    1.50    0.035
  11. BD (   1) C   4 - C   5        /220. BD*(   1) C   2 - C   3            1.04    1.01    0.042
  11. BD (   1) C   4 - C   5        /223. BD*(   1) C   3 - C   4            0.58    1.01    0.031
  11. BD (   1) C   4 - C   5        /227. BD*(   1) C   4 - H  19            0.33    1.04    0.024
  11. BD (   1) C   4 - C   5        /229. BD*(   1) C   5 - C   6            0.35    0.98    0.024
  11. BD (   1) C   4 - C   5        /230. BD*(   1) C   5 - H  21            0.31    1.03    0.023
  11. BD (   1) C   4 - C   5        /231. BD*(   1) C   5 - H  22            0.28    1.04    0.022
  11. BD (   1) C   4 - C   5        /232. BD*(   1) C   6 - C   7            1.19    0.95    0.043
  12. BD (   1) C   4 - H  19        / 73. RY*(   3) C   3                    0.37    1.34    0.028
  12. BD (   1) C   4 - H  19        / 89. RY*(   1) C   5                    0.31    1.45    0.027
  12. BD (   1) C   4 - H  19        /224. BD*(   1) C   3 - H  17            1.51    0.93    0.047
  12. BD (   1) C   4 - H  19        /230. BD*(   1) C   5 - H  21            1.62    0.91    0.049
  13. BD (   1) C   4 - H  20        / 71. RY*(   1) C   3                    0.42    1.46    0.031
  13. BD (   1) C   4 - H  20        /225. BD*(   1) C   3 - H  18            1.51    0.93    0.048
  13. BD (   1) C   4 - H  20        /231. BD*(   1) C   5 - H  22            1.58    0.92    0.049
  14. BD (   1) C   5 - C   6        / 81. RY*(   2) C   4                    0.55    1.50    0.037
  14. BD (   1) C   5 - C   6        /107. RY*(   1) C   7                    0.28    1.27    0.024
  14. BD (   1) C   5 - C   6        /109. RY*(   3) C   7                    0.26    1.53    0.026
  14. BD (   1) C   5 - C   6        /223. BD*(   1) C   3 - C   4            1.03    1.02    0.042
  14. BD (   1) C   5 - C   6        /226. BD*(   1) C   4 - C   5            0.60    1.01    0.032
  14. BD (   1) C   5 - C   6        /231. BD*(   1) C   5 - H  22            0.38    1.06    0.026
  14. BD (   1) C   5 - C   6        /232. BD*(   1) C   6 - C   7            0.47    0.96    0.027
  14. BD (   1) C   5 - C   6        /233. BD*(   1) C   6 - H  23            0.41    1.03    0.027
  14. BD (   1) C   5 - C   6        /234. BD*(   1) C   6 - H  24            0.29    1.04    0.023
  14. BD (   1) C   5 - C   6        /236. BD*(   1) C   7 - C   9            1.40    0.89    0.045
  15. BD (   1) C   5 - H  21        / 80. RY*(   1) C   4                    0.39    1.49    0.031
  15. BD (   1) C   5 - H  21        /227. BD*(   1) C   4 - H  19            1.50    0.93    0.047
  15. BD (   1) C   5 - H  21        /233. BD*(   1) C   6 - H  23            1.66    0.91    0.049
  16. BD (   1) C   5 - H  22        / 98. RY*(   1) C   6                    0.26    1.40    0.024
  16. BD (   1) C   5 - H  22        /226. BD*(   1) C   4 - C   5            0.32    0.89    0.021
  16. BD (   1) C   5 - H  22        /228. BD*(   1) C   4 - H  20            1.50    0.93    0.047
  16. BD (   1) C   5 - H  22        /234. BD*(   1) C   6 - H  24            1.56    0.92    0.048
  17. BD (   1) C   6 - C   7        / 90. RY*(   2) C   5                    0.48    1.55    0.035
  17. BD (   1) C   6 - C   7        /116. RY*(   1) O   8                    0.33    1.88    0.032
  17. BD (   1) C   6 - C   7        /226. BD*(   1) C   4 - C   5            0.97    1.05    0.041
  17. BD (   1) C   6 - C   7        /229. BD*(   1) C   5 - C   6            0.52    1.04    0.030
  17. BD (   1) C   6 - C   7        /234. BD*(   1) C   6 - H  24            0.26    1.08    0.021
  17. BD (   1) C   6 - C   7        /236. BD*(   1) C   7 - C   9            0.49    0.93    0.027
  17. BD (   1) C   6 - C   7        /237. BD*(   1) C   7 - H  25            0.51    1.05    0.030
  17. BD (   1) C   6 - C   7        /238. BD*(   1) O   8 - H  26            0.99    1.03    0.041
  17. BD (   1) C   6 - C   7        /240. BD*(   1) C   9 -Cl  11            1.85    0.69    0.045
  18. BD (   1) C   6 - H  23        /108. RY*(   2) C   7                    0.33    1.15    0.025
  18. BD (   1) C   6 - H  23        /230. BD*(   1) C   5 - H  21            1.43    0.94    0.046
  18. BD (   1) C   6 - H  23        /235. BD*(   1) C   7 - O   8            0.34    0.74    0.020
  18. BD (   1) C   6 - H  23        /237. BD*(   1) C   7 - H  25            1.66    0.90    0.049
  19. BD (   1) C   6 - H  24        / 89. RY*(   1) C   5                    0.43    1.48    0.032
  19. BD (   1) C   6 - H  24        /229. BD*(   1) C   5 - C   6            0.39    0.90    0.024
  19. BD (   1) C   6 - H  24        /231. BD*(   1) C   5 - H  22            1.48    0.96    0.048
  19. BD (   1) C   6 - H  24        /235. BD*(   1) C   7 - O   8            2.29    0.75    0.052
  20. BD (   1) C   7 - O   8        /234. BD*(   1) C   6 - H  24            0.70    1.34    0.039
  20. BD (   1) C   7 - O   8        /239. BD*(   1) C   9 -Cl  10            1.10    0.97    0.042
  21. BD (   1) C   7 - C   9        / 99. RY*(   2) C   6                    0.75    1.46    0.044
  21. BD (   1) C   7 - C   9        /117. RY*(   2) O   8                    0.31    1.91    0.032
  21. BD (   1) C   7 - C   9        /229. BD*(   1) C   5 - C   6            0.90    1.10    0.041
  21. BD (   1) C   7 - C   9        /232. BD*(   1) C   6 - C   7            0.98    1.07    0.042
  21. BD (   1) C   7 - C   9        /237. BD*(   1) C   7 - H  25            0.62    1.12    0.034
  21. BD (   1) C   7 - C   9        /241. BD*(   1) C   9 - H  27            0.47    1.13    0.030
  22. BD (   1) C   7 - H  25        / 98. RY*(   1) C   6                    0.38    1.46    0.030
  22. BD (   1) C   7 - H  25        /126. RY*(   2) C   9                    0.38    1.22    0.028
  22. BD (   1) C   7 - H  25        /232. BD*(   1) C   6 - C   7            0.36    0.89    0.023
  22. BD (   1) C   7 - H  25        /233. BD*(   1) C   6 - H  23            1.44    0.96    0.048
  22. BD (   1) C   7 - H  25        /241. BD*(   1) C   9 - H  27            1.54    0.96    0.049
  23. BD (   1) O   8 - H  26        / 98. RY*(   1) C   6                    0.29    1.69    0.028
  23. BD (   1) O   8 - H  26        /107. RY*(   1) C   7                    0.65    1.43    0.038
  23. BD (   1) O   8 - H  26        /232. BD*(   1) C   6 - C   7            1.49    1.12    0.052
  24. BD (   1) C   9 -Cl  10        /125. RY*(   1) C   9                    0.30    1.37    0.026
  24. BD (   1) C   9 -Cl  10        /235. BD*(   1) C   7 - O   8            1.30    0.98    0.045
  25. BD (   1) C   9 -Cl  11        /232. BD*(   1) C   6 - C   7            1.11    1.08    0.044
  25. BD (   1) C   9 -Cl  11        /239. BD*(   1) C   9 -Cl  10            0.35    0.78    0.021
  26. BD (   1) C   9 - H  27        /107. RY*(   1) C   7                    0.36    1.25    0.027
  26. BD (   1) C   9 - H  27        /134. RY*(   1)Cl  10                    0.33    1.42    0.028
  26. BD (   1) C   9 - H  27        /143. RY*(   1)Cl  11                    0.36    1.41    0.029
  26. BD (   1) C   9 - H  27        /237. BD*(   1) C   7 - H  25            1.35    0.99    0.046
  26. BD (   1) C   9 - H  27        /240. BD*(   1) C   9 -Cl  11            0.29    0.63    0.017
  27. BD*(   1)Cl  10 -Cl  11        /235. BD*(   1) C   7 - O   8            0.64    0.59    0.024
  27. BD*(   1)Cl  10 -Cl  11        /240. BD*(   1) C   9 -Cl  11            2.28    0.39    0.038
  28. CR (   1) C   1                /152. RY*(   1) H  12                    0.39   10.51    0.081
  28. CR (   1) C   1                /156. RY*(   1) H  13                    0.34   10.50    0.075
  28. CR (   1) C   1                /160. RY*(   1) H  14                    0.35   10.51    0.076
  29. CR (   1) C   2                / 55. RY*(   3) C   1                    0.62   10.61    0.103
  29. CR (   1) C   2                / 73. RY*(   3) C   3                    0.34   10.92    0.077
  29. CR (   1) C   2                /164. RY*(   1) H  15                    0.33   10.48    0.074
  29. CR (   1) C   2                /168. RY*(   1) H  16                    0.32   10.48    0.073
  30. CR (   1) C   3                / 66. RY*(   5) C   2                    0.37   11.04    0.081
  30. CR (   1) C   3                / 83. RY*(   4) C   4                    0.27   10.84    0.069
  30. CR (   1) C   3                /172. RY*(   1) H  17                    0.33   10.48    0.074
  30. CR (   1) C   3                /176. RY*(   1) H  18                    0.33   10.49    0.074
  31. CR (   1) C   4                / 73. RY*(   3) C   3                    0.26   10.94    0.068
  31. CR (   1) C   4                / 74. RY*(   4) C   3                    0.36   10.80    0.079
  31. CR (   1) C   4                /180. RY*(   1) H  19                    0.33   10.49    0.074
  31. CR (   1) C   4                /184. RY*(   1) H  20                    0.33   10.49    0.074
  32. CR (   1) C   5                / 83. RY*(   4) C   4                    0.32   10.85    0.074
  32. CR (   1) C   5                /188. RY*(   1) H  21                    0.32   10.49    0.073
  32. CR (   1) C   5                /192. RY*(   1) H  22                    0.35   10.49    0.077
  33. CR (   1) C   6                / 91. RY*(   3) C   5                    0.28   10.94    0.070
  33. CR (   1) C   6                / 92. RY*(   4) C   5                    0.29   10.99    0.071
  33. CR (   1) C   6                /108. RY*(   2) C   7                    0.75   10.75    0.113
  33. CR (   1) C   6                /196. RY*(   1) H  23                    0.35   10.49    0.076
  33. CR (   1) C   6                /200. RY*(   1) H  24                    0.39   10.50    0.081
  34. CR (   1) C   7                /101. RY*(   4) C   6                    0.36   11.05    0.080
  34. CR (   1) C   7                /126. RY*(   2) C   9                    0.47   10.87    0.090
  34. CR (   1) C   7                /127. RY*(   3) C   9                    0.54   10.87    0.097
  34. CR (   1) C   7                /204. RY*(   1) H  25                    0.40   10.52    0.082
  34. CR (   1) C   7                /235. BD*(   1) C   7 - O   8            0.51   10.44    0.093
  35. CR (   1) O   8                /107. RY*(   1) C   7                    1.22   19.69    0.196
  36. CR (   1) C   9                /110. RY*(   4) C   7                    0.26   11.71    0.070
  36. CR (   1) C   9                /212. RY*(   1) H  27                    0.50   10.57    0.092
  36. CR (   1) C   9                /239. BD*(   1) C   9 -Cl  10            0.48   10.31    0.091
  36. CR (   1) C   9                /240. BD*(   1) C   9 -Cl  11            0.43   10.29    0.085
  38. CR (   2)Cl  10                /125. RY*(   1) C   9                    1.36   10.61    0.152
  43. CR (   2)Cl  11                /125. RY*(   1) C   9                    0.29   10.60    0.070
  43. CR (   2)Cl  11                /126. RY*(   2) C   9                    0.79   10.65    0.116
  47. LP (   1) O   8                /107. RY*(   1) C   7                    1.30    1.29    0.052
  47. LP (   1) O   8                /210. RY*(   3) H  26                    0.39    2.38    0.039
  47. LP (   1) O   8                /232. BD*(   1) C   6 - C   7            0.43    0.98    0.026
  47. LP (   1) O   8                /236. BD*(   1) C   7 - C   9            0.50    0.91    0.027
  47. LP (   1) O   8                /237. BD*(   1) C   7 - H  25            1.12    1.03    0.043
  48. LP (   2) O   8                /209. RY*(   2) H  26                    0.70    1.95    0.054
  48. LP (   2) O   8                /235. BD*(   1) C   7 - O   8            0.49    0.57    0.024
  48. LP (   2) O   8                /236. BD*(   1) C   7 - C   9            3.32    0.62    0.065
  48. LP (   2) O   8                /237. BD*(   1) C   7 - H  25            2.26    0.74    0.059
  48. LP (   2) O   8                /238. BD*(   1) O   8 - H  26            0.34    0.72    0.023
  48. LP (   2) O   8                /239. BD*(   1) C   9 -Cl  10            0.86    0.39    0.026
  49. LP (   1)Cl  10                /125. RY*(   1) C   9                    2.01    1.58    0.071
  50. LP (   2)Cl  10                /126. RY*(   2) C   9                    0.33    1.03    0.023
  50. LP (   2)Cl  10                /240. BD*(   1) C   9 -Cl  11            4.06    0.40    0.051
  50. LP (   2)Cl  10                /241. BD*(   1) C   9 - H  27            1.40    0.77    0.042
  51. LP (   1)Cl  11                /125. RY*(   1) C   9                    0.36    1.58    0.030
  51. LP (   1)Cl  11                /126. RY*(   2) C   9                    1.24    1.64    0.057
  52. LP (   2)Cl  11                /125. RY*(   1) C   9                    0.44    0.99    0.027
  52. LP (   2)Cl  11                /236. BD*(   1) C   7 - C   9            0.66    0.64    0.026
  52. LP (   2)Cl  11                /238. BD*(   1) O   8 - H  26            1.37    0.74    0.041
  52. LP (   2)Cl  11                /239. BD*(   1) C   9 -Cl  10            3.90    0.42    0.051
 236. BD*(   1) C   7 - C   9        /126. RY*(   2) C   9                    0.59    0.40    0.104
 236. BD*(   1) C   7 - C   9        /127. RY*(   3) C   9                    0.77    0.39    0.121
 239. BD*(   1) C   9 -Cl  10        /136. RY*(   3)Cl  10                    0.56    0.72    0.136
 239. BD*(   1) C   9 -Cl  10        /235. BD*(   1) C   7 - O   8            0.42    0.18    0.049
 240. BD*(   1) C   9 -Cl  11        /145. RY*(   3)Cl  11                    0.72    0.73    0.146
 240. BD*(   1) C   9 -Cl  11        /147. RY*(   5)Cl  11                    0.30    0.92    0.107
 240. BD*(   1) C   9 -Cl  11        /239. BD*(   1) C   9 -Cl  10            0.73    0.02    0.016
 242. BD (   1)Cl  10 -Cl  11        /127. RY*(   3) C   9                    0.30    1.00    0.026
 242. BD (   1)Cl  10 -Cl  11        /236. BD*(   1) C   7 - C   9            2.76    0.61    0.059
 242. BD (   1)Cl  10 -Cl  11        /239. BD*(   1) C   9 -Cl  10            1.02    0.39    0.029
 242. BD (   1)Cl  10 -Cl  11        /241. BD*(   1) C   9 - H  27            1.84    0.75    0.054


 Natural Bond Orbitals (Summary):

                                                            Principal Delocalizations
           NBO                        Occupancy    Energy   (geminal,vicinal,remote)
 ====================================================================================
 Molecular unit  1  (C8H16OCl2)
     1. BD (   1) C   1 - C   2          0.96116    -0.70924  223(v),72(v),220(g),217(g)
                                                    222(g),221(g)
     2. BD (   1) C   1 - H  12          0.93831    -0.58707  220(v)
     3. BD (   1) C   1 - H  13          0.99437    -0.59222  222(v)
     4. BD (   1) C   1 - H  14          0.98765    -0.59186  221(v)
     5. BD (   1) C   2 - C   3          0.91454    -0.71393  226(v),217(v),53(v),82(v)
                                                    223(g),216(g),221(g),224(g)
     6. BD (   1) C   2 - H  15          0.97489    -0.59222  224(v),219(v),71(v),54(v)
     7. BD (   1) C   2 - H  16          0.98752    -0.59377  225(v),218(v),73(v)
     8. BD (   1) C   3 - C   4          0.93412    -0.72229  229(v),216(v),62(v),91(v)
                                                    220(g),226(g),228(g),227(g)
                                                    225(g)
     9. BD (   1) C   3 - H  17          0.97680    -0.60444  227(v),221(v),223(g)
    10. BD (   1) C   3 - H  18          0.98358    -0.60525  228(v),222(v),80(v),63(v)
                                                    220(g)
    11. BD (   1) C   4 - C   5          0.94629    -0.73212  232(v),220(v),223(g),100(v)
                                                    229(g),72(v),227(g),230(g)
                                                    231(g)
    12. BD (   1) C   4 - H  19          0.98223    -0.61100  230(v),224(v),73(v),89(v)
    13. BD (   1) C   4 - H  20          0.98013    -0.61145  231(v),225(v),71(v)
    14. BD (   1) C   5 - C   6          0.94363    -0.74630  236(v),223(v),226(g),81(v)
                                                    232(g),233(g),231(g),234(g)
                                                    107(v),109(v)
    15. BD (   1) C   5 - H  21          0.98694    -0.62353  233(v),227(v),80(v)
    16. BD (   1) C   5 - H  22          0.98287    -0.62031  234(v),228(v),226(g),98(v)
    17. BD (   1) C   6 - C   7          0.96867    -0.78631  240(v),238(v),226(v),229(g)
                                                    237(g),90(v),236(g),116(v)
                                                    234(g)
    18. BD (   1) C   6 - H  23          0.98602    -0.63747  237(v),230(v),235(v),108(v)
    19. BD (   1) C   6 - H  24          0.98631    -0.64472  235(v),231(v),89(v),229(g)
    20. BD (   1) C   7 - O   8          0.99505    -1.04759  239(v),234(v)
    21. BD (   1) C   7 - C   9          0.91806    -0.85345  232(g),229(v),99(v),237(g)
                                                    241(g),117(v)
    22. BD (   1) C   7 - H  25          0.95007    -0.67783  241(v),233(v),98(v),126(v)
                                                    232(g)
    23. BD (   1) O   8 - H  26          0.99454    -0.90898  232(v),107(v),98(r)
    24. BD (   1) C   9 -Cl  10          0.99492    -0.87995  235(v),125(g)
    25. BD (   1) C   9 -Cl  11          0.99239    -0.86311  232(v),239(g)
    26. BD (   1) C   9 - H  27          0.97168    -0.72264  237(v),107(v),143(v),134(v)
                                                    240(g),27(v)
    27. BD*(   1)Cl  10 -Cl  11          0.98317    -0.48376  240(g),235(r)
    28. CR (   1) C   1                  0.99961   -10.18237  152(v),160(v),156(v)
    29. CR (   1) C   2                  0.99956   -10.19435  55(v),73(v),164(v),168(v)
    30. CR (   1) C   3                  0.99955   -10.20241  66(v),172(v),176(v),83(v)
    31. CR (   1) C   4                  0.99956   -10.20803  74(v),180(v),184(v),73(v)
    32. CR (   1) C   5                  0.99956   -10.21688  192(v),188(v),83(v)
    33. CR (   1) C   6                  0.99952   -10.23028  108(v),200(v),196(v),92(v)
                                                    91(v)
    34. CR (   1) C   7                  0.99939   -10.33073  127(v),235(g),126(v),204(v)
                                                    101(v)
    35. CR (   1) O   8                  0.99986   -19.16261  107(v)
    36. CR (   1) C   9                  0.99943   -10.39012  212(v),239(g),240(g),110(v)
    37. CR (   1)Cl  10                  1.00000  -100.87949   
    38. CR (   2)Cl  10                  0.99987   -10.12443  125(v)
    39. CR (   3)Cl  10                  0.99997    -7.39611  27(g)
    40. CR (   4)Cl  10                  0.99995    -7.40381   
    41. CR (   5)Cl  10                  0.99998    -7.39618  27(g)
    42. CR (   1)Cl  11                  1.00000  -100.90083   
    43. CR (   2)Cl  11                  0.99989   -10.10950  126(v),27(g),125(v)
    44. CR (   3)Cl  11                  0.99996    -7.40236  27(g)
    45. CR (   4)Cl  11                  0.99998    -7.39966   
    46. CR (   5)Cl  11                  0.99996    -7.39749  27(g)
    47. LP (   1) O   8                  0.98948    -0.76380  107(v),237(v),236(v),232(v)
                                                    210(v)
    48. LP (   2) O   8                  0.74362    -0.47033  236(v),237(v),239(r),209(v)
                                                    235(g),238(g)
    49. LP (   1)Cl  10                  0.99687    -1.09180  125(v)
    50. LP (   2)Cl  10                  0.97414    -0.49168  240(v),241(v),126(v)
    51. LP (   1)Cl  11                  0.99709    -1.09354  126(v),27(g),125(v)
    52. LP (   2)Cl  11                  0.96994    -0.49702  239(v),27(g),238(r),236(v)
                                                    125(v)
    53. RY*(   1) C   1                  0.00138     0.70152   
    54. RY*(   2) C   1                  0.00084     0.82480   
    55. RY*(   3) C   1                  0.00019     0.41914   
    56. RY*(   4) C   1                  0.00007     1.07794   
    57. RY*(   5) C   1                  0.00000     1.93697   
    58. RY*(   6) C   1                  0.00000     1.92759   
    59. RY*(   7) C   1                  0.00000     1.96640   
    60. RY*(   8) C   1                  0.00000     1.98354   
    61. RY*(   9) C   1                  0.00000     2.09715   
    62. RY*(   1) C   2                  0.00167     0.75097   
    63. RY*(   2) C   2                  0.00147     0.88194   
    64. RY*(   3) C   2                  0.00050     0.93097   
    65. RY*(   4) C   2                  0.00018     1.78237   
    66. RY*(   5) C   2                  0.00016     0.83844   
    67. RY*(   6) C   2                  0.00004     1.99280   
    68. RY*(   7) C   2                  0.00005     1.62168   
    69. RY*(   8) C   2                  0.00000     2.06166   
    70. RY*(   9) C   2                  0.00000     2.07986   
    71. RY*(   1) C   3                  0.00168     0.84378   
    72. RY*(   2) C   3                  0.00156     0.82871   
    73. RY*(   3) C   3                  0.00144     0.72872   
    74. RY*(   4) C   3                  0.00019     0.59512   
    75. RY*(   5) C   3                  0.00019     1.90602   
    76. RY*(   6) C   3                  0.00007     1.93013   
    77. RY*(   7) C   3                  0.00004     2.05707   
    78. RY*(   8) C   3                  0.00000     2.06104   
    79. RY*(   9) C   3                  0.00000     2.08425   
    80. RY*(   1) C   4                  0.00178     0.86831   
    81. RY*(   2) C   4                  0.00160     0.75164   
    82. RY*(   3) C   4                  0.00144     0.74834   
    83. RY*(   4) C   4                  0.00018     0.63517   
    84. RY*(   5) C   4                  0.00018     1.90484   
    85. RY*(   6) C   4                  0.00007     1.91557   
    86. RY*(   7) C   4                  0.00004     2.06679   
    87. RY*(   8) C   4                  0.00000     2.05589   
    88. RY*(   9) C   4                  0.00000     2.09935   
    89. RY*(   1) C   5                  0.00195     0.83752   
    90. RY*(   2) C   5                  0.00172     0.76218   
    91. RY*(   3) C   5                  0.00137     0.71108   
    92. RY*(   4) C   5                  0.00020     0.76015   
    93. RY*(   5) C   5                  0.00018     1.78875   
    94. RY*(   6) C   5                  0.00006     1.93320   
    95. RY*(   7) C   5                  0.00004     2.05401   
    96. RY*(   8) C   5                  0.00000     2.05102   
    97. RY*(   9) C   5                  0.00000     2.10273   
    98. RY*(   1) C   6                  0.00253     0.77757   
    99. RY*(   2) C   6                  0.00212     0.60369   
   100. RY*(   3) C   6                  0.00148     0.77037   
   101. RY*(   4) C   6                  0.00045     0.72180   
   102. RY*(   5) C   6                  0.00015     1.91193   
   103. RY*(   6) C   6                  0.00009     1.87422   
   104. RY*(   7) C   6                  0.00005     2.08290   
   105. RY*(   8) C   6                  0.00001     1.98378   
   106. RY*(   9) C   6                  0.00002     2.11553   
   107. RY*(   1) C   7                  0.00338     0.52373   
   108. RY*(   2) C   7                  0.00257     0.51716   
   109. RY*(   3) C   7                  0.00195     0.78774   
   110. RY*(   4) C   7                  0.00111     1.31805   
   111. RY*(   5) C   7                  0.00066     1.77402   
   112. RY*(   6) C   7                  0.00037     1.82423   
   113. RY*(   7) C   7                  0.00016     1.78411   
   114. RY*(   8) C   7                  0.00013     1.67850   
   115. RY*(   9) C   7                  0.00006     1.90795   
   116. RY*(   1) O   8                  0.00108     1.09400   
   117. RY*(   2) O   8                  0.00078     1.05895   
   118. RY*(   3) O   8                  0.00030     1.38445   
   119. RY*(   4) O   8                  0.00004     1.11567   
   120. RY*(   5) O   8                  0.00000     2.65916   
   121. RY*(   6) O   8                  0.00000     2.74242   
   122. RY*(   7) O   8                  0.00000     2.54007   
   123. RY*(   8) O   8                  0.00001     2.79761   
   124. RY*(   9) O   8                  0.00001     2.58999   
   125. RY*(   1) C   9                  0.00458     0.48921   
   126. RY*(   2) C   9                  0.00417     0.54228   
   127. RY*(   3) C   9                  0.00245     0.53529   
   128. RY*(   4) C   9                  0.00100     0.75085   
   129. RY*(   5) C   9                  0.00069     1.71784   
   130. RY*(   6) C   9                  0.00040     1.94250   
   131. RY*(   7) C   9                  0.00031     1.80437   
   132. RY*(   8) C   9                  0.00008     1.74602   
   133. RY*(   9) C   9                  0.00003     2.04557   
   134. RY*(   1)Cl  10                  0.00099     0.69367   
   135. RY*(   2)Cl  10                  0.00063     0.68094   
   136. RY*(   3)Cl  10                  0.00063     0.63854   
   137. RY*(   4)Cl  10                  0.00010     0.87256   
   138. RY*(   5)Cl  10                  0.00005     0.82693   
   139. RY*(   6)Cl  10                  0.00004     0.73290   
   140. RY*(   7)Cl  10                  0.00001     0.83874   
   141. RY*(   8)Cl  10                  0.00000     0.64509   
   142. RY*(   9)Cl  10                  0.00001     0.72361   
   143. RY*(   1)Cl  11                  0.00085     0.68714   
   144. RY*(   2)Cl  11                  0.00067     0.68563   
   145. RY*(   3)Cl  11                  0.00059     0.63074   
   146. RY*(   4)Cl  11                  0.00013     0.81975   
   147. RY*(   5)Cl  11                  0.00005     0.82260   
   148. RY*(   6)Cl  11                  0.00004     0.88801   
   149. RY*(   7)Cl  11                  0.00001     0.76049   
   150. RY*(   8)Cl  11                  0.00000     0.67959   
   151. RY*(   9)Cl  11                  0.00001     0.65854   
   152. RY*(   1) H  12                  0.00055     0.32552   
   153. RY*(   2) H  12                  0.00010     1.67306   
   154. RY*(   3) H  12                  0.00007     1.67535   
   155. RY*(   4) H  12                  0.00002     2.14341   
   156. RY*(   1) H  13                  0.00078     0.32042   
   157. RY*(   2) H  13                  0.00009     1.67914   
   158. RY*(   3) H  13                  0.00007     1.69043   
   159. RY*(   4) H  13                  0.00002     2.14780   
   160. RY*(   1) H  14                  0.00075     0.32284   
   161. RY*(   2) H  14                  0.00010     1.67983   
   162. RY*(   3) H  14                  0.00007     1.69529   
   163. RY*(   4) H  14                  0.00002     2.13662   
   164. RY*(   1) H  15                  0.00131     0.28152   
   165. RY*(   2) H  15                  0.00009     1.69406   
   166. RY*(   3) H  15                  0.00006     1.70491   
   167. RY*(   4) H  15                  0.00002     2.20773   
   168. RY*(   1) H  16                  0.00130     0.28214   
   169. RY*(   2) H  16                  0.00009     1.70545   
   170. RY*(   3) H  16                  0.00006     1.69913   
   171. RY*(   4) H  16                  0.00002     2.20484   
   172. RY*(   1) H  17                  0.00136     0.28246   
   173. RY*(   2) H  17                  0.00009     1.70507   
   174. RY*(   3) H  17                  0.00006     1.73051   
   175. RY*(   4) H  17                  0.00002     2.20394   
   176. RY*(   1) H  18                  0.00138     0.28337   
   177. RY*(   2) H  18                  0.00009     1.70512   
   178. RY*(   3) H  18                  0.00005     1.73391   
   179. RY*(   4) H  18                  0.00002     2.20268   
   180. RY*(   1) H  19                  0.00132     0.28048   
   181. RY*(   2) H  19                  0.00009     1.70535   
   182. RY*(   3) H  19                  0.00006     1.73658   
   183. RY*(   4) H  19                  0.00002     2.19644   
   184. RY*(   1) H  20                  0.00133     0.27799   
   185. RY*(   2) H  20                  0.00009     1.70484   
   186. RY*(   3) H  20                  0.00006     1.73402   
   187. RY*(   4) H  20                  0.00002     2.19885   
   188. RY*(   1) H  21                  0.00132     0.27155   
   189. RY*(   2) H  21                  0.00009     1.70039   
   190. RY*(   3) H  21                  0.00006     1.72313   
   191. RY*(   4) H  21                  0.00002     2.18747   
   192. RY*(   1) H  22                  0.00157     0.27342   
   193. RY*(   2) H  22                  0.00009     1.70972   
   194. RY*(   3) H  22                  0.00006     1.72414   
   195. RY*(   4) H  22                  0.00002     2.21238   
   196. RY*(   1) H  23                  0.00158     0.25686   
   197. RY*(   2) H  23                  0.00008     1.75070   
   198. RY*(   3) H  23                  0.00005     1.70364   
   199. RY*(   4) H  23                  0.00002     2.16982   
   200. RY*(   1) H  24                  0.00157     0.26894   
   201. RY*(   2) H  24                  0.00009     1.69092   
   202. RY*(   3) H  24                  0.00006     1.72412   
   203. RY*(   4) H  24                  0.00002     2.19531   
   204. RY*(   1) H  25                  0.00213     0.19265   
   205. RY*(   2) H  25                  0.00008     1.72123   
   206. RY*(   3) H  25                  0.00004     1.79936   
   207. RY*(   4) H  25                  0.00002     2.04953   
   208. RY*(   1) H  26                  0.00159     0.39037   
   209. RY*(   2) H  26                  0.00061     1.47665   
   210. RY*(   3) H  26                  0.00052     1.61907   
   211. RY*(   4) H  26                  0.00002     2.12626   
   212. RY*(   1) H  27                  0.00156     0.18060   
   213. RY*(   2) H  27                  0.00013     1.63415   
   214. RY*(   3) H  27                  0.00014     1.50699   
   215. RY*(   4) H  27                  0.00007     1.63135   
   216. BD*(   1) C   1 - C   2          0.00328     0.28794   
   217. BD*(   1) C   1 - H  12          0.00243     0.35016   
   218. BD*(   1) C   1 - H  13          0.00411     0.34142   
   219. BD*(   1) C   1 - H  14          0.00400     0.34089   
   220. BD*(   1) C   2 - C   3          0.00762     0.27832   
   221. BD*(   1) C   2 - H  15          0.00861     0.33321   
   222. BD*(   1) C   2 - H  16          0.00855     0.33389   
   223. BD*(   1) C   3 - C   4          0.00685     0.27366   
   224. BD*(   1) C   3 - H  17          0.00885     0.31799   
   225. BD*(   1) C   3 - H  18          0.00879     0.31904   
   226. BD*(   1) C   4 - C   5          0.00634     0.26600   
   227. BD*(   1) C   4 - H  19          0.00868     0.31074   
   228. BD*(   1) C   4 - H  20          0.00881     0.31053   
   229. BD*(   1) C   5 - C   6          0.00683     0.25073   
   230. BD*(   1) C   5 - H  21          0.00854     0.30000   
   231. BD*(   1) C   5 - H  22          0.00883     0.31181   
   232. BD*(   1) C   6 - C   7          0.01359     0.21573   
   233. BD*(   1) C   6 - H  23          0.00895     0.28692   
   234. BD*(   1) C   6 - H  24          0.00754     0.29629   
   235. BD*(   1) C   7 - O   8          0.01854     0.10455   
   236. BD*(   1) C   7 - C   9          0.03049     0.14494   
   237. BD*(   1) C   7 - H  25          0.01586     0.26535   
   238. BD*(   1) O   8 - H  26          0.00873     0.24607   
   239. BD*(   1) C   9 -Cl  10          0.03405    -0.08036   
   240. BD*(   1) C   9 -Cl  11          0.03847    -0.09597   
   241. BD*(   1) C   9 - H  27          0.01358     0.28076   
   242. BD (   1)Cl  10 -Cl  11          0.73055    -0.46542  236(v),241(v),239(g),127(v)
       -------------------------------
              Total Lewis   50.63003  ( 97.3654%)
        Valence non-Lewis    1.28407  (  2.4694%)
        Rydberg non-Lewis    0.08589  (  0.1652%)
       -------------------------------
            Total unit  1   52.00000  (100.0000%)
           Charge unit  1    1.00000
 Unable to Open any file for archive entry.
 1\1\GINC-COMPUTE-0-10\SP\UB3LYP\def2SVP\C8H16Cl2O1(1+,2)\ZAHRT2\08-Jan
 -2021\0\\# b3lyp/def2svp geom=NewRedundant pop=NBO\\53\\1,2\C,0,4.6367
 269044,0.2378374067,0.1115441897\C,0,3.3563945751,-0.5499816405,-0.160
 91353\C,0,2.0839322661,0.2808499126,0.0126113662\C,0,0.7969727514,-0.4
 988172336,-0.2566712297\C,0,-0.4700061846,0.339705837,-0.0919193216\C,
 0,-1.7499597078,-0.4521232636,-0.3585432761\C,0,-3.0061967082,0.404538
 2043,-0.2306292309\O,0,-2.9287851191,1.4221886134,-1.2001805327\C,0,-4
 .291257275,-0.4081509039,-0.4546101564\Cl,0,-4.4907021018,-1.702551458
 1,0.7642600295\Cl,0,-5.723486858,0.7016456373,-0.4150579329\H,0,5.5348
 313438,-0.3858421985,-0.0217475719\H,0,4.725723075,1.1013028403,-0.568
 7182624\H,0,4.6521494087,0.6294972203,1.1424032823\H,0,3.383896111,-0.
 959342076,-1.1870049619\H,0,3.3103339152,-1.4269212041,0.5100018928\H,
 0,2.0538899183,0.6920847883,1.0387408104\H,0,2.1251467081,1.1579430346
 ,-0.659351377\H,0,0.8289074315,-0.9128545935,-1.2813267635\H,0,0.75074
 81294,-1.3736233261,0.4181717536\H,0,-0.5067230276,0.7537570567,0.9324
 177416\H,0,-0.4383180373,1.2060842418,-0.7718120906\H,0,-1.7236373854,
 -0.8711088561,-1.3800894232\H,0,-1.8225060122,-1.3003725441,0.33830241
 4\H,0,-3.0657630615,0.8209667004,0.7955501562\H,0,-3.7233624402,1.9696
 585585,-1.1197011263\H,0,-4.2989486193,-0.8763707542,-1.4456328569\\Ve
 rsion=ES64L-G16RevC.01\State=2-A\HF=-1309.2142185\S2=0.751863\S2-1=0.\
 S2A=0.750003\RMSD=5.145e-09\Dipole=0.3883378,0.2599668,-0.1491603\Quad
 rupole=26.5728229,-11.7562453,-14.8165776,-2.2079876,2.5950321,-0.3983
 172\PG=C01 [X(C8H16Cl2O1)]\\@
 The archive entry for this job was punched.


 THE PROGRESS OF RIVERS TO THE SEA IS NOT AS RAPID
 AS THAT OF MAN TO ERROR.
                                              -- VOLTAIRE
 File lengths (MBytes):  RWF=     60 Int=      0 D2E=      0 Chk=      5 Scr=      1
 Normal termination of Gaussian 16
