# Supplementary material for: Machine-Learning-Guided Discovery of Electrochemical Reactions
Source: J Am Chem Soc. 2022 Dec 2;144(49):22599–610. doi: 10.1021/jacs.2c08997 (PMC9756344; doi:10.1021/jacs.2c08997)
Supplement: Supplementary file 3 — ja2c08997_si_003.zip [file ja2c08997_si_003.zip › Oxidation Site Selectivity/Ologs_notimes/67.log]

 Entering Gaussian System, Link 0=g16
 Input=67.com
 Output=67.log
 Initial command:
  
 Copyright (c) 1988-2019, Gaussian, Inc.  All Rights Reserved.
  
 This is part of the Gaussian(R) 16 program.  It is based on
 the Gaussian(R) 09 system (copyright 2009, Gaussian, Inc.),
 the Gaussian(R) 03 system (copyright 2003, Gaussian, Inc.),
 the Gaussian(R) 98 system (copyright 1998, Gaussian, Inc.),
 the Gaussian(R) 94 system (copyright 1995, Gaussian, Inc.),
 the Gaussian 92(TM) system (copyright 1992, Gaussian, Inc.),
 the Gaussian 90(TM) system (copyright 1990, Gaussian, Inc.),
 the Gaussian 88(TM) system (copyright 1988, Gaussian, Inc.),
 the Gaussian 86(TM) system (copyright 1986, Carnegie Mellon
 University), and the Gaussian 82(TM) system (copyright 1983,
 Carnegie Mellon University). Gaussian is a federally registered
 trademark of Gaussian, Inc.
  
 This software contains proprietary and confidential information,
 including trade secrets, belonging to Gaussian, Inc.
  
 This software is provided under written license and may be
 used, copied, transmitted, or stored only in accord with that
 written license.
  
 The following legend is applicable only to US Government
 contracts under FAR:
  
                    RESTRICTED RIGHTS LEGEND
  
 Use, reproduction and disclosure by the US Government is
 subject to restrictions as set forth in subparagraphs (a)
 and (c) of the Commercial Computer Software - Restricted
 Rights clause in FAR 52.227-19.
  
 Gaussian, Inc.
 340 Quinnipiac St., Bldg. 40, Wallingford CT 06492
  
  
 ---------------------------------------------------------------
 Warning -- This program may not be used in any manner that
 competes with the business of Gaussian, Inc. or will provide
 assistance to any competitor of Gaussian, Inc.  The licensee
 of this program is prohibited from giving any competitor of
 Gaussian, Inc. access to this program.  By using this program,
 the user acknowledges that Gaussian, Inc. is engaged in the
 business of creating and licensing software in the field of
 computational chemistry and represents and warrants to the
 licensee that it is not a competitor of Gaussian, Inc. and that
 it will not use this program in any manner prohibited above.
 ---------------------------------------------------------------
  

 Cite this work as:
 Gaussian 16, Revision C.01,
 M. J. Frisch, G. W. Trucks, H. B. Schlegel, G. E. Scuseria, 
 M. A. Robb, J. R. Cheeseman, G. Scalmani, V. Barone, 
 G. A. Petersson, H. Nakatsuji, X. Li, M. Caricato, A. V. Marenich, 
 J. Bloino, B. G. Janesko, R. Gomperts, B. Mennucci, H. P. Hratchian, 
 J. V. Ortiz, A. F. Izmaylov, J. L. Sonnenberg, D. Williams-Young, 
 F. Ding, F. Lipparini, F. Egidi, J. Goings, B. Peng, A. Petrone, 
 T. Henderson, D. Ranasinghe, V. G. Zakrzewski, J. Gao, N. Rega, 
 G. Zheng, W. Liang, M. Hada, M. Ehara, K. Toyota, R. Fukuda, 
 J. Hasegawa, M. Ishida, T. Nakajima, Y. Honda, O. Kitao, H. Nakai, 
 T. Vreven, K. Throssell, J. A. Montgomery, Jr., J. E. Peralta, 
 F. Ogliaro, M. J. Bearpark, J. J. Heyd, E. N. Brothers, K. N. Kudin, 
 V. N. Staroverov, T. A. Keith, R. Kobayashi, J. Normand, 
 K. Raghavachari, A. P. Rendell, J. C. Burant, S. S. Iyengar, 
 J. Tomasi, M. Cossi, J. M. Millam, M. Klene, C. Adamo, R. Cammi, 
 J. W. Ochterski, R. L. Martin, K. Morokuma, O. Farkas, 
 J. B. Foresman, and D. J. Fox, Gaussian, Inc., Wallingford CT, 2019.
 
 ******************************************
 Gaussian 16:  ES64L-G16RevC.01  3-Jul-2019
                 9-Jan-2021 
 ******************************************
 %nprocshared=3
 Will use up to    3 processors via shared memory.
 %mem=1GB
 -----------------------------------------
 # b3lyp/def2svp pop=NBO geom=NewRedundant
 -----------------------------------------
 1/29=4000,38=1,172=1/1;
 2/12=2,17=6,18=5,40=1/2;
 3/5=43,7=101,11=2,25=1,30=1,74=-5/1,2,3;
 4//1;
 5/5=2,38=5/2;
 6/7=2,8=2,9=2,10=2,28=1,40=1/1,7;
 99/5=1,9=1/99;
 --
 67
 --
 Symbolic Z-matrix:
 Charge =  1 Multiplicity = 2
 O                     2.86732  -1.22815   0.06863 
 C                     1.47086  -1.43398   0.16771 
 C                     0.78673  -0.38379  -0.6938 
 C                    -0.78673  -0.38379  -0.6938 
 C                    -1.47086  -1.43398   0.16771 
 O                    -2.86732  -1.22815   0.06863 
 C                    -1.13095   1.08646  -0.33972 
 C                    -0.77984   1.38162   1.13338 
 C                     0.77984   1.38162   1.13338 
 C                     1.13095   1.08646  -0.33972 
 C                     0.        1.83377  -1.07231 
 H                     3.31267  -1.87079   0.63355 
 H                     1.13233  -1.36255   1.21895 
 H                     1.18752  -2.44418  -0.19011 
 H                     1.1414   -0.56472  -1.72142 
 H                    -1.1414   -0.56472  -1.72143 
 H                    -1.13233  -1.36255   1.21894 
 H                    -1.18752  -2.44418  -0.19011 
 H                    -3.31267  -1.87079   0.63355 
 H                    -2.16002   1.35436  -0.61079 
 H                    -1.21612   0.65116   1.82963 
 H                    -1.17727   2.36636   1.42385 
 H                     1.21612   0.65116   1.82963 
 H                     1.17727   2.36636   1.42385 
 H                     2.16002   1.35436  -0.61079 
 H                    0.         2.91886  -0.88137 
 H                    0.         1.66583  -2.16108 
 
                          Input orientation:                          
 ---------------------------------------------------------------------
 Center     Atomic      Atomic             Coordinates (Angstroms)
 Number     Number       Type             X           Y           Z
 ---------------------------------------------------------------------
      1          8           0        2.867320   -1.228146    0.068629
      2          6           0        1.470855   -1.433979    0.167713
      3          6           0        0.786731   -0.383786   -0.693795
      4          6           0       -0.786731   -0.383787   -0.693795
      5          6           0       -1.470855   -1.433980    0.167712
      6          8           0       -2.867319   -1.228146    0.068630
      7          6           0       -1.130951    1.086463   -0.339717
      8          6           0       -0.779835    1.381617    1.133380
      9          6           0        0.779836    1.381617    1.133379
     10          6           0        1.130950    1.086463   -0.339718
     11          6           0        0.000000    1.833766   -1.072305
     12          1           0        3.312674   -1.870789    0.633548
     13          1           0        1.132329   -1.362551    1.218945
     14          1           0        1.187515   -2.444177   -0.190112
     15          1           0        1.141395   -0.564723   -1.721424
     16          1           0       -1.141395   -0.564723   -1.721425
     17          1           0       -1.132328   -1.362554    1.218944
     18          1           0       -1.187516   -2.444177   -0.190114
     19          1           0       -3.312674   -1.870789    0.633548
     20          1           0       -2.160023    1.354359   -0.610793
     21          1           0       -1.216121    0.651164    1.829627
     22          1           0       -1.177269    2.366360    1.423850
     23          1           0        1.216122    0.651164    1.829626
     24          1           0        1.177270    2.366360    1.423850
     25          1           0        2.160023    1.354359   -0.610794
     26          1           0       -0.000001    2.918858   -0.881370
     27          1           0       -0.000001    1.665828   -2.161084
 ---------------------------------------------------------------------
                    Distance matrix (angstroms):
                    1          2          3          4          5
     1  O    0.000000
     2  C    1.415026   0.000000
     3  C    2.371304   1.520897   0.000000
     4  C    3.827051   2.634728   1.573462   0.000000
     5  C    4.344185   2.941710   2.634729   1.520896   0.000000
     6  O    5.734639   4.344184   3.827051   2.371304   1.415025
     7  C    4.637923   3.657801   2.442234   1.550965   2.593386
     8  C    4.609371   3.731715   2.984853   2.540722   3.055750
     9  C    3.507441   3.055749   2.540720   2.984853   3.731717
    10  C    2.922181   2.593386   1.550964   2.442234   3.657801
    11  C    4.347247   3.791994   2.383223   2.383224   3.791994
    12  H    0.964605   1.949385   3.217671   4.558304   4.825967
    13  H    2.086021   1.106703   2.176234   2.880858   2.808338
    14  H    2.089838   1.108522   2.158596   2.897680   2.866264
    15  H    2.573565   2.105466   1.102064   2.192357   3.338906
    16  H    4.440070   3.338907   2.192358   1.102065   2.105467
    17  H    4.163949   2.808336   2.880858   2.176234   1.106703
    18  H    4.241152   2.866265   2.897681   2.158594   1.108521
    19  H    6.238946   4.825967   4.558304   3.217670   1.949385
    20  H    5.692550   4.643724   3.422192   2.216748   2.975879
    21  H    4.827775   3.785448   3.383814   2.761007   2.678559
    22  H    5.578154   4.799273   3.988110   3.492885   4.013310
    23  H    3.059309   2.678557   2.761006   3.383814   3.785450
    24  H    4.196828   4.013309   3.492885   3.988111   4.799274
    25  H    2.762466   2.975879   2.216747   3.422192   4.643725
    26  H    5.130465   4.712874   3.400234   3.400234   4.712874
    27  H    4.644161   4.146748   2.640606   2.640607   4.146747
                    6          7          8          9         10
     6  O    0.000000
     7  C    2.922180   0.000000
     8  C    3.507441   1.542859   0.000000
     9  C    4.609370   2.430686   1.559671   0.000000
    10  C    4.637922   2.261901   2.430686   1.542858   0.000000
    11  C    4.347247   1.540843   2.382777   2.382777   1.540842
    12  H    6.238945   5.425715   5.251343   4.152499   3.801645
    13  H    4.163949   3.680969   3.345766   2.768037   2.902947
    14  H    4.241151   4.226474   4.500977   4.068726   3.534261
    15  H    4.440069   3.130349   3.953387   3.474027   2.153053
    16  H    2.573566   2.153054   3.474029   3.953388   3.130348
    17  H    2.086021   2.902949   2.768040   3.345769   3.680970
    18  H    2.089837   3.534261   4.068727   4.500978   4.226474
    19  H    0.964605   3.801644   4.152499   5.251344   5.425715
    20  H    2.762465   1.097379   2.224365   3.418428   3.312967
    21  H    3.059309   2.214225   1.099394   2.236553   3.225567
    22  H    4.196828   2.179553   1.100929   2.210057   3.174300
    23  H    4.827774   3.225568   2.236552   1.099394   2.214225
    24  H    5.578153   3.174301   2.210057   1.100930   2.179554
    25  H    5.692549   3.312969   3.418428   2.224365   1.097379
    26  H    5.130463   2.220384   2.651503   2.651503   2.220385
    27  H    4.644160   2.220831   3.397412   3.397412   2.220830
                   11         12         13         14         15
    11  C    0.000000
    12  H    5.254281   0.000000
    13  H    4.092486   2.314066   0.000000
    14  H    4.526506   2.350211   1.777189   0.000000
    15  H    2.734390   3.459213   3.046700   2.424746   0.000000
    16  H    2.734390   5.204847   3.801595   3.361709   2.282790
    17  H    4.092487   4.512099   2.264657   2.921818   3.801594
    18  H    4.526505   4.610738   2.921822   2.375031   3.361709
    19  H    5.254281   6.625348   4.512100   4.610736   5.204847
    20  H    2.260204   6.473050   4.644257   5.080537   3.976901
    21  H    3.361355   5.319853   3.153284   4.408849   4.432406
    22  H    2.810767   6.223953   4.391014   5.598066   4.884690
    23  H    3.361354   3.490900   2.105944   3.696119   3.754187
    24  H    2.810767   4.810193   3.734807   5.074076   4.299451
    25  H    2.260204   3.643977   3.433031   3.943554   2.440077
    26  H    1.101763   6.017434   4.901424   5.536260   3.760826
    27  H    1.101655   5.593876   4.677376   4.710315   2.543903
                   16         17         18         19         20
    16  H    0.000000
    17  H    3.046701   0.000000
    18  H    2.424745   1.777188   0.000000
    19  H    3.459214   2.314066   2.350211   0.000000
    20  H    2.440078   3.433032   3.943554   3.643977   0.000000
    21  H    3.754189   2.105948   3.696121   3.490901   2.709443
    22  H    4.299452   3.734810   5.074076   4.810194   2.475828
    23  H    4.432407   3.153286   4.408850   5.319854   4.224747
    24  H    4.884691   4.391017   5.598067   6.223954   4.037505
    25  H    3.976901   4.644258   5.080538   6.473050   4.320046
    26  H    3.760826   4.901426   5.536260   6.017433   2.680777
    27  H    2.543902   4.677377   4.710314   5.593874   2.676959
                   21         22         23         24         25
    21  H    0.000000
    22  H    1.762970   0.000000
    23  H    2.432243   2.972351   0.000000
    24  H    2.972351   2.354539   1.762969   0.000000
    25  H    4.224747   4.037504   2.709443   2.475828   0.000000
    26  H    3.737765   2.646744   3.737765   2.646745   2.680778
    27  H    4.293514   3.837767   4.293514   3.837768   2.676960
                   26         27
    26  H    0.000000
    27  H    1.791020   0.000000
 Stoichiometry    C9H16O2(1+,2)
 Framework group  C1[X(C9H16O2)]
 Deg. of freedom    75
 Full point group                 C1      NOp   1
 Largest Abelian subgroup         C1      NOp   1
 Largest concise Abelian subgroup C1      NOp   1
                         Standard orientation:                         
 ---------------------------------------------------------------------
 Center     Atomic      Atomic             Coordinates (Angstroms)
 Number     Number       Type             X           Y           Z
 ---------------------------------------------------------------------
      1          8           0        2.867320   -1.228146    0.068629
      2          6           0        1.470855   -1.433979    0.167713
      3          6           0        0.786731   -0.383786   -0.693795
      4          6           0       -0.786731   -0.383787   -0.693795
      5          6           0       -1.470855   -1.433980    0.167712
      6          8           0       -2.867319   -1.228146    0.068630
      7          6           0       -1.130951    1.086463   -0.339717
      8          6           0       -0.779835    1.381617    1.133380
      9          6           0        0.779836    1.381617    1.133379
     10          6           0        1.130950    1.086463   -0.339718
     11          6           0        0.000000    1.833766   -1.072305
     12          1           0        3.312674   -1.870789    0.633548
     13          1           0        1.132329   -1.362551    1.218945
     14          1           0        1.187515   -2.444177   -0.190112
     15          1           0        1.141395   -0.564723   -1.721424
     16          1           0       -1.141395   -0.564723   -1.721425
     17          1           0       -1.132328   -1.362554    1.218944
     18          1           0       -1.187516   -2.444177   -0.190114
     19          1           0       -3.312674   -1.870789    0.633548
     20          1           0       -2.160023    1.354359   -0.610793
     21          1           0       -1.216121    0.651164    1.829627
     22          1           0       -1.177269    2.366360    1.423850
     23          1           0        1.216122    0.651164    1.829626
     24          1           0        1.177270    2.366360    1.423850
     25          1           0        2.160023    1.354359   -0.610794
     26          1           0       -0.000001    2.918858   -0.881370
     27          1           0       -0.000001    1.665828   -2.161084
 ---------------------------------------------------------------------
 Rotational constants (GHZ):           1.4316556           0.9966355           0.7358789
 Standard basis: def2SVP (5D, 7F)
 There are   245 symmetry adapted cartesian basis functions of A   symmetry.
 There are   234 symmetry adapted basis functions of A   symmetry.
   234 basis functions,   387 primitive gaussians,   245 cartesian basis functions
    43 alpha electrons       42 beta electrons
       nuclear repulsion energy       691.8333067125 Hartrees.
 NAtoms=   27 NActive=   27 NUniq=   27 SFac= 1.00D+00 NAtFMM=   60 NAOKFM=F Big=F
 Integral buffers will be    131072 words long.
 Raffenetti 2 integral format.
 Two-electron integral symmetry is turned on.
 One-electron integrals computed using PRISM.
   1 Symmetry operations used in ECPInt.
 ECPInt:  NShTT=    6555 NPrTT=   22769 LenC2=    6484 LenP2D=   18023.
 LDataN:  DoStor=T MaxTD1= 4 Len=   56
 NBasis=   234 RedAO= T EigKep=  3.26D-04  NBF=   234
 NBsUse=   234 1.00D-06 EigRej= -1.00D+00 NBFU=   234
 ExpMin= 1.22D-01 ExpMax= 2.27D+03 ExpMxC= 3.41D+02 IAcc=3 IRadAn=         5 AccDes= 0.00D+00
 Harris functional with IExCor=  402 and IRadAn=       5 diagonalized for initial guess.
 HarFok:  IExCor=  402 AccDes= 0.00D+00 IRadAn=         5 IDoV= 1 UseB2=F ITyADJ=14
 ICtDFT=  3500011 ScaDFX=  1.000000  1.000000  1.000000  1.000000
 FoFCou: FMM=F IPFlag=           0 FMFlag=      100000 FMFlg1=           0
         NFxFlg=           0 DoJE=T BraDBF=F KetDBF=T FulRan=T
         wScrn=  0.000000 ICntrl=       500 IOpCl=  0 I1Cent=   200000004 NGrid=           0
         NMat0=    1 NMatS0=      1 NMatT0=    0 NMatD0=    1 NMtDS0=    0 NMtDT0=    0
 Petite list used in FoFCou.
 Initial guess <Sx>= 0.0000 <Sy>= 0.0000 <Sz>= 0.5000 <S**2>= 0.7500 S= 0.5000
 Requested convergence on RMS density matrix=1.00D-08 within 128 cycles.
 Requested convergence on MAX density matrix=1.00D-06.
 Requested convergence on             energy=1.00D-06.
 No special actions if energy rises.
 Integral accuracy reduced to 1.0D-05 until final iterations.
 Initial convergence to 1.0D-05 achieved.  Increase integral accuracy.
 SCF Done:  E(UB3LYP) =  -502.310041539     A.U. after   23 cycles
            NFock= 23  Conv=0.38D-08     -V/T= 2.0107
 <Sx>= 0.0000 <Sy>= 0.0000 <Sz>= 0.5000 <S**2>= 0.7520 S= 0.5010
 <L.S>= 0.000000000000E+00
 Annihilation of the first spin contaminant:
 S**2 before annihilation     0.7520,   after     0.7500

 **********************************************************************

            Population analysis using the SCF Density.

 **********************************************************************

 Orbital symmetries:
 Alpha Orbitals:
       Occupied  (A) (A) (A) (A) (A) (A) (A) (A) (A) (A) (A) (A)
                 (A) (A) (A) (A) (A) (A) (A) (A) (A) (A) (A) (A)
                 (A) (A) (A) (A) (A) (A) (A) (A) (A) (A) (A) (A)
                 (A) (A) (A) (A) (A) (A) (A)
       Virtual   (A) (A) (A) (A) (A) (A) (A) (A) (A) (A) (A) (A)
                 (A) (A) (A) (A) (A) (A) (A) (A) (A) (A) (A) (A)
                 (A) (A) (A) (A) (A) (A) (A) (A) (A) (A) (A) (A)
                 (A) (A) (A) (A) (A) (A) (A) (A) (A) (A) (A) (A)
                 (A) (A) (A) (A) (A) (A) (A) (A) (A) (A) (A) (A)
                 (A) (A) (A) (A) (A) (A) (A) (A) (A) (A) (A) (A)
                 (A) (A) (A) (A) (A) (A) (A) (A) (A) (A) (A) (A)
                 (A) (A) (A) (A) (A) (A) (A) (A) (A) (A) (A) (A)
                 (A) (A) (A) (A) (A) (A) (A) (A) (A) (A) (A) (A)
                 (A) (A) (A) (A) (A) (A) (A) (A) (A) (A) (A) (A)
                 (A) (A) (A) (A) (A) (A) (A) (A) (A) (A) (A) (A)
                 (A) (A) (A) (A) (A) (A) (A) (A) (A) (A) (A) (A)
                 (A) (A) (A) (A) (A) (A) (A) (A) (A) (A) (A) (A)
                 (A) (A) (A) (A) (A) (A) (A) (A) (A) (A) (A) (A)
                 (A) (A) (A) (A) (A) (A) (A) (A) (A) (A) (A) (A)
                 (A) (A) (A) (A) (A) (A) (A) (A) (A) (A) (A)
 Beta  Orbitals:
       Occupied  (A) (A) (A) (A) (A) (A) (A) (A) (A) (A) (A) (A)
                 (A) (A) (A) (A) (A) (A) (A) (A) (A) (A) (A) (A)
                 (A) (A) (A) (A) (A) (A) (A) (A) (A) (A) (A) (A)
                 (A) (A) (A) (A) (A) (A)
       Virtual   (A) (A) (A) (A) (A) (A) (A) (A) (A) (A) (A) (A)
                 (A) (A) (A) (A) (A) (A) (A) (A) (A) (A) (A) (A)
                 (A) (A) (A) (A) (A) (A) (A) (A) (A) (A) (A) (A)
                 (A) (A) (A) (A) (A) (A) (A) (A) (A) (A) (A) (A)
                 (A) (A) (A) (A) (A) (A) (A) (A) (A) (A) (A) (A)
                 (A) (A) (A) (A) (A) (A) (A) (A) (A) (A) (A) (A)
                 (A) (A) (A) (A) (A) (A) (A) (A) (A) (A) (A) (A)
                 (A) (A) (A) (A) (A) (A) (A) (A) (A) (A) (A) (A)
                 (A) (A) (A) (A) (A) (A) (A) (A) (A) (A) (A) (A)
                 (A) (A) (A) (A) (A) (A) (A) (A) (A) (A) (A) (A)
                 (A) (A) (A) (A) (A) (A) (A) (A) (A) (A) (A) (A)
                 (A) (A) (A) (A) (A) (A) (A) (A) (A) (A) (A) (A)
                 (A) (A) (A) (A) (A) (A) (A) (A) (A) (A) (A) (A)
                 (A) (A) (A) (A) (A) (A) (A) (A) (A) (A) (A) (A)
                 (A) (A) (A) (A) (A) (A) (A) (A) (A) (A) (A) (A)
                 (A) (A) (A) (A) (A) (A) (A) (A) (A) (A) (A) (A)
 The electronic state is 2-A.
 Alpha  occ. eigenvalues --  -19.34388 -19.34381 -10.42167 -10.42156 -10.36673
 Alpha  occ. eigenvalues --  -10.36671 -10.34784 -10.34779 -10.33404 -10.33402
 Alpha  occ. eigenvalues --  -10.32428  -1.21214  -1.21158  -1.03702  -0.93708
 Alpha  occ. eigenvalues --   -0.91345  -0.86536  -0.84321  -0.80240  -0.75076
 Alpha  occ. eigenvalues --   -0.72950  -0.71187  -0.69731  -0.67157  -0.66261
 Alpha  occ. eigenvalues --   -0.65075  -0.64588  -0.63324  -0.59801  -0.57106
 Alpha  occ. eigenvalues --   -0.55954  -0.54829  -0.54299  -0.52458  -0.51625
 Alpha  occ. eigenvalues --   -0.49634  -0.49618  -0.48920  -0.48236  -0.47934
 Alpha  occ. eigenvalues --   -0.47418  -0.46138  -0.45577
 Alpha virt. eigenvalues --   -0.11711  -0.10739  -0.09767  -0.08428  -0.07410
 Alpha virt. eigenvalues --   -0.04278  -0.02844  -0.02833  -0.01990  -0.01981
 Alpha virt. eigenvalues --   -0.00378   0.00379   0.01102   0.01633   0.01966
 Alpha virt. eigenvalues --    0.02344   0.02862   0.03934   0.06037   0.06352
 Alpha virt. eigenvalues --    0.06419   0.06881   0.08626   0.09277   0.10981
 Alpha virt. eigenvalues --    0.13372   0.15132   0.17717   0.22142   0.27084
 Alpha virt. eigenvalues --    0.29197   0.30570   0.32513   0.33118   0.33172
 Alpha virt. eigenvalues --    0.36544   0.37303   0.39834   0.40806   0.41483
 Alpha virt. eigenvalues --    0.41651   0.42564   0.43663   0.43731   0.44481
 Alpha virt. eigenvalues --    0.45503   0.45654   0.46065   0.47502   0.47859
 Alpha virt. eigenvalues --    0.48523   0.50369   0.51272   0.51809   0.52493
 Alpha virt. eigenvalues --    0.53537   0.53937   0.54768   0.54805   0.56089
 Alpha virt. eigenvalues --    0.56604   0.57024   0.57750   0.58785   0.60609
 Alpha virt. eigenvalues --    0.61783   0.62900   0.65199   0.67568   0.74203
 Alpha virt. eigenvalues --    0.77321   0.77784   0.80935   0.82028   0.83758
 Alpha virt. eigenvalues --    0.86575   0.88929   0.89849   0.92208   0.96973
 Alpha virt. eigenvalues --    0.98104   1.01521   1.03278   1.04372   1.07913
 Alpha virt. eigenvalues --    1.11710   1.12661   1.13224   1.21080   1.21485
 Alpha virt. eigenvalues --    1.22960   1.23542   1.24215   1.24300   1.30639
 Alpha virt. eigenvalues --    1.31427   1.35889   1.36045   1.42912   1.43655
 Alpha virt. eigenvalues --    1.43669   1.45419   1.49798   1.52335   1.52792
 Alpha virt. eigenvalues --    1.53328   1.55068   1.55531   1.57883   1.59516
 Alpha virt. eigenvalues --    1.60062   1.61902   1.62127   1.63281   1.63726
 Alpha virt. eigenvalues --    1.65753   1.66500   1.68228   1.68537   1.70039
 Alpha virt. eigenvalues --    1.71481   1.73671   1.74428   1.75794   1.76221
 Alpha virt. eigenvalues --    1.77951   1.78742   1.80513   1.81658   1.82820
 Alpha virt. eigenvalues --    1.85130   1.85181   1.86254   1.89562   1.89584
 Alpha virt. eigenvalues --    1.91335   1.91445   1.93095   1.94854   1.97652
 Alpha virt. eigenvalues --    1.98396   1.99239   2.03337   2.05087   2.05596
 Alpha virt. eigenvalues --    2.05865   2.10908   2.14274   2.14569   2.19688
 Alpha virt. eigenvalues --    2.19996   2.21717   2.25350   2.26215   2.27501
 Alpha virt. eigenvalues --    2.29293   2.38053   2.40010   2.40623   2.42929
 Alpha virt. eigenvalues --    2.43268   2.46944   2.47571   2.48523   2.54542
 Alpha virt. eigenvalues --    2.56680   2.60529   2.64378   2.65809   2.68663
 Alpha virt. eigenvalues --    2.70509   2.70759   2.72450   2.72824   2.77238
 Alpha virt. eigenvalues --    2.80296   2.81201   2.83162   2.83976   2.87386
 Alpha virt. eigenvalues --    2.87884   2.89834   2.92283   2.92560   2.96348
 Alpha virt. eigenvalues --    2.97729   3.01291   3.13601   3.20491   3.58243
 Alpha virt. eigenvalues --    3.58756
  Beta  occ. eigenvalues --  -19.33823 -19.33817 -10.42128 -10.42118 -10.36602
  Beta  occ. eigenvalues --  -10.36601 -10.34661 -10.34656 -10.33347 -10.33345
  Beta  occ. eigenvalues --  -10.32431  -1.20059  -1.19994  -1.03339  -0.93332
  Beta  occ. eigenvalues --   -0.90828  -0.86189  -0.83787  -0.79817  -0.74400
  Beta  occ. eigenvalues --   -0.72570  -0.70527  -0.69163  -0.66722  -0.65692
  Beta  occ. eigenvalues --   -0.64589  -0.63075  -0.63012  -0.59002  -0.56474
  Beta  occ. eigenvalues --   -0.55288  -0.54133  -0.53174  -0.52232  -0.51181
  Beta  occ. eigenvalues --   -0.49307  -0.48852  -0.48621  -0.47291  -0.46050
  Beta  occ. eigenvalues --   -0.44828  -0.44368
  Beta virt. eigenvalues --   -0.40144  -0.11564  -0.10557  -0.09523  -0.08163
  Beta virt. eigenvalues --   -0.07218  -0.04110  -0.02653  -0.02613  -0.01818
  Beta virt. eigenvalues --   -0.01813  -0.00166   0.00485   0.01276   0.01838
  Beta virt. eigenvalues --    0.02079   0.02479   0.03184   0.04107   0.06239
  Beta virt. eigenvalues --    0.06556   0.06656   0.07159   0.08755   0.09661
  Beta virt. eigenvalues --    0.11242   0.13592   0.15376   0.18043   0.22452
  Beta virt. eigenvalues --    0.27381   0.29302   0.30844   0.32766   0.33303
  Beta virt. eigenvalues --    0.33655   0.36802   0.37561   0.40056   0.41060
  Beta virt. eigenvalues --    0.41850   0.41896   0.42742   0.43984   0.43987
  Beta virt. eigenvalues --    0.44898   0.45940   0.46117   0.46303   0.47717
  Beta virt. eigenvalues --    0.48390   0.48923   0.50780   0.51589   0.52017
  Beta virt. eigenvalues --    0.52697   0.53770   0.54204   0.54972   0.55131
  Beta virt. eigenvalues --    0.56303   0.56771   0.57142   0.57978   0.58902
  Beta virt. eigenvalues --    0.60743   0.62176   0.63150   0.65465   0.67995
  Beta virt. eigenvalues --    0.74441   0.77544   0.78356   0.81249   0.82459
  Beta virt. eigenvalues --    0.84039   0.86903   0.89288   0.90604   0.93510
  Beta virt. eigenvalues --    0.97269   0.98502   1.01812   1.03513   1.04759
  Beta virt. eigenvalues --    1.08276   1.12008   1.12951   1.13633   1.21325
  Beta virt. eigenvalues --    1.21819   1.23269   1.23873   1.24590   1.24594
  Beta virt. eigenvalues --    1.31062   1.31845   1.36324   1.36477   1.43245
  Beta virt. eigenvalues --    1.43888   1.43931   1.45901   1.50096   1.52607
  Beta virt. eigenvalues --    1.53495   1.53868   1.55250   1.55689   1.58283
  Beta virt. eigenvalues --    1.59851   1.60289   1.62228   1.62492   1.63496
  Beta virt. eigenvalues --    1.63909   1.66041   1.66998   1.68466   1.69058
  Beta virt. eigenvalues --    1.70389   1.71767   1.73935   1.74885   1.76129
  Beta virt. eigenvalues --    1.76564   1.78113   1.78938   1.80820   1.82149
  Beta virt. eigenvalues --    1.83110   1.85443   1.85458   1.86597   1.89867
  Beta virt. eigenvalues --    1.89936   1.91655   1.91659   1.93331   1.95344
  Beta virt. eigenvalues --    1.97984   1.98757   1.99494   2.03655   2.05481
  Beta virt. eigenvalues --    2.05916   2.06308   2.11343   2.14528   2.15011
  Beta virt. eigenvalues --    2.19856   2.20275   2.22070   2.25567   2.26591
  Beta virt. eigenvalues --    2.27899   2.29665   2.38499   2.40328   2.40942
  Beta virt. eigenvalues --    2.43433   2.43656   2.47320   2.47776   2.48694
  Beta virt. eigenvalues --    2.54988   2.57194   2.60820   2.64729   2.66459
  Beta virt. eigenvalues --    2.69288   2.70987   2.71385   2.73050   2.73543
  Beta virt. eigenvalues --    2.77826   2.80855   2.82164   2.83833   2.84399
  Beta virt. eigenvalues --    2.87841   2.88839   2.89974   2.92492   2.93151
  Beta virt. eigenvalues --    2.96894   2.98332   3.01710   3.14452   3.21334
  Beta virt. eigenvalues --    3.58638   3.59142
          Condensed to atoms (all electrons):
               1          2          3          4          5          6
     1  O    7.624825   0.349725  -0.094428   0.004775   0.000068  -0.000000
     2  C    0.349725   4.504958   0.236146   0.025561  -0.008619   0.000068
     3  C   -0.094428   0.236146   5.688913  -0.065510   0.025561   0.004775
     4  C    0.004775   0.025561  -0.065510   5.688914   0.236146  -0.094428
     5  C    0.000068  -0.008619   0.025561   0.236146   4.504957   0.349725
     6  O   -0.000000   0.000068   0.004775  -0.094428   0.349725   7.624824
     7  C   -0.000180  -0.002090   0.000017   0.164566  -0.034441   0.014831
     8  C    0.000117   0.002531  -0.071182   0.030914  -0.007576  -0.004823
     9  C   -0.004823  -0.007577   0.030914  -0.071182   0.002531   0.000117
    10  C    0.014831  -0.034441   0.164566   0.000017  -0.002090  -0.000180
    11  C    0.000059   0.011396  -0.066827  -0.066827   0.011396   0.000059
    12  H    0.315930  -0.012156   0.009363  -0.000597   0.000053  -0.000000
    13  H   -0.024021   0.354096  -0.000950  -0.007182   0.004140  -0.000146
    14  H   -0.020406   0.355813  -0.012941  -0.008235   0.004969  -0.000082
    15  H    0.002281  -0.006758   0.287508   0.021016   0.000774  -0.000039
    16  H   -0.000039   0.000774   0.021016   0.287508  -0.006758   0.002281
    17  H   -0.000146   0.004140  -0.007182  -0.000950   0.354096  -0.024021
    18  H   -0.000082   0.004969  -0.008234  -0.012941   0.355813  -0.020406
    19  H   -0.000000   0.000053  -0.000597   0.009363  -0.012156   0.315930
    20  H    0.000002  -0.000357   0.013965  -0.037145  -0.004250   0.008385
    21  H    0.000005  -0.000527   0.003388  -0.025495   0.007336   0.002893
    22  H    0.000001  -0.000026   0.000215   0.007343   0.000131  -0.000144
    23  H    0.002893   0.007336  -0.025495   0.003388  -0.000527   0.000005
    24  H   -0.000144   0.000131   0.007343   0.000215  -0.000026   0.000001
    25  H    0.008385  -0.004250  -0.037145   0.013965  -0.000357   0.000002
    26  H   -0.000002  -0.000436   0.007866   0.007866  -0.000436  -0.000002
    27  H   -0.000018   0.000846  -0.006786  -0.006786   0.000846  -0.000018
               7          8          9         10         11         12
     1  O   -0.000180   0.000117  -0.004823   0.014831   0.000059   0.315930
     2  C   -0.002090   0.002531  -0.007577  -0.034441   0.011396  -0.012156
     3  C    0.000017  -0.071182   0.030914   0.164566  -0.066827   0.009363
     4  C    0.164566   0.030914  -0.071182   0.000017  -0.066827  -0.000597
     5  C   -0.034441  -0.007576   0.002531  -0.002090   0.011396   0.000053
     6  O    0.014831  -0.004823   0.000117  -0.000180   0.000059  -0.000000
     7  C    5.002834   0.345550  -0.049719  -0.018225   0.349274   0.000025
     8  C    0.345550   4.727260   0.363307  -0.049719  -0.075493   0.000004
     9  C   -0.049719   0.363307   4.727260   0.345550  -0.075493   0.000010
    10  C   -0.018225  -0.049719   0.345550   5.002833   0.349274  -0.000221
    11  C    0.349274  -0.075493  -0.075493   0.349274   4.723704   0.000009
    12  H    0.000025   0.000004   0.000010  -0.000221   0.000009   0.486139
    13  H   -0.002418   0.000104   0.010017  -0.024222   0.001141  -0.004681
    14  H    0.000726  -0.000184  -0.000542   0.011254  -0.000505  -0.003658
    15  H   -0.011622   0.001154   0.005447   0.006865   0.000115  -0.000272
    16  H    0.006865   0.005447   0.001154  -0.011622   0.000115   0.000011
    17  H   -0.024222   0.010017   0.000104  -0.002418   0.001141  -0.000003
    18  H    0.011254  -0.000542  -0.000184   0.000726  -0.000505   0.000016
    19  H   -0.000221   0.000010   0.000004   0.000025   0.000009   0.000000
    20  H    0.390296  -0.034791   0.010915   0.000790  -0.010714  -0.000000
    21  H   -0.000468   0.346732  -0.009352  -0.000448   0.007421   0.000000
    22  H   -0.001395   0.341943   0.001671  -0.004776   0.001853  -0.000000
    23  H   -0.000448  -0.009352   0.346732  -0.000468   0.007421  -0.000011
    24  H   -0.004776   0.001671   0.341943  -0.001395   0.001853   0.000010
    25  H    0.000790   0.010915  -0.034791   0.390296  -0.010714  -0.000296
    26  H   -0.019459  -0.005127  -0.005127  -0.019459   0.381796  -0.000000
    27  H   -0.015628   0.008595   0.008595  -0.015628   0.364826   0.000001
              13         14         15         16         17         18
     1  O   -0.024021  -0.020406   0.002281  -0.000039  -0.000146  -0.000082
     2  C    0.354096   0.355813  -0.006758   0.000774   0.004140   0.004969
     3  C   -0.000950  -0.012941   0.287508   0.021016  -0.007182  -0.008234
     4  C   -0.007182  -0.008235   0.021016   0.287508  -0.000950  -0.012941
     5  C    0.004140   0.004969   0.000774  -0.006758   0.354096   0.355813
     6  O   -0.000146  -0.000082  -0.000039   0.002281  -0.024021  -0.020406
     7  C   -0.002418   0.000726  -0.011622   0.006865  -0.024222   0.011254
     8  C    0.000104  -0.000184   0.001154   0.005447   0.010017  -0.000542
     9  C    0.010017  -0.000542   0.005447   0.001154   0.000104  -0.000184
    10  C   -0.024222   0.011254   0.006865  -0.011622  -0.002418   0.000726
    11  C    0.001141  -0.000505   0.000115   0.000115   0.001141  -0.000505
    12  H   -0.004681  -0.003658  -0.000272   0.000011  -0.000003   0.000016
    13  H    0.660014  -0.035265   0.007775   0.000204   0.011890  -0.003975
    14  H   -0.035265   0.648138  -0.007981  -0.000447  -0.003975   0.008278
    15  H    0.007775  -0.007981   0.636858  -0.012504   0.000204  -0.000447
    16  H    0.000204  -0.000447  -0.012504   0.636858   0.007775  -0.007981
    17  H    0.011890  -0.003975   0.000204   0.007775   0.660014  -0.035265
    18  H   -0.003975   0.008278  -0.000447  -0.007981  -0.035265   0.648138
    19  H   -0.000003   0.000016   0.000011  -0.000272  -0.004681  -0.003658
    20  H   -0.000004  -0.000002  -0.000263  -0.006442   0.000023   0.000173
    21  H   -0.000670   0.000013  -0.000122   0.000196   0.001292   0.000420
    22  H   -0.000008   0.000007   0.000028  -0.000232  -0.000177  -0.000016
    23  H    0.001292   0.000420   0.000196  -0.000122  -0.000670   0.000013
    24  H   -0.000177  -0.000016  -0.000232   0.000028  -0.000008   0.000007
    25  H    0.000023   0.000173  -0.006442  -0.000263  -0.000004  -0.000002
    26  H   -0.000020   0.000017  -0.000201  -0.000201  -0.000020   0.000017
    27  H   -0.000028  -0.000022   0.003393   0.003393  -0.000028  -0.000022
              19         20         21         22         23         24
     1  O   -0.000000   0.000002   0.000005   0.000001   0.002893  -0.000144
     2  C    0.000053  -0.000357  -0.000527  -0.000026   0.007336   0.000131
     3  C   -0.000597   0.013965   0.003388   0.000215  -0.025495   0.007343
     4  C    0.009363  -0.037145  -0.025495   0.007343   0.003388   0.000215
     5  C   -0.012156  -0.004250   0.007336   0.000131  -0.000527  -0.000026
     6  O    0.315930   0.008385   0.002893  -0.000144   0.000005   0.000001
     7  C   -0.000221   0.390296  -0.000468  -0.001395  -0.000448  -0.004776
     8  C    0.000010  -0.034791   0.346732   0.341943  -0.009352   0.001671
     9  C    0.000004   0.010915  -0.009352   0.001671   0.346732   0.341943
    10  C    0.000025   0.000790  -0.000448  -0.004776  -0.000468  -0.001395
    11  C    0.000009  -0.010714   0.007421   0.001853   0.007421   0.001853
    12  H    0.000000  -0.000000   0.000000  -0.000000  -0.000011   0.000010
    13  H   -0.000003  -0.000004  -0.000670  -0.000008   0.001292  -0.000177
    14  H    0.000016  -0.000002   0.000013   0.000007   0.000420  -0.000016
    15  H    0.000011  -0.000263  -0.000122   0.000028   0.000196  -0.000232
    16  H   -0.000272  -0.006442   0.000196  -0.000232  -0.000122   0.000028
    17  H   -0.004681   0.000023   0.001292  -0.000177  -0.000670  -0.000008
    18  H   -0.003658   0.000173   0.000420  -0.000016   0.000013   0.000007
    19  H    0.486139  -0.000296  -0.000011   0.000010   0.000000  -0.000000
    20  H   -0.000296   0.639426   0.000514  -0.005771  -0.000282  -0.000238
    21  H   -0.000011   0.000514   0.680837  -0.024307  -0.012486   0.005005
    22  H    0.000010  -0.005771  -0.024307   0.637275   0.005005  -0.016746
    23  H    0.000000  -0.000282  -0.012486   0.005005   0.680837  -0.024307
    24  H   -0.000000  -0.000238   0.005005  -0.016746  -0.024307   0.637275
    25  H   -0.000000  -0.000307  -0.000282  -0.000238   0.000514  -0.005771
    26  H   -0.000000  -0.002836   0.000299   0.001764   0.000299   0.001764
    27  H    0.000001  -0.003274  -0.000458  -0.000114  -0.000458  -0.000114
              25         26         27
     1  O    0.008385  -0.000002  -0.000018
     2  C   -0.004250  -0.000436   0.000846
     3  C   -0.037145   0.007866  -0.006786
     4  C    0.013965   0.007866  -0.006786
     5  C   -0.000357  -0.000436   0.000846
     6  O    0.000002  -0.000002  -0.000018
     7  C    0.000790  -0.019459  -0.015628
     8  C    0.010915  -0.005127   0.008595
     9  C   -0.034791  -0.005127   0.008595
    10  C    0.390296  -0.019459  -0.015628
    11  C   -0.010714   0.381796   0.364826
    12  H   -0.000296  -0.000000   0.000001
    13  H    0.000023  -0.000020  -0.000028
    14  H    0.000173   0.000017  -0.000022
    15  H   -0.006442  -0.000201   0.003393
    16  H   -0.000263  -0.000201   0.003393
    17  H   -0.000004  -0.000020  -0.000028
    18  H   -0.000002   0.000017  -0.000022
    19  H   -0.000000  -0.000000   0.000001
    20  H   -0.000307  -0.002836  -0.003274
    21  H   -0.000282   0.000299  -0.000458
    22  H   -0.000238   0.001764  -0.000114
    23  H    0.000514   0.000299  -0.000458
    24  H   -0.005771   0.001764  -0.000114
    25  H    0.639426  -0.002836  -0.003274
    26  H   -0.002836   0.633497  -0.025217
    27  H   -0.003274  -0.025217   0.656142
          Atomic-Atomic Spin Densities.
               1          2          3          4          5          6
     1  O    0.231034  -0.015951   0.002107  -0.000037  -0.000009  -0.000000
     2  C   -0.015951  -0.006369   0.003234  -0.000247  -0.000333  -0.000009
     3  C    0.002107   0.003234  -0.022855   0.010977  -0.000247  -0.000037
     4  C   -0.000037  -0.000247   0.010977  -0.022855   0.003234   0.002107
     5  C   -0.000009  -0.000333  -0.000247   0.003234  -0.006369  -0.015951
     6  O   -0.000000  -0.000009  -0.000037   0.002107  -0.015951   0.231034
     7  C   -0.000062  -0.000545  -0.003043   0.026611  -0.000125   0.001150
     8  C    0.000103   0.000016   0.001901  -0.003476   0.001232  -0.001324
     9  C   -0.001324   0.001232  -0.003476   0.001901   0.000016   0.000103
    10  C    0.001150  -0.000125   0.026611  -0.003043  -0.000545  -0.000062
    11  C    0.000003  -0.000054  -0.000518  -0.000518  -0.000054   0.000003
    12  H    0.000860   0.000320  -0.000069   0.000013  -0.000002  -0.000000
    13  H   -0.005385   0.010001  -0.000846  -0.000725   0.001060   0.000094
    14  H   -0.003742   0.015111  -0.000972   0.000291  -0.001088   0.000039
    15  H    0.002068  -0.004155   0.009310  -0.001275   0.000709  -0.000027
    16  H   -0.000027   0.000709  -0.001275   0.009310  -0.004155   0.002068
    17  H    0.000094   0.001060  -0.000725  -0.000846   0.010001  -0.005386
    18  H    0.000039  -0.001088   0.000291  -0.000972   0.015111  -0.003743
    19  H   -0.000000  -0.000002   0.000013  -0.000069   0.000320   0.000860
    20  H    0.000000   0.000009  -0.000258   0.001749  -0.000073  -0.000459
    21  H   -0.000008  -0.000008  -0.000162   0.001038  -0.000651   0.000218
    22  H   -0.000002  -0.000004   0.000130  -0.000519  -0.000004   0.000118
    23  H    0.000218  -0.000651   0.001038  -0.000162  -0.000008  -0.000008
    24  H    0.000118  -0.000004  -0.000519   0.000130  -0.000004  -0.000002
    25  H   -0.000459  -0.000073   0.001749  -0.000258   0.000009   0.000000
    26  H   -0.000000   0.000001  -0.000084  -0.000084   0.000001  -0.000000
    27  H    0.000000  -0.000004   0.000190   0.000190  -0.000004   0.000000
               7          8          9         10         11         12
     1  O   -0.000062   0.000103  -0.001324   0.001150   0.000003   0.000860
     2  C   -0.000545   0.000016   0.001232  -0.000125  -0.000054   0.000320
     3  C   -0.003043   0.001901  -0.003476   0.026611  -0.000518  -0.000069
     4  C    0.026611  -0.003476   0.001901  -0.003043  -0.000518   0.000013
     5  C   -0.000125   0.001232   0.000016  -0.000545  -0.000054  -0.000002
     6  O    0.001150  -0.001324   0.000103  -0.000062   0.000003  -0.000000
     7  C    0.071575  -0.012718   0.013408  -0.022402   0.003691  -0.000002
     8  C   -0.012718   0.055987  -0.025878   0.013408  -0.000995   0.000002
     9  C    0.013408  -0.025878   0.055986  -0.012718  -0.000995  -0.000016
    10  C   -0.022402   0.013408  -0.012718   0.071574   0.003691   0.000021
    11  C    0.003691  -0.000995  -0.000995   0.003691  -0.003498   0.000001
    12  H   -0.000002   0.000002  -0.000016   0.000021   0.000001  -0.006581
    13  H    0.002236  -0.002711   0.005280  -0.003835  -0.000067  -0.000169
    14  H   -0.000736   0.000304  -0.000551   0.001340   0.000019   0.000128
    15  H    0.005663  -0.001309   0.002774  -0.018032  -0.000488  -0.000034
    16  H   -0.018032   0.002774  -0.001309   0.005663  -0.000488   0.000001
    17  H   -0.003835   0.005280  -0.002711   0.002236  -0.000067   0.000007
    18  H    0.001340  -0.000551   0.000304  -0.000736   0.000019  -0.000004
    19  H    0.000021  -0.000016   0.000002  -0.000002   0.000001  -0.000000
    20  H   -0.001978   0.001799  -0.000311   0.000347  -0.000186   0.000000
    21  H    0.000245  -0.000815   0.000884  -0.000431  -0.000026  -0.000000
    22  H    0.001862  -0.003943   0.003641  -0.001227   0.000214  -0.000000
    23  H   -0.000431   0.000884  -0.000815   0.000245  -0.000026   0.000005
    24  H   -0.001227   0.003641  -0.003943   0.001862   0.000214   0.000001
    25  H    0.000347  -0.000311   0.001799  -0.001978  -0.000186   0.000006
    26  H    0.000039   0.000149   0.000149   0.000039   0.000230  -0.000000
    27  H   -0.000069  -0.000108  -0.000108  -0.000069   0.000353   0.000000
              13         14         15         16         17         18
     1  O   -0.005385  -0.003742   0.002068  -0.000027   0.000094   0.000039
     2  C    0.010001   0.015111  -0.004155   0.000709   0.001060  -0.001088
     3  C   -0.000846  -0.000972   0.009310  -0.001275  -0.000725   0.000291
     4  C   -0.000725   0.000291  -0.001275   0.009310  -0.000846  -0.000972
     5  C    0.001060  -0.001088   0.000709  -0.004155   0.010001   0.015111
     6  O    0.000094   0.000039  -0.000027   0.002068  -0.005386  -0.003743
     7  C    0.002236  -0.000736   0.005663  -0.018032  -0.003835   0.001340
     8  C   -0.002711   0.000304  -0.001309   0.002774   0.005280  -0.000551
     9  C    0.005280  -0.000551   0.002774  -0.001309  -0.002711   0.000304
    10  C   -0.003835   0.001340  -0.018032   0.005663   0.002236  -0.000736
    11  C   -0.000067   0.000019  -0.000488  -0.000488  -0.000067   0.000019
    12  H   -0.000169   0.000128  -0.000034   0.000001   0.000007  -0.000004
    13  H    0.066516  -0.009119   0.002203  -0.000718  -0.009731   0.003017
    14  H   -0.009119   0.054796  -0.004797   0.001315   0.003017  -0.006044
    15  H    0.002203  -0.004797   0.067614  -0.008248  -0.000718   0.001315
    16  H   -0.000718   0.001315  -0.008248   0.067614   0.002203  -0.004797
    17  H   -0.009731   0.003017  -0.000718   0.002203   0.066516  -0.009119
    18  H    0.003017  -0.006044   0.001315  -0.004797  -0.009119   0.054796
    19  H    0.000007  -0.000004   0.000001  -0.000034  -0.000169   0.000128
    20  H   -0.000008   0.000002  -0.000033   0.000537   0.000139  -0.000044
    21  H    0.000487  -0.000041   0.000048  -0.000142  -0.001279   0.000077
    22  H    0.000097  -0.000005   0.000034  -0.000114  -0.000359   0.000018
    23  H   -0.001279   0.000077  -0.000142   0.000048   0.000487  -0.000041
    24  H   -0.000359   0.000018  -0.000114   0.000034   0.000097  -0.000005
    25  H    0.000139  -0.000044   0.000537  -0.000033  -0.000008   0.000002
    26  H    0.000002  -0.000000   0.000018   0.000018   0.000002  -0.000000
    27  H   -0.000003   0.000002  -0.000126  -0.000126  -0.000003   0.000002
              19         20         21         22         23         24
     1  O   -0.000000   0.000000  -0.000008  -0.000002   0.000218   0.000118
     2  C   -0.000002   0.000009  -0.000008  -0.000004  -0.000651  -0.000004
     3  C    0.000013  -0.000258  -0.000162   0.000130   0.001038  -0.000519
     4  C   -0.000069   0.001749   0.001038  -0.000519  -0.000162   0.000130
     5  C    0.000320  -0.000073  -0.000651  -0.000004  -0.000008  -0.000004
     6  O    0.000860  -0.000459   0.000218   0.000118  -0.000008  -0.000002
     7  C    0.000021  -0.001978   0.000245   0.001862  -0.000431  -0.001227
     8  C   -0.000016   0.001799  -0.000815  -0.003943   0.000884   0.003641
     9  C    0.000002  -0.000311   0.000884   0.003641  -0.000815  -0.003943
    10  C   -0.000002   0.000347  -0.000431  -0.001227   0.000245   0.001862
    11  C    0.000001  -0.000186  -0.000026   0.000214  -0.000026   0.000214
    12  H   -0.000000   0.000000  -0.000000  -0.000000   0.000005   0.000001
    13  H    0.000007  -0.000008   0.000487   0.000097  -0.001279  -0.000359
    14  H   -0.000004   0.000002  -0.000041  -0.000005   0.000077   0.000018
    15  H    0.000001  -0.000033   0.000048   0.000034  -0.000142  -0.000114
    16  H   -0.000034   0.000537  -0.000142  -0.000114   0.000048   0.000034
    17  H   -0.000169   0.000139  -0.001279  -0.000359   0.000487   0.000097
    18  H    0.000128  -0.000044   0.000077   0.000018  -0.000041  -0.000005
    19  H   -0.006581   0.000006   0.000005   0.000001  -0.000000  -0.000000
    20  H    0.000006  -0.002174  -0.000120  -0.000276   0.000009   0.000015
    21  H    0.000005  -0.000120  -0.001769   0.001186  -0.000108  -0.000280
    22  H    0.000001  -0.000276   0.001186   0.019931  -0.000280  -0.001623
    23  H   -0.000000   0.000009  -0.000108  -0.000280  -0.001768   0.001186
    24  H   -0.000000   0.000015  -0.000280  -0.001623   0.001186   0.019931
    25  H    0.000000   0.000002   0.000009   0.000015  -0.000120  -0.000276
    26  H   -0.000000   0.000044  -0.000001  -0.000056  -0.000001  -0.000056
    27  H    0.000000   0.000002   0.000002   0.000010   0.000002   0.000010
              25         26         27
     1  O   -0.000459  -0.000000   0.000000
     2  C   -0.000073   0.000001  -0.000004
     3  C    0.001749  -0.000084   0.000190
     4  C   -0.000258  -0.000084   0.000190
     5  C    0.000009   0.000001  -0.000004
     6  O    0.000000  -0.000000   0.000000
     7  C    0.000347   0.000039  -0.000069
     8  C   -0.000311   0.000149  -0.000108
     9  C    0.001799   0.000149  -0.000108
    10  C   -0.001978   0.000039  -0.000069
    11  C   -0.000186   0.000230   0.000353
    12  H    0.000006  -0.000000   0.000000
    13  H    0.000139   0.000002  -0.000003
    14  H   -0.000044  -0.000000   0.000002
    15  H    0.000537   0.000018  -0.000126
    16  H   -0.000033   0.000018  -0.000126
    17  H   -0.000008   0.000002  -0.000003
    18  H    0.000002  -0.000000   0.000002
    19  H    0.000000  -0.000000   0.000000
    20  H    0.000002   0.000044   0.000002
    21  H    0.000009  -0.000001   0.000002
    22  H    0.000015  -0.000056   0.000010
    23  H   -0.000120  -0.000001   0.000002
    24  H   -0.000276  -0.000056   0.000010
    25  H   -0.002174   0.000044   0.000002
    26  H    0.000044  -0.000993   0.000205
    27  H    0.000002   0.000205  -0.000973
 Mulliken charges and spin densities:
               1          2
     1  O   -0.179608   0.210787
     2  C    0.218694   0.002070
     3  C   -0.104279   0.022461
     4  C   -0.104280   0.022461
     5  C    0.218694   0.002069
     6  O   -0.179607   0.210787
     7  C   -0.101716   0.062982
     8  C    0.062521   0.033322
     9  C    0.062521   0.033322
    10  C   -0.101715   0.062981
    11  C    0.094218   0.000271
    12  H    0.210326  -0.005513
    13  H    0.053076   0.056183
    14  H    0.064439   0.049314
    15  H    0.073258   0.052796
    16  H    0.073258   0.052796
    17  H    0.053076   0.056184
    18  H    0.064439   0.049314
    19  H    0.210326  -0.005513
    20  H    0.042486  -0.001260
    21  H    0.018274  -0.001643
    22  H    0.056705   0.018844
    23  H    0.018274  -0.001643
    24  H    0.056705   0.018844
    25  H    0.042486  -0.001260
    26  H    0.046194  -0.000337
    27  H    0.031236  -0.000619
 Sum of Mulliken charges =   1.00000   1.00000
 Mulliken charges and spin densities with hydrogens summed into heavy atoms:
               1          2
     1  O    0.030718   0.205274
     2  C    0.336209   0.107567
     3  C   -0.031021   0.075257
     4  C   -0.031022   0.075257
     5  C    0.336210   0.107567
     6  O    0.030718   0.205274
     7  C   -0.059230   0.061722
     8  C    0.137500   0.050523
     9  C    0.137500   0.050523
    10  C   -0.059229   0.061721
    11  C    0.171647  -0.000685
 Electronic spatial extent (au):  <R**2>=           1709.7247
 Charge=              1.0000 electrons
 Dipole moment (field-independent basis, Debye):
    X=             -0.0000    Y=             -4.3485    Z=              1.8641  Tot=              4.7312
 Quadrupole moment (field-independent basis, Debye-Ang):
   XX=            -47.5070   YY=            -44.5706   ZZ=            -59.0141
   XY=              0.0000   XZ=              0.0000   YZ=             -3.5843
 Traceless Quadrupole moment (field-independent basis, Debye-Ang):
   XX=              2.8569   YY=              5.7932   ZZ=             -8.6502
   XY=              0.0000   XZ=              0.0000   YZ=             -3.5843
 Octapole moment (field-independent basis, Debye-Ang**2):
  XXX=             -0.0001  YYY=            -32.2255  ZZZ=             -0.1929  XYY=             -0.0000
  XXY=            -49.9708  XXZ=             25.7979  XZZ=             -0.0000  YZZ=             -6.9606
  YYZ=             11.5795  XYZ=             -0.0000
 Hexadecapole moment (field-independent basis, Debye-Ang**3):
 XXXX=           -798.1984 YYYY=           -664.2287 ZZZZ=           -308.8190 XXXY=              0.0002
 XXXZ=              0.0000 YYYX=              0.0000 YYYZ=             -7.0770 ZZZX=              0.0000
 ZZZY=             -4.3099 XXYY=           -171.2750 XXZZ=           -199.3572 YYZZ=           -168.5722
 XXYZ=            -52.2841 YYXZ=              0.0000 ZZXY=              0.0000
 N-N= 6.918333067125D+02 E-N=-2.537076664704D+03  KE= 4.969892025944D+02
                          Isotropic Fermi Contact Couplings
        Atom                 a.u.       MegaHertz       Gauss      10(-4) cm-1
     1  O(17)              0.07718     -46.78850     -16.69530     -15.60696
     2  C(13)             -0.01444     -16.22865      -5.79078      -5.41329
     3  C(13)             -0.00241      -2.70778      -0.96620      -0.90322
     4  C(13)             -0.00241      -2.70774      -0.96619      -0.90320
     5  C(13)             -0.01444     -16.22869      -5.79080      -5.41331
     6  O(17)              0.07718     -46.78854     -16.69532     -15.60698
     7  C(13)              0.00712       8.00209       2.85534       2.66921
     8  C(13)              0.00040       0.44918       0.16028       0.14983
     9  C(13)              0.00040       0.44913       0.16026       0.14981
    10  C(13)              0.00712       8.00206       2.85533       2.66920
    11  C(13)             -0.00314      -3.52675      -1.25843      -1.17640
    12  H(1)              -0.00288     -12.86975      -4.59225      -4.29289
    13  H(1)               0.02737     122.33301      43.65146      40.80590
    14  H(1)               0.02524     112.82066      40.25722      37.63292
    15  H(1)               0.02257     100.88208      35.99724      33.65064
    16  H(1)               0.02257     100.88250      35.99738      33.65078
    17  H(1)               0.02737     122.33343      43.65161      40.80604
    18  H(1)               0.02524     112.82138      40.25747      37.63316
    19  H(1)              -0.00288     -12.86976      -4.59225      -4.29289
    20  H(1)              -0.00013      -0.56727      -0.20242      -0.18922
    21  H(1)              -0.00048      -2.14043      -0.76376      -0.71397
    22  H(1)               0.00881      39.39623      14.05756      13.14117
    23  H(1)              -0.00048      -2.14041      -0.76375      -0.71396
    24  H(1)               0.00881      39.39612      14.05752      13.14113
    25  H(1)              -0.00013      -0.56724      -0.20241      -0.18921
    26  H(1)              -0.00017      -0.74737      -0.26668      -0.24930
    27  H(1)              -0.00014      -0.62378      -0.22258      -0.20807
 --------------------------------------------------------
       Center         ----  Spin Dipole Couplings  ----
                      3XX-RR        3YY-RR        3ZZ-RR
 --------------------------------------------------------
     1   Atom       -0.414032      0.066806      0.347226
     2   Atom       -0.030284     -0.013399      0.043683
     3   Atom       -0.039265      0.013393      0.025873
     4   Atom       -0.039266      0.013393      0.025873
     5   Atom       -0.030284     -0.013399      0.043683
     6   Atom       -0.414032      0.066804      0.347228
     7   Atom       -0.046281      0.023347      0.022934
     8   Atom       -0.030170     -0.007983      0.038154
     9   Atom       -0.030170     -0.007983      0.038153
    10   Atom       -0.046281      0.023346      0.022934
    11   Atom        0.003278      0.000848     -0.004126
    12   Atom       -0.011044      0.008521      0.002524
    13   Atom       -0.001131     -0.009355      0.010485
    14   Atom       -0.003257      0.014721     -0.011464
    15   Atom       -0.001422     -0.009134      0.010556
    16   Atom       -0.001422     -0.009134      0.010556
    17   Atom       -0.001131     -0.009355      0.010485
    18   Atom       -0.003257      0.014721     -0.011464
    19   Atom       -0.011044      0.008521      0.002524
    20   Atom        0.005218     -0.001506     -0.003712
    21   Atom       -0.004056      0.003389      0.000667
    22   Atom       -0.002399      0.007164     -0.004766
    23   Atom       -0.004056      0.003389      0.000667
    24   Atom       -0.002399      0.007164     -0.004766
    25   Atom        0.005218     -0.001506     -0.003712
    26   Atom       -0.001401      0.002917     -0.001516
    27   Atom       -0.001439      0.000078      0.001360
 --------------------------------------------------------
                        XY            XZ            YZ
 --------------------------------------------------------
     1   Atom       -0.035436     -0.036565      0.618725
     2   Atom        0.003182      0.003437      0.052318
     3   Atom       -0.001657      0.004717      0.062251
     4   Atom        0.001657     -0.004717      0.062251
     5   Atom       -0.003182     -0.003437      0.052319
     6   Atom        0.035437      0.036566      0.618725
     7   Atom       -0.025971     -0.026586      0.080347
     8   Atom        0.002624      0.002372      0.041875
     9   Atom       -0.002624     -0.002371      0.041875
    10   Atom        0.025971      0.026586      0.080346
    11   Atom       -0.000000     -0.000000     -0.002154
    12   Atom       -0.022453      0.017940     -0.017481
    13   Atom        0.000127     -0.008716     -0.003133
    14   Atom        0.006654      0.001149      0.002404
    15   Atom       -0.001173     -0.006587     -0.002051
    16   Atom        0.001173      0.006587     -0.002051
    17   Atom       -0.000127      0.008716     -0.003133
    18   Atom       -0.006654     -0.001149      0.002404
    19   Atom        0.022453     -0.017940     -0.017481
    20   Atom       -0.002944      0.005421      0.000033
    21   Atom        0.002329     -0.001662      0.000505
    22   Atom       -0.005667     -0.000213      0.001015
    23   Atom       -0.002329      0.001662      0.000505
    24   Atom        0.005667      0.000213      0.001015
    25   Atom        0.002944     -0.005421      0.000033
    26   Atom        0.000000     -0.000000     -0.001916
    27   Atom        0.000000     -0.000000     -0.003442
 --------------------------------------------------------


 ---------------------------------------------------------------------------------
              Anisotropic Spin Dipole Couplings in Principal Axis System
 ---------------------------------------------------------------------------------

       Atom             a.u.   MegaHertz   Gauss  10(-4) cm-1        Axes

              Baa    -0.4292    31.057    11.082    10.359  0.3472  0.7413 -0.5744
     1 O(17)  Bbb    -0.4143    29.976    10.696     9.999  0.9369 -0.2479  0.2464
              Bcc     0.8435   -61.033   -21.778   -20.358 -0.0403  0.6237  0.7806
 
              Baa    -0.0445    -5.975    -2.132    -1.993 -0.0696  0.8592 -0.5069
     2 C(13)  Bbb    -0.0304    -4.081    -1.456    -1.361  0.9966  0.0378 -0.0729
              Bcc     0.0749    10.056     3.588     3.354  0.0435  0.5103  0.8589
 
              Baa    -0.0459    -6.156    -2.196    -2.053  0.5563  0.6092 -0.5651
     3 C(13)  Bbb    -0.0364    -4.881    -1.742    -1.628  0.8307 -0.4238  0.3609
              Bcc     0.0822    11.036     3.938     3.681  0.0197  0.6703  0.7419
 
              Baa    -0.0459    -6.156    -2.196    -2.053 -0.5563  0.6092 -0.5651
     4 C(13)  Bbb    -0.0364    -4.881    -1.742    -1.628  0.8307  0.4238 -0.3609
              Bcc     0.0822    11.036     3.938     3.681 -0.0197  0.6703  0.7419
 
              Baa    -0.0445    -5.975    -2.132    -1.993  0.0696  0.8592 -0.5069
     5 C(13)  Bbb    -0.0304    -4.081    -1.456    -1.361  0.9966 -0.0378  0.0729
              Bcc     0.0749    10.056     3.588     3.354 -0.0435  0.5103  0.8589
 
              Baa    -0.4292    31.057    11.082    10.359 -0.3472  0.7413 -0.5744
     6 O(17)  Bbb    -0.4143    29.976    10.696     9.999  0.9369  0.2479 -0.2464
              Bcc     0.8435   -61.033   -21.778   -20.358  0.0403  0.6237  0.7806
 
              Baa    -0.0573    -7.689    -2.744    -2.565  0.1944 -0.6602  0.7255
     7 C(13)  Bbb    -0.0549    -7.367    -2.629    -2.457  0.9540  0.2994  0.0168
              Bcc     0.1122    15.056     5.373     5.022 -0.2283  0.6889  0.6880
 
              Baa    -0.0331    -4.444    -1.586    -1.482 -0.3490  0.8130 -0.4661
     8 C(13)  Bbb    -0.0299    -4.012    -1.432    -1.338  0.9364  0.2833 -0.2069
              Bcc     0.0630     8.456     3.017     2.821  0.0362  0.5087  0.8602
 
              Baa    -0.0331    -4.444    -1.586    -1.482  0.3490  0.8130 -0.4661
     9 C(13)  Bbb    -0.0299    -4.012    -1.432    -1.338  0.9364 -0.2833  0.2069
              Bcc     0.0630     8.456     3.017     2.821 -0.0362  0.5087  0.8602
 
              Baa    -0.0573    -7.689    -2.744    -2.565 -0.1944 -0.6602  0.7255
    10 C(13)  Bbb    -0.0549    -7.367    -2.629    -2.457  0.9540 -0.2994 -0.0168
              Bcc     0.1122    15.056     5.372     5.022  0.2283  0.6889  0.6880
 
              Baa    -0.0049    -0.662    -0.236    -0.221  0.0000  0.3493  0.9370
    11 C(13)  Bbb     0.0017     0.222     0.079     0.074  0.0000  0.9370 -0.3493
              Bcc     0.0033     0.440     0.157     0.147  1.0000 -0.0000  0.0000
 
              Baa    -0.0274   -14.609    -5.213    -4.873  0.8690  0.4048 -0.2846
    12 H(1)   Bbb    -0.0122    -6.503    -2.320    -2.169 -0.0341  0.6228  0.7816
              Bcc     0.0396    21.113     7.533     7.042 -0.4937  0.6695 -0.5550
 
              Baa    -0.0101    -5.391    -1.924    -1.798  0.2152  0.9478  0.2353
    13 H(1)   Bbb    -0.0054    -2.865    -1.022    -0.956  0.8601 -0.2981  0.4139
              Bcc     0.0155     8.256     2.946     2.754 -0.4625 -0.1133  0.8794
 
              Baa    -0.0117    -6.257    -2.233    -2.087 -0.0797 -0.0703  0.9943
    14 H(1)   Bbb    -0.0054    -2.899    -1.034    -0.967  0.9463 -0.3188  0.0533
              Bcc     0.0172     9.156     3.267     3.054  0.3132  0.9452  0.0920
 
              Baa    -0.0099    -5.267    -1.879    -1.757  0.2738  0.9442  0.1831
    15 H(1)   Bbb    -0.0037    -1.966    -0.702    -0.656  0.8757 -0.3235  0.3585
              Bcc     0.0136     7.233     2.581     2.413 -0.3977 -0.0622  0.9154
 
              Baa    -0.0099    -5.267    -1.879    -1.757 -0.2738  0.9442  0.1831
    16 H(1)   Bbb    -0.0037    -1.966    -0.702    -0.656  0.8757  0.3235 -0.3585
              Bcc     0.0136     7.233     2.581     2.413  0.3977 -0.0622  0.9154
 
              Baa    -0.0101    -5.391    -1.924    -1.798 -0.2152  0.9478  0.2353
    17 H(1)   Bbb    -0.0054    -2.865    -1.022    -0.956  0.8601  0.2981 -0.4139
              Bcc     0.0155     8.256     2.946     2.754  0.4625 -0.1133  0.8794
 
              Baa    -0.0117    -6.257    -2.233    -2.087  0.0797 -0.0703  0.9943
    18 H(1)   Bbb    -0.0054    -2.899    -1.034    -0.967  0.9463  0.3188 -0.0533
              Bcc     0.0172     9.156     3.267     3.054 -0.3132  0.9452  0.0920
 
              Baa    -0.0274   -14.609    -5.213    -4.873  0.8690 -0.4048  0.2846
    19 H(1)   Bbb    -0.0122    -6.503    -2.320    -2.169  0.0341  0.6228  0.7816
              Bcc     0.0396    21.113     7.533     7.042  0.4937  0.6695 -0.5550
 
              Baa    -0.0066    -3.536    -1.262    -1.179 -0.4551 -0.2671  0.8494
    20 H(1)   Bbb    -0.0019    -0.992    -0.354    -0.331  0.1153  0.9282  0.3537
              Bcc     0.0085     4.528     1.616     1.510  0.8829 -0.2589  0.3917
 
              Baa    -0.0052    -2.794    -0.997    -0.932  0.9218 -0.2655  0.2823
    21 H(1)   Bbb     0.0012     0.629     0.224     0.210 -0.2738  0.0692  0.9593
              Bcc     0.0041     2.165     0.773     0.722  0.2743  0.9616  0.0089
 
              Baa    -0.0052    -2.768    -0.988    -0.923  0.7395  0.3847 -0.5524
    22 H(1)   Bbb    -0.0047    -2.497    -0.891    -0.833  0.5265  0.1807  0.8307
              Bcc     0.0099     5.265     1.879     1.756 -0.4194  0.9052  0.0689
 
              Baa    -0.0052    -2.794    -0.997    -0.932  0.9218  0.2655 -0.2823
    23 H(1)   Bbb     0.0012     0.629     0.224     0.210  0.2738  0.0692  0.9593
              Bcc     0.0041     2.165     0.773     0.722 -0.2743  0.9616  0.0089
 
              Baa    -0.0052    -2.768    -0.988    -0.923  0.7395 -0.3847  0.5524
    24 H(1)   Bbb    -0.0047    -2.497    -0.891    -0.833 -0.5265  0.1807  0.8307
              Bcc     0.0099     5.265     1.879     1.756  0.4194  0.9052  0.0689
 
              Baa    -0.0066    -3.536    -1.262    -1.179  0.4551 -0.2671  0.8494
    25 H(1)   Bbb    -0.0019    -0.992    -0.354    -0.331 -0.1153  0.9282  0.3537
              Bcc     0.0085     4.528     1.616     1.510  0.8829  0.2589 -0.3917
 
              Baa    -0.0022    -1.189    -0.424    -0.397  0.0000  0.3489  0.9372
    26 H(1)   Bbb    -0.0014    -0.748    -0.267    -0.249  1.0000 -0.0000  0.0000
              Bcc     0.0036     1.937     0.691     0.646  0.0000  0.9372 -0.3489
 
              Baa    -0.0028    -1.484    -0.530    -0.495 -0.0000  0.7691  0.6391
    27 H(1)   Bbb    -0.0014    -0.768    -0.274    -0.256  1.0000 -0.0000  0.0000
              Bcc     0.0042     2.252     0.804     0.751 -0.0000 -0.6391  0.7691
 

 ---------------------------------------------------------------------------------

 ******************************Gaussian NBO Version 3.1******************************
             N A T U R A L   A T O M I C   O R B I T A L   A N D
          N A T U R A L   B O N D   O R B I T A L   A N A L Y S I S
 ******************************Gaussian NBO Version 3.1******************************
       /RESON  / : Allow strongly delocalized NBO set

 Analyzing the SCF density

 Job title: 67                                                              

 Storage needed:    166716 in NPA,    220469 in NBO ( 134213813 available)
 GSVD:  LWork=       32714 too small for GESVD, short by       10443 words or       10443 for optimal perf.


 NATURAL POPULATIONS:  Natural atomic orbital occupancies 
                                                          
   NAO  Atom  No  lang   Type(AO)    Occupancy
 --------------------------------------------
     1    O    1  S      Cor( 1S)     1.99975
     2    O    1  S      Val( 2S)     1.68282
     3    O    1  S      Ryd( 3S)     0.00129
     4    O    1  px     Val( 2p)     1.45957
     5    O    1  px     Ryd( 3p)     0.00157
     6    O    1  py     Val( 2p)     1.71860
     7    O    1  py     Ryd( 3p)     0.00160
     8    O    1  pz     Val( 2p)     1.71643
     9    O    1  pz     Ryd( 3p)     0.00164
    10    O    1  dxy    Ryd( 3d)     0.00087
    11    O    1  dxz    Ryd( 3d)     0.00069
    12    O    1  dyz    Ryd( 3d)     0.00110
    13    O    1  dx2y2  Ryd( 3d)     0.00093
    14    O    1  dz2    Ryd( 3d)     0.00075

    15    C    2  S      Cor( 1S)     1.99897
    16    C    2  S      Val( 2S)     0.99428
    17    C    2  S      Ryd( 3S)     0.00297
    18    C    2  px     Val( 2p)     0.73824
    19    C    2  px     Ryd( 3p)     0.00397
    20    C    2  py     Val( 2p)     1.15337
    21    C    2  py     Ryd( 3p)     0.00309
    22    C    2  pz     Val( 2p)     1.14955
    23    C    2  pz     Ryd( 3p)     0.00214
    24    C    2  dxy    Ryd( 3d)     0.00146
    25    C    2  dxz    Ryd( 3d)     0.00151
    26    C    2  dyz    Ryd( 3d)     0.00045
    27    C    2  dx2y2  Ryd( 3d)     0.00198
    28    C    2  dz2    Ryd( 3d)     0.00121

    29    C    3  S      Cor( 1S)     1.99895
    30    C    3  S      Val( 2S)     0.95472
    31    C    3  S      Ryd( 3S)     0.00280
    32    C    3  px     Val( 2p)     1.06074
    33    C    3  px     Ryd( 3p)     0.00520
    34    C    3  py     Val( 2p)     1.05573
    35    C    3  py     Ryd( 3p)     0.00325
    36    C    3  pz     Val( 2p)     1.17627
    37    C    3  pz     Ryd( 3p)     0.00489
    38    C    3  dxy    Ryd( 3d)     0.00073
    39    C    3  dxz    Ryd( 3d)     0.00054
    40    C    3  dyz    Ryd( 3d)     0.00069
    41    C    3  dx2y2  Ryd( 3d)     0.00086
    42    C    3  dz2    Ryd( 3d)     0.00084

    43    C    4  S      Cor( 1S)     1.99895
    44    C    4  S      Val( 2S)     0.95472
    45    C    4  S      Ryd( 3S)     0.00280
    46    C    4  px     Val( 2p)     1.06074
    47    C    4  px     Ryd( 3p)     0.00520
    48    C    4  py     Val( 2p)     1.05573
    49    C    4  py     Ryd( 3p)     0.00325
    50    C    4  pz     Val( 2p)     1.17627
    51    C    4  pz     Ryd( 3p)     0.00489
    52    C    4  dxy    Ryd( 3d)     0.00073
    53    C    4  dxz    Ryd( 3d)     0.00054
    54    C    4  dyz    Ryd( 3d)     0.00069
    55    C    4  dx2y2  Ryd( 3d)     0.00086
    56    C    4  dz2    Ryd( 3d)     0.00084

    57    C    5  S      Cor( 1S)     1.99897
    58    C    5  S      Val( 2S)     0.99427
    59    C    5  S      Ryd( 3S)     0.00297
    60    C    5  px     Val( 2p)     0.73824
    61    C    5  px     Ryd( 3p)     0.00397
    62    C    5  py     Val( 2p)     1.15337
    63    C    5  py     Ryd( 3p)     0.00309
    64    C    5  pz     Val( 2p)     1.14955
    65    C    5  pz     Ryd( 3p)     0.00214
    66    C    5  dxy    Ryd( 3d)     0.00146
    67    C    5  dxz    Ryd( 3d)     0.00151
    68    C    5  dyz    Ryd( 3d)     0.00045
    69    C    5  dx2y2  Ryd( 3d)     0.00198
    70    C    5  dz2    Ryd( 3d)     0.00121

    71    O    6  S      Cor( 1S)     1.99975
    72    O    6  S      Val( 2S)     1.68282
    73    O    6  S      Ryd( 3S)     0.00129
    74    O    6  px     Val( 2p)     1.45957
    75    O    6  px     Ryd( 3p)     0.00157
    76    O    6  py     Val( 2p)     1.71860
    77    O    6  py     Ryd( 3p)     0.00160
    78    O    6  pz     Val( 2p)     1.71643
    79    O    6  pz     Ryd( 3p)     0.00164
    80    O    6  dxy    Ryd( 3d)     0.00087
    81    O    6  dxz    Ryd( 3d)     0.00069
    82    O    6  dyz    Ryd( 3d)     0.00110
    83    O    6  dx2y2  Ryd( 3d)     0.00093
    84    O    6  dz2    Ryd( 3d)     0.00075

    85    C    7  S      Cor( 1S)     1.99893
    86    C    7  S      Val( 2S)     0.95626
    87    C    7  S      Ryd( 3S)     0.00218
    88    C    7  px     Val( 2p)     1.20758
    89    C    7  px     Ryd( 3p)     0.00875
    90    C    7  py     Val( 2p)     1.00148
    91    C    7  py     Ryd( 3p)     0.00359
    92    C    7  pz     Val( 2p)     1.03437
    93    C    7  pz     Ryd( 3p)     0.00378
    94    C    7  dxy    Ryd( 3d)     0.00067
    95    C    7  dxz    Ryd( 3d)     0.00077
    96    C    7  dyz    Ryd( 3d)     0.00069
    97    C    7  dx2y2  Ryd( 3d)     0.00102
    98    C    7  dz2    Ryd( 3d)     0.00094

    99    C    8  S      Cor( 1S)     1.99911
   100    C    8  S      Val( 2S)     1.02307
   101    C    8  S      Ryd( 3S)     0.00136
   102    C    8  px     Val( 2p)     1.07458
   103    C    8  px     Ryd( 3p)     0.00298
   104    C    8  py     Val( 2p)     1.24002
   105    C    8  py     Ryd( 3p)     0.00516
   106    C    8  pz     Val( 2p)     1.07695
   107    C    8  pz     Ryd( 3p)     0.00320
   108    C    8  dxy    Ryd( 3d)     0.00055
   109    C    8  dxz    Ryd( 3d)     0.00059
   110    C    8  dyz    Ryd( 3d)     0.00059
   111    C    8  dx2y2  Ryd( 3d)     0.00070
   112    C    8  dz2    Ryd( 3d)     0.00068

   113    C    9  S      Cor( 1S)     1.99911
   114    C    9  S      Val( 2S)     1.02307
   115    C    9  S      Ryd( 3S)     0.00136
   116    C    9  px     Val( 2p)     1.07458
   117    C    9  px     Ryd( 3p)     0.00298
   118    C    9  py     Val( 2p)     1.24002
   119    C    9  py     Ryd( 3p)     0.00516
   120    C    9  pz     Val( 2p)     1.07695
   121    C    9  pz     Ryd( 3p)     0.00320
   122    C    9  dxy    Ryd( 3d)     0.00055
   123    C    9  dxz    Ryd( 3d)     0.00059
   124    C    9  dyz    Ryd( 3d)     0.00059
   125    C    9  dx2y2  Ryd( 3d)     0.00070
   126    C    9  dz2    Ryd( 3d)     0.00068

   127    C   10  S      Cor( 1S)     1.99893
   128    C   10  S      Val( 2S)     0.95626
   129    C   10  S      Ryd( 3S)     0.00218
   130    C   10  px     Val( 2p)     1.20758
   131    C   10  px     Ryd( 3p)     0.00875
   132    C   10  py     Val( 2p)     1.00148
   133    C   10  py     Ryd( 3p)     0.00359
   134    C   10  pz     Val( 2p)     1.03437
   135    C   10  pz     Ryd( 3p)     0.00378
   136    C   10  dxy    Ryd( 3d)     0.00067
   137    C   10  dxz    Ryd( 3d)     0.00077
   138    C   10  dyz    Ryd( 3d)     0.00069
   139    C   10  dx2y2  Ryd( 3d)     0.00102
   140    C   10  dz2    Ryd( 3d)     0.00094

   141    C   11  S      Cor( 1S)     1.99906
   142    C   11  S      Val( 2S)     1.01493
   143    C   11  S      Ryd( 3S)     0.00174
   144    C   11  px     Val( 2p)     1.00614
   145    C   11  px     Ryd( 3p)     0.00285
   146    C   11  py     Val( 2p)     1.19761
   147    C   11  py     Ryd( 3p)     0.00609
   148    C   11  pz     Val( 2p)     1.19041
   149    C   11  pz     Ryd( 3p)     0.00539
   150    C   11  dxy    Ryd( 3d)     0.00057
   151    C   11  dxz    Ryd( 3d)     0.00056
   152    C   11  dyz    Ryd( 3d)     0.00048
   153    C   11  dx2y2  Ryd( 3d)     0.00074
   154    C   11  dz2    Ryd( 3d)     0.00095

   155    H   12  S      Val( 1S)     0.50571
   156    H   12  S      Ryd( 2S)     0.00102
   157    H   12  px     Ryd( 2p)     0.00150
   158    H   12  py     Ryd( 2p)     0.00167
   159    H   12  pz     Ryd( 2p)     0.00162

   160    H   13  S      Val( 1S)     0.76524
   161    H   13  S      Ryd( 2S)     0.00218
   162    H   13  px     Ryd( 2p)     0.00016
   163    H   13  py     Ryd( 2p)     0.00027
   164    H   13  pz     Ryd( 2p)     0.00077

   165    H   14  S      Val( 1S)     0.75496
   166    H   14  S      Ryd( 2S)     0.00216
   167    H   14  px     Ryd( 2p)     0.00013
   168    H   14  py     Ryd( 2p)     0.00072
   169    H   14  pz     Ryd( 2p)     0.00032

   170    H   15  S      Val( 1S)     0.69494
   171    H   15  S      Ryd( 2S)     0.00310
   172    H   15  px     Ryd( 2p)     0.00022
   173    H   15  py     Ryd( 2p)     0.00013
   174    H   15  pz     Ryd( 2p)     0.00068

   175    H   16  S      Val( 1S)     0.69494
   176    H   16  S      Ryd( 2S)     0.00310
   177    H   16  px     Ryd( 2p)     0.00022
   178    H   16  py     Ryd( 2p)     0.00013
   179    H   16  pz     Ryd( 2p)     0.00068

   180    H   17  S      Val( 1S)     0.76524
   181    H   17  S      Ryd( 2S)     0.00218
   182    H   17  px     Ryd( 2p)     0.00016
   183    H   17  py     Ryd( 2p)     0.00027
   184    H   17  pz     Ryd( 2p)     0.00077

   185    H   18  S      Val( 1S)     0.75496
   186    H   18  S      Ryd( 2S)     0.00216
   187    H   18  px     Ryd( 2p)     0.00013
   188    H   18  py     Ryd( 2p)     0.00072
   189    H   18  pz     Ryd( 2p)     0.00032

   190    H   19  S      Val( 1S)     0.50571
   191    H   19  S      Ryd( 2S)     0.00102
   192    H   19  px     Ryd( 2p)     0.00150
   193    H   19  py     Ryd( 2p)     0.00167
   194    H   19  pz     Ryd( 2p)     0.00162

   195    H   20  S      Val( 1S)     0.72531
   196    H   20  S      Ryd( 2S)     0.00212
   197    H   20  px     Ryd( 2p)     0.00071
   198    H   20  py     Ryd( 2p)     0.00014
   199    H   20  pz     Ryd( 2p)     0.00014

   200    H   21  S      Val( 1S)     0.77412
   201    H   21  S      Ryd( 2S)     0.00199
   202    H   21  px     Ryd( 2p)     0.00026
   203    H   21  py     Ryd( 2p)     0.00034
   204    H   21  pz     Ryd( 2p)     0.00042

   205    H   22  S      Val( 1S)     0.72800
   206    H   22  S      Ryd( 2S)     0.00161
   207    H   22  px     Ryd( 2p)     0.00022
   208    H   22  py     Ryd( 2p)     0.00061
   209    H   22  pz     Ryd( 2p)     0.00020

   210    H   23  S      Val( 1S)     0.77412
   211    H   23  S      Ryd( 2S)     0.00199
   212    H   23  px     Ryd( 2p)     0.00026
   213    H   23  py     Ryd( 2p)     0.00034
   214    H   23  pz     Ryd( 2p)     0.00042

   215    H   24  S      Val( 1S)     0.72800
   216    H   24  S      Ryd( 2S)     0.00161
   217    H   24  px     Ryd( 2p)     0.00022
   218    H   24  py     Ryd( 2p)     0.00061
   219    H   24  pz     Ryd( 2p)     0.00020

   220    H   25  S      Val( 1S)     0.72531
   221    H   25  S      Ryd( 2S)     0.00212
   222    H   25  px     Ryd( 2p)     0.00071
   223    H   25  py     Ryd( 2p)     0.00014
   224    H   25  pz     Ryd( 2p)     0.00014

   225    H   26  S      Val( 1S)     0.74698
   226    H   26  S      Ryd( 2S)     0.00166
   227    H   26  px     Ryd( 2p)     0.00013
   228    H   26  py     Ryd( 2p)     0.00075
   229    H   26  pz     Ryd( 2p)     0.00012

   230    H   27  S      Val( 1S)     0.75768
   231    H   27  S      Ryd( 2S)     0.00171
   232    H   27  px     Ryd( 2p)     0.00013
   233    H   27  py     Ryd( 2p)     0.00013
   234    H   27  pz     Ryd( 2p)     0.00076

 WARNING:  1 low occupancy (<1.9990e) core orbital  found on  C    2
           1 low occupancy (<1.9990e) core orbital  found on  C    3
           1 low occupancy (<1.9990e) core orbital  found on  C    4
           1 low occupancy (<1.9990e) core orbital  found on  C    5
           1 low occupancy (<1.9990e) core orbital  found on  C    7
           1 low occupancy (<1.9990e) core orbital  found on  C   10


 Summary of Natural Population Analysis:                  
                                                          
                                       Natural Population 
                Natural  -----------------------------------------------
    Atom  No    Charge         Core      Valence    Rydberg      Total
 -----------------------------------------------------------------------
      O    1   -0.58762      1.99975     6.57743    0.01045     8.58762
      C    2   -0.05318      1.99897     4.03544    0.01877     6.05318
      C    3   -0.26620      1.99895     4.24745    0.01980     6.26620
      C    4   -0.26620      1.99895     4.24745    0.01980     6.26620
      C    5   -0.05318      1.99897     4.03544    0.01877     6.05318
      O    6   -0.58762      1.99975     6.57743    0.01045     8.58762
      C    7   -0.22099      1.99893     4.19969    0.02237     6.22099
      C    8   -0.42953      1.99911     4.41462    0.01580     6.42953
      C    9   -0.42953      1.99911     4.41462    0.01580     6.42953
      C   10   -0.22099      1.99893     4.19969    0.02237     6.22099
      C   11   -0.42753      1.99906     4.40909    0.01939     6.42753
      H   12    0.48848      0.00000     0.50571    0.00581     0.51152
      H   13    0.23138      0.00000     0.76524    0.00338     0.76862
      H   14    0.24172      0.00000     0.75496    0.00332     0.75828
      H   15    0.30093      0.00000     0.69494    0.00414     0.69907
      H   16    0.30093      0.00000     0.69494    0.00414     0.69907
      H   17    0.23138      0.00000     0.76524    0.00338     0.76862
      H   18    0.24172      0.00000     0.75496    0.00332     0.75828
      H   19    0.48848      0.00000     0.50571    0.00581     0.51152
      H   20    0.27158      0.00000     0.72531    0.00311     0.72842
      H   21    0.22287      0.00000     0.77412    0.00300     0.77713
      H   22    0.26936      0.00000     0.72800    0.00264     0.73064
      H   23    0.22287      0.00000     0.77412    0.00300     0.77713
      H   24    0.26936      0.00000     0.72800    0.00264     0.73064
      H   25    0.27158      0.00000     0.72531    0.00311     0.72842
      H   26    0.25036      0.00000     0.74698    0.00266     0.74964
      H   27    0.23959      0.00000     0.75768    0.00273     0.76041
 =======================================================================
   * Total *    1.00000     21.99046    62.75955    0.24999    85.00000

                                 Natural Population      
 --------------------------------------------------------
   Core                      21.99046 ( 99.9566% of  22)
   Valence                   62.75955 ( 99.6183% of  63)
   Natural Minimal Basis     84.75001 ( 99.7059% of  85)
   Natural Rydberg Basis      0.24999 (  0.2941% of  85)
 --------------------------------------------------------

    Atom  No          Natural Electron Configuration
 ----------------------------------------------------------------------------
      O    1      [core]2S( 1.68)2p( 4.89)
      C    2      [core]2S( 0.99)2p( 3.04)3p( 0.01)3d( 0.01)
      C    3      [core]2S( 0.95)2p( 3.29)3p( 0.01)
      C    4      [core]2S( 0.95)2p( 3.29)3p( 0.01)
      C    5      [core]2S( 0.99)2p( 3.04)3p( 0.01)3d( 0.01)
      O    6      [core]2S( 1.68)2p( 4.89)
      C    7      [core]2S( 0.96)2p( 3.24)3p( 0.02)
      C    8      [core]2S( 1.02)2p( 3.39)3p( 0.01)
      C    9      [core]2S( 1.02)2p( 3.39)3p( 0.01)
      C   10      [core]2S( 0.96)2p( 3.24)3p( 0.02)
      C   11      [core]2S( 1.01)2p( 3.39)3p( 0.01)
      H   12            1S( 0.51)
      H   13            1S( 0.77)
      H   14            1S( 0.75)
      H   15            1S( 0.69)
      H   16            1S( 0.69)
      H   17            1S( 0.77)
      H   18            1S( 0.75)
      H   19            1S( 0.51)
      H   20            1S( 0.73)
      H   21            1S( 0.77)
      H   22            1S( 0.73)
      H   23            1S( 0.77)
      H   24            1S( 0.73)
      H   25            1S( 0.73)
      H   26            1S( 0.75)
      H   27            1S( 0.76)


 ***************************************************
 *******         Alpha spin orbitals         *******
 ***************************************************


 NATURAL POPULATIONS:  Natural atomic orbital occupancies 
                                                          
   NAO  Atom  No  lang   Type(AO)    Occupancy      Energy
 ----------------------------------------------------------
     1    O    1  S      Cor( 1S)     0.99987     -19.15995
     2    O    1  S      Val( 2S)     0.84350      -1.06362
     3    O    1  S      Ryd( 3S)     0.00063       1.24661
     4    O    1  px     Val( 2p)     0.73208      -0.47935
     5    O    1  px     Ryd( 3p)     0.00080       0.96389
     6    O    1  py     Val( 2p)     0.89903      -0.49276
     7    O    1  py     Ryd( 3p)     0.00074       0.99757
     8    O    1  pz     Val( 2p)     0.92075      -0.49665
     9    O    1  pz     Ryd( 3p)     0.00077       0.95153
    10    O    1  dxy    Ryd( 3d)     0.00043       2.76620
    11    O    1  dxz    Ryd( 3d)     0.00034       2.71434
    12    O    1  dyz    Ryd( 3d)     0.00055       2.87162
    13    O    1  dx2y2  Ryd( 3d)     0.00047       2.84481
    14    O    1  dz2    Ryd( 3d)     0.00039       2.65627

    15    C    2  S      Cor( 1S)     0.99948     -10.31068
    16    C    2  S      Val( 2S)     0.49573      -0.40269
    17    C    2  S      Ryd( 3S)     0.00146       0.69600
    18    C    2  px     Val( 2p)     0.36655      -0.24985
    19    C    2  px     Ryd( 3p)     0.00197       0.47725
    20    C    2  py     Val( 2p)     0.58010      -0.26918
    21    C    2  py     Ryd( 3p)     0.00152       0.48034
    22    C    2  pz     Val( 2p)     0.58827      -0.27197
    23    C    2  pz     Ryd( 3p)     0.00104       0.46719
    24    C    2  dxy    Ryd( 3d)     0.00074       1.97491
    25    C    2  dxz    Ryd( 3d)     0.00078       1.96077
    26    C    2  dyz    Ryd( 3d)     0.00024       2.03024
    27    C    2  dx2y2  Ryd( 3d)     0.00101       2.14444
    28    C    2  dz2    Ryd( 3d)     0.00067       2.17489

    29    C    3  S      Cor( 1S)     0.99947     -10.23686
    30    C    3  S      Val( 2S)     0.47688      -0.36168
    31    C    3  S      Ryd( 3S)     0.00138       0.87525
    32    C    3  px     Val( 2p)     0.52986      -0.25230
    33    C    3  px     Ryd( 3p)     0.00266       0.58546
    34    C    3  py     Val( 2p)     0.53602      -0.25845
    35    C    3  py     Ryd( 3p)     0.00163       0.54324
    36    C    3  pz     Val( 2p)     0.60193      -0.26286
    37    C    3  pz     Ryd( 3p)     0.00267       0.73804
    38    C    3  dxy    Ryd( 3d)     0.00037       1.95402
    39    C    3  dxz    Ryd( 3d)     0.00029       1.99040
    40    C    3  dyz    Ryd( 3d)     0.00035       2.00170
    41    C    3  dx2y2  Ryd( 3d)     0.00045       2.10318
    42    C    3  dz2    Ryd( 3d)     0.00047       2.18791

    43    C    4  S      Cor( 1S)     0.99947     -10.23686
    44    C    4  S      Val( 2S)     0.47688      -0.36168
    45    C    4  S      Ryd( 3S)     0.00138       0.87525
    46    C    4  px     Val( 2p)     0.52986      -0.25230
    47    C    4  px     Ryd( 3p)     0.00266       0.58546
    48    C    4  py     Val( 2p)     0.53602      -0.25845
    49    C    4  py     Ryd( 3p)     0.00163       0.54324
    50    C    4  pz     Val( 2p)     0.60193      -0.26286
    51    C    4  pz     Ryd( 3p)     0.00267       0.73804
    52    C    4  dxy    Ryd( 3d)     0.00037       1.95401
    53    C    4  dxz    Ryd( 3d)     0.00029       1.99040
    54    C    4  dyz    Ryd( 3d)     0.00035       2.00169
    55    C    4  dx2y2  Ryd( 3d)     0.00045       2.10318
    56    C    4  dz2    Ryd( 3d)     0.00047       2.18791

    57    C    5  S      Cor( 1S)     0.99948     -10.31068
    58    C    5  S      Val( 2S)     0.49573      -0.40269
    59    C    5  S      Ryd( 3S)     0.00146       0.69600
    60    C    5  px     Val( 2p)     0.36655      -0.24985
    61    C    5  px     Ryd( 3p)     0.00197       0.47725
    62    C    5  py     Val( 2p)     0.58010      -0.26918
    63    C    5  py     Ryd( 3p)     0.00152       0.48034
    64    C    5  pz     Val( 2p)     0.58827      -0.27197
    65    C    5  pz     Ryd( 3p)     0.00104       0.46719
    66    C    5  dxy    Ryd( 3d)     0.00074       1.97491
    67    C    5  dxz    Ryd( 3d)     0.00078       1.96078
    68    C    5  dyz    Ryd( 3d)     0.00024       2.03024
    69    C    5  dx2y2  Ryd( 3d)     0.00101       2.14444
    70    C    5  dz2    Ryd( 3d)     0.00067       2.17489

    71    O    6  S      Cor( 1S)     0.99987     -19.15995
    72    O    6  S      Val( 2S)     0.84350      -1.06362
    73    O    6  S      Ryd( 3S)     0.00063       1.24661
    74    O    6  px     Val( 2p)     0.73208      -0.47935
    75    O    6  px     Ryd( 3p)     0.00080       0.96389
    76    O    6  py     Val( 2p)     0.89903      -0.49276
    77    O    6  py     Ryd( 3p)     0.00074       0.99757
    78    O    6  pz     Val( 2p)     0.92075      -0.49665
    79    O    6  pz     Ryd( 3p)     0.00077       0.95153
    80    O    6  dxy    Ryd( 3d)     0.00043       2.76620
    81    O    6  dxz    Ryd( 3d)     0.00034       2.71435
    82    O    6  dyz    Ryd( 3d)     0.00055       2.87162
    83    O    6  dx2y2  Ryd( 3d)     0.00047       2.84481
    84    O    6  dz2    Ryd( 3d)     0.00039       2.65627

    85    C    7  S      Cor( 1S)     0.99946     -10.21727
    86    C    7  S      Val( 2S)     0.47871      -0.33548
    87    C    7  S      Ryd( 3S)     0.00109       0.90832
    88    C    7  px     Val( 2p)     0.60581      -0.23159
    89    C    7  px     Ryd( 3p)     0.00436       0.81694
    90    C    7  py     Val( 2p)     0.51427      -0.23242
    91    C    7  py     Ryd( 3p)     0.00178       0.50617
    92    C    7  pz     Val( 2p)     0.53035      -0.23541
    93    C    7  pz     Ryd( 3p)     0.00199       0.52432
    94    C    7  dxy    Ryd( 3d)     0.00034       2.05299
    95    C    7  dxz    Ryd( 3d)     0.00039       2.03675
    96    C    7  dyz    Ryd( 3d)     0.00035       1.94768
    97    C    7  dx2y2  Ryd( 3d)     0.00053       2.18900
    98    C    7  dz2    Ryd( 3d)     0.00050       2.11082

    99    C    8  S      Cor( 1S)     0.99955     -10.20970
   100    C    8  S      Val( 2S)     0.51146      -0.35631
   101    C    8  S      Ryd( 3S)     0.00069       0.85731
   102    C    8  px     Val( 2p)     0.53689      -0.21799
   103    C    8  px     Ryd( 3p)     0.00158       0.45137
   104    C    8  py     Val( 2p)     0.62487      -0.22742
   105    C    8  py     Ryd( 3p)     0.00264       0.73791
   106    C    8  pz     Val( 2p)     0.55095      -0.21517
   107    C    8  pz     Ryd( 3p)     0.00161       0.45906
   108    C    8  dxy    Ryd( 3d)     0.00028       2.06480
   109    C    8  dxz    Ryd( 3d)     0.00031       2.00341
   110    C    8  dyz    Ryd( 3d)     0.00030       2.15150
   111    C    8  dx2y2  Ryd( 3d)     0.00035       2.15807
   112    C    8  dz2    Ryd( 3d)     0.00036       2.13907

   113    C    9  S      Cor( 1S)     0.99955     -10.20970
   114    C    9  S      Val( 2S)     0.51146      -0.35631
   115    C    9  S      Ryd( 3S)     0.00069       0.85731
   116    C    9  px     Val( 2p)     0.53689      -0.21799
   117    C    9  px     Ryd( 3p)     0.00158       0.45137
   118    C    9  py     Val( 2p)     0.62487      -0.22742
   119    C    9  py     Ryd( 3p)     0.00264       0.73791
   120    C    9  pz     Val( 2p)     0.55095      -0.21517
   121    C    9  pz     Ryd( 3p)     0.00161       0.45906
   122    C    9  dxy    Ryd( 3d)     0.00028       2.06480
   123    C    9  dxz    Ryd( 3d)     0.00031       2.00341
   124    C    9  dyz    Ryd( 3d)     0.00030       2.15150
   125    C    9  dx2y2  Ryd( 3d)     0.00035       2.15807
   126    C    9  dz2    Ryd( 3d)     0.00036       2.13907

   127    C   10  S      Cor( 1S)     0.99946     -10.21727
   128    C   10  S      Val( 2S)     0.47871      -0.33548
   129    C   10  S      Ryd( 3S)     0.00109       0.90832
   130    C   10  px     Val( 2p)     0.60581      -0.23159
   131    C   10  px     Ryd( 3p)     0.00436       0.81694
   132    C   10  py     Val( 2p)     0.51427      -0.23242
   133    C   10  py     Ryd( 3p)     0.00178       0.50617
   134    C   10  pz     Val( 2p)     0.53035      -0.23541
   135    C   10  pz     Ryd( 3p)     0.00199       0.52432
   136    C   10  dxy    Ryd( 3d)     0.00034       2.05299
   137    C   10  dxz    Ryd( 3d)     0.00039       2.03675
   138    C   10  dyz    Ryd( 3d)     0.00035       1.94768
   139    C   10  dx2y2  Ryd( 3d)     0.00053       2.18900
   140    C   10  dz2    Ryd( 3d)     0.00050       2.11082

   141    C   11  S      Cor( 1S)     0.99953     -10.19705
   142    C   11  S      Val( 2S)     0.50724      -0.34262
   143    C   11  S      Ryd( 3S)     0.00087       0.84728
   144    C   11  px     Val( 2p)     0.50356      -0.21515
   145    C   11  px     Ryd( 3p)     0.00144       0.42892
   146    C   11  py     Val( 2p)     0.59856      -0.21390
   147    C   11  py     Ryd( 3p)     0.00307       0.63694
   148    C   11  pz     Val( 2p)     0.59500      -0.21219
   149    C   11  pz     Ryd( 3p)     0.00271       0.61985
   150    C   11  dxy    Ryd( 3d)     0.00030       2.01674
   151    C   11  dxz    Ryd( 3d)     0.00028       2.01313
   152    C   11  dyz    Ryd( 3d)     0.00024       2.04450
   153    C   11  dx2y2  Ryd( 3d)     0.00037       2.14236
   154    C   11  dz2    Ryd( 3d)     0.00047       2.29649

   155    H   12  S      Val( 1S)     0.25039      -0.05169
   156    H   12  S      Ryd( 2S)     0.00050       0.25575
   157    H   12  px     Ryd( 2p)     0.00075       1.77595
   158    H   12  py     Ryd( 2p)     0.00085       1.85191
   159    H   12  pz     Ryd( 2p)     0.00083       1.76421

   160    H   13  S      Val( 1S)     0.40323      -0.13354
   161    H   13  S      Ryd( 2S)     0.00104       0.27968
   162    H   13  px     Ryd( 2p)     0.00008       1.70194
   163    H   13  py     Ryd( 2p)     0.00014       1.65808
   164    H   13  pz     Ryd( 2p)     0.00041       2.12924

   165    H   14  S      Val( 1S)     0.39636      -0.12292
   166    H   14  S      Ryd( 2S)     0.00103       0.21840
   167    H   14  px     Ryd( 2p)     0.00006       1.72081
   168    H   14  py     Ryd( 2p)     0.00040       2.08295
   169    H   14  pz     Ryd( 2p)     0.00016       1.67179

   170    H   15  S      Val( 1S)     0.36668      -0.06531
   171    H   15  S      Ryd( 2S)     0.00179       0.21958
   172    H   15  px     Ryd( 2p)     0.00012       1.83773
   173    H   15  py     Ryd( 2p)     0.00007       1.79485
   174    H   15  pz     Ryd( 2p)     0.00036       2.17279

   175    H   16  S      Val( 1S)     0.36668      -0.06531
   176    H   16  S      Ryd( 2S)     0.00179       0.21958
   177    H   16  px     Ryd( 2p)     0.00012       1.83773
   178    H   16  py     Ryd( 2p)     0.00007       1.79485
   179    H   16  pz     Ryd( 2p)     0.00036       2.17279

   180    H   17  S      Val( 1S)     0.40323      -0.13354
   181    H   17  S      Ryd( 2S)     0.00104       0.27968
   182    H   17  px     Ryd( 2p)     0.00008       1.70194
   183    H   17  py     Ryd( 2p)     0.00014       1.65808
   184    H   17  pz     Ryd( 2p)     0.00041       2.12924

   185    H   18  S      Val( 1S)     0.39636      -0.12291
   186    H   18  S      Ryd( 2S)     0.00103       0.21840
   187    H   18  px     Ryd( 2p)     0.00006       1.72081
   188    H   18  py     Ryd( 2p)     0.00040       2.08295
   189    H   18  pz     Ryd( 2p)     0.00016       1.67180

   190    H   19  S      Val( 1S)     0.25039      -0.05169
   191    H   19  S      Ryd( 2S)     0.00050       0.25575
   192    H   19  px     Ryd( 2p)     0.00075       1.77595
   193    H   19  py     Ryd( 2p)     0.00085       1.85191
   194    H   19  pz     Ryd( 2p)     0.00083       1.76421

   195    H   20  S      Val( 1S)     0.36221      -0.01672
   196    H   20  S      Ryd( 2S)     0.00104       0.21781
   197    H   20  px     Ryd( 2p)     0.00035       2.20395
   198    H   20  py     Ryd( 2p)     0.00007       1.78608
   199    H   20  pz     Ryd( 2p)     0.00007       1.79942

   200    H   21  S      Val( 1S)     0.38653      -0.05888
   201    H   21  S      Ryd( 2S)     0.00101       0.27144
   202    H   21  px     Ryd( 2p)     0.00013       1.77154
   203    H   21  py     Ryd( 2p)     0.00017       1.98638
   204    H   21  pz     Ryd( 2p)     0.00021       1.91213

   205    H   22  S      Val( 1S)     0.37129      -0.04266
   206    H   22  S      Ryd( 2S)     0.00083       0.23089
   207    H   22  px     Ryd( 2p)     0.00012       1.75280
   208    H   22  py     Ryd( 2p)     0.00032       2.15265
   209    H   22  pz     Ryd( 2p)     0.00009       1.76101

   210    H   23  S      Val( 1S)     0.38653      -0.05888
   211    H   23  S      Ryd( 2S)     0.00101       0.27145
   212    H   23  px     Ryd( 2p)     0.00013       1.77154
   213    H   23  py     Ryd( 2p)     0.00017       1.98638
   214    H   23  pz     Ryd( 2p)     0.00021       1.91213

   215    H   24  S      Val( 1S)     0.37129      -0.04266
   216    H   24  S      Ryd( 2S)     0.00083       0.23089
   217    H   24  px     Ryd( 2p)     0.00012       1.75280
   218    H   24  py     Ryd( 2p)     0.00032       2.15265
   219    H   24  pz     Ryd( 2p)     0.00009       1.76101

   220    H   25  S      Val( 1S)     0.36221      -0.01672
   221    H   25  S      Ryd( 2S)     0.00104       0.21781
   222    H   25  px     Ryd( 2p)     0.00035       2.20395
   223    H   25  py     Ryd( 2p)     0.00007       1.78607
   224    H   25  pz     Ryd( 2p)     0.00007       1.79942

   225    H   26  S      Val( 1S)     0.37332      -0.03451
   226    H   26  S      Ryd( 2S)     0.00082       0.24114
   227    H   26  px     Ryd( 2p)     0.00006       1.64112
   228    H   26  py     Ryd( 2p)     0.00038       2.23500
   229    H   26  pz     Ryd( 2p)     0.00006       1.77470

   230    H   27  S      Val( 1S)     0.37869      -0.04228
   231    H   27  S      Ryd( 2S)     0.00084       0.24268
   232    H   27  px     Ryd( 2p)     0.00007       1.63093
   233    H   27  py     Ryd( 2p)     0.00007       1.77139
   234    H   27  pz     Ryd( 2p)     0.00038       2.23551


 Summary of Natural Population Analysis:                  
                                                          
                                       Natural Population 
                Natural  -----------------------------------------------
    Atom  No    Charge         Core      Valence    Rydberg      Total
 -----------------------------------------------------------------------
      O    1   -0.40037      0.99987     3.39536    0.00513     4.40037
      C    2   -0.03956      0.99948     2.03065    0.00943     3.03956
      C    3   -0.15443      0.99947     2.14468    0.01027     3.15443
      C    4   -0.15443      0.99947     2.14468    0.01027     3.15443
      C    5   -0.03956      0.99948     2.03065    0.00943     3.03956
      O    6   -0.40037      0.99987     3.39536    0.00513     4.40037
      C    7   -0.13994      0.99946     2.12914    0.01133     3.13994
      C    8   -0.23186      0.99955     2.22417    0.00813     3.23186
      C    9   -0.23186      0.99955     2.22417    0.00813     3.23186
      C   10   -0.13994      0.99946     2.12914    0.01133     3.13994
      C   11   -0.21365      0.99953     2.20436    0.00976     3.21365
      H   12    0.24668      0.00000     0.25039    0.00293     0.25332
      H   13    0.09510      0.00000     0.40323    0.00167     0.40490
      H   14    0.10199      0.00000     0.39636    0.00164     0.39801
      H   15    0.13099      0.00000     0.36668    0.00234     0.36901
      H   16    0.13099      0.00000     0.36668    0.00234     0.36901
      H   17    0.09510      0.00000     0.40323    0.00167     0.40490
      H   18    0.10199      0.00000     0.39636    0.00164     0.39801
      H   19    0.24668      0.00000     0.25039    0.00293     0.25332
      H   20    0.13625      0.00000     0.36221    0.00154     0.36375
      H   21    0.11195      0.00000     0.38653    0.00152     0.38805
      H   22    0.12735      0.00000     0.37129    0.00136     0.37265
      H   23    0.11195      0.00000     0.38653    0.00152     0.38805
      H   24    0.12735      0.00000     0.37129    0.00136     0.37265
      H   25    0.13625      0.00000     0.36221    0.00154     0.36375
      H   26    0.12536      0.00000     0.37332    0.00132     0.37464
      H   27    0.11995      0.00000     0.37869    0.00135     0.38005
 =======================================================================
   * Total *   -0.00000     10.99522    31.87775    0.12702    43.00000

                                 Natural Population      
 --------------------------------------------------------
   Core                      10.99522 ( 99.9566% of  11)
   Valence                   31.87775 ( 99.6180% of  32)
   Natural Minimal Basis     42.87298 ( 99.7046% of  43)
   Natural Rydberg Basis      0.12702 (  0.2954% of  43)
 --------------------------------------------------------

    Atom  No          Natural Electron Configuration
 ----------------------------------------------------------------------------
      O    1      [core]2S( 0.84)2p( 2.55)
      C    2      [core]2S( 0.50)2p( 1.53)
      C    3      [core]2S( 0.48)2p( 1.67)3p( 0.01)
      C    4      [core]2S( 0.48)2p( 1.67)3p( 0.01)
      C    5      [core]2S( 0.50)2p( 1.53)
      O    6      [core]2S( 0.84)2p( 2.55)
      C    7      [core]2S( 0.48)2p( 1.65)3p( 0.01)
      C    8      [core]2S( 0.51)2p( 1.71)3p( 0.01)
      C    9      [core]2S( 0.51)2p( 1.71)3p( 0.01)
      C   10      [core]2S( 0.48)2p( 1.65)3p( 0.01)
      C   11      [core]2S( 0.51)2p( 1.70)3p( 0.01)
      H   12            1S( 0.25)
      H   13            1S( 0.40)
      H   14            1S( 0.40)
      H   15            1S( 0.37)
      H   16            1S( 0.37)
      H   17            1S( 0.40)
      H   18            1S( 0.40)
      H   19            1S( 0.25)
      H   20            1S( 0.36)
      H   21            1S( 0.39)
      H   22            1S( 0.37)
      H   23            1S( 0.39)
      H   24            1S( 0.37)
      H   25            1S( 0.36)
      H   26            1S( 0.37)
      H   27            1S( 0.38)


 NATURAL BOND ORBITAL ANALYSIS, alpha spin orbitals:

                       Occupancies       Lewis Structure    Low   High
           Occ.    -------------------  -----------------   occ   occ
  Cycle   Thresh.   Lewis   Non-Lewis     CR  BD  3C  LP    (L)   (NL)   Dev
 =============================================================================
   1(1)    0.90    42.65947   0.34053     11  28   0   4     0      0    0.01
 -----------------------------------------------------------------------------

 Structure accepted: No low occupancy Lewis orbitals

 --------------------------------------------------------
   Core                     10.99523 ( 99.957% of  11)
   Valence Lewis            31.66424 ( 98.951% of  32)
  ==================       ============================
   Total Lewis              42.65947 ( 99.208% of  43)
  -----------------------------------------------------
   Valence non-Lewis         0.26137 (  0.608% of  43)
   Rydberg non-Lewis         0.07916 (  0.184% of  43)
  ==================       ============================
   Total non-Lewis           0.34053 (  0.792% of  43)
 --------------------------------------------------------


       (Occupancy)   Bond orbital/ Coefficients/ Hybrids
 ---------------------------------------------------------------------------------
     1. (0.99731) BD ( 1) O   1 - C   2  
                ( 67.95%)   0.8243* O   1 s( 31.94%)p 2.13( 68.00%)d 0.00(  0.07%)
                                            0.0001 -0.5651 -0.0020  0.8084 -0.0006
                                            0.1440 -0.0009 -0.0759  0.0016 -0.0138
                                            0.0096  0.0053 -0.0157  0.0108
                ( 32.05%)   0.5661* C   2 s( 20.68%)p 3.82( 79.03%)d 0.01(  0.29%)
                                           -0.0000 -0.4526 -0.0446 -0.8819 -0.0406
                                           -0.0969 -0.0006  0.0387  0.0013 -0.0102
                                            0.0036 -0.0002 -0.0455  0.0265
     2. (0.99451) BD ( 1) O   1 - H  12  
                ( 74.89%)   0.8654* O   1 s( 20.19%)p 3.95( 79.73%)d 0.00(  0.08%)
                                            0.0001  0.4489  0.0192  0.4628  0.0315
                                           -0.5727 -0.0093  0.5040  0.0101 -0.0082
                                            0.0068 -0.0225 -0.0141  0.0043
                ( 25.11%)   0.5011* H  12 s( 99.54%)p 0.00(  0.46%)
                                            0.9977 -0.0037 -0.0389  0.0417 -0.0368
     3. (0.99058) BD ( 1) C   2 - C   3  
                ( 49.45%)   0.7032* C   2 s( 30.68%)p 2.26( 69.28%)d 0.00(  0.04%)
                                            0.0002  0.5539 -0.0026 -0.3688  0.0148
                                            0.5820 -0.0153 -0.4665 -0.0065 -0.0107
                                            0.0086 -0.0136 -0.0056 -0.0002
                ( 50.55%)   0.7110* C   3 s( 26.69%)p 2.75( 73.27%)d 0.00(  0.05%)
                                            0.0002  0.5162  0.0188  0.3599  0.0145
                                           -0.5875 -0.0155  0.5073 -0.0133 -0.0120
                                            0.0094 -0.0146 -0.0055  0.0005
     4. (0.99332) BD ( 1) C   2 - H  13  
                ( 60.23%)   0.7761* C   2 s( 24.41%)p 3.09( 75.53%)d 0.00(  0.06%)
                                           -0.0001  0.4940 -0.0116 -0.2226  0.0106
                                            0.0597 -0.0175  0.8377  0.0019 -0.0012
                                           -0.0112  0.0026  0.0003  0.0211
                ( 39.77%)   0.6306* H  13 s( 99.90%)p 0.00(  0.10%)
                                            0.9995 -0.0062  0.0087 -0.0013 -0.0297
     5. (0.99314) BD ( 1) C   2 - H  14  
                ( 60.83%)   0.7800* C   2 s( 24.25%)p 3.12( 75.69%)d 0.00(  0.06%)
                                            0.0000 -0.4924  0.0056  0.1763 -0.0130
                                            0.8045 -0.0021  0.2798 -0.0100 -0.0090
                                           -0.0035 -0.0120  0.0173  0.0071
                ( 39.17%)   0.6258* H  14 s( 99.90%)p 0.00(  0.10%)
                                           -0.9995  0.0060 -0.0071 -0.0292 -0.0100
     6. (0.98168) BD ( 1) C   3 - C   4  
                ( 50.00%)   0.7071* C   3 s( 25.39%)p 2.94( 74.57%)d 0.00(  0.05%)
                                            0.0001  0.5038 -0.0042 -0.8598  0.0051
                                           -0.0735 -0.0202  0.0112 -0.0227  0.0021
                                           -0.0022 -0.0002  0.0181 -0.0108
                ( 50.00%)   0.7071* C   4 s( 25.39%)p 2.94( 74.57%)d 0.00(  0.05%)
                                            0.0001  0.5038 -0.0042  0.8598 -0.0051
                                           -0.0735 -0.0202  0.0112 -0.0227 -0.0021
                                            0.0022 -0.0002  0.0181 -0.0108
     7. (0.98406) BD ( 1) C   3 - C  10  
                ( 51.53%)   0.7179* C   3 s( 26.58%)p 2.76( 73.37%)d 0.00(  0.05%)
                                            0.0001  0.5155 -0.0106  0.2380  0.0274
                                            0.7915 -0.0104  0.2224 -0.0166  0.0075
                                            0.0032  0.0100 -0.0151 -0.0092
                ( 48.47%)   0.6962* C  10 s( 24.57%)p 3.07( 75.36%)d 0.00(  0.06%)
                                            0.0001  0.4957 -0.0074 -0.1287  0.0422
                                           -0.8400 -0.0081 -0.1706 -0.0242  0.0116
                                            0.0030  0.0077 -0.0179 -0.0108
     8. (0.98487) BD ( 1) C   3 - H  15  
                ( 63.36%)   0.7960* C   3 s( 21.21%)p 3.71( 78.74%)d 0.00(  0.05%)
                                            0.0003 -0.4606 -0.0023 -0.2714 -0.0001
                                            0.1475  0.0025  0.8318 -0.0062  0.0031
                                            0.0111 -0.0068 -0.0013 -0.0178
                ( 36.64%)   0.6053* H  15 s( 99.90%)p 0.00(  0.10%)
                                           -0.9995  0.0014  0.0117 -0.0037 -0.0297
     9. (0.99058) BD ( 1) C   4 - C   5  
                ( 50.55%)   0.7110* C   4 s( 26.69%)p 2.75( 73.27%)d 0.00(  0.05%)
                                            0.0002  0.5162  0.0188 -0.3599 -0.0145
                                           -0.5875 -0.0155  0.5073 -0.0133  0.0120
                                           -0.0094 -0.0146 -0.0055  0.0005
                ( 49.45%)   0.7032* C   5 s( 30.68%)p 2.26( 69.28%)d 0.00(  0.04%)
                                            0.0002  0.5539 -0.0026  0.3688 -0.0148
                                            0.5820 -0.0153 -0.4665 -0.0065  0.0107
                                           -0.0086 -0.0136 -0.0056 -0.0002
    10. (0.98406) BD ( 1) C   4 - C   7  
                ( 51.53%)   0.7179* C   4 s( 26.58%)p 2.76( 73.37%)d 0.00(  0.05%)
                                            0.0001  0.5155 -0.0106 -0.2380 -0.0274
                                            0.7915 -0.0104  0.2224 -0.0166 -0.0075
                                           -0.0032  0.0100 -0.0151 -0.0092
                ( 48.47%)   0.6962* C   7 s( 24.57%)p 3.07( 75.36%)d 0.00(  0.06%)
                                            0.0001  0.4957 -0.0074  0.1287 -0.0422
                                           -0.8400 -0.0081 -0.1706 -0.0242 -0.0116
                                           -0.0030  0.0077 -0.0179 -0.0108
    11. (0.98487) BD ( 1) C   4 - H  16  
                ( 63.36%)   0.7960* C   4 s( 21.21%)p 3.71( 78.74%)d 0.00(  0.05%)
                                            0.0003 -0.4606 -0.0023  0.2714  0.0001
                                            0.1475  0.0025  0.8318 -0.0062 -0.0031
                                           -0.0111 -0.0068 -0.0013 -0.0178
                ( 36.64%)   0.6053* H  16 s( 99.90%)p 0.00(  0.10%)
                                           -0.9995  0.0014 -0.0117 -0.0037 -0.0297
    12. (0.99731) BD ( 1) C   5 - O   6  
                ( 32.05%)   0.5661* C   5 s( 20.68%)p 3.82( 79.03%)d 0.01(  0.29%)
                                            0.0000  0.4526  0.0446 -0.8819 -0.0406
                                            0.0969  0.0006 -0.0387 -0.0013 -0.0102
                                            0.0036  0.0002  0.0455 -0.0265
                ( 67.95%)   0.8243* O   6 s( 31.94%)p 2.13( 68.00%)d 0.00(  0.07%)
                                           -0.0001  0.5651  0.0020  0.8084 -0.0006
                                           -0.1440  0.0009  0.0759 -0.0016 -0.0138
                                            0.0096 -0.0053  0.0157 -0.0108
    13. (0.99332) BD ( 1) C   5 - H  17  
                ( 60.23%)   0.7761* C   5 s( 24.41%)p 3.09( 75.53%)d 0.00(  0.06%)
                                           -0.0001  0.4940 -0.0116  0.2226 -0.0106
                                            0.0597 -0.0175  0.8377  0.0019  0.0012
                                            0.0112  0.0026  0.0003  0.0211
                ( 39.77%)   0.6306* H  17 s( 99.90%)p 0.00(  0.10%)
                                            0.9995 -0.0062 -0.0087 -0.0013 -0.0297
    14. (0.99314) BD ( 1) C   5 - H  18  
                ( 60.83%)   0.7800* C   5 s( 24.25%)p 3.12( 75.69%)d 0.00(  0.06%)
                                            0.0000 -0.4924  0.0056 -0.1763  0.0130
                                            0.8045 -0.0021  0.2798 -0.0100  0.0090
                                            0.0035 -0.0120  0.0173  0.0071
                ( 39.17%)   0.6258* H  18 s( 99.90%)p 0.00(  0.10%)
                                           -0.9995  0.0060  0.0071 -0.0292 -0.0100
    15. (0.99451) BD ( 1) O   6 - H  19  
                ( 74.89%)   0.8654* O   6 s( 20.19%)p 3.95( 79.73%)d 0.00(  0.08%)
                                            0.0001  0.4489  0.0192 -0.4628 -0.0315
                                           -0.5727 -0.0093  0.5040  0.0101  0.0082
                                           -0.0068 -0.0225 -0.0141  0.0043
                ( 25.11%)   0.5011* H  19 s( 99.54%)p 0.00(  0.46%)
                                            0.9977 -0.0037  0.0389  0.0417 -0.0368
    16. (0.98814) BD ( 1) C   7 - C   8  
                ( 50.72%)   0.7122* C   7 s( 25.06%)p 2.99( 74.88%)d 0.00(  0.06%)
                                            0.0000  0.5006 -0.0057  0.1284 -0.0491
                                            0.1458  0.0218  0.8415  0.0125  0.0024
                                            0.0111  0.0052  0.0005  0.0199
                ( 49.28%)   0.7020* C   8 s( 26.80%)p 2.73( 73.15%)d 0.00(  0.05%)
                                            0.0003  0.5176 -0.0102 -0.2472 -0.0357
                                           -0.1763  0.0109 -0.7986  0.0082  0.0018
                                            0.0080  0.0084  0.0001  0.0198
    17. (0.98400) BD ( 1) C   7 - C  11  
                ( 51.24%)   0.7158* C   7 s( 24.43%)p 3.09( 75.52%)d 0.00(  0.05%)
                                           -0.0000 -0.4942  0.0105 -0.5583  0.0452
                                           -0.4739 -0.0287  0.4641  0.0254 -0.0137
                                            0.0151  0.0060 -0.0077  0.0036
                ( 48.76%)   0.6983* C  11 s( 25.56%)p 2.91( 74.38%)d 0.00(  0.05%)
                                           -0.0002 -0.5055  0.0106  0.7062  0.0308
                                            0.3536 -0.0274 -0.3435  0.0214 -0.0146
                                            0.0135  0.0112 -0.0038  0.0032
    18. (0.98884) BD ( 1) C   7 - H  20  
                ( 63.93%)   0.7996* C   7 s( 25.52%)p 2.92( 74.45%)d 0.00(  0.03%)
                                            0.0001 -0.5048 -0.0201  0.8073 -0.0109
                                           -0.2166 -0.0047  0.2139 -0.0027  0.0064
                                           -0.0073  0.0014 -0.0133  0.0073
                ( 36.07%)   0.6006* H  20 s( 99.90%)p 0.00(  0.10%)
                                           -0.9995  0.0051 -0.0294  0.0078 -0.0078
    19. (0.99139) BD ( 1) C   8 - C   9  
                ( 50.00%)   0.7071* C   8 s( 26.06%)p 2.84( 73.90%)d 0.00(  0.05%)
                                            0.0001  0.5104 -0.0002  0.8563  0.0058
                                           -0.0009  0.0082  0.0660  0.0353 -0.0013
                                           -0.0018  0.0005  0.0187 -0.0105
                ( 50.00%)   0.7071* C   9 s( 26.06%)p 2.84( 73.90%)d 0.00(  0.05%)
                                            0.0001  0.5104 -0.0002 -0.8563 -0.0058
                                           -0.0009  0.0082  0.0660  0.0353  0.0013
                                            0.0018  0.0005  0.0187 -0.0105
    20. (0.99222) BD ( 1) C   8 - H  21  
                ( 61.41%)   0.7836* C   8 s( 23.58%)p 3.24( 76.38%)d 0.00(  0.04%)
                                            0.0001 -0.4856 -0.0031  0.3330  0.0094
                                            0.5920 -0.0253 -0.5492 -0.0141 -0.0095
                                            0.0081  0.0137  0.0068 -0.0005
                ( 38.59%)   0.6212* H  21 s( 99.92%)p 0.00(  0.08%)
                                           -0.9996  0.0020 -0.0132 -0.0149  0.0207
    21. (0.99048) BD ( 1) C   8 - H  22  
                ( 62.83%)   0.7926* C   8 s( 23.37%)p 3.28( 76.59%)d 0.00(  0.04%)
                                            0.0001 -0.4833 -0.0083  0.3056  0.0086
                                           -0.7856  0.0151 -0.2344 -0.0146  0.0110
                                            0.0031 -0.0065  0.0130  0.0083
                ( 37.17%)   0.6097* H  22 s( 99.91%)p 0.00(  0.09%)
                                           -0.9995  0.0020 -0.0127  0.0263  0.0094
    22. (0.98814) BD ( 1) C   9 - C  10  
                ( 49.28%)   0.7020* C   9 s( 26.80%)p 2.73( 73.15%)d 0.00(  0.05%)
                                           -0.0003 -0.5176  0.0102 -0.2472 -0.0357
                                            0.1763 -0.0109  0.7986 -0.0082  0.0018
                                            0.0080 -0.0084 -0.0001 -0.0198
                ( 50.72%)   0.7122* C  10 s( 25.06%)p 2.99( 74.88%)d 0.00(  0.06%)
                                           -0.0000 -0.5006  0.0057  0.1284 -0.0491
                                           -0.1458 -0.0218 -0.8415 -0.0125  0.0024
                                            0.0111 -0.0052 -0.0005 -0.0199
    23. (0.99222) BD ( 1) C   9 - H  23  
                ( 61.41%)   0.7836* C   9 s( 23.58%)p 3.24( 76.38%)d 0.00(  0.04%)
                                            0.0001 -0.4856 -0.0031 -0.3330 -0.0094
                                            0.5920 -0.0253 -0.5492 -0.0141  0.0095
                                           -0.0081  0.0137  0.0068 -0.0005
                ( 38.59%)   0.6212* H  23 s( 99.92%)p 0.00(  0.08%)
                                           -0.9996  0.0020  0.0132 -0.0149  0.0207
    24. (0.99048) BD ( 1) C   9 - H  24  
                ( 62.83%)   0.7926* C   9 s( 23.37%)p 3.28( 76.59%)d 0.00(  0.04%)
                                           -0.0001  0.4833  0.0083  0.3056  0.0086
                                            0.7856 -0.0151  0.2344  0.0146  0.0110
                                            0.0031  0.0065 -0.0130 -0.0083
                ( 37.17%)   0.6097* H  24 s( 99.91%)p 0.00(  0.09%)
                                            0.9995 -0.0020 -0.0127 -0.0263 -0.0094
    25. (0.98400) BD ( 1) C  10 - C  11  
                ( 51.24%)   0.7158* C  10 s( 24.43%)p 3.09( 75.52%)d 0.00(  0.05%)
                                            0.0000  0.4942 -0.0105 -0.5583  0.0452
                                            0.4739  0.0287 -0.4641 -0.0254 -0.0137
                                            0.0151 -0.0060  0.0077 -0.0036
                ( 48.76%)   0.6983* C  11 s( 25.56%)p 2.91( 74.38%)d 0.00(  0.05%)
                                            0.0002  0.5055 -0.0106  0.7062  0.0308
                                           -0.3536  0.0274  0.3435 -0.0214 -0.0146
                                            0.0135 -0.0112  0.0038 -0.0032
    26. (0.98884) BD ( 1) C  10 - H  25  
                ( 63.93%)   0.7996* C  10 s( 25.52%)p 2.92( 74.45%)d 0.00(  0.03%)
                                           -0.0001  0.5048  0.0201  0.8073 -0.0109
                                            0.2166  0.0047 -0.2139  0.0027  0.0064
                                           -0.0073 -0.0014  0.0133 -0.0073
                ( 36.07%)   0.6006* H  25 s( 99.90%)p 0.00(  0.10%)
                                            0.9995 -0.0051 -0.0294 -0.0078  0.0078
    27. (0.99038) BD ( 1) C  11 - H  26  
                ( 62.62%)   0.7914* C  11 s( 24.50%)p 3.08( 75.47%)d 0.00(  0.04%)
                                           -0.0001  0.4948  0.0102 -0.0000  0.0000
                                            0.8549 -0.0021  0.1506 -0.0339 -0.0000
                                            0.0000  0.0086 -0.0154 -0.0076
                ( 37.38%)   0.6114* H  26 s( 99.91%)p 0.00(  0.09%)
                                            0.9995 -0.0026  0.0000 -0.0302 -0.0015
    28. (0.99106) BD ( 1) C  11 - H  27  
                ( 62.14%)   0.7883* C  11 s( 24.08%)p 3.15( 75.88%)d 0.00(  0.04%)
                                            0.0001 -0.4906 -0.0081  0.0000 -0.0000
                                            0.1324 -0.0359  0.8602 -0.0009 -0.0000
                                           -0.0000 -0.0088  0.0010 -0.0180
                ( 37.86%)   0.6153* H  27 s( 99.91%)p 0.00(  0.09%)
                                           -0.9995  0.0027 -0.0000  0.0007 -0.0302
    29. (0.99987) CR ( 1) O   1           s(100.00%)p 0.00(  0.00%)
                                            1.0000 -0.0001 -0.0000 -0.0001 -0.0000
                                            0.0001  0.0000 -0.0001 -0.0000  0.0000
                                           -0.0000  0.0000  0.0000 -0.0000
    30. (0.99948) CR ( 1) C   2           s(100.00%)p 0.00(  0.00%)
                                            1.0000 -0.0001 -0.0000  0.0000 -0.0000
                                           -0.0002  0.0000  0.0001  0.0000  0.0000
                                           -0.0000  0.0000 -0.0000  0.0000
    31. (0.99947) CR ( 1) C   3           s(100.00%)p 0.00(  0.00%)
                                            1.0000 -0.0001 -0.0000  0.0000 -0.0000
                                           -0.0000  0.0000 -0.0004  0.0000  0.0000
                                           -0.0000  0.0000  0.0000  0.0000
    32. (0.99947) CR ( 1) C   4           s(100.00%)p 0.00(  0.00%)
                                            1.0000 -0.0001 -0.0000 -0.0000  0.0000
                                           -0.0000  0.0000 -0.0004  0.0000 -0.0000
                                            0.0000  0.0000  0.0000  0.0000
    33. (0.99948) CR ( 1) C   5           s(100.00%)p 0.00(  0.00%)
                                            1.0000 -0.0001 -0.0000 -0.0000  0.0000
                                           -0.0002  0.0000  0.0001  0.0000 -0.0000
                                            0.0000  0.0000 -0.0000  0.0000
    34. (0.99987) CR ( 1) O   6           s(100.00%)p 0.00(  0.00%)
                                            1.0000 -0.0001 -0.0000  0.0001  0.0000
                                            0.0001  0.0000 -0.0001 -0.0000 -0.0000
                                            0.0000  0.0000  0.0000 -0.0000
    35. (0.99947) CR ( 1) C   7           s(100.00%)p 0.00(  0.00%)
                                            1.0000 -0.0000  0.0000 -0.0001  0.0000
                                            0.0001  0.0000 -0.0000  0.0000  0.0000
                                            0.0000 -0.0000  0.0000  0.0000
    36. (0.99956) CR ( 1) C   8           s(100.00%)p 0.00(  0.00%)
                                            1.0000 -0.0001  0.0000 -0.0001  0.0000
                                            0.0001 -0.0000  0.0003 -0.0000 -0.0000
                                           -0.0000 -0.0000 -0.0000 -0.0000
    37. (0.99956) CR ( 1) C   9           s(100.00%)p 0.00(  0.00%)
                                            1.0000 -0.0001  0.0000  0.0001 -0.0000
                                            0.0001 -0.0000  0.0003 -0.0000  0.0000
                                            0.0000 -0.0000 -0.0000 -0.0000
    38. (0.99947) CR ( 1) C  10           s(100.00%)p 0.00(  0.00%)
                                            1.0000 -0.0000  0.0000  0.0001 -0.0000
                                            0.0001  0.0000 -0.0000  0.0000 -0.0000
                                           -0.0000 -0.0000  0.0000  0.0000
    39. (0.99953) CR ( 1) C  11           s(100.00%)p 0.00(  0.00%)
                                            1.0000 -0.0001  0.0000 -0.0000 -0.0000
                                            0.0003 -0.0000 -0.0002  0.0000  0.0000
                                           -0.0000  0.0000 -0.0000  0.0000
    40. (0.99116) LP ( 1) O   1           s( 47.82%)p 1.09( 52.14%)d 0.00(  0.04%)
                                            0.0000  0.6915 -0.0095  0.3607  0.0012
                                            0.4682 -0.0055 -0.4147  0.0045 -0.0120
                                            0.0104  0.0118  0.0046 -0.0002
    41. (0.98224) LP ( 2) O   1           s(  0.05%)p99.99( 99.89%)d 1.01(  0.05%)
                                           -0.0000  0.0230 -0.0015 -0.0302  0.0007
                                            0.6564 -0.0076  0.7531 -0.0074 -0.0065
                                           -0.0083 -0.0036  0.0109  0.0171
    42. (0.99116) LP ( 1) O   6           s( 47.82%)p 1.09( 52.14%)d 0.00(  0.04%)
                                            0.0000  0.6915 -0.0095 -0.3607 -0.0012
                                            0.4682 -0.0055 -0.4147  0.0045  0.0120
                                           -0.0104  0.0118  0.0046 -0.0002
    43. (0.98224) LP ( 2) O   6           s(  0.05%)p99.99( 99.89%)d 1.01(  0.05%)
                                           -0.0000  0.0230 -0.0015  0.0302 -0.0007
                                            0.6564 -0.0076  0.7531 -0.0074  0.0065
                                            0.0083 -0.0036  0.0109  0.0171
    44. (0.00083) RY*( 1) O   1           s( 16.80%)p 4.44( 74.69%)d 0.51(  8.51%)
                                           -0.0000  0.0045  0.4099  0.0009 -0.1588
                                            0.0049  0.8294  0.0026  0.1836 -0.2789
                                           -0.0119 -0.0352  0.0756  0.0152
    45. (0.00077) RY*( 2) O   1           s( 13.66%)p 5.61( 76.64%)d 0.71(  9.70%)
                                           -0.0000  0.0037  0.3696  0.0016 -0.0713
                                           -0.0014 -0.0171 -0.0027 -0.8723 -0.0553
                                            0.3002  0.0051  0.0103 -0.0604
    46. (0.00006) RY*( 3) O   1           s( 46.67%)p 0.86( 40.07%)d 0.28( 13.25%)
    47. (0.00002) RY*( 4) O   1           s( 19.45%)p 3.71( 72.14%)d 0.43(  8.42%)
    48. (0.00000) RY*( 5) O   1           s(  0.07%)p99.99( 16.77%)d99.99( 83.17%)
    49. (0.00000) RY*( 6) O   1           s(  0.20%)p63.89( 12.91%)d99.99( 86.89%)
    50. (0.00000) RY*( 7) O   1           s(  0.07%)p 4.21(  0.31%)d99.99( 99.62%)
    51. (0.00001) RY*( 8) O   1           s(  0.65%)p 4.89(  3.19%)d99.99( 96.16%)
    52. (0.00000) RY*( 9) O   1           s(  2.42%)p 1.46(  3.54%)d38.92( 94.05%)
    53. (0.00186) RY*( 1) C   2           s( 21.14%)p 3.37( 71.26%)d 0.36(  7.60%)
                                            0.0000 -0.0040  0.4598 -0.0340  0.3121
                                            0.0054  0.7807  0.0159  0.0658 -0.2048
                                            0.0918  0.0320 -0.0668 -0.1419
    54. (0.00136) RY*( 2) C   2           s( 14.49%)p 3.86( 55.97%)d 2.04( 29.54%)
                                            0.0000  0.0009  0.3807 -0.0130 -0.1755
                                           -0.0211 -0.1712  0.0036 -0.7064 -0.3132
                                            0.3469 -0.0128  0.2374  0.1431
    55. (0.00125) RY*( 3) C   2           s(  5.07%)p16.41( 83.21%)d 2.31( 11.72%)
                                           -0.0000  0.0267  0.2236  0.0026 -0.7939
                                            0.0041  0.0512  0.0032  0.4463 -0.2240
                                            0.0846  0.0838  0.1225 -0.1944
    56. (0.00077) RY*( 4) C   2           s(  0.03%)p13.79(  0.43%)d99.99( 99.54%)
                                            0.0000 -0.0022  0.0175 -0.0016  0.0427
                                           -0.0121 -0.0357 -0.0143 -0.0287 -0.5720
                                           -0.7778 -0.0901  0.1721  0.1598
    57. (0.00028) RY*( 5) C   2           s(  0.63%)p72.55( 45.41%)d86.24( 53.97%)
                                            0.0000 -0.0305  0.0730 -0.0422  0.4556
                                           -0.0092 -0.3554  0.0046  0.3439 -0.2152
                                            0.2303  0.1544  0.5624 -0.3165
    58. (0.00023) RY*( 6) C   2           s( 43.87%)p 0.07(  3.10%)d 1.21( 53.03%)
                                           -0.0000 -0.0128  0.6622 -0.0430  0.0023
                                           -0.0012 -0.1660 -0.0043  0.0396  0.5969
                                           -0.3581  0.0099  0.1975  0.0821
    59. (0.00013) RY*( 7) C   2           s(  7.93%)p 3.21( 25.49%)d 8.39( 66.58%)
                                            0.0000 -0.0066  0.2816  0.0224  0.1514
                                           -0.0061 -0.2576 -0.0047  0.4063 -0.2199
                                            0.2527 -0.3073 -0.3439  0.5838
    60. (0.00002) RY*( 8) C   2           s(  6.73%)p 2.26( 15.21%)d11.60( 78.06%)
    61. (0.00001) RY*( 9) C   2           s(  0.09%)p 4.55(  0.39%)d99.99( 99.52%)
    62. (0.00291) RY*( 1) C   3           s(  0.64%)p99.99( 94.38%)d 7.77(  4.98%)
                                            0.0000 -0.0352  0.0719  0.0060  0.6472
                                           -0.0102 -0.0648 -0.0264 -0.7210  0.0135
                                            0.1238 -0.0794  0.0080 -0.1671
    63. (0.00194) RY*( 2) C   3           s(  4.02%)p22.84( 91.72%)d 1.06(  4.27%)
                                            0.0000 -0.0099  0.2002 -0.0082  0.6538
                                           -0.0020 -0.3366  0.0005  0.6135  0.0371
                                           -0.0329  0.1457  0.1365  0.0189
    64. (0.00132) RY*( 3) C   3           s( 19.43%)p 3.70( 71.93%)d 0.44(  8.64%)
                                           -0.0000  0.0167  0.4405 -0.0148  0.1874
                                            0.0092  0.8165  0.0038  0.1308 -0.2797
                                           -0.0621 -0.0640  0.0128 -0.0083
    65. (0.00112) RY*( 4) C   3           s( 71.68%)p 0.34( 24.17%)d 0.06(  4.15%)
                                            0.0000 -0.0075  0.8466 -0.0008 -0.3032
                                            0.0188 -0.3691 -0.0090 -0.1145  0.0127
                                           -0.0115 -0.0510 -0.1147 -0.1595
    66. (0.00025) RY*( 5) C   3           s(  3.37%)p 1.08(  3.65%)d27.58( 92.98%)
                                           -0.0000  0.0057  0.1835  0.0073 -0.0684
                                            0.0035  0.1607  0.0070 -0.0765  0.5778
                                            0.3780  0.1274  0.5460  0.3724
    67. (0.00017) RY*( 6) C   3           s(  0.02%)p91.62(  2.19%)d99.99( 97.79%)
                                            0.0000 -0.0049  0.0146 -0.0063 -0.0495
                                            0.0070 -0.1282 -0.0019 -0.0536 -0.6358
                                            0.5819  0.3870 -0.0003  0.2922
    68. (0.00010) RY*( 7) C   3           s(  0.03%)p85.71(  2.47%)d99.99( 97.51%)
                                            0.0000 -0.0016  0.0169 -0.0117  0.0737
                                            0.0171 -0.1080 -0.0054  0.0843 -0.0783
                                            0.1989 -0.8150 -0.1527  0.4917
    69. (0.00007) RY*( 8) C   3           s(  0.09%)p43.71(  3.78%)d99.99( 96.13%)
    70. (0.00002) RY*( 9) C   3           s(  0.85%)p 6.77(  5.78%)d99.99( 93.37%)
    71. (0.00291) RY*( 1) C   4           s(  0.64%)p99.99( 94.38%)d 7.77(  4.98%)
                                            0.0000 -0.0352  0.0719 -0.0060 -0.6472
                                           -0.0102 -0.0648 -0.0264 -0.7210 -0.0135
                                           -0.1238 -0.0794  0.0080 -0.1671
    72. (0.00194) RY*( 2) C   4           s(  4.02%)p22.83( 91.72%)d 1.06(  4.27%)
                                            0.0000 -0.0099  0.2002  0.0082 -0.6538
                                           -0.0020 -0.3366  0.0005  0.6136 -0.0371
                                            0.0329  0.1457  0.1365  0.0189
    73. (0.00132) RY*( 3) C   4           s( 19.43%)p 3.70( 71.93%)d 0.44(  8.64%)
                                           -0.0000  0.0167  0.4405  0.0148 -0.1874
                                            0.0092  0.8165  0.0038  0.1308  0.2797
                                            0.0621 -0.0640  0.0128 -0.0083
    74. (0.00112) RY*( 4) C   4           s( 71.68%)p 0.34( 24.17%)d 0.06(  4.15%)
                                            0.0000 -0.0075  0.8466  0.0008  0.3032
                                            0.0188 -0.3691 -0.0090 -0.1145 -0.0127
                                            0.0115 -0.0510 -0.1147 -0.1595
    75. (0.00025) RY*( 5) C   4           s(  3.37%)p 1.08(  3.65%)d27.58( 92.98%)
                                           -0.0000  0.0057  0.1835 -0.0073  0.0684
                                            0.0035  0.1607  0.0070 -0.0765 -0.5778
                                           -0.3780  0.1274  0.5460  0.3724
    76. (0.00017) RY*( 6) C   4           s(  0.02%)p91.63(  2.19%)d99.99( 97.79%)
                                            0.0000 -0.0049  0.0146  0.0063  0.0495
                                            0.0070 -0.1282 -0.0019 -0.0536  0.6358
                                           -0.5819  0.3870 -0.0003  0.2922
    77. (0.00010) RY*( 7) C   4           s(  0.03%)p85.71(  2.47%)d99.99( 97.51%)
                                            0.0000 -0.0016  0.0169  0.0117 -0.0737
                                            0.0171 -0.1080 -0.0054  0.0843  0.0783
                                           -0.1989 -0.8150 -0.1527  0.4917
    78. (0.00007) RY*( 8) C   4           s(  0.09%)p43.71(  3.78%)d99.99( 96.13%)
    79. (0.00002) RY*( 9) C   4           s(  0.85%)p 6.77(  5.78%)d99.99( 93.37%)
    80. (0.00186) RY*( 1) C   5           s( 21.14%)p 3.37( 71.26%)d 0.36(  7.60%)
                                           -0.0000 -0.0040  0.4598  0.0340 -0.3121
                                            0.0054  0.7807  0.0159  0.0658  0.2048
                                           -0.0918  0.0320 -0.0668 -0.1419
    81. (0.00136) RY*( 2) C   5           s( 14.49%)p 3.86( 55.97%)d 2.04( 29.54%)
                                            0.0000  0.0009  0.3807  0.0130  0.1755
                                           -0.0211 -0.1712  0.0036 -0.7064  0.3132
                                           -0.3469 -0.0128  0.2373  0.1431
    82. (0.00125) RY*( 3) C   5           s(  5.07%)p16.41( 83.21%)d 2.31( 11.72%)
                                           -0.0000  0.0267  0.2236 -0.0026  0.7939
                                            0.0041  0.0512  0.0032  0.4463  0.2240
                                           -0.0846  0.0838  0.1225 -0.1944
    83. (0.00077) RY*( 4) C   5           s(  0.03%)p13.79(  0.43%)d99.99( 99.54%)
                                            0.0000 -0.0022  0.0175  0.0016 -0.0427
                                           -0.0121 -0.0357 -0.0143 -0.0287  0.5720
                                            0.7778 -0.0901  0.1721  0.1597
    84. (0.00028) RY*( 5) C   5           s(  0.63%)p72.55( 45.41%)d86.23( 53.97%)
                                            0.0000 -0.0305  0.0730  0.0422 -0.4556
                                           -0.0092 -0.3554  0.0046  0.3439  0.2152
                                           -0.2303  0.1544  0.5624 -0.3165
    85. (0.00023) RY*( 6) C   5           s( 43.87%)p 0.07(  3.10%)d 1.21( 53.03%)
                                            0.0000 -0.0128  0.6622  0.0430 -0.0023
                                           -0.0012 -0.1660 -0.0043  0.0396 -0.5969
                                            0.3581  0.0099  0.1975  0.0821
    86. (0.00013) RY*( 7) C   5           s(  7.93%)p 3.21( 25.49%)d 8.39( 66.58%)
                                            0.0000 -0.0066  0.2816 -0.0224 -0.1514
                                           -0.0061 -0.2576 -0.0047  0.4063  0.2199
                                           -0.2527 -0.3073 -0.3439  0.5838
    87. (0.00002) RY*( 8) C   5           s(  6.73%)p 2.26( 15.21%)d11.60( 78.06%)
    88. (0.00001) RY*( 9) C   5           s(  0.09%)p 4.55(  0.39%)d99.99( 99.52%)
    89. (0.00083) RY*( 1) O   6           s( 16.80%)p 4.44( 74.69%)d 0.51(  8.51%)
                                           -0.0000  0.0045  0.4099 -0.0009  0.1588
                                            0.0049  0.8294  0.0026  0.1836  0.2789
                                            0.0119 -0.0352  0.0756  0.0152
    90. (0.00077) RY*( 2) O   6           s( 13.66%)p 5.61( 76.64%)d 0.71(  9.70%)
                                           -0.0000  0.0037  0.3696 -0.0016  0.0713
                                           -0.0014 -0.0171 -0.0027 -0.8723  0.0553
                                           -0.3002  0.0051  0.0103 -0.0604
    91. (0.00006) RY*( 3) O   6           s( 46.67%)p 0.86( 40.07%)d 0.28( 13.25%)
    92. (0.00002) RY*( 4) O   6           s( 19.45%)p 3.71( 72.14%)d 0.43(  8.42%)
    93. (0.00000) RY*( 5) O   6           s(  0.07%)p99.99( 16.77%)d99.99( 83.17%)
    94. (0.00000) RY*( 6) O   6           s(  0.20%)p63.88( 12.91%)d99.99( 86.89%)
    95. (0.00000) RY*( 7) O   6           s(  0.07%)p 4.21(  0.31%)d99.99( 99.62%)
    96. (0.00001) RY*( 8) O   6           s(  0.65%)p 4.89(  3.19%)d99.99( 96.16%)
    97. (0.00000) RY*( 9) O   6           s(  2.42%)p 1.46(  3.54%)d38.92( 94.05%)
    98. (0.00238) RY*( 1) C   7           s( 16.59%)p 4.84( 80.31%)d 0.19(  3.09%)
                                            0.0000 -0.0249  0.4066 -0.0121 -0.6833
                                            0.0115 -0.4610 -0.0156  0.3509  0.1138
                                           -0.0570 -0.0637 -0.0992  0.0290
    99. (0.00144) RY*( 2) C   7           s(  0.43%)p99.99( 85.43%)d32.97( 14.14%)
                                           -0.0000  0.0479  0.0446  0.0452  0.4897
                                           -0.0110 -0.1891 -0.0057  0.7593 -0.1019
                                            0.0732 -0.1534  0.2314 -0.2205
   100. (0.00085) RY*( 3) C   7           s(  0.37%)p99.99( 91.86%)d21.18(  7.77%)
                                            0.0000 -0.0262  0.0546 -0.0160 -0.2428
                                           -0.0166  0.8050 -0.0202  0.4590  0.0144
                                           -0.0565  0.1216 -0.2438 -0.0113
   101. (0.00046) RY*( 4) C   7           s( 55.71%)p 0.14(  8.01%)d 0.65( 36.27%)
                                           -0.0000  0.0072  0.7464  0.0271  0.2048
                                           -0.0025  0.0856  0.0099 -0.1732 -0.0056
                                            0.0954  0.5287  0.1676 -0.2145
   102. (0.00028) RY*( 5) C   7           s(  4.26%)p 0.19(  0.79%)d22.28( 94.95%)
                                           -0.0000  0.0029  0.2064  0.0039  0.0587
                                           -0.0092  0.0619 -0.0015  0.0228 -0.4410
                                           -0.5998 -0.0778  0.2836  0.5557
   103. (0.00019) RY*( 6) C   7           s( 22.59%)p 0.43(  9.75%)d 3.00( 67.67%)
                                           -0.0000  0.0103  0.4751  0.0132  0.2113
                                           -0.0060  0.1477  0.0103 -0.1752  0.0527
                                            0.0991 -0.7412 -0.3385  0.0094
   104. (0.00012) RY*( 7) C   7           s(  0.33%)p10.83(  3.58%)d99.99( 96.09%)
                                           -0.0000 -0.0081  0.0569  0.0013 -0.0830
                                           -0.0254  0.1598 -0.0201  0.0482  0.3350
                                            0.5308 -0.1103  0.5360  0.5172
   105. (0.00007) RY*( 8) C   7           s(  0.02%)p99.99(  4.74%)d99.99( 95.24%)
   106. (0.00003) RY*( 9) C   7           s(  0.11%)p99.99( 15.31%)d99.99( 84.57%)
   107. (0.00232) RY*( 1) C   8           s(  2.30%)p40.25( 92.48%)d 2.27(  5.22%)
                                           -0.0000  0.0135  0.1510 -0.0012  0.0473
                                           -0.0340 -0.9588 -0.0007  0.0470 -0.1389
                                            0.0031  0.1531 -0.0547 -0.0803
   108. (0.00129) RY*( 2) C   8           s( 12.81%)p 5.73( 73.42%)d 1.07( 13.76%)
                                           -0.0000  0.0348  0.3563  0.0012  0.6343
                                           -0.0017  0.0427 -0.0178 -0.5742 -0.0315
                                           -0.3408 -0.0970 -0.0479  0.0936
   109. (0.00065) RY*( 3) C   8           s(  4.07%)p23.30( 94.79%)d 0.28(  1.15%)
                                            0.0000  0.0058  0.2016  0.0255 -0.7328
                                            0.0029 -0.0419  0.0168 -0.6388 -0.0015
                                           -0.0866 -0.0256  0.0557 -0.0143
   110. (0.00045) RY*( 4) C   8           s( 74.79%)p 0.13(  9.53%)d 0.21( 15.68%)
                                            0.0000 -0.0122  0.8647 -0.0058 -0.0463
                                            0.0003  0.1132 -0.0084  0.2833  0.1042
                                            0.3535 -0.1007  0.1030 -0.0178
   111. (0.00017) RY*( 5) C   8           s(  0.31%)p 0.24(  0.07%)d99.99( 99.62%)
                                           -0.0000  0.0003  0.0555  0.0013  0.0162
                                            0.0011  0.0171 -0.0026 -0.0129  0.7588
                                           -0.1613  0.5428 -0.1714 -0.2652
   112. (0.00004) RY*( 6) C   8           s(  3.92%)p 5.63( 22.07%)d18.86( 74.00%)
   113. (0.00004) RY*( 7) C   8           s(  0.06%)p30.07(  1.67%)d99.99( 98.27%)
   114. (0.00001) RY*( 8) C   8           s(  0.13%)p 8.83(  1.18%)d99.99( 98.69%)
   115. (0.00001) RY*( 9) C   8           s(  1.81%)p 2.64(  4.77%)d51.64( 93.42%)
   116. (0.00232) RY*( 1) C   9           s(  2.30%)p40.25( 92.48%)d 2.27(  5.22%)
                                           -0.0000  0.0135  0.1510  0.0012 -0.0473
                                           -0.0340 -0.9588 -0.0007  0.0470  0.1389
                                           -0.0031  0.1531 -0.0547 -0.0803
   117. (0.00129) RY*( 2) C   9           s( 12.81%)p 5.73( 73.42%)d 1.07( 13.76%)
                                           -0.0000  0.0348  0.3563 -0.0012 -0.6343
                                           -0.0017  0.0427 -0.0178 -0.5742  0.0315
                                            0.3408 -0.0970 -0.0479  0.0936
   118. (0.00065) RY*( 3) C   9           s(  4.07%)p23.30( 94.79%)d 0.28(  1.15%)
                                            0.0000  0.0058  0.2016 -0.0255  0.7328
                                            0.0029 -0.0419  0.0168 -0.6388  0.0015
                                            0.0866 -0.0256  0.0557 -0.0143
   119. (0.00045) RY*( 4) C   9           s( 74.79%)p 0.13(  9.53%)d 0.21( 15.68%)
                                           -0.0000 -0.0122  0.8647  0.0058  0.0463
                                            0.0003  0.1132 -0.0084  0.2833 -0.1042
                                           -0.3535 -0.1007  0.1030 -0.0178
   120. (0.00017) RY*( 5) C   9           s(  0.31%)p 0.24(  0.07%)d99.99( 99.62%)
                                           -0.0000  0.0003  0.0555 -0.0013 -0.0162
                                            0.0011  0.0171 -0.0026 -0.0129 -0.7588
                                            0.1613  0.5428 -0.1714 -0.2652
   121. (0.00004) RY*( 6) C   9           s(  3.92%)p 5.63( 22.07%)d18.86( 74.00%)
   122. (0.00004) RY*( 7) C   9           s(  0.06%)p30.07(  1.67%)d99.99( 98.27%)
   123. (0.00001) RY*( 8) C   9           s(  0.13%)p 8.83(  1.18%)d99.99( 98.69%)
   124. (0.00001) RY*( 9) C   9           s(  1.81%)p 2.64(  4.77%)d51.64( 93.42%)
   125. (0.00238) RY*( 1) C  10           s( 16.59%)p 4.84( 80.31%)d 0.19(  3.09%)
                                            0.0000 -0.0249  0.4066  0.0121  0.6833
                                            0.0115 -0.4610 -0.0156  0.3509 -0.1138
                                            0.0570 -0.0637 -0.0992  0.0290
   126. (0.00144) RY*( 2) C  10           s(  0.43%)p99.99( 85.43%)d32.97( 14.14%)
                                           -0.0000  0.0479  0.0446 -0.0452 -0.4897
                                           -0.0110 -0.1891 -0.0057  0.7593  0.1019
                                           -0.0732 -0.1534  0.2314 -0.2205
   127. (0.00085) RY*( 3) C  10           s(  0.37%)p99.99( 91.86%)d21.18(  7.77%)
                                            0.0000 -0.0262  0.0546  0.0160  0.2428
                                           -0.0166  0.8050 -0.0202  0.4590 -0.0144
                                            0.0565  0.1216 -0.2438 -0.0113
   128. (0.00046) RY*( 4) C  10           s( 55.71%)p 0.14(  8.01%)d 0.65( 36.27%)
                                           -0.0000  0.0072  0.7464 -0.0271 -0.2048
                                           -0.0025  0.0856  0.0099 -0.1732  0.0056
                                           -0.0954  0.5287  0.1676 -0.2145
   129. (0.00028) RY*( 5) C  10           s(  4.26%)p 0.19(  0.79%)d22.28( 94.95%)
                                           -0.0000  0.0029  0.2064 -0.0039 -0.0587
                                           -0.0092  0.0619 -0.0015  0.0228  0.4410
                                            0.5998 -0.0778  0.2836  0.5557
   130. (0.00019) RY*( 6) C  10           s( 22.59%)p 0.43(  9.75%)d 3.00( 67.67%)
                                           -0.0000  0.0103  0.4751 -0.0132 -0.2113
                                           -0.0060  0.1477  0.0103 -0.1752 -0.0527
                                           -0.0991 -0.7412 -0.3385  0.0094
   131. (0.00012) RY*( 7) C  10           s(  0.33%)p10.83(  3.58%)d99.99( 96.09%)
                                           -0.0000 -0.0081  0.0569 -0.0013  0.0830
                                           -0.0254  0.1598 -0.0201  0.0482 -0.3350
                                           -0.5308 -0.1103  0.5360  0.5172
   132. (0.00007) RY*( 8) C  10           s(  0.02%)p99.99(  4.74%)d99.99( 95.24%)
   133. (0.00003) RY*( 9) C  10           s(  0.11%)p99.99( 15.31%)d99.99( 84.57%)
   134. (0.00295) RY*( 1) C  11           s(  0.02%)p99.99( 91.43%)d99.99(  8.55%)
                                            0.0000 -0.0041  0.0137  0.0000  0.0000
                                            0.0309  0.6753  0.0270  0.6758  0.0000
                                            0.0000 -0.0072  0.1453  0.2535
   135. (0.00098) RY*( 2) C  11           s( 24.71%)p 2.45( 60.45%)d 0.60( 14.84%)
                                           -0.0000  0.0443  0.4951 -0.0000 -0.0000
                                           -0.0174 -0.5603  0.0140  0.5386 -0.0000
                                            0.0000 -0.0553 -0.3172  0.2115
   136. (0.00055) RY*( 3) C  11           s( 74.24%)p 0.22( 16.18%)d 0.13(  9.58%)
                                            0.0000 -0.0202  0.8614 -0.0000 -0.0000
                                           -0.0086  0.2705  0.0073 -0.2974  0.0000
                                           -0.0000  0.1199  0.2592 -0.1195
   137. (0.00054) RY*( 4) C  11           s(  0.00%)p 1.00( 98.67%)d 0.01(  1.33%)
                                           -0.0000 -0.0000  0.0000 -0.0400  0.9925
                                            0.0000 -0.0000 -0.0000 -0.0000  0.0860
                                           -0.0771  0.0000  0.0000 -0.0000
   138. (0.00014) RY*( 5) C  11           s(  0.00%)p 0.00(  0.00%)d 1.00(100.00%)
                                           -0.0000 -0.0000 -0.0000 -0.0004  0.0001
                                            0.0000 -0.0000  0.0000 -0.0000  0.6668
                                            0.7453 -0.0000 -0.0000 -0.0000
   139. (0.00004) RY*( 6) C  11           s(  0.00%)p 1.00(  1.41%)d69.77( 98.59%)
   140. (0.00004) RY*( 7) C  11           s(  0.60%)p36.50( 21.92%)d99.99( 77.48%)
   141. (0.00001) RY*( 8) C  11           s(  0.62%)p 1.68(  1.04%)d99.99( 98.34%)
   142. (0.00001) RY*( 9) C  11           s(  0.11%)p79.38(  8.78%)d99.99( 91.11%)
   143. (0.00074) RY*( 1) H  12           s(  0.96%)p99.99( 99.04%)
                                            0.0011  0.0978  0.0278  0.6634  0.7413
   144. (0.00065) RY*( 2) H  12           s( 45.79%)p 1.18( 54.21%)
                                            0.0125  0.6765  0.6709  0.1601 -0.2577
   145. (0.00040) RY*( 3) H  12           s( 49.55%)p 1.02( 50.45%)
                                            0.0112  0.7038 -0.4989 -0.4113  0.2939
   146. (0.00001) RY*( 4) H  12           s(  4.17%)p23.00( 95.83%)
   147. (0.00105) RY*( 1) H  13           s( 99.91%)p 0.00(  0.09%)
                                            0.0070  0.9995 -0.0227  0.0051  0.0195
   148. (0.00014) RY*( 2) H  13           s(  0.01%)p 1.00( 99.99%)
                                           -0.0036  0.0080  0.0834 -0.9949 -0.0563
   149. (0.00007) RY*( 3) H  13           s(  0.02%)p99.99( 99.98%)
   150. (0.00002) RY*( 4) H  13           s(  0.16%)p99.99( 99.84%)
   151. (0.00104) RY*( 1) H  14           s( 99.44%)p 0.01(  0.56%)
                                            0.0070  0.9972 -0.0081 -0.0512  0.0539
   152. (0.00012) RY*( 2) H  14           s(  0.43%)p99.99( 99.57%)
                                            0.0020  0.0657 -0.0596  0.2865 -0.9540
   153. (0.00006) RY*( 3) H  14           s(  0.03%)p99.99( 99.97%)
   154. (0.00002) RY*( 4) H  14           s(  0.20%)p99.99( 99.80%)
   155. (0.00180) RY*( 1) H  15           s( 99.71%)p 0.00(  0.29%)
                                            0.0024  0.9986 -0.0261 -0.0186 -0.0428
   156. (0.00007) RY*( 2) H  15           s(  0.16%)p99.99( 99.84%)
   157. (0.00006) RY*( 3) H  15           s(  0.01%)p99.99( 99.99%)
   158. (0.00002) RY*( 4) H  15           s(  0.21%)p99.99( 99.79%)
   159. (0.00180) RY*( 1) H  16           s( 99.71%)p 0.00(  0.29%)
                                            0.0024  0.9986  0.0261 -0.0186 -0.0428
   160. (0.00007) RY*( 2) H  16           s(  0.16%)p99.99( 99.84%)
   161. (0.00006) RY*( 3) H  16           s(  0.01%)p99.99( 99.99%)
   162. (0.00002) RY*( 4) H  16           s(  0.21%)p99.99( 99.79%)
   163. (0.00105) RY*( 1) H  17           s( 99.91%)p 0.00(  0.09%)
                                            0.0070  0.9995  0.0227  0.0051  0.0195
   164. (0.00014) RY*( 2) H  17           s(  0.01%)p 1.00( 99.99%)
                                           -0.0036  0.0080 -0.0834 -0.9949 -0.0563
   165. (0.00007) RY*( 3) H  17           s(  0.02%)p99.99( 99.98%)
   166. (0.00002) RY*( 4) H  17           s(  0.16%)p99.99( 99.84%)
   167. (0.00104) RY*( 1) H  18           s( 99.44%)p 0.01(  0.56%)
                                            0.0070  0.9972  0.0081 -0.0512  0.0539
   168. (0.00012) RY*( 2) H  18           s(  0.43%)p99.99( 99.57%)
                                            0.0020  0.0657  0.0596  0.2865 -0.9540
   169. (0.00006) RY*( 3) H  18           s(  0.03%)p99.99( 99.97%)
   170. (0.00002) RY*( 4) H  18           s(  0.20%)p99.99( 99.80%)
   171. (0.00074) RY*( 1) H  19           s(  0.96%)p99.99( 99.04%)
                                            0.0011  0.0978 -0.0278  0.6634  0.7413
   172. (0.00065) RY*( 2) H  19           s( 45.79%)p 1.18( 54.21%)
                                            0.0125  0.6765 -0.6709  0.1601 -0.2577
   173. (0.00040) RY*( 3) H  19           s( 49.55%)p 1.02( 50.45%)
                                            0.0112  0.7038  0.4989 -0.4113  0.2939
   174. (0.00001) RY*( 4) H  19           s(  4.17%)p23.00( 95.83%)
   175. (0.00105) RY*( 1) H  20           s( 99.97%)p 0.00(  0.03%)
                                            0.0047  0.9998  0.0102 -0.0140 -0.0069
   176. (0.00005) RY*( 2) H  20           s(  0.01%)p99.99( 99.99%)
   177. (0.00005) RY*( 3) H  20           s(  0.01%)p 1.00( 99.99%)
   178. (0.00002) RY*( 4) H  20           s(  0.11%)p99.99( 99.89%)
   179. (0.00101) RY*( 1) H  21           s( 99.80%)p 0.00(  0.20%)
                                            0.0028  0.9990 -0.0068 -0.0440  0.0053
   180. (0.00009) RY*( 2) H  21           s(  0.14%)p99.99( 99.86%)
   181. (0.00007) RY*( 3) H  21           s(  0.02%)p99.99( 99.98%)
   182. (0.00002) RY*( 4) H  21           s(  0.12%)p99.99( 99.88%)
   183. (0.00084) RY*( 1) H  22           s( 99.41%)p 0.01(  0.59%)
                                            0.0043  0.9970 -0.0408  0.0646  0.0098
   184. (0.00007) RY*( 2) H  22           s(  0.00%)p 1.00(100.00%)
   185. (0.00007) RY*( 3) H  22           s(  0.07%)p99.99( 99.93%)
   186. (0.00002) RY*( 4) H  22           s(  0.61%)p99.99( 99.39%)
   187. (0.00101) RY*( 1) H  23           s( 99.80%)p 0.00(  0.20%)
                                            0.0028  0.9990  0.0068 -0.0440  0.0053
   188. (0.00009) RY*( 2) H  23           s(  0.14%)p99.99( 99.86%)
   189. (0.00007) RY*( 3) H  23           s(  0.02%)p99.99( 99.98%)
   190. (0.00002) RY*( 4) H  23           s(  0.12%)p99.99( 99.88%)
   191. (0.00084) RY*( 1) H  24           s( 99.41%)p 0.01(  0.59%)
                                            0.0043  0.9970  0.0408  0.0646  0.0098
   192. (0.00007) RY*( 2) H  24           s(  0.00%)p 1.00(100.00%)
   193. (0.00007) RY*( 3) H  24           s(  0.07%)p99.99( 99.93%)
   194. (0.00002) RY*( 4) H  24           s(  0.61%)p99.99( 99.39%)
   195. (0.00105) RY*( 1) H  25           s( 99.97%)p 0.00(  0.03%)
                                            0.0047  0.9998 -0.0102 -0.0140 -0.0069
   196. (0.00005) RY*( 2) H  25           s(  0.01%)p99.99( 99.99%)
   197. (0.00005) RY*( 3) H  25           s(  0.01%)p 1.00( 99.99%)
   198. (0.00002) RY*( 4) H  25           s(  0.11%)p99.99( 99.89%)
   199. (0.00083) RY*( 1) H  26           s( 99.29%)p 0.01(  0.71%)
                                            0.0035  0.9964  0.0000  0.0239  0.0808
   200. (0.00006) RY*( 2) H  26           s(  0.00%)p 1.00(100.00%)
   201. (0.00006) RY*( 3) H  26           s(  0.72%)p99.99( 99.28%)
   202. (0.00002) RY*( 4) H  26           s(  0.08%)p99.99( 99.92%)
   203. (0.00085) RY*( 1) H  27           s( 99.06%)p 0.01(  0.94%)
                                            0.0036  0.9953  0.0000 -0.0913 -0.0320
   204. (0.00007) RY*( 2) H  27           s(  0.00%)p 1.00(100.00%)
   205. (0.00006) RY*( 3) H  27           s(  0.94%)p99.99( 99.06%)
   206. (0.00002) RY*( 4) H  27           s(  0.08%)p99.99( 99.92%)
   207. (0.00709) BD*( 1) O   1 - C   2  
                ( 32.05%)   0.5661* O   1 s( 31.94%)p 2.13( 68.00%)d 0.00(  0.07%)
                                           -0.0001  0.5651  0.0020 -0.8084  0.0006
                                           -0.1440  0.0009  0.0759 -0.0016  0.0138
                                           -0.0096 -0.0053  0.0157 -0.0108
                ( 67.95%)  -0.8243* C   2 s( 20.68%)p 3.82( 79.03%)d 0.01(  0.29%)
                                            0.0000  0.4526  0.0446  0.8819  0.0406
                                            0.0969  0.0006 -0.0387 -0.0013  0.0102
                                           -0.0036  0.0002  0.0455 -0.0265
   208. (0.00244) BD*( 1) O   1 - H  12  
                ( 25.11%)   0.5011* O   1 s( 20.19%)p 3.95( 79.73%)d 0.00(  0.08%)
                                           -0.0001 -0.4489 -0.0192 -0.4628 -0.0315
                                            0.5727  0.0093 -0.5040 -0.0101  0.0082
                                           -0.0068  0.0225  0.0141 -0.0043
                ( 74.89%)  -0.8654* H  12 s( 99.54%)p 0.00(  0.46%)
                                           -0.9977  0.0037  0.0389 -0.0417  0.0368
   209. (0.01315) BD*( 1) C   2 - C   3  
                ( 50.55%)   0.7110* C   2 s( 30.68%)p 2.26( 69.28%)d 0.00(  0.04%)
                                            0.0002  0.5539 -0.0026 -0.3688  0.0148
                                            0.5820 -0.0153 -0.4665 -0.0065 -0.0107
                                            0.0086 -0.0136 -0.0056 -0.0002
                ( 49.45%)  -0.7032* C   3 s( 26.69%)p 2.75( 73.27%)d 0.00(  0.05%)
                                            0.0002  0.5162  0.0188  0.3599  0.0145
                                           -0.5875 -0.0155  0.5073 -0.0133 -0.0120
                                            0.0094 -0.0146 -0.0055  0.0005
   210. (0.01430) BD*( 1) C   2 - H  13  
                ( 39.77%)   0.6306* C   2 s( 24.41%)p 3.09( 75.53%)d 0.00(  0.06%)
                                            0.0001 -0.4940  0.0116  0.2226 -0.0106
                                           -0.0597  0.0175 -0.8377 -0.0019  0.0012
                                            0.0112 -0.0026 -0.0003 -0.0211
                ( 60.23%)  -0.7761* H  13 s( 99.90%)p 0.00(  0.10%)
                                           -0.9995  0.0062 -0.0087  0.0013  0.0297
   211. (0.01282) BD*( 1) C   2 - H  14  
                ( 39.17%)   0.6258* C   2 s( 24.25%)p 3.12( 75.69%)d 0.00(  0.06%)
                                           -0.0000  0.4924 -0.0056 -0.1763  0.0130
                                           -0.8045  0.0021 -0.2798  0.0100  0.0090
                                            0.0035  0.0120 -0.0173 -0.0071
                ( 60.83%)  -0.7800* H  14 s( 99.90%)p 0.00(  0.10%)
                                            0.9995 -0.0060  0.0071  0.0292  0.0100
   212. (0.01391) BD*( 1) C   3 - C   4  
                ( 50.00%)   0.7071* C   3 s( 25.39%)p 2.94( 74.57%)d 0.00(  0.05%)
                                            0.0001  0.5038 -0.0042 -0.8598  0.0051
                                           -0.0735 -0.0202  0.0112 -0.0227  0.0021
                                           -0.0022 -0.0002  0.0181 -0.0108
                ( 50.00%)  -0.7071* C   4 s( 25.39%)p 2.94( 74.57%)d 0.00(  0.05%)
                                            0.0001  0.5038 -0.0042  0.8598 -0.0051
                                           -0.0735 -0.0202  0.0112 -0.0227 -0.0021
                                            0.0022 -0.0002  0.0181 -0.0108
   213. (0.01504) BD*( 1) C   3 - C  10  
                ( 48.47%)   0.6962* C   3 s( 26.58%)p 2.76( 73.37%)d 0.00(  0.05%)
                                           -0.0001 -0.5155  0.0106 -0.2380 -0.0274
                                           -0.7915  0.0104 -0.2224  0.0166 -0.0075
                                           -0.0032 -0.0100  0.0151  0.0092
                ( 51.53%)  -0.7179* C  10 s( 24.57%)p 3.07( 75.36%)d 0.00(  0.06%)
                                           -0.0001 -0.4957  0.0074  0.1287 -0.0422
                                            0.8400  0.0081  0.1706  0.0242 -0.0116
                                           -0.0030 -0.0077  0.0179  0.0108
   214. (0.00983) BD*( 1) C   3 - H  15  
                ( 36.64%)   0.6053* C   3 s( 21.21%)p 3.71( 78.74%)d 0.00(  0.05%)
                                           -0.0003  0.4606  0.0023  0.2714  0.0001
                                           -0.1475 -0.0025 -0.8318  0.0062 -0.0031
                                           -0.0111  0.0068  0.0013  0.0178
                ( 63.36%)  -0.7960* H  15 s( 99.90%)p 0.00(  0.10%)
                                            0.9995 -0.0014 -0.0117  0.0037  0.0297
   215. (0.01315) BD*( 1) C   4 - C   5  
                ( 49.45%)   0.7032* C   4 s( 26.69%)p 2.75( 73.27%)d 0.00(  0.05%)
                                           -0.0002 -0.5162 -0.0188  0.3599  0.0145
                                            0.5875  0.0155 -0.5073  0.0133 -0.0120
                                            0.0094  0.0146  0.0055 -0.0005
                ( 50.55%)  -0.7110* C   5 s( 30.68%)p 2.26( 69.28%)d 0.00(  0.04%)
                                           -0.0002 -0.5539  0.0026 -0.3688  0.0148
                                           -0.5820  0.0153  0.4665  0.0065 -0.0107
                                            0.0086  0.0136  0.0056  0.0002
   216. (0.01504) BD*( 1) C   4 - C   7  
                ( 48.47%)   0.6962* C   4 s( 26.58%)p 2.76( 73.37%)d 0.00(  0.05%)
                                           -0.0001 -0.5155  0.0106  0.2380  0.0274
                                           -0.7915  0.0104 -0.2224  0.0166  0.0075
                                            0.0032 -0.0100  0.0151  0.0092
                ( 51.53%)  -0.7179* C   7 s( 24.57%)p 3.07( 75.36%)d 0.00(  0.06%)
                                           -0.0001 -0.4957  0.0074 -0.1287  0.0422
                                            0.8400  0.0081  0.1706  0.0242  0.0116
                                            0.0030 -0.0077  0.0179  0.0108
   217. (0.00983) BD*( 1) C   4 - H  16  
                ( 36.64%)   0.6053* C   4 s( 21.21%)p 3.71( 78.74%)d 0.00(  0.05%)
                                           -0.0003  0.4606  0.0023 -0.2714 -0.0001
                                           -0.1475 -0.0025 -0.8318  0.0062  0.0031
                                            0.0111  0.0068  0.0013  0.0178
                ( 63.36%)  -0.7960* H  16 s( 99.90%)p 0.00(  0.10%)
                                            0.9995 -0.0014  0.0117  0.0037  0.0297
   218. (0.00709) BD*( 1) C   5 - O   6  
                ( 67.95%)   0.8243* C   5 s( 20.68%)p 3.82( 79.03%)d 0.01(  0.29%)
                                            0.0000  0.4526  0.0446 -0.8819 -0.0406
                                            0.0969  0.0006 -0.0387 -0.0013 -0.0102
                                            0.0036  0.0002  0.0455 -0.0265
                ( 32.05%)  -0.5661* O   6 s( 31.94%)p 2.13( 68.00%)d 0.00(  0.07%)
                                           -0.0001  0.5651  0.0020  0.8084 -0.0006
                                           -0.1440  0.0009  0.0759 -0.0016 -0.0138
                                            0.0096 -0.0053  0.0157 -0.0108
   219. (0.01430) BD*( 1) C   5 - H  17  
                ( 39.77%)   0.6306* C   5 s( 24.41%)p 3.09( 75.53%)d 0.00(  0.06%)
                                            0.0001 -0.4940  0.0116 -0.2226  0.0106
                                           -0.0597  0.0175 -0.8377 -0.0019 -0.0012
                                           -0.0112 -0.0026 -0.0003 -0.0211
                ( 60.23%)  -0.7761* H  17 s( 99.90%)p 0.00(  0.10%)
                                           -0.9995  0.0062  0.0087  0.0013  0.0297
   220. (0.01282) BD*( 1) C   5 - H  18  
                ( 39.17%)   0.6258* C   5 s( 24.25%)p 3.12( 75.69%)d 0.00(  0.06%)
                                           -0.0000  0.4924 -0.0056  0.1763 -0.0130
                                           -0.8045  0.0021 -0.2798  0.0100 -0.0090
                                           -0.0035  0.0120 -0.0173 -0.0071
                ( 60.83%)  -0.7800* H  18 s( 99.90%)p 0.00(  0.10%)
                                            0.9995 -0.0060 -0.0071  0.0292  0.0100
   221. (0.00244) BD*( 1) O   6 - H  19  
                ( 25.11%)   0.5011* O   6 s( 20.19%)p 3.95( 79.73%)d 0.00(  0.08%)
                                           -0.0001 -0.4489 -0.0192  0.4628  0.0315
                                            0.5727  0.0093 -0.5040 -0.0101 -0.0082
                                            0.0068  0.0225  0.0141 -0.0043
                ( 74.89%)  -0.8654* H  19 s( 99.54%)p 0.00(  0.46%)
                                           -0.9977  0.0037 -0.0389 -0.0417  0.0368
   222. (0.00995) BD*( 1) C   7 - C   8  
                ( 49.28%)   0.7020* C   7 s( 25.06%)p 2.99( 74.88%)d 0.00(  0.06%)
                                           -0.0000 -0.5006  0.0057 -0.1284  0.0491
                                           -0.1458 -0.0218 -0.8415 -0.0125 -0.0024
                                           -0.0111 -0.0052 -0.0005 -0.0199
                ( 50.72%)  -0.7122* C   8 s( 26.80%)p 2.73( 73.15%)d 0.00(  0.05%)
                                           -0.0003 -0.5176  0.0102  0.2472  0.0357
                                            0.1763 -0.0109  0.7986 -0.0082 -0.0018
                                           -0.0080 -0.0084 -0.0001 -0.0198
   223. (0.00853) BD*( 1) C   7 - C  11  
                ( 48.76%)   0.6983* C   7 s( 24.43%)p 3.09( 75.52%)d 0.00(  0.05%)
                                            0.0000  0.4942 -0.0105  0.5583 -0.0452
                                            0.4739  0.0287 -0.4641 -0.0254  0.0137
                                           -0.0151 -0.0060  0.0077 -0.0036
                ( 51.24%)  -0.7158* C  11 s( 25.56%)p 2.91( 74.38%)d 0.00(  0.05%)
                                            0.0002  0.5055 -0.0106 -0.7062 -0.0308
                                           -0.3536  0.0274  0.3435 -0.0214  0.0146
                                           -0.0135 -0.0112  0.0038 -0.0032
   224. (0.00927) BD*( 1) C   7 - H  20  
                ( 36.07%)   0.6006* C   7 s( 25.52%)p 2.92( 74.45%)d 0.00(  0.03%)
                                           -0.0001  0.5048  0.0201 -0.8073  0.0109
                                            0.2166  0.0047 -0.2139  0.0027 -0.0064
                                            0.0073 -0.0014  0.0133 -0.0073
                ( 63.93%)  -0.7996* H  20 s( 99.90%)p 0.00(  0.10%)
                                            0.9995 -0.0051  0.0294 -0.0078  0.0078
   225. (0.00713) BD*( 1) C   8 - C   9  
                ( 50.00%)   0.7071* C   8 s( 26.06%)p 2.84( 73.90%)d 0.00(  0.05%)
                                           -0.0001 -0.5104  0.0002 -0.8563 -0.0058
                                            0.0009 -0.0082 -0.0660 -0.0353  0.0013
                                            0.0018 -0.0005 -0.0187  0.0105
                ( 50.00%)  -0.7071* C   9 s( 26.06%)p 2.84( 73.90%)d 0.00(  0.05%)
                                           -0.0001 -0.5104  0.0002  0.8563  0.0058
                                            0.0009 -0.0082 -0.0660 -0.0353 -0.0013
                                           -0.0018 -0.0005 -0.0187  0.0105
   226. (0.00638) BD*( 1) C   8 - H  21  
                ( 38.59%)   0.6212* C   8 s( 23.58%)p 3.24( 76.38%)d 0.00(  0.04%)
                                           -0.0001  0.4856  0.0031 -0.3330 -0.0094
                                           -0.5920  0.0253  0.5492  0.0141  0.0095
                                           -0.0081 -0.0137 -0.0068  0.0005
                ( 61.41%)  -0.7836* H  21 s( 99.92%)p 0.00(  0.08%)
                                            0.9996 -0.0020  0.0132  0.0149 -0.0207
   227. (0.00549) BD*( 1) C   8 - H  22  
                ( 37.17%)   0.6097* C   8 s( 23.37%)p 3.28( 76.59%)d 0.00(  0.04%)
                                           -0.0001  0.4833  0.0083 -0.3056 -0.0086
                                            0.7856 -0.0151  0.2344  0.0146 -0.0110
                                           -0.0031  0.0065 -0.0130 -0.0083
                ( 62.83%)  -0.7926* H  22 s( 99.91%)p 0.00(  0.09%)
                                            0.9995 -0.0020  0.0127 -0.0263 -0.0094
   228. (0.00995) BD*( 1) C   9 - C  10  
                ( 50.72%)   0.7122* C   9 s( 26.80%)p 2.73( 73.15%)d 0.00(  0.05%)
                                           -0.0003 -0.5176  0.0102 -0.2472 -0.0357
                                            0.1763 -0.0109  0.7986 -0.0082  0.0018
                                            0.0080 -0.0084 -0.0001 -0.0198
                ( 49.28%)  -0.7020* C  10 s( 25.06%)p 2.99( 74.88%)d 0.00(  0.06%)
                                           -0.0000 -0.5006  0.0057  0.1284 -0.0491
                                           -0.1458 -0.0218 -0.8415 -0.0125  0.0024
                                            0.0111 -0.0052 -0.0005 -0.0199
   229. (0.00638) BD*( 1) C   9 - H  23  
                ( 38.59%)   0.6212* C   9 s( 23.58%)p 3.24( 76.38%)d 0.00(  0.04%)
                                           -0.0001  0.4856  0.0031  0.3330  0.0094
                                           -0.5920  0.0253  0.5492  0.0141 -0.0095
                                            0.0081 -0.0137 -0.0068  0.0005
                ( 61.41%)  -0.7836* H  23 s( 99.92%)p 0.00(  0.08%)
                                            0.9996 -0.0020 -0.0132  0.0149 -0.0207
   230. (0.00549) BD*( 1) C   9 - H  24  
                ( 37.17%)   0.6097* C   9 s( 23.37%)p 3.28( 76.59%)d 0.00(  0.04%)
                                            0.0001 -0.4833 -0.0083 -0.3056 -0.0086
                                           -0.7856  0.0151 -0.2344 -0.0146 -0.0110
                                           -0.0031 -0.0065  0.0130  0.0083
                ( 62.83%)  -0.7926* H  24 s( 99.91%)p 0.00(  0.09%)
                                           -0.9995  0.0020  0.0127  0.0263  0.0094
   231. (0.00853) BD*( 1) C  10 - C  11  
                ( 48.76%)   0.6983* C  10 s( 24.43%)p 3.09( 75.52%)d 0.00(  0.05%)
                                           -0.0000 -0.4942  0.0105  0.5583 -0.0452
                                           -0.4739 -0.0287  0.4641  0.0254  0.0137
                                           -0.0151  0.0060 -0.0077  0.0036
                ( 51.24%)  -0.7158* C  11 s( 25.56%)p 2.91( 74.38%)d 0.00(  0.05%)
                                           -0.0002 -0.5055  0.0106 -0.7062 -0.0308
                                            0.3536 -0.0274 -0.3435  0.0214  0.0146
                                           -0.0135  0.0112 -0.0038  0.0032
   232. (0.00927) BD*( 1) C  10 - H  25  
                ( 36.07%)   0.6006* C  10 s( 25.52%)p 2.92( 74.45%)d 0.00(  0.03%)
                                            0.0001 -0.5048 -0.0201 -0.8073  0.0109
                                           -0.2166 -0.0047  0.2139 -0.0027 -0.0064
                                            0.0073  0.0014 -0.0133  0.0073
                ( 63.93%)  -0.7996* H  25 s( 99.90%)p 0.00(  0.10%)
                                           -0.9995  0.0051  0.0294  0.0078 -0.0078
   233. (0.00561) BD*( 1) C  11 - H  26  
                ( 37.38%)   0.6114* C  11 s( 24.50%)p 3.08( 75.47%)d 0.00(  0.04%)
                                            0.0001 -0.4948 -0.0102  0.0000 -0.0000
                                           -0.8549  0.0021 -0.1506  0.0339  0.0000
                                           -0.0000 -0.0086  0.0154  0.0076
                ( 62.62%)  -0.7914* H  26 s( 99.91%)p 0.00(  0.09%)
                                           -0.9995  0.0026 -0.0000  0.0302  0.0015
   234. (0.00611) BD*( 1) C  11 - H  27  
                ( 37.86%)   0.6153* C  11 s( 24.08%)p 3.15( 75.88%)d 0.00(  0.04%)
                                           -0.0001  0.4906  0.0081 -0.0000  0.0000
                                           -0.1324  0.0359 -0.8602  0.0009  0.0000
                                            0.0000  0.0088 -0.0010  0.0180
                ( 62.14%)  -0.7883* H  27 s( 99.91%)p 0.00(  0.09%)
                                            0.9995 -0.0027  0.0000 -0.0007  0.0302


 NHO Directionality and "Bond Bending" (deviations from line of nuclear centers)

         [Thresholds for printing:  angular deviation  >  1.0 degree]
                                    hybrid p-character > 25.0%
                                    orbital occupancy  >  0.10e

                                Line of Centers        Hybrid 1              Hybrid 2
                                ---------------  -------------------   ------------------
                NBO               Theta   Phi    Theta   Phi    Dev    Theta   Phi    Dev
 ========================================================================================
     1. BD (   1) O   1 - C   2    86.0  188.4    84.8  190.0   2.0     92.5    6.0   2.8
     2. BD (   1) O   1 - H  12    54.2  304.7    56.0  310.3   5.0      --     --    --
     3. BD (   1) C   2 - C   3   124.5  123.1   125.3  122.0   1.2     55.2  301.8   1.1
     4. BD (   1) C   2 - H  13    18.2  168.1    14.4  168.7   3.8      --     --    --
     5. BD (   1) C   2 - H  14   108.8  254.3   108.2  258.5   4.0      --     --    --
     6. BD (   1) C   3 - C   4    90.0  180.0    90.8  186.3   6.3     90.8  353.7   6.3
     7. BD (   1) C   3 - C  10    76.8   76.8    76.0   71.2   5.5    102.9  264.2   7.2
     9. BD (   1) C   4 - C   5    55.5  236.9    55.2  238.2   1.1    125.3   58.0   1.2
    10. BD (   1) C   4 - C   7    76.8  103.2    76.0  108.8   5.5    102.9  275.8   7.2
    12. BD (   1) C   5 - O   6    94.0  171.6    92.5  174.0   2.8     84.8  350.0   2.0
    13. BD (   1) C   5 - H  17    18.2   11.9    14.4   11.3   3.8      --     --    --
    14. BD (   1) C   5 - H  18   108.8  285.7   108.2  281.5   4.0      --     --    --
    15. BD (   1) O   6 - H  19    54.2  235.3    56.0  229.7   5.0      --     --    --
    16. BD (   1) C   7 - C   8    17.3   40.1    12.2   64.7   8.0    157.5  210.3   6.2
    17. BD (   1) C   7 - C  11   118.4   33.5   124.3   44.4  11.0     68.2  203.9  10.9
    19. BD (   1) C   8 - C   9    90.0    0.0    83.3    0.5   6.7     83.3  179.5   6.7
    20. BD (   1) C   8 - H  21    50.7  239.2    49.6  238.9   1.1      --     --    --
    21. BD (   1) C   8 - H  22    74.7  112.0    73.3  112.2   1.4      --     --    --
    22. BD (   1) C   9 - C  10   162.7  319.9   157.5  329.7   6.2     12.2  115.3   8.0
    23. BD (   1) C   9 - H  23    50.7  300.8    49.6  301.1   1.1      --     --    --
    24. BD (   1) C   9 - H  24    74.7   68.0    73.3   67.8   1.4      --     --    --
    25. BD (   1) C  10 - C  11   118.4  146.5   124.3  135.6  11.0     68.2  336.1  10.9
    27. BD (   1) C  11 - H  26    80.0   90.0    82.2   90.0   2.2      --     --    --
    28. BD (   1) C  11 - H  27   171.2  270.0   173.6  270.0   2.4      --     --    --
    40. LP (   1) O   1             --     --    124.9   52.0   --       --     --    --
    41. LP (   2) O   1             --     --     41.1   92.6   --       --     --    --
    42. LP (   1) O   6             --     --    124.9  128.0   --       --     --    --
    43. LP (   2) O   6             --     --     41.1   87.4   --       --     --    --


 Second Order Perturbation Theory Analysis of Fock Matrix in NBO Basis

     Threshold for printing:   0.25 kcal/mol
                                                                              E(2)  E(j)-E(i) F(i,j)
         Donor NBO (i)                     Acceptor NBO (j)                 kcal/mol   a.u.    a.u. 
 ===================================================================================================

 within unit  1
   1. BD (   1) O   1 - C   2        /144. RY*(   2) H  12                    0.27    2.00    0.029
   1. BD (   1) O   1 - C   2        /212. BD*(   1) C   3 - C   4            1.09    1.21    0.046
   2. BD (   1) O   1 - H  12        / 55. RY*(   3) C   2                    0.32    1.61    0.029
   2. BD (   1) O   1 - H  12        /209. BD*(   1) C   2 - C   3            1.48    1.12    0.051
   3. BD (   1) C   2 - C   3        / 72. RY*(   2) C   4                    0.50    1.51    0.035
   3. BD (   1) C   2 - C   3        /125. RY*(   1) C  10                    0.37    1.46    0.029
   3. BD (   1) C   2 - C   3        /208. BD*(   1) O   1 - H  12            0.82    1.06    0.037
   3. BD (   1) C   2 - C   3        /210. BD*(   1) C   2 - H  13            0.30    1.04    0.022
   3. BD (   1) C   2 - C   3        /211. BD*(   1) C   2 - H  14            0.31    1.04    0.023
   3. BD (   1) C   2 - C   3        /212. BD*(   1) C   3 - C   4            0.59    0.98    0.030
   3. BD (   1) C   2 - C   3        /213. BD*(   1) C   3 - C  10            0.67    1.00    0.033
   3. BD (   1) C   2 - C   3        /214. BD*(   1) C   3 - H  15            0.33    1.08    0.024
   3. BD (   1) C   2 - C   3        /231. BD*(   1) C  10 - C  11            0.56    1.01    0.030
   4. BD (   1) C   2 - H  13        / 45. RY*(   2) O   1                    0.27    1.80    0.028
   4. BD (   1) C   2 - H  13        / 63. RY*(   2) C   3                    0.28    1.42    0.025
   4. BD (   1) C   2 - H  13        /209. BD*(   1) C   2 - C   3            0.29    0.92    0.021
   4. BD (   1) C   2 - H  13        /214. BD*(   1) C   3 - H  15            1.38    0.99    0.047
   5. BD (   1) C   2 - H  14        / 44. RY*(   1) O   1                    0.26    1.81    0.028
   5. BD (   1) C   2 - H  14        /209. BD*(   1) C   2 - C   3            0.33    0.91    0.022
   5. BD (   1) C   2 - H  14        /213. BD*(   1) C   3 - C  10            1.91    0.90    0.053
   6. BD (   1) C   3 - C   4        / 55. RY*(   3) C   2                    0.36    1.45    0.029
   6. BD (   1) C   3 - C   4        / 82. RY*(   3) C   5                    0.36    1.45    0.029
   6. BD (   1) C   3 - C   4        /207. BD*(   1) O   1 - C   2            1.05    0.85    0.038
   6. BD (   1) C   3 - C   4        /209. BD*(   1) C   2 - C   3            0.44    0.96    0.026
   6. BD (   1) C   3 - C   4        /213. BD*(   1) C   3 - C  10            0.51    0.94    0.028
   6. BD (   1) C   3 - C   4        /214. BD*(   1) C   3 - H  15            0.37    1.03    0.025
   6. BD (   1) C   3 - C   4        /215. BD*(   1) C   4 - C   5            0.44    0.96    0.026
   6. BD (   1) C   3 - C   4        /216. BD*(   1) C   4 - C   7            0.51    0.94    0.028
   6. BD (   1) C   3 - C   4        /217. BD*(   1) C   4 - H  16            0.37    1.03    0.025
   6. BD (   1) C   3 - C   4        /218. BD*(   1) C   5 - O   6            1.05    0.85    0.038
   6. BD (   1) C   3 - C   4        /224. BD*(   1) C   7 - H  20            1.01    1.09    0.042
   6. BD (   1) C   3 - C   4        /232. BD*(   1) C  10 - H  25            1.01    1.09    0.042
   7. BD (   1) C   3 - C  10        / 53. RY*(   1) C   2                    0.28    1.38    0.025
   7. BD (   1) C   3 - C  10        / 54. RY*(   2) C   2                    0.32    1.73    0.030
   7. BD (   1) C   3 - C  10        / 73. RY*(   3) C   4                    0.42    1.47    0.032
   7. BD (   1) C   3 - C  10        /116. RY*(   1) C   9                    0.54    1.62    0.038
   7. BD (   1) C   3 - C  10        /134. RY*(   1) C  11                    0.40    1.70    0.033
   7. BD (   1) C   3 - C  10        /209. BD*(   1) C   2 - C   3            0.59    0.96    0.030
   7. BD (   1) C   3 - C  10        /211. BD*(   1) C   2 - H  14            0.81    0.99    0.036
   7. BD (   1) C   3 - C  10        /212. BD*(   1) C   3 - C   4            0.62    0.93    0.030
   7. BD (   1) C   3 - C  10        /214. BD*(   1) C   3 - H  15            0.40    1.03    0.026
   7. BD (   1) C   3 - C  10        /215. BD*(   1) C   4 - C   5            0.61    0.96    0.031
   7. BD (   1) C   3 - C  10        /217. BD*(   1) C   4 - H  16            0.33    1.03    0.023
   7. BD (   1) C   3 - C  10        /228. BD*(   1) C   9 - C  10            0.42    0.96    0.025
   7. BD (   1) C   3 - C  10        /230. BD*(   1) C   9 - H  24            0.78    1.06    0.037
   7. BD (   1) C   3 - C  10        /231. BD*(   1) C  10 - C  11            0.37    0.96    0.024
   7. BD (   1) C   3 - C  10        /232. BD*(   1) C  10 - H  25            0.40    1.09    0.026
   7. BD (   1) C   3 - C  10        /233. BD*(   1) C  11 - H  26            1.14    1.07    0.044
   8. BD (   1) C   3 - H  15        / 71. RY*(   1) C   4                    0.34    1.49    0.029
   8. BD (   1) C   3 - H  15        /126. RY*(   2) C  10                    0.26    1.65    0.026
   8. BD (   1) C   3 - H  15        /207. BD*(   1) O   1 - C   2            0.29    0.76    0.019
   8. BD (   1) C   3 - H  15        /210. BD*(   1) C   2 - H  13            1.81    0.89    0.051
   8. BD (   1) C   3 - H  15        /213. BD*(   1) C   3 - C  10            0.33    0.85    0.021
   8. BD (   1) C   3 - H  15        /215. BD*(   1) C   4 - C   5            0.69    0.87    0.031
   8. BD (   1) C   3 - H  15        /216. BD*(   1) C   4 - C   7            0.28    0.85    0.020
   8. BD (   1) C   3 - H  15        /228. BD*(   1) C   9 - C  10            1.60    0.87    0.047
   9. BD (   1) C   4 - C   5        / 63. RY*(   2) C   3                    0.50    1.51    0.035
   9. BD (   1) C   4 - C   5        / 98. RY*(   1) C   7                    0.37    1.46    0.029
   9. BD (   1) C   4 - C   5        /212. BD*(   1) C   3 - C   4            0.59    0.98    0.030
   9. BD (   1) C   4 - C   5        /216. BD*(   1) C   4 - C   7            0.67    1.00    0.033
   9. BD (   1) C   4 - C   5        /217. BD*(   1) C   4 - H  16            0.33    1.08    0.024
   9. BD (   1) C   4 - C   5        /219. BD*(   1) C   5 - H  17            0.30    1.04    0.022
   9. BD (   1) C   4 - C   5        /220. BD*(   1) C   5 - H  18            0.31    1.04    0.023
   9. BD (   1) C   4 - C   5        /221. BD*(   1) O   6 - H  19            0.82    1.06    0.037
   9. BD (   1) C   4 - C   5        /223. BD*(   1) C   7 - C  11            0.56    1.01    0.030
  10. BD (   1) C   4 - C   7        / 64. RY*(   3) C   3                    0.42    1.47    0.032
  10. BD (   1) C   4 - C   7        / 80. RY*(   1) C   5                    0.28    1.38    0.025
  10. BD (   1) C   4 - C   7        / 81. RY*(   2) C   5                    0.32    1.73    0.030
  10. BD (   1) C   4 - C   7        /107. RY*(   1) C   8                    0.54    1.62    0.038
  10. BD (   1) C   4 - C   7        /134. RY*(   1) C  11                    0.40    1.70    0.033
  10. BD (   1) C   4 - C   7        /209. BD*(   1) C   2 - C   3            0.61    0.96    0.031
  10. BD (   1) C   4 - C   7        /212. BD*(   1) C   3 - C   4            0.62    0.93    0.030
  10. BD (   1) C   4 - C   7        /214. BD*(   1) C   3 - H  15            0.33    1.03    0.023
  10. BD (   1) C   4 - C   7        /215. BD*(   1) C   4 - C   5            0.59    0.96    0.030
  10. BD (   1) C   4 - C   7        /217. BD*(   1) C   4 - H  16            0.40    1.03    0.026
  10. BD (   1) C   4 - C   7        /220. BD*(   1) C   5 - H  18            0.81    0.99    0.036
  10. BD (   1) C   4 - C   7        /222. BD*(   1) C   7 - C   8            0.42    0.96    0.025
  10. BD (   1) C   4 - C   7        /223. BD*(   1) C   7 - C  11            0.37    0.96    0.024
  10. BD (   1) C   4 - C   7        /224. BD*(   1) C   7 - H  20            0.40    1.09    0.026
  10. BD (   1) C   4 - C   7        /227. BD*(   1) C   8 - H  22            0.78    1.06    0.037
  10. BD (   1) C   4 - C   7        /233. BD*(   1) C  11 - H  26            1.14    1.07    0.044
  11. BD (   1) C   4 - H  16        / 62. RY*(   1) C   3                    0.34    1.49    0.029
  11. BD (   1) C   4 - H  16        / 99. RY*(   2) C   7                    0.26    1.65    0.026
  11. BD (   1) C   4 - H  16        /209. BD*(   1) C   2 - C   3            0.69    0.87    0.031
  11. BD (   1) C   4 - H  16        /213. BD*(   1) C   3 - C  10            0.28    0.85    0.020
  11. BD (   1) C   4 - H  16        /216. BD*(   1) C   4 - C   7            0.33    0.85    0.021
  11. BD (   1) C   4 - H  16        /218. BD*(   1) C   5 - O   6            0.29    0.76    0.019
  11. BD (   1) C   4 - H  16        /219. BD*(   1) C   5 - H  17            1.81    0.89    0.051
  11. BD (   1) C   4 - H  16        /222. BD*(   1) C   7 - C   8            1.60    0.87    0.047
  12. BD (   1) C   5 - O   6        /172. RY*(   2) H  19                    0.27    2.00    0.029
  12. BD (   1) C   5 - O   6        /212. BD*(   1) C   3 - C   4            1.09    1.21    0.046
  13. BD (   1) C   5 - H  17        / 72. RY*(   2) C   4                    0.28    1.42    0.025
  13. BD (   1) C   5 - H  17        / 90. RY*(   2) O   6                    0.27    1.80    0.028
  13. BD (   1) C   5 - H  17        /215. BD*(   1) C   4 - C   5            0.29    0.92    0.021
  13. BD (   1) C   5 - H  17        /217. BD*(   1) C   4 - H  16            1.38    0.99    0.047
  14. BD (   1) C   5 - H  18        / 89. RY*(   1) O   6                    0.26    1.81    0.028
  14. BD (   1) C   5 - H  18        /215. BD*(   1) C   4 - C   5            0.33    0.91    0.022
  14. BD (   1) C   5 - H  18        /216. BD*(   1) C   4 - C   7            1.91    0.90    0.053
  15. BD (   1) O   6 - H  19        / 82. RY*(   3) C   5                    0.32    1.61    0.029
  15. BD (   1) O   6 - H  19        /215. BD*(   1) C   4 - C   5            1.48    1.12    0.051
  16. BD (   1) C   7 - C   8        / 71. RY*(   1) C   4                    0.57    1.57    0.038
  16. BD (   1) C   7 - C   8        /118. RY*(   3) C   9                    0.33    1.19    0.025
  16. BD (   1) C   7 - C   8        /134. RY*(   1) C  11                    0.35    1.69    0.031
  16. BD (   1) C   7 - C   8        /216. BD*(   1) C   4 - C   7            0.45    0.93    0.026
  16. BD (   1) C   7 - C   8        /217. BD*(   1) C   4 - H  16            0.87    1.02    0.038
  16. BD (   1) C   7 - C   8        /223. BD*(   1) C   7 - C  11            0.48    0.95    0.027
  16. BD (   1) C   7 - C   8        /224. BD*(   1) C   7 - H  20            0.44    1.08    0.028
  16. BD (   1) C   7 - C   8        /225. BD*(   1) C   8 - C   9            0.33    0.95    0.022
  16. BD (   1) C   7 - C   8        /226. BD*(   1) C   8 - H  21            0.29    1.05    0.022
  16. BD (   1) C   7 - C   8        /227. BD*(   1) C   8 - H  22            0.32    1.05    0.023
  16. BD (   1) C   7 - C   8        /229. BD*(   1) C   9 - H  23            0.47    1.05    0.028
  16. BD (   1) C   7 - C   8        /230. BD*(   1) C   9 - H  24            0.43    1.05    0.027
  16. BD (   1) C   7 - C   8        /234. BD*(   1) C  11 - H  27            1.26    1.06    0.046
  17. BD (   1) C   7 - C  11        / 72. RY*(   2) C   4                    0.30    1.43    0.026
  17. BD (   1) C   7 - C  11        /108. RY*(   2) C   8                    0.36    1.43    0.029
  17. BD (   1) C   7 - C  11        /126. RY*(   2) C  10                    0.34    1.71    0.031
  17. BD (   1) C   7 - C  11        /215. BD*(   1) C   4 - C   5            1.93    0.93    0.054
  17. BD (   1) C   7 - C  11        /216. BD*(   1) C   4 - C   7            0.45    0.92    0.026
  17. BD (   1) C   7 - C  11        /222. BD*(   1) C   7 - C   8            0.47    0.94    0.027
  17. BD (   1) C   7 - C  11        /224. BD*(   1) C   7 - H  20            0.54    1.06    0.030
  17. BD (   1) C   7 - C  11        /226. BD*(   1) C   8 - H  21            1.42    1.03    0.048
  17. BD (   1) C   7 - C  11        /231. BD*(   1) C  10 - C  11            0.50    0.93    0.027
  17. BD (   1) C   7 - C  11        /232. BD*(   1) C  10 - H  25            2.00    1.06    0.058
  17. BD (   1) C   7 - C  11        /233. BD*(   1) C  11 - H  26            0.29    1.04    0.022
  17. BD (   1) C   7 - C  11        /234. BD*(   1) C  11 - H  27            0.27    1.04    0.021
  18. BD (   1) C   7 - H  20        /212. BD*(   1) C   3 - C   4            1.23    0.82    0.040
  18. BD (   1) C   7 - H  20        /216. BD*(   1) C   4 - C   7            0.26    0.84    0.019
  18. BD (   1) C   7 - H  20        /223. BD*(   1) C   7 - C  11            0.27    0.86    0.019
  18. BD (   1) C   7 - H  20        /225. BD*(   1) C   8 - C   9            1.03    0.85    0.038
  18. BD (   1) C   7 - H  20        /231. BD*(   1) C  10 - C  11            0.74    0.86    0.032
  19. BD (   1) C   8 - C   9        /222. BD*(   1) C   7 - C   8            0.36    0.94    0.023
  19. BD (   1) C   8 - C   9        /224. BD*(   1) C   7 - H  20            1.20    1.06    0.045
  19. BD (   1) C   8 - C   9        /226. BD*(   1) C   8 - H  21            0.31    1.03    0.023
  19. BD (   1) C   8 - C   9        /227. BD*(   1) C   8 - H  22            0.27    1.04    0.021
  19. BD (   1) C   8 - C   9        /228. BD*(   1) C   9 - C  10            0.36    0.94    0.023
  19. BD (   1) C   8 - C   9        /229. BD*(   1) C   9 - H  23            0.31    1.03    0.023
  19. BD (   1) C   8 - C   9        /230. BD*(   1) C   9 - H  24            0.27    1.04    0.021
  19. BD (   1) C   8 - C   9        /232. BD*(   1) C  10 - H  25            1.20    1.06    0.045
  20. BD (   1) C   8 - H  21        /223. BD*(   1) C   7 - C  11            1.06    0.86    0.038
  20. BD (   1) C   8 - H  21        /228. BD*(   1) C   9 - C  10            0.38    0.86    0.023
  20. BD (   1) C   8 - H  21        /230. BD*(   1) C   9 - H  24            0.40    0.96    0.025
  21. BD (   1) C   8 - H  22        /116. RY*(   1) C   9                    0.27    1.50    0.026
  21. BD (   1) C   8 - H  22        /216. BD*(   1) C   4 - C   7            1.67    0.83    0.047
  21. BD (   1) C   8 - H  22        /222. BD*(   1) C   7 - C   8            0.26    0.85    0.019
  21. BD (   1) C   8 - H  22        /228. BD*(   1) C   9 - C  10            0.34    0.85    0.021
  21. BD (   1) C   8 - H  22        /229. BD*(   1) C   9 - H  23            0.53    0.94    0.028
  21. BD (   1) C   8 - H  22        /230. BD*(   1) C   9 - H  24            0.26    0.95    0.020
  22. BD (   1) C   9 - C  10        / 62. RY*(   1) C   3                    0.57    1.57    0.038
  22. BD (   1) C   9 - C  10        /109. RY*(   3) C   8                    0.33    1.19    0.025
  22. BD (   1) C   9 - C  10        /134. RY*(   1) C  11                    0.35    1.69    0.031
  22. BD (   1) C   9 - C  10        /213. BD*(   1) C   3 - C  10            0.45    0.93    0.026
  22. BD (   1) C   9 - C  10        /214. BD*(   1) C   3 - H  15            0.87    1.02    0.038
  22. BD (   1) C   9 - C  10        /225. BD*(   1) C   8 - C   9            0.33    0.95    0.022
  22. BD (   1) C   9 - C  10        /226. BD*(   1) C   8 - H  21            0.47    1.05    0.028
  22. BD (   1) C   9 - C  10        /227. BD*(   1) C   8 - H  22            0.43    1.05    0.027
  22. BD (   1) C   9 - C  10        /229. BD*(   1) C   9 - H  23            0.29    1.05    0.022
  22. BD (   1) C   9 - C  10        /230. BD*(   1) C   9 - H  24            0.32    1.05    0.023
  22. BD (   1) C   9 - C  10        /231. BD*(   1) C  10 - C  11            0.48    0.95    0.027
  22. BD (   1) C   9 - C  10        /232. BD*(   1) C  10 - H  25            0.44    1.08    0.028
  22. BD (   1) C   9 - C  10        /234. BD*(   1) C  11 - H  27            1.26    1.06    0.046
  23. BD (   1) C   9 - H  23        /222. BD*(   1) C   7 - C   8            0.38    0.86    0.023
  23. BD (   1) C   9 - H  23        /227. BD*(   1) C   8 - H  22            0.40    0.96    0.025
  23. BD (   1) C   9 - H  23        /231. BD*(   1) C  10 - C  11            1.06    0.86    0.038
  24. BD (   1) C   9 - H  24        /107. RY*(   1) C   8                    0.27    1.50    0.026
  24. BD (   1) C   9 - H  24        /213. BD*(   1) C   3 - C  10            1.67    0.83    0.047
  24. BD (   1) C   9 - H  24        /222. BD*(   1) C   7 - C   8            0.34    0.85    0.021
  24. BD (   1) C   9 - H  24        /226. BD*(   1) C   8 - H  21            0.53    0.94    0.028
  24. BD (   1) C   9 - H  24        /227. BD*(   1) C   8 - H  22            0.26    0.95    0.020
  24. BD (   1) C   9 - H  24        /228. BD*(   1) C   9 - C  10            0.26    0.85    0.019
  25. BD (   1) C  10 - C  11        / 63. RY*(   2) C   3                    0.30    1.43    0.026
  25. BD (   1) C  10 - C  11        / 99. RY*(   2) C   7                    0.34    1.71    0.031
  25. BD (   1) C  10 - C  11        /117. RY*(   2) C   9                    0.36    1.43    0.029
  25. BD (   1) C  10 - C  11        /209. BD*(   1) C   2 - C   3            1.93    0.93    0.054
  25. BD (   1) C  10 - C  11        /213. BD*(   1) C   3 - C  10            0.45    0.92    0.026
  25. BD (   1) C  10 - C  11        /223. BD*(   1) C   7 - C  11            0.50    0.93    0.027
  25. BD (   1) C  10 - C  11        /224. BD*(   1) C   7 - H  20            2.00    1.06    0.058
  25. BD (   1) C  10 - C  11        /228. BD*(   1) C   9 - C  10            0.47    0.94    0.027
  25. BD (   1) C  10 - C  11        /229. BD*(   1) C   9 - H  23            1.42    1.03    0.048
  25. BD (   1) C  10 - C  11        /232. BD*(   1) C  10 - H  25            0.54    1.06    0.030
  25. BD (   1) C  10 - C  11        /233. BD*(   1) C  11 - H  26            0.29    1.04    0.022
  25. BD (   1) C  10 - C  11        /234. BD*(   1) C  11 - H  27            0.27    1.04    0.021
  26. BD (   1) C  10 - H  25        /212. BD*(   1) C   3 - C   4            1.23    0.82    0.040
  26. BD (   1) C  10 - H  25        /213. BD*(   1) C   3 - C  10            0.26    0.84    0.019
  26. BD (   1) C  10 - H  25        /223. BD*(   1) C   7 - C  11            0.74    0.86    0.032
  26. BD (   1) C  10 - H  25        /225. BD*(   1) C   8 - C   9            1.03    0.85    0.038
  26. BD (   1) C  10 - H  25        /231. BD*(   1) C  10 - C  11            0.27    0.86    0.019
  27. BD (   1) C  11 - H  26        /213. BD*(   1) C   3 - C  10            1.13    0.83    0.039
  27. BD (   1) C  11 - H  26        /216. BD*(   1) C   4 - C   7            1.13    0.83    0.039
  28. BD (   1) C  11 - H  27        /222. BD*(   1) C   7 - C   8            1.09    0.85    0.038
  28. BD (   1) C  11 - H  27        /228. BD*(   1) C   9 - C  10            1.09    0.85    0.038
  29. CR (   1) O   1                / 53. RY*(   1) C   2                    0.40   19.80    0.112
  29. CR (   1) O   1                / 55. RY*(   3) C   2                    0.44   19.88    0.118
  29. CR (   1) O   1                / 57. RY*(   5) C   2                    0.32   20.44    0.103
  30. CR (   1) C   2                / 63. RY*(   2) C   3                    0.64   11.04    0.106
  30. CR (   1) C   2                /147. RY*(   1) H  13                    0.38   10.59    0.081
  30. CR (   1) C   2                /151. RY*(   1) H  14                    0.37   10.54    0.078
  30. CR (   1) C   2                /207. BD*(   1) O   1 - C   2            0.60   10.42    0.100
  30. CR (   1) C   2                /209. BD*(   1) C   2 - C   3            0.35   10.54    0.077
  31. CR (   1) C   3                / 74. RY*(   4) C   4                    0.27   11.08    0.069
  31. CR (   1) C   3                /127. RY*(   3) C  10                    0.53   10.89    0.096
  31. CR (   1) C   3                /155. RY*(   1) H  15                    0.40   10.47    0.081
  32. CR (   1) C   4                / 65. RY*(   4) C   3                    0.27   11.08    0.069
  32. CR (   1) C   4                /100. RY*(   3) C   7                    0.53   10.89    0.096
  32. CR (   1) C   4                /159. RY*(   1) H  16                    0.40   10.47    0.081
  33. CR (   1) C   5                / 72. RY*(   2) C   4                    0.64   11.04    0.106
  33. CR (   1) C   5                /163. RY*(   1) H  17                    0.38   10.59    0.081
  33. CR (   1) C   5                /167. RY*(   1) H  18                    0.37   10.54    0.078
  33. CR (   1) C   5                /215. BD*(   1) C   4 - C   5            0.35   10.54    0.077
  33. CR (   1) C   5                /218. BD*(   1) C   5 - O   6            0.60   10.42    0.100
  34. CR (   1) O   6                / 80. RY*(   1) C   5                    0.40   19.80    0.112
  34. CR (   1) O   6                / 82. RY*(   3) C   5                    0.44   19.88    0.118
  34. CR (   1) O   6                / 84. RY*(   5) C   5                    0.32   20.44    0.103
  35. CR (   1) C   7                / 73. RY*(   3) C   4                    0.58   10.95    0.101
  35. CR (   1) C   7                /109. RY*(   3) C   8                    0.53   10.69    0.095
  35. CR (   1) C   7                /137. RY*(   4) C  11                    0.44   10.66    0.086
  35. CR (   1) C   7                /175. RY*(   1) H  20                    0.38   10.43    0.079
  36. CR (   1) C   8                / 99. RY*(   2) C   7                    0.25   11.21    0.067
  36. CR (   1) C   8                /100. RY*(   3) C   7                    0.40   10.86    0.083
  36. CR (   1) C   8                /118. RY*(   3) C   9                    0.34   10.68    0.077
  36. CR (   1) C   8                /179. RY*(   1) H  21                    0.34   10.49    0.075
  36. CR (   1) C   8                /183. RY*(   1) H  22                    0.38   10.47    0.079
  37. CR (   1) C   9                /109. RY*(   3) C   8                    0.34   10.68    0.077
  37. CR (   1) C   9                /126. RY*(   2) C  10                    0.25   11.21    0.067
  37. CR (   1) C   9                /127. RY*(   3) C  10                    0.40   10.86    0.083
  37. CR (   1) C   9                /187. RY*(   1) H  23                    0.34   10.49    0.075
  37. CR (   1) C   9                /191. RY*(   1) H  24                    0.38   10.47    0.079
  38. CR (   1) C  10                / 64. RY*(   3) C   3                    0.58   10.95    0.101
  38. CR (   1) C  10                /118. RY*(   3) C   9                    0.53   10.69    0.095
  38. CR (   1) C  10                /137. RY*(   4) C  11                    0.44   10.66    0.086
  38. CR (   1) C  10                /195. RY*(   1) H  25                    0.38   10.43    0.079
  39. CR (   1) C  11                / 98. RY*(   1) C   7                    0.35   10.87    0.078
  39. CR (   1) C  11                /125. RY*(   1) C  10                    0.35   10.87    0.078
  39. CR (   1) C  11                /199. RY*(   1) H  26                    0.35   10.45    0.076
  39. CR (   1) C  11                /203. RY*(   1) H  27                    0.34   10.46    0.076
  40. LP (   1) O   1                / 53. RY*(   1) C   2                    0.53    1.41    0.035
  40. LP (   1) O   1                /145. RY*(   3) H  12                    0.35    1.80    0.032
  40. LP (   1) O   1                /209. BD*(   1) C   2 - C   3            0.34    1.00    0.023
  40. LP (   1) O   1                /210. BD*(   1) C   2 - H  13            0.78    1.02    0.036
  40. LP (   1) O   1                /211. BD*(   1) C   2 - H  14            0.50    1.03    0.029
  40. LP (   1) O   1                /212. BD*(   1) C   3 - C   4            0.28    0.97    0.021
  41. LP (   2) O   1                / 56. RY*(   4) C   2                    0.63    2.53    0.051
  41. LP (   2) O   1                /143. RY*(   1) H  12                    1.01    1.97    0.057
  41. LP (   2) O   1                /210. BD*(   1) C   2 - H  13            2.75    0.76    0.058
  41. LP (   2) O   1                /211. BD*(   1) C   2 - H  14            3.26    0.76    0.063
  42. LP (   1) O   6                / 80. RY*(   1) C   5                    0.53    1.41    0.035
  42. LP (   1) O   6                /173. RY*(   3) H  19                    0.35    1.80    0.032
  42. LP (   1) O   6                /212. BD*(   1) C   3 - C   4            0.28    0.97    0.021
  42. LP (   1) O   6                /215. BD*(   1) C   4 - C   5            0.34    1.00    0.023
  42. LP (   1) O   6                /219. BD*(   1) C   5 - H  17            0.78    1.02    0.036
  42. LP (   1) O   6                /220. BD*(   1) C   5 - H  18            0.50    1.03    0.029
  43. LP (   2) O   6                / 83. RY*(   4) C   5                    0.63    2.53    0.051
  43. LP (   2) O   6                /171. RY*(   1) H  19                    1.01    1.97    0.057
  43. LP (   2) O   6                /219. BD*(   1) C   5 - H  17            2.75    0.76    0.058
  43. LP (   2) O   6                /220. BD*(   1) C   5 - H  18            3.26    0.76    0.063


 Natural Bond Orbitals (Summary):

                                                            Principal Delocalizations
           NBO                        Occupancy    Energy   (geminal,vicinal,remote)
 ====================================================================================
 Molecular unit  1  (C9H16O2)
     1. BD (   1) O   1 - C   2          0.99731    -1.01665  212(v),144(v)
     2. BD (   1) O   1 - H  12          0.99451    -0.89003  209(v),55(v)
     3. BD (   1) C   2 - C   3          0.99058    -0.78753  208(v),213(g),212(g),231(v)
                                                    72(v),125(v),214(g),211(g)
                                                    210(g)
     4. BD (   1) C   2 - H  13          0.99332    -0.69426  214(v),209(g),63(v),45(v)
     5. BD (   1) C   2 - H  14          0.99314    -0.68825  213(v),209(g),44(v)
     6. BD (   1) C   3 - C   4          0.98168    -0.73258  207(v),218(v),224(v),232(v)
                                                    213(g),216(g),209(g),215(g)
                                                    214(g),217(g),55(v),82(v)
     7. BD (   1) C   3 - C  10          0.98406    -0.73490  233(v),211(v),230(v),212(g)
                                                    215(v),209(g),116(v),73(v)
                                                    228(g),214(g),232(g),134(v)
                                                    231(g),217(v),54(v),53(v)
     8. BD (   1) C   3 - H  15          0.98487    -0.64499  210(v),228(v),215(v),71(v)
                                                    213(g),207(v),216(v),126(v)
     9. BD (   1) C   4 - C   5          0.99058    -0.78753  221(v),216(g),212(g),223(v)
                                                    63(v),98(v),217(g),220(g)
                                                    219(g)
    10. BD (   1) C   4 - C   7          0.98406    -0.73490  233(v),220(v),227(v),212(g)
                                                    209(v),215(g),107(v),64(v)
                                                    222(g),217(g),224(g),134(v)
                                                    223(g),214(v),81(v),80(v)
    11. BD (   1) C   4 - H  16          0.98487    -0.64499  219(v),222(v),209(v),62(v)
                                                    216(g),218(v),213(v),99(v)
    12. BD (   1) C   5 - O   6          0.99731    -1.01665  212(v),172(v)
    13. BD (   1) C   5 - H  17          0.99332    -0.69426  217(v),215(g),72(v),90(v)
    14. BD (   1) C   5 - H  18          0.99314    -0.68825  216(v),215(g),89(v)
    15. BD (   1) O   6 - H  19          0.99451    -0.89003  215(v),82(v)
    16. BD (   1) C   7 - C   8          0.98814    -0.72412  234(v),217(v),71(v),223(g)
                                                    229(v),216(g),224(g),230(v)
                                                    134(v),118(v),225(g),227(g)
                                                    226(g)
    17. BD (   1) C   7 - C  11          0.98400    -0.70691  232(v),215(v),226(v),224(g)
                                                    231(g),222(g),216(g),108(v)
                                                    126(v),72(v),233(g),234(g)
    18. BD (   1) C   7 - H  20          0.98884    -0.63160  212(v),225(v),231(v),223(g)
                                                    216(g)
    19. BD (   1) C   8 - C   9          0.99139    -0.70950  224(v),232(v),222(g),228(g)
                                                    226(g),229(g),227(g),230(g)
    20. BD (   1) C   8 - H  21          0.99222    -0.63132  223(v),230(v),228(v)
    21. BD (   1) C   8 - H  22          0.99048    -0.62301  216(v),229(v),228(v),116(v)
                                                    222(g),230(v)
    22. BD (   1) C   9 - C  10          0.98814    -0.72412  234(v),214(v),62(v),231(g)
                                                    226(v),213(g),232(g),227(v)
                                                    134(v),109(v),225(g),230(g)
                                                    229(g)
    23. BD (   1) C   9 - H  23          0.99222    -0.63132  231(v),227(v),222(v)
    24. BD (   1) C   9 - H  24          0.99048    -0.62301  213(v),226(v),222(v),107(v)
                                                    228(g),227(v)
    25. BD (   1) C  10 - C  11          0.98400    -0.70692  224(v),209(v),229(v),232(g)
                                                    223(g),228(g),213(g),117(v)
                                                    99(v),63(v),233(g),234(g)
    26. BD (   1) C  10 - H  25          0.98884    -0.63160  212(v),225(v),223(v),231(g)
                                                    213(g)
    27. BD (   1) C  11 - H  26          0.99038    -0.61908  213(v),216(v)
    28. BD (   1) C  11 - H  27          0.99106    -0.62131  222(v),228(v)
    29. CR (   1) O   1                  0.99987   -19.16012  55(v),53(v),57(v)
    30. CR (   1) C   2                  0.99948   -10.31058  63(v),207(g),147(v),151(v)
                                                    209(g)
    31. CR (   1) C   3                  0.99947   -10.23667  127(v),155(v),74(v)
    32. CR (   1) C   4                  0.99947   -10.23667  100(v),159(v),65(v)
    33. CR (   1) C   5                  0.99948   -10.31058  72(v),218(g),163(v),167(v)
                                                    215(g)
    34. CR (   1) O   6                  0.99987   -19.16012  82(v),80(v),84(v)
    35. CR (   1) C   7                  0.99947   -10.21725  73(v),109(v),137(v),175(v)
    36. CR (   1) C   8                  0.99956   -10.20957  100(v),183(v),118(v),179(v)
                                                    99(v)
    37. CR (   1) C   9                  0.99956   -10.20957  127(v),191(v),109(v),187(v)
                                                    126(v)
    38. CR (   1) C  10                  0.99947   -10.21725  64(v),118(v),137(v),195(v)
    39. CR (   1) C  11                  0.99953   -10.19693  98(v),125(v),199(v),203(v)
    40. LP (   1) O   1                  0.99116    -0.77328  210(v),53(v),211(v),145(v)
                                                    209(v),212(r)
    41. LP (   2) O   1                  0.98224    -0.50709  211(v),210(v),143(v),56(v)
    42. LP (   1) O   6                  0.99116    -0.77328  219(v),80(v),220(v),173(v)
                                                    215(v),212(r)
    43. LP (   2) O   6                  0.98224    -0.50709  220(v),219(v),171(v),83(v)
    44. RY*(   1) O   1                  0.00083     1.11974   
    45. RY*(   2) O   1                  0.00077     1.10651   
    46. RY*(   3) O   1                  0.00006     1.54944   
    47. RY*(   4) O   1                  0.00002     1.04814   
    48. RY*(   5) O   1                  0.00000     2.49124   
    49. RY*(   6) O   1                  0.00000     2.49093   
    50. RY*(   7) O   1                  0.00000     2.84427   
    51. RY*(   8) O   1                  0.00001     2.80149   
    52. RY*(   9) O   1                  0.00000     2.55845   
    53. RY*(   1) C   2                  0.00186     0.64112   
    54. RY*(   2) C   2                  0.00136     0.99501   
    55. RY*(   3) C   2                  0.00125     0.71892   
    56. RY*(   4) C   2                  0.00077     2.02245   
    57. RY*(   5) C   2                  0.00028     1.28371   
    58. RY*(   6) C   2                  0.00023     1.40988   
    59. RY*(   7) C   2                  0.00013     1.55683   
    60. RY*(   8) C   2                  0.00002     1.72709   
    61. RY*(   9) C   2                  0.00001     2.02676   
    62. RY*(   1) C   3                  0.00291     0.84436   
    63. RY*(   2) C   3                  0.00194     0.72603   
    64. RY*(   3) C   3                  0.00132     0.73517   
    65. RY*(   4) C   3                  0.00112     0.83933   
    66. RY*(   5) C   3                  0.00025     1.86635   
    67. RY*(   6) C   3                  0.00017     1.85713   
    68. RY*(   7) C   3                  0.00010     1.97637   
    69. RY*(   8) C   3                  0.00007     1.99813   
    70. RY*(   9) C   3                  0.00002     2.12707   
    71. RY*(   1) C   4                  0.00291     0.84436   
    72. RY*(   2) C   4                  0.00194     0.72603   
    73. RY*(   3) C   4                  0.00132     0.73517   
    74. RY*(   4) C   4                  0.00112     0.83933   
    75. RY*(   5) C   4                  0.00025     1.86635   
    76. RY*(   6) C   4                  0.00017     1.85713   
    77. RY*(   7) C   4                  0.00010     1.97637   
    78. RY*(   8) C   4                  0.00007     1.99813   
    79. RY*(   9) C   4                  0.00002     2.12707   
    80. RY*(   1) C   5                  0.00186     0.64112   
    81. RY*(   2) C   5                  0.00136     0.99501   
    82. RY*(   3) C   5                  0.00125     0.71892   
    83. RY*(   4) C   5                  0.00077     2.02245   
    84. RY*(   5) C   5                  0.00028     1.28371   
    85. RY*(   6) C   5                  0.00023     1.40988   
    86. RY*(   7) C   5                  0.00013     1.55683   
    87. RY*(   8) C   5                  0.00002     1.72709   
    88. RY*(   9) C   5                  0.00001     2.02676   
    89. RY*(   1) O   6                  0.00083     1.11974   
    90. RY*(   2) O   6                  0.00077     1.10652   
    91. RY*(   3) O   6                  0.00006     1.54944   
    92. RY*(   4) O   6                  0.00002     1.04814   
    93. RY*(   5) O   6                  0.00000     2.49124   
    94. RY*(   6) O   6                  0.00000     2.49093   
    95. RY*(   7) O   6                  0.00000     2.84427   
    96. RY*(   8) O   6                  0.00001     2.80149   
    97. RY*(   9) O   6                  0.00000     2.55845   
    98. RY*(   1) C   7                  0.00238     0.67575   
    99. RY*(   2) C   7                  0.00144     1.00100   
   100. RY*(   3) C   7                  0.00085     0.64854   
   101. RY*(   4) C   7                  0.00046     1.23886   
   102. RY*(   5) C   7                  0.00028     1.83603   
   103. RY*(   6) C   7                  0.00019     1.62384   
   104. RY*(   7) C   7                  0.00012     2.02827   
   105. RY*(   8) C   7                  0.00007     2.05716   
   106. RY*(   9) C   7                  0.00003     1.97733   
   107. RY*(   1) C   8                  0.00232     0.88181   
   108. RY*(   2) C   8                  0.00129     0.71945   
   109. RY*(   3) C   8                  0.00065     0.46968   
   110. RY*(   4) C   8                  0.00045     1.03618   
   111. RY*(   5) C   8                  0.00017     1.88230   
   112. RY*(   6) C   8                  0.00004     1.62764   
   113. RY*(   7) C   8                  0.00004     2.10885   
   114. RY*(   8) C   8                  0.00001     2.13383   
   115. RY*(   9) C   8                  0.00001     2.15184   
   116. RY*(   1) C   9                  0.00232     0.88181   
   117. RY*(   2) C   9                  0.00129     0.71945   
   118. RY*(   3) C   9                  0.00065     0.46968   
   119. RY*(   4) C   9                  0.00045     1.03618   
   120. RY*(   5) C   9                  0.00017     1.88230   
   121. RY*(   6) C   9                  0.00004     1.62764   
   122. RY*(   7) C   9                  0.00004     2.10885   
   123. RY*(   8) C   9                  0.00001     2.13383   
   124. RY*(   9) C   9                  0.00001     2.15184   
   125. RY*(   1) C  10                  0.00238     0.67575   
   126. RY*(   2) C  10                  0.00144     1.00100   
   127. RY*(   3) C  10                  0.00085     0.64854   
   128. RY*(   4) C  10                  0.00046     1.23886   
   129. RY*(   5) C  10                  0.00028     1.83603   
   130. RY*(   6) C  10                  0.00019     1.62384   
   131. RY*(   7) C  10                  0.00012     2.02827   
   132. RY*(   8) C  10                  0.00007     2.05716   
   133. RY*(   9) C  10                  0.00003     1.97733   
   134. RY*(   1) C  11                  0.00295     0.96434   
   135. RY*(   2) C  11                  0.00098     0.81393   
   136. RY*(   3) C  11                  0.00055     0.89241   
   137. RY*(   4) C  11                  0.00054     0.44160   
   138. RY*(   5) C  11                  0.00014     1.87645   
   139. RY*(   6) C  11                  0.00004     2.12701   
   140. RY*(   7) C  11                  0.00004     1.71702   
   141. RY*(   8) C  11                  0.00001     2.03854   
   142. RY*(   9) C  11                  0.00001     2.16547   
   143. RY*(   1) H  12                  0.00074     1.46539   
   144. RY*(   2) H  12                  0.00065     0.98306   
   145. RY*(   3) H  12                  0.00040     1.02546   
   146. RY*(   4) H  12                  0.00001     2.14282   
   147. RY*(   1) H  13                  0.00105     0.28410   
   148. RY*(   2) H  13                  0.00014     1.65917   
   149. RY*(   3) H  13                  0.00007     1.71138   
   150. RY*(   4) H  13                  0.00002     2.10448   
   151. RY*(   1) H  14                  0.00104     0.23068   
   152. RY*(   2) H  14                  0.00012     1.60488   
   153. RY*(   3) H  14                  0.00006     1.75180   
   154. RY*(   4) H  14                  0.00002     2.09649   
   155. RY*(   1) H  15                  0.00180     0.23100   
   156. RY*(   2) H  15                  0.00007     1.80547   
   157. RY*(   3) H  15                  0.00006     1.78029   
   158. RY*(   4) H  15                  0.00002     2.19953   
   159. RY*(   1) H  16                  0.00180     0.23100   
   160. RY*(   2) H  16                  0.00007     1.80547   
   161. RY*(   3) H  16                  0.00006     1.78029   
   162. RY*(   4) H  16                  0.00002     2.19953   
   163. RY*(   1) H  17                  0.00105     0.28410   
   164. RY*(   2) H  17                  0.00014     1.65917   
   165. RY*(   3) H  17                  0.00007     1.71138   
   166. RY*(   4) H  17                  0.00002     2.10448   
   167. RY*(   1) H  18                  0.00104     0.23068   
   168. RY*(   2) H  18                  0.00012     1.60488   
   169. RY*(   3) H  18                  0.00006     1.75180   
   170. RY*(   4) H  18                  0.00002     2.09650   
   171. RY*(   1) H  19                  0.00074     1.46539   
   172. RY*(   2) H  19                  0.00065     0.98307   
   173. RY*(   3) H  19                  0.00040     1.02546   
   174. RY*(   4) H  19                  0.00001     2.14282   
   175. RY*(   1) H  20                  0.00105     0.21396   
   176. RY*(   2) H  20                  0.00005     1.76496   
   177. RY*(   3) H  20                  0.00005     1.77450   
   178. RY*(   4) H  20                  0.00002     2.24348   
   179. RY*(   1) H  21                  0.00101     0.28221   
   180. RY*(   2) H  21                  0.00009     1.84749   
   181. RY*(   3) H  21                  0.00007     1.64624   
   182. RY*(   4) H  21                  0.00002     2.15745   
   183. RY*(   1) H  22                  0.00084     0.25859   
   184. RY*(   2) H  22                  0.00007     1.73694   
   185. RY*(   3) H  22                  0.00007     1.72086   
   186. RY*(   4) H  22                  0.00002     2.17220   
   187. RY*(   1) H  23                  0.00101     0.28221   
   188. RY*(   2) H  23                  0.00009     1.84749   
   189. RY*(   3) H  23                  0.00007     1.64624   
   190. RY*(   4) H  23                  0.00002     2.15745   
   191. RY*(   1) H  24                  0.00084     0.25859   
   192. RY*(   2) H  24                  0.00007     1.73694   
   193. RY*(   3) H  24                  0.00007     1.72086   
   194. RY*(   4) H  24                  0.00002     2.17220   
   195. RY*(   1) H  25                  0.00105     0.21396   
   196. RY*(   2) H  25                  0.00005     1.76496   
   197. RY*(   3) H  25                  0.00005     1.77450   
   198. RY*(   4) H  25                  0.00002     2.24347   
   199. RY*(   1) H  26                  0.00083     0.25800   
   200. RY*(   2) H  26                  0.00006     1.64112   
   201. RY*(   3) H  26                  0.00006     1.85181   
   202. RY*(   4) H  26                  0.00002     2.13216   
   203. RY*(   1) H  27                  0.00085     0.26452   
   204. RY*(   2) H  27                  0.00007     1.63093   
   205. RY*(   3) H  27                  0.00006     1.83937   
   206. RY*(   4) H  27                  0.00002     2.13685   
   207. BD*(   1) O   1 - C   2          0.00709     0.11273   
   208. BD*(   1) O   1 - H  12          0.00244     0.26987   
   209. BD*(   1) C   2 - C   3          0.01315     0.22518   
   210. BD*(   1) C   2 - H  13          0.01430     0.24853   
   211. BD*(   1) C   2 - H  14          0.01282     0.25524   
   212. BD*(   1) C   3 - C   4          0.01391     0.19224   
   213. BD*(   1) C   3 - C  10          0.01504     0.20949   
   214. BD*(   1) C   3 - H  15          0.00983     0.29543   
   215. BD*(   1) C   4 - C   5          0.01315     0.22518   
   216. BD*(   1) C   4 - C   7          0.01504     0.20949   
   217. BD*(   1) C   4 - H  16          0.00983     0.29543   
   218. BD*(   1) C   5 - O   6          0.00709     0.11273   
   219. BD*(   1) C   5 - H  17          0.01430     0.24853   
   220. BD*(   1) C   5 - H  18          0.01282     0.25524   
   221. BD*(   1) O   6 - H  19          0.00244     0.26987   
   222. BD*(   1) C   7 - C   8          0.00995     0.22856   
   223. BD*(   1) C   7 - C  11          0.00853     0.22657   
   224. BD*(   1) C   7 - H  20          0.00927     0.35357   
   225. BD*(   1) C   8 - C   9          0.00713     0.22222   
   226. BD*(   1) C   8 - H  21          0.00638     0.32123   
   227. BD*(   1) C   8 - H  22          0.00549     0.32554   
   228. BD*(   1) C   9 - C  10          0.00995     0.22856   
   229. BD*(   1) C   9 - H  23          0.00638     0.32123   
   230. BD*(   1) C   9 - H  24          0.00549     0.32554   
   231. BD*(   1) C  10 - C  11          0.00853     0.22657   
   232. BD*(   1) C  10 - H  25          0.00927     0.35357   
   233. BD*(   1) C  11 - H  26          0.00561     0.33667   
   234. BD*(   1) C  11 - H  27          0.00611     0.33169   
       -------------------------------
              Total Lewis   42.65947  ( 99.2081%)
        Valence non-Lewis    0.26137  (  0.6078%)
        Rydberg non-Lewis    0.07916  (  0.1841%)
       -------------------------------
            Total unit  1   43.00000  (100.0000%)
           Charge unit  1    0.00000


 ***************************************************
 *******         Beta  spin orbitals         *******
 ***************************************************


 NATURAL POPULATIONS:  Natural atomic orbital occupancies 
                                                          
   NAO  Atom  No  lang   Type(AO)    Occupancy      Energy
 ----------------------------------------------------------
     1    O    1  S      Cor( 1S)     0.99987     -19.15484
     2    O    1  S      Val( 2S)     0.83933      -1.04446
     3    O    1  S      Ryd( 3S)     0.00066       1.25268
     4    O    1  px     Val( 2p)     0.72749      -0.47191
     5    O    1  px     Ryd( 3p)     0.00077       0.96705
     6    O    1  py     Val( 2p)     0.81957      -0.46844
     7    O    1  py     Ryd( 3p)     0.00086       1.00654
     8    O    1  pz     Val( 2p)     0.79568      -0.46217
     9    O    1  pz     Ryd( 3p)     0.00086       0.96384
    10    O    1  dxy    Ryd( 3d)     0.00043       2.77493
    11    O    1  dxz    Ryd( 3d)     0.00035       2.72597
    12    O    1  dyz    Ryd( 3d)     0.00055       2.88813
    13    O    1  dx2y2  Ryd( 3d)     0.00047       2.85352
    14    O    1  dz2    Ryd( 3d)     0.00036       2.67270

    15    C    2  S      Cor( 1S)     0.99949     -10.31033
    16    C    2  S      Val( 2S)     0.49855      -0.40085
    17    C    2  S      Ryd( 3S)     0.00151       0.69837
    18    C    2  px     Val( 2p)     0.37169      -0.25036
    19    C    2  px     Ryd( 3p)     0.00199       0.47816
    20    C    2  py     Val( 2p)     0.57327      -0.26705
    21    C    2  py     Ryd( 3p)     0.00157       0.48244
    22    C    2  pz     Val( 2p)     0.56129      -0.26525
    23    C    2  pz     Ryd( 3p)     0.00109       0.47014
    24    C    2  dxy    Ryd( 3d)     0.00072       1.97505
    25    C    2  dxz    Ryd( 3d)     0.00072       1.96242
    26    C    2  dyz    Ryd( 3d)     0.00022       2.03306
    27    C    2  dx2y2  Ryd( 3d)     0.00097       2.14505
    28    C    2  dz2    Ryd( 3d)     0.00054       2.17811

    29    C    3  S      Cor( 1S)     0.99947     -10.23623
    30    C    3  S      Val( 2S)     0.47784      -0.35860
    31    C    3  S      Ryd( 3S)     0.00141       0.87690
    32    C    3  px     Val( 2p)     0.53088      -0.25167
    33    C    3  px     Ryd( 3p)     0.00254       0.58667
    34    C    3  py     Val( 2p)     0.51971      -0.25346
    35    C    3  py     Ryd( 3p)     0.00162       0.54502
    36    C    3  pz     Val( 2p)     0.57434      -0.25652
    37    C    3  pz     Ryd( 3p)     0.00222       0.74059
    38    C    3  dxy    Ryd( 3d)     0.00036       1.95560
    39    C    3  dxz    Ryd( 3d)     0.00025       1.99245
    40    C    3  dyz    Ryd( 3d)     0.00034       2.00531
    41    C    3  dx2y2  Ryd( 3d)     0.00041       2.10508
    42    C    3  dz2    Ryd( 3d)     0.00038       2.19150

    43    C    4  S      Cor( 1S)     0.99947     -10.23623
    44    C    4  S      Val( 2S)     0.47784      -0.35860
    45    C    4  S      Ryd( 3S)     0.00141       0.87690
    46    C    4  px     Val( 2p)     0.53088      -0.25167
    47    C    4  px     Ryd( 3p)     0.00254       0.58667
    48    C    4  py     Val( 2p)     0.51971      -0.25346
    49    C    4  py     Ryd( 3p)     0.00162       0.54502
    50    C    4  pz     Val( 2p)     0.57434      -0.25653
    51    C    4  pz     Ryd( 3p)     0.00222       0.74059
    52    C    4  dxy    Ryd( 3d)     0.00036       1.95560
    53    C    4  dxz    Ryd( 3d)     0.00025       1.99245
    54    C    4  dyz    Ryd( 3d)     0.00034       2.00531
    55    C    4  dx2y2  Ryd( 3d)     0.00041       2.10508
    56    C    4  dz2    Ryd( 3d)     0.00038       2.19149

    57    C    5  S      Cor( 1S)     0.99949     -10.31033
    58    C    5  S      Val( 2S)     0.49855      -0.40085
    59    C    5  S      Ryd( 3S)     0.00151       0.69837
    60    C    5  px     Val( 2p)     0.37169      -0.25036
    61    C    5  px     Ryd( 3p)     0.00199       0.47816
    62    C    5  py     Val( 2p)     0.57327      -0.26705
    63    C    5  py     Ryd( 3p)     0.00157       0.48244
    64    C    5  pz     Val( 2p)     0.56129      -0.26525
    65    C    5  pz     Ryd( 3p)     0.00109       0.47014
    66    C    5  dxy    Ryd( 3d)     0.00072       1.97505
    67    C    5  dxz    Ryd( 3d)     0.00072       1.96242
    68    C    5  dyz    Ryd( 3d)     0.00022       2.03307
    69    C    5  dx2y2  Ryd( 3d)     0.00097       2.14505
    70    C    5  dz2    Ryd( 3d)     0.00054       2.17811

    71    O    6  S      Cor( 1S)     0.99987     -19.15484
    72    O    6  S      Val( 2S)     0.83933      -1.04446
    73    O    6  S      Ryd( 3S)     0.00066       1.25268
    74    O    6  px     Val( 2p)     0.72749      -0.47191
    75    O    6  px     Ryd( 3p)     0.00077       0.96705
    76    O    6  py     Val( 2p)     0.81957      -0.46844
    77    O    6  py     Ryd( 3p)     0.00086       1.00654
    78    O    6  pz     Val( 2p)     0.79568      -0.46217
    79    O    6  pz     Ryd( 3p)     0.00086       0.96384
    80    O    6  dxy    Ryd( 3d)     0.00043       2.77493
    81    O    6  dxz    Ryd( 3d)     0.00035       2.72597
    82    O    6  dyz    Ryd( 3d)     0.00055       2.88813
    83    O    6  dx2y2  Ryd( 3d)     0.00047       2.85352
    84    O    6  dz2    Ryd( 3d)     0.00036       2.67270

    85    C    7  S      Cor( 1S)     0.99947     -10.21617
    86    C    7  S      Val( 2S)     0.47755      -0.33020
    87    C    7  S      Ryd( 3S)     0.00108       0.90945
    88    C    7  px     Val( 2p)     0.60177      -0.22891
    89    C    7  px     Ryd( 3p)     0.00439       0.81764
    90    C    7  py     Val( 2p)     0.48722      -0.22423
    91    C    7  py     Ryd( 3p)     0.00180       0.50785
    92    C    7  pz     Val( 2p)     0.50402      -0.22702
    93    C    7  pz     Ryd( 3p)     0.00179       0.52589
    94    C    7  dxy    Ryd( 3d)     0.00033       2.05636
    95    C    7  dxz    Ryd( 3d)     0.00038       2.04016
    96    C    7  dyz    Ryd( 3d)     0.00034       1.95296
    97    C    7  dx2y2  Ryd( 3d)     0.00048       2.19241
    98    C    7  dz2    Ryd( 3d)     0.00044       2.11586

    99    C    8  S      Cor( 1S)     0.99956     -10.20918
   100    C    8  S      Val( 2S)     0.51161      -0.35370
   101    C    8  S      Ryd( 3S)     0.00067       0.85824
   102    C    8  px     Val( 2p)     0.53769      -0.21734
   103    C    8  px     Ryd( 3p)     0.00140       0.45183
   104    C    8  py     Val( 2p)     0.61515      -0.22478
   105    C    8  py     Ryd( 3p)     0.00251       0.73899
   106    C    8  pz     Val( 2p)     0.52600      -0.20864
   107    C    8  pz     Ryd( 3p)     0.00159       0.46067
   108    C    8  dxy    Ryd( 3d)     0.00027       2.06568
   109    C    8  dxz    Ryd( 3d)     0.00028       2.00576
   110    C    8  dyz    Ryd( 3d)     0.00029       2.15430
   111    C    8  dx2y2  Ryd( 3d)     0.00034       2.15902
   112    C    8  dz2    Ryd( 3d)     0.00032       2.14241

   113    C    9  S      Cor( 1S)     0.99956     -10.20918
   114    C    9  S      Val( 2S)     0.51161      -0.35370
   115    C    9  S      Ryd( 3S)     0.00067       0.85824
   116    C    9  px     Val( 2p)     0.53769      -0.21734
   117    C    9  px     Ryd( 3p)     0.00140       0.45183
   118    C    9  py     Val( 2p)     0.61515      -0.22478
   119    C    9  py     Ryd( 3p)     0.00251       0.73899
   120    C    9  pz     Val( 2p)     0.52600      -0.20864
   121    C    9  pz     Ryd( 3p)     0.00159       0.46067
   122    C    9  dxy    Ryd( 3d)     0.00027       2.06568
   123    C    9  dxz    Ryd( 3d)     0.00028       2.00576
   124    C    9  dyz    Ryd( 3d)     0.00029       2.15430
   125    C    9  dx2y2  Ryd( 3d)     0.00034       2.15902
   126    C    9  dz2    Ryd( 3d)     0.00032       2.14241

   127    C   10  S      Cor( 1S)     0.99947     -10.21616
   128    C   10  S      Val( 2S)     0.47755      -0.33020
   129    C   10  S      Ryd( 3S)     0.00108       0.90945
   130    C   10  px     Val( 2p)     0.60177      -0.22891
   131    C   10  px     Ryd( 3p)     0.00439       0.81764
   132    C   10  py     Val( 2p)     0.48722      -0.22423
   133    C   10  py     Ryd( 3p)     0.00180       0.50785
   134    C   10  pz     Val( 2p)     0.50402      -0.22702
   135    C   10  pz     Ryd( 3p)     0.00179       0.52589
   136    C   10  dxy    Ryd( 3d)     0.00033       2.05637
   137    C   10  dxz    Ryd( 3d)     0.00038       2.04016
   138    C   10  dyz    Ryd( 3d)     0.00034       1.95296
   139    C   10  dx2y2  Ryd( 3d)     0.00048       2.19241
   140    C   10  dz2    Ryd( 3d)     0.00044       2.11586

   141    C   11  S      Cor( 1S)     0.99953     -10.19708
   142    C   11  S      Val( 2S)     0.50770      -0.34258
   143    C   11  S      Ryd( 3S)     0.00087       0.84752
   144    C   11  px     Val( 2p)     0.50258      -0.21484
   145    C   11  px     Ryd( 3p)     0.00141       0.42900
   146    C   11  py     Val( 2p)     0.59905      -0.21389
   147    C   11  py     Ryd( 3p)     0.00302       0.63717
   148    C   11  pz     Val( 2p)     0.59540      -0.21231
   149    C   11  pz     Ryd( 3p)     0.00268       0.62004
   150    C   11  dxy    Ryd( 3d)     0.00027       2.01716
   151    C   11  dxz    Ryd( 3d)     0.00028       2.01323
   152    C   11  dyz    Ryd( 3d)     0.00024       2.04442
   153    C   11  dx2y2  Ryd( 3d)     0.00037       2.14237
   154    C   11  dz2    Ryd( 3d)     0.00048       2.29646

   155    H   12  S      Val( 1S)     0.25532      -0.05321
   156    H   12  S      Ryd( 2S)     0.00052       0.25574
   157    H   12  px     Ryd( 2p)     0.00076       1.77533
   158    H   12  py     Ryd( 2p)     0.00082       1.85219
   159    H   12  pz     Ryd( 2p)     0.00079       1.76457

   160    H   13  S      Val( 1S)     0.36201      -0.11448
   161    H   13  S      Ryd( 2S)     0.00114       0.28322
   162    H   13  px     Ryd( 2p)     0.00008       1.71093
   163    H   13  py     Ryd( 2p)     0.00013       1.66731
   164    H   13  pz     Ryd( 2p)     0.00036       2.13896

   165    H   14  S      Val( 1S)     0.35859      -0.10545
   166    H   14  S      Ryd( 2S)     0.00113       0.22127
   167    H   14  px     Ryd( 2p)     0.00006       1.72896
   168    H   14  py     Ryd( 2p)     0.00032       2.09225
   169    H   14  pz     Ryd( 2p)     0.00016       1.68004

   170    H   15  S      Val( 1S)     0.32826      -0.04854
   171    H   15  S      Ryd( 2S)     0.00131       0.22201
   172    H   15  px     Ryd( 2p)     0.00011       1.84565
   173    H   15  py     Ryd( 2p)     0.00007       1.80235
   174    H   15  pz     Ryd( 2p)     0.00031       2.18127

   175    H   16  S      Val( 1S)     0.32826      -0.04854
   176    H   16  S      Ryd( 2S)     0.00131       0.22201
   177    H   16  px     Ryd( 2p)     0.00011       1.84565
   178    H   16  py     Ryd( 2p)     0.00007       1.80235
   179    H   16  pz     Ryd( 2p)     0.00031       2.18127

   180    H   17  S      Val( 1S)     0.36201      -0.11448
   181    H   17  S      Ryd( 2S)     0.00114       0.28322
   182    H   17  px     Ryd( 2p)     0.00008       1.71093
   183    H   17  py     Ryd( 2p)     0.00013       1.66731
   184    H   17  pz     Ryd( 2p)     0.00036       2.13896

   185    H   18  S      Val( 1S)     0.35859      -0.10545
   186    H   18  S      Ryd( 2S)     0.00113       0.22127
   187    H   18  px     Ryd( 2p)     0.00006       1.72896
   188    H   18  py     Ryd( 2p)     0.00032       2.09225
   189    H   18  pz     Ryd( 2p)     0.00016       1.68004

   190    H   19  S      Val( 1S)     0.25532      -0.05321
   191    H   19  S      Ryd( 2S)     0.00052       0.25574
   192    H   19  px     Ryd( 2p)     0.00076       1.77533
   193    H   19  py     Ryd( 2p)     0.00082       1.85219
   194    H   19  pz     Ryd( 2p)     0.00079       1.76457

   195    H   20  S      Val( 1S)     0.36310      -0.01672
   196    H   20  S      Ryd( 2S)     0.00107       0.21785
   197    H   20  px     Ryd( 2p)     0.00036       2.20420
   198    H   20  py     Ryd( 2p)     0.00007       1.78618
   199    H   20  pz     Ryd( 2p)     0.00006       1.79971

   200    H   21  S      Val( 1S)     0.38759      -0.05917
   201    H   21  S      Ryd( 2S)     0.00098       0.27151
   202    H   21  px     Ryd( 2p)     0.00013       1.77142
   203    H   21  py     Ryd( 2p)     0.00016       1.98658
   204    H   21  pz     Ryd( 2p)     0.00021       1.91213

   205    H   22  S      Val( 1S)     0.35671      -0.03608
   206    H   22  S      Ryd( 2S)     0.00078       0.23185
   207    H   22  px     Ryd( 2p)     0.00011       1.75604
   208    H   22  py     Ryd( 2p)     0.00029       2.15616
   209    H   22  pz     Ryd( 2p)     0.00010       1.76415

   210    H   23  S      Val( 1S)     0.38759      -0.05917
   211    H   23  S      Ryd( 2S)     0.00098       0.27151
   212    H   23  px     Ryd( 2p)     0.00013       1.77142
   213    H   23  py     Ryd( 2p)     0.00016       1.98658
   214    H   23  pz     Ryd( 2p)     0.00021       1.91213

   215    H   24  S      Val( 1S)     0.35671      -0.03608
   216    H   24  S      Ryd( 2S)     0.00078       0.23185
   217    H   24  px     Ryd( 2p)     0.00011       1.75604
   218    H   24  py     Ryd( 2p)     0.00029       2.15616
   219    H   24  pz     Ryd( 2p)     0.00010       1.76415

   220    H   25  S      Val( 1S)     0.36310      -0.01672
   221    H   25  S      Ryd( 2S)     0.00107       0.21785
   222    H   25  px     Ryd( 2p)     0.00036       2.20420
   223    H   25  py     Ryd( 2p)     0.00007       1.78618
   224    H   25  pz     Ryd( 2p)     0.00006       1.79971

   225    H   26  S      Val( 1S)     0.37366      -0.03464
   226    H   26  S      Ryd( 2S)     0.00084       0.24115
   227    H   26  px     Ryd( 2p)     0.00006       1.64108
   228    H   26  py     Ryd( 2p)     0.00038       2.23493
   229    H   26  pz     Ryd( 2p)     0.00006       1.77466

   230    H   27  S      Val( 1S)     0.37899      -0.04239
   231    H   27  S      Ryd( 2S)     0.00087       0.24263
   232    H   27  px     Ryd( 2p)     0.00006       1.63093
   233    H   27  py     Ryd( 2p)     0.00007       1.77136
   234    H   27  pz     Ryd( 2p)     0.00038       2.23547


 Summary of Natural Population Analysis:                  
                                                          
                                       Natural Population 
                Natural  -----------------------------------------------
    Atom  No    Charge         Core      Valence    Rydberg      Total
 -----------------------------------------------------------------------
      O    1   -0.18725      0.99987     3.18206    0.00531     4.18725
      C    2   -0.01362      0.99949     2.00479    0.00934     3.01362
      C    3   -0.11177      0.99947     2.10277    0.00953     3.11177
      C    4   -0.11177      0.99947     2.10277    0.00953     3.11177
      C    5   -0.01362      0.99949     2.00479    0.00934     3.01362
      O    6   -0.18725      0.99987     3.18206    0.00531     4.18725
      C    7   -0.08105      0.99947     2.07055    0.01104     3.08105
      C    8   -0.19768      0.99956     2.19045    0.00768     3.19768
      C    9   -0.19768      0.99956     2.19045    0.00768     3.19768
      C   10   -0.08105      0.99947     2.07055    0.01104     3.08105
      C   11   -0.21389      0.99953     2.20473    0.00963     3.21389
      H   12    0.24180      0.00000     0.25532    0.00288     0.25820
      H   13    0.13628      0.00000     0.36201    0.00171     0.36372
      H   14    0.13973      0.00000     0.35859    0.00168     0.36027
      H   15    0.16994      0.00000     0.32826    0.00180     0.33006
      H   16    0.16994      0.00000     0.32826    0.00180     0.33006
      H   17    0.13628      0.00000     0.36201    0.00171     0.36372
      H   18    0.13973      0.00000     0.35859    0.00168     0.36027
      H   19    0.24180      0.00000     0.25532    0.00288     0.25820
      H   20    0.13533      0.00000     0.36310    0.00157     0.36467
      H   21    0.11092      0.00000     0.38759    0.00149     0.38908
      H   22    0.14201      0.00000     0.35671    0.00128     0.35799
      H   23    0.11092      0.00000     0.38759    0.00149     0.38908
      H   24    0.14201      0.00000     0.35671    0.00128     0.35799
      H   25    0.13533      0.00000     0.36310    0.00157     0.36467
      H   26    0.12500      0.00000     0.37366    0.00134     0.37500
      H   27    0.11964      0.00000     0.37899    0.00138     0.38036
 =======================================================================
   * Total *    1.00000     10.99524    30.88180    0.12296    42.00000

                                 Natural Population      
 --------------------------------------------------------
   Core                      10.99524 ( 99.9567% of  11)
   Valence                   30.88180 ( 99.6187% of  31)
   Natural Minimal Basis     41.87704 ( 99.7072% of  42)
   Natural Rydberg Basis      0.12296 (  0.2928% of  42)
 --------------------------------------------------------

    Atom  No          Natural Electron Configuration
 ----------------------------------------------------------------------------
      O    1      [core]2S( 0.84)2p( 2.34)
      C    2      [core]2S( 0.50)2p( 1.51)
      C    3      [core]2S( 0.48)2p( 1.62)3p( 0.01)
      C    4      [core]2S( 0.48)2p( 1.62)3p( 0.01)
      C    5      [core]2S( 0.50)2p( 1.51)
      O    6      [core]2S( 0.84)2p( 2.34)
      C    7      [core]2S( 0.48)2p( 1.59)3p( 0.01)
      C    8      [core]2S( 0.51)2p( 1.68)3p( 0.01)
      C    9      [core]2S( 0.51)2p( 1.68)3p( 0.01)
      C   10      [core]2S( 0.48)2p( 1.59)3p( 0.01)
      C   11      [core]2S( 0.51)2p( 1.70)3p( 0.01)
      H   12            1S( 0.26)
      H   13            1S( 0.36)
      H   14            1S( 0.36)
      H   15            1S( 0.33)
      H   16            1S( 0.33)
      H   17            1S( 0.36)
      H   18            1S( 0.36)
      H   19            1S( 0.26)
      H   20            1S( 0.36)
      H   21            1S( 0.39)
      H   22            1S( 0.36)
      H   23            1S( 0.39)
      H   24            1S( 0.36)
      H   25            1S( 0.36)
      H   26            1S( 0.37)
      H   27            1S( 0.38)


 NATURAL BOND ORBITAL ANALYSIS, beta spin orbitals:

                       Occupancies       Lewis Structure    Low   High
           Occ.    -------------------  -----------------   occ   occ
  Cycle   Thresh.   Lewis   Non-Lewis     CR  BD  3C  LP    (L)   (NL)   Dev
 =============================================================================
   1(1)    0.90    41.08255   0.91745     11  29   0   2     0      1    0.02
 -----------------------------------------------------------------------------

 Structure accepted: No low occupancy Lewis orbitals

 --------------------------------------------------------
   Core                     10.99524 ( 99.957% of  11)
   Valence Lewis            30.08732 ( 97.056% of  31)
  ==================       ============================
   Total Lewis              41.08255 ( 97.816% of  42)
  -----------------------------------------------------
   Valence non-Lewis         0.84066 (  2.002% of  42)
   Rydberg non-Lewis         0.07679 (  0.183% of  42)
  ==================       ============================
   Total non-Lewis           0.91745 (  2.184% of  42)
 --------------------------------------------------------


       (Occupancy)   Bond orbital/ Coefficients/ Hybrids
 ---------------------------------------------------------------------------------
     1. (0.99724) BD ( 1) O   1 - C   2  
                ( 67.40%)   0.8210* O   1 s( 32.11%)p 2.11( 67.81%)d 0.00(  0.08%)
                                            0.0001 -0.5667 -0.0018  0.8078 -0.0014
                                            0.1384 -0.0009 -0.0801  0.0017 -0.0138
                                            0.0095  0.0072 -0.0167  0.0117
                ( 32.60%)   0.5709* C   2 s( 20.63%)p 3.83( 79.08%)d 0.01(  0.29%)
                                           -0.0000 -0.4520 -0.0443 -0.8818 -0.0403
                                           -0.1008  0.0001  0.0367  0.0012 -0.0106
                                            0.0033 -0.0002 -0.0458  0.0267
     2. (0.97289) BD ( 1) O   1 - O   6  
                ( 50.00%)   0.7071* O   1 s(  0.01%)p99.99( 99.93%)d 4.98(  0.06%)
                                            0.0000 -0.0105 -0.0007 -0.0377  0.0015
                                            0.6271 -0.0164  0.7772 -0.0188 -0.0067
                                           -0.0094 -0.0042  0.0103  0.0172
                ( 50.00%)   0.7071* O   6 s(  0.01%)p99.99( 99.93%)d 4.98(  0.06%)
                                            0.0000 -0.0105 -0.0007  0.0377 -0.0015
                                            0.6271 -0.0164  0.7772 -0.0188  0.0067
                                            0.0094 -0.0042  0.0103  0.0172
     3. (0.99448) BD ( 1) O   1 - H  12  
                ( 74.40%)   0.8625* O   1 s( 20.40%)p 3.90( 79.52%)d 0.00(  0.09%)
                                           -0.0002 -0.4512 -0.0194 -0.4643 -0.0311
                                            0.5776  0.0090 -0.4948 -0.0100  0.0080
                                           -0.0069  0.0239  0.0136 -0.0033
                ( 25.60%)   0.5060* H  12 s( 99.54%)p 0.00(  0.46%)
                                           -0.9977  0.0022  0.0387 -0.0408  0.0378
     4. (0.98972) BD ( 1) C   2 - C   3  
                ( 49.43%)   0.7030* C   2 s( 31.01%)p 2.22( 68.95%)d 0.00(  0.04%)
                                            0.0002  0.5569 -0.0028 -0.3709  0.0149
                                            0.5754 -0.0150 -0.4694 -0.0065 -0.0108
                                            0.0080 -0.0141 -0.0056 -0.0002
                ( 50.57%)   0.7111* C   3 s( 26.97%)p 2.71( 72.99%)d 0.00(  0.05%)
                                            0.0003  0.5190  0.0186  0.3619  0.0143
                                           -0.5892 -0.0152  0.5011 -0.0123 -0.0122
                                            0.0091 -0.0150 -0.0053  0.0006
     5. (0.93806) BD ( 1) C   2 - H  13  
                ( 62.23%)   0.7888* C   2 s( 24.50%)p 3.08( 75.46%)d 0.00(  0.04%)
                                           -0.0003  0.4948 -0.0144 -0.2247  0.0122
                                            0.0583 -0.0175  0.8368 -0.0012  0.0013
                                           -0.0076  0.0026 -0.0014  0.0174
                ( 37.77%)   0.6146* H  13 s( 99.91%)p 0.00(  0.09%)
                                            0.9995 -0.0060  0.0071 -0.0039 -0.0292
     6. (0.94131) BD ( 1) C   2 - H  14  
                ( 62.66%)   0.7915* C   2 s( 23.89%)p 3.19( 76.08%)d 0.00(  0.04%)
                                            0.0000 -0.4887  0.0063  0.1693 -0.0126
                                            0.8090 -0.0058  0.2782 -0.0107 -0.0063
                                            0.0001 -0.0101  0.0149  0.0049
                ( 37.34%)   0.6111* H  14 s( 99.90%)p 0.00(  0.10%)
                                           -0.9995  0.0050 -0.0061 -0.0275 -0.0127
     7. (0.98117) BD ( 1) C   3 - C   4  
                ( 50.00%)   0.7071* C   3 s( 26.00%)p 2.84( 73.95%)d 0.00(  0.05%)
                                            0.0001  0.5099 -0.0046 -0.8567  0.0052
                                           -0.0677 -0.0201  0.0102 -0.0225  0.0024
                                           -0.0022 -0.0006  0.0183 -0.0111
                ( 50.00%)   0.7071* C   4 s( 26.00%)p 2.84( 73.95%)d 0.00(  0.05%)
                                            0.0001  0.5099 -0.0046  0.8567 -0.0052
                                           -0.0677 -0.0201  0.0102 -0.0225 -0.0024
                                            0.0022 -0.0006  0.0183 -0.0111
     8. (0.93297) BD ( 1) C   3 - C  10  
                ( 52.36%)   0.7236* C   3 s( 27.14%)p 2.68( 72.83%)d 0.00(  0.03%)
                                            0.0004  0.5208 -0.0124  0.2507  0.0236
                                            0.7887 -0.0127  0.2064 -0.0110  0.0064
                                            0.0014  0.0097 -0.0123 -0.0063
                ( 47.64%)   0.6902* C  10 s( 24.64%)p 3.06( 75.31%)d 0.00(  0.05%)
                                            0.0003  0.4964 -0.0048 -0.1186  0.0453
                                           -0.8393 -0.0063 -0.1788 -0.0223  0.0105
                                            0.0024  0.0078 -0.0160 -0.0095
     9. (0.92488) BD ( 1) C   3 - H  15  
                ( 65.09%)   0.8068* C   3 s( 19.77%)p 4.06( 80.19%)d 0.00(  0.04%)
                                            0.0008 -0.4447 -0.0021 -0.2670 -0.0015
                                            0.1587  0.0031  0.8399 -0.0040  0.0020
                                            0.0097 -0.0051 -0.0005 -0.0154
                ( 34.91%)   0.5909* H  15 s( 99.90%)p 0.00(  0.10%)
                                           -0.9994  0.0097  0.0111 -0.0066 -0.0291
    10. (0.98972) BD ( 1) C   4 - C   5  
                ( 50.57%)   0.7111* C   4 s( 26.97%)p 2.71( 72.99%)d 0.00(  0.05%)
                                            0.0003  0.5190  0.0186 -0.3619 -0.0143
                                           -0.5892 -0.0152  0.5011 -0.0123  0.0122
                                           -0.0091 -0.0150 -0.0053  0.0006
                ( 49.43%)   0.7030* C   5 s( 31.01%)p 2.22( 68.95%)d 0.00(  0.04%)
                                            0.0002  0.5569 -0.0028  0.3709 -0.0149
                                            0.5754 -0.0150 -0.4694 -0.0065  0.0108
                                           -0.0080 -0.0141 -0.0056 -0.0002
    11. (0.93297) BD ( 1) C   4 - C   7  
                ( 52.36%)   0.7236* C   4 s( 27.14%)p 2.68( 72.83%)d 0.00(  0.03%)
                                            0.0004  0.5208 -0.0124 -0.2507 -0.0236
                                            0.7887 -0.0127  0.2064 -0.0110 -0.0064
                                           -0.0014  0.0097 -0.0123 -0.0063
                ( 47.64%)   0.6902* C   7 s( 24.64%)p 3.06( 75.31%)d 0.00(  0.05%)
                                            0.0003  0.4964 -0.0048  0.1186 -0.0453
                                           -0.8393 -0.0063 -0.1788 -0.0223 -0.0105
                                           -0.0024  0.0078 -0.0160 -0.0095
    12. (0.92488) BD ( 1) C   4 - H  16  
                ( 65.09%)   0.8068* C   4 s( 19.77%)p 4.06( 80.19%)d 0.00(  0.04%)
                                            0.0008 -0.4447 -0.0021  0.2670  0.0015
                                            0.1587  0.0031  0.8399 -0.0040 -0.0020
                                           -0.0097 -0.0051 -0.0005 -0.0154
                ( 34.91%)   0.5909* H  16 s( 99.90%)p 0.00(  0.10%)
                                           -0.9994  0.0097 -0.0111 -0.0066 -0.0291
    13. (0.99724) BD ( 1) C   5 - O   6  
                ( 32.60%)   0.5709* C   5 s( 20.63%)p 3.83( 79.08%)d 0.01(  0.29%)
                                            0.0000  0.4520  0.0443 -0.8818 -0.0403
                                            0.1008 -0.0001 -0.0367 -0.0012 -0.0106
                                            0.0033  0.0002  0.0458 -0.0267
                ( 67.40%)   0.8210* O   6 s( 32.11%)p 2.11( 67.81%)d 0.00(  0.08%)
                                           -0.0001  0.5667  0.0018  0.8078 -0.0014
                                           -0.1384  0.0009  0.0801 -0.0017 -0.0138
                                            0.0095 -0.0072  0.0167 -0.0117
    14. (0.93806) BD ( 1) C   5 - H  17  
                ( 62.23%)   0.7888* C   5 s( 24.50%)p 3.08( 75.46%)d 0.00(  0.04%)
                                           -0.0003  0.4948 -0.0144  0.2247 -0.0122
                                            0.0583 -0.0175  0.8368 -0.0012 -0.0013
                                            0.0076  0.0026 -0.0014  0.0174
                ( 37.77%)   0.6146* H  17 s( 99.91%)p 0.00(  0.09%)
                                            0.9995 -0.0060 -0.0071 -0.0039 -0.0292
    15. (0.94131) BD ( 1) C   5 - H  18  
                ( 62.66%)   0.7915* C   5 s( 23.89%)p 3.19( 76.08%)d 0.00(  0.04%)
                                            0.0000 -0.4887  0.0063 -0.1693  0.0126
                                            0.8090 -0.0058  0.2782 -0.0107  0.0063
                                           -0.0001 -0.0101  0.0149  0.0049
                ( 37.34%)   0.6111* H  18 s( 99.90%)p 0.00(  0.10%)
                                           -0.9995  0.0050  0.0061 -0.0275 -0.0127
    16. (0.99448) BD ( 1) O   6 - H  19  
                ( 74.40%)   0.8625* O   6 s( 20.40%)p 3.90( 79.52%)d 0.00(  0.09%)
                                           -0.0002 -0.4512 -0.0194  0.4643  0.0311
                                            0.5776  0.0090 -0.4948 -0.0100 -0.0080
                                            0.0069  0.0239  0.0136 -0.0033
                ( 25.60%)   0.5060* H  19 s( 99.54%)p 0.00(  0.46%)
                                           -0.9977  0.0022 -0.0387 -0.0408  0.0378
    17. (0.94745) BD ( 1) C   7 - C   8  
                ( 50.73%)   0.7123* C   7 s( 24.75%)p 3.04( 75.20%)d 0.00(  0.05%)
                                            0.0003 -0.4975  0.0089 -0.1341  0.0481
                                           -0.1354 -0.0229 -0.8443 -0.0078 -0.0026
                                           -0.0110 -0.0038  0.0002 -0.0186
                ( 49.27%)   0.7019* C   8 s( 27.53%)p 2.63( 72.43%)d 0.00(  0.05%)
                                           -0.0004 -0.5246  0.0097  0.2505  0.0311
                                            0.1742 -0.0073  0.7938 -0.0103 -0.0011
                                           -0.0056 -0.0091  0.0009 -0.0183
    18. (0.98144) BD ( 1) C   7 - C  11  
                ( 51.08%)   0.7147* C   7 s( 24.78%)p 3.03( 75.16%)d 0.00(  0.05%)
                                           -0.0001 -0.4977  0.0098 -0.5577  0.0461
                                           -0.4740 -0.0284  0.4608  0.0247 -0.0141
                                            0.0145  0.0067 -0.0079  0.0039
                ( 48.92%)   0.6994* C  11 s( 25.61%)p 2.90( 74.34%)d 0.00(  0.05%)
                                           -0.0002 -0.5059  0.0107  0.7062  0.0305
                                            0.3510 -0.0278 -0.3455  0.0209 -0.0140
                                            0.0141  0.0112 -0.0039  0.0030
    19. (0.98645) BD ( 1) C   7 - H  20  
                ( 63.76%)   0.7985* C   7 s( 25.37%)p 2.94( 74.59%)d 0.00(  0.03%)
                                            0.0002 -0.5033 -0.0193  0.8082 -0.0116
                                           -0.2259 -0.0054  0.2037 -0.0028  0.0061
                                           -0.0078  0.0023 -0.0136  0.0074
                ( 36.24%)   0.6020* H  20 s( 99.90%)p 0.00(  0.10%)
                                           -0.9995  0.0039 -0.0295  0.0083 -0.0071
    20. (0.99136) BD ( 1) C   8 - C   9  
                ( 50.00%)   0.7071* C   8 s( 26.19%)p 2.82( 73.76%)d 0.00(  0.05%)
                                            0.0001  0.5117 -0.0003  0.8554  0.0058
                                            0.0015  0.0079  0.0680  0.0351 -0.0014
                                           -0.0017  0.0002  0.0189 -0.0108
                ( 50.00%)   0.7071* C   9 s( 26.19%)p 2.82( 73.76%)d 0.00(  0.05%)
                                            0.0001  0.5117 -0.0003 -0.8554 -0.0058
                                            0.0015  0.0079  0.0680  0.0351  0.0014
                                            0.0017  0.0002  0.0189 -0.0108
    21. (0.99156) BD ( 1) C   8 - H  21  
                ( 61.28%)   0.7828* C   8 s( 23.45%)p 3.26( 76.51%)d 0.00(  0.04%)
                                            0.0001 -0.4842 -0.0031  0.3333  0.0096
                                            0.5877 -0.0254 -0.5547 -0.0141 -0.0095
                                            0.0079  0.0142  0.0067 -0.0002
                ( 38.72%)   0.6223* H  21 s( 99.92%)p 0.00(  0.08%)
                                           -0.9996  0.0017 -0.0133 -0.0146  0.0208
    22. (0.96367) BD ( 1) C   8 - H  22  
                ( 63.31%)   0.7957* C   8 s( 22.64%)p 3.42( 77.32%)d 0.00(  0.04%)
                                            0.0003 -0.4758 -0.0067  0.3052  0.0098
                                           -0.7893  0.0147 -0.2377 -0.0150  0.0106
                                            0.0019 -0.0051  0.0124  0.0086
                ( 36.69%)   0.6057* H  22 s( 99.91%)p 0.00(  0.09%)
                                           -0.9995  0.0028 -0.0120  0.0257  0.0114
    23. (0.94745) BD ( 1) C   9 - C  10  
                ( 49.27%)   0.7019* C   9 s( 27.53%)p 2.63( 72.43%)d 0.00(  0.05%)
                                            0.0004  0.5246 -0.0097  0.2505  0.0311
                                           -0.1742  0.0073 -0.7938  0.0103 -0.0011
                                           -0.0056  0.0091 -0.0009  0.0183
                ( 50.73%)   0.7123* C  10 s( 24.75%)p 3.04( 75.20%)d 0.00(  0.05%)
                                           -0.0003  0.4975 -0.0089 -0.1341  0.0481
                                            0.1354  0.0229  0.8443  0.0078 -0.0026
                                           -0.0110  0.0038 -0.0002  0.0186
    24. (0.99156) BD ( 1) C   9 - H  23  
                ( 61.28%)   0.7828* C   9 s( 23.45%)p 3.26( 76.51%)d 0.00(  0.04%)
                                           -0.0001  0.4842  0.0031  0.3333  0.0096
                                           -0.5877  0.0254  0.5547  0.0141 -0.0095
                                            0.0079 -0.0142 -0.0067  0.0002
                ( 38.72%)   0.6223* H  23 s( 99.92%)p 0.00(  0.08%)
                                            0.9996 -0.0017 -0.0133  0.0146 -0.0208
    25. (0.96367) BD ( 1) C   9 - H  24  
                ( 63.31%)   0.7957* C   9 s( 22.64%)p 3.42( 77.32%)d 0.00(  0.04%)
                                           -0.0003  0.4758  0.0067  0.3052  0.0098
                                            0.7893 -0.0147  0.2377  0.0150  0.0106
                                            0.0019  0.0051 -0.0124 -0.0086
                ( 36.69%)   0.6057* H  24 s( 99.91%)p 0.00(  0.09%)
                                            0.9995 -0.0028 -0.0120 -0.0257 -0.0114
    26. (0.98144) BD ( 1) C  10 - C  11  
                ( 51.08%)   0.7147* C  10 s( 24.78%)p 3.03( 75.16%)d 0.00(  0.05%)
                                            0.0001  0.4977 -0.0098 -0.5577  0.0461
                                            0.4740  0.0284 -0.4608 -0.0247 -0.0141
                                            0.0145 -0.0067  0.0079 -0.0039
                ( 48.92%)   0.6994* C  11 s( 25.61%)p 2.90( 74.34%)d 0.00(  0.05%)
                                            0.0002  0.5059 -0.0107  0.7062  0.0305
                                           -0.3510  0.0278  0.3455 -0.0209 -0.0140
                                            0.0141 -0.0112  0.0039 -0.0030
    27. (0.98645) BD ( 1) C  10 - H  25  
                ( 63.76%)   0.7985* C  10 s( 25.37%)p 2.94( 74.59%)d 0.00(  0.03%)
                                           -0.0002  0.5033  0.0193  0.8082 -0.0116
                                            0.2259  0.0054 -0.2037  0.0028  0.0061
                                           -0.0078 -0.0023  0.0136 -0.0074
                ( 36.24%)   0.6020* H  25 s( 99.90%)p 0.00(  0.10%)
                                            0.9995 -0.0039 -0.0295 -0.0083  0.0071
    28. (0.99056) BD ( 1) C  11 - H  26  
                ( 62.61%)   0.7913* C  11 s( 24.23%)p 3.13( 75.74%)d 0.00(  0.04%)
                                           -0.0001  0.4921  0.0104 -0.0000  0.0000
                                            0.8568 -0.0021  0.1487 -0.0336 -0.0000
                                           -0.0000  0.0086 -0.0154 -0.0076
                ( 37.39%)   0.6115* H  26 s( 99.91%)p 0.00(  0.09%)
                                            0.9995 -0.0025  0.0000 -0.0302 -0.0015
    29. (0.99102) BD ( 1) C  11 - H  27  
                ( 62.11%)   0.7881* C  11 s( 24.26%)p 3.12( 75.70%)d 0.00(  0.04%)
                                            0.0001 -0.4924 -0.0082  0.0000 -0.0000
                                            0.1337 -0.0359  0.8590 -0.0008 -0.0000
                                           -0.0000 -0.0087  0.0010 -0.0180
                ( 37.89%)   0.6155* H  27 s( 99.91%)p 0.00(  0.09%)
                                           -0.9995  0.0026 -0.0000  0.0007 -0.0302
    30. (0.99987) CR ( 1) O   1           s(100.00%)p 0.00(  0.00%)
                                            1.0000 -0.0000 -0.0000 -0.0001 -0.0000
                                            0.0001  0.0000 -0.0001 -0.0000  0.0000
                                           -0.0000  0.0000  0.0000 -0.0000
    31. (0.99949) CR ( 1) C   2           s(100.00%)p 0.00(  0.00%)
                                            1.0000  0.0000 -0.0000 -0.0000 -0.0000
                                           -0.0001 -0.0000  0.0004  0.0000  0.0000
                                           -0.0000  0.0000 -0.0000  0.0000
    32. (0.99947) CR ( 1) C   3           s(100.00%)p 0.00(  0.00%)
                                            1.0000 -0.0001  0.0000  0.0001 -0.0000
                                           -0.0003  0.0000 -0.0009  0.0000 -0.0000
                                           -0.0000  0.0000  0.0000  0.0000
    33. (0.99947) CR ( 1) C   4           s(100.00%)p 0.00(  0.00%)
                                            1.0000 -0.0001  0.0000 -0.0001  0.0000
                                           -0.0003  0.0000 -0.0009  0.0000  0.0000
                                            0.0000  0.0000  0.0000  0.0000
    34. (0.99949) CR ( 1) C   5           s(100.00%)p 0.00(  0.00%)
                                            1.0000  0.0000 -0.0000  0.0000  0.0000
                                           -0.0001 -0.0000  0.0004  0.0000 -0.0000
                                            0.0000  0.0000 -0.0000  0.0000
    35. (0.99987) CR ( 1) O   6           s(100.00%)p 0.00(  0.00%)
                                            1.0000 -0.0000 -0.0000  0.0001  0.0000
                                            0.0001  0.0000 -0.0001 -0.0000 -0.0000
                                            0.0000  0.0000  0.0000 -0.0000
    36. (0.99947) CR ( 1) C   7           s(100.00%)p 0.00(  0.00%)
                                            1.0000  0.0001  0.0000 -0.0002  0.0000
                                            0.0003  0.0000  0.0003  0.0000  0.0000
                                            0.0000 -0.0000  0.0000  0.0000
    37. (0.99956) CR ( 1) C   8           s(100.00%)p 0.00(  0.00%)
                                            1.0000 -0.0001  0.0000 -0.0001  0.0000
                                            0.0003 -0.0000  0.0005 -0.0000 -0.0000
                                           -0.0000 -0.0000 -0.0000 -0.0000
    38. (0.99956) CR ( 1) C   9           s(100.00%)p 0.00(  0.00%)
                                            1.0000 -0.0001  0.0000  0.0001 -0.0000
                                            0.0003 -0.0000  0.0005 -0.0000  0.0000
                                            0.0000 -0.0000 -0.0000 -0.0000
    39. (0.99947) CR ( 1) C  10           s(100.00%)p 0.00(  0.00%)
                                            1.0000  0.0001  0.0000  0.0002 -0.0000
                                            0.0003  0.0000  0.0003  0.0000 -0.0000
                                           -0.0000 -0.0000  0.0000  0.0000
    40. (0.99953) CR ( 1) C  11           s(100.00%)p 0.00(  0.00%)
                                            1.0000 -0.0001  0.0000 -0.0000 -0.0000
                                            0.0002 -0.0000 -0.0002  0.0000  0.0000
                                           -0.0000  0.0000 -0.0000  0.0000
    41. (0.99093) LP ( 1) O   1           s( 47.47%)p 1.11( 52.49%)d 0.00(  0.04%)
                                            0.0000  0.6889 -0.0107  0.3594 -0.0002
                                            0.5023 -0.0077 -0.3786  0.0054 -0.0121
                                            0.0100  0.0089  0.0061 -0.0007
    42. (0.99093) LP ( 1) O   6           s( 47.47%)p 1.11( 52.49%)d 0.00(  0.04%)
                                            0.0000  0.6889 -0.0107 -0.3594  0.0002
                                            0.5023 -0.0077 -0.3786  0.0054  0.0121
                                           -0.0100  0.0089  0.0061 -0.0007
    43. (0.00084) RY*( 1) O   1           s( 22.40%)p 3.06( 68.58%)d 0.40(  9.02%)
                                            0.0000  0.0061  0.4733  0.0013 -0.1668
                                            0.0101  0.8111  0.0069 -0.0010 -0.2837
                                            0.0545 -0.0333  0.0751 -0.0007
    44. (0.00075) RY*( 2) O   1           s(  8.55%)p 9.68( 82.72%)d 1.02(  8.74%)
                                           -0.0000  0.0033  0.2923  0.0019 -0.0397
                                           -0.0089 -0.1972 -0.0131 -0.8868  0.0027
                                            0.2903  0.0105 -0.0063 -0.0539
    45. (0.00006) RY*( 3) O   1           s( 45.04%)p 0.92( 41.48%)d 0.30( 13.48%)
    46. (0.00002) RY*( 4) O   1           s( 20.42%)p 3.47( 70.93%)d 0.42(  8.64%)
    47. (0.00000) RY*( 5) O   1           s(  0.05%)p99.99( 16.68%)d99.99( 83.27%)
    48. (0.00000) RY*( 6) O   1           s(  0.18%)p72.03( 12.83%)d99.99( 86.99%)
    49. (0.00000) RY*( 7) O   1           s(  0.08%)p 4.42(  0.34%)d99.99( 99.58%)
    50. (0.00001) RY*( 8) O   1           s(  0.98%)p 3.66(  3.56%)d97.90( 95.46%)
    51. (0.00000) RY*( 9) O   1           s(  2.31%)p 1.35(  3.11%)d40.86( 94.57%)
    52. (0.00194) RY*( 1) C   2           s( 19.64%)p 3.58( 70.34%)d 0.51( 10.02%)
                                           -0.0000 -0.0021  0.4432 -0.0311  0.2541
                                            0.0079  0.7841  0.0157  0.1509 -0.2773
                                           -0.0291  0.0259 -0.0507 -0.1386
    53. (0.00145) RY*( 2) C   2           s( 13.17%)p 4.30( 56.60%)d 2.30( 30.24%)
                                            0.0000 -0.0047  0.3628 -0.0160  0.0294
                                           -0.0183 -0.0678  0.0059 -0.7483 -0.1211
                                            0.5093 -0.0010  0.1293  0.1075
    54. (0.00129) RY*( 3) C   2           s(  7.32%)p10.32( 75.53%)d 2.34( 17.15%)
                                           -0.0000  0.0273  0.2692  0.0008 -0.8285
                                           -0.0013 -0.0485  0.0049  0.2580 -0.2969
                                            0.1397  0.0784  0.1929 -0.1431
    55. (0.00058) RY*( 4) C   2           s(  0.13%)p72.37(  9.27%)d99.99( 90.61%)
                                           -0.0000  0.0068  0.0351  0.0013 -0.1032
                                            0.0154  0.1869  0.0084  0.2163  0.6808
                                            0.5853  0.0861 -0.2618 -0.1552
    56. (0.00028) RY*( 5) C   2           s(  7.43%)p 6.31( 46.92%)d 6.14( 45.65%)
                                            0.0000 -0.0317  0.2708 -0.0532  0.4412
                                           -0.0092 -0.3717  0.0039  0.3652  0.0182
                                            0.1840  0.1573  0.5689 -0.2720
    57. (0.00021) RY*( 6) C   2           s( 36.33%)p 0.12(  4.30%)d 1.63( 59.37%)
                                           -0.0000 -0.0029  0.6027 -0.0315 -0.1305
                                           -0.0006 -0.0821 -0.0041 -0.1349  0.5322
                                           -0.5431 -0.0253  0.0605  0.1061
    58. (0.00012) RY*( 7) C   2           s( 11.55%)p 2.03( 23.49%)d 5.62( 64.96%)
                                            0.0000 -0.0045  0.3399  0.0206  0.1266
                                           -0.0060 -0.2745 -0.0021  0.3781 -0.1849
                                            0.1982 -0.3190 -0.3740  0.5784
    59. (0.00001) RY*( 8) C   2           s(  1.28%)p 2.79(  3.57%)d74.49( 95.16%)
    60. (0.00001) RY*( 9) C   2           s(  3.12%)p 3.35( 10.44%)d27.73( 86.44%)
    61. (0.00252) RY*( 1) C   3           s(  0.53%)p99.99( 95.77%)d 6.98(  3.70%)
                                            0.0000 -0.0326  0.0651  0.0039  0.8108
                                           -0.0059 -0.0546 -0.0196 -0.5448 -0.0124
                                            0.1060 -0.0509  0.0652 -0.1369
    62. (0.00191) RY*( 2) C   3           s(  5.86%)p15.30( 89.66%)d 0.77(  4.48%)
                                            0.0000 -0.0037  0.2420 -0.0100  0.4740
                                           -0.0010 -0.3401  0.0035  0.7457  0.0467
                                           -0.0539  0.1622  0.1101  0.0367
    63. (0.00135) RY*( 3) C   3           s( 34.47%)p 1.67( 57.67%)d 0.23(  7.87%)
                                            0.0000  0.0185  0.5868 -0.0140  0.0831
                                            0.0144  0.7438  0.0021  0.1270 -0.2613
                                           -0.0608 -0.0597 -0.0256 -0.0500
    64. (0.00104) RY*( 4) C   3           s( 54.94%)p 0.74( 40.63%)d 0.08(  4.43%)
                                            0.0000 -0.0137  0.7411  0.0036 -0.2899
                                            0.0168 -0.5069 -0.0110 -0.2548  0.0585
                                            0.0074 -0.0617 -0.0959 -0.1666
    65. (0.00026) RY*( 5) C   3           s(  3.24%)p 1.13(  3.67%)d28.69( 93.09%)
                                           -0.0000  0.0060  0.1800  0.0066 -0.0644
                                            0.0030  0.1649  0.0063 -0.0724  0.5665
                                            0.4124  0.1324  0.5193  0.3908
    66. (0.00017) RY*( 6) C   3           s(  0.02%)p99.99(  2.21%)d99.99( 97.77%)
                                            0.0000 -0.0043  0.0141 -0.0072 -0.0480
                                            0.0066 -0.1338 -0.0030 -0.0422 -0.6547
                                            0.5721  0.3646 -0.0304  0.2966
    67. (0.00011) RY*( 7) C   3           s(  0.06%)p43.81(  2.45%)d99.99( 97.49%)
                                            0.0000 -0.0021  0.0236 -0.0129  0.0795
                                            0.0160 -0.0925 -0.0050  0.0958 -0.0668
                                            0.1695 -0.8160 -0.1803  0.4933
    68. (0.00006) RY*( 8) C   3           s(  0.07%)p40.44(  2.72%)d99.99( 97.21%)
    69. (0.00002) RY*( 9) C   3           s(  0.93%)p 5.64(  5.27%)d99.99( 93.80%)
    70. (0.00252) RY*( 1) C   4           s(  0.53%)p99.99( 95.77%)d 6.98(  3.70%)
                                            0.0000 -0.0326  0.0651 -0.0039 -0.8109
                                           -0.0059 -0.0546 -0.0196 -0.5448  0.0124
                                           -0.1060 -0.0509  0.0652 -0.1369
    71. (0.00191) RY*( 2) C   4           s(  5.86%)p15.30( 89.66%)d 0.77(  4.48%)
                                            0.0000 -0.0037  0.2420  0.0100 -0.4740
                                           -0.0010 -0.3401  0.0035  0.7457 -0.0467
                                            0.0539  0.1622  0.1101  0.0367
    72. (0.00135) RY*( 3) C   4           s( 34.46%)p 1.67( 57.67%)d 0.23(  7.87%)
                                           -0.0000  0.0185  0.5868  0.0140 -0.0831
                                            0.0144  0.7438  0.0021  0.1270  0.2613
                                            0.0608 -0.0597 -0.0256 -0.0500
    73. (0.00104) RY*( 4) C   4           s( 54.94%)p 0.74( 40.63%)d 0.08(  4.43%)
                                            0.0000 -0.0137  0.7411 -0.0036  0.2899
                                            0.0168 -0.5069 -0.0110 -0.2548 -0.0585
                                           -0.0074 -0.0617 -0.0959 -0.1666
    74. (0.00026) RY*( 5) C   4           s(  3.24%)p 1.13(  3.67%)d28.69( 93.09%)
                                           -0.0000  0.0060  0.1800 -0.0066  0.0644
                                            0.0030  0.1649  0.0063 -0.0724 -0.5665
                                           -0.4124  0.1324  0.5193  0.3908
    75. (0.00017) RY*( 6) C   4           s(  0.02%)p99.99(  2.21%)d99.99( 97.77%)
                                            0.0000 -0.0043  0.0141  0.0072  0.0480
                                            0.0066 -0.1338 -0.0030 -0.0422  0.6547
                                           -0.5721  0.3646 -0.0304  0.2966
    76. (0.00011) RY*( 7) C   4           s(  0.06%)p43.81(  2.45%)d99.99( 97.49%)
                                            0.0000 -0.0021  0.0236  0.0129 -0.0795
                                            0.0160 -0.0925 -0.0050  0.0958  0.0668
                                           -0.1695 -0.8160 -0.1803  0.4933
    77. (0.00006) RY*( 8) C   4           s(  0.07%)p40.44(  2.72%)d99.99( 97.21%)
    78. (0.00002) RY*( 9) C   4           s(  0.93%)p 5.64(  5.27%)d99.99( 93.80%)
    79. (0.00194) RY*( 1) C   5           s( 19.64%)p 3.58( 70.34%)d 0.51( 10.02%)
                                           -0.0000 -0.0021  0.4432  0.0311 -0.2541
                                            0.0079  0.7841  0.0157  0.1509  0.2773
                                            0.0291  0.0259 -0.0507 -0.1386
    80. (0.00145) RY*( 2) C   5           s( 13.17%)p 4.30( 56.60%)d 2.30( 30.24%)
                                            0.0000 -0.0047  0.3628  0.0160 -0.0294
                                           -0.0183 -0.0678  0.0059 -0.7483  0.1211
                                           -0.5093 -0.0010  0.1293  0.1075
    81. (0.00129) RY*( 3) C   5           s(  7.32%)p10.32( 75.53%)d 2.34( 17.15%)
                                           -0.0000  0.0273  0.2692 -0.0008  0.8285
                                           -0.0013 -0.0485  0.0049  0.2580  0.2969
                                           -0.1397  0.0784  0.1929 -0.1431
    82. (0.00058) RY*( 4) C   5           s(  0.13%)p72.37(  9.27%)d99.99( 90.61%)
                                           -0.0000  0.0068  0.0351 -0.0013  0.1032
                                            0.0154  0.1869  0.0084  0.2163 -0.6808
                                           -0.5853  0.0861 -0.2618 -0.1552
    83. (0.00028) RY*( 5) C   5           s(  7.43%)p 6.31( 46.92%)d 6.14( 45.65%)
                                            0.0000 -0.0317  0.2708  0.0532 -0.4412
                                           -0.0092 -0.3717  0.0039  0.3652 -0.0182
                                           -0.1840  0.1573  0.5689 -0.2720
    84. (0.00021) RY*( 6) C   5           s( 36.33%)p 0.12(  4.30%)d 1.63( 59.37%)
                                           -0.0000 -0.0029  0.6027  0.0315  0.1305
                                           -0.0006 -0.0821 -0.0041 -0.1349 -0.5322
                                            0.5431 -0.0253  0.0605  0.1061
    85. (0.00012) RY*( 7) C   5           s( 11.55%)p 2.03( 23.49%)d 5.62( 64.96%)
                                            0.0000 -0.0045  0.3399 -0.0206 -0.1266
                                           -0.0060 -0.2745 -0.0021  0.3781  0.1849
                                           -0.1982 -0.3190 -0.3740  0.5784
    86. (0.00001) RY*( 8) C   5           s(  1.28%)p 2.79(  3.57%)d74.49( 95.16%)
    87. (0.00001) RY*( 9) C   5           s(  3.12%)p 3.35( 10.44%)d27.73( 86.44%)
    88. (0.00084) RY*( 1) O   6           s( 22.40%)p 3.06( 68.58%)d 0.40(  9.02%)
                                           -0.0000  0.0061  0.4733 -0.0013  0.1668
                                            0.0101  0.8111  0.0069 -0.0010  0.2837
                                           -0.0545 -0.0333  0.0751 -0.0007
    89. (0.00075) RY*( 2) O   6           s(  8.55%)p 9.68( 82.72%)d 1.02(  8.74%)
                                           -0.0000  0.0033  0.2923 -0.0019  0.0397
                                           -0.0089 -0.1972 -0.0131 -0.8868 -0.0027
                                           -0.2903  0.0105 -0.0063 -0.0539
    90. (0.00006) RY*( 3) O   6           s( 45.04%)p 0.92( 41.48%)d 0.30( 13.48%)
    91. (0.00002) RY*( 4) O   6           s( 20.42%)p 3.47( 70.93%)d 0.42(  8.64%)
    92. (0.00000) RY*( 5) O   6           s(  0.05%)p99.99( 16.68%)d99.99( 83.27%)
    93. (0.00000) RY*( 6) O   6           s(  0.18%)p72.02( 12.83%)d99.99( 86.99%)
    94. (0.00000) RY*( 7) O   6           s(  0.08%)p 4.42(  0.34%)d99.99( 99.58%)
    95. (0.00001) RY*( 8) O   6           s(  0.98%)p 3.66(  3.56%)d97.90( 95.46%)
    96. (0.00000) RY*( 9) O   6           s(  2.31%)p 1.35(  3.11%)d40.86( 94.57%)
    97. (0.00241) RY*( 1) C   7           s( 16.55%)p 4.85( 80.33%)d 0.19(  3.13%)
                                            0.0000 -0.0241  0.4061 -0.0134 -0.6803
                                            0.0150 -0.4750 -0.0107  0.3381  0.1128
                                           -0.0528 -0.0626 -0.1060  0.0244
    98. (0.00141) RY*( 2) C   7           s(  0.39%)p99.99( 85.16%)d36.67( 14.45%)
                                           -0.0000  0.0491  0.0391  0.0453  0.4828
                                           -0.0112 -0.1954 -0.0031  0.7604 -0.1007
                                            0.0775 -0.1580  0.2295 -0.2251
    99. (0.00085) RY*( 3) C   7           s(  0.35%)p99.99( 91.91%)d22.16(  7.74%)
                                           -0.0000 -0.0272  0.0525 -0.0166 -0.2542
                                           -0.0138  0.7960 -0.0186  0.4691  0.0243
                                           -0.0572  0.1139 -0.2458 -0.0120
   100. (0.00046) RY*( 4) C   7           s( 55.99%)p 0.15(  8.28%)d 0.64( 35.73%)
                                            0.0000  0.0088  0.7482  0.0271  0.2165
                                           -0.0011  0.0887  0.0114 -0.1647  0.0026
                                            0.0996  0.5259  0.1370 -0.2281
   101. (0.00026) RY*( 5) C   7           s(  6.11%)p 0.17(  1.02%)d15.20( 92.87%)
                                           -0.0000  0.0049  0.2471  0.0052  0.0767
                                           -0.0070  0.0628  0.0013  0.0169 -0.4533
                                           -0.6265 -0.1062  0.2351  0.5140
   102. (0.00019) RY*( 6) C   7           s( 20.38%)p 0.46(  9.34%)d 3.45( 70.28%)
                                            0.0000  0.0093  0.4514  0.0129  0.2080
                                           -0.0067  0.1444  0.0086 -0.1702  0.0842
                                            0.1543 -0.7414 -0.3496  0.0085
   103. (0.00012) RY*( 7) C   7           s(  0.57%)p 6.08(  3.44%)d99.99( 95.99%)
                                           -0.0000 -0.0092  0.0747  0.0013 -0.0815
                                           -0.0231  0.1543 -0.0185  0.0555  0.3140
                                            0.4855 -0.0825  0.5627  0.5497
   104. (0.00007) RY*( 8) C   7           s(  0.02%)p99.99(  4.67%)d99.99( 95.31%)
   105. (0.00003) RY*( 9) C   7           s(  0.09%)p99.99( 15.60%)d99.99( 84.32%)
   106. (0.00219) RY*( 1) C   8           s(  1.85%)p50.05( 92.75%)d 2.91(  5.39%)
                                           -0.0000  0.0089  0.1358 -0.0002 -0.0297
                                           -0.0323 -0.9585  0.0048  0.0834 -0.1361
                                            0.0413  0.1562 -0.0471 -0.0840
   107. (0.00122) RY*( 2) C   8           s( 17.42%)p 4.04( 70.43%)d 0.70( 12.15%)
                                           -0.0000  0.0354  0.4159  0.0018  0.6023
                                           -0.0024 -0.0396 -0.0146 -0.5829 -0.0389
                                           -0.3175 -0.0964 -0.0433  0.0894
   108. (0.00061) RY*( 3) C   8           s(  1.94%)p49.71( 96.44%)d 0.83(  1.62%)
                                            0.0000  0.0062  0.1392  0.0247 -0.7573
                                            0.0030 -0.0191  0.0140 -0.6243  0.0117
                                           -0.1169 -0.0047  0.0446 -0.0188
   109. (0.00044) RY*( 4) C   8           s( 72.48%)p 0.14( 10.16%)d 0.24( 17.36%)
                                            0.0000 -0.0128  0.8512 -0.0046 -0.1156
                                            0.0012  0.1308 -0.0074  0.2666  0.1212
                                            0.3748 -0.0800  0.1046 -0.0322
   110. (0.00017) RY*( 5) C   8           s(  0.09%)p 2.94(  0.26%)d99.99( 99.65%)
                                           -0.0000  0.0016  0.0298  0.0013  0.0468
                                            0.0015  0.0066 -0.0013 -0.0193  0.7628
                                           -0.1416  0.5469 -0.1842 -0.2483
   111. (0.00004) RY*( 6) C   8           s(  4.73%)p 4.72( 22.33%)d15.43( 72.94%)
   112. (0.00005) RY*( 7) C   8           s(  0.11%)p15.08(  1.69%)d99.99( 98.20%)
   113. (0.00001) RY*( 8) C   8           s(  0.11%)p 9.98(  1.12%)d99.99( 98.77%)
   114. (0.00001) RY*( 9) C   8           s(  1.46%)p 3.26(  4.78%)d64.02( 93.76%)
   115. (0.00219) RY*( 1) C   9           s(  1.85%)p50.05( 92.75%)d 2.91(  5.39%)
                                           -0.0000  0.0089  0.1358  0.0002  0.0297
                                           -0.0323 -0.9585  0.0048  0.0834  0.1361
                                           -0.0413  0.1562 -0.0471 -0.0840
   116. (0.00122) RY*( 2) C   9           s( 17.42%)p 4.04( 70.43%)d 0.70( 12.15%)
                                           -0.0000  0.0354  0.4159 -0.0018 -0.6023
                                           -0.0024 -0.0396 -0.0146 -0.5829  0.0389
                                            0.3175 -0.0964 -0.0433  0.0894
   117. (0.00061) RY*( 3) C   9           s(  1.94%)p49.71( 96.44%)d 0.83(  1.62%)
                                            0.0000  0.0062  0.1392 -0.0247  0.7573
                                            0.0030 -0.0191  0.0140 -0.6243 -0.0117
                                            0.1169 -0.0047  0.0446 -0.0188
   118. (0.00044) RY*( 4) C   9           s( 72.48%)p 0.14( 10.16%)d 0.24( 17.36%)
                                            0.0000 -0.0128  0.8512  0.0046  0.1156
                                            0.0012  0.1308 -0.0074  0.2666 -0.1212
                                           -0.3748 -0.0800  0.1046 -0.0322
   119. (0.00017) RY*( 5) C   9           s(  0.09%)p 2.94(  0.26%)d99.99( 99.65%)
                                           -0.0000  0.0016  0.0298 -0.0013 -0.0468
                                            0.0015  0.0066 -0.0013 -0.0193 -0.7628
                                            0.1416  0.5469 -0.1842 -0.2483
   120. (0.00004) RY*( 6) C   9           s(  4.73%)p 4.72( 22.33%)d15.43( 72.94%)
   121. (0.00005) RY*( 7) C   9           s(  0.11%)p15.08(  1.69%)d99.99( 98.20%)
   122. (0.00001) RY*( 8) C   9           s(  0.11%)p 9.98(  1.12%)d99.99( 98.77%)
   123. (0.00001) RY*( 9) C   9           s(  1.46%)p 3.26(  4.78%)d64.02( 93.76%)
   124. (0.00241) RY*( 1) C  10           s( 16.55%)p 4.85( 80.33%)d 0.19(  3.13%)
                                            0.0000 -0.0241  0.4061  0.0134  0.6803
                                            0.0150 -0.4750 -0.0107  0.3381 -0.1128
                                            0.0528 -0.0626 -0.1060  0.0244
   125. (0.00141) RY*( 2) C  10           s(  0.39%)p99.99( 85.16%)d36.67( 14.45%)
                                           -0.0000  0.0491  0.0391 -0.0453 -0.4828
                                           -0.0112 -0.1954 -0.0031  0.7604  0.1007
                                           -0.0775 -0.1580  0.2295 -0.2251
   126. (0.00085) RY*( 3) C  10           s(  0.35%)p99.99( 91.91%)d22.16(  7.74%)
                                           -0.0000 -0.0272  0.0525  0.0166  0.2542
                                           -0.0138  0.7960 -0.0186  0.4691 -0.0243
                                            0.0572  0.1139 -0.2458 -0.0120
   127. (0.00046) RY*( 4) C  10           s( 55.99%)p 0.15(  8.28%)d 0.64( 35.73%)
                                            0.0000  0.0088  0.7482 -0.0271 -0.2165
                                           -0.0011  0.0887  0.0114 -0.1647 -0.0026
                                           -0.0996  0.5259  0.1370 -0.2281
   128. (0.00026) RY*( 5) C  10           s(  6.11%)p 0.17(  1.02%)d15.20( 92.87%)
                                           -0.0000  0.0049  0.2471 -0.0052 -0.0767
                                           -0.0070  0.0628  0.0013  0.0169  0.4533
                                            0.6265 -0.1062  0.2351  0.5140
   129. (0.00019) RY*( 6) C  10           s( 20.38%)p 0.46(  9.34%)d 3.45( 70.28%)
                                            0.0000  0.0093  0.4514 -0.0129 -0.2080
                                           -0.0067  0.1444  0.0086 -0.1702 -0.0842
                                           -0.1543 -0.7414 -0.3496  0.0085
   130. (0.00012) RY*( 7) C  10           s(  0.57%)p 6.08(  3.44%)d99.99( 95.99%)
                                           -0.0000 -0.0092  0.0747 -0.0013  0.0815
                                           -0.0231  0.1543 -0.0185  0.0555 -0.3140
                                           -0.4855 -0.0825  0.5627  0.5497
   131. (0.00007) RY*( 8) C  10           s(  0.02%)p99.99(  4.67%)d99.99( 95.31%)
   132. (0.00003) RY*( 9) C  10           s(  0.09%)p99.99( 15.60%)d99.99( 84.32%)
   133. (0.00289) RY*( 1) C  11           s(  0.02%)p99.99( 91.06%)d99.99(  8.92%)
                                            0.0000 -0.0048  0.0144  0.0000  0.0000
                                            0.0313  0.6722  0.0265  0.6761  0.0000
                                            0.0000 -0.0066  0.1488  0.2589
   134. (0.00097) RY*( 2) C  11           s( 23.76%)p 2.57( 61.06%)d 0.64( 15.18%)
                                           -0.0000  0.0445  0.4854 -0.0000 -0.0000
                                           -0.0174 -0.5641  0.0140  0.5403 -0.0000
                                            0.0000 -0.0589 -0.3218  0.2117
   135. (0.00055) RY*( 3) C  11           s( 75.15%)p 0.20( 15.33%)d 0.13(  9.51%)
                                            0.0000 -0.0195  0.8667 -0.0000 -0.0000
                                           -0.0089  0.2618  0.0076 -0.2910  0.0000
                                           -0.0000  0.1182  0.2606 -0.1150
   136. (0.00055) RY*( 4) C  11           s(  0.00%)p 1.00( 98.42%)d 0.02(  1.58%)
                                           -0.0000 -0.0000  0.0000 -0.0393  0.9913
                                            0.0000 -0.0000 -0.0000  0.0000  0.0739
                                           -0.1014  0.0000  0.0000 -0.0000
   137. (0.00011) RY*( 5) C  11           s(  0.00%)p 1.00(  0.07%)d99.99( 99.93%)
                                           -0.0000 -0.0000  0.0000 -0.0030  0.0270
                                            0.0000 -0.0000  0.0000 -0.0000  0.6627
                                            0.7484 -0.0000 -0.0000 -0.0000
   138. (0.00004) RY*( 6) C  11           s(  0.00%)p 1.00(  1.58%)d62.26( 98.42%)
   139. (0.00004) RY*( 7) C  11           s(  0.66%)p33.52( 22.11%)d99.99( 77.23%)
   140. (0.00001) RY*( 8) C  11           s(  0.59%)p 1.80(  1.06%)d99.99( 98.35%)
   141. (0.00001) RY*( 9) C  11           s(  0.12%)p75.13(  9.18%)d99.99( 90.70%)
   142. (0.00067) RY*( 1) H  12           s( 49.43%)p 1.02( 50.57%)
                                            0.0116  0.7029  0.6404  0.3028 -0.0628
   143. (0.00063) RY*( 2) H  12           s(  0.30%)p99.99( 99.70%)
                                            0.0005  0.0546  0.1456 -0.5980 -0.7862
   144. (0.00041) RY*( 3) H  12           s( 46.10%)p 1.17( 53.90%)
                                            0.0110  0.6789 -0.5067 -0.4443  0.2913
   145. (0.00001) RY*( 4) H  12           s(  4.64%)p20.57( 95.36%)
   146. (0.00117) RY*( 1) H  13           s( 99.61%)p 0.00(  0.39%)
                                            0.0068  0.9980 -0.0608  0.0090  0.0107
   147. (0.00013) RY*( 2) H  13           s(  0.04%)p99.99( 99.96%)
                                           -0.0063  0.0192  0.1596 -0.9857 -0.0493
   148. (0.00008) RY*( 3) H  13           s(  0.18%)p99.99( 99.82%)
   149. (0.00002) RY*( 4) H  13           s(  0.26%)p99.99( 99.74%)
   150. (0.00115) RY*( 1) H  14           s( 99.44%)p 0.01(  0.56%)
                                            0.0057  0.9972 -0.0463 -0.0376  0.0455
   151. (0.00011) RY*( 2) H  14           s(  0.20%)p99.99( 99.80%)
                                            0.0053  0.0446 -0.1942  0.2895 -0.9362
   152. (0.00007) RY*( 3) H  14           s(  0.12%)p99.99( 99.88%)
   153. (0.00002) RY*( 4) H  14           s(  0.34%)p99.99( 99.66%)
   154. (0.00132) RY*( 1) H  15           s( 99.36%)p 0.01(  0.64%)
                                            0.0108  0.9967 -0.0493  0.0142 -0.0614
   155. (0.00006) RY*( 2) H  15           s(  0.47%)p99.99( 99.53%)
   156. (0.00006) RY*( 3) H  15           s(  0.05%)p99.99( 99.95%)
   157. (0.00002) RY*( 4) H  15           s(  0.23%)p99.99( 99.77%)
   158. (0.00132) RY*( 1) H  16           s( 99.36%)p 0.01(  0.64%)
                                            0.0108  0.9967  0.0493  0.0142 -0.0614
   159. (0.00006) RY*( 2) H  16           s(  0.47%)p99.99( 99.53%)
   160. (0.00006) RY*( 3) H  16           s(  0.05%)p99.99( 99.95%)
   161. (0.00002) RY*( 4) H  16           s(  0.23%)p99.99( 99.77%)
   162. (0.00117) RY*( 1) H  17           s( 99.61%)p 0.00(  0.39%)
                                            0.0068  0.9980  0.0608  0.0090  0.0107
   163. (0.00013) RY*( 2) H  17           s(  0.04%)p99.99( 99.96%)
                                           -0.0063  0.0192 -0.1596 -0.9857 -0.0493
   164. (0.00008) RY*( 3) H  17           s(  0.18%)p99.99( 99.82%)
   165. (0.00002) RY*( 4) H  17           s(  0.26%)p99.99( 99.74%)
   166. (0.00115) RY*( 1) H  18           s( 99.44%)p 0.01(  0.56%)
                                            0.0057  0.9972  0.0462 -0.0376  0.0455
   167. (0.00011) RY*( 2) H  18           s(  0.20%)p99.99( 99.80%)
                                            0.0053  0.0446  0.1942  0.2895 -0.9362
   168. (0.00007) RY*( 3) H  18           s(  0.12%)p99.99( 99.88%)
   169. (0.00002) RY*( 4) H  18           s(  0.34%)p99.99( 99.66%)
   170. (0.00067) RY*( 1) H  19           s( 49.43%)p 1.02( 50.57%)
                                            0.0116  0.7029 -0.6404  0.3028 -0.0628
   171. (0.00063) RY*( 2) H  19           s(  0.30%)p99.99( 99.70%)
                                            0.0005  0.0546 -0.1456 -0.5980 -0.7862
   172. (0.00041) RY*( 3) H  19           s( 46.10%)p 1.17( 53.90%)
                                            0.0110  0.6789  0.5067 -0.4443  0.2913
   173. (0.00001) RY*( 4) H  19           s(  4.64%)p20.57( 95.36%)
   174. (0.00108) RY*( 1) H  20           s( 99.98%)p 0.00(  0.02%)
                                            0.0036  0.9999  0.0071 -0.0116 -0.0008
   175. (0.00005) RY*( 2) H  20           s(  0.01%)p 1.00( 99.99%)
   176. (0.00005) RY*( 3) H  20           s(  0.00%)p 1.00(100.00%)
   177. (0.00003) RY*( 4) H  20           s(  0.11%)p99.99( 99.89%)
   178. (0.00099) RY*( 1) H  21           s( 99.61%)p 0.00(  0.39%)
                                            0.0026  0.9981 -0.0088 -0.0616 -0.0031
   179. (0.00007) RY*( 2) H  21           s(  0.12%)p99.99( 99.88%)
   180. (0.00008) RY*( 3) H  21           s(  0.23%)p99.99( 99.77%)
   181. (0.00002) RY*( 4) H  21           s(  0.12%)p99.99( 99.88%)
   182. (0.00078) RY*( 1) H  22           s( 99.29%)p 0.01(  0.71%)
                                            0.0052  0.9964 -0.0454  0.0705  0.0059
   183. (0.00007) RY*( 2) H  22           s(  0.00%)p 1.00(100.00%)
   184. (0.00007) RY*( 3) H  22           s(  0.10%)p99.99( 99.90%)
   185. (0.00002) RY*( 4) H  22           s(  0.70%)p99.99( 99.30%)
   186. (0.00099) RY*( 1) H  23           s( 99.61%)p 0.00(  0.39%)
                                            0.0026  0.9981  0.0088 -0.0616 -0.0031
   187. (0.00007) RY*( 2) H  23           s(  0.12%)p99.99( 99.88%)
   188. (0.00008) RY*( 3) H  23           s(  0.23%)p99.99( 99.77%)
   189. (0.00002) RY*( 4) H  23           s(  0.12%)p99.99( 99.88%)
   190. (0.00078) RY*( 1) H  24           s( 99.29%)p 0.01(  0.71%)
                                            0.0052  0.9964  0.0454  0.0705  0.0059
   191. (0.00007) RY*( 2) H  24           s(  0.00%)p 1.00(100.00%)
   192. (0.00007) RY*( 3) H  24           s(  0.10%)p99.99( 99.90%)
   193. (0.00002) RY*( 4) H  24           s(  0.70%)p99.99( 99.30%)
   194. (0.00108) RY*( 1) H  25           s( 99.98%)p 0.00(  0.02%)
                                            0.0036  0.9999 -0.0071 -0.0116 -0.0008
   195. (0.00005) RY*( 2) H  25           s(  0.01%)p 1.00( 99.99%)
   196. (0.00005) RY*( 3) H  25           s(  0.00%)p 1.00(100.00%)
   197. (0.00003) RY*( 4) H  25           s(  0.11%)p99.99( 99.89%)
   198. (0.00085) RY*( 1) H  26           s( 99.32%)p 0.01(  0.68%)
                                            0.0033  0.9966  0.0000  0.0219  0.0794
   199. (0.00006) RY*( 2) H  26           s(  0.00%)p 1.00(100.00%)
   200. (0.00006) RY*( 3) H  26           s(  0.69%)p99.99( 99.31%)
   201. (0.00002) RY*( 4) H  26           s(  0.08%)p99.99( 99.92%)
   202. (0.00088) RY*( 1) H  27           s( 99.08%)p 0.01(  0.92%)
                                            0.0035  0.9954  0.0000 -0.0910 -0.0309
   203. (0.00006) RY*( 2) H  27           s(  0.00%)p 1.00(100.00%)
   204. (0.00006) RY*( 3) H  27           s(  0.93%)p99.99( 99.07%)
   205. (0.00002) RY*( 4) H  27           s(  0.08%)p99.99( 99.92%)
   206. (0.00698) BD*( 1) O   1 - C   2  
                ( 32.60%)   0.5709* O   1 s( 32.11%)p 2.11( 67.81%)d 0.00(  0.08%)
                                           -0.0001  0.5667  0.0018 -0.8078  0.0014
                                           -0.1384  0.0009  0.0801 -0.0017  0.0138
                                           -0.0095 -0.0072  0.0167 -0.0117
                ( 67.40%)  -0.8210* C   2 s( 20.63%)p 3.83( 79.08%)d 0.01(  0.29%)
                                            0.0000  0.4520  0.0443  0.8818  0.0403
                                            0.1008 -0.0001 -0.0367 -0.0012  0.0106
                                           -0.0033  0.0002  0.0458 -0.0267
   207. (0.58672) BD*( 1) O   1 - O   6  
                ( 50.00%)   0.7071* O   1 s(  0.01%)p99.99( 99.93%)d 4.98(  0.06%)
                                           -0.0000  0.0105  0.0007  0.0377 -0.0015
                                           -0.6271  0.0164 -0.7772  0.0188  0.0067
                                            0.0094  0.0042 -0.0103 -0.0172
                ( 50.00%)  -0.7071* O   6 s(  0.01%)p99.99( 99.93%)d 4.98(  0.06%)
                                           -0.0000  0.0105  0.0007 -0.0377  0.0015
                                           -0.6271  0.0164 -0.7772  0.0188 -0.0067
                                           -0.0094  0.0042 -0.0103 -0.0172
   208. (0.00250) BD*( 1) O   1 - H  12  
                ( 25.60%)   0.5060* O   1 s( 20.40%)p 3.90( 79.52%)d 0.00(  0.09%)
                                            0.0002  0.4512  0.0194  0.4643  0.0311
                                           -0.5776 -0.0090  0.4948  0.0100 -0.0080
                                            0.0069 -0.0239 -0.0136  0.0033
                ( 74.40%)  -0.8625* H  12 s( 99.54%)p 0.00(  0.46%)
                                            0.9977 -0.0022 -0.0387  0.0408 -0.0378
   209. (0.01297) BD*( 1) C   2 - C   3  
                ( 50.57%)   0.7111* C   2 s( 31.01%)p 2.22( 68.95%)d 0.00(  0.04%)
                                            0.0002  0.5569 -0.0028 -0.3709  0.0149
                                            0.5754 -0.0150 -0.4694 -0.0065 -0.0108
                                            0.0080 -0.0141 -0.0056 -0.0002
                ( 49.43%)  -0.7030* C   3 s( 26.97%)p 2.71( 72.99%)d 0.00(  0.05%)
                                            0.0003  0.5190  0.0186  0.3619  0.0143
                                           -0.5892 -0.0152  0.5011 -0.0123 -0.0122
                                            0.0091 -0.0150 -0.0053  0.0006
   210. (0.01282) BD*( 1) C   2 - H  13  
                ( 37.77%)   0.6146* C   2 s( 24.50%)p 3.08( 75.46%)d 0.00(  0.04%)
                                            0.0003 -0.4948  0.0144  0.2247 -0.0122
                                           -0.0583  0.0175 -0.8368  0.0012 -0.0013
                                            0.0076 -0.0026  0.0014 -0.0174
                ( 62.23%)  -0.7888* H  13 s( 99.91%)p 0.00(  0.09%)
                                           -0.9995  0.0060 -0.0071  0.0039  0.0292
   211. (0.01179) BD*( 1) C   2 - H  14  
                ( 37.34%)   0.6111* C   2 s( 23.89%)p 3.19( 76.08%)d 0.00(  0.04%)
                                           -0.0000  0.4887 -0.0063 -0.1693  0.0126
                                           -0.8090  0.0058 -0.2782  0.0107  0.0063
                                           -0.0001  0.0101 -0.0149 -0.0049
                ( 62.66%)  -0.7915* H  14 s( 99.90%)p 0.00(  0.10%)
                                            0.9995 -0.0050  0.0061  0.0275  0.0127
   212. (0.01352) BD*( 1) C   3 - C   4  
                ( 50.00%)   0.7071* C   3 s( 26.00%)p 2.84( 73.95%)d 0.00(  0.05%)
                                            0.0001  0.5099 -0.0046 -0.8567  0.0052
                                           -0.0677 -0.0201  0.0102 -0.0225  0.0024
                                           -0.0022 -0.0006  0.0183 -0.0111
                ( 50.00%)  -0.7071* C   4 s( 26.00%)p 2.84( 73.95%)d 0.00(  0.05%)
                                            0.0001  0.5099 -0.0046  0.8567 -0.0052
                                           -0.0677 -0.0201  0.0102 -0.0225 -0.0024
                                            0.0022 -0.0006  0.0183 -0.0111
   213. (0.01480) BD*( 1) C   3 - C  10  
                ( 47.64%)   0.6902* C   3 s( 27.14%)p 2.68( 72.83%)d 0.00(  0.03%)
                                           -0.0004 -0.5208  0.0124 -0.2507 -0.0236
                                           -0.7887  0.0127 -0.2064  0.0110 -0.0064
                                           -0.0014 -0.0097  0.0123  0.0063
                ( 52.36%)  -0.7236* C  10 s( 24.64%)p 3.06( 75.31%)d 0.00(  0.05%)
                                           -0.0003 -0.4964  0.0048  0.1186 -0.0453
                                            0.8393  0.0063  0.1788  0.0223 -0.0105
                                           -0.0024 -0.0078  0.0160  0.0095
   214. (0.00874) BD*( 1) C   3 - H  15  
                ( 34.91%)   0.5909* C   3 s( 19.77%)p 4.06( 80.19%)d 0.00(  0.04%)
                                           -0.0008  0.4447  0.0021  0.2670  0.0015
                                           -0.1587 -0.0031 -0.8399  0.0040 -0.0020
                                           -0.0097  0.0051  0.0005  0.0154
                ( 65.09%)  -0.8068* H  15 s( 99.90%)p 0.00(  0.10%)
                                            0.9994 -0.0097 -0.0111  0.0066  0.0291
   215. (0.01297) BD*( 1) C   4 - C   5  
                ( 49.43%)   0.7030* C   4 s( 26.97%)p 2.71( 72.99%)d 0.00(  0.05%)
                                           -0.0003 -0.5190 -0.0186  0.3619  0.0143
                                            0.5892  0.0152 -0.5011  0.0123 -0.0122
                                            0.0091  0.0150  0.0053 -0.0006
                ( 50.57%)  -0.7111* C   5 s( 31.01%)p 2.22( 68.95%)d 0.00(  0.04%)
                                           -0.0002 -0.5569  0.0028 -0.3709  0.0149
                                           -0.5754  0.0150  0.4694  0.0065 -0.0108
                                            0.0080  0.0141  0.0056  0.0002
   216. (0.01480) BD*( 1) C   4 - C   7  
                ( 47.64%)   0.6902* C   4 s( 27.14%)p 2.68( 72.83%)d 0.00(  0.03%)
                                           -0.0004 -0.5208  0.0124  0.2507  0.0236
                                           -0.7887  0.0127 -0.2064  0.0110  0.0064
                                            0.0014 -0.0097  0.0123  0.0063
                ( 52.36%)  -0.7236* C   7 s( 24.64%)p 3.06( 75.31%)d 0.00(  0.05%)
                                           -0.0003 -0.4964  0.0048 -0.1186  0.0453
                                            0.8393  0.0063  0.1788  0.0223  0.0105
                                            0.0024 -0.0078  0.0160  0.0095
   217. (0.00874) BD*( 1) C   4 - H  16  
                ( 34.91%)   0.5909* C   4 s( 19.77%)p 4.06( 80.19%)d 0.00(  0.04%)
                                           -0.0008  0.4447  0.0021 -0.2670 -0.0015
                                           -0.1587 -0.0031 -0.8399  0.0040  0.0020
                                            0.0097  0.0051  0.0005  0.0154
                ( 65.09%)  -0.8068* H  16 s( 99.90%)p 0.00(  0.10%)
                                            0.9994 -0.0097  0.0111  0.0066  0.0291
   218. (0.00698) BD*( 1) C   5 - O   6  
                ( 67.40%)   0.8210* C   5 s( 20.63%)p 3.83( 79.08%)d 0.01(  0.29%)
                                            0.0000  0.4520  0.0443 -0.8818 -0.0403
                                            0.1008 -0.0001 -0.0367 -0.0012 -0.0106
                                            0.0033  0.0002  0.0458 -0.0267
                ( 32.60%)  -0.5709* O   6 s( 32.11%)p 2.11( 67.81%)d 0.00(  0.08%)
                                           -0.0001  0.5667  0.0018  0.8078 -0.0014
                                           -0.1384  0.0009  0.0801 -0.0017 -0.0138
                                            0.0095 -0.0072  0.0167 -0.0117
   219. (0.01282) BD*( 1) C   5 - H  17  
                ( 37.77%)   0.6146* C   5 s( 24.50%)p 3.08( 75.46%)d 0.00(  0.04%)
                                            0.0003 -0.4948  0.0144 -0.2247  0.0122
                                           -0.0583  0.0175 -0.8368  0.0012  0.0013
                                           -0.0076 -0.0026  0.0014 -0.0174
                ( 62.23%)  -0.7888* H  17 s( 99.91%)p 0.00(  0.09%)
                                           -0.9995  0.0060  0.0071  0.0039  0.0292
   220. (0.01179) BD*( 1) C   5 - H  18  
                ( 37.34%)   0.6111* C   5 s( 23.89%)p 3.19( 76.08%)d 0.00(  0.04%)
                                           -0.0000  0.4887 -0.0063  0.1693 -0.0126
                                           -0.8090  0.0058 -0.2782  0.0107 -0.0063
                                            0.0001  0.0101 -0.0149 -0.0049
                ( 62.66%)  -0.7915* H  18 s( 99.90%)p 0.00(  0.10%)
                                            0.9995 -0.0050 -0.0061  0.0275  0.0127
   221. (0.00250) BD*( 1) O   6 - H  19  
                ( 25.60%)   0.5060* O   6 s( 20.40%)p 3.90( 79.52%)d 0.00(  0.09%)
                                            0.0002  0.4512  0.0194 -0.4643 -0.0311
                                           -0.5776 -0.0090  0.4948  0.0100  0.0080
                                           -0.0069 -0.0239 -0.0136  0.0033
                ( 74.40%)  -0.8625* H  19 s( 99.54%)p 0.00(  0.46%)
                                            0.9977 -0.0022  0.0387  0.0408 -0.0378
   222. (0.01014) BD*( 1) C   7 - C   8  
                ( 49.27%)   0.7019* C   7 s( 24.75%)p 3.04( 75.20%)d 0.00(  0.05%)
                                           -0.0003  0.4975 -0.0089  0.1341 -0.0481
                                            0.1354  0.0229  0.8443  0.0078  0.0026
                                            0.0110  0.0038 -0.0002  0.0186
                ( 50.73%)  -0.7123* C   8 s( 27.53%)p 2.63( 72.43%)d 0.00(  0.05%)
                                            0.0004  0.5246 -0.0097 -0.2505 -0.0311
                                           -0.1742  0.0073 -0.7938  0.0103  0.0011
                                            0.0056  0.0091 -0.0009  0.0183
   223. (0.00847) BD*( 1) C   7 - C  11  
                ( 48.92%)   0.6994* C   7 s( 24.78%)p 3.03( 75.16%)d 0.00(  0.05%)
                                            0.0001  0.4977 -0.0098  0.5577 -0.0461
                                            0.4740  0.0284 -0.4608 -0.0247  0.0141
                                           -0.0145 -0.0067  0.0079 -0.0039
                ( 51.08%)  -0.7147* C  11 s( 25.61%)p 2.90( 74.34%)d 0.00(  0.05%)
                                            0.0002  0.5059 -0.0107 -0.7062 -0.0305
                                           -0.3510  0.0278  0.3455 -0.0209  0.0140
                                           -0.0141 -0.0112  0.0039 -0.0030
   224. (0.00945) BD*( 1) C   7 - H  20  
                ( 36.24%)   0.6020* C   7 s( 25.37%)p 2.94( 74.59%)d 0.00(  0.03%)
                                           -0.0002  0.5033  0.0193 -0.8082  0.0116
                                            0.2259  0.0054 -0.2037  0.0028 -0.0061
                                            0.0078 -0.0023  0.0136 -0.0074
                ( 63.76%)  -0.7985* H  20 s( 99.90%)p 0.00(  0.10%)
                                            0.9995 -0.0039  0.0295 -0.0083  0.0071
   225. (0.00712) BD*( 1) C   8 - C   9  
                ( 50.00%)   0.7071* C   8 s( 26.19%)p 2.82( 73.76%)d 0.00(  0.05%)
                                           -0.0001 -0.5117  0.0003 -0.8554 -0.0058
                                           -0.0015 -0.0079 -0.0680 -0.0351  0.0014
                                            0.0017 -0.0002 -0.0189  0.0108
                ( 50.00%)  -0.7071* C   9 s( 26.19%)p 2.82( 73.76%)d 0.00(  0.05%)
                                           -0.0001 -0.5117  0.0003  0.8554  0.0058
                                           -0.0015 -0.0079 -0.0680 -0.0351 -0.0014
                                           -0.0017 -0.0002 -0.0189  0.0108
   226. (0.00648) BD*( 1) C   8 - H  21  
                ( 38.72%)   0.6223* C   8 s( 23.45%)p 3.26( 76.51%)d 0.00(  0.04%)
                                           -0.0001  0.4842  0.0031 -0.3333 -0.0096
                                           -0.5877  0.0254  0.5547  0.0141  0.0095
                                           -0.0079 -0.0142 -0.0067  0.0002
                ( 61.28%)  -0.7828* H  21 s( 99.92%)p 0.00(  0.08%)
                                            0.9996 -0.0017  0.0133  0.0146 -0.0208
   227. (0.00547) BD*( 1) C   8 - H  22  
                ( 36.69%)   0.6057* C   8 s( 22.64%)p 3.42( 77.32%)d 0.00(  0.04%)
                                           -0.0003  0.4758  0.0067 -0.3052 -0.0098
                                            0.7893 -0.0147  0.2377  0.0150 -0.0106
                                           -0.0019  0.0051 -0.0124 -0.0086
                ( 63.31%)  -0.7957* H  22 s( 99.91%)p 0.00(  0.09%)
                                            0.9995 -0.0028  0.0120 -0.0257 -0.0114
   228. (0.01014) BD*( 1) C   9 - C  10  
                ( 50.73%)   0.7123* C   9 s( 27.53%)p 2.63( 72.43%)d 0.00(  0.05%)
                                            0.0004  0.5246 -0.0097  0.2505  0.0311
                                           -0.1742  0.0073 -0.7938  0.0103 -0.0011
                                           -0.0056  0.0091 -0.0009  0.0183
                ( 49.27%)  -0.7019* C  10 s( 24.75%)p 3.04( 75.20%)d 0.00(  0.05%)
                                           -0.0003  0.4975 -0.0089 -0.1341  0.0481
                                            0.1354  0.0229  0.8443  0.0078 -0.0026
                                           -0.0110  0.0038 -0.0002  0.0186
   229. (0.00648) BD*( 1) C   9 - H  23  
                ( 38.72%)   0.6223* C   9 s( 23.45%)p 3.26( 76.51%)d 0.00(  0.04%)
                                            0.0001 -0.4842 -0.0031 -0.3333 -0.0096
                                            0.5877 -0.0254 -0.5547 -0.0141  0.0095
                                           -0.0079  0.0142  0.0067 -0.0002
                ( 61.28%)  -0.7828* H  23 s( 99.92%)p 0.00(  0.08%)
                                           -0.9996  0.0017  0.0133 -0.0146  0.0208
   230. (0.00547) BD*( 1) C   9 - H  24  
                ( 36.69%)   0.6057* C   9 s( 22.64%)p 3.42( 77.32%)d 0.00(  0.04%)
                                            0.0003 -0.4758 -0.0067 -0.3052 -0.0098
                                           -0.7893  0.0147 -0.2377 -0.0150 -0.0106
                                           -0.0019 -0.0051  0.0124  0.0086
                ( 63.31%)  -0.7957* H  24 s( 99.91%)p 0.00(  0.09%)
                                           -0.9995  0.0028  0.0120  0.0257  0.0114
   231. (0.00847) BD*( 1) C  10 - C  11  
                ( 48.92%)   0.6994* C  10 s( 24.78%)p 3.03( 75.16%)d 0.00(  0.05%)
                                           -0.0001 -0.4977  0.0098  0.5577 -0.0461
                                           -0.4740 -0.0284  0.4608  0.0247  0.0141
                                           -0.0145  0.0067 -0.0079  0.0039
                ( 51.08%)  -0.7147* C  11 s( 25.61%)p 2.90( 74.34%)d 0.00(  0.05%)
                                           -0.0002 -0.5059  0.0107 -0.7062 -0.0305
                                            0.3510 -0.0278 -0.3455  0.0209  0.0140
                                           -0.0141  0.0112 -0.0039  0.0030
   232. (0.00945) BD*( 1) C  10 - H  25  
                ( 36.24%)   0.6020* C  10 s( 25.37%)p 2.94( 74.59%)d 0.00(  0.03%)
                                            0.0002 -0.5033 -0.0193 -0.8082  0.0116
                                           -0.2259 -0.0054  0.2037 -0.0028 -0.0061
                                            0.0078  0.0023 -0.0136  0.0074
                ( 63.76%)  -0.7985* H  25 s( 99.90%)p 0.00(  0.10%)
                                           -0.9995  0.0039  0.0295  0.0083 -0.0071
   233. (0.00583) BD*( 1) C  11 - H  26  
                ( 37.39%)   0.6115* C  11 s( 24.23%)p 3.13( 75.74%)d 0.00(  0.04%)
                                            0.0001 -0.4921 -0.0104  0.0000 -0.0000
                                           -0.8568  0.0021 -0.1487  0.0336  0.0000
                                            0.0000 -0.0086  0.0154  0.0076
                ( 62.61%)  -0.7913* H  26 s( 99.91%)p 0.00(  0.09%)
                                           -0.9995  0.0025 -0.0000  0.0302  0.0015
   234. (0.00624) BD*( 1) C  11 - H  27  
                ( 37.89%)   0.6155* C  11 s( 24.26%)p 3.12( 75.70%)d 0.00(  0.04%)
                                           -0.0001  0.4924  0.0082 -0.0000  0.0000
                                           -0.1337  0.0359 -0.8590  0.0008  0.0000
                                            0.0000  0.0087 -0.0010  0.0180
                ( 62.11%)  -0.7881* H  27 s( 99.91%)p 0.00(  0.09%)
                                            0.9995 -0.0026  0.0000 -0.0007  0.0302


 NHO Directionality and "Bond Bending" (deviations from line of nuclear centers)

         [Thresholds for printing:  angular deviation  >  1.0 degree]
                                    hybrid p-character > 25.0%
                                    orbital occupancy  >  0.10e

                                Line of Centers        Hybrid 1              Hybrid 2
                                ---------------  -------------------   ------------------
                NBO               Theta   Phi    Theta   Phi    Dev    Theta   Phi    Dev
 ========================================================================================
     1. BD (   1) O   1 - C   2    86.0  188.4    84.5  189.7   1.9     92.3    6.2   2.7
     2. BD (   1) O   1 - O   6    90.0  180.0   141.1  273.4  92.1    141.1  266.6  92.1
     3. BD (   1) O   1 - H  12    54.2  304.7    56.7  310.2   5.2      --     --    --
     4. BD (   1) C   2 - C   3   124.5  123.1   125.6  122.4   1.2      --     --    --
     5. BD (   1) C   2 - H  13    18.2  168.1    14.5  169.1   3.7      --     --    --
     6. BD (   1) C   2 - H  14   108.8  254.3   108.1  259.0   4.4      --     --    --
     7. BD (   1) C   3 - C   4    90.0  180.0    90.8  185.9   5.9     90.8  354.1   5.9
     8. BD (   1) C   3 - C  10    76.8   76.8    76.6   70.5   6.1    103.3  265.0   8.0
     9. BD (   1) C   3 - H  15   158.8  333.0   159.4  328.9   1.6      --     --    --
    10. BD (   1) C   4 - C   5    55.5  236.9     --     --    --     125.6   57.6   1.2
    11. BD (   1) C   4 - C   7    76.8  103.2    76.6  109.5   6.1    103.3  275.0   8.0
    12. BD (   1) C   4 - H  16   158.8  207.0   159.4  211.1   1.6      --     --    --
    13. BD (   1) C   5 - O   6    94.0  171.6    92.3  173.8   2.7     84.5  350.3   1.9
    14. BD (   1) C   5 - H  17    18.2   11.9    14.5   10.9   3.7      --     --    --
    15. BD (   1) C   5 - H  18   108.8  285.7   108.1  281.0   4.4      --     --    --
    16. BD (   1) O   6 - H  19    54.2  235.3    56.7  229.8   5.2      --     --    --
    17. BD (   1) C   7 - C   8    17.3   40.1    11.9   61.5   7.5    157.3  210.6   6.3
    18. BD (   1) C   7 - C  11   118.4   33.5   124.1   44.5  11.0     68.0  203.7  10.9
    19. BD (   1) C   7 - H  20   104.3  165.4   103.6  163.8   1.7      --     --    --
    20. BD (   1) C   8 - C   9    90.0    0.0    83.2    0.6   6.9     83.2  179.4   6.9
    21. BD (   1) C   8 - H  21    50.7  239.2    49.2  238.6   1.6      --     --    --
    22. BD (   1) C   8 - H  22    74.7  112.0    73.2  112.1   1.5      --     --    --
    23. BD (   1) C   9 - C  10   162.7  319.9   157.3  329.4   6.3     11.9  118.5   7.5
    24. BD (   1) C   9 - H  23    50.7  300.8    49.2  301.4   1.6      --     --    --
    25. BD (   1) C   9 - H  24    74.7   68.0    73.2   67.9   1.5      --     --    --
    26. BD (   1) C  10 - C  11   118.4  146.5   124.1  135.5  11.0     68.0  336.3  10.9
    27. BD (   1) C  10 - H  25   104.3   14.6   103.6   16.2   1.7      --     --    --
    28. BD (   1) C  11 - H  26    80.0   90.0    82.3   90.0   2.3      --     --    --
    29. BD (   1) C  11 - H  27   171.2  270.0   173.5  270.0   2.3      --     --    --
    41. LP (   1) O   1             --     --    121.4   54.0   --       --     --    --
    42. LP (   1) O   6             --     --    121.4  126.0   --       --     --    --
   207. BD*(   1) O   1 - O   6    90.0  180.0   141.1  273.4  92.1    141.1  266.6  92.1


 Second Order Perturbation Theory Analysis of Fock Matrix in NBO Basis

     Threshold for printing:   0.25 kcal/mol
                                                                              E(2)  E(j)-E(i) F(i,j)
         Donor NBO (i)                     Acceptor NBO (j)                 kcal/mol   a.u.    a.u. 
 ===================================================================================================

 within unit  1
   1. BD (   1) O   1 - C   2        /142. RY*(   1) H  12                    0.29    1.95    0.030
   1. BD (   1) O   1 - C   2        /212. BD*(   1) C   3 - C   4            1.10    1.21    0.046
   2. BD (   1) O   1 - O   6        / 55. RY*(   4) C   2                    0.27    2.41    0.033
   2. BD (   1) O   1 - O   6        / 82. RY*(   4) C   5                    0.27    2.41    0.033
   2. BD (   1) O   1 - O   6        /143. RY*(   2) H  12                    0.54    1.93    0.041
   2. BD (   1) O   1 - O   6        /171. RY*(   2) H  19                    0.54    1.93    0.041
   2. BD (   1) O   1 - O   6        /210. BD*(   1) C   2 - H  13            1.66    0.72    0.044
   2. BD (   1) O   1 - O   6        /211. BD*(   1) C   2 - H  14            1.75    0.72    0.045
   2. BD (   1) O   1 - O   6        /219. BD*(   1) C   5 - H  17            1.66    0.72    0.044
   2. BD (   1) O   1 - O   6        /220. BD*(   1) C   5 - H  18            1.75    0.72    0.045
   3. BD (   1) O   1 - H  12        / 54. RY*(   3) C   2                    0.41    1.69    0.033
   3. BD (   1) O   1 - H  12        / 61. RY*(   1) C   3                    0.25    1.66    0.026
   3. BD (   1) O   1 - H  12        /209. BD*(   1) C   2 - C   3            1.48    1.11    0.051
   4. BD (   1) C   2 - C   3        / 43. RY*(   1) O   1                    0.29    1.97    0.030
   4. BD (   1) C   2 - C   3        / 71. RY*(   2) C   4                    0.58    1.56    0.038
   4. BD (   1) C   2 - C   3        /124. RY*(   1) C  10                    0.35    1.46    0.029
   4. BD (   1) C   2 - C   3        /208. BD*(   1) O   1 - H  12            0.83    1.06    0.038
   4. BD (   1) C   2 - C   3        /210. BD*(   1) C   2 - H  13            0.36    1.04    0.025
   4. BD (   1) C   2 - C   3        /211. BD*(   1) C   2 - H  14            0.49    1.05    0.029
   4. BD (   1) C   2 - C   3        /212. BD*(   1) C   3 - C   4            0.56    0.98    0.030
   4. BD (   1) C   2 - C   3        /213. BD*(   1) C   3 - C  10            0.71    1.00    0.034
   4. BD (   1) C   2 - C   3        /214. BD*(   1) C   3 - H  15            0.52    1.09    0.030
   4. BD (   1) C   2 - C   3        /231. BD*(   1) C  10 - C  11            0.54    1.02    0.030
   5. BD (   1) C   2 - H  13        / 44. RY*(   2) O   1                    0.37    1.74    0.033
   5. BD (   1) C   2 - H  13        /207. BD*(   1) O   1 - O   6            2.03    0.23    0.039
   5. BD (   1) C   2 - H  13        /209. BD*(   1) C   2 - C   3            0.26    0.91    0.020
   5. BD (   1) C   2 - H  13        /214. BD*(   1) C   3 - H  15            1.36    0.98    0.048
   6. BD (   1) C   2 - H  14        /207. BD*(   1) O   1 - O   6            2.21    0.22    0.041
   6. BD (   1) C   2 - H  14        /209. BD*(   1) C   2 - C   3            0.27    0.90    0.020
   6. BD (   1) C   2 - H  14        /213. BD*(   1) C   3 - C  10            1.90    0.89    0.053
   7. BD (   1) C   3 - C   4        / 54. RY*(   3) C   2                    0.34    1.54    0.029
   7. BD (   1) C   3 - C   4        / 81. RY*(   3) C   5                    0.34    1.54    0.029
   7. BD (   1) C   3 - C   4        /206. BD*(   1) O   1 - C   2            1.01    0.85    0.037
   7. BD (   1) C   3 - C   4        /209. BD*(   1) C   2 - C   3            0.46    0.96    0.027
   7. BD (   1) C   3 - C   4        /213. BD*(   1) C   3 - C  10            0.66    0.95    0.032
   7. BD (   1) C   3 - C   4        /214. BD*(   1) C   3 - H  15            0.53    1.04    0.030
   7. BD (   1) C   3 - C   4        /215. BD*(   1) C   4 - C   5            0.46    0.96    0.027
   7. BD (   1) C   3 - C   4        /216. BD*(   1) C   4 - C   7            0.66    0.95    0.032
   7. BD (   1) C   3 - C   4        /217. BD*(   1) C   4 - H  16            0.53    1.04    0.030
   7. BD (   1) C   3 - C   4        /218. BD*(   1) C   5 - O   6            1.01    0.85    0.037
   7. BD (   1) C   3 - C   4        /224. BD*(   1) C   7 - H  20            1.04    1.09    0.043
   7. BD (   1) C   3 - C   4        /232. BD*(   1) C  10 - H  25            1.04    1.09    0.043
   8. BD (   1) C   3 - C  10        / 52. RY*(   1) C   2                    0.31    1.40    0.027
   8. BD (   1) C   3 - C  10        / 72. RY*(   3) C   4                    0.33    1.50    0.029
   8. BD (   1) C   3 - C  10        /115. RY*(   1) C   9                    0.47    1.61    0.036
   8. BD (   1) C   3 - C  10        /133. RY*(   1) C  11                    0.36    1.70    0.032
   8. BD (   1) C   3 - C  10        /209. BD*(   1) C   2 - C   3            0.58    0.95    0.030
   8. BD (   1) C   3 - C  10        /211. BD*(   1) C   2 - H  14            0.77    0.99    0.036
   8. BD (   1) C   3 - C  10        /212. BD*(   1) C   3 - C   4            0.51    0.92    0.028
   8. BD (   1) C   3 - C  10        /214. BD*(   1) C   3 - H  15            0.77    1.03    0.037
   8. BD (   1) C   3 - C  10        /215. BD*(   1) C   4 - C   5            0.61    0.95    0.031
   8. BD (   1) C   3 - C  10        /217. BD*(   1) C   4 - H  16            0.30    1.03    0.023
   8. BD (   1) C   3 - C  10        /228. BD*(   1) C   9 - C  10            0.29    0.96    0.022
   8. BD (   1) C   3 - C  10        /230. BD*(   1) C   9 - H  24            0.74    1.05    0.036
   8. BD (   1) C   3 - C  10        /231. BD*(   1) C  10 - C  11            0.36    0.95    0.024
   8. BD (   1) C   3 - C  10        /232. BD*(   1) C  10 - H  25            0.48    1.08    0.030
   8. BD (   1) C   3 - C  10        /233. BD*(   1) C  11 - H  26            1.11    1.06    0.045
   9. BD (   1) C   3 - H  15        / 70. RY*(   1) C   4                    0.28    1.40    0.026
   9. BD (   1) C   3 - H  15        /125. RY*(   2) C  10                    0.25    1.63    0.027
   9. BD (   1) C   3 - H  15        /206. BD*(   1) O   1 - C   2            0.27    0.74    0.019
   9. BD (   1) C   3 - H  15        /210. BD*(   1) C   2 - H  13            1.71    0.88    0.051
   9. BD (   1) C   3 - H  15        /215. BD*(   1) C   4 - C   5            0.64    0.85    0.031
   9. BD (   1) C   3 - H  15        /216. BD*(   1) C   4 - C   7            0.31    0.84    0.021
   9. BD (   1) C   3 - H  15        /217. BD*(   1) C   4 - H  16            0.27    0.93    0.021
   9. BD (   1) C   3 - H  15        /228. BD*(   1) C   9 - C  10            1.59    0.86    0.048
  10. BD (   1) C   4 - C   5        / 62. RY*(   2) C   3                    0.58    1.56    0.038
  10. BD (   1) C   4 - C   5        / 88. RY*(   1) O   6                    0.29    1.97    0.030
  10. BD (   1) C   4 - C   5        / 97. RY*(   1) C   7                    0.35    1.46    0.029
  10. BD (   1) C   4 - C   5        /212. BD*(   1) C   3 - C   4            0.56    0.98    0.030
  10. BD (   1) C   4 - C   5        /216. BD*(   1) C   4 - C   7            0.71    1.00    0.034
  10. BD (   1) C   4 - C   5        /217. BD*(   1) C   4 - H  16            0.52    1.09    0.030
  10. BD (   1) C   4 - C   5        /219. BD*(   1) C   5 - H  17            0.36    1.04    0.025
  10. BD (   1) C   4 - C   5        /220. BD*(   1) C   5 - H  18            0.49    1.05    0.029
  10. BD (   1) C   4 - C   5        /221. BD*(   1) O   6 - H  19            0.83    1.06    0.038
  10. BD (   1) C   4 - C   5        /223. BD*(   1) C   7 - C  11            0.54    1.02    0.030
  11. BD (   1) C   4 - C   7        / 63. RY*(   3) C   3                    0.33    1.50    0.029
  11. BD (   1) C   4 - C   7        / 79. RY*(   1) C   5                    0.31    1.40    0.027
  11. BD (   1) C   4 - C   7        /106. RY*(   1) C   8                    0.47    1.61    0.036
  11. BD (   1) C   4 - C   7        /133. RY*(   1) C  11                    0.36    1.70    0.032
  11. BD (   1) C   4 - C   7        /209. BD*(   1) C   2 - C   3            0.61    0.95    0.031
  11. BD (   1) C   4 - C   7        /212. BD*(   1) C   3 - C   4            0.51    0.92    0.028
  11. BD (   1) C   4 - C   7        /214. BD*(   1) C   3 - H  15            0.30    1.03    0.023
  11. BD (   1) C   4 - C   7        /215. BD*(   1) C   4 - C   5            0.58    0.95    0.030
  11. BD (   1) C   4 - C   7        /217. BD*(   1) C   4 - H  16            0.77    1.03    0.037
  11. BD (   1) C   4 - C   7        /220. BD*(   1) C   5 - H  18            0.77    0.99    0.036
  11. BD (   1) C   4 - C   7        /222. BD*(   1) C   7 - C   8            0.29    0.96    0.022
  11. BD (   1) C   4 - C   7        /223. BD*(   1) C   7 - C  11            0.36    0.95    0.024
  11. BD (   1) C   4 - C   7        /224. BD*(   1) C   7 - H  20            0.48    1.08    0.030
  11. BD (   1) C   4 - C   7        /227. BD*(   1) C   8 - H  22            0.74    1.05    0.036
  11. BD (   1) C   4 - C   7        /233. BD*(   1) C  11 - H  26            1.11    1.06    0.045
  12. BD (   1) C   4 - H  16        / 61. RY*(   1) C   3                    0.28    1.40    0.026
  12. BD (   1) C   4 - H  16        / 98. RY*(   2) C   7                    0.25    1.63    0.027
  12. BD (   1) C   4 - H  16        /209. BD*(   1) C   2 - C   3            0.64    0.85    0.031
  12. BD (   1) C   4 - H  16        /213. BD*(   1) C   3 - C  10            0.31    0.84    0.021
  12. BD (   1) C   4 - H  16        /214. BD*(   1) C   3 - H  15            0.27    0.93    0.021
  12. BD (   1) C   4 - H  16        /218. BD*(   1) C   5 - O   6            0.27    0.74    0.019
  12. BD (   1) C   4 - H  16        /219. BD*(   1) C   5 - H  17            1.71    0.88    0.051
  12. BD (   1) C   4 - H  16        /222. BD*(   1) C   7 - C   8            1.59    0.86    0.048
  13. BD (   1) C   5 - O   6        /170. RY*(   1) H  19                    0.29    1.95    0.030
  13. BD (   1) C   5 - O   6        /212. BD*(   1) C   3 - C   4            1.10    1.21    0.046
  14. BD (   1) C   5 - H  17        / 89. RY*(   2) O   6                    0.37    1.74    0.033
  14. BD (   1) C   5 - H  17        /207. BD*(   1) O   1 - O   6            2.03    0.23    0.039
  14. BD (   1) C   5 - H  17        /215. BD*(   1) C   4 - C   5            0.26    0.91    0.020
  14. BD (   1) C   5 - H  17        /217. BD*(   1) C   4 - H  16            1.36    0.98    0.048
  15. BD (   1) C   5 - H  18        /207. BD*(   1) O   1 - O   6            2.21    0.22    0.041
  15. BD (   1) C   5 - H  18        /215. BD*(   1) C   4 - C   5            0.27    0.90    0.020
  15. BD (   1) C   5 - H  18        /216. BD*(   1) C   4 - C   7            1.90    0.89    0.053
  16. BD (   1) O   6 - H  19        / 70. RY*(   1) C   4                    0.25    1.66    0.026
  16. BD (   1) O   6 - H  19        / 81. RY*(   3) C   5                    0.41    1.69    0.033
  16. BD (   1) O   6 - H  19        /215. BD*(   1) C   4 - C   5            1.48    1.11    0.051
  17. BD (   1) C   7 - C   8        / 70. RY*(   1) C   4                    0.46    1.49    0.034
  17. BD (   1) C   7 - C   8        / 71. RY*(   2) C   4                    0.26    1.49    0.025
  17. BD (   1) C   7 - C   8        /117. RY*(   3) C   9                    0.30    1.19    0.025
  17. BD (   1) C   7 - C   8        /133. RY*(   1) C  11                    0.32    1.69    0.030
  17. BD (   1) C   7 - C   8        /216. BD*(   1) C   4 - C   7            0.40    0.93    0.025
  17. BD (   1) C   7 - C   8        /217. BD*(   1) C   4 - H  16            0.89    1.02    0.039
  17. BD (   1) C   7 - C   8        /223. BD*(   1) C   7 - C  11            0.41    0.94    0.025
  17. BD (   1) C   7 - C   8        /224. BD*(   1) C   7 - H  20            0.34    1.07    0.025
  17. BD (   1) C   7 - C   8        /225. BD*(   1) C   8 - C   9            0.33    0.94    0.023
  17. BD (   1) C   7 - C   8        /226. BD*(   1) C   8 - H  21            0.32    1.04    0.024
  17. BD (   1) C   7 - C   8        /227. BD*(   1) C   8 - H  22            0.44    1.04    0.028
  17. BD (   1) C   7 - C   8        /229. BD*(   1) C   9 - H  23            0.48    1.04    0.029
  17. BD (   1) C   7 - C   8        /230. BD*(   1) C   9 - H  24            0.42    1.04    0.027
  17. BD (   1) C   7 - C   8        /234. BD*(   1) C  11 - H  27            1.22    1.05    0.046
  18. BD (   1) C   7 - C  11        /107. RY*(   2) C   8                    0.32    1.41    0.027
  18. BD (   1) C   7 - C  11        /125. RY*(   2) C  10                    0.34    1.71    0.031
  18. BD (   1) C   7 - C  11        /215. BD*(   1) C   4 - C   5            1.90    0.93    0.053
  18. BD (   1) C   7 - C  11        /216. BD*(   1) C   4 - C   7            0.48    0.92    0.027
  18. BD (   1) C   7 - C  11        /222. BD*(   1) C   7 - C   8            0.53    0.94    0.028
  18. BD (   1) C   7 - C  11        /224. BD*(   1) C   7 - H  20            0.58    1.06    0.031
  18. BD (   1) C   7 - C  11        /226. BD*(   1) C   8 - H  21            1.44    1.03    0.049
  18. BD (   1) C   7 - C  11        /231. BD*(   1) C  10 - C  11            0.51    0.93    0.028
  18. BD (   1) C   7 - C  11        /232. BD*(   1) C  10 - H  25            2.02    1.06    0.059
  18. BD (   1) C   7 - C  11        /233. BD*(   1) C  11 - H  26            0.32    1.04    0.023
  18. BD (   1) C   7 - C  11        /234. BD*(   1) C  11 - H  27            0.26    1.04    0.021
  19. BD (   1) C   7 - H  20        /212. BD*(   1) C   3 - C   4            1.18    0.82    0.039
  19. BD (   1) C   7 - H  20        /222. BD*(   1) C   7 - C   8            0.39    0.86    0.023
  19. BD (   1) C   7 - H  20        /225. BD*(   1) C   8 - C   9            1.03    0.85    0.038
  19. BD (   1) C   7 - H  20        /231. BD*(   1) C  10 - C  11            0.73    0.86    0.032
  20. BD (   1) C   8 - C   9        /222. BD*(   1) C   7 - C   8            0.35    0.94    0.023
  20. BD (   1) C   8 - C   9        /224. BD*(   1) C   7 - H  20            1.17    1.06    0.044
  20. BD (   1) C   8 - C   9        /226. BD*(   1) C   8 - H  21            0.33    1.03    0.023
  20. BD (   1) C   8 - C   9        /227. BD*(   1) C   8 - H  22            0.33    1.04    0.024
  20. BD (   1) C   8 - C   9        /228. BD*(   1) C   9 - C  10            0.35    0.94    0.023
  20. BD (   1) C   8 - C   9        /229. BD*(   1) C   9 - H  23            0.33    1.03    0.023
  20. BD (   1) C   8 - C   9        /230. BD*(   1) C   9 - H  24            0.33    1.04    0.024
  20. BD (   1) C   8 - C   9        /232. BD*(   1) C  10 - H  25            1.17    1.06    0.044
  21. BD (   1) C   8 - H  21        /223. BD*(   1) C   7 - C  11            1.04    0.86    0.038
  21. BD (   1) C   8 - H  21        /228. BD*(   1) C   9 - C  10            0.38    0.86    0.023
  21. BD (   1) C   8 - H  21        /230. BD*(   1) C   9 - H  24            0.39    0.96    0.024
  22. BD (   1) C   8 - H  22        /216. BD*(   1) C   4 - C   7            1.77    0.83    0.049
  22. BD (   1) C   8 - H  22        /228. BD*(   1) C   9 - C  10            0.35    0.85    0.022
  22. BD (   1) C   8 - H  22        /229. BD*(   1) C   9 - H  23            0.50    0.94    0.028
  22. BD (   1) C   8 - H  22        /230. BD*(   1) C   9 - H  24            0.27    0.94    0.021
  23. BD (   1) C   9 - C  10        / 61. RY*(   1) C   3                    0.46    1.49    0.034
  23. BD (   1) C   9 - C  10        / 62. RY*(   2) C   3                    0.26    1.49    0.025
  23. BD (   1) C   9 - C  10        /108. RY*(   3) C   8                    0.30    1.19    0.025
  23. BD (   1) C   9 - C  10        /133. RY*(   1) C  11                    0.32    1.69    0.030
  23. BD (   1) C   9 - C  10        /213. BD*(   1) C   3 - C  10            0.40    0.93    0.025
  23. BD (   1) C   9 - C  10        /214. BD*(   1) C   3 - H  15            0.89    1.02    0.039
  23. BD (   1) C   9 - C  10        /225. BD*(   1) C   8 - C   9            0.33    0.94    0.023
  23. BD (   1) C   9 - C  10        /226. BD*(   1) C   8 - H  21            0.48    1.04    0.029
  23. BD (   1) C   9 - C  10        /227. BD*(   1) C   8 - H  22            0.42    1.04    0.027
  23. BD (   1) C   9 - C  10        /229. BD*(   1) C   9 - H  23            0.32    1.04    0.024
  23. BD (   1) C   9 - C  10        /230. BD*(   1) C   9 - H  24            0.44    1.04    0.028
  23. BD (   1) C   9 - C  10        /231. BD*(   1) C  10 - C  11            0.41    0.94    0.025
  23. BD (   1) C   9 - C  10        /232. BD*(   1) C  10 - H  25            0.34    1.07    0.025
  23. BD (   1) C   9 - C  10        /234. BD*(   1) C  11 - H  27            1.22    1.05    0.046
  24. BD (   1) C   9 - H  23        /222. BD*(   1) C   7 - C   8            0.38    0.86    0.023
  24. BD (   1) C   9 - H  23        /227. BD*(   1) C   8 - H  22            0.39    0.96    0.024
  24. BD (   1) C   9 - H  23        /231. BD*(   1) C  10 - C  11            1.04    0.86    0.038
  25. BD (   1) C   9 - H  24        /213. BD*(   1) C   3 - C  10            1.77    0.83    0.049
  25. BD (   1) C   9 - H  24        /222. BD*(   1) C   7 - C   8            0.35    0.85    0.022
  25. BD (   1) C   9 - H  24        /226. BD*(   1) C   8 - H  21            0.50    0.94    0.028
  25. BD (   1) C   9 - H  24        /227. BD*(   1) C   8 - H  22            0.27    0.94    0.021
  26. BD (   1) C  10 - C  11        / 98. RY*(   2) C   7                    0.34    1.71    0.031
  26. BD (   1) C  10 - C  11        /116. RY*(   2) C   9                    0.32    1.41    0.027
  26. BD (   1) C  10 - C  11        /209. BD*(   1) C   2 - C   3            1.90    0.93    0.053
  26. BD (   1) C  10 - C  11        /213. BD*(   1) C   3 - C  10            0.48    0.92    0.027
  26. BD (   1) C  10 - C  11        /223. BD*(   1) C   7 - C  11            0.51    0.93    0.028
  26. BD (   1) C  10 - C  11        /224. BD*(   1) C   7 - H  20            2.02    1.06    0.059
  26. BD (   1) C  10 - C  11        /228. BD*(   1) C   9 - C  10            0.53    0.94    0.028
  26. BD (   1) C  10 - C  11        /229. BD*(   1) C   9 - H  23            1.44    1.03    0.049
  26. BD (   1) C  10 - C  11        /232. BD*(   1) C  10 - H  25            0.58    1.06    0.031
  26. BD (   1) C  10 - C  11        /233. BD*(   1) C  11 - H  26            0.32    1.04    0.023
  26. BD (   1) C  10 - C  11        /234. BD*(   1) C  11 - H  27            0.26    1.04    0.021
  27. BD (   1) C  10 - H  25        /212. BD*(   1) C   3 - C   4            1.18    0.82    0.039
  27. BD (   1) C  10 - H  25        /223. BD*(   1) C   7 - C  11            0.73    0.86    0.032
  27. BD (   1) C  10 - H  25        /225. BD*(   1) C   8 - C   9            1.03    0.85    0.038
  27. BD (   1) C  10 - H  25        /228. BD*(   1) C   9 - C  10            0.39    0.86    0.023
  28. BD (   1) C  11 - H  26        /213. BD*(   1) C   3 - C  10            1.15    0.83    0.039
  28. BD (   1) C  11 - H  26        /216. BD*(   1) C   4 - C   7            1.15    0.83    0.039
  29. BD (   1) C  11 - H  27        /222. BD*(   1) C   7 - C   8            1.10    0.85    0.039
  29. BD (   1) C  11 - H  27        /228. BD*(   1) C   9 - C  10            1.10    0.85    0.039
  30. CR (   1) O   1                / 52. RY*(   1) C   2                    0.31   19.83    0.100
  30. CR (   1) O   1                / 54. RY*(   3) C   2                    0.45   19.96    0.120
  30. CR (   1) O   1                / 56. RY*(   5) C   2                    0.45   20.32    0.121
  31. CR (   1) C   2                / 62. RY*(   2) C   3                    0.62   11.08    0.105
  31. CR (   1) C   2                /146. RY*(   1) H  13                    0.38   10.60    0.081
  31. CR (   1) C   2                /150. RY*(   1) H  14                    0.36   10.54    0.078
  31. CR (   1) C   2                /206. BD*(   1) O   1 - C   2            0.56   10.43    0.097
  31. CR (   1) C   2                /209. BD*(   1) C   2 - C   3            0.33   10.54    0.075
  32. CR (   1) C   3                / 70. RY*(   1) C   4                    0.30   11.01    0.072
  32. CR (   1) C   3                / 73. RY*(   4) C   4                    0.26   11.04    0.067
  32. CR (   1) C   3                /126. RY*(   3) C  10                    0.51   10.89    0.094
  32. CR (   1) C   3                /154. RY*(   1) H  15                    0.42   10.47    0.084
  33. CR (   1) C   4                / 61. RY*(   1) C   3                    0.30   11.01    0.072
  33. CR (   1) C   4                / 64. RY*(   4) C   3                    0.26   11.04    0.067
  33. CR (   1) C   4                / 99. RY*(   3) C   7                    0.51   10.89    0.094
  33. CR (   1) C   4                /158. RY*(   1) H  16                    0.42   10.47    0.084
  34. CR (   1) C   5                / 71. RY*(   2) C   4                    0.62   11.08    0.105
  34. CR (   1) C   5                /162. RY*(   1) H  17                    0.38   10.60    0.081
  34. CR (   1) C   5                /166. RY*(   1) H  18                    0.36   10.54    0.078
  34. CR (   1) C   5                /215. BD*(   1) C   4 - C   5            0.33   10.54    0.075
  34. CR (   1) C   5                /218. BD*(   1) C   5 - O   6            0.56   10.43    0.097
  35. CR (   1) O   6                / 79. RY*(   1) C   5                    0.31   19.83    0.100
  35. CR (   1) O   6                / 81. RY*(   3) C   5                    0.45   19.96    0.120
  35. CR (   1) O   6                / 83. RY*(   5) C   5                    0.45   20.32    0.121
  36. CR (   1) C   7                / 72. RY*(   3) C   4                    0.52   10.99    0.096
  36. CR (   1) C   7                /108. RY*(   3) C   8                    0.47   10.69    0.090
  36. CR (   1) C   7                /136. RY*(   4) C  11                    0.43   10.66    0.086
  36. CR (   1) C   7                /174. RY*(   1) H  20                    0.37   10.43    0.079
  37. CR (   1) C   8                / 99. RY*(   3) C   7                    0.40   10.86    0.083
  37. CR (   1) C   8                /117. RY*(   3) C   9                    0.38   10.68    0.081
  37. CR (   1) C   8                /178. RY*(   1) H  21                    0.34   10.50    0.075
  37. CR (   1) C   8                /182. RY*(   1) H  22                    0.38   10.47    0.079
  38. CR (   1) C   9                /108. RY*(   3) C   8                    0.38   10.68    0.081
  38. CR (   1) C   9                /126. RY*(   3) C  10                    0.40   10.86    0.083
  38. CR (   1) C   9                /186. RY*(   1) H  23                    0.34   10.50    0.075
  38. CR (   1) C   9                /190. RY*(   1) H  24                    0.38   10.47    0.079
  39. CR (   1) C  10                / 63. RY*(   3) C   3                    0.52   10.99    0.096
  39. CR (   1) C  10                /117. RY*(   3) C   9                    0.47   10.69    0.090
  39. CR (   1) C  10                /136. RY*(   4) C  11                    0.43   10.66    0.086
  39. CR (   1) C  10                /194. RY*(   1) H  25                    0.37   10.43    0.079
  40. CR (   1) C  11                / 97. RY*(   1) C   7                    0.35   10.87    0.078
  40. CR (   1) C  11                /124. RY*(   1) C  10                    0.35   10.87    0.078
  40. CR (   1) C  11                /198. RY*(   1) H  26                    0.35   10.45    0.076
  40. CR (   1) C  11                /202. RY*(   1) H  27                    0.34   10.46    0.075
  41. LP (   1) O   1                / 52. RY*(   1) C   2                    0.42    1.44    0.031
  41. LP (   1) O   1                / 53. RY*(   2) C   2                    0.33    1.69    0.030
  41. LP (   1) O   1                /144. RY*(   3) H  12                    0.37    1.84    0.033
  41. LP (   1) O   1                /209. BD*(   1) C   2 - C   3            0.36    0.99    0.024
  41. LP (   1) O   1                /210. BD*(   1) C   2 - H  13            0.65    1.02    0.033
  41. LP (   1) O   1                /211. BD*(   1) C   2 - H  14            0.59    1.02    0.031
  41. LP (   1) O   1                /212. BD*(   1) C   3 - C   4            0.28    0.95    0.021
  42. LP (   1) O   6                / 79. RY*(   1) C   5                    0.42    1.44    0.031
  42. LP (   1) O   6                / 80. RY*(   2) C   5                    0.33    1.69    0.030
  42. LP (   1) O   6                /172. RY*(   3) H  19                    0.37    1.84    0.033
  42. LP (   1) O   6                /212. BD*(   1) C   3 - C   4            0.28    0.95    0.021
  42. LP (   1) O   6                /215. BD*(   1) C   4 - C   5            0.36    0.99    0.024
  42. LP (   1) O   6                /219. BD*(   1) C   5 - H  17            0.65    1.02    0.033
  42. LP (   1) O   6                /220. BD*(   1) C   5 - H  18            0.59    1.02    0.031
 207. BD*(   1) O   1 - O   6        /143. RY*(   2) H  12                    0.33    1.93    0.041
 207. BD*(   1) O   1 - O   6        /171. RY*(   2) H  19                    0.33    1.93    0.041
 207. BD*(   1) O   1 - O   6        /210. BD*(   1) C   2 - H  13            0.90    0.71    0.041
 207. BD*(   1) O   1 - O   6        /211. BD*(   1) C   2 - H  14            0.97    0.71    0.043
 207. BD*(   1) O   1 - O   6        /219. BD*(   1) C   5 - H  17            0.90    0.71    0.041
 207. BD*(   1) O   1 - O   6        /220. BD*(   1) C   5 - H  18            0.97    0.71    0.043


 Natural Bond Orbitals (Summary):

                                                            Principal Delocalizations
           NBO                        Occupancy    Energy   (geminal,vicinal,remote)
 ====================================================================================
 Molecular unit  1  (C9H16O2)
     1. BD (   1) O   1 - C   2          0.99724    -1.01154  212(v),142(v)
     2. BD (   1) O   1 - O   6          0.97289    -0.45935  211(v),220(v),210(v),219(v)
                                                    143(v),171(v),55(v),82(v)
     3. BD (   1) O   1 - H  12          0.99448    -0.88515  209(v),54(v),61(r)
     4. BD (   1) C   2 - C   3          0.98972    -0.78799  208(v),213(g),71(v),212(g)
                                                    231(v),214(g),211(g),210(g)
                                                    124(v),43(v)
     5. BD (   1) C   2 - H  13          0.93806    -0.67947  207(v),214(v),44(v),209(g)
     6. BD (   1) C   2 - H  14          0.94131    -0.67353  207(v),213(v),209(g)
     7. BD (   1) C   3 - C   4          0.98117    -0.73411  224(v),232(v),206(v),218(v)
                                                    213(g),216(g),214(g),217(g)
                                                    209(g),215(g),54(v),81(v)
     8. BD (   1) C   3 - C  10          0.93297    -0.72428  233(v),211(v),214(g),230(v)
                                                    215(v),209(g),212(g),232(g)
                                                    115(v),133(v),231(g),72(v)
                                                    52(v),217(v),228(g)
     9. BD (   1) C   3 - H  15          0.92488    -0.62765  210(v),228(v),215(v),216(v)
                                                    70(v),206(v),217(v),125(v)
    10. BD (   1) C   4 - C   5          0.98972    -0.78799  221(v),216(g),62(v),212(g)
                                                    223(v),217(g),220(g),219(g)
                                                    97(v),88(v)
    11. BD (   1) C   4 - C   7          0.93297    -0.72428  233(v),220(v),217(g),227(v)
                                                    209(v),215(g),212(g),224(g)
                                                    106(v),133(v),223(g),63(v)
                                                    79(v),214(v),222(g)
    12. BD (   1) C   4 - H  16          0.92488    -0.62765  219(v),222(v),209(v),213(v)
                                                    61(v),218(v),214(v),98(v)
    13. BD (   1) C   5 - O   6          0.99724    -1.01154  212(v),170(v)
    14. BD (   1) C   5 - H  17          0.93806    -0.67947  207(v),217(v),89(v),215(g)
    15. BD (   1) C   5 - H  18          0.94131    -0.67353  207(v),216(v),215(g)
    16. BD (   1) O   6 - H  19          0.99448    -0.88515  215(v),81(v),70(r)
    17. BD (   1) C   7 - C   8          0.94745    -0.71559  234(v),217(v),229(v),70(v)
                                                    227(g),230(v),223(g),216(g)
                                                    224(g),225(g),226(g),133(v)
                                                    117(v),71(v)
    18. BD (   1) C   7 - C  11          0.98144    -0.70604  232(v),215(v),226(v),224(g)
                                                    222(g),231(g),216(g),125(v)
                                                    107(v),233(g),234(g)
    19. BD (   1) C   7 - H  20          0.98645    -0.62973  212(v),225(v),231(v),222(g)
    20. BD (   1) C   8 - C   9          0.99136    -0.70938  224(v),232(v),222(g),228(g)
                                                    227(g),230(g),226(g),229(g)
    21. BD (   1) C   8 - H  21          0.99156    -0.63044  223(v),230(v),228(v)
    22. BD (   1) C   8 - H  22          0.96367    -0.61508  216(v),229(v),228(v),230(v)
    23. BD (   1) C   9 - C  10          0.94745    -0.71559  234(v),214(v),226(v),61(v)
                                                    230(g),227(v),231(g),213(g)
                                                    232(g),225(g),229(g),133(v)
                                                    108(v),62(v)
    24. BD (   1) C   9 - H  23          0.99156    -0.63044  231(v),227(v),222(v)
    25. BD (   1) C   9 - H  24          0.96367    -0.61508  213(v),226(v),222(v),227(v)
    26. BD (   1) C  10 - C  11          0.98144    -0.70604  224(v),209(v),229(v),232(g)
                                                    228(g),223(g),213(g),98(v)
                                                    116(v),233(g),234(g)
    27. BD (   1) C  10 - H  25          0.98645    -0.62973  212(v),225(v),223(v),228(g)
    28. BD (   1) C  11 - H  26          0.99056    -0.61866  213(v),216(v)
    29. BD (   1) C  11 - H  27          0.99102    -0.62156  222(v),228(v)
    30. CR (   1) O   1                  0.99987   -19.15499  54(v),56(v),52(v)
    31. CR (   1) C   2                  0.99949   -10.31036  62(v),206(g),146(v),150(v)
                                                    209(g)
    32. CR (   1) C   3                  0.99947   -10.23613  126(v),154(v),70(v),73(v)
    33. CR (   1) C   4                  0.99947   -10.23613  99(v),158(v),61(v),64(v)
    34. CR (   1) C   5                  0.99949   -10.31036  71(v),218(g),162(v),166(v)
                                                    215(g)
    35. CR (   1) O   6                  0.99987   -19.15499  81(v),83(v),79(v)
    36. CR (   1) C   7                  0.99947   -10.21627  72(v),108(v),136(v),174(v)
    37. CR (   1) C   8                  0.99956   -10.20910  99(v),117(v),182(v),178(v)
    38. CR (   1) C   9                  0.99956   -10.20910  126(v),108(v),190(v),186(v)
    39. CR (   1) C  10                  0.99947   -10.21627  63(v),117(v),136(v),194(v)
    40. CR (   1) C  11                  0.99953   -10.19695  97(v),124(v),198(v),202(v)
    41. LP (   1) O   1                  0.99093    -0.76030  210(v),211(v),52(v),144(v)
                                                    209(v),53(v),212(r)
    42. LP (   1) O   6                  0.99093    -0.76030  219(v),220(v),79(v),172(v)
                                                    215(v),80(v),212(r)
    43. RY*(   1) O   1                  0.00084     1.18024   
    44. RY*(   2) O   1                  0.00075     1.06267   
    45. RY*(   3) O   1                  0.00006     1.55750   
    46. RY*(   4) O   1                  0.00002     1.06287   
    47. RY*(   5) O   1                  0.00000     2.50016   
    48. RY*(   6) O   1                  0.00000     2.50344   
    49. RY*(   7) O   1                  0.00000     2.85545   
    50. RY*(   8) O   1                  0.00001     2.79437   
    51. RY*(   9) O   1                  0.00000     2.58648   
    52. RY*(   1) C   2                  0.00194     0.67641   
    53. RY*(   2) C   2                  0.00145     0.92567   
    54. RY*(   3) C   2                  0.00129     0.80409   
    55. RY*(   4) C   2                  0.00058     1.95542   
    56. RY*(   5) C   2                  0.00028     1.16394   
    57. RY*(   6) C   2                  0.00021     1.50446   
    58. RY*(   7) C   2                  0.00012     1.53912   
    59. RY*(   8) C   2                  0.00001     1.98050   
    60. RY*(   9) C   2                  0.00001     1.85111   
    61. RY*(   1) C   3                  0.00252     0.77722   
    62. RY*(   2) C   3                  0.00191     0.77074   
    63. RY*(   3) C   3                  0.00135     0.77504   
    64. RY*(   4) C   3                  0.00104     0.80089   
    65. RY*(   5) C   3                  0.00026     1.86220   
    66. RY*(   6) C   3                  0.00017     1.86407   
    67. RY*(   7) C   3                  0.00011     1.97673   
    68. RY*(   8) C   3                  0.00006     2.02552   
    69. RY*(   9) C   3                  0.00002     2.13937   
    70. RY*(   1) C   4                  0.00252     0.77722   
    71. RY*(   2) C   4                  0.00191     0.77074   
    72. RY*(   3) C   4                  0.00135     0.77504   
    73. RY*(   4) C   4                  0.00104     0.80089   
    74. RY*(   5) C   4                  0.00026     1.86220   
    75. RY*(   6) C   4                  0.00017     1.86407   
    76. RY*(   7) C   4                  0.00011     1.97673   
    77. RY*(   8) C   4                  0.00006     2.02552   
    78. RY*(   9) C   4                  0.00002     2.13937   
    79. RY*(   1) C   5                  0.00194     0.67641   
    80. RY*(   2) C   5                  0.00145     0.92567   
    81. RY*(   3) C   5                  0.00129     0.80409   
    82. RY*(   4) C   5                  0.00058     1.95542   
    83. RY*(   5) C   5                  0.00028     1.16394   
    84. RY*(   6) C   5                  0.00021     1.50446   
    85. RY*(   7) C   5                  0.00012     1.53912   
    86. RY*(   8) C   5                  0.00001     1.98050   
    87. RY*(   9) C   5                  0.00001     1.85111   
    88. RY*(   1) O   6                  0.00084     1.18024   
    89. RY*(   2) O   6                  0.00075     1.06267   
    90. RY*(   3) O   6                  0.00006     1.55750   
    91. RY*(   4) O   6                  0.00002     1.06288   
    92. RY*(   5) O   6                  0.00000     2.50016   
    93. RY*(   6) O   6                  0.00000     2.50344   
    94. RY*(   7) O   6                  0.00000     2.85545   
    95. RY*(   8) O   6                  0.00001     2.79437   
    96. RY*(   9) O   6                  0.00000     2.58648   
    97. RY*(   1) C   7                  0.00241     0.67602   
    98. RY*(   2) C   7                  0.00141     1.00344   
    99. RY*(   3) C   7                  0.00085     0.65203   
   100. RY*(   4) C   7                  0.00046     1.23913   
   101. RY*(   5) C   7                  0.00026     1.81903   
   102. RY*(   6) C   7                  0.00019     1.64788   
   103. RY*(   7) C   7                  0.00012     2.03867   
   104. RY*(   8) C   7                  0.00007     2.06110   
   105. RY*(   9) C   7                  0.00003     1.97640   
   106. RY*(   1) C   8                  0.00219     0.88731   
   107. RY*(   2) C   8                  0.00122     0.70858   
   108. RY*(   3) C   8                  0.00061     0.47200   
   109. RY*(   4) C   8                  0.00044     1.05450   
   110. RY*(   5) C   8                  0.00017     1.88399   
   111. RY*(   6) C   8                  0.00004     1.60944   
   112. RY*(   7) C   8                  0.00005     2.10540   
   113. RY*(   8) C   8                  0.00001     2.13847   
   114. RY*(   9) C   8                  0.00001     2.16703   
   115. RY*(   1) C   9                  0.00219     0.88731   
   116. RY*(   2) C   9                  0.00122     0.70858   
   117. RY*(   3) C   9                  0.00061     0.47200   
   118. RY*(   4) C   9                  0.00044     1.05450   
   119. RY*(   5) C   9                  0.00017     1.88399   
   120. RY*(   6) C   9                  0.00004     1.60944   
   121. RY*(   7) C   9                  0.00005     2.10540   
   122. RY*(   8) C   9                  0.00001     2.13847   
   123. RY*(   9) C   9                  0.00001     2.16703   
   124. RY*(   1) C  10                  0.00241     0.67602   
   125. RY*(   2) C  10                  0.00141     1.00344   
   126. RY*(   3) C  10                  0.00085     0.65204   
   127. RY*(   4) C  10                  0.00046     1.23913   
   128. RY*(   5) C  10                  0.00026     1.81903   
   129. RY*(   6) C  10                  0.00019     1.64788   
   130. RY*(   7) C  10                  0.00012     2.03867   
   131. RY*(   8) C  10                  0.00007     2.06110   
   132. RY*(   9) C  10                  0.00003     1.97640   
   133. RY*(   1) C  11                  0.00289     0.97151   
   134. RY*(   2) C  11                  0.00097     0.81463   
   135. RY*(   3) C  11                  0.00055     0.89619   
   136. RY*(   4) C  11                  0.00055     0.44561   
   137. RY*(   5) C  11                  0.00011     1.87600   
   138. RY*(   6) C  11                  0.00004     2.12414   
   139. RY*(   7) C  11                  0.00004     1.71346   
   140. RY*(   8) C  11                  0.00001     2.03927   
   141. RY*(   9) C  11                  0.00001     2.15724   
   142. RY*(   1) H  12                  0.00067     0.93708   
   143. RY*(   2) H  12                  0.00063     1.47371   
   144. RY*(   3) H  12                  0.00041     1.07834   
   145. RY*(   4) H  12                  0.00001     2.12838   
   146. RY*(   1) H  13                  0.00117     0.29294   
   147. RY*(   2) H  13                  0.00013     1.66388   
   148. RY*(   3) H  13                  0.00008     1.71868   
   149. RY*(   4) H  13                  0.00002     2.11535   
   150. RY*(   1) H  14                  0.00115     0.23450   
   151. RY*(   2) H  14                  0.00011     1.60870   
   152. RY*(   3) H  14                  0.00007     1.76697   
   153. RY*(   4) H  14                  0.00002     2.10287   
   154. RY*(   1) H  15                  0.00132     0.23630   
   155. RY*(   2) H  15                  0.00006     1.80780   
   156. RY*(   3) H  15                  0.00006     1.78659   
   157. RY*(   4) H  15                  0.00002     2.20849   
   158. RY*(   1) H  16                  0.00132     0.23630   
   159. RY*(   2) H  16                  0.00006     1.80780   
   160. RY*(   3) H  16                  0.00006     1.78659   
   161. RY*(   4) H  16                  0.00002     2.20849   
   162. RY*(   1) H  17                  0.00117     0.29294   
   163. RY*(   2) H  17                  0.00013     1.66388   
   164. RY*(   3) H  17                  0.00008     1.71868   
   165. RY*(   4) H  17                  0.00002     2.11535   
   166. RY*(   1) H  18                  0.00115     0.23450   
   167. RY*(   2) H  18                  0.00011     1.60870   
   168. RY*(   3) H  18                  0.00007     1.76697   
   169. RY*(   4) H  18                  0.00002     2.10287   
   170. RY*(   1) H  19                  0.00067     0.93709   
   171. RY*(   2) H  19                  0.00063     1.47371   
   172. RY*(   3) H  19                  0.00041     1.07834   
   173. RY*(   4) H  19                  0.00001     2.12838   
   174. RY*(   1) H  20                  0.00108     0.21457   
   175. RY*(   2) H  20                  0.00005     1.76389   
   176. RY*(   3) H  20                  0.00005     1.77499   
   177. RY*(   4) H  20                  0.00003     2.24454   
   178. RY*(   1) H  21                  0.00099     0.28700   
   179. RY*(   2) H  21                  0.00007     1.66335   
   180. RY*(   3) H  21                  0.00008     1.82594   
   181. RY*(   4) H  21                  0.00002     2.15736   
   182. RY*(   1) H  22                  0.00078     0.26279   
   183. RY*(   2) H  22                  0.00007     1.74359   
   184. RY*(   3) H  22                  0.00007     1.71949   
   185. RY*(   4) H  22                  0.00002     2.17326   
   186. RY*(   1) H  23                  0.00099     0.28700   
   187. RY*(   2) H  23                  0.00007     1.66335   
   188. RY*(   3) H  23                  0.00008     1.82594   
   189. RY*(   4) H  23                  0.00002     2.15736   
   190. RY*(   1) H  24                  0.00078     0.26279   
   191. RY*(   2) H  24                  0.00007     1.74359   
   192. RY*(   3) H  24                  0.00007     1.71949   
   193. RY*(   4) H  24                  0.00002     2.17326   
   194. RY*(   1) H  25                  0.00108     0.21457   
   195. RY*(   2) H  25                  0.00005     1.76389   
   196. RY*(   3) H  25                  0.00005     1.77499   
   197. RY*(   4) H  25                  0.00003     2.24454   
   198. RY*(   1) H  26                  0.00085     0.25704   
   199. RY*(   2) H  26                  0.00006     1.64108   
   200. RY*(   3) H  26                  0.00006     1.85317   
   201. RY*(   4) H  26                  0.00002     2.13171   
   202. RY*(   1) H  27                  0.00088     0.26403   
   203. RY*(   2) H  27                  0.00006     1.63093   
   204. RY*(   3) H  27                  0.00006     1.83749   
   205. RY*(   4) H  27                  0.00002     2.13917   
   206. BD*(   1) O   1 - C   2          0.00698     0.11710   
   207. BD*(   1) O   1 - O   6          0.58672    -0.45165  211(v),220(v),210(v),219(v)
                                                    143(v),171(v)
   208. BD*(   1) O   1 - H  12          0.00250     0.27257   
   209. BD*(   1) C   2 - C   3          0.01297     0.22694   
   210. BD*(   1) C   2 - H  13          0.01282     0.25649   
   211. BD*(   1) C   2 - H  14          0.01179     0.26203   
   212. BD*(   1) C   3 - C   4          0.01352     0.19459   
   213. BD*(   1) C   3 - C  10          0.01480     0.21398   
   214. BD*(   1) C   3 - H  15          0.00874     0.30537   
   215. BD*(   1) C   4 - C   5          0.01297     0.22694   
   216. BD*(   1) C   4 - C   7          0.01480     0.21398   
   217. BD*(   1) C   4 - H  16          0.00874     0.30537   
   218. BD*(   1) C   5 - O   6          0.00698     0.11710   
   219. BD*(   1) C   5 - H  17          0.01282     0.25649   
   220. BD*(   1) C   5 - H  18          0.01179     0.26203   
   221. BD*(   1) O   6 - H  19          0.00250     0.27257   
   222. BD*(   1) C   7 - C   8          0.01014     0.23158   
   223. BD*(   1) C   7 - C  11          0.00847     0.22824   
   224. BD*(   1) C   7 - H  20          0.00945     0.35470   
   225. BD*(   1) C   8 - C   9          0.00712     0.22348   
   226. BD*(   1) C   8 - H  21          0.00648     0.32181   
   227. BD*(   1) C   8 - H  22          0.00547     0.32927   
   228. BD*(   1) C   9 - C  10          0.01014     0.23158   
   229. BD*(   1) C   9 - H  23          0.00648     0.32181   
   230. BD*(   1) C   9 - H  24          0.00547     0.32927   
   231. BD*(   1) C  10 - C  11          0.00847     0.22824   
   232. BD*(   1) C  10 - H  25          0.00945     0.35470   
   233. BD*(   1) C  11 - H  26          0.00583     0.33645   
   234. BD*(   1) C  11 - H  27          0.00624     0.33169   
       -------------------------------
              Total Lewis   41.08255  ( 97.8156%)
        Valence non-Lewis    0.84066  (  2.0016%)
        Rydberg non-Lewis    0.07679  (  0.1828%)
       -------------------------------
            Total unit  1   42.00000  (100.0000%)
           Charge unit  1    1.00000
 Unable to Open any file for archive entry.
 1\1\GINC-COMPUTE-1-13\SP\UB3LYP\def2SVP\C9H16O2(1+,2)\ZAHRT2\09-Jan-20
 21\0\\# b3lyp/def2svp pop=NBO geom=NewRedundant\\67\\1,2\O,0,2.86732,-
 1.228146,0.068629\C,0,1.470855,-1.433979,0.167713\C,0,0.786731,-0.3837
 86,-0.693795\C,0,-0.786731,-0.383787,-0.693795\C,0,-1.470855,-1.43398,
 0.167712\O,0,-2.867319,-1.228146,0.06863\C,0,-1.130951,1.086463,-0.339
 717\C,0,-0.779835,1.381617,1.13338\C,0,0.779836,1.381617,1.133379\C,0,
 1.13095,1.086463,-0.339718\C,0,0.,1.833766,-1.072305\H,0,3.312674,-1.8
 70789,0.633548\H,0,1.132329,-1.362551,1.218945\H,0,1.187515,-2.444177,
 -0.190112\H,0,1.141395,-0.564723,-1.721424\H,0,-1.141395,-0.564723,-1.
 721425\H,0,-1.132328,-1.362554,1.218944\H,0,-1.187516,-2.444177,-0.190
 114\H,0,-3.312674,-1.870789,0.633548\H,0,-2.160023,1.354359,-0.610793\
 H,0,-1.216121,0.651164,1.829627\H,0,-1.177269,2.36636,1.42385\H,0,1.21
 6122,0.651164,1.829626\H,0,1.17727,2.36636,1.42385\H,0,2.160023,1.3543
 59,-0.610794\H,0,-0.000001,2.918858,-0.88137\H,0,-0.000001,1.665828,-2
 .161084\\Version=ES64L-G16RevC.01\State=2-A\HF=-502.3100415\S2=0.75201
 1\S2-1=0.\S2A=0.750004\RMSD=3.789e-09\Dipole=-0.0000041,-1.7108139,0.7
 333798\Quadrupole=2.1240525,4.307138,-6.4311905,0.0000099,0.0000065,-2
 .6648096\PG=C01 [X(C9H16O2)]\\@
 The archive entry for this job was punched.


 TERRY FORSTER, PORTLY ATLANTA BRAVES RELIEVER,
 ANNOUNCING THAT HE WAS GOING TO A FAT FARM:
 "A WAIST IS A TERRIBLE THING TO MIND."
 File lengths (MBytes):  RWF=     57 Int=      0 D2E=      0 Chk=      5 Scr=      1
 Normal termination of Gaussian 16
