# Supplementary material for: Machine-Learning-Guided Discovery of Electrochemical Reactions
Source: J Am Chem Soc. 2022 Dec 2;144(49):22599–610. doi: 10.1021/jacs.2c08997 (PMC9756344; doi:10.1021/jacs.2c08997)
Supplement: Supplementary file 3 — ja2c08997_si_003.zip [file ja2c08997_si_003.zip › Oxidation Site Selectivity/Ologs_notimes/72.log]

 Entering Gaussian System, Link 0=g16
 Input=72.com
 Output=72.log
 Initial command:
  
 Copyright (c) 1988-2019, Gaussian, Inc.  All Rights Reserved.
  
 This is part of the Gaussian(R) 16 program.  It is based on
 the Gaussian(R) 09 system (copyright 2009, Gaussian, Inc.),
 the Gaussian(R) 03 system (copyright 2003, Gaussian, Inc.),
 the Gaussian(R) 98 system (copyright 1998, Gaussian, Inc.),
 the Gaussian(R) 94 system (copyright 1995, Gaussian, Inc.),
 the Gaussian 92(TM) system (copyright 1992, Gaussian, Inc.),
 the Gaussian 90(TM) system (copyright 1990, Gaussian, Inc.),
 the Gaussian 88(TM) system (copyright 1988, Gaussian, Inc.),
 the Gaussian 86(TM) system (copyright 1986, Carnegie Mellon
 University), and the Gaussian 82(TM) system (copyright 1983,
 Carnegie Mellon University). Gaussian is a federally registered
 trademark of Gaussian, Inc.
  
 This software contains proprietary and confidential information,
 including trade secrets, belonging to Gaussian, Inc.
  
 This software is provided under written license and may be
 used, copied, transmitted, or stored only in accord with that
 written license.
  
 The following legend is applicable only to US Government
 contracts under FAR:
  
                    RESTRICTED RIGHTS LEGEND
  
 Use, reproduction and disclosure by the US Government is
 subject to restrictions as set forth in subparagraphs (a)
 and (c) of the Commercial Computer Software - Restricted
 Rights clause in FAR 52.227-19.
  
 Gaussian, Inc.
 340 Quinnipiac St., Bldg. 40, Wallingford CT 06492
  
  
 ---------------------------------------------------------------
 Warning -- This program may not be used in any manner that
 competes with the business of Gaussian, Inc. or will provide
 assistance to any competitor of Gaussian, Inc.  The licensee
 of this program is prohibited from giving any competitor of
 Gaussian, Inc. access to this program.  By using this program,
 the user acknowledges that Gaussian, Inc. is engaged in the
 business of creating and licensing software in the field of
 computational chemistry and represents and warrants to the
 licensee that it is not a competitor of Gaussian, Inc. and that
 it will not use this program in any manner prohibited above.
 ---------------------------------------------------------------
  

 Cite this work as:
 Gaussian 16, Revision C.01,
 M. J. Frisch, G. W. Trucks, H. B. Schlegel, G. E. Scuseria, 
 M. A. Robb, J. R. Cheeseman, G. Scalmani, V. Barone, 
 G. A. Petersson, H. Nakatsuji, X. Li, M. Caricato, A. V. Marenich, 
 J. Bloino, B. G. Janesko, R. Gomperts, B. Mennucci, H. P. Hratchian, 
 J. V. Ortiz, A. F. Izmaylov, J. L. Sonnenberg, D. Williams-Young, 
 F. Ding, F. Lipparini, F. Egidi, J. Goings, B. Peng, A. Petrone, 
 T. Henderson, D. Ranasinghe, V. G. Zakrzewski, J. Gao, N. Rega, 
 G. Zheng, W. Liang, M. Hada, M. Ehara, K. Toyota, R. Fukuda, 
 J. Hasegawa, M. Ishida, T. Nakajima, Y. Honda, O. Kitao, H. Nakai, 
 T. Vreven, K. Throssell, J. A. Montgomery, Jr., J. E. Peralta, 
 F. Ogliaro, M. J. Bearpark, J. J. Heyd, E. N. Brothers, K. N. Kudin, 
 V. N. Staroverov, T. A. Keith, R. Kobayashi, J. Normand, 
 K. Raghavachari, A. P. Rendell, J. C. Burant, S. S. Iyengar, 
 J. Tomasi, M. Cossi, J. M. Millam, M. Klene, C. Adamo, R. Cammi, 
 J. W. Ochterski, R. L. Martin, K. Morokuma, O. Farkas, 
 J. B. Foresman, and D. J. Fox, Gaussian, Inc., Wallingford CT, 2019.
 
 ******************************************
 Gaussian 16:  ES64L-G16RevC.01  3-Jul-2019
                 8-Jan-2021 
 ******************************************
 %nprocshared=16
 Will use up to   16 processors via shared memory.
 %mem=7GB
 -----------------------------------------
 # b3lyp/def2svp geom=NewRedundant pop=NBO
 -----------------------------------------
 1/29=4000,38=1,172=1/1;
 2/12=2,17=6,18=5,40=1/2;
 3/5=43,7=101,11=2,25=1,30=1,74=-5/1,2,3;
 4//1;
 5/5=2,38=5/2;
 6/7=2,8=2,9=2,10=2,28=1,40=1/1,7;
 99/5=1,9=1/99;
 --
 72
 --
 Symbolic Z-matrix:
 Charge =  1 Multiplicity = 2
 O                    -3.04025   2.40475   0.09588 
 C                    -1.86565   2.11196   0.03502 
 C                    -1.35644   0.71659   0.05612 
 C                    -2.29812  -0.29938   0.15173 
 C                    -1.91364  -1.65367   0.17892 
 C                    -0.57626  -1.98735   0.10964 
 C                     0.4269   -0.98647   0.01083 
 C                     1.80449  -1.33372  -0.06041 
 C                     2.77551  -0.36234  -0.15616 
 C                     2.40309   1.00329  -0.1845 
 C                     1.07622   1.37423  -0.11725 
 C                     0.04309   0.3993   -0.01758 
 H                    -1.09843   2.9181   -0.04208 
 H                    -3.3498   -0.01051   0.20522 
 H                    -2.67382  -2.43426   0.25463 
 H                    -0.26608  -3.03538   0.12991 
 H                     2.07782  -2.39169  -0.03752 
 H                     3.8306   -0.6397   -0.21029 
 H                     3.17553   1.77216  -0.26052 
 H                     0.82524   2.43412  -0.14158 
 
                          Input orientation:                          
 ---------------------------------------------------------------------
 Center     Atomic      Atomic             Coordinates (Angstroms)
 Number     Number       Type             X           Y           Z
 ---------------------------------------------------------------------
      1          8           0       -3.040254    2.404745    0.095878
      2          6           0       -1.865647    2.111956    0.035015
      3          6           0       -1.356435    0.716589    0.056117
      4          6           0       -2.298124   -0.299381    0.151733
      5          6           0       -1.913639   -1.653674    0.178924
      6          6           0       -0.576255   -1.987348    0.109638
      7          6           0        0.426898   -0.986470    0.010826
      8          6           0        1.804493   -1.333718   -0.060414
      9          6           0        2.775505   -0.362335   -0.156156
     10          6           0        2.403088    1.003287   -0.184503
     11          6           0        1.076216    1.374226   -0.117251
     12          6           0        0.043088    0.399298   -0.017583
     13          1           0       -1.098433    2.918096   -0.042079
     14          1           0       -3.349799   -0.010511    0.205225
     15          1           0       -2.673821   -2.434255    0.254632
     16          1           0       -0.266080   -3.035384    0.129909
     17          1           0        2.077825   -2.391693   -0.037523
     18          1           0        3.830596   -0.639705   -0.210294
     19          1           0        3.175535    1.772156   -0.260518
     20          1           0        0.825245    2.434122   -0.141578
 ---------------------------------------------------------------------
                    Distance matrix (angstroms):
                    1          2          3          4          5
     1  O    0.000000
     2  C    1.212077   0.000000
     3  C    2.384680   1.485527   0.000000
     4  C    2.804670   2.452591   1.388566   0.000000
     5  C    4.212710   3.768684   2.437971   1.408076   0.000000
     6  C    5.036066   4.297952   2.814750   2.411604   1.380121
     7  C    4.850641   3.854425   2.466321   2.813839   2.439576
     8  C    6.121447   5.035047   3.769457   4.236310   3.739540
     9  C    6.445410   5.262980   4.275754   5.083352   4.875234
    10  C    5.627848   4.415816   3.778109   4.889927   5.081895
    11  C    4.248849   3.036772   2.525932   3.776173   4.265575
    12  C    3.679903   2.565001   1.436931   2.449100   2.842901
    13  H    2.013263   1.115537   2.218747   3.439328   4.649138
    14  H    2.437466   2.595485   2.127065   1.091937   2.182482
    15  H    4.855451   4.622706   3.420926   2.170121   1.092206
    16  H    6.106735   5.390986   3.907892   3.408136   2.150809
    17  H    7.015578   5.986575   4.632960   4.854123   4.064887
    18  H    7.521369   6.330797   5.368035   6.148828   5.846012
    19  H    6.258052   5.061256   4.664035   5.867039   6.150537
    20  H    3.872897   2.715856   2.783654   4.160949   4.930951
                    6          7          8          9         10
     6  C    0.000000
     7  C    1.420505   0.000000
     8  C    2.474694   1.422471   0.000000
     9  C    3.734382   2.435854   1.376814   0.000000
    10  C    4.231655   2.811159   2.415638   1.415776   0.000000
    11  C    3.752642   2.451715   2.804743   2.429968   1.379387
    12  C    2.468977   1.438218   2.471382   2.839964   2.441775
    13  H    4.935490   4.192264   5.148324   5.077563   3.993423
    14  H    3.407281   3.905602   5.328054   6.146033   5.854518
    15  H    2.149542   3.430740   4.622308   5.844378   6.146913
    16  H    1.093161   2.166205   2.686849   4.059343   4.851204
    17  H    2.688734   2.168535   1.092952   2.149214   3.413691
    18  H    4.619397   3.428454   2.146908   1.092282   2.176664
    19  H    5.324172   3.903671   3.400919   2.174159   1.092525
    20  H    4.645073   3.447080   3.893858   3.409384   2.130427
                   11         12         13         14         15
    11  C    0.000000
    12  C    1.423999   0.000000
    13  H    2.668011   2.765504   0.000000
    14  H    4.648773   3.424802   3.702236   0.000000
    15  H    5.357761   3.935062   5.587266   2.516728   0.000000
    16  H    4.616006   3.451721   6.013844   4.320284   2.484779
    17  H    3.897656   3.454009   6.187284   5.931951   4.760809
    18  H    3.413383   3.932160   6.081247   7.219876   6.763431
    19  H    2.141498   3.428699   4.430316   6.780472   7.223173
    20  H    1.089475   2.183495   1.986119   4.850515   6.008455
                   16         17         18         19         20
    16  H    0.000000
    17  H    2.436444   0.000000
    18  H    4.757916   2.484254   0.000000
    19  H    5.925334   4.311882   2.499740   0.000000
    20  H    5.583922   4.986809   4.299449   2.444628   0.000000
 Stoichiometry    C11H8O(1+,2)
 Framework group  C1[X(C11H8O)]
 Deg. of freedom    54
 Full point group                 C1      NOp   1
 Largest Abelian subgroup         C1      NOp   1
 Largest concise Abelian subgroup C1      NOp   1
                         Standard orientation:                         
 ---------------------------------------------------------------------
 Center     Atomic      Atomic             Coordinates (Angstroms)
 Number     Number       Type             X           Y           Z
 ---------------------------------------------------------------------
      1          8           0        3.401160   -1.209805   -0.000003
      2          6           0        2.194173   -1.320777   -0.000001
      3          6           0        1.255350   -0.169517    0.000000
      4          6           0        1.813234    1.102049   -0.000000
      5          6           0        1.005847    2.255654    0.000001
      6          6           0       -0.368505    2.129595    0.000002
      7          6           0       -0.989473    0.852006    0.000000
      8          6           0       -2.406308    0.725505   -0.000003
      9          6           0       -3.006538   -0.513584   -0.000003
     10          6           0       -2.206853   -1.681885    0.000001
     11          6           0       -0.830235   -1.594532    0.000004
     12          6           0       -0.172412   -0.331583    0.000001
     13          1           0        1.732579   -2.336333   -0.000002
     14          1           0        2.902655    1.176140   -0.000002
     15          1           0        1.469164    3.244720    0.000003
     16          1           0       -1.005265    3.018154    0.000004
     17          1           0       -3.011474    1.635625   -0.000004
     18          1           0       -4.095422   -0.599677   -0.000008
     19          1           0       -2.685608   -2.663926    0.000004
     20          1           0       -0.245591   -2.513852    0.000010
 ---------------------------------------------------------------------
 Rotational constants (GHZ):           1.6743098           0.8154360           0.5483662
 Standard basis: def2SVP (5D, 7F)
 There are   220 symmetry adapted cartesian basis functions of A   symmetry.
 There are   208 symmetry adapted basis functions of A   symmetry.
   208 basis functions,   356 primitive gaussians,   220 cartesian basis functions
    41 alpha electrons       40 beta electrons
       nuclear repulsion energy       612.4593716057 Hartrees.
 NAtoms=   20 NActive=   20 NUniq=   20 SFac= 1.00D+00 NAtFMM=   60 NAOKFM=F Big=F
 Integral buffers will be    131072 words long.
 Raffenetti 2 integral format.
 Two-electron integral symmetry is turned on.
 One-electron integrals computed using PRISM.
   1 Symmetry operations used in ECPInt.
 ECPInt:  NShTT=    4656 NPrTT=   17200 LenC2=    4545 LenP2D=   12822.
 LDataN:  DoStor=T MaxTD1= 4 Len=   56
 NBasis=   208 RedAO= T EigKep=  2.67D-04  NBF=   208
 NBsUse=   208 1.00D-06 EigRej= -1.00D+00 NBFU=   208
 ExpMin= 1.22D-01 ExpMax= 2.27D+03 ExpMxC= 3.41D+02 IAcc=3 IRadAn=         5 AccDes= 0.00D+00
 Harris functional with IExCor=  402 and IRadAn=       5 diagonalized for initial guess.
 HarFok:  IExCor=  402 AccDes= 0.00D+00 IRadAn=         5 IDoV= 1 UseB2=F ITyADJ=14
 ICtDFT=  3500011 ScaDFX=  1.000000  1.000000  1.000000  1.000000
 FoFCou: FMM=F IPFlag=           0 FMFlag=      100000 FMFlg1=           0
         NFxFlg=           0 DoJE=T BraDBF=F KetDBF=T FulRan=T
         wScrn=  0.000000 ICntrl=       500 IOpCl=  0 I1Cent=   200000004 NGrid=           0
         NMat0=    1 NMatS0=      1 NMatT0=    0 NMatD0=    1 NMtDS0=    0 NMtDT0=    0
 Petite list used in FoFCou.
 Initial guess <Sx>= 0.0000 <Sy>= 0.0000 <Sz>= 0.5000 <S**2>= 0.7500 S= 0.5000
 Requested convergence on RMS density matrix=1.00D-08 within 128 cycles.
 Requested convergence on MAX density matrix=1.00D-06.
 Requested convergence on             energy=1.00D-06.
 No special actions if energy rises.
 Integral accuracy reduced to 1.0D-05 until final iterations.
 Initial convergence to 1.0D-05 achieved.  Increase integral accuracy.
 SCF Done:  E(UB3LYP) =  -498.552195042     A.U. after   24 cycles
            NFock= 24  Conv=0.87D-08     -V/T= 2.0104
 <Sx>= 0.0000 <Sy>= 0.0000 <Sz>= 0.5000 <S**2>= 0.7635 S= 0.5067
 <L.S>= 0.000000000000E+00
 Annihilation of the first spin contaminant:
 S**2 before annihilation     0.7635,   after     0.7501

 **********************************************************************

            Population analysis using the SCF Density.

 **********************************************************************

 Orbital symmetries:
 Alpha Orbitals:
       Occupied  (A) (A) (A) (A) (A) (A) (A) (A) (A) (A) (A) (A)
                 (A) (A) (A) (A) (A) (A) (A) (A) (A) (A) (A) (A)
                 (A) (A) (A) (A) (A) (A) (A) (A) (A) (A) (A) (A)
                 (A) (A) (A) (A) (A)
       Virtual   (A) (A) (A) (A) (A) (A) (A) (A) (A) (A) (A) (A)
                 (A) (A) (A) (A) (A) (A) (A) (A) (A) (A) (A) (A)
                 (A) (A) (A) (A) (A) (A) (A) (A) (A) (A) (A) (A)
                 (A) (A) (A) (A) (A) (A) (A) (A) (A) (A) (A) (A)
                 (A) (A) (A) (A) (A) (A) (A) (A) (A) (A) (A) (A)
                 (A) (A) (A) (A) (A) (A) (A) (A) (A) (A) (A) (A)
                 (A) (A) (A) (A) (A) (A) (A) (A) (A) (A) (A) (A)
                 (A) (A) (A) (A) (A) (A) (A) (A) (A) (A) (A) (A)
                 (A) (A) (A) (A) (A) (A) (A) (A) (A) (A) (A) (A)
                 (A) (A) (A) (A) (A) (A) (A) (A) (A) (A) (A) (A)
                 (A) (A) (A) (A) (A) (A) (A) (A) (A) (A) (A) (A)
                 (A) (A) (A) (A) (A) (A) (A) (A) (A) (A) (A) (A)
                 (A) (A) (A) (A) (A) (A) (A) (A) (A) (A) (A) (A)
                 (A) (A) (A) (A) (A) (A) (A) (A) (A) (A) (A)
 Beta  Orbitals:
       Occupied  (A) (A) (A) (A) (A) (A) (A) (A) (A) (A) (A) (A)
                 (A) (A) (A) (A) (A) (A) (A) (A) (A) (A) (A) (A)
                 (A) (A) (A) (A) (A) (A) (A) (A) (A) (A) (A) (A)
                 (A) (A) (A) (A)
       Virtual   (A) (A) (A) (A) (A) (A) (A) (A) (A) (A) (A) (A)
                 (A) (A) (A) (A) (A) (A) (A) (A) (A) (A) (A) (A)
                 (A) (A) (A) (A) (A) (A) (A) (A) (A) (A) (A) (A)
                 (A) (A) (A) (A) (A) (A) (A) (A) (A) (A) (A) (A)
                 (A) (A) (A) (A) (A) (A) (A) (A) (A) (A) (A) (A)
                 (A) (A) (A) (A) (A) (A) (A) (A) (A) (A) (A) (A)
                 (A) (A) (A) (A) (A) (A) (A) (A) (A) (A) (A) (A)
                 (A) (A) (A) (A) (A) (A) (A) (A) (A) (A) (A) (A)
                 (A) (A) (A) (A) (A) (A) (A) (A) (A) (A) (A) (A)
                 (A) (A) (A) (A) (A) (A) (A) (A) (A) (A) (A) (A)
                 (A) (A) (A) (A) (A) (A) (A) (A) (A) (A) (A) (A)
                 (A) (A) (A) (A) (A) (A) (A) (A) (A) (A) (A) (A)
                 (A) (A) (A) (A) (A) (A) (A) (A) (A) (A) (A) (A)
                 (A) (A) (A) (A) (A) (A) (A) (A) (A) (A) (A) (A)
 The electronic state is 2-A.
 Alpha  occ. eigenvalues --  -19.29976 -10.43684 -10.40892 -10.40820 -10.40714
 Alpha  occ. eigenvalues --  -10.40636 -10.40111 -10.39562 -10.39228 -10.39164
 Alpha  occ. eigenvalues --  -10.39161 -10.39050  -1.19891  -1.07363  -1.02145
 Alpha  occ. eigenvalues --   -0.97921  -0.93304  -0.92604  -0.83415  -0.81167
 Alpha  occ. eigenvalues --   -0.80913  -0.74324  -0.71446  -0.69643  -0.68571
 Alpha  occ. eigenvalues --   -0.64915  -0.63229  -0.62773  -0.62139  -0.60465
 Alpha  occ. eigenvalues --   -0.59542  -0.58421  -0.56776  -0.56425  -0.53737
 Alpha  occ. eigenvalues --   -0.53506  -0.52962  -0.49430  -0.44463  -0.43351
 Alpha  occ. eigenvalues --   -0.42238
 Alpha virt. eigenvalues --   -0.26661  -0.21169  -0.21031  -0.14010  -0.09846
 Alpha virt. eigenvalues --   -0.09296  -0.08630  -0.05498  -0.04630  -0.01882
 Alpha virt. eigenvalues --   -0.01116  -0.00005   0.00463   0.03474   0.05609
 Alpha virt. eigenvalues --    0.07074   0.07808   0.08384   0.10444   0.11549
 Alpha virt. eigenvalues --    0.12836   0.13555   0.14890   0.17522   0.18687
 Alpha virt. eigenvalues --    0.20197   0.21155   0.24138   0.24905   0.26103
 Alpha virt. eigenvalues --    0.26151   0.26651   0.28556   0.29886   0.30196
 Alpha virt. eigenvalues --    0.30599   0.31374   0.33981   0.34601   0.35221
 Alpha virt. eigenvalues --    0.36720   0.37707   0.40226   0.42630   0.43908
 Alpha virt. eigenvalues --    0.45161   0.45729   0.47311   0.47574   0.47865
 Alpha virt. eigenvalues --    0.49502   0.50349   0.51331   0.51437   0.52396
 Alpha virt. eigenvalues --    0.53131   0.53781   0.55773   0.56814   0.58592
 Alpha virt. eigenvalues --    0.59245   0.61410   0.62040   0.63459   0.65761
 Alpha virt. eigenvalues --    0.68109   0.71146   0.74288   0.78248   0.84751
 Alpha virt. eigenvalues --    0.86438   0.89898   0.91082   0.93894   0.97016
 Alpha virt. eigenvalues --    1.01063   1.01532   1.03871   1.04187   1.04667
 Alpha virt. eigenvalues --    1.06153   1.07646   1.08815   1.09500   1.11269
 Alpha virt. eigenvalues --    1.12246   1.13282   1.13807   1.17183   1.27414
 Alpha virt. eigenvalues --    1.30729   1.32907   1.34140   1.44411   1.45865
 Alpha virt. eigenvalues --    1.46690   1.47616   1.49958   1.51615   1.52254
 Alpha virt. eigenvalues --    1.53184   1.53960   1.55714   1.56305   1.56684
 Alpha virt. eigenvalues --    1.58350   1.60099   1.60322   1.63054   1.63889
 Alpha virt. eigenvalues --    1.67492   1.72308   1.73850   1.74635   1.76008
 Alpha virt. eigenvalues --    1.76188   1.77242   1.78669   1.80452   1.83461
 Alpha virt. eigenvalues --    1.86651   1.88240   1.91288   1.92102   1.93043
 Alpha virt. eigenvalues --    1.94112   1.97811   1.97933   2.00347   2.03897
 Alpha virt. eigenvalues --    2.05983   2.07658   2.10257   2.12357   2.14179
 Alpha virt. eigenvalues --    2.14605   2.19668   2.25308   2.25622   2.27927
 Alpha virt. eigenvalues --    2.29319   2.35186   2.38293   2.41381   2.42782
 Alpha virt. eigenvalues --    2.45329   2.46039   2.46136   2.54552   2.54877
 Alpha virt. eigenvalues --    2.55134   2.55303   2.58806   2.63550   2.68104
 Alpha virt. eigenvalues --    2.73165   2.75620   2.79684   2.83119   2.90533
 Alpha virt. eigenvalues --    2.93865   2.97501   3.04040   3.23237   3.33784
 Alpha virt. eigenvalues --    3.44295   3.47728
  Beta  occ. eigenvalues --  -19.29721 -10.43776 -10.40563 -10.40440 -10.40345
  Beta  occ. eigenvalues --  -10.40289 -10.40213 -10.39648 -10.39177 -10.39124
  Beta  occ. eigenvalues --  -10.39079 -10.38981  -1.19436  -1.06929  -1.01510
  Beta  occ. eigenvalues --   -0.97158  -0.93211  -0.91542  -0.83104  -0.80825
  Beta  occ. eigenvalues --   -0.80587  -0.74094  -0.71223  -0.69329  -0.68375
  Beta  occ. eigenvalues --   -0.64816  -0.63059  -0.62545  -0.61899  -0.59320
  Beta  occ. eigenvalues --   -0.59261  -0.58192  -0.56690  -0.55206  -0.53524
  Beta  occ. eigenvalues --   -0.53419  -0.51178  -0.46860  -0.44352  -0.41966
  Beta virt. eigenvalues --   -0.36877  -0.24729  -0.20419  -0.19621  -0.12763
  Beta virt. eigenvalues --   -0.09194  -0.08520  -0.08387  -0.05419  -0.04549
  Beta virt. eigenvalues --   -0.01775  -0.00983   0.00598   0.01021   0.03599
  Beta virt. eigenvalues --    0.05656   0.07217   0.08202   0.08660   0.10590
  Beta virt. eigenvalues --    0.11723   0.13005   0.13953   0.15085   0.17945
  Beta virt. eigenvalues --    0.18950   0.20364   0.21708   0.24321   0.24926
  Beta virt. eigenvalues --    0.26514   0.26789   0.26826   0.29023   0.30479
  Beta virt. eigenvalues --    0.30902   0.31078   0.31733   0.34209   0.34784
  Beta virt. eigenvalues --    0.35888   0.37450   0.37846   0.40632   0.43026
  Beta virt. eigenvalues --    0.44867   0.45345   0.45905   0.47450   0.48082
  Beta virt. eigenvalues --    0.48181   0.49658   0.50483   0.51548   0.52366
  Beta virt. eigenvalues --    0.52541   0.53210   0.53919   0.55959   0.57028
  Beta virt. eigenvalues --    0.58856   0.59421   0.61652   0.62295   0.63608
  Beta virt. eigenvalues --    0.66029   0.68237   0.71283   0.74473   0.78427
  Beta virt. eigenvalues --    0.84901   0.87272   0.89923   0.91250   0.94064
  Beta virt. eigenvalues --    0.97544   1.01594   1.01708   1.04268   1.04793
  Beta virt. eigenvalues --    1.04842   1.06885   1.08274   1.09208   1.09661
  Beta virt. eigenvalues --    1.11425   1.12752   1.13843   1.14030   1.17362
  Beta virt. eigenvalues --    1.27578   1.30897   1.33034   1.34333   1.44653
  Beta virt. eigenvalues --    1.46254   1.47050   1.47774   1.50198   1.51961
  Beta virt. eigenvalues --    1.52291   1.53458   1.54138   1.56420   1.56865
  Beta virt. eigenvalues --    1.57057   1.58997   1.60317   1.60643   1.63143
  Beta virt. eigenvalues --    1.64082   1.67695   1.72501   1.74351   1.74952
  Beta virt. eigenvalues --    1.76391   1.76533   1.77473   1.79081   1.80895
  Beta virt. eigenvalues --    1.84028   1.86994   1.88775   1.91463   1.92621
  Beta virt. eigenvalues --    1.93189   1.94319   1.98154   1.98831   2.00497
  Beta virt. eigenvalues --    2.03967   2.06197   2.08697   2.10683   2.12462
  Beta virt. eigenvalues --    2.14746   2.15233   2.20587   2.25517   2.26157
  Beta virt. eigenvalues --    2.28071   2.30184   2.35434   2.38752   2.41863
  Beta virt. eigenvalues --    2.43527   2.45688   2.46447   2.46742   2.54623
  Beta virt. eigenvalues --    2.55251   2.55491   2.55579   2.59091   2.63821
  Beta virt. eigenvalues --    2.68506   2.73366   2.75756   2.79829   2.83297
  Beta virt. eigenvalues --    2.90669   2.94069   2.98070   3.04181   3.23334
  Beta virt. eigenvalues --    3.33916   3.44483   3.47914
          Condensed to atoms (all electrons):
               1          2          3          4          5          6
     1  O    7.552181   0.689333  -0.132016   0.016866   0.001810  -0.000045
     2  C    0.689333   4.690483   0.102153  -0.046623   0.018193  -0.002475
     3  C   -0.132016   0.102153   5.951841   0.210342   0.089356  -0.133225
     4  C    0.016866  -0.046623   0.210342   5.168644   0.193023   0.122339
     5  C    0.001810   0.018193   0.089356   0.193023   5.114585   0.178722
     6  C   -0.000045  -0.002475  -0.133225   0.122339   0.178722   5.210279
     7  C   -0.000073   0.007903  -0.002052  -0.127486   0.097195   0.251133
     8  C    0.000000   0.000094   0.020146  -0.001957   0.017039  -0.105139
     9  C    0.000000  -0.000114  -0.002542   0.000184  -0.001243   0.017122
    10  C   -0.000004   0.001053   0.017093   0.000055   0.000136  -0.001948
    11  C   -0.000081  -0.008648  -0.097741   0.015069  -0.002301   0.016953
    12  C    0.003549  -0.063174   0.188430   0.007731  -0.110287   0.005436
    13  H   -0.034750   0.436817  -0.121256   0.013598   0.000053  -0.000078
    14  H    0.021907  -0.012555  -0.076677   0.447207  -0.059199   0.012426
    15  H   -0.000005  -0.000209   0.013391  -0.066745   0.454639  -0.066681
    16  H    0.000000   0.000026  -0.001453   0.012554  -0.063341   0.449432
    17  H   -0.000000   0.000002  -0.000145  -0.000052   0.000834  -0.016353
    18  H    0.000000   0.000000   0.000034  -0.000000   0.000005  -0.000347
    19  H   -0.000000   0.000013  -0.000339   0.000004  -0.000000   0.000025
    20  H   -0.000076   0.006789  -0.030714   0.000003  -0.000016  -0.000142
               7          8          9         10         11         12
     1  O   -0.000073   0.000000   0.000000  -0.000004  -0.000081   0.003549
     2  C    0.007903   0.000094  -0.000114   0.001053  -0.008648  -0.063174
     3  C   -0.002052   0.020146  -0.002542   0.017093  -0.097741   0.188430
     4  C   -0.127486  -0.001957   0.000184   0.000055   0.015069   0.007731
     5  C    0.097195   0.017039  -0.001243   0.000136  -0.002301  -0.110287
     6  C    0.251133  -0.105139   0.017122  -0.001948   0.016953   0.005436
     7  C    5.436393   0.256640   0.094028  -0.138874   0.016866   0.159963
     8  C    0.256640   5.167884   0.215190   0.110892  -0.129633   0.016007
     9  C    0.094028   0.215190   5.066877   0.234215   0.100145  -0.125761
    10  C   -0.138874   0.110892   0.234215   5.037132   0.255085   0.082949
    11  C    0.016866  -0.129633   0.100145   0.255085   5.154987   0.257170
    12  C    0.159963   0.016007  -0.125761   0.082949   0.257170   5.485734
    13  H   -0.001429   0.000063  -0.000087   0.001804   0.001848  -0.019345
    14  H   -0.001633   0.000015  -0.000002   0.000014  -0.000161   0.014296
    15  H    0.013549  -0.000327   0.000005  -0.000000   0.000030  -0.001135
    16  H   -0.062462  -0.016467   0.000812  -0.000044  -0.000181   0.013131
    17  H   -0.064161   0.450649  -0.062666   0.012682  -0.001750   0.013228
    18  H    0.013384  -0.063914   0.447798  -0.061798   0.012707  -0.001129
    19  H   -0.001122   0.012660  -0.063685   0.443855  -0.058500   0.014077
    20  H    0.013423  -0.001726   0.012844  -0.057903   0.443508  -0.050279
              13         14         15         16         17         18
     1  O   -0.034750   0.021907  -0.000005   0.000000  -0.000000   0.000000
     2  C    0.436817  -0.012555  -0.000209   0.000026   0.000002   0.000000
     3  C   -0.121256  -0.076677   0.013391  -0.001453  -0.000145   0.000034
     4  C    0.013598   0.447207  -0.066745   0.012554  -0.000052  -0.000000
     5  C    0.000053  -0.059199   0.454639  -0.063341   0.000834   0.000005
     6  C   -0.000078   0.012426  -0.066681   0.449432  -0.016353  -0.000347
     7  C   -0.001429  -0.001633   0.013549  -0.062462  -0.064161   0.013384
     8  C    0.000063   0.000015  -0.000327  -0.016467   0.450649  -0.063914
     9  C   -0.000087  -0.000002   0.000005   0.000812  -0.062666   0.447798
    10  C    0.001804   0.000014  -0.000000  -0.000044   0.012682  -0.061798
    11  C    0.001848  -0.000161   0.000030  -0.000181  -0.001750   0.012707
    12  C   -0.019345   0.014296  -0.001135   0.013131   0.013228  -0.001129
    13  H    0.694950   0.001564   0.000003   0.000000  -0.000000   0.000000
    14  H    0.001564   0.599075  -0.009147  -0.000181  -0.000001   0.000000
    15  H    0.000003  -0.009147   0.610700  -0.010634  -0.000003  -0.000000
    16  H    0.000000  -0.000181  -0.010634   0.625509   0.004371  -0.000004
    17  H   -0.000000  -0.000001  -0.000003   0.004371   0.626350  -0.010687
    18  H    0.000000   0.000000  -0.000000  -0.000004  -0.010687   0.612151
    19  H    0.000036  -0.000000   0.000000  -0.000001  -0.000198  -0.010068
    20  H    0.002178   0.000021  -0.000000   0.000004   0.000018  -0.000198
              19         20
     1  O   -0.000000  -0.000076
     2  C    0.000013   0.006789
     3  C   -0.000339  -0.030714
     4  C    0.000004   0.000003
     5  C   -0.000000  -0.000016
     6  C    0.000025  -0.000142
     7  C   -0.001122   0.013423
     8  C    0.012660  -0.001726
     9  C   -0.063685   0.012844
    10  C    0.443855  -0.057903
    11  C   -0.058500   0.443508
    12  C    0.014077  -0.050279
    13  H    0.000036   0.002178
    14  H   -0.000000   0.000021
    15  H    0.000000  -0.000000
    16  H   -0.000001   0.000004
    17  H   -0.000198   0.000018
    18  H   -0.010068  -0.000198
    19  H    0.615131  -0.011989
    20  H   -0.011989   0.634401
          Atomic-Atomic Spin Densities.
               1          2          3          4          5          6
     1  O    0.102716  -0.000196  -0.004826  -0.000321   0.000005   0.000002
     2  C   -0.000196  -0.059245  -0.009235  -0.000012   0.000035   0.000009
     3  C   -0.004826  -0.009235   0.315175   0.026012  -0.004500  -0.010196
     4  C   -0.000321  -0.000012   0.026012   0.017550  -0.028009  -0.003079
     5  C    0.000005   0.000035  -0.004500  -0.028009   0.051068   0.024433
     6  C    0.000002   0.000009  -0.010196  -0.003079   0.024433   0.248374
     7  C    0.000001  -0.000218   0.003004   0.000003  -0.000810  -0.013573
     8  C   -0.000000   0.000001   0.001631  -0.000065  -0.000212  -0.013282
     9  C   -0.000000  -0.000003  -0.000061   0.000032  -0.000038  -0.000252
    10  C    0.000000   0.000012  -0.000240  -0.000026   0.000030  -0.000063
    11  C    0.000037   0.000494  -0.013515  -0.000426  -0.000009   0.001466
    12  C    0.000047   0.000766  -0.013180  -0.001190  -0.000449   0.004688
    13  H    0.000244   0.001308  -0.000537   0.000020  -0.000009   0.000000
    14  H   -0.000326   0.000233  -0.000659   0.001674  -0.000147   0.000070
    15  H    0.000000   0.000003   0.000091  -0.000023   0.001593  -0.001093
    16  H   -0.000000   0.000001  -0.000009  -0.000099  -0.000614   0.003066
    17  H   -0.000000  -0.000000   0.000011  -0.000001  -0.000021   0.000027
    18  H    0.000000  -0.000000  -0.000002   0.000000  -0.000000   0.000004
    19  H    0.000000   0.000000   0.000002  -0.000000   0.000000  -0.000001
    20  H   -0.000007  -0.000126   0.000221   0.000028  -0.000004   0.000013
               7          8          9         10         11         12
     1  O    0.000001  -0.000000  -0.000000   0.000000   0.000037   0.000047
     2  C   -0.000218   0.000001  -0.000003   0.000012   0.000494   0.000766
     3  C    0.003004   0.001631  -0.000061  -0.000240  -0.013515  -0.013180
     4  C    0.000003  -0.000065   0.000032  -0.000026  -0.000426  -0.001190
     5  C   -0.000810  -0.000212  -0.000038   0.000030  -0.000009  -0.000449
     6  C   -0.013573  -0.013282  -0.000252  -0.000063   0.001466   0.004688
     7  C   -0.066923  -0.015591  -0.000399  -0.001293   0.005279   0.010844
     8  C   -0.015591   0.261194   0.026604  -0.002996  -0.010452   0.004580
     9  C   -0.000399   0.026604   0.063139  -0.033745  -0.003279  -0.001449
    10  C   -0.001293  -0.002996  -0.033745   0.037624   0.024935  -0.000125
    11  C    0.005279  -0.010452  -0.003279   0.024935   0.280005  -0.013584
    12  C    0.010844   0.004580  -0.001449  -0.000125  -0.013584  -0.089108
    13  H    0.000046  -0.000000   0.000001   0.000015  -0.000145   0.000343
    14  H   -0.000046  -0.000001   0.000000  -0.000000   0.000003   0.000013
    15  H    0.000060   0.000004  -0.000000   0.000000  -0.000001  -0.000062
    16  H   -0.000249   0.000027  -0.000017  -0.000001   0.000007  -0.000248
    17  H   -0.000279   0.003328  -0.000723  -0.000086  -0.000023  -0.000234
    18  H    0.000056  -0.001130   0.001720  -0.000003   0.000059  -0.000067
    19  H   -0.000062   0.000076   0.000010   0.001538  -0.001126   0.000064
    20  H   -0.000280  -0.000026  -0.000096  -0.000915   0.004079  -0.000626
              13         14         15         16         17         18
     1  O    0.000244  -0.000326   0.000000  -0.000000  -0.000000   0.000000
     2  C    0.001308   0.000233   0.000003   0.000001  -0.000000  -0.000000
     3  C   -0.000537  -0.000659   0.000091  -0.000009   0.000011  -0.000002
     4  C    0.000020   0.001674  -0.000023  -0.000099  -0.000001   0.000000
     5  C   -0.000009  -0.000147   0.001593  -0.000614  -0.000021  -0.000000
     6  C    0.000000   0.000070  -0.001093   0.003066   0.000027   0.000004
     7  C    0.000046  -0.000046   0.000060  -0.000249  -0.000279   0.000056
     8  C   -0.000000  -0.000001   0.000004   0.000027   0.003328  -0.001130
     9  C    0.000001   0.000000  -0.000000  -0.000017  -0.000723   0.001720
    10  C    0.000015  -0.000000   0.000000  -0.000001  -0.000086  -0.000003
    11  C   -0.000145   0.000003  -0.000001   0.000007  -0.000023   0.000059
    12  C    0.000343   0.000013  -0.000062  -0.000248  -0.000234  -0.000067
    13  H   -0.000245  -0.000021  -0.000000  -0.000000  -0.000000  -0.000000
    14  H   -0.000021  -0.002711   0.000105   0.000003  -0.000000  -0.000000
    15  H   -0.000000   0.000105  -0.003505   0.000123  -0.000000   0.000000
    16  H   -0.000000   0.000003   0.000123  -0.011642  -0.000018  -0.000000
    17  H   -0.000000  -0.000000  -0.000000  -0.000018  -0.012301   0.000138
    18  H   -0.000000  -0.000000   0.000000  -0.000000   0.000138  -0.004113
    19  H   -0.000001  -0.000000  -0.000000  -0.000000   0.000004   0.000118
    20  H    0.000148  -0.000000  -0.000000  -0.000000   0.000001   0.000005
              19         20
     1  O    0.000000  -0.000007
     2  C    0.000000  -0.000126
     3  C    0.000002   0.000221
     4  C   -0.000000   0.000028
     5  C    0.000000  -0.000004
     6  C   -0.000001   0.000013
     7  C   -0.000062  -0.000280
     8  C    0.000076  -0.000026
     9  C    0.000010  -0.000096
    10  C    0.001538  -0.000915
    11  C   -0.001126   0.004079
    12  C    0.000064  -0.000626
    13  H   -0.000001   0.000148
    14  H   -0.000000  -0.000000
    15  H   -0.000000  -0.000000
    16  H   -0.000000  -0.000000
    17  H    0.000004   0.000001
    18  H    0.000118   0.000005
    19  H   -0.002992   0.000165
    20  H    0.000165  -0.013575
 Mulliken charges and spin densities:
               1          2
     1  O   -0.118597   0.097377
     2  C    0.180938  -0.066172
     3  C    0.005375   0.289188
     4  C    0.035244   0.012068
     5  C    0.070797   0.042341
     6  C    0.062565   0.240615
     7  C    0.038816  -0.080430
     8  C    0.051884   0.253690
     9  C    0.066881   0.051443
    10  C    0.063606   0.024661
    11  C    0.024629   0.273805
    12  C    0.109406  -0.098977
    13  H    0.024029   0.001167
    14  H    0.063030  -0.001810
    15  H    0.062569  -0.002706
    16  H    0.048927  -0.009670
    17  H    0.047882  -0.010176
    18  H    0.062066  -0.003214
    19  H    0.060100  -0.002206
    20  H    0.039853  -0.010993
 Sum of Mulliken charges =   1.00000   1.00000
 Mulliken charges and spin densities with hydrogens summed into heavy atoms:
               1          2
     1  O   -0.118597   0.097377
     2  C    0.204967  -0.065005
     3  C    0.005375   0.289188
     4  C    0.098274   0.010258
     5  C    0.133366   0.039635
     6  C    0.111492   0.230946
     7  C    0.038816  -0.080430
     8  C    0.099766   0.243513
     9  C    0.128947   0.048229
    10  C    0.123706   0.022455
    11  C    0.064482   0.262812
    12  C    0.109406  -0.098977
 Electronic spatial extent (au):  <R**2>=           1924.0831
 Charge=              1.0000 electrons
 Dipole moment (field-independent basis, Debye):
    X=             -4.8919    Y=              1.4705    Z=              0.0000  Tot=              5.1081
 Quadrupole moment (field-independent basis, Debye-Ang):
   XX=            -47.9611   YY=            -41.8070   ZZ=            -68.3332
   XY=              6.3718   XZ=              0.0000   YZ=             -0.0000
 Traceless Quadrupole moment (field-independent basis, Debye-Ang):
   XX=              4.7394   YY=             10.8934   ZZ=            -15.6328
   XY=              6.3718   XZ=              0.0000   YZ=             -0.0000
 Octapole moment (field-independent basis, Debye-Ang**2):
  XXX=            -77.4599  YYY=             10.9248  ZZZ=             -0.0000  XYY=             -6.5602
  XXY=             11.9165  XXZ=             -0.0001  XZZ=              7.9639  YZZ=             -2.8843
  YYZ=              0.0001  XYZ=              0.0000
 Hexadecapole moment (field-independent basis, Debye-Ang**3):
 XXXX=          -1444.6406 YYYY=           -675.5237 ZZZZ=            -69.6978 XXXY=             80.1488
 XXXZ=              0.0005 YYYX=             20.9675 YYYZ=             -0.0000 ZZZX=             -0.0000
 ZZZY=              0.0000 XXYY=           -341.8082 XXZZ=           -281.2824 YYZZ=           -163.1053
 XXYZ=             -0.0001 YYXZ=             -0.0000 ZZXY=             -9.5616
 N-N= 6.124593716057D+02 E-N=-2.366813435875D+03  KE= 4.934057605190D+02
                          Isotropic Fermi Contact Couplings
        Atom                 a.u.       MegaHertz       Gauss      10(-4) cm-1
     1  O(17)              0.03196     -19.37341      -6.91291      -6.46227
     2  C(13)             -0.02046     -23.00269      -8.20793      -7.67287
     3  C(13)              0.04440      49.91022      17.80921      16.64826
     4  C(13)             -0.00385      -4.33337      -1.54626      -1.44546
     5  C(13)              0.00099       1.10976       0.39599       0.37018
     6  C(13)              0.03611      40.59241      14.48438      13.54017
     7  C(13)             -0.01981     -22.26595      -7.94504      -7.42712
     8  C(13)              0.03773      42.41690      15.13540      14.14876
     9  C(13)              0.00209       2.34596       0.83710       0.78253
    10  C(13)             -0.00263      -2.95728      -1.05523      -0.98644
    11  C(13)              0.04134      46.47299      16.58272      15.50172
    12  C(13)             -0.02374     -26.69000      -9.52365      -8.90282
    13  H(1)               0.00021       0.95152       0.33953       0.31739
    14  H(1)              -0.00062      -2.77132      -0.98887      -0.92441
    15  H(1)              -0.00089      -3.98335      -1.42136      -1.32870
    16  H(1)              -0.00313     -13.97425      -4.98636      -4.66131
    17  H(1)              -0.00330     -14.72853      -5.25550      -4.91291
    18  H(1)              -0.00104      -4.64388      -1.65705      -1.54903
    19  H(1)              -0.00073      -3.26144      -1.16376      -1.08790
    20  H(1)              -0.00351     -15.67836      -5.59443      -5.22974
 --------------------------------------------------------
       Center         ----  Spin Dipole Couplings  ----
                      3XX-RR        3YY-RR        3ZZ-RR
 --------------------------------------------------------
     1   Atom       -0.184027     -0.187856      0.371883
     2   Atom        0.036133      0.021000     -0.057133
     3   Atom       -0.145965     -0.144069      0.290034
     4   Atom       -0.024842     -0.018451      0.043293
     5   Atom       -0.028196     -0.035011      0.063208
     6   Atom       -0.123579     -0.127930      0.251509
     7   Atom        0.029422      0.024160     -0.053581
     8   Atom       -0.135173     -0.131103      0.266276
     9   Atom       -0.040098     -0.035044      0.075142
    10   Atom       -0.021235     -0.029349      0.050584
    11   Atom       -0.138944     -0.143234      0.282178
    12   Atom        0.034635      0.029085     -0.063719
    13   Atom        0.003371      0.001040     -0.004411
    14   Atom        0.006074     -0.001765     -0.004309
    15   Atom        0.001077      0.002508     -0.003586
    16   Atom       -0.001584      0.005629     -0.004046
    17   Atom       -0.006201      0.010368     -0.004167
    18   Atom        0.008542     -0.004807     -0.003735
    19   Atom        0.002027      0.001820     -0.003847
    20   Atom       -0.004142      0.008047     -0.003905
 --------------------------------------------------------
                        XY            XZ            YZ
 --------------------------------------------------------
     1   Atom       -0.000560      0.000001      0.000004
     2   Atom       -0.003370     -0.000000      0.000000
     3   Atom        0.001452      0.000001     -0.000000
     4   Atom        0.001893      0.000000      0.000000
     5   Atom        0.000444      0.000000     -0.000000
     6   Atom       -0.000228      0.000000     -0.000001
     7   Atom        0.006408      0.000000      0.000000
     8   Atom        0.001416     -0.000001     -0.000000
     9   Atom        0.002855     -0.000000      0.000000
    10   Atom       -0.000475     -0.000000      0.000000
    11   Atom       -0.000745     -0.000001      0.000002
    12   Atom        0.007425     -0.000000     -0.000000
    13   Atom       -0.003370     -0.000000     -0.000000
    14   Atom        0.005093     -0.000000     -0.000000
    15   Atom        0.008030      0.000000     -0.000000
    16   Atom       -0.015407     -0.000000      0.000000
    17   Atom       -0.014785     -0.000000     -0.000000
    18   Atom        0.006048      0.000000      0.000000
    19   Atom        0.007752     -0.000000      0.000000
    20   Atom       -0.017008      0.000000     -0.000000
 --------------------------------------------------------


 ---------------------------------------------------------------------------------
              Anisotropic Spin Dipole Couplings in Principal Axis System
 ---------------------------------------------------------------------------------

       Atom             a.u.   MegaHertz   Gauss  10(-4) cm-1        Axes

              Baa    -0.1879    13.599     4.852     4.536  0.1419  0.9899 -0.0000
     1 O(17)  Bbb    -0.1839    13.310     4.749     4.440  0.9899 -0.1419 -0.0000
              Bcc     0.3719   -26.909    -9.602    -8.976  0.0000  0.0000  1.0000
 
              Baa    -0.0571    -7.667    -2.736    -2.557  0.0000 -0.0000  1.0000
     2 C(13)  Bbb     0.0203     2.722     0.971     0.908  0.2080  0.9781  0.0000
              Bcc     0.0368     4.945     1.764     1.649  0.9781 -0.2080 -0.0000
 
              Baa    -0.1468   -19.693    -7.027    -6.569  0.8794 -0.4760 -0.0000
     3 C(13)  Bbb    -0.1433   -19.227    -6.861    -6.414  0.4760  0.8794 -0.0000
              Bcc     0.2900    38.920    13.888    12.982  0.0000 -0.0000  1.0000
 
              Baa    -0.0254    -3.403    -1.214    -1.135  0.9645 -0.2642 -0.0000
     4 C(13)  Bbb    -0.0179    -2.406    -0.859    -0.803  0.2642  0.9645 -0.0000
              Bcc     0.0433     5.810     2.073     1.938  0.0000  0.0000  1.0000
 
              Baa    -0.0350    -4.702    -1.678    -1.568 -0.0647  0.9979  0.0000
     5 C(13)  Bbb    -0.0282    -3.780    -1.349    -1.261  0.9979  0.0647 -0.0000
              Bcc     0.0632     8.482     3.027     2.829  0.0000 -0.0000  1.0000
 
              Baa    -0.1279   -17.169    -6.126    -5.727  0.0522  0.9986  0.0000
     6 C(13)  Bbb    -0.1236   -16.582    -5.917    -5.531  0.9986 -0.0522 -0.0000
              Bcc     0.2515    33.750    12.043    11.258  0.0000 -0.0000  1.0000
 
              Baa    -0.0536    -7.190    -2.566    -2.398 -0.0000 -0.0000  1.0000
     7 C(13)  Bbb     0.0199     2.666     0.951     0.889 -0.5568  0.8306 -0.0000
              Bcc     0.0337     4.525     1.614     1.509  0.8306  0.5568  0.0000
 
              Baa    -0.1356   -18.199    -6.494    -6.070  0.9542 -0.2993  0.0000
     8 C(13)  Bbb    -0.1307   -17.533    -6.256    -5.848  0.2993  0.9542  0.0000
              Bcc     0.2663    35.732    12.750    11.919 -0.0000 -0.0000  1.0000
 
              Baa    -0.0414    -5.553    -1.982    -1.852  0.9118 -0.4106  0.0000
     9 C(13)  Bbb    -0.0338    -4.530    -1.616    -1.511  0.4106  0.9118  0.0000
              Bcc     0.0751    10.083     3.598     3.363 -0.0000  0.0000  1.0000
 
              Baa    -0.0294    -3.942    -1.407    -1.315  0.0582  0.9983 -0.0000
    10 C(13)  Bbb    -0.0212    -2.846    -1.015    -0.949  0.9983 -0.0582  0.0000
              Bcc     0.0506     6.788     2.422     2.264 -0.0000  0.0000  1.0000
 
              Baa    -0.1434   -19.238    -6.864    -6.417  0.1665  0.9860 -0.0000
    11 C(13)  Bbb    -0.1388   -18.628    -6.647    -6.214  0.9860 -0.1665  0.0000
              Bcc     0.2822    37.866    13.511    12.631 -0.0000  0.0000  1.0000
 
              Baa    -0.0637    -8.551    -3.051    -2.852  0.0000  0.0000  1.0000
    12 C(13)  Bbb     0.0239     3.212     1.146     1.071 -0.5700  0.8216 -0.0000
              Bcc     0.0398     5.339     1.905     1.781  0.8216  0.5700 -0.0000
 
              Baa    -0.0044    -2.353    -0.840    -0.785  0.0000  0.0000  1.0000
    13 H(1)   Bbb    -0.0014    -0.726    -0.259    -0.242  0.5802  0.8145 -0.0000
              Bcc     0.0058     3.080     1.099     1.027  0.8145 -0.5802 -0.0000
 
              Baa    -0.0043    -2.299    -0.820    -0.767  0.0000 -0.0000  1.0000
    14 H(1)   Bbb    -0.0043    -2.279    -0.813    -0.760 -0.4416  0.8972  0.0000
              Bcc     0.0086     4.578     1.634     1.527  0.8972  0.4416 -0.0000
 
              Baa    -0.0063    -3.345    -1.194    -1.116  0.7378 -0.6750 -0.0000
    15 H(1)   Bbb    -0.0036    -1.913    -0.683    -0.638  0.0000 -0.0000  1.0000
              Bcc     0.0099     5.258     1.876     1.754  0.6750  0.7378 -0.0000
 
              Baa    -0.0138    -7.363    -2.627    -2.456  0.7836  0.6213  0.0000
    16 H(1)   Bbb    -0.0040    -2.159    -0.770    -0.720  0.0000 -0.0000  1.0000
              Bcc     0.0178     9.522     3.398     3.176 -0.6213  0.7836  0.0000
 
              Baa    -0.0149    -7.931    -2.830    -2.645  0.8628  0.5056  0.0000
    17 H(1)   Bbb    -0.0042    -2.224    -0.793    -0.742 -0.0000 -0.0000  1.0000
              Bcc     0.0190    10.154     3.623     3.387 -0.5056  0.8628 -0.0000
 
              Baa    -0.0071    -3.810    -1.359    -1.271 -0.3599  0.9330 -0.0000
    18 H(1)   Bbb    -0.0037    -1.993    -0.711    -0.665 -0.0000  0.0000  1.0000
              Bcc     0.0109     5.802     2.070     1.935  0.9330  0.3599  0.0000
 
              Baa    -0.0058    -3.110    -1.110    -1.037 -0.7024  0.7118 -0.0000
    19 H(1)   Bbb    -0.0038    -2.052    -0.732    -0.685 -0.0000  0.0000  1.0000
              Bcc     0.0097     5.162     1.842     1.722  0.7118  0.7024  0.0000
 
              Baa    -0.0161    -8.598    -3.068    -2.868  0.8177  0.5756 -0.0000
    20 H(1)   Bbb    -0.0039    -2.084    -0.743    -0.695 -0.0000  0.0000  1.0000
              Bcc     0.0200    10.681     3.811     3.563 -0.5756  0.8177 -0.0000
 

 ---------------------------------------------------------------------------------

 ******************************Gaussian NBO Version 3.1******************************
             N A T U R A L   A T O M I C   O R B I T A L   A N D
          N A T U R A L   B O N D   O R B I T A L   A N A L Y S I S
 ******************************Gaussian NBO Version 3.1******************************
       /RESON  / : Allow strongly delocalized NBO set

 Analyzing the SCF density

 Job title: 72                                                              

 Storage needed:    131220 in NPA,    174094 in NBO ( 939521936 available)
 GSVD:  LWork=       28480 too small for GESVD, short by         332 words or         332 for optimal perf.


 NATURAL POPULATIONS:  Natural atomic orbital occupancies 
                                                          
   NAO  Atom  No  lang   Type(AO)    Occupancy
 --------------------------------------------
     1    O    1  S      Cor( 1S)     1.99975
     2    O    1  S      Val( 2S)     1.70200
     3    O    1  S      Ryd( 3S)     0.00179
     4    O    1  px     Val( 2p)     1.60187
     5    O    1  px     Ryd( 3p)     0.00072
     6    O    1  py     Val( 2p)     1.87761
     7    O    1  py     Ryd( 3p)     0.00338
     8    O    1  pz     Val( 2p)     1.25179
     9    O    1  pz     Ryd( 3p)     0.00026
    10    O    1  dxy    Ryd( 3d)     0.00167
    11    O    1  dxz    Ryd( 3d)     0.00198
    12    O    1  dyz    Ryd( 3d)     0.00001
    13    O    1  dx2y2  Ryd( 3d)     0.00121
    14    O    1  dz2    Ryd( 3d)     0.00037

    15    C    2  S      Cor( 1S)     1.99930
    16    C    2  S      Val( 2S)     0.90019
    17    C    2  S      Ryd( 3S)     0.00807
    18    C    2  px     Val( 2p)     0.81630
    19    C    2  px     Ryd( 3p)     0.01668
    20    C    2  py     Val( 2p)     1.08754
    21    C    2  py     Ryd( 3p)     0.00281
    22    C    2  pz     Val( 2p)     0.75480
    23    C    2  pz     Ryd( 3p)     0.00103
    24    C    2  dxy    Ryd( 3d)     0.00431
    25    C    2  dxz    Ryd( 3d)     0.00243
    26    C    2  dyz    Ryd( 3d)     0.00029
    27    C    2  dx2y2  Ryd( 3d)     0.00182
    28    C    2  dz2    Ryd( 3d)     0.00057

    29    C    3  S      Cor( 1S)     1.99882
    30    C    3  S      Val( 2S)     0.90308
    31    C    3  S      Ryd( 3S)     0.00235
    32    C    3  px     Val( 2p)     1.08991
    33    C    3  px     Ryd( 3p)     0.00532
    34    C    3  py     Val( 2p)     1.11888
    35    C    3  py     Ryd( 3p)     0.00538
    36    C    3  pz     Val( 2p)     0.88796
    37    C    3  pz     Ryd( 3p)     0.00071
    38    C    3  dxy    Ryd( 3d)     0.00091
    39    C    3  dxz    Ryd( 3d)     0.00057
    40    C    3  dyz    Ryd( 3d)     0.00048
    41    C    3  dx2y2  Ryd( 3d)     0.00080
    42    C    3  dz2    Ryd( 3d)     0.00042

    43    C    4  S      Cor( 1S)     1.99892
    44    C    4  S      Val( 2S)     0.95948
    45    C    4  S      Ryd( 3S)     0.00173
    46    C    4  px     Val( 2p)     1.22640
    47    C    4  px     Ryd( 3p)     0.00757
    48    C    4  py     Val( 2p)     1.05471
    49    C    4  py     Ryd( 3p)     0.00479
    50    C    4  pz     Val( 2p)     0.85666
    51    C    4  pz     Ryd( 3p)     0.00062
    52    C    4  dxy    Ryd( 3d)     0.00078
    53    C    4  dxz    Ryd( 3d)     0.00049
    54    C    4  dyz    Ryd( 3d)     0.00046
    55    C    4  dx2y2  Ryd( 3d)     0.00075
    56    C    4  dz2    Ryd( 3d)     0.00039

    57    C    5  S      Cor( 1S)     1.99894
    58    C    5  S      Val( 2S)     0.96296
    59    C    5  S      Ryd( 3S)     0.00108
    60    C    5  px     Val( 2p)     1.08401
    61    C    5  px     Ryd( 3p)     0.00444
    62    C    5  py     Val( 2p)     1.18825
    63    C    5  py     Ryd( 3p)     0.00637
    64    C    5  pz     Val( 2p)     0.91307
    65    C    5  pz     Ryd( 3p)     0.00061
    66    C    5  dxy    Ryd( 3d)     0.00073
    67    C    5  dxz    Ryd( 3d)     0.00046
    68    C    5  dyz    Ryd( 3d)     0.00050
    69    C    5  dx2y2  Ryd( 3d)     0.00083
    70    C    5  dz2    Ryd( 3d)     0.00039

    71    C    6  S      Cor( 1S)     1.99892
    72    C    6  S      Val( 2S)     0.95671
    73    C    6  S      Ryd( 3S)     0.00168
    74    C    6  px     Val( 2p)     1.11904
    75    C    6  px     Ryd( 3p)     0.00504
    76    C    6  py     Val( 2p)     1.14430
    77    C    6  py     Ryd( 3p)     0.00525
    78    C    6  pz     Val( 2p)     0.81224
    79    C    6  pz     Ryd( 3p)     0.00058
    80    C    6  dxy    Ryd( 3d)     0.00080
    81    C    6  dxz    Ryd( 3d)     0.00066
    82    C    6  dyz    Ryd( 3d)     0.00040
    83    C    6  dx2y2  Ryd( 3d)     0.00076
    84    C    6  dz2    Ryd( 3d)     0.00041

    85    C    7  S      Cor( 1S)     1.99886
    86    C    7  S      Val( 2S)     0.85696
    87    C    7  S      Ryd( 3S)     0.00204
    88    C    7  px     Val( 2p)     1.10116
    89    C    7  px     Ryd( 3p)     0.00498
    90    C    7  py     Val( 2p)     1.09524
    91    C    7  py     Ryd( 3p)     0.00474
    92    C    7  pz     Val( 2p)     1.02011
    93    C    7  pz     Ryd( 3p)     0.00078
    94    C    7  dxy    Ryd( 3d)     0.00082
    95    C    7  dxz    Ryd( 3d)     0.00050
    96    C    7  dyz    Ryd( 3d)     0.00049
    97    C    7  dx2y2  Ryd( 3d)     0.00082
    98    C    7  dz2    Ryd( 3d)     0.00042

    99    C    8  S      Cor( 1S)     1.99891
   100    C    8  S      Val( 2S)     0.95508
   101    C    8  S      Ryd( 3S)     0.00172
   102    C    8  px     Val( 2p)     1.08923
   103    C    8  px     Ryd( 3p)     0.00434
   104    C    8  py     Val( 2p)     1.17352
   105    C    8  py     Ryd( 3p)     0.00604
   106    C    8  pz     Val( 2p)     0.82768
   107    C    8  pz     Ryd( 3p)     0.00061
   108    C    8  dxy    Ryd( 3d)     0.00075
   109    C    8  dxz    Ryd( 3d)     0.00048
   110    C    8  dyz    Ryd( 3d)     0.00057
   111    C    8  dx2y2  Ryd( 3d)     0.00080
   112    C    8  dz2    Ryd( 3d)     0.00041

   113    C    9  S      Cor( 1S)     1.99895
   114    C    9  S      Val( 2S)     0.96606
   115    C    9  S      Ryd( 3S)     0.00117
   116    C    9  px     Val( 2p)     1.21412
   117    C    9  px     Ryd( 3p)     0.00667
   118    C    9  py     Val( 2p)     1.05741
   119    C    9  py     Ryd( 3p)     0.00400
   120    C    9  pz     Val( 2p)     0.90369
   121    C    9  pz     Ryd( 3p)     0.00063
   122    C    9  dxy    Ryd( 3d)     0.00079
   123    C    9  dxz    Ryd( 3d)     0.00051
   124    C    9  dyz    Ryd( 3d)     0.00046
   125    C    9  dx2y2  Ryd( 3d)     0.00077
   126    C    9  dz2    Ryd( 3d)     0.00039

   127    C   10  S      Cor( 1S)     1.99896
   128    C   10  S      Val( 2S)     0.96553
   129    C   10  S      Ryd( 3S)     0.00125
   130    C   10  px     Val( 2p)     1.08587
   131    C   10  px     Ryd( 3p)     0.00437
   132    C   10  py     Val( 2p)     1.18401
   133    C   10  py     Ryd( 3p)     0.00640
   134    C   10  pz     Val( 2p)     0.90243
   135    C   10  pz     Ryd( 3p)     0.00063
   136    C   10  dxy    Ryd( 3d)     0.00073
   137    C   10  dxz    Ryd( 3d)     0.00050
   138    C   10  dyz    Ryd( 3d)     0.00046
   139    C   10  dx2y2  Ryd( 3d)     0.00082
   140    C   10  dz2    Ryd( 3d)     0.00039

   141    C   11  S      Cor( 1S)     1.99892
   142    C   11  S      Val( 2S)     0.94928
   143    C   11  S      Ryd( 3S)     0.00159
   144    C   11  px     Val( 2p)     1.11543
   145    C   11  px     Ryd( 3p)     0.00464
   146    C   11  py     Val( 2p)     1.15178
   147    C   11  py     Ryd( 3p)     0.00511
   148    C   11  pz     Val( 2p)     0.84115
   149    C   11  pz     Ryd( 3p)     0.00057
   150    C   11  dxy    Ryd( 3d)     0.00079
   151    C   11  dxz    Ryd( 3d)     0.00064
   152    C   11  dyz    Ryd( 3d)     0.00039
   153    C   11  dx2y2  Ryd( 3d)     0.00075
   154    C   11  dz2    Ryd( 3d)     0.00042

   155    C   12  S      Cor( 1S)     1.99885
   156    C   12  S      Val( 2S)     0.85007
   157    C   12  S      Ryd( 3S)     0.00216
   158    C   12  px     Val( 2p)     1.09517
   159    C   12  px     Ryd( 3p)     0.00443
   160    C   12  py     Val( 2p)     1.09988
   161    C   12  py     Ryd( 3p)     0.00502
   162    C   12  pz     Val( 2p)     1.00493
   163    C   12  pz     Ryd( 3p)     0.00100
   164    C   12  dxy    Ryd( 3d)     0.00079
   165    C   12  dxz    Ryd( 3d)     0.00048
   166    C   12  dyz    Ryd( 3d)     0.00050
   167    C   12  dx2y2  Ryd( 3d)     0.00079
   168    C   12  dz2    Ryd( 3d)     0.00042

   169    H   13  S      Val( 1S)     0.84636
   170    H   13  S      Ryd( 2S)     0.00303
   171    H   13  px     Ryd( 2p)     0.00014
   172    H   13  py     Ryd( 2p)     0.00091
   173    H   13  pz     Ryd( 2p)     0.00003

   174    H   14  S      Val( 1S)     0.72121
   175    H   14  S      Ryd( 2S)     0.00375
   176    H   14  px     Ryd( 2p)     0.00090
   177    H   14  py     Ryd( 2p)     0.00009
   178    H   14  pz     Ryd( 2p)     0.00009

   179    H   15  S      Val( 1S)     0.73263
   180    H   15  S      Ryd( 2S)     0.00139
   181    H   15  px     Ryd( 2p)     0.00023
   182    H   15  py     Ryd( 2p)     0.00072
   183    H   15  pz     Ryd( 2p)     0.00010

   184    H   16  S      Val( 1S)     0.74282
   185    H   16  S      Ryd( 2S)     0.00164
   186    H   16  px     Ryd( 2p)     0.00032
   187    H   16  py     Ryd( 2p)     0.00064
   188    H   16  pz     Ryd( 2p)     0.00011

   189    H   17  S      Val( 1S)     0.74313
   190    H   17  S      Ryd( 2S)     0.00166
   191    H   17  px     Ryd( 2p)     0.00035
   192    H   17  py     Ryd( 2p)     0.00061
   193    H   17  pz     Ryd( 2p)     0.00011

   194    H   18  S      Val( 1S)     0.73432
   195    H   18  S      Ryd( 2S)     0.00138
   196    H   18  px     Ryd( 2p)     0.00087
   197    H   18  py     Ryd( 2p)     0.00007
   198    H   18  pz     Ryd( 2p)     0.00011

   199    H   19  S      Val( 1S)     0.73507
   200    H   19  S      Ryd( 2S)     0.00140
   201    H   19  px     Ryd( 2p)     0.00024
   202    H   19  py     Ryd( 2p)     0.00071
   203    H   19  pz     Ryd( 2p)     0.00011

   204    H   20  S      Val( 1S)     0.74823
   205    H   20  S      Ryd( 2S)     0.00219
   206    H   20  px     Ryd( 2p)     0.00030
   207    H   20  py     Ryd( 2p)     0.00067
   208    H   20  pz     Ryd( 2p)     0.00012

 WARNING:  1 low occupancy (<1.9990e) core orbital  found on  C    3
           1 low occupancy (<1.9990e) core orbital  found on  C    4
           1 low occupancy (<1.9990e) core orbital  found on  C    5
           1 low occupancy (<1.9990e) core orbital  found on  C    6
           1 low occupancy (<1.9990e) core orbital  found on  C    7
           1 low occupancy (<1.9990e) core orbital  found on  C    8
           1 low occupancy (<1.9990e) core orbital  found on  C    9
           1 low occupancy (<1.9990e) core orbital  found on  C   10
           1 low occupancy (<1.9990e) core orbital  found on  C   11
           1 low occupancy (<1.9990e) core orbital  found on  C   12


 Summary of Natural Population Analysis:                  
                                                          
                                       Natural Population 
                Natural  -----------------------------------------------
    Atom  No    Charge         Core      Valence    Rydberg      Total
 -----------------------------------------------------------------------
      O    1   -0.44441      1.99975     6.43328    0.01138     8.44441
      C    2    0.40385      1.99930     3.55883    0.03801     5.59615
      C    3   -0.01559      1.99882     3.99983    0.01694     6.01559
      C    4   -0.11376      1.99892     4.09725    0.01758     6.11376
      C    5   -0.16262      1.99894     4.14828    0.01540     6.16262
      C    6   -0.04680      1.99892     4.03229    0.01560     6.04680
      C    7   -0.08790      1.99886     4.07347    0.01557     6.08790
      C    8   -0.06013      1.99891     4.04550    0.01572     6.06013
      C    9   -0.15560      1.99895     4.14129    0.01537     6.15560
      C   10   -0.15235      1.99896     4.13784    0.01555     6.15235
      C   11   -0.07145      1.99892     4.05764    0.01488     6.07145
      C   12   -0.06448      1.99885     4.05005    0.01559     6.06448
      H   13    0.14954      0.00000     0.84636    0.00410     0.85046
      H   14    0.27396      0.00000     0.72121    0.00483     0.72604
      H   15    0.26492      0.00000     0.73263    0.00244     0.73508
      H   16    0.25447      0.00000     0.74282    0.00271     0.74553
      H   17    0.25415      0.00000     0.74313    0.00273     0.74585
      H   18    0.26325      0.00000     0.73432    0.00243     0.73675
      H   19    0.26247      0.00000     0.73507    0.00245     0.73753
      H   20    0.24849      0.00000     0.74823    0.00328     0.75151
 =======================================================================
   * Total *    1.00000     23.98811    56.77933    0.23256    81.00000

                                 Natural Population      
 --------------------------------------------------------
   Core                      23.98811 ( 99.9505% of  24)
   Valence                   56.77933 ( 99.6129% of  57)
   Natural Minimal Basis     80.76744 ( 99.7129% of  81)
   Natural Rydberg Basis      0.23256 (  0.2871% of  81)
 --------------------------------------------------------

    Atom  No          Natural Electron Configuration
 ----------------------------------------------------------------------------
      O    1      [core]2S( 1.70)2p( 4.73)3d( 0.01)
      C    2      [core]2S( 0.90)2p( 2.66)3S( 0.01)3p( 0.02)3d( 0.01)
      C    3      [core]2S( 0.90)2p( 3.10)3p( 0.01)
      C    4      [core]2S( 0.96)2p( 3.14)3p( 0.01)
      C    5      [core]2S( 0.96)2p( 3.19)3p( 0.01)
      C    6      [core]2S( 0.96)2p( 3.08)3p( 0.01)
      C    7      [core]2S( 0.86)2p( 3.22)3p( 0.01)
      C    8      [core]2S( 0.96)2p( 3.09)3p( 0.01)
      C    9      [core]2S( 0.97)2p( 3.18)3p( 0.01)
      C   10      [core]2S( 0.97)2p( 3.17)3p( 0.01)
      C   11      [core]2S( 0.95)2p( 3.11)3p( 0.01)
      C   12      [core]2S( 0.85)2p( 3.20)3p( 0.01)
      H   13            1S( 0.85)
      H   14            1S( 0.72)
      H   15            1S( 0.73)
      H   16            1S( 0.74)
      H   17            1S( 0.74)
      H   18            1S( 0.73)
      H   19            1S( 0.74)
      H   20            1S( 0.75)


 ***************************************************
 *******         Alpha spin orbitals         *******
 ***************************************************


 NATURAL POPULATIONS:  Natural atomic orbital occupancies 
                                                          
   NAO  Atom  No  lang   Type(AO)    Occupancy      Energy
 ----------------------------------------------------------
     1    O    1  S      Cor( 1S)     0.99988     -19.05424
     2    O    1  S      Val( 2S)     0.85177      -1.03086
     3    O    1  S      Ryd( 3S)     0.00088       1.26858
     4    O    1  px     Val( 2p)     0.80155      -0.47134
     5    O    1  px     Ryd( 3p)     0.00036       0.88463
     6    O    1  py     Val( 2p)     0.93890      -0.42546
     7    O    1  py     Ryd( 3p)     0.00166       1.04225
     8    O    1  pz     Val( 2p)     0.67263      -0.41417
     9    O    1  pz     Ryd( 3p)     0.00015       0.87226
    10    O    1  dxy    Ryd( 3d)     0.00083       2.79560
    11    O    1  dxz    Ryd( 3d)     0.00102       2.69303
    12    O    1  dyz    Ryd( 3d)     0.00001       2.47812
    13    O    1  dx2y2  Ryd( 3d)     0.00061       3.09449
    14    O    1  dz2    Ryd( 3d)     0.00019       2.70391

    15    C    2  S      Cor( 1S)     0.99965     -10.32691
    16    C    2  S      Val( 2S)     0.44831      -0.33772
    17    C    2  S      Ryd( 3S)     0.00404       0.37088
    18    C    2  px     Val( 2p)     0.40661      -0.16402
    19    C    2  px     Ryd( 3p)     0.00832       0.47612
    20    C    2  py     Val( 2p)     0.54198      -0.21887
    21    C    2  py     Ryd( 3p)     0.00141       0.60424
    22    C    2  pz     Val( 2p)     0.35788      -0.28490
    23    C    2  pz     Ryd( 3p)     0.00056       0.34274
    24    C    2  dxy    Ryd( 3d)     0.00214       2.24540
    25    C    2  dxz    Ryd( 3d)     0.00135       1.78276
    26    C    2  dyz    Ryd( 3d)     0.00017       1.68113
    27    C    2  dx2y2  Ryd( 3d)     0.00091       2.30826
    28    C    2  dz2    Ryd( 3d)     0.00029       1.98422

    29    C    3  S      Cor( 1S)     0.99941     -10.27515
    30    C    3  S      Val( 2S)     0.45609      -0.33467
    31    C    3  S      Ryd( 3S)     0.00119       0.39766
    32    C    3  px     Val( 2p)     0.54734      -0.25678
    33    C    3  px     Ryd( 3p)     0.00264       0.85507
    34    C    3  py     Val( 2p)     0.56116      -0.27478
    35    C    3  py     Ryd( 3p)     0.00270       0.85909
    36    C    3  pz     Val( 2p)     0.55299      -0.32348
    37    C    3  pz     Ryd( 3p)     0.00046       0.44437
    38    C    3  dxy    Ryd( 3d)     0.00046       2.23301
    39    C    3  dxz    Ryd( 3d)     0.00028       1.69489
    40    C    3  dyz    Ryd( 3d)     0.00026       1.68231
    41    C    3  dx2y2  Ryd( 3d)     0.00040       2.24295
    42    C    3  dz2    Ryd( 3d)     0.00015       1.98628

    43    C    4  S      Cor( 1S)     0.99946     -10.25947
    44    C    4  S      Val( 2S)     0.47972      -0.33689
    45    C    4  S      Ryd( 3S)     0.00088       0.41059
    46    C    4  px     Val( 2p)     0.61305      -0.25330
    47    C    4  px     Ryd( 3p)     0.00381       0.87456
    48    C    4  py     Val( 2p)     0.52579      -0.22463
    49    C    4  py     Ryd( 3p)     0.00239       0.51332
    50    C    4  pz     Val( 2p)     0.44476      -0.29399
    51    C    4  pz     Ryd( 3p)     0.00037       0.38518
    52    C    4  dxy    Ryd( 3d)     0.00039       2.25069
    53    C    4  dxz    Ryd( 3d)     0.00023       1.71499
    54    C    4  dyz    Ryd( 3d)     0.00033       1.74652
    55    C    4  dx2y2  Ryd( 3d)     0.00037       2.33854
    56    C    4  dz2    Ryd( 3d)     0.00018       2.02651

    57    C    5  S      Cor( 1S)     0.99947     -10.26109
    58    C    5  S      Val( 2S)     0.48189      -0.34174
    59    C    5  S      Ryd( 3S)     0.00054       0.41486
    60    C    5  px     Val( 2p)     0.54047      -0.23028
    61    C    5  px     Ryd( 3p)     0.00222       0.53634
    62    C    5  py     Val( 2p)     0.59456      -0.24682
    63    C    5  py     Ryd( 3p)     0.00321       0.78867
    64    C    5  pz     Val( 2p)     0.48217      -0.29786
    65    C    5  pz     Ryd( 3p)     0.00036       0.37969
    66    C    5  dxy    Ryd( 3d)     0.00036       2.29121
    67    C    5  dxz    Ryd( 3d)     0.00034       1.74146
    68    C    5  dyz    Ryd( 3d)     0.00022       1.71446
    69    C    5  dx2y2  Ryd( 3d)     0.00042       2.27551
    70    C    5  dz2    Ryd( 3d)     0.00017       2.03551

    71    C    6  S      Cor( 1S)     0.99946     -10.27509
    72    C    6  S      Val( 2S)     0.48229      -0.35410
    73    C    6  S      Ryd( 3S)     0.00084       0.40782
    74    C    6  px     Val( 2p)     0.56060      -0.24711
    75    C    6  px     Ryd( 3p)     0.00252       0.64106
    76    C    6  py     Val( 2p)     0.57437      -0.24829
    77    C    6  py     Ryd( 3p)     0.00263       0.70690
    78    C    6  pz     Val( 2p)     0.50331      -0.31960
    79    C    6  pz     Ryd( 3p)     0.00041       0.36791
    80    C    6  dxy    Ryd( 3d)     0.00040       2.31188
    81    C    6  dxz    Ryd( 3d)     0.00040       1.72006
    82    C    6  dyz    Ryd( 3d)     0.00020       1.70473
    83    C    6  dx2y2  Ryd( 3d)     0.00039       2.25389
    84    C    6  dz2    Ryd( 3d)     0.00015       2.00541

    85    C    7  S      Cor( 1S)     0.99943     -10.26038
    86    C    7  S      Val( 2S)     0.42675      -0.29593
    87    C    7  S      Ryd( 3S)     0.00102       0.40351
    88    C    7  px     Val( 2p)     0.54846      -0.26119
    89    C    7  px     Ryd( 3p)     0.00252       0.90168
    90    C    7  py     Val( 2p)     0.54621      -0.25643
    91    C    7  py     Ryd( 3p)     0.00240       0.88179
    92    C    7  pz     Val( 2p)     0.49188      -0.29513
    93    C    7  pz     Ryd( 3p)     0.00043       0.45649
    94    C    7  dxy    Ryd( 3d)     0.00041       2.27115
    95    C    7  dxz    Ryd( 3d)     0.00032       1.70964
    96    C    7  dyz    Ryd( 3d)     0.00026       1.71341
    97    C    7  dx2y2  Ryd( 3d)     0.00040       2.25685
    98    C    7  dz2    Ryd( 3d)     0.00021       2.01345

    99    C    8  S      Cor( 1S)     0.99946     -10.27250
   100    C    8  S      Val( 2S)     0.48166      -0.35224
   101    C    8  S      Ryd( 3S)     0.00086       0.40447
   102    C    8  px     Val( 2p)     0.54672      -0.23667
   103    C    8  px     Ryd( 3p)     0.00217       0.57962
   104    C    8  py     Val( 2p)     0.58805      -0.25752
   105    C    8  py     Ryd( 3p)     0.00303       0.76717
   106    C    8  pz     Val( 2p)     0.51667      -0.31977
   107    C    8  pz     Ryd( 3p)     0.00043       0.36701
   108    C    8  dxy    Ryd( 3d)     0.00038       2.33054
   109    C    8  dxz    Ryd( 3d)     0.00024       1.71565
   110    C    8  dyz    Ryd( 3d)     0.00035       1.71268
   111    C    8  dx2y2  Ryd( 3d)     0.00040       2.24195
   112    C    8  dz2    Ryd( 3d)     0.00015       2.00857

   113    C    9  S      Cor( 1S)     0.99947     -10.26257
   114    C    9  S      Val( 2S)     0.48358      -0.34529
   115    C    9  S      Ryd( 3S)     0.00059       0.40295
   116    C    9  px     Val( 2p)     0.60723      -0.25176
   117    C    9  px     Ryd( 3p)     0.00336       0.84879
   118    C    9  py     Val( 2p)     0.52747      -0.22730
   119    C    9  py     Ryd( 3p)     0.00200       0.46610
   120    C    9  pz     Val( 2p)     0.48208      -0.29897
   121    C    9  pz     Ryd( 3p)     0.00039       0.37841
   122    C    9  dxy    Ryd( 3d)     0.00039       2.23626
   123    C    9  dxz    Ryd( 3d)     0.00025       1.71158
   124    C    9  dyz    Ryd( 3d)     0.00033       1.73987
   125    C    9  dx2y2  Ryd( 3d)     0.00039       2.32353
   126    C    9  dz2    Ryd( 3d)     0.00017       2.02972

   127    C   10  S      Cor( 1S)     0.99948     -10.26350
   128    C   10  S      Val( 2S)     0.48284      -0.34503
   129    C   10  S      Ryd( 3S)     0.00063       0.40457
   130    C   10  px     Val( 2p)     0.54107      -0.23061
   131    C   10  px     Ryd( 3p)     0.00219       0.53748
   132    C   10  py     Val( 2p)     0.59220      -0.24803
   133    C   10  py     Ryd( 3p)     0.00323       0.78263
   134    C   10  pz     Val( 2p)     0.47186      -0.29748
   135    C   10  pz     Ryd( 3p)     0.00037       0.37929
   136    C   10  dxy    Ryd( 3d)     0.00036       2.29115
   137    C   10  dxz    Ryd( 3d)     0.00038       1.74103
   138    C   10  dyz    Ryd( 3d)     0.00021       1.70992
   139    C   10  dx2y2  Ryd( 3d)     0.00041       2.26983
   140    C   10  dz2    Ryd( 3d)     0.00018       2.03036

   141    C   11  S      Cor( 1S)     0.99946     -10.27335
   142    C   11  S      Val( 2S)     0.47910      -0.35194
   143    C   11  S      Ryd( 3S)     0.00080       0.39393
   144    C   11  px     Val( 2p)     0.55910      -0.25066
   145    C   11  px     Ryd( 3p)     0.00232       0.64174
   146    C   11  py     Val( 2p)     0.57836      -0.24771
   147    C   11  py     Ryd( 3p)     0.00256       0.76260
   148    C   11  pz     Val( 2p)     0.52977      -0.32358
   149    C   11  pz     Ryd( 3p)     0.00038       0.37095
   150    C   11  dxy    Ryd( 3d)     0.00040       2.31190
   151    C   11  dxz    Ryd( 3d)     0.00038       1.71827
   152    C   11  dyz    Ryd( 3d)     0.00019       1.71059
   153    C   11  dx2y2  Ryd( 3d)     0.00038       2.28260
   154    C   11  dz2    Ryd( 3d)     0.00014       2.00597

   155    C   12  S      Cor( 1S)     0.99942     -10.26458
   156    C   12  S      Val( 2S)     0.42297      -0.29272
   157    C   12  S      Ryd( 3S)     0.00108       0.41458
   158    C   12  px     Val( 2p)     0.54515      -0.25771
   159    C   12  px     Ryd( 3p)     0.00224       0.92205
   160    C   12  py     Val( 2p)     0.54821      -0.25936
   161    C   12  py     Ryd( 3p)     0.00254       0.90571
   162    C   12  pz     Val( 2p)     0.48038      -0.29536
   163    C   12  pz     Ryd( 3p)     0.00057       0.46519
   164    C   12  dxy    Ryd( 3d)     0.00039       2.27615
   165    C   12  dxz    Ryd( 3d)     0.00031       1.71026
   166    C   12  dyz    Ryd( 3d)     0.00027       1.70603
   167    C   12  dx2y2  Ryd( 3d)     0.00039       2.23759
   168    C   12  dz2    Ryd( 3d)     0.00022       2.01379

   169    H   13  S      Val( 1S)     0.42344      -0.12843
   170    H   13  S      Ryd( 2S)     0.00150       0.26536
   171    H   13  px     Ryd( 2p)     0.00007       1.81352
   172    H   13  py     Ryd( 2p)     0.00046       2.08561
   173    H   13  pz     Ryd( 2p)     0.00001       1.46472

   174    H   14  S      Val( 1S)     0.36008      -0.06287
   175    H   14  S      Ryd( 2S)     0.00184       0.20190
   176    H   14  px     Ryd( 2p)     0.00045       2.23215
   177    H   14  py     Ryd( 2p)     0.00004       1.84433
   178    H   14  pz     Ryd( 2p)     0.00005       1.49833

   179    H   15  S      Val( 1S)     0.36552      -0.07166
   180    H   15  S      Ryd( 2S)     0.00069       0.17671
   181    H   15  px     Ryd( 2p)     0.00011       1.89852
   182    H   15  py     Ryd( 2p)     0.00036       2.14704
   183    H   15  pz     Ryd( 2p)     0.00006       1.48479

   184    H   16  S      Val( 1S)     0.36848      -0.09261
   185    H   16  S      Ryd( 2S)     0.00082       0.17713
   186    H   16  px     Ryd( 2p)     0.00016       1.95632
   187    H   16  py     Ryd( 2p)     0.00031       2.07091
   188    H   16  pz     Ryd( 2p)     0.00007       1.47607

   189    H   17  S      Val( 1S)     0.36847      -0.09174
   190    H   17  S      Ryd( 2S)     0.00083       0.17755
   191    H   17  px     Ryd( 2p)     0.00017       1.92955
   192    H   17  py     Ryd( 2p)     0.00029       2.08939
   193    H   17  pz     Ryd( 2p)     0.00007       1.47634

   194    H   18  S      Val( 1S)     0.36624      -0.07365
   195    H   18  S      Ryd( 2S)     0.00068       0.17457
   196    H   18  px     Ryd( 2p)     0.00043       2.21127
   197    H   18  py     Ryd( 2p)     0.00004       1.82360
   198    H   18  pz     Ryd( 2p)     0.00006       1.48241

   199    H   19  S      Val( 1S)     0.36691      -0.07425
   200    H   19  S      Ryd( 2S)     0.00069       0.17569
   201    H   19  px     Ryd( 2p)     0.00012       1.89720
   202    H   19  py     Ryd( 2p)     0.00035       2.13931
   203    H   19  pz     Ryd( 2p)     0.00006       1.48172

   204    H   20  S      Val( 1S)     0.37085      -0.09370
   205    H   20  S      Ryd( 2S)     0.00109       0.22564
   206    H   20  px     Ryd( 2p)     0.00014       1.94543
   207    H   20  py     Ryd( 2p)     0.00033       2.09655
   208    H   20  pz     Ryd( 2p)     0.00008       1.47568


 Summary of Natural Population Analysis:                  
                                                          
                                       Natural Population 
                Natural  -----------------------------------------------
    Atom  No    Charge         Core      Valence    Rydberg      Total
 -----------------------------------------------------------------------
      O    1   -0.27045      0.99988     3.26485    0.00572     4.27045
      C    2    0.22639      0.99965     1.75478    0.01918     2.77361
      C    3   -0.12554      0.99941     2.11758    0.00856     3.12554
      C    4   -0.07174      0.99946     2.06333    0.00894     3.07174
      C    5   -0.10641      0.99947     2.09908    0.00786     3.10641
      C    6   -0.12797      0.99946     2.12057    0.00794     3.12797
      C    7   -0.02069      0.99943     2.01331    0.00796     3.02069
      C    8   -0.14056      0.99946     2.13310    0.00801     3.14056
      C    9   -0.10770      0.99947     2.10036    0.00787     3.10770
      C   10   -0.09541      0.99948     2.08797    0.00796     3.09541
      C   11   -0.15333      0.99946     2.14632    0.00755     3.15333
      C   12   -0.00415      0.99942     1.99671    0.00801     3.00415
      H   13    0.07452      0.00000     0.42344    0.00204     0.42548
      H   14    0.13753      0.00000     0.36008    0.00239     0.36247
      H   15    0.13326      0.00000     0.36552    0.00122     0.36674
      H   16    0.13016      0.00000     0.36848    0.00135     0.36984
      H   17    0.13016      0.00000     0.36847    0.00136     0.36984
      H   18    0.13255      0.00000     0.36624    0.00121     0.36745
      H   19    0.13187      0.00000     0.36691    0.00122     0.36813
      H   20    0.12751      0.00000     0.37085    0.00163     0.37249
 =======================================================================
   * Total *    0.00000     11.99407    28.88796    0.11797    41.00000

                                 Natural Population      
 --------------------------------------------------------
   Core                      11.99407 ( 99.9505% of  12)
   Valence                   28.88796 ( 99.6137% of  29)
   Natural Minimal Basis     40.88203 ( 99.7123% of  41)
   Natural Rydberg Basis      0.11797 (  0.2877% of  41)
 --------------------------------------------------------

    Atom  No          Natural Electron Configuration
 ----------------------------------------------------------------------------
      O    1      [core]2S( 0.85)2p( 2.41)
      C    2      [core]2S( 0.45)2p( 1.31)3p( 0.01)
      C    3      [core]2S( 0.46)2p( 1.66)3p( 0.01)
      C    4      [core]2S( 0.48)2p( 1.58)3p( 0.01)
      C    5      [core]2S( 0.48)2p( 1.62)3p( 0.01)
      C    6      [core]2S( 0.48)2p( 1.64)3p( 0.01)
      C    7      [core]2S( 0.43)2p( 1.59)3p( 0.01)
      C    8      [core]2S( 0.48)2p( 1.65)3p( 0.01)
      C    9      [core]2S( 0.48)2p( 1.62)3p( 0.01)
      C   10      [core]2S( 0.48)2p( 1.61)3p( 0.01)
      C   11      [core]2S( 0.48)2p( 1.67)3p( 0.01)
      C   12      [core]2S( 0.42)2p( 1.57)3p( 0.01)
      H   13            1S( 0.42)
      H   14            1S( 0.36)
      H   15            1S( 0.37)
      H   16            1S( 0.37)
      H   17            1S( 0.37)
      H   18            1S( 0.37)
      H   19            1S( 0.37)
      H   20            1S( 0.37)


 NATURAL BOND ORBITAL ANALYSIS, alpha spin orbitals:

                       Occupancies       Lewis Structure    Low   High
           Occ.    -------------------  -----------------   occ   occ
  Cycle   Thresh.   Lewis   Non-Lewis     CR  BD  3C  LP    (L)   (NL)   Dev
 =============================================================================
   1(1)    0.90    38.27933   2.72067     12  22   0   7     5      5    0.03
   2(2)    0.90    38.27933   2.72067     12  22   0   7     5      5    0.03
   3(1)    0.80    39.64041   1.35959     12  26   0   3     1      5    0.03
   4(2)    0.80    39.64041   1.35959     12  26   0   3     1      5    0.03
   5(1)    0.70    39.70999   1.29001     12  27   0   2     0      5    0.03
 -----------------------------------------------------------------------------

 Structure accepted: No low occupancy Lewis orbitals

 --------------------------------------------------------
   Core                     11.99408 ( 99.951% of  12)
   Valence Lewis            27.71591 ( 95.572% of  29)
  ==================       ============================
   Total Lewis              39.70999 ( 96.854% of  41)
  -----------------------------------------------------
   Valence non-Lewis         1.20384 (  2.936% of  41)
   Rydberg non-Lewis         0.08617 (  0.210% of  41)
  ==================       ============================
   Total non-Lewis           1.29001 (  3.146% of  41)
 --------------------------------------------------------


       (Occupancy)   Bond orbital/ Coefficients/ Hybrids
 ---------------------------------------------------------------------------------
     1. (0.99789) BD ( 1) O   1 - C   2  
                ( 66.36%)   0.8146* O   1 s( 42.53%)p 1.35( 57.38%)d 0.00(  0.09%)
                                            0.0000 -0.6516  0.0276  0.7545  0.0204
                                            0.0640  0.0040 -0.0000 -0.0000 -0.0035
                                            0.0000  0.0000 -0.0269  0.0122
                ( 33.64%)   0.5800* C   2 s( 31.44%)p 2.17( 68.30%)d 0.01(  0.25%)
                                           -0.0000 -0.5578  0.0571 -0.8184 -0.0742
                                           -0.0853  0.0216  0.0000  0.0000 -0.0112
                                            0.0000  0.0000 -0.0424  0.0244
     2. (0.98884) BD ( 2) O   1 - C   2  
                ( 66.66%)   0.8164* O   1 s(  0.00%)p 1.00( 99.85%)d 0.00(  0.15%)
                                            0.0000 -0.0000  0.0000  0.0000  0.0000
                                           -0.0000  0.0000  0.9992  0.0103  0.0000
                                           -0.0393 -0.0022 -0.0000  0.0000
                ( 33.34%)   0.5774* C   2 s(  0.00%)p 1.00( 99.63%)d 0.00(  0.37%)
                                            0.0000 -0.0000  0.0000  0.0000 -0.0000
                                           -0.0000  0.0000  0.9978 -0.0257 -0.0000
                                            0.0593  0.0120  0.0000 -0.0000
     3. (0.98958) BD ( 1) C   2 - C   3  
                ( 45.54%)   0.6748* C   2 s( 36.65%)p 1.73( 63.29%)d 0.00(  0.06%)
                                            0.0003  0.6054 -0.0027 -0.4791 -0.0005
                                            0.6350 -0.0115  0.0000  0.0000 -0.0219
                                           -0.0000  0.0000 -0.0044 -0.0113
                ( 54.46%)   0.7380* C   3 s( 30.82%)p 2.24( 69.14%)d 0.00(  0.04%)
                                           -0.0001  0.5552 -0.0019  0.5076 -0.0032
                                           -0.6586  0.0048 -0.0000  0.0000 -0.0166
                                           -0.0000  0.0000 -0.0033 -0.0090
     4. (0.99319) BD ( 1) C   2 - H  13  
                ( 58.98%)   0.7680* C   2 s( 31.81%)p 2.14( 68.14%)d 0.00(  0.05%)
                                            0.0003 -0.5632 -0.0307  0.3048 -0.0356
                                            0.7663 -0.0014  0.0000  0.0000 -0.0169
                                           -0.0000 -0.0000  0.0118  0.0078
                ( 41.02%)   0.6405* H  13 s( 99.90%)p 0.00(  0.10%)
                                           -0.9995  0.0098 -0.0076 -0.0303 -0.0000
     5. (0.98705) BD ( 1) C   3 - C   4  
                ( 51.56%)   0.7180* C   3 s( 34.52%)p 1.90( 65.44%)d 0.00(  0.04%)
                                           -0.0001  0.5875  0.0049  0.3209  0.0207
                                            0.7423 -0.0053 -0.0000  0.0000  0.0121
                                           -0.0000 -0.0000 -0.0120 -0.0096
                ( 48.44%)   0.6960* C   4 s( 34.90%)p 1.86( 65.05%)d 0.00(  0.05%)
                                            0.0001  0.5907  0.0068 -0.3218  0.0206
                                           -0.7392 -0.0108  0.0000 -0.0000  0.0160
                                           -0.0000 -0.0000 -0.0111 -0.0120
     6. (0.85231) BD ( 2) C   3 - C   4  
                ( 57.65%)   0.7593* C   3 s(  0.00%)p 1.00( 99.97%)d 0.00(  0.03%)
                                            0.0000  0.0000  0.0000  0.0000 -0.0000
                                            0.0000  0.0000  0.9998  0.0025  0.0000
                                            0.0056  0.0168  0.0000 -0.0000
                ( 42.35%)   0.6508* C   4 s(  0.00%)p 1.00( 99.92%)d 0.00(  0.08%)
                                           -0.0000  0.0000 -0.0000  0.0000 -0.0000
                                           -0.0000  0.0000  0.9995  0.0135 -0.0000
                                           -0.0207 -0.0199 -0.0000  0.0000
     7. (0.98520) BD ( 1) C   3 - C  12  
                ( 49.72%)   0.7051* C   3 s( 34.60%)p 1.89( 65.37%)d 0.00(  0.04%)
                                           -0.0000  0.5882 -0.0002 -0.7993  0.0136
                                           -0.1204 -0.0108  0.0000 -0.0000  0.0033
                                           -0.0000 -0.0000  0.0161 -0.0102
                ( 50.28%)   0.7091* C  12 s( 33.61%)p 1.97( 66.35%)d 0.00(  0.04%)
                                            0.0000  0.5798  0.0031  0.8118 -0.0099
                                            0.0646 -0.0140  0.0000 -0.0000  0.0032
                                            0.0000 -0.0000  0.0159 -0.0123
     8. (0.98936) BD ( 1) C   4 - C   5  
                ( 50.19%)   0.7084* C   4 s( 35.30%)p 1.83( 64.65%)d 0.00(  0.04%)
                                            0.0001  0.5941  0.0120 -0.4444  0.0329
                                            0.6687  0.0275  0.0000 -0.0000 -0.0177
                                           -0.0000  0.0000 -0.0029 -0.0112
                ( 49.81%)   0.7058* C   5 s( 34.82%)p 1.87( 65.14%)d 0.00(  0.04%)
                                            0.0000  0.5901  0.0056  0.4795  0.0370
                                           -0.6478  0.0187 -0.0000  0.0000 -0.0152
                                           -0.0000  0.0000 -0.0093 -0.0114
     9. (0.98836) BD ( 1) C   4 - H  14  
                ( 64.06%)   0.8004* C   4 s( 29.71%)p 2.36( 70.26%)d 0.00(  0.03%)
                                           -0.0003  0.5449 -0.0145  0.8351 -0.0115
                                            0.0714  0.0073 -0.0000  0.0000  0.0005
                                           -0.0000 -0.0000  0.0135 -0.0091
                ( 35.94%)   0.5995* H  14 s( 99.89%)p 0.00(  0.11%)
                                            0.9994 -0.0060 -0.0333 -0.0019  0.0000
    10. (0.99032) BD ( 1) C   5 - C   6  
                ( 49.34%)   0.7024* C   5 s( 35.36%)p 1.83( 64.59%)d 0.00(  0.05%)
                                            0.0001  0.5945  0.0112 -0.8009 -0.0142
                                           -0.0511  0.0399  0.0000  0.0000  0.0059
                                           -0.0000 -0.0000  0.0187 -0.0113
                ( 50.66%)   0.7118* C   6 s( 36.32%)p 1.75( 63.64%)d 0.00(  0.05%)
                                            0.0001  0.6025  0.0128  0.7911  0.0040
                                            0.0938  0.0416  0.0000  0.0000  0.0014
                                           -0.0000 -0.0000  0.0191 -0.0096
    11. (0.86145) BD ( 2) C   5 - C   6  
                ( 48.57%)   0.6969* C   5 s(  0.00%)p 1.00( 99.92%)d 0.00(  0.08%)
                                           -0.0000 -0.0000 -0.0000  0.0000  0.0000
                                           -0.0000 -0.0000  0.9996 -0.0031  0.0000
                                           -0.0240 -0.0147 -0.0000  0.0000
                ( 51.43%)   0.7172* C   6 s(  0.00%)p 1.00( 99.93%)d 0.00(  0.07%)
                                           -0.0000 -0.0000 -0.0000  0.0000 -0.0000
                                           -0.0000  0.0000  0.9996 -0.0030 -0.0000
                                            0.0251 -0.0084  0.0000 -0.0000
    12. (0.98938) BD ( 1) C   5 - H  15  
                ( 63.44%)   0.7965* C   5 s( 29.72%)p 2.36( 70.25%)d 0.00(  0.03%)
                                           -0.0003  0.5450 -0.0144  0.3554 -0.0025
                                            0.7590 -0.0105  0.0000 -0.0000  0.0095
                                            0.0000  0.0000 -0.0092 -0.0089
                ( 36.56%)   0.6046* H  15 s( 99.90%)p 0.00(  0.10%)
                                            0.9995 -0.0029 -0.0142 -0.0291 -0.0000
    13. (0.98667) BD ( 1) C   6 - C   7  
                ( 48.71%)   0.6979* C   6 s( 34.87%)p 1.87( 65.08%)d 0.00(  0.04%)
                                            0.0001  0.5905  0.0012 -0.3649 -0.0203
                                           -0.7191  0.0131 -0.0000  0.0000  0.0126
                                            0.0000  0.0000 -0.0130 -0.0108
                ( 51.29%)   0.7162* C   7 s( 33.37%)p 2.00( 66.59%)d 0.00(  0.04%)
                                            0.0000  0.5776  0.0045  0.3507 -0.0212
                                            0.7365  0.0076  0.0000  0.0000  0.0128
                                            0.0000  0.0000 -0.0100 -0.0120
    14. (0.98950) BD ( 1) C   6 - H  16  
                ( 63.15%)   0.7946* C   6 s( 28.72%)p 2.48( 71.25%)d 0.00(  0.03%)
                                           -0.0003  0.5357 -0.0150 -0.4892  0.0138
                                            0.6877 -0.0016  0.0000  0.0000 -0.0137
                                           -0.0000  0.0000 -0.0047 -0.0081
                ( 36.85%)   0.6071* H  16 s( 99.90%)p 0.00(  0.10%)
                                            0.9995 -0.0037  0.0174 -0.0270 -0.0000
    15. (0.98649) BD ( 1) C   7 - C   8  
                ( 51.34%)   0.7165* C   7 s( 33.45%)p 1.99( 66.51%)d 0.00(  0.04%)
                                            0.0000  0.5784  0.0045 -0.8125  0.0016
                                           -0.0670  0.0220 -0.0000 -0.0000  0.0029
                                            0.0000  0.0000  0.0158 -0.0119
                ( 48.66%)   0.6976* C   8 s( 34.72%)p 1.88( 65.24%)d 0.00(  0.04%)
                                            0.0001  0.5892  0.0009  0.8027 -0.0050
                                            0.0865  0.0237  0.0000 -0.0000  0.0006
                                            0.0000 -0.0000  0.0181 -0.0107
    16. (0.77504) BD ( 2) C   7 - C   8  
                ( 47.70%)   0.6907* C   7 s(  0.00%)p 1.00( 99.98%)d 0.00(  0.02%)
                                           -0.0000  0.0000 -0.0000 -0.0000 -0.0000
                                           -0.0000 -0.0000  0.9997  0.0191 -0.0000
                                           -0.0142 -0.0015  0.0000 -0.0000
                ( 52.30%)   0.7232* C   8 s(  0.00%)p 1.00( 99.96%)d 0.00(  0.04%)
                                           -0.0000 -0.0000 -0.0000 -0.0000 -0.0000
                                           -0.0000 -0.0000  0.9998  0.0054  0.0000
                                            0.0158 -0.0140 -0.0000  0.0000
    17. (0.98180) BD ( 1) C   7 - C  12  
                ( 49.82%)   0.7059* C   7 s( 33.07%)p 2.02( 66.89%)d 0.00(  0.04%)
                                           -0.0001  0.5750 -0.0058  0.4650 -0.0075
                                           -0.6727  0.0087 -0.0000 -0.0000 -0.0150
                                           -0.0000  0.0000 -0.0054 -0.0131
                ( 50.18%)   0.7084* C  12 s( 32.81%)p 2.05( 67.15%)d 0.00(  0.04%)
                                           -0.0001  0.5728 -0.0035 -0.4629  0.0050
                                            0.6761 -0.0093 -0.0000 -0.0000 -0.0149
                                           -0.0000 -0.0000 -0.0056 -0.0132
    18. (0.99037) BD ( 1) C   8 - C   9  
                ( 50.64%)   0.7116* C   8 s( 36.36%)p 1.75( 63.60%)d 0.00(  0.05%)
                                            0.0001  0.6028  0.0135 -0.3667 -0.0405
                                           -0.7069  0.0101 -0.0000 -0.0000  0.0136
                                            0.0000  0.0000 -0.0135 -0.0095
                ( 49.36%)   0.7025* C   9 s( 35.59%)p 1.81( 64.36%)d 0.00(  0.05%)
                                            0.0001  0.5965  0.0108  0.3294 -0.0318
                                            0.7303  0.0270 -0.0000 -0.0000  0.0167
                                            0.0000  0.0000 -0.0103 -0.0112
    19. (0.98941) BD ( 1) C   8 - H  17  
                ( 63.15%)   0.7946* C   8 s( 28.84%)p 2.47( 71.14%)d 0.00(  0.03%)
                                           -0.0003  0.5368 -0.0156 -0.4691 -0.0035
                                            0.7008 -0.0135 -0.0000 -0.0000 -0.0133
                                            0.0000 -0.0000 -0.0054 -0.0080
                ( 36.85%)   0.6071* H  17 s( 99.90%)p 0.00(  0.10%)
                                            0.9995 -0.0038  0.0190 -0.0258  0.0000
    20. (0.98946) BD ( 1) C   9 - C  10  
                ( 50.00%)   0.7071* C   9 s( 34.63%)p 1.89( 65.32%)d 0.00(  0.04%)
                                            0.0000  0.5885  0.0059  0.4377 -0.0299
                                           -0.6782 -0.0288  0.0000 -0.0000 -0.0174
                                            0.0000 -0.0000 -0.0030 -0.0113
                ( 50.00%)   0.7071* C  10 s( 34.78%)p 1.87( 65.17%)d 0.00(  0.04%)
                                            0.0000  0.5898  0.0058 -0.4710 -0.0378
                                            0.6544 -0.0173 -0.0000 -0.0000 -0.0149
                                            0.0000 -0.0000 -0.0092 -0.0114
    21. (0.75632) BD ( 2) C   9 - C  10  
                ( 50.92%)   0.7136* C   9 s(  0.00%)p 1.00( 99.94%)d 0.00(  0.06%)
                                           -0.0000  0.0000  0.0000 -0.0000 -0.0000
                                            0.0000 -0.0000  0.9997 -0.0021  0.0000
                                            0.0239 -0.0014 -0.0000  0.0000
                ( 49.08%)   0.7006* C  10 s(  0.00%)p 1.00( 99.94%)d 0.00(  0.06%)
                                            0.0000  0.0000  0.0000 -0.0000 -0.0000
                                            0.0000 -0.0000  0.9997 -0.0008 -0.0000
                                            0.0064  0.0230 -0.0000 -0.0000
    22. (0.98940) BD ( 1) C   9 - H  18  
                ( 63.36%)   0.7960* C   9 s( 29.69%)p 2.37( 70.29%)d 0.00(  0.03%)
                                            0.0003 -0.5447  0.0142  0.8356 -0.0110
                                            0.0672  0.0012  0.0000 -0.0000 -0.0012
                                           -0.0000 -0.0000 -0.0134  0.0088
                ( 36.64%)   0.6053* H  18 s( 99.90%)p 0.00(  0.10%)
                                           -0.9995  0.0028 -0.0323 -0.0028 -0.0000
    23. (0.99015) BD ( 1) C  10 - C  11  
                ( 49.20%)   0.7015* C  10 s( 35.65%)p 1.80( 64.30%)d 0.00(  0.05%)
                                            0.0001  0.5970  0.0112  0.7999  0.0130
                                            0.0375 -0.0389  0.0000  0.0000  0.0049
                                            0.0000  0.0000  0.0189 -0.0113
                ( 50.80%)   0.7127* C  11 s( 36.36%)p 1.75( 63.59%)d 0.00(  0.04%)
                                            0.0001  0.6029  0.0132 -0.7940 -0.0067
                                           -0.0618 -0.0395 -0.0000  0.0000  0.0001
                                            0.0000  0.0000  0.0188 -0.0095
    24. (0.98938) BD ( 1) C  10 - H  19  
                ( 63.28%)   0.7955* C  10 s( 29.47%)p 2.39( 70.50%)d 0.00(  0.03%)
                                            0.0003 -0.5427  0.0139  0.3690 -0.0028
                                            0.7542 -0.0109 -0.0000  0.0000 -0.0101
                                            0.0000  0.0000  0.0092  0.0090
                ( 36.72%)   0.6060* H  19 s( 99.90%)p 0.00(  0.10%)
                                           -0.9995  0.0027 -0.0147 -0.0288  0.0000
    25. (0.98657) BD ( 1) C  11 - C  12  
                ( 48.70%)   0.6979* C  11 s( 34.63%)p 1.89( 65.32%)d 0.00(  0.04%)
                                            0.0000  0.5885 -0.0003  0.3922  0.0167
                                            0.7064 -0.0135 -0.0000  0.0000  0.0138
                                           -0.0000 -0.0000 -0.0116 -0.0107
                ( 51.30%)   0.7162* C  12 s( 33.50%)p 1.98( 66.46%)d 0.00(  0.04%)
                                           -0.0000  0.5788  0.0046 -0.3550  0.0150
                                           -0.7337 -0.0063  0.0000  0.0000  0.0133
                                           -0.0000 -0.0000 -0.0092 -0.0120
    26. (0.78104) BD ( 2) C  11 - C  12  
                ( 54.48%)   0.7381* C  11 s(  0.00%)p 1.00( 99.96%)d 0.00(  0.04%)
                                            0.0000  0.0000  0.0000 -0.0000  0.0000
                                            0.0000 -0.0000  0.9998  0.0059 -0.0000
                                           -0.0071  0.0193 -0.0000 -0.0000
                ( 45.52%)   0.6747* C  12 s(  0.00%)p 1.00( 99.97%)d 0.00(  0.03%)
                                           -0.0000 -0.0000  0.0000 -0.0000  0.0000
                                            0.0000  0.0000  0.9996  0.0220 -0.0000
                                           -0.0093 -0.0133  0.0000  0.0000
    27. (0.98891) BD ( 1) C  11 - H  20  
                ( 62.92%)   0.7932* C  11 s( 28.92%)p 2.46( 71.05%)d 0.00(  0.03%)
                                            0.0003 -0.5375  0.0152 -0.4628  0.0164
                                            0.7044 -0.0001 -0.0000 -0.0000  0.0132
                                           -0.0000  0.0000  0.0065  0.0081
                ( 37.08%)   0.6089* H  20 s( 99.90%)p 0.00(  0.10%)
                                           -0.9995  0.0038  0.0144 -0.0278  0.0000
    28. (0.99988) CR ( 1) O   1           s(100.00%)p 0.00(  0.00%)
                                            1.0000 -0.0003 -0.0000 -0.0003 -0.0000
                                           -0.0000  0.0000  0.0000  0.0000  0.0000
                                           -0.0000 -0.0000  0.0000 -0.0000
    29. (0.99965) CR ( 1) C   2           s(100.00%)p 0.00(  0.00%)
                                            1.0000 -0.0000  0.0000  0.0000  0.0000
                                           -0.0004  0.0000 -0.0000  0.0000  0.0000
                                           -0.0000 -0.0000 -0.0000  0.0000
    30. (0.99941) CR ( 1) C   3           s(100.00%)
                                            1.0000  0.0001  0.0000  0.0000  0.0000
                                            0.0000 -0.0000 -0.0000 -0.0000  0.0000
                                           -0.0000 -0.0000 -0.0000 -0.0000
    31. (0.99947) CR ( 1) C   4           s(100.00%)p 0.00(  0.00%)
                                            1.0000  0.0001 -0.0000  0.0003 -0.0000
                                            0.0001  0.0000  0.0000  0.0000 -0.0000
                                           -0.0000 -0.0000  0.0000 -0.0000
    32. (0.99947) CR ( 1) C   5           s(100.00%)p 0.00(  0.00%)
                                            1.0000  0.0001 -0.0000  0.0001 -0.0000
                                            0.0002 -0.0000  0.0000 -0.0000  0.0000
                                           -0.0000 -0.0000 -0.0000 -0.0000
    33. (0.99946) CR ( 1) C   6           s(100.00%)p 0.00(  0.00%)
                                            1.0000  0.0001 -0.0000 -0.0002  0.0000
                                            0.0003 -0.0000  0.0000 -0.0000 -0.0000
                                            0.0000 -0.0000 -0.0000 -0.0000
    34. (0.99943) CR ( 1) C   7           s(100.00%)
                                            1.0000  0.0001 -0.0000  0.0001 -0.0000
                                           -0.0001  0.0000  0.0000  0.0000 -0.0000
                                           -0.0000 -0.0000 -0.0000 -0.0000
    35. (0.99946) CR ( 1) C   8           s(100.00%)p 0.00(  0.00%)
                                            1.0000  0.0001 -0.0000 -0.0002  0.0000
                                            0.0003 -0.0000  0.0000  0.0000 -0.0000
                                            0.0000 -0.0000 -0.0000 -0.0000
    36. (0.99948) CR ( 1) C   9           s(100.00%)p 0.00(  0.00%)
                                            1.0000  0.0001 -0.0000 -0.0003  0.0000
                                           -0.0000 -0.0000  0.0000  0.0000 -0.0000
                                            0.0000 -0.0000  0.0000 -0.0000
    37. (0.99948) CR ( 1) C  10           s(100.00%)p 0.00(  0.00%)
                                            1.0000  0.0001 -0.0000 -0.0001  0.0000
                                           -0.0002  0.0000 -0.0000 -0.0000  0.0000
                                           -0.0000 -0.0000 -0.0000 -0.0000
    38. (0.99947) CR ( 1) C  11           s(100.00%)p 0.00(  0.00%)
                                            1.0000  0.0001 -0.0000  0.0002 -0.0000
                                           -0.0002  0.0000 -0.0000 -0.0000 -0.0000
                                            0.0000 -0.0000 -0.0000 -0.0000
    39. (0.99942) CR ( 1) C  12           s(100.00%)
                                            1.0000  0.0001 -0.0000 -0.0001  0.0000
                                            0.0000 -0.0000  0.0000  0.0000 -0.0000
                                           -0.0000 -0.0000 -0.0000 -0.0000
    40. (0.99144) LP ( 1) O   1           s( 57.54%)p 0.74( 42.44%)d 0.00(  0.02%)
                                            0.0004  0.7584  0.0154  0.6487  0.0013
                                            0.0599 -0.0010 -0.0000 -0.0000 -0.0008
                                            0.0000  0.0000 -0.0102  0.0094
    41. (0.94103) LP ( 2) O   1           s(  0.01%)p 1.00( 99.91%)d 0.00(  0.09%)
                                           -0.0000 -0.0036  0.0084 -0.0878  0.0029
                                            0.9955 -0.0165  0.0000 -0.0000 -0.0289
                                           -0.0000  0.0000  0.0038 -0.0014
    42. (0.00148) RY*( 1) O   1           s(  1.39%)p69.17( 95.99%)d 1.89(  2.63%)
                                           -0.0000 -0.0009  0.1178 -0.0027  0.1267
                                           -0.0130 -0.9714  0.0000 -0.0000  0.1582
                                            0.0000 -0.0000 -0.0348 -0.0055
    43. (0.00010) RY*( 2) O   1           s( 52.11%)p 0.88( 45.63%)d 0.04(  2.26%)
                                            0.0000  0.0135  0.7217 -0.0333  0.6462
                                           -0.0041  0.1937  0.0000 -0.0000  0.1181
                                           -0.0000  0.0000 -0.0602 -0.0711
    44. (0.00011) RY*( 3) O   1           s(  0.00%)p 1.00( 94.08%)d 0.06(  5.92%)
                                           -0.0000 -0.0000 -0.0000  0.0000  0.0000
                                            0.0000 -0.0000 -0.0184  0.9698  0.0000
                                           -0.2200  0.1041 -0.0000  0.0000
    45. (0.00003) RY*( 4) O   1           s( 36.90%)p 1.18( 43.55%)d 0.53( 19.55%)
    46. (0.00000) RY*( 5) O   1           s(  2.57%)p 0.82(  2.10%)d37.03( 95.32%)
    47. (0.00000) RY*( 6) O   1           s(  0.00%)p 1.00(  5.05%)d18.82( 94.95%)
    48. (0.00000) RY*( 7) O   1           s(  0.00%)p 1.00(  1.03%)d95.88( 98.97%)
    49. (0.00000) RY*( 8) O   1           s(  5.98%)p 2.17( 12.97%)d13.54( 81.05%)
    50. (0.00000) RY*( 9) O   1           s(  0.97%)p 0.04(  0.03%)d99.99( 98.99%)
    51. (0.00669) RY*( 1) C   2           s( 15.98%)p 5.25( 83.81%)d 0.01(  0.22%)
                                            0.0000  0.0602  0.3951  0.0658 -0.9051
                                           -0.0098 -0.1202 -0.0000  0.0000 -0.0352
                                           -0.0000  0.0000  0.0288  0.0106
    52. (0.00368) RY*( 2) C   2           s( 36.54%)p 0.23(  8.42%)d 1.51( 55.04%)
                                           -0.0000 -0.0070  0.6044  0.0160  0.2492
                                            0.0427 -0.1416  0.0000  0.0000  0.7188
                                            0.0000 -0.0000 -0.1835  0.0058
    53. (0.00116) RY*( 3) C   2           s(  5.20%)p16.60( 86.27%)d 1.64(  8.54%)
                                           -0.0000  0.0270  0.2264  0.0385 -0.0260
                                            0.0168  0.9275  0.0000  0.0000 -0.0725
                                           -0.0000  0.0000 -0.2828  0.0123
    54. (0.00112) RY*( 4) C   2           s(  0.00%)p 1.00( 43.71%)d 1.29( 56.29%)
                                            0.0000  0.0000  0.0000  0.0000 -0.0000
                                            0.0000  0.0000 -0.0557 -0.6588 -0.0000
                                            0.7043 -0.2585 -0.0000 -0.0000
    55. (0.00036) RY*( 5) C   2           s( 40.82%)p 0.34( 14.06%)d 1.11( 45.12%)
                                            0.0000 -0.0118  0.6388  0.0228  0.3317
                                            0.0066 -0.1731 -0.0000 -0.0000 -0.6652
                                            0.0000  0.0000  0.0874  0.0321
    56. (0.00003) RY*( 6) C   2           s(  0.00%)p 1.00( 53.88%)d 0.86( 46.12%)
    57. (0.00002) RY*( 7) C   2           s(  1.40%)p 5.48(  7.70%)d64.75( 90.90%)
    58. (0.00000) RY*( 8) C   2           s(  0.00%)p 1.00(  2.77%)d35.08( 97.23%)
    59. (0.00001) RY*( 9) C   2           s(  0.16%)p 0.08(  0.01%)d99.99( 99.82%)
    60. (0.00290) RY*( 1) C   3           s(  1.55%)p59.64( 92.45%)d 3.87(  6.00%)
                                            0.0000  0.0134  0.1238 -0.0141 -0.4406
                                            0.0148  0.8544 -0.0000 -0.0000 -0.2231
                                            0.0000  0.0000 -0.0984 -0.0223
    61. (0.00249) RY*( 2) C   3           s(  8.20%)p10.92( 89.50%)d 0.28(  2.30%)
                                            0.0000  0.0115  0.2861 -0.0023 -0.8280
                                            0.0061 -0.4575 -0.0000  0.0000  0.0962
                                           -0.0000 -0.0000 -0.1165 -0.0147
    62. (0.00104) RY*( 3) C   3           s( 88.79%)p 0.09(  8.41%)d 0.03(  2.80%)
                                           -0.0000 -0.0074  0.9422  0.0038  0.2872
                                           -0.0084  0.0400 -0.0000  0.0000  0.0434
                                            0.0000  0.0000  0.1556 -0.0432
    63. (0.00056) RY*( 4) C   3           s(  0.00%)p 1.00( 64.63%)d 0.55( 35.37%)
                                            0.0000 -0.0000 -0.0000 -0.0000  0.0000
                                           -0.0000  0.0000  0.0068  0.8039 -0.0000
                                           -0.4604 -0.3766 -0.0000  0.0000
    64. (0.00027) RY*( 5) C   3           s(  0.00%)p 1.00( 34.42%)d 1.91( 65.58%)
                                           -0.0000 -0.0000 -0.0000 -0.0000  0.0000
                                           -0.0000  0.0000 -0.0118  0.5865 -0.0000
                                            0.7187  0.3733 -0.0000 -0.0000
    65. (0.00015) RY*( 6) C   3           s(  0.00%)p 1.00(  0.99%)d99.99( 99.01%)
                                           -0.0000  0.0000 -0.0000 -0.0000  0.0000
                                           -0.0000  0.0000 -0.0116  0.0987 -0.0000
                                           -0.5211  0.8477 -0.0000  0.0000
    66. (0.00012) RY*( 7) C   3           s(  1.24%)p 3.91(  4.84%)d75.86( 93.92%)
                                           -0.0000 -0.0044  0.1112 -0.0171  0.1896
                                           -0.0057 -0.1101  0.0000 -0.0000 -0.3291
                                            0.0000 -0.0000 -0.9111 -0.0284
    67. (0.00006) RY*( 8) C   3           s(  0.00%)p 1.00(  4.79%)d19.87( 95.20%)
    68. (0.00001) RY*( 9) C   3           s(  0.28%)p 0.18(  0.05%)d99.99( 99.66%)
    69. (0.00371) RY*( 1) C   4           s(  2.47%)p37.86( 93.54%)d 1.61(  3.99%)
                                           -0.0000 -0.0171  0.1562  0.0323  0.8753
                                            0.0053 -0.4100 -0.0000 -0.0000 -0.0660
                                            0.0000  0.0000 -0.1880  0.0131
    70. (0.00183) RY*( 2) C   4           s(  7.08%)p12.75( 90.32%)d 0.37(  2.60%)
                                            0.0000  0.0212  0.2653 -0.0119 -0.4223
                                            0.0220 -0.8510  0.0000 -0.0000 -0.0826
                                           -0.0000  0.0000  0.1332 -0.0380
    71. (0.00051) RY*( 3) C   4           s( 88.01%)p 0.11(  9.43%)d 0.03(  2.56%)
                                           -0.0000 -0.0075  0.9381  0.0198 -0.0550
                                           -0.0086  0.3014  0.0000 -0.0000  0.0014
                                            0.0000  0.0000 -0.1361 -0.0840
    72. (0.00047) RY*( 4) C   4           s(  0.00%)p 1.00( 55.63%)d 0.80( 44.37%)
                                           -0.0000 -0.0000  0.0000  0.0000 -0.0000
                                           -0.0000  0.0000 -0.0239  0.7455 -0.0000
                                           -0.0328 -0.6653 -0.0000 -0.0000
    73. (0.00028) RY*( 5) C   4           s(  0.00%)p 1.00( 39.60%)d 1.53( 60.40%)
                                           -0.0000  0.0000 -0.0000 -0.0000  0.0000
                                            0.0000 -0.0000 -0.0003  0.6293  0.0000
                                           -0.2938  0.7195  0.0000  0.0000
    74. (0.00007) RY*( 6) C   4           s(  0.07%)p28.49(  2.07%)d99.99( 97.85%)
    75. (0.00003) RY*( 7) C   4           s(  2.15%)p 1.81(  3.90%)d43.63( 93.95%)
    76. (0.00000) RY*( 8) C   4           s(  0.00%)p 1.00(  4.86%)d19.58( 95.14%)
    77. (0.00000) RY*( 9) C   4           s(  0.29%)p 2.72(  0.79%)d99.99( 98.92%)
    78. (0.00277) RY*( 1) C   5           s(  0.11%)p99.99( 92.76%)d67.64(  7.14%)
                                           -0.0000  0.0300 -0.0125 -0.0156 -0.3672
                                           -0.0330 -0.8896 -0.0000 -0.0000  0.2074
                                            0.0000  0.0000 -0.1656 -0.0305
    79. (0.00139) RY*( 2) C   5           s(  0.25%)p99.99( 98.53%)d 4.85(  1.22%)
                                            0.0000 -0.0001  0.0501  0.0341 -0.9174
                                           -0.0129  0.3772 -0.0000  0.0000 -0.0709
                                           -0.0000 -0.0000 -0.0845 -0.0044
    80. (0.00037) RY*( 3) C   5           s( 89.88%)p 0.01(  0.98%)d 0.10(  9.13%)
                                            0.0000 -0.0015  0.9481  0.0112  0.0081
                                            0.0162 -0.0968  0.0000  0.0000 -0.1895
                                            0.0000 -0.0000  0.2088 -0.1090
    81. (0.00037) RY*( 4) C   5           s(  0.00%)p 1.00( 94.50%)d 0.06(  5.50%)
                                           -0.0000 -0.0000 -0.0000 -0.0000  0.0000
                                            0.0000 -0.0000 -0.0030  0.9721 -0.0000
                                           -0.1340 -0.1925 -0.0000 -0.0000
    82. (0.00030) RY*( 5) C   5           s(  0.00%)p 1.00(  0.13%)d99.99( 99.87%)
                                            0.0000  0.0000 -0.0000 -0.0000  0.0000
                                           -0.0000  0.0000  0.0149  0.0334 -0.0000
                                            0.8913 -0.4520 -0.0000 -0.0000
    83. (0.00007) RY*( 6) C   5           s(  0.06%)p23.14(  1.32%)d99.99( 98.63%)
    84. (0.00002) RY*( 7) C   5           s(  9.76%)p 0.52(  5.03%)d 8.74( 85.22%)
    85. (0.00000) RY*( 8) C   5           s(  0.00%)p 1.00(  5.45%)d17.36( 94.55%)
    86. (0.00000) RY*( 9) C   5           s(  0.04%)p32.06(  1.41%)d99.99( 98.54%)
    87. (0.00301) RY*( 1) C   6           s(  1.93%)p47.53( 91.90%)d 3.19(  6.17%)
                                            0.0000 -0.0197  0.1376 -0.0184 -0.7791
                                            0.0275  0.5575  0.0000 -0.0000  0.2277
                                            0.0000 -0.0000  0.0982  0.0155
    88. (0.00142) RY*( 2) C   6           s(  7.66%)p11.64( 89.14%)d 0.42(  3.20%)
                                           -0.0000  0.0229  0.2758  0.0176 -0.5309
                                            0.0075 -0.7805  0.0000 -0.0000 -0.1207
                                            0.0000  0.0000  0.1245 -0.0444
    89. (0.00053) RY*( 3) C   6           s(  0.00%)p 1.00( 55.70%)d 0.80( 44.30%)
                                            0.0000 -0.0000  0.0000 -0.0000  0.0000
                                            0.0000  0.0000  0.0112  0.7463  0.0000
                                           -0.5018 -0.4372 -0.0000 -0.0000
    90. (0.00052) RY*( 4) C   6           s( 88.77%)p 0.11(  9.46%)d 0.02(  1.77%)
                                            0.0000 -0.0050  0.9421 -0.0203  0.2808
                                            0.0056  0.1240 -0.0000 -0.0000  0.1046
                                            0.0000  0.0000 -0.0342 -0.0748
    91. (0.00027) RY*( 5) C   6           s(  0.00%)p 1.00( 40.99%)d 1.44( 59.01%)
                                           -0.0000  0.0000  0.0000  0.0000 -0.0000
                                            0.0000 -0.0000 -0.0139  0.6401  0.0000
                                            0.7213  0.2643 -0.0000 -0.0000
    92. (0.00007) RY*( 6) C   6           s(  0.59%)p 7.62(  4.46%)d99.99( 94.95%)
    93. (0.00002) RY*( 7) C   6           s(  0.99%)p 3.43(  3.40%)d96.35( 95.60%)
    94. (0.00001) RY*( 8) C   6           s(  0.00%)p 1.00(  3.38%)d28.59( 96.62%)
    95. (0.00000) RY*( 9) C   6           s(  0.16%)p10.70(  1.66%)d99.99( 98.18%)
    96. (0.00274) RY*( 1) C   7           s(  0.47%)p99.99( 93.70%)d12.28(  5.83%)
                                            0.0000  0.0023  0.0689 -0.0193 -0.7319
                                           -0.0125 -0.6330 -0.0000  0.0000  0.1073
                                           -0.0000  0.0000 -0.2163 -0.0034
    97. (0.00226) RY*( 2) C   7           s( 17.46%)p 4.50( 78.50%)d 0.23(  4.04%)
                                           -0.0000  0.0220  0.4173  0.0047  0.5993
                                           -0.0004 -0.6526  0.0000 -0.0000  0.1689
                                            0.0000 -0.0000  0.0991 -0.0454
    98. (0.00072) RY*( 3) C   7           s( 81.28%)p 0.19( 15.68%)d 0.04(  3.04%)
                                            0.0000 -0.0132  0.9015  0.0035 -0.2101
                                           -0.0051  0.3355  0.0000  0.0000 -0.1581
                                            0.0000 -0.0000 -0.0621 -0.0398
    99. (0.00045) RY*( 4) C   7           s(  0.00%)p 1.00(  6.02%)d15.60( 93.98%)
                                           -0.0000  0.0000 -0.0000  0.0000 -0.0000
                                           -0.0000 -0.0000  0.0181 -0.2448  0.0000
                                            0.9024  0.3541 -0.0000  0.0000
   100. (0.00031) RY*( 5) C   7           s(  0.00%)p 1.00( 93.99%)d 0.06(  6.01%)
                                            0.0000  0.0000 -0.0000  0.0000  0.0000
                                            0.0000 -0.0000 -0.0152  0.9694 -0.0000
                                            0.2249  0.0977 -0.0000  0.0000
   101. (0.00023) RY*( 6) C   7           s(  0.00%)p 0.00(  0.01%)d 1.00( 99.99%)
                                            0.0000 -0.0000  0.0000  0.0000 -0.0000
                                            0.0000  0.0000 -0.0036 -0.0086 -0.0000
                                           -0.3673  0.9301  0.0000 -0.0000
   102. (0.00012) RY*( 7) C   7           s(  0.60%)p10.00(  6.03%)d99.99( 93.37%)
                                            0.0000 -0.0055  0.0775  0.0118 -0.1361
                                           -0.0175  0.2032 -0.0000  0.0000  0.9019
                                           -0.0000 -0.0000  0.3365  0.0837
   103. (0.00005) RY*( 8) C   7           s(  0.00%)p 1.00(  5.92%)d15.90( 94.08%)
   104. (0.00001) RY*( 9) C   7           s(  0.29%)p 0.69(  0.20%)d99.99( 99.51%)
   105. (0.00305) RY*( 1) C   8           s(  2.24%)p40.87( 91.73%)d 2.68(  6.03%)
                                            0.0000 -0.0190  0.1486 -0.0196 -0.2407
                                            0.0266  0.9264 -0.0000 -0.0000  0.2333
                                            0.0000  0.0000  0.0749  0.0154
   106. (0.00143) RY*( 2) C   8           s(  6.69%)p13.47( 90.11%)d 0.48(  3.20%)
                                           -0.0000  0.0234  0.2576 -0.0133  0.9238
                                           -0.0144  0.2173 -0.0000  0.0000 -0.0132
                                           -0.0000 -0.0000 -0.1731 -0.0437
   107. (0.00065) RY*( 3) C   8           s(  0.00%)p 1.00( 56.08%)d 0.78( 43.92%)
                                           -0.0000  0.0000 -0.0000  0.0000 -0.0000
                                           -0.0000  0.0000 -0.0089  0.7488 -0.0000
                                            0.5854  0.3108 -0.0000  0.0000
   108. (0.00051) RY*( 4) C   8           s( 89.23%)p 0.10(  8.85%)d 0.02(  1.91%)
                                            0.0000 -0.0044  0.9446  0.0020 -0.1946
                                            0.0214 -0.2241 -0.0000  0.0000  0.0582
                                            0.0000  0.0000  0.0987 -0.0776
   109. (0.00025) RY*( 5) C   8           s(  0.00%)p 1.00( 40.39%)d 1.48( 59.61%)
                                            0.0000  0.0000  0.0000 -0.0000  0.0000
                                           -0.0000  0.0000  0.0037 -0.6355 -0.0000
                                            0.5012  0.5873  0.0000  0.0000
   110. (0.00007) RY*( 6) C   8           s(  0.71%)p 6.15(  4.38%)d99.99( 94.91%)
   111. (0.00001) RY*( 7) C   8           s(  0.00%)p 1.00(  3.58%)d26.93( 96.42%)
   112. (0.00002) RY*( 8) C   8           s(  0.64%)p 7.09(  4.57%)d99.99( 94.79%)
   113. (0.00001) RY*( 9) C   8           s(  0.56%)p 0.70(  0.40%)d99.99( 99.04%)
   114. (0.00276) RY*( 1) C   9           s(  0.17%)p99.99( 92.74%)d42.11(  7.09%)
                                           -0.0000  0.0291  0.0290  0.0353  0.9622
                                            0.0032  0.0156  0.0000  0.0000  0.0508
                                            0.0000  0.0000  0.2597 -0.0302
   115. (0.00134) RY*( 2) C   9           s(  0.33%)p99.99( 98.45%)d 3.70(  1.22%)
                                            0.0000  0.0008  0.0574  0.0011 -0.0172
                                           -0.0367  0.9914  0.0000 -0.0000 -0.1086
                                            0.0000  0.0000  0.0186 -0.0070
   116. (0.00045) RY*( 3) C   9           s(  0.00%)p 1.00( 62.70%)d 0.59( 37.30%)
                                           -0.0000 -0.0000  0.0000 -0.0000 -0.0000
                                           -0.0000  0.0000 -0.0048  0.7918  0.0000
                                            0.2352 -0.5636 -0.0000  0.0000
   117. (0.00042) RY*( 4) C   9           s( 91.86%)p 0.01(  0.51%)d 0.08(  7.63%)
                                            0.0000 -0.0029  0.9584 -0.0204  0.0402
                                           -0.0030 -0.0552  0.0000 -0.0000 -0.0392
                                           -0.0000  0.0000 -0.2537 -0.1020
   118. (0.00030) RY*( 5) C   9           s(  0.00%)p 1.00( 32.02%)d 2.12( 67.98%)
                                            0.0000  0.0000 -0.0000  0.0000 -0.0000
                                            0.0000  0.0000  0.0008  0.5659 -0.0000
                                            0.0646  0.8220 -0.0000 -0.0000
   119. (0.00007) RY*( 6) C   9           s(  0.00%)p 1.00(  1.28%)d77.14( 98.72%)
   120. (0.00002) RY*( 7) C   9           s(  7.69%)p 0.70(  5.41%)d11.30( 86.90%)
   121. (0.00000) RY*( 8) C   9           s(  0.00%)p 1.00(  5.33%)d17.75( 94.67%)
   122. (0.00000) RY*( 9) C   9           s(  0.04%)p37.80(  1.64%)d99.99( 98.32%)
   123. (0.00283) RY*( 1) C  10           s(  0.13%)p99.99( 93.12%)d52.02(  6.75%)
                                           -0.0000  0.0290  0.0214  0.0162  0.3550
                                            0.0318  0.8966 -0.0000 -0.0000  0.2113
                                           -0.0000 -0.0000 -0.1484 -0.0289
   124. (0.00136) RY*( 2) C  10           s(  1.17%)p83.52( 97.59%)d 1.06(  1.24%)
                                            0.0000  0.0014  0.1081 -0.0336  0.9170
                                            0.0139 -0.3655 -0.0000  0.0000 -0.0648
                                           -0.0000  0.0000 -0.0903 -0.0090
   125. (0.00046) RY*( 3) C  10           s( 92.36%)p 0.01(  1.31%)d 0.07(  6.33%)
                                            0.0000 -0.0035  0.9610 -0.0084 -0.0839
                                           -0.0183  0.0752 -0.0000 -0.0000 -0.1876
                                           -0.0000  0.0000  0.1381 -0.0950
   126. (0.00045) RY*( 4) C  10           s(  0.00%)p 1.00( 51.24%)d 0.95( 48.76%)
                                            0.0000  0.0000 -0.0000  0.0000 -0.0000
                                           -0.0000  0.0000 -0.0066  0.7158 -0.0000
                                           -0.5261  0.4592 -0.0000 -0.0000
   127. (0.00032) RY*( 5) C  10           s(  0.00%)p 1.00( 43.45%)d 1.30( 56.55%)
                                           -0.0000 -0.0000  0.0000  0.0000 -0.0000
                                           -0.0000  0.0000  0.0003  0.6592  0.0000
                                            0.7262 -0.1954 -0.0000  0.0000
   128. (0.00007) RY*( 6) C  10           s(  0.01%)p 1.00(  1.29%)d76.39( 98.70%)
   129. (0.00003) RY*( 7) C  10           s(  6.38%)p 0.81(  5.16%)d13.86( 88.46%)
   130. (0.00000) RY*( 8) C  10           s(  0.00%)p 1.00(  5.37%)d17.61( 94.63%)
   131. (0.00000) RY*( 9) C  10           s(  0.04%)p36.86(  1.56%)d99.99( 98.40%)
   132. (0.00270) RY*( 1) C  11           s(  1.44%)p64.15( 92.40%)d 4.28(  6.16%)
                                            0.0000 -0.0166  0.1189  0.0170  0.7536
                                           -0.0271 -0.5959  0.0000  0.0000  0.2245
                                           -0.0000  0.0000  0.1038  0.0198
   133. (0.00148) RY*( 2) C  11           s(  5.35%)p17.28( 92.50%)d 0.40(  2.15%)
                                           -0.0000  0.0254  0.2300 -0.0168  0.5908
                                           -0.0082  0.7587 -0.0000 -0.0000 -0.1206
                                            0.0000 -0.0000  0.0753 -0.0360
   134. (0.00058) RY*( 3) C  11           s(  0.00%)p 1.00( 53.81%)d 0.86( 46.19%)
                                            0.0000 -0.0000  0.0000  0.0000 -0.0000
                                           -0.0000  0.0000 -0.0094  0.7335  0.0000
                                            0.5099  0.4494 -0.0000 -0.0000
   135. (0.00049) RY*( 4) C  11           s( 90.77%)p 0.07(  6.55%)d 0.03(  2.69%)
                                            0.0000 -0.0043  0.9527  0.0189 -0.2433
                                           -0.0069 -0.0766  0.0000 -0.0000  0.1348
                                           -0.0000 -0.0000 -0.0463 -0.0809
   136. (0.00024) RY*( 5) C  11           s(  0.00%)p 1.00( 41.88%)d 1.39( 58.12%)
                                           -0.0000  0.0000 -0.0000  0.0000 -0.0000
                                            0.0000 -0.0000  0.0045 -0.6472  0.0000
                                            0.7260  0.2327 -0.0000  0.0000
   137. (0.00007) RY*( 6) C  11           s(  1.09%)p 2.55(  2.78%)d88.00( 96.12%)
   138. (0.00004) RY*( 7) C  11           s(  1.18%)p 3.99(  4.71%)d79.79( 94.12%)
   139. (0.00001) RY*( 8) C  11           s(  0.00%)p 1.00(  4.35%)d21.99( 95.65%)
   140. (0.00000) RY*( 9) C  11           s(  0.26%)p 4.28(  1.10%)d99.99( 98.65%)
   141. (0.00264) RY*( 1) C  12           s(  5.69%)p15.70( 89.34%)d 0.87(  4.97%)
                                            0.0000  0.0151  0.2381  0.0042 -0.0180
                                            0.0079  0.9450  0.0000 -0.0000  0.2073
                                           -0.0000 -0.0000 -0.0794 -0.0215
   142. (0.00235) RY*( 2) C  12           s(  6.29%)p13.99( 87.91%)d 0.92(  5.81%)
                                           -0.0000  0.0031  0.2507 -0.0203 -0.9345
                                           -0.0064 -0.0730  0.0000 -0.0000  0.0528
                                           -0.0000  0.0000  0.2347 -0.0137
   143. (0.00087) RY*( 3) C  12           s( 87.80%)p 0.12( 10.91%)d 0.01(  1.29%)
                                            0.0000 -0.0081  0.9370  0.0020  0.2482
                                            0.0052 -0.2179  0.0000 -0.0000 -0.0883
                                           -0.0000 -0.0000 -0.0619 -0.0352
   144. (0.00047) RY*( 4) C  12           s(  0.00%)p 1.00( 18.47%)d 4.41( 81.53%)
                                           -0.0000 -0.0000  0.0000 -0.0000 -0.0000
                                           -0.0000 -0.0000  0.0048  0.4297 -0.0000
                                            0.6798  0.5943 -0.0000 -0.0000
   145. (0.00039) RY*( 5) C  12           s(  0.00%)p 1.00( 74.57%)d 0.34( 25.43%)
                                            0.0000  0.0000  0.0000 -0.0000 -0.0000
                                           -0.0000 -0.0000 -0.0266  0.8632 -0.0000
                                           -0.1166 -0.4906  0.0000  0.0000
   146. (0.00022) RY*( 6) C  12           s(  0.00%)p 1.00(  6.98%)d13.32( 93.02%)
                                           -0.0000 -0.0000 -0.0000 -0.0000  0.0000
                                           -0.0000  0.0000  0.0041 -0.2643 -0.0000
                                            0.7240 -0.6372 -0.0000  0.0000
   147. (0.00008) RY*( 7) C  12           s(  0.09%)p67.26(  5.96%)d99.99( 93.95%)
   148. (0.00005) RY*( 8) C  12           s(  0.00%)p 1.00(  5.86%)d16.07( 94.14%)
   149. (0.00001) RY*( 9) C  12           s(  0.21%)p 0.34(  0.07%)d99.99( 99.72%)
   150. (0.00155) RY*( 1) H  13           s( 99.60%)p 0.00(  0.40%)
                                            0.0079  0.9980  0.0300  0.0552  0.0000
   151. (0.00004) RY*( 2) H  13           s(  0.10%)p99.99( 99.90%)
   152. (0.00003) RY*( 3) H  13           s(  0.40%)p99.99( 99.60%)
   153. (0.00001) RY*( 4) H  13           s(  0.00%)p 1.00(100.00%)
   154. (0.00186) RY*( 1) H  14           s( 99.61%)p 0.00(  0.39%)
                                            0.0074  0.9980  0.0450 -0.0438  0.0000
   155. (0.00005) RY*( 2) H  14           s(  0.00%)p 1.00(100.00%)
   156. (0.00004) RY*( 3) H  14           s(  0.19%)p99.99( 99.81%)
   157. (0.00004) RY*( 4) H  14           s(  0.31%)p99.99( 99.69%)
   158. (0.00070) RY*( 1) H  15           s( 99.64%)p 0.00(  0.36%)
                                            0.0048  0.9982  0.0258  0.0544 -0.0000
   159. (0.00006) RY*( 2) H  15           s(  0.00%)p 1.00(100.00%)
   160. (0.00003) RY*( 3) H  15           s(  0.38%)p99.99( 99.62%)
   161. (0.00004) RY*( 4) H  15           s(  0.09%)p99.99( 99.91%)
   162. (0.00082) RY*( 1) H  16           s( 99.77%)p 0.00(  0.23%)
                                            0.0051  0.9988 -0.0394  0.0272 -0.0000
   163. (0.00007) RY*( 2) H  16           s(  0.00%)p 1.00(100.00%)
   164. (0.00003) RY*( 3) H  16           s(  0.15%)p99.99( 99.85%)
   165. (0.00004) RY*( 4) H  16           s(  0.19%)p99.99( 99.81%)
   166. (0.00083) RY*( 1) H  17           s( 99.76%)p 0.00(  0.24%)
                                            0.0052  0.9988 -0.0103  0.0478 -0.0000
   167. (0.00007) RY*( 2) H  17           s(  0.00%)p 1.00(100.00%)
   168. (0.00004) RY*( 3) H  17           s(  0.30%)p99.99( 99.70%)
   169. (0.00003) RY*( 4) H  17           s(  0.05%)p99.99( 99.95%)
   170. (0.00069) RY*( 1) H  18           s( 99.63%)p 0.00(  0.37%)
                                            0.0047  0.9982 -0.0576 -0.0189  0.0000
   171. (0.00006) RY*( 2) H  18           s(  0.00%)p 1.00(100.00%)
   172. (0.00003) RY*( 3) H  18           s(  0.04%)p99.99( 99.96%)
   173. (0.00003) RY*( 4) H  18           s(  0.44%)p99.99( 99.56%)
   174. (0.00070) RY*( 1) H  19           s( 99.58%)p 0.00(  0.42%)
                                            0.0047  0.9979 -0.0458 -0.0458 -0.0000
   175. (0.00006) RY*( 2) H  19           s(  0.00%)p 1.00(100.00%)
   176. (0.00003) RY*( 3) H  19           s(  0.29%)p99.99( 99.71%)
   177. (0.00003) RY*( 4) H  19           s(  0.23%)p99.99( 99.77%)
   178. (0.00110) RY*( 1) H  20           s( 99.28%)p 0.01(  0.72%)
                                            0.0051  0.9964  0.0845 -0.0055 -0.0000
   179. (0.00008) RY*( 2) H  20           s(  0.00%)p 1.00(100.00%)
   180. (0.00006) RY*( 3) H  20           s(  0.75%)p99.99( 99.25%)
   181. (0.00003) RY*( 4) H  20           s(  0.07%)p99.99( 99.93%)
   182. (0.00156) BD*( 1) O   1 - C   2  
                ( 33.64%)   0.5800* O   1 s( 42.53%)p 1.35( 57.38%)d 0.00(  0.09%)
                                           -0.0000  0.6516 -0.0276 -0.7545 -0.0204
                                           -0.0640 -0.0040  0.0000  0.0000  0.0035
                                           -0.0000 -0.0000  0.0269 -0.0122
                ( 66.36%)  -0.8146* C   2 s( 31.44%)p 2.17( 68.30%)d 0.01(  0.25%)
                                            0.0000  0.5578 -0.0571  0.8184  0.0742
                                            0.0853 -0.0216 -0.0000 -0.0000  0.0112
                                           -0.0000 -0.0000  0.0424 -0.0244
   183. (0.04365) BD*( 2) O   1 - C   2  
                ( 33.34%)   0.5774* O   1 s(  0.00%)p 1.00( 99.85%)d 0.00(  0.15%)
                                           -0.0000  0.0000 -0.0000 -0.0000 -0.0000
                                            0.0000 -0.0000 -0.9992 -0.0103 -0.0000
                                            0.0393  0.0022  0.0000 -0.0000
                ( 66.66%)  -0.8164* C   2 s(  0.00%)p 1.00( 99.63%)d 0.00(  0.37%)
                                           -0.0000  0.0000 -0.0000 -0.0000  0.0000
                                            0.0000 -0.0000 -0.9978  0.0257  0.0000
                                           -0.0593 -0.0120 -0.0000  0.0000
   184. (0.03201) BD*( 1) C   2 - C   3  
                ( 54.46%)   0.7380* C   2 s( 36.65%)p 1.73( 63.29%)d 0.00(  0.06%)
                                            0.0003  0.6054 -0.0027 -0.4791 -0.0005
                                            0.6350 -0.0115  0.0000  0.0000 -0.0219
                                           -0.0000  0.0000 -0.0044 -0.0113
                ( 45.54%)  -0.6748* C   3 s( 30.82%)p 2.24( 69.14%)d 0.00(  0.04%)
                                           -0.0001  0.5552 -0.0019  0.5076 -0.0032
                                           -0.6586  0.0048 -0.0000  0.0000 -0.0166
                                           -0.0000  0.0000 -0.0033 -0.0090
   185. (0.02790) BD*( 1) C   2 - H  13  
                ( 41.02%)   0.6405* C   2 s( 31.81%)p 2.14( 68.14%)d 0.00(  0.05%)
                                           -0.0003  0.5632  0.0307 -0.3048  0.0356
                                           -0.7663  0.0014 -0.0000 -0.0000  0.0169
                                            0.0000  0.0000 -0.0118 -0.0078
                ( 58.98%)  -0.7680* H  13 s( 99.90%)p 0.00(  0.10%)
                                            0.9995 -0.0098  0.0076  0.0303  0.0000
   186. (0.01086) BD*( 1) C   3 - C   4  
                ( 48.44%)   0.6960* C   3 s( 34.52%)p 1.90( 65.44%)d 0.00(  0.04%)
                                            0.0001 -0.5875 -0.0049 -0.3209 -0.0207
                                           -0.7423  0.0053  0.0000 -0.0000 -0.0121
                                            0.0000  0.0000  0.0120  0.0096
                ( 51.56%)  -0.7180* C   4 s( 34.90%)p 1.86( 65.05%)d 0.00(  0.05%)
                                           -0.0001 -0.5907 -0.0068  0.3218 -0.0206
                                            0.7392  0.0108 -0.0000  0.0000 -0.0160
                                            0.0000  0.0000  0.0111  0.0120
   187. (0.14564) BD*( 2) C   3 - C   4  
                ( 42.35%)   0.6508* C   3 s(  0.00%)p 1.00( 99.97%)d 0.00(  0.03%)
                                           -0.0000 -0.0000 -0.0000 -0.0000  0.0000
                                           -0.0000 -0.0000 -0.9998 -0.0025 -0.0000
                                           -0.0056 -0.0168 -0.0000  0.0000
                ( 57.65%)  -0.7593* C   4 s(  0.00%)p 1.00( 99.92%)d 0.00(  0.08%)
                                            0.0000 -0.0000  0.0000 -0.0000  0.0000
                                            0.0000 -0.0000 -0.9995 -0.0135  0.0000
                                            0.0207  0.0199  0.0000 -0.0000
   188. (0.01591) BD*( 1) C   3 - C  12  
                ( 50.28%)   0.7091* C   3 s( 34.60%)p 1.89( 65.37%)d 0.00(  0.04%)
                                           -0.0000  0.5882 -0.0002 -0.7993  0.0136
                                           -0.1204 -0.0108  0.0000 -0.0000  0.0033
                                           -0.0000 -0.0000  0.0161 -0.0102
                ( 49.72%)  -0.7051* C  12 s( 33.61%)p 1.97( 66.35%)d 0.00(  0.04%)
                                            0.0000  0.5798  0.0031  0.8118 -0.0099
                                            0.0646 -0.0140  0.0000 -0.0000  0.0032
                                            0.0000 -0.0000  0.0159 -0.0123
   189. (0.00824) BD*( 1) C   4 - C   5  
                ( 49.81%)   0.7058* C   4 s( 35.30%)p 1.83( 64.65%)d 0.00(  0.04%)
                                           -0.0001 -0.5941 -0.0120  0.4444 -0.0329
                                           -0.6687 -0.0275 -0.0000  0.0000  0.0177
                                            0.0000 -0.0000  0.0029  0.0112
                ( 50.19%)  -0.7084* C   5 s( 34.82%)p 1.87( 65.14%)d 0.00(  0.04%)
                                           -0.0000 -0.5901 -0.0056 -0.4795 -0.0370
                                            0.6478 -0.0187  0.0000 -0.0000  0.0152
                                            0.0000 -0.0000  0.0093  0.0114
   190. (0.00817) BD*( 1) C   4 - H  14  
                ( 35.94%)   0.5995* C   4 s( 29.71%)p 2.36( 70.26%)d 0.00(  0.03%)
                                            0.0003 -0.5449  0.0145 -0.8351  0.0115
                                           -0.0714 -0.0073  0.0000 -0.0000 -0.0005
                                            0.0000  0.0000 -0.0135  0.0091
                ( 64.06%)  -0.8004* H  14 s( 99.89%)p 0.00(  0.11%)
                                           -0.9994  0.0060  0.0333  0.0019 -0.0000
   191. (0.00689) BD*( 1) C   5 - C   6  
                ( 50.66%)   0.7118* C   5 s( 35.36%)p 1.83( 64.59%)d 0.00(  0.05%)
                                            0.0001  0.5945  0.0112 -0.8009 -0.0142
                                           -0.0511  0.0399  0.0000  0.0000  0.0059
                                           -0.0000 -0.0000  0.0187 -0.0113
                ( 49.34%)  -0.7024* C   6 s( 36.32%)p 1.75( 63.64%)d 0.00(  0.05%)
                                            0.0001  0.6025  0.0128  0.7911  0.0040
                                            0.0938  0.0416  0.0000  0.0000  0.0014
                                           -0.0000 -0.0000  0.0191 -0.0096
   192. (0.12449) BD*( 2) C   5 - C   6  
                ( 51.43%)   0.7172* C   5 s(  0.00%)p 1.00( 99.92%)d 0.00(  0.08%)
                                           -0.0000 -0.0000 -0.0000  0.0000  0.0000
                                           -0.0000 -0.0000  0.9996 -0.0031  0.0000
                                           -0.0240 -0.0147 -0.0000  0.0000
                ( 48.57%)  -0.6969* C   6 s(  0.00%)p 1.00( 99.93%)d 0.00(  0.07%)
                                           -0.0000 -0.0000 -0.0000  0.0000 -0.0000
                                           -0.0000  0.0000  0.9996 -0.0030 -0.0000
                                            0.0251 -0.0084  0.0000 -0.0000
   193. (0.00666) BD*( 1) C   5 - H  15  
                ( 36.56%)   0.6046* C   5 s( 29.72%)p 2.36( 70.25%)d 0.00(  0.03%)
                                            0.0003 -0.5450  0.0144 -0.3554  0.0025
                                           -0.7590  0.0105 -0.0000  0.0000 -0.0095
                                           -0.0000 -0.0000  0.0092  0.0089
                ( 63.44%)  -0.7965* H  15 s( 99.90%)p 0.00(  0.10%)
                                           -0.9995  0.0029  0.0142  0.0291  0.0000
   194. (0.01200) BD*( 1) C   6 - C   7  
                ( 51.29%)   0.7162* C   6 s( 34.87%)p 1.87( 65.08%)d 0.00(  0.04%)
                                            0.0001  0.5905  0.0012 -0.3649 -0.0203
                                           -0.7191  0.0131 -0.0000  0.0000  0.0126
                                            0.0000  0.0000 -0.0130 -0.0108
                ( 48.71%)  -0.6979* C   7 s( 33.37%)p 2.00( 66.59%)d 0.00(  0.04%)
                                            0.0000  0.5776  0.0045  0.3507 -0.0212
                                            0.7365  0.0076  0.0000  0.0000  0.0128
                                            0.0000  0.0000 -0.0100 -0.0120
   195. (0.00667) BD*( 1) C   6 - H  16  
                ( 36.85%)   0.6071* C   6 s( 28.72%)p 2.48( 71.25%)d 0.00(  0.03%)
                                            0.0003 -0.5357  0.0150  0.4892 -0.0138
                                           -0.6877  0.0016 -0.0000 -0.0000  0.0137
                                            0.0000 -0.0000  0.0047  0.0081
                ( 63.15%)  -0.7946* H  16 s( 99.90%)p 0.00(  0.10%)
                                           -0.9995  0.0037 -0.0174  0.0270  0.0000
   196. (0.01202) BD*( 1) C   7 - C   8  
                ( 48.66%)   0.6976* C   7 s( 33.45%)p 1.99( 66.51%)d 0.00(  0.04%)
                                           -0.0000 -0.5784 -0.0045  0.8125 -0.0016
                                            0.0670 -0.0220  0.0000  0.0000 -0.0029
                                           -0.0000 -0.0000 -0.0158  0.0119
                ( 51.34%)  -0.7165* C   8 s( 34.72%)p 1.88( 65.24%)d 0.00(  0.04%)
                                           -0.0001 -0.5892 -0.0009 -0.8027  0.0050
                                           -0.0865 -0.0237 -0.0000  0.0000 -0.0006
                                           -0.0000  0.0000 -0.0181  0.0107
   197. (0.23363) BD*( 2) C   7 - C   8  
                ( 52.30%)   0.7232* C   7 s(  0.00%)p 1.00( 99.98%)d 0.00(  0.02%)
                                           -0.0000  0.0000 -0.0000 -0.0000 -0.0000
                                           -0.0000 -0.0000  0.9997  0.0191 -0.0000
                                           -0.0142 -0.0015  0.0000 -0.0000
                ( 47.70%)  -0.6907* C   8 s(  0.00%)p 1.00( 99.96%)d 0.00(  0.04%)
                                           -0.0000 -0.0000 -0.0000 -0.0000 -0.0000
                                           -0.0000 -0.0000  0.9998  0.0054  0.0000
                                            0.0158 -0.0140 -0.0000  0.0000
   198. (0.01820) BD*( 1) C   7 - C  12  
                ( 50.18%)   0.7084* C   7 s( 33.07%)p 2.02( 66.89%)d 0.00(  0.04%)
                                           -0.0001  0.5750 -0.0058  0.4650 -0.0075
                                           -0.6727  0.0087 -0.0000 -0.0000 -0.0150
                                           -0.0000  0.0000 -0.0054 -0.0131
                ( 49.82%)  -0.7059* C  12 s( 32.81%)p 2.05( 67.15%)d 0.00(  0.04%)
                                           -0.0001  0.5728 -0.0035 -0.4629  0.0050
                                            0.6761 -0.0093 -0.0000 -0.0000 -0.0149
                                           -0.0000 -0.0000 -0.0056 -0.0132
   199. (0.00670) BD*( 1) C   8 - C   9  
                ( 49.36%)   0.7025* C   8 s( 36.36%)p 1.75( 63.60%)d 0.00(  0.05%)
                                           -0.0001 -0.6028 -0.0135  0.3667  0.0405
                                            0.7069 -0.0101  0.0000  0.0000 -0.0136
                                           -0.0000 -0.0000  0.0135  0.0095
                ( 50.64%)  -0.7116* C   9 s( 35.59%)p 1.81( 64.36%)d 0.00(  0.05%)
                                           -0.0001 -0.5965 -0.0108 -0.3294  0.0318
                                           -0.7303 -0.0270  0.0000  0.0000 -0.0167
                                           -0.0000 -0.0000  0.0103  0.0112
   200. (0.00670) BD*( 1) C   8 - H  17  
                ( 36.85%)   0.6071* C   8 s( 28.84%)p 2.47( 71.14%)d 0.00(  0.03%)
                                            0.0003 -0.5368  0.0156  0.4691  0.0035
                                           -0.7008  0.0135  0.0000  0.0000  0.0133
                                           -0.0000  0.0000  0.0054  0.0080
                ( 63.15%)  -0.7946* H  17 s( 99.90%)p 0.00(  0.10%)
                                           -0.9995  0.0038 -0.0190  0.0258 -0.0000
   201. (0.00889) BD*( 1) C   9 - C  10  
                ( 50.00%)   0.7071* C   9 s( 34.63%)p 1.89( 65.32%)d 0.00(  0.04%)
                                            0.0000  0.5885  0.0059  0.4377 -0.0299
                                           -0.6782 -0.0288  0.0000 -0.0000 -0.0174
                                            0.0000 -0.0000 -0.0030 -0.0113
                ( 50.00%)  -0.7071* C  10 s( 34.78%)p 1.87( 65.17%)d 0.00(  0.04%)
                                            0.0000  0.5898  0.0058 -0.4710 -0.0378
                                            0.6544 -0.0173 -0.0000 -0.0000 -0.0149
                                            0.0000 -0.0000 -0.0092 -0.0114
   202. (0.19803) BD*( 2) C   9 - C  10  
                ( 49.08%)   0.7006* C   9 s(  0.00%)p 1.00( 99.94%)d 0.00(  0.06%)
                                            0.0000 -0.0000 -0.0000  0.0000  0.0000
                                           -0.0000  0.0000 -0.9997  0.0021 -0.0000
                                           -0.0239  0.0014  0.0000 -0.0000
                ( 50.92%)  -0.7136* C  10 s(  0.00%)p 1.00( 99.94%)d 0.00(  0.06%)
                                           -0.0000 -0.0000 -0.0000  0.0000  0.0000
                                           -0.0000  0.0000 -0.9997  0.0008  0.0000
                                           -0.0064 -0.0230  0.0000  0.0000
   203. (0.00644) BD*( 1) C   9 - H  18  
                ( 36.64%)   0.6053* C   9 s( 29.69%)p 2.37( 70.29%)d 0.00(  0.03%)
                                           -0.0003  0.5447 -0.0142 -0.8356  0.0110
                                           -0.0672 -0.0012 -0.0000  0.0000  0.0012
                                            0.0000  0.0000  0.0134 -0.0088
                ( 63.36%)  -0.7960* H  18 s( 99.90%)p 0.00(  0.10%)
                                            0.9995 -0.0028  0.0323  0.0028  0.0000
   204. (0.00703) BD*( 1) C  10 - C  11  
                ( 50.80%)   0.7127* C  10 s( 35.65%)p 1.80( 64.30%)d 0.00(  0.05%)
                                            0.0001  0.5970  0.0112  0.7999  0.0130
                                            0.0375 -0.0389  0.0000  0.0000  0.0049
                                            0.0000  0.0000  0.0189 -0.0113
                ( 49.20%)  -0.7015* C  11 s( 36.36%)p 1.75( 63.59%)d 0.00(  0.04%)
                                            0.0001  0.6029  0.0132 -0.7940 -0.0067
                                           -0.0618 -0.0395 -0.0000  0.0000  0.0001
                                            0.0000  0.0000  0.0188 -0.0095
   205. (0.00636) BD*( 1) C  10 - H  19  
                ( 36.72%)   0.6060* C  10 s( 29.47%)p 2.39( 70.50%)d 0.00(  0.03%)
                                           -0.0003  0.5427 -0.0139 -0.3690  0.0028
                                           -0.7542  0.0109  0.0000 -0.0000  0.0101
                                           -0.0000 -0.0000 -0.0092 -0.0090
                ( 63.28%)  -0.7955* H  19 s( 99.90%)p 0.00(  0.10%)
                                            0.9995 -0.0027  0.0147  0.0288 -0.0000
   206. (0.01263) BD*( 1) C  11 - C  12  
                ( 51.30%)   0.7162* C  11 s( 34.63%)p 1.89( 65.32%)d 0.00(  0.04%)
                                            0.0000  0.5885 -0.0003  0.3922  0.0167
                                            0.7064 -0.0135 -0.0000  0.0000  0.0138
                                           -0.0000 -0.0000 -0.0116 -0.0107
                ( 48.70%)  -0.6979* C  12 s( 33.50%)p 1.98( 66.46%)d 0.00(  0.04%)
                                           -0.0000  0.5788  0.0046 -0.3550  0.0150
                                           -0.7337 -0.0063  0.0000  0.0000  0.0133
                                           -0.0000 -0.0000 -0.0092 -0.0120
   207. (0.22929) BD*( 2) C  11 - C  12  
                ( 45.52%)   0.6747* C  11 s(  0.00%)p 1.00( 99.96%)d 0.00(  0.04%)
                                           -0.0000 -0.0000 -0.0000  0.0000 -0.0000
                                           -0.0000  0.0000 -0.9998 -0.0059  0.0000
                                            0.0071 -0.0193  0.0000  0.0000
                ( 54.48%)  -0.7381* C  12 s(  0.00%)p 1.00( 99.97%)d 0.00(  0.03%)
                                            0.0000  0.0000 -0.0000  0.0000 -0.0000
                                           -0.0000 -0.0000 -0.9996 -0.0220  0.0000
                                            0.0093  0.0133 -0.0000 -0.0000
   208. (0.00728) BD*( 1) C  11 - H  20  
                ( 37.08%)   0.6089* C  11 s( 28.92%)p 2.46( 71.05%)d 0.00(  0.03%)
                                           -0.0003  0.5375 -0.0152  0.4628 -0.0164
                                           -0.7044  0.0001  0.0000  0.0000 -0.0132
                                            0.0000 -0.0000 -0.0065 -0.0081
                ( 62.92%)  -0.7932* H  20 s( 99.90%)p 0.00(  0.10%)
                                            0.9995 -0.0038 -0.0144  0.0278 -0.0000


 NHO Directionality and "Bond Bending" (deviations from line of nuclear centers)

         [Thresholds for printing:  angular deviation  >  1.0 degree]
                                    hybrid p-character > 25.0%
                                    orbital occupancy  >  0.10e

                                Line of Centers        Hybrid 1              Hybrid 2
                                ---------------  -------------------   ------------------
                NBO               Theta   Phi    Theta   Phi    Dev    Theta   Phi    Dev
 ========================================================================================
     1. BD (   1) O   1 - C   2    90.0  185.3     --     --    --      90.0    4.1   1.2
     2. BD (   2) O   1 - C   2    90.0  185.3     0.0    0.0  90.0      0.0    0.0  90.0
     3. BD (   1) C   2 - C   3    90.0  129.2    90.0  127.6   1.6     90.0  307.7   1.5
     4. BD (   1) C   2 - H  13    90.0  245.6    90.0  250.6   5.1      --     --    --
     5. BD (   1) C   3 - C   4    90.0   66.3    90.0   65.1   1.2     90.0  248.1   1.8
     6. BD (   2) C   3 - C   4    90.0   66.3     0.0    0.0  90.0      0.0    0.0  90.0
     7. BD (   1) C   3 - C  12    90.0  186.5    90.0  189.5   3.0     90.0    3.6   2.9
     8. BD (   1) C   4 - C   5    90.0  125.0    90.0  120.6   4.4     90.0  309.4   4.4
     9. BD (   1) C   4 - H  14    90.0    3.9    90.0    5.5   1.6      --     --    --
    10. BD (   1) C   5 - C   6    90.0  185.2    90.0  180.8   4.5     90.0    9.7   4.4
    11. BD (   2) C   5 - C   6    90.0  185.2     0.0    0.0  90.0      0.0    0.0  90.0
    13. BD (   1) C   6 - C   7    90.0  244.1    90.0  241.4   2.7     90.0   66.1   2.0
    15. BD (   1) C   7 - C   8    90.0  185.1    90.0  183.2   1.9     90.0    7.9   2.8
    16. BD (   2) C   7 - C   8    90.0  185.1     0.0    0.0  90.0      0.0    0.0  90.0
    18. BD (   1) C   8 - C   9    90.0  244.2    90.0  239.7   4.5     90.0   68.5   4.4
    20. BD (   1) C   9 - C  10    90.0  304.4    90.0  300.0   4.4     90.0  128.6   4.2
    21. BD (   2) C   9 - C  10    90.0  304.4     0.0    0.0  90.0      0.0    0.0  90.0
    23. BD (   1) C  10 - C  11    90.0    3.6    90.0  359.9   3.7     90.0  187.2   3.6
    25. BD (   1) C  11 - C  12    90.0   62.5    90.0   59.5   3.0     90.0  245.3   2.8
    26. BD (   2) C  11 - C  12    90.0   62.5     0.0    0.0  90.0      0.0    0.0  90.0
    40. LP (   1) O   1             --     --     90.0    5.2   --       --     --    --
    41. LP (   2) O   1             --     --     90.0   95.0   --       --     --    --
   187. BD*(   2) C   3 - C   4    90.0   66.3     0.0    0.0  90.0      0.0    0.0  90.0
   192. BD*(   2) C   5 - C   6    90.0  185.2     0.0    0.0  90.0      0.0    0.0  90.0
   197. BD*(   2) C   7 - C   8    90.0  185.1     0.0    0.0  90.0      0.0    0.0  90.0
   202. BD*(   2) C   9 - C  10    90.0  304.4     0.0    0.0  90.0      0.0    0.0  90.0
   207. BD*(   2) C  11 - C  12    90.0   62.5     0.0    0.0  90.0      0.0    0.0  90.0


 Second Order Perturbation Theory Analysis of Fock Matrix in NBO Basis

     Threshold for printing:   0.25 kcal/mol
                                                                              E(2)  E(j)-E(i) F(i,j)
         Donor NBO (i)                     Acceptor NBO (j)                 kcal/mol   a.u.    a.u. 
 ===================================================================================================

 within unit  1
   1. BD (   1) O   1 - C   2        / 51. RY*(   1) C   2                    0.74    1.64    0.044
   1. BD (   1) O   1 - C   2        / 61. RY*(   2) C   3                    0.72    2.07    0.049
   1. BD (   1) O   1 - C   2        /184. BD*(   1) C   2 - C   3            0.57    1.49    0.037
   1. BD (   1) O   1 - C   2        /188. BD*(   1) C   3 - C  12            0.81    1.56    0.045
   2. BD (   2) O   1 - C   2        /187. BD*(   2) C   3 - C   4            2.07    0.39    0.039
   3. BD (   1) C   2 - C   3        / 42. RY*(   1) O   1                    0.63    1.90    0.044
   3. BD (   1) C   2 - C   3        / 69. RY*(   1) C   4                    0.60    1.73    0.041
   3. BD (   1) C   2 - C   3        /141. RY*(   1) C  12                    0.61    1.83    0.042
   3. BD (   1) C   2 - C   3        /182. BD*(   1) O   1 - C   2            0.40    1.29    0.029
   3. BD (   1) C   2 - C   3        /186. BD*(   1) C   3 - C   4            1.20    1.22    0.048
   3. BD (   1) C   2 - C   3        /188. BD*(   1) C   3 - C  12            1.28    1.17    0.049
   3. BD (   1) C   2 - C   3        /189. BD*(   1) C   4 - C   5            1.61    1.21    0.056
   3. BD (   1) C   2 - C   3        /198. BD*(   1) C   7 - C  12            1.38    1.17    0.051
   4. BD (   1) C   2 - H  13        / 42. RY*(   1) O   1                    0.58    1.75    0.040
   4. BD (   1) C   2 - H  13        / 61. RY*(   2) C   3                    0.32    1.53    0.028
   4. BD (   1) C   2 - H  13        /186. BD*(   1) C   3 - C   4            1.87    1.07    0.057
   4. BD (   1) C   2 - H  13        /208. BD*(   1) C  11 - H  20            0.28    0.98    0.021
   5. BD (   1) C   3 - C   4        / 51. RY*(   1) C   2                    0.58    1.30    0.035
   5. BD (   1) C   3 - C   4        / 78. RY*(   1) C   5                    0.47    1.90    0.038
   5. BD (   1) C   3 - C   4        / 79. RY*(   2) C   5                    0.70    1.37    0.039
   5. BD (   1) C   3 - C   4        /141. RY*(   1) C  12                    0.72    1.88    0.047
   5. BD (   1) C   3 - C   4        /184. BD*(   1) C   2 - C   3            1.02    1.15    0.044
   5. BD (   1) C   3 - C   4        /185. BD*(   1) C   2 - H  13            0.65    1.15    0.035
   5. BD (   1) C   3 - C   4        /188. BD*(   1) C   3 - C  12            2.00    1.22    0.063
   5. BD (   1) C   3 - C   4        /189. BD*(   1) C   4 - C   5            1.25    1.26    0.050
   5. BD (   1) C   3 - C   4        /190. BD*(   1) C   4 - H  14            0.59    1.20    0.034
   5. BD (   1) C   3 - C   4        /193. BD*(   1) C   5 - H  15            1.01    1.20    0.044
   5. BD (   1) C   3 - C   4        /206. BD*(   1) C  11 - C  12            1.69    1.23    0.058
   6. BD (   2) C   3 - C   4        / 54. RY*(   4) C   2                    0.69    1.60    0.045
   6. BD (   2) C   3 - C   4        / 81. RY*(   4) C   5                    0.61    0.89    0.032
   6. BD (   2) C   3 - C   4        /144. RY*(   4) C  12                    0.48    1.93    0.042
   6. BD (   2) C   3 - C   4        /183. BD*(   2) O   1 - C   2            9.09    0.31    0.071
   6. BD (   2) C   3 - C   4        /192. BD*(   2) C   5 - C   6            7.55    0.30    0.061
   6. BD (   2) C   3 - C   4        /207. BD*(   2) C  11 - C  12           11.52    0.29    0.076
   7. BD (   1) C   3 - C  12        / 53. RY*(   3) C   2                    0.36    1.62    0.031
   7. BD (   1) C   3 - C  12        / 69. RY*(   1) C   4                    0.62    1.75    0.042
   7. BD (   1) C   3 - C  12        / 96. RY*(   1) C   7                    0.61    1.90    0.043
   7. BD (   1) C   3 - C  12        /132. RY*(   1) C  11                    0.48    1.81    0.037
   7. BD (   1) C   3 - C  12        /182. BD*(   1) O   1 - C   2            0.61    1.31    0.036
   7. BD (   1) C   3 - C  12        /184. BD*(   1) C   2 - C   3            0.86    1.13    0.040
   7. BD (   1) C   3 - C  12        /186. BD*(   1) C   3 - C   4            1.77    1.25    0.060
   7. BD (   1) C   3 - C  12        /190. BD*(   1) C   4 - H  14            1.04    1.18    0.044
   7. BD (   1) C   3 - C  12        /196. BD*(   1) C   7 - C   8            1.33    1.21    0.051
   7. BD (   1) C   3 - C  12        /198. BD*(   1) C   7 - C  12            1.85    1.20    0.060
   7. BD (   1) C   3 - C  12        /204. BD*(   1) C  10 - C  11            0.80    1.27    0.040
   7. BD (   1) C   3 - C  12        /206. BD*(   1) C  11 - C  12            1.94    1.20    0.061
   8. BD (   1) C   4 - C   5        / 60. RY*(   1) C   3                    0.41    1.88    0.035
   8. BD (   1) C   4 - C   5        / 61. RY*(   2) C   3                    0.63    1.71    0.041
   8. BD (   1) C   4 - C   5        / 88. RY*(   2) C   6                    0.90    1.44    0.046
   8. BD (   1) C   4 - C   5        /184. BD*(   1) C   2 - C   3            1.54    1.13    0.053
   8. BD (   1) C   4 - C   5        /186. BD*(   1) C   3 - C   4            1.41    1.25    0.053
   8. BD (   1) C   4 - C   5        /190. BD*(   1) C   4 - H  14            0.64    1.18    0.035
   8. BD (   1) C   4 - C   5        /191. BD*(   1) C   5 - C   6            1.23    1.27    0.050
   8. BD (   1) C   4 - C   5        /193. BD*(   1) C   5 - H  15            0.58    1.17    0.033
   8. BD (   1) C   4 - C   5        /195. BD*(   1) C   6 - H  16            1.36    1.15    0.050
   9. BD (   1) C   4 - H  14        / 60. RY*(   1) C   3                    0.41    1.69    0.033
   9. BD (   1) C   4 - H  14        / 78. RY*(   1) C   5                    0.31    1.69    0.029
   9. BD (   1) C   4 - H  14        /186. BD*(   1) C   3 - C   4            0.53    1.07    0.030
   9. BD (   1) C   4 - H  14        /188. BD*(   1) C   3 - C  12            2.72    1.01    0.066
   9. BD (   1) C   4 - H  14        /189. BD*(   1) C   4 - C   5            0.40    1.05    0.026
   9. BD (   1) C   4 - H  14        /191. BD*(   1) C   5 - C   6            1.77    1.08    0.055
  10. BD (   1) C   5 - C   6        / 70. RY*(   2) C   4                    1.05    1.51    0.050
  10. BD (   1) C   5 - C   6        / 97. RY*(   2) C   7                    0.99    1.79    0.053
  10. BD (   1) C   5 - C   6        /189. BD*(   1) C   4 - C   5            1.22    1.27    0.050
  10. BD (   1) C   5 - C   6        /190. BD*(   1) C   4 - H  14            1.09    1.21    0.046
  10. BD (   1) C   5 - C   6        /193. BD*(   1) C   5 - H  15            0.63    1.20    0.035
  10. BD (   1) C   5 - C   6        /194. BD*(   1) C   6 - C   7            1.36    1.24    0.052
  10. BD (   1) C   5 - C   6        /195. BD*(   1) C   6 - H  16            0.61    1.18    0.034
  10. BD (   1) C   5 - C   6        /196. BD*(   1) C   7 - C   8            1.64    1.24    0.057
  11. BD (   2) C   5 - C   6        / 73. RY*(   5) C   4                    0.67    1.65    0.045
  11. BD (   2) C   5 - C   6        /100. RY*(   5) C   7                    0.69    0.99    0.036
  11. BD (   2) C   5 - C   6        /187. BD*(   2) C   3 - C   4           10.06    0.30    0.070
  11. BD (   2) C   5 - C   6        /197. BD*(   2) C   7 - C   8            9.89    0.29    0.071
  12. BD (   1) C   5 - H  15        / 69. RY*(   1) C   4                    0.26    1.58    0.026
  12. BD (   1) C   5 - H  15        / 87. RY*(   1) C   6                    0.31    1.63    0.029
  12. BD (   1) C   5 - H  15        /186. BD*(   1) C   3 - C   4            1.91    1.07    0.057
  12. BD (   1) C   5 - H  15        /189. BD*(   1) C   4 - C   5            0.39    1.06    0.026
  12. BD (   1) C   5 - H  15        /191. BD*(   1) C   5 - C   6            0.44    1.09    0.028
  12. BD (   1) C   5 - H  15        /194. BD*(   1) C   6 - C   7            2.18    1.03    0.060
  13. BD (   1) C   6 - C   7        / 78. RY*(   1) C   5                    0.55    1.88    0.041
  13. BD (   1) C   6 - C   7        / 79. RY*(   2) C   5                    0.69    1.35    0.039
  13. BD (   1) C   6 - C   7        /105. RY*(   1) C   8                    0.64    1.80    0.043
  13. BD (   1) C   6 - C   7        /142. RY*(   2) C  12                    0.40    1.88    0.035
  13. BD (   1) C   6 - C   7        /191. BD*(   1) C   5 - C   6            1.22    1.27    0.050
  13. BD (   1) C   6 - C   7        /193. BD*(   1) C   5 - H  15            1.21    1.17    0.048
  13. BD (   1) C   6 - C   7        /195. BD*(   1) C   6 - H  16            0.46    1.15    0.029
  13. BD (   1) C   6 - C   7        /196. BD*(   1) C   7 - C   8            1.81    1.21    0.059
  13. BD (   1) C   6 - C   7        /198. BD*(   1) C   7 - C  12            1.94    1.20    0.061
  13. BD (   1) C   6 - C   7        /199. BD*(   1) C   8 - C   9            0.89    1.27    0.043
  13. BD (   1) C   6 - C   7        /206. BD*(   1) C  11 - C  12            1.32    1.21    0.050
  14. BD (   1) C   6 - H  16        / 78. RY*(   1) C   5                    0.36    1.71    0.032
  14. BD (   1) C   6 - H  16        / 96. RY*(   1) C   7                    0.31    1.73    0.030
  14. BD (   1) C   6 - H  16        /189. BD*(   1) C   4 - C   5            2.01    1.07    0.059
  14. BD (   1) C   6 - H  16        /191. BD*(   1) C   5 - C   6            0.41    1.10    0.027
  14. BD (   1) C   6 - H  16        /194. BD*(   1) C   6 - C   7            0.33    1.04    0.023
  14. BD (   1) C   6 - H  16        /198. BD*(   1) C   7 - C  12            2.37    1.03    0.063
  15. BD (   1) C   7 - C   8        / 87. RY*(   1) C   6                    0.63    1.81    0.043
  15. BD (   1) C   7 - C   8        /114. RY*(   1) C   9                    0.56    1.87    0.041
  15. BD (   1) C   7 - C   8        /115. RY*(   2) C   9                    0.66    1.35    0.038
  15. BD (   1) C   7 - C   8        /142. RY*(   2) C  12                    0.39    1.88    0.034
  15. BD (   1) C   7 - C   8        /188. BD*(   1) C   3 - C  12            1.36    1.20    0.051
  15. BD (   1) C   7 - C   8        /191. BD*(   1) C   5 - C   6            0.91    1.27    0.043
  15. BD (   1) C   7 - C   8        /194. BD*(   1) C   6 - C   7            1.80    1.21    0.059
  15. BD (   1) C   7 - C   8        /198. BD*(   1) C   7 - C  12            1.95    1.20    0.061
  15. BD (   1) C   7 - C   8        /199. BD*(   1) C   8 - C   9            1.24    1.27    0.050
  15. BD (   1) C   7 - C   8        /200. BD*(   1) C   8 - H  17            0.46    1.15    0.029
  15. BD (   1) C   7 - C   8        /203. BD*(   1) C   9 - H  18            1.24    1.17    0.048
  16. BD (   2) C   7 - C   8        / 89. RY*(   3) C   6                    0.74    1.41    0.046
  16. BD (   2) C   7 - C   8        /100. RY*(   5) C   7                    0.38    0.97    0.028
  16. BD (   2) C   7 - C   8        /109. RY*(   5) C   8                    0.36    1.61    0.034
  16. BD (   2) C   7 - C   8        /118. RY*(   5) C   9                    0.72    1.74    0.051
  16. BD (   2) C   7 - C   8        /146. RY*(   6) C  12                    0.33    2.06    0.037
  16. BD (   2) C   7 - C   8        /192. BD*(   2) C   5 - C   6            8.75    0.29    0.066
  16. BD (   2) C   7 - C   8        /202. BD*(   2) C   9 - C  10           12.21    0.28    0.075
  16. BD (   2) C   7 - C   8        /207. BD*(   2) C  11 - C  12            9.83    0.27    0.065
  17. BD (   1) C   7 - C  12        / 60. RY*(   1) C   3                    0.57    1.86    0.041
  17. BD (   1) C   7 - C  12        / 87. RY*(   1) C   6                    0.46    1.79    0.036
  17. BD (   1) C   7 - C  12        /105. RY*(   1) C   8                    0.48    1.78    0.037
  17. BD (   1) C   7 - C  12        /132. RY*(   1) C  11                    0.43    1.80    0.035
  17. BD (   1) C   7 - C  12        /184. BD*(   1) C   2 - C   3            1.53    1.11    0.052
  17. BD (   1) C   7 - C  12        /188. BD*(   1) C   3 - C  12            1.91    1.18    0.060
  17. BD (   1) C   7 - C  12        /194. BD*(   1) C   6 - C   7            1.77    1.19    0.058
  17. BD (   1) C   7 - C  12        /195. BD*(   1) C   6 - H  16            0.94    1.13    0.041
  17. BD (   1) C   7 - C  12        /196. BD*(   1) C   7 - C   8            1.74    1.19    0.058
  17. BD (   1) C   7 - C  12        /200. BD*(   1) C   8 - H  17            0.92    1.13    0.041
  17. BD (   1) C   7 - C  12        /206. BD*(   1) C  11 - C  12            1.76    1.19    0.058
  17. BD (   1) C   7 - C  12        /208. BD*(   1) C  11 - H  20            1.08    1.14    0.045
  18. BD (   1) C   8 - C   9        / 96. RY*(   1) C   7                    0.25    1.93    0.028
  18. BD (   1) C   8 - C   9        / 97. RY*(   2) C   7                    0.79    1.79    0.048
  18. BD (   1) C   8 - C   9        /123. RY*(   1) C  10                    0.43    1.90    0.036
  18. BD (   1) C   8 - C   9        /124. RY*(   2) C  10                    0.68    1.39    0.039
  18. BD (   1) C   8 - C   9        /194. BD*(   1) C   6 - C   7            1.65    1.24    0.057
  18. BD (   1) C   8 - C   9        /196. BD*(   1) C   7 - C   8            1.38    1.24    0.052
  18. BD (   1) C   8 - C   9        /200. BD*(   1) C   8 - H  17            0.64    1.19    0.035
  18. BD (   1) C   8 - C   9        /201. BD*(   1) C   9 - C  10            1.16    1.26    0.048
  18. BD (   1) C   8 - C   9        /203. BD*(   1) C   9 - H  18            0.64    1.21    0.035
  18. BD (   1) C   8 - C   9        /205. BD*(   1) C  10 - H  19            1.03    1.21    0.044
  19. BD (   1) C   8 - H  17        / 96. RY*(   1) C   7                    0.36    1.73    0.032
  19. BD (   1) C   8 - H  17        /114. RY*(   1) C   9                    0.37    1.70    0.032
  19. BD (   1) C   8 - H  17        /196. BD*(   1) C   7 - C   8            0.33    1.04    0.023
  19. BD (   1) C   8 - H  17        /198. BD*(   1) C   7 - C  12            2.37    1.03    0.063
  19. BD (   1) C   8 - H  17        /199. BD*(   1) C   8 - C   9            0.43    1.10    0.028
  19. BD (   1) C   8 - H  17        /201. BD*(   1) C   9 - C  10            2.04    1.06    0.059
  20. BD (   1) C   9 - C  10        /106. RY*(   2) C   8                    0.93    1.44    0.046
  20. BD (   1) C   9 - C  10        /133. RY*(   2) C  11                    0.89    1.47    0.046
  20. BD (   1) C   9 - C  10        /199. BD*(   1) C   8 - C   9            1.21    1.27    0.050
  20. BD (   1) C   9 - C  10        /200. BD*(   1) C   8 - H  17            1.40    1.15    0.051
  20. BD (   1) C   9 - C  10        /203. BD*(   1) C   9 - H  18            0.55    1.17    0.032
  20. BD (   1) C   9 - C  10        /204. BD*(   1) C  10 - C  11            1.20    1.26    0.049
  20. BD (   1) C   9 - C  10        /205. BD*(   1) C  10 - H  19            0.54    1.17    0.032
  20. BD (   1) C   9 - C  10        /208. BD*(   1) C  11 - H  20            1.28    1.15    0.049
  21. BD (   2) C   9 - C  10        /109. RY*(   5) C   8                    0.80    1.60    0.052
  21. BD (   2) C   9 - C  10        /118. RY*(   5) C   9                    0.37    1.73    0.037
  21. BD (   2) C   9 - C  10        /127. RY*(   5) C  10                    0.37    1.57    0.035
  21. BD (   2) C   9 - C  10        /136. RY*(   5) C  11                    0.76    1.58    0.050
  21. BD (   2) C   9 - C  10        /197. BD*(   2) C   7 - C   8           12.04    0.26    0.072
  21. BD (   2) C   9 - C  10        /207. BD*(   2) C  11 - C  12           10.86    0.26    0.068
  22. BD (   1) C   9 - H  18        /105. RY*(   1) C   8                    0.32    1.62    0.029
  22. BD (   1) C   9 - H  18        /123. RY*(   1) C  10                    0.32    1.68    0.029
  22. BD (   1) C   9 - H  18        /196. BD*(   1) C   7 - C   8            2.20    1.03    0.060
  22. BD (   1) C   9 - H  18        /199. BD*(   1) C   8 - C   9            0.45    1.09    0.028
  22. BD (   1) C   9 - H  18        /201. BD*(   1) C   9 - C  10            0.34    1.05    0.024
  22. BD (   1) C   9 - H  18        /204. BD*(   1) C  10 - C  11            1.81    1.09    0.056
  23. BD (   1) C  10 - C  11        /114. RY*(   1) C   9                    0.43    1.90    0.036
  23. BD (   1) C  10 - C  11        /115. RY*(   2) C   9                    0.67    1.38    0.039
  23. BD (   1) C  10 - C  11        /141. RY*(   1) C  12                    0.38    1.89    0.034
  23. BD (   1) C  10 - C  11        /142. RY*(   2) C  12                    0.65    1.91    0.045
  23. BD (   1) C  10 - C  11        /188. BD*(   1) C   3 - C  12            1.79    1.23    0.059
  23. BD (   1) C  10 - C  11        /201. BD*(   1) C   9 - C  10            1.18    1.26    0.049
  23. BD (   1) C  10 - C  11        /203. BD*(   1) C   9 - H  18            1.00    1.20    0.044
  23. BD (   1) C  10 - C  11        /205. BD*(   1) C  10 - H  19            0.61    1.20    0.034
  23. BD (   1) C  10 - C  11        /206. BD*(   1) C  11 - C  12            1.50    1.24    0.054
  23. BD (   1) C  10 - C  11        /208. BD*(   1) C  11 - H  20            0.69    1.19    0.036
  24. BD (   1) C  10 - H  19        /114. RY*(   1) C   9                    0.32    1.69    0.029
  24. BD (   1) C  10 - H  19        /132. RY*(   1) C  11                    0.31    1.64    0.029
  24. BD (   1) C  10 - H  19        /199. BD*(   1) C   8 - C   9            1.78    1.09    0.056
  24. BD (   1) C  10 - H  19        /201. BD*(   1) C   9 - C  10            0.33    1.05    0.023
  24. BD (   1) C  10 - H  19        /204. BD*(   1) C  10 - C  11            0.45    1.09    0.028
  24. BD (   1) C  10 - H  19        /206. BD*(   1) C  11 - C  12            2.30    1.03    0.061
  25. BD (   1) C  11 - C  12        / 60. RY*(   1) C   3                    0.62    1.88    0.043
  25. BD (   1) C  11 - C  12        / 96. RY*(   1) C   7                    0.50    1.90    0.039
  25. BD (   1) C  11 - C  12        /123. RY*(   1) C  10                    0.58    1.86    0.042
  25. BD (   1) C  11 - C  12        /124. RY*(   2) C  10                    0.63    1.36    0.037
  25. BD (   1) C  11 - C  12        /186. BD*(   1) C   3 - C   4            1.02    1.25    0.045
  25. BD (   1) C  11 - C  12        /188. BD*(   1) C   3 - C  12            2.04    1.20    0.062
  25. BD (   1) C  11 - C  12        /194. BD*(   1) C   6 - C   7            1.38    1.21    0.052
  25. BD (   1) C  11 - C  12        /198. BD*(   1) C   7 - C  12            1.94    1.20    0.061
  25. BD (   1) C  11 - C  12        /204. BD*(   1) C  10 - C  11            1.30    1.27    0.051
  25. BD (   1) C  11 - C  12        /205. BD*(   1) C  10 - H  19            1.13    1.17    0.046
  25. BD (   1) C  11 - C  12        /208. BD*(   1) C  11 - H  20            0.52    1.16    0.031
  26. BD (   2) C  11 - C  12        / 63. RY*(   4) C   3                    0.61    1.34    0.041
  26. BD (   2) C  11 - C  12        /100. RY*(   5) C   7                    0.41    0.97    0.029
  26. BD (   2) C  11 - C  12        /127. RY*(   5) C  10                    0.88    1.58    0.053
  26. BD (   2) C  11 - C  12        /136. RY*(   5) C  11                    0.36    1.59    0.034
  26. BD (   2) C  11 - C  12        /187. BD*(   2) C   3 - C   4            7.23    0.29    0.060
  26. BD (   2) C  11 - C  12        /197. BD*(   2) C   7 - C   8            8.97    0.28    0.063
  26. BD (   2) C  11 - C  12        /202. BD*(   2) C   9 - C  10           13.20    0.28    0.078
  27. BD (   1) C  11 - H  20        /123. RY*(   1) C  10                    0.40    1.70    0.033
  27. BD (   1) C  11 - H  20        /142. RY*(   2) C  12                    0.39    1.71    0.033
  27. BD (   1) C  11 - H  20        /198. BD*(   1) C   7 - C  12            2.18    1.04    0.060
  27. BD (   1) C  11 - H  20        /201. BD*(   1) C   9 - C  10            2.11    1.06    0.060
  27. BD (   1) C  11 - H  20        /204. BD*(   1) C  10 - C  11            0.46    1.10    0.029
  27. BD (   1) C  11 - H  20        /206. BD*(   1) C  11 - C  12            0.37    1.04    0.025
  28. CR (   1) O   1                / 51. RY*(   1) C   2                    2.89   19.47    0.300
  28. CR (   1) O   1                /184. BD*(   1) C   2 - C   3            0.29   19.32    0.095
  29. CR (   1) C   2                / 60. RY*(   1) C   3                    0.37   11.34    0.082
  29. CR (   1) C   2                /150. RY*(   1) H  13                    0.29   10.58    0.071
  29. CR (   1) C   2                /186. BD*(   1) C   3 - C   4            0.40   10.71    0.083
  29. CR (   1) C   2                /188. BD*(   1) C   3 - C  12            0.50   10.66    0.093
  30. CR (   1) C   3                / 52. RY*(   2) C   2                    0.29   11.73    0.073
  30. CR (   1) C   3                / 70. RY*(   2) C   4                    0.89   10.89    0.124
  30. CR (   1) C   3                /142. RY*(   2) C  12                    0.33   11.29    0.078
  30. CR (   1) C   3                /143. RY*(   3) C  12                    0.43   10.76    0.086
  30. CR (   1) C   3                /186. BD*(   1) C   3 - C   4            0.29   10.66    0.070
  30. CR (   1) C   3                /189. BD*(   1) C   4 - C   5            0.46   10.65    0.088
  30. CR (   1) C   3                /198. BD*(   1) C   7 - C  12            0.46   10.61    0.089
  30. CR (   1) C   3                /206. BD*(   1) C  11 - C  12            0.59   10.61    0.101
  31. CR (   1) C   4                / 60. RY*(   1) C   3                    0.30   11.27    0.074
  31. CR (   1) C   4                / 61. RY*(   2) C   3                    0.32   11.11    0.075
  31. CR (   1) C   4                / 62. RY*(   3) C   3                    0.38   10.74    0.081
  31. CR (   1) C   4                / 79. RY*(   2) C   5                    0.63   10.74    0.104
  31. CR (   1) C   4                / 80. RY*(   3) C   5                    0.27   10.85    0.069
  31. CR (   1) C   4                /154. RY*(   1) H  14                    0.45   10.47    0.087
  31. CR (   1) C   4                /184. BD*(   1) C   2 - C   3            0.41   10.52    0.085
  31. CR (   1) C   4                /188. BD*(   1) C   3 - C  12            0.65   10.59    0.106
  31. CR (   1) C   4                /191. BD*(   1) C   5 - C   6            0.44   10.66    0.086
  31. CR (   1) C   4                /193. BD*(   1) C   5 - H  15            0.27   10.57    0.068
  32. CR (   1) C   5                / 69. RY*(   1) C   4                    0.27   11.15    0.069
  32. CR (   1) C   5                / 71. RY*(   3) C   4                    0.53   10.74    0.095
  32. CR (   1) C   5                / 88. RY*(   2) C   6                    0.25   10.84    0.066
  32. CR (   1) C   5                / 90. RY*(   4) C   6                    0.58   10.72    0.099
  32. CR (   1) C   5                /158. RY*(   1) H  15                    0.41   10.46    0.082
  32. CR (   1) C   5                /186. BD*(   1) C   3 - C   4            0.49   10.65    0.091
  32. CR (   1) C   5                /190. BD*(   1) C   4 - H  14            0.30   10.57    0.071
  32. CR (   1) C   5                /194. BD*(   1) C   6 - C   7            0.52   10.61    0.095
  32. CR (   1) C   5                /195. BD*(   1) C   6 - H  16            0.33   10.55    0.074
  33. CR (   1) C   6                / 79. RY*(   2) C   5                    0.84   10.76    0.120
  33. CR (   1) C   6                / 96. RY*(   1) C   7                    0.42   11.31    0.087
  33. CR (   1) C   6                / 98. RY*(   3) C   7                    0.42   10.79    0.085
  33. CR (   1) C   6                /162. RY*(   1) H  16                    0.40   10.46    0.081
  33. CR (   1) C   6                /189. BD*(   1) C   4 - C   5            0.45   10.65    0.088
  33. CR (   1) C   6                /193. BD*(   1) C   5 - H  15            0.30   10.58    0.071
  33. CR (   1) C   6                /196. BD*(   1) C   7 - C   8            0.55   10.62    0.097
  33. CR (   1) C   6                /198. BD*(   1) C   7 - C  12            0.57   10.61    0.099
  34. CR (   1) C   7                / 88. RY*(   2) C   6                    0.77   10.84    0.115
  34. CR (   1) C   7                /106. RY*(   2) C   8                    0.75   10.84    0.114
  34. CR (   1) C   7                /141. RY*(   1) C  12                    0.53   11.25    0.098
  34. CR (   1) C   7                /188. BD*(   1) C   3 - C  12            0.50   10.59    0.092
  34. CR (   1) C   7                /191. BD*(   1) C   5 - C   6            0.40   10.66    0.083
  34. CR (   1) C   7                /199. BD*(   1) C   8 - C   9            0.40   10.66    0.083
  34. CR (   1) C   7                /206. BD*(   1) C  11 - C  12            0.46   10.60    0.089
  35. CR (   1) C   8                / 96. RY*(   1) C   7                    0.38   11.31    0.083
  35. CR (   1) C   8                / 98. RY*(   3) C   7                    0.39   10.79    0.081
  35. CR (   1) C   8                /115. RY*(   2) C   9                    0.86   10.75    0.122
  35. CR (   1) C   8                /166. RY*(   1) H  17                    0.40   10.46    0.081
  35. CR (   1) C   8                /194. BD*(   1) C   6 - C   7            0.54   10.62    0.097
  35. CR (   1) C   8                /198. BD*(   1) C   7 - C  12            0.57   10.61    0.099
  35. CR (   1) C   8                /201. BD*(   1) C   9 - C  10            0.45   10.63    0.087
  35. CR (   1) C   8                /203. BD*(   1) C   9 - H  18            0.30   10.58    0.072
  36. CR (   1) C   9                /106. RY*(   2) C   8                    0.26   10.84    0.067
  36. CR (   1) C   9                /108. RY*(   4) C   8                    0.58   10.73    0.100
  36. CR (   1) C   9                /124. RY*(   2) C  10                    0.57   10.75    0.099
  36. CR (   1) C   9                /125. RY*(   3) C  10                    0.33   10.78    0.075
  36. CR (   1) C   9                /170. RY*(   1) H  18                    0.41   10.46    0.082
  36. CR (   1) C   9                /196. BD*(   1) C   7 - C   8            0.52   10.61    0.095
  36. CR (   1) C   9                /200. BD*(   1) C   8 - H  17            0.33   10.55    0.075
  36. CR (   1) C   9                /204. BD*(   1) C  10 - C  11            0.44   10.66    0.087
  36. CR (   1) C   9                /205. BD*(   1) C  10 - H  19            0.27   10.57    0.068
  37. CR (   1) C  10                /115. RY*(   2) C   9                    0.61   10.75    0.102
  37. CR (   1) C  10                /117. RY*(   4) C   9                    0.28   10.80    0.070
  37. CR (   1) C  10                /133. RY*(   2) C  11                    0.30   10.87    0.072
  37. CR (   1) C  10                /135. RY*(   4) C  11                    0.52   10.73    0.095
  37. CR (   1) C  10                /174. RY*(   1) H  19                    0.40   10.46    0.082
  37. CR (   1) C  10                /199. BD*(   1) C   8 - C   9            0.43   10.67    0.086
  37. CR (   1) C  10                /203. BD*(   1) C   9 - H  18            0.27   10.57    0.068
  37. CR (   1) C  10                /206. BD*(   1) C  11 - C  12            0.56   10.60    0.098
  37. CR (   1) C  10                /208. BD*(   1) C  11 - H  20            0.32   10.55    0.073
  38. CR (   1) C  11                /124. RY*(   2) C  10                    0.91   10.76    0.125
  38. CR (   1) C  11                /141. RY*(   1) C  12                    0.30   11.26    0.073
  38. CR (   1) C  11                /143. RY*(   3) C  12                    0.31   10.76    0.073
  38. CR (   1) C  11                /178. RY*(   1) H  20                    0.44   10.52    0.086
  38. CR (   1) C  11                /188. BD*(   1) C   3 - C  12            0.61   10.60    0.103
  38. CR (   1) C  11                /198. BD*(   1) C   7 - C  12            0.52   10.61    0.094
  38. CR (   1) C  11                /201. BD*(   1) C   9 - C  10            0.47   10.63    0.090
  38. CR (   1) C  11                /205. BD*(   1) C  10 - H  19            0.28   10.58    0.069
  39. CR (   1) C  12                / 61. RY*(   2) C   3                    0.73   11.11    0.114
  39. CR (   1) C  12                / 97. RY*(   2) C   7                    0.80   11.15    0.119
  39. CR (   1) C  12                /133. RY*(   2) C  11                    0.73   10.87    0.112
  39. CR (   1) C  12                /184. BD*(   1) C   2 - C   3            0.44   10.53    0.087
  39. CR (   1) C  12                /186. BD*(   1) C   3 - C   4            0.44   10.65    0.087
  39. CR (   1) C  12                /194. BD*(   1) C   6 - C   7            0.47   10.61    0.090
  39. CR (   1) C  12                /196. BD*(   1) C   7 - C   8            0.46   10.61    0.089
  39. CR (   1) C  12                /204. BD*(   1) C  10 - C  11            0.39   10.67    0.081
  39. CR (   1) C  12                /208. BD*(   1) C  11 - H  20            0.27   10.55    0.067
  40. LP (   1) O   1                / 51. RY*(   1) C   2                    5.15    1.24    0.101
  40. LP (   1) O   1                /184. BD*(   1) C   2 - C   3            0.85    1.09    0.039
  40. LP (   1) O   1                /185. BD*(   1) C   2 - H  13            0.44    1.09    0.028
  41. LP (   2) O   1                / 46. RY*(   5) O   1                    0.31    3.17    0.041
  41. LP (   2) O   1                / 52. RY*(   2) C   2                    1.84    1.88    0.076
  41. LP (   2) O   1                / 55. RY*(   5) C   2                    0.86    1.66    0.049
  41. LP (   2) O   1                /184. BD*(   1) C   2 - C   3            9.78    0.69    0.105
  41. LP (   2) O   1                /185. BD*(   1) C   2 - H  13           10.26    0.69    0.108
 187. BD*(   2) C   3 - C   4        / 64. RY*(   5) C   3                    0.46    1.43    0.085
 187. BD*(   2) C   3 - C   4        / 72. RY*(   4) C   4                    1.02    1.13    0.112
 192. BD*(   2) C   5 - C   6        / 81. RY*(   4) C   5                    1.25    0.59    0.097
 192. BD*(   2) C   5 - C   6        / 91. RY*(   5) C   6                    0.69    1.31    0.108
 197. BD*(   2) C   7 - C   8        / 89. RY*(   3) C   6                    0.37    1.13    0.054
 197. BD*(   2) C   7 - C   8        / 99. RY*(   4) C   7                    0.50    1.80    0.078
 197. BD*(   2) C   7 - C   8        /100. RY*(   5) C   7                    0.72    0.70    0.059
 197. BD*(   2) C   7 - C   8        /107. RY*(   3) C   8                    1.17    1.13    0.095
 197. BD*(   2) C   7 - C   8        /118. RY*(   5) C   9                    0.32    1.47    0.056
 197. BD*(   2) C   7 - C   8        /187. BD*(   2) C   3 - C   4            1.24    0.01    0.008
 197. BD*(   2) C   7 - C   8        /192. BD*(   2) C   5 - C   6          107.52    0.01    0.075
 202. BD*(   2) C   9 - C  10        /109. RY*(   5) C   8                    0.33    1.33    0.059
 202. BD*(   2) C   9 - C  10        /116. RY*(   3) C   9                    1.19    1.03    0.099
 202. BD*(   2) C   9 - C  10        /126. RY*(   4) C  10                    1.01    1.19    0.098
 202. BD*(   2) C   9 - C  10        /136. RY*(   5) C  11                    0.34    1.31    0.060
 207. BD*(   2) C  11 - C  12        / 63. RY*(   4) C   3                    0.31    1.06    0.047
 207. BD*(   2) C  11 - C  12        /127. RY*(   5) C  10                    0.33    1.31    0.055
 207. BD*(   2) C  11 - C  12        /134. RY*(   3) C  11                    1.09    1.16    0.094
 207. BD*(   2) C  11 - C  12        /145. RY*(   5) C  12                    1.48    0.95    0.099
 207. BD*(   2) C  11 - C  12        /183. BD*(   2) O   1 - C   2            0.56    0.02    0.008
 207. BD*(   2) C  11 - C  12        /187. BD*(   2) C   3 - C   4           99.67    0.01    0.074
 207. BD*(   2) C  11 - C  12        /192. BD*(   2) C   5 - C   6            1.25    0.01    0.008


 Natural Bond Orbitals (Summary):

                                                            Principal Delocalizations
           NBO                        Occupancy    Energy   (geminal,vicinal,remote)
 ====================================================================================
 Molecular unit  1  (C11H8O)
     1. BD (   1) O   1 - C   2          0.99789    -1.22589  188(v),51(g),61(v),184(g)
     2. BD (   2) O   1 - C   2          0.98884    -0.54554  187(v)
     3. BD (   1) C   2 - C   3          0.98958    -0.83833  189(v),198(v),188(g),186(g)
                                                    42(v),141(v),69(v),182(g)
     4. BD (   1) C   2 - H  13          0.99319    -0.68886  186(v),42(v),61(v),208(r)
     5. BD (   1) C   3 - C   4          0.98705    -0.88907  188(g),206(v),189(g),184(g)
                                                    193(v),141(v),79(v),185(v)
                                                    190(g),51(v),78(v)
     6. BD (   2) C   3 - C   4          0.85231    -0.45680  207(v),183(v),192(v),54(v)
                                                    81(v),144(v)
     7. BD (   1) C   3 - C  12          0.98520    -0.86406  206(g),198(g),186(g),196(v)
                                                    190(v),184(g),204(v),69(v)
                                                    96(v),182(v),132(v),53(v)
     8. BD (   1) C   4 - C   5          0.98936    -0.86600  184(v),186(g),195(v),191(g)
                                                    88(v),190(g),61(v),193(g)
                                                    60(v)
     9. BD (   1) C   4 - H  14          0.98836    -0.68097  188(v),191(v),186(g),60(v)
                                                    189(g),78(v)
    10. BD (   1) C   5 - C   6          0.99032    -0.89740  196(v),194(g),189(g),190(v)
                                                    70(v),97(v),193(g),195(g)
    11. BD (   2) C   5 - C   6          0.86145    -0.45887  197(v),187(v),100(v),73(v)
    12. BD (   1) C   5 - H  15          0.98938    -0.68598  194(v),186(v),191(g),189(g)
                                                    87(v),69(v)
    13. BD (   1) C   6 - C   7          0.98667    -0.86819  198(g),196(g),206(v),191(g)
                                                    193(v),199(v),79(v),105(v)
                                                    78(v),195(g),142(v)
    14. BD (   1) C   6 - H  16          0.98950    -0.69969  198(v),189(v),191(g),78(v)
                                                    194(g),96(v)
    15. BD (   1) C   7 - C   8          0.98649    -0.86586  198(g),194(g),188(v),203(v)
                                                    199(g),191(v),115(v),87(v)
                                                    114(v),200(g),142(v)
    16. BD (   2) C   7 - C   8          0.77504    -0.44195  202(v),207(v),192(v),89(v)
                                                    118(v),100(g),109(g),146(v)
    17. BD (   1) C   7 - C  12          0.98180    -0.84664  188(g),194(g),206(g),196(g)
                                                    184(v),208(v),195(v),200(v)
                                                    60(v),105(v),87(v),132(v)
    18. BD (   1) C   8 - C   9          0.99037    -0.89950  194(v),196(g),201(g),205(v)
                                                    97(v),124(v),203(g),200(g)
                                                    123(v),96(v)
    19. BD (   1) C   8 - H  17          0.98941    -0.69870  198(v),201(v),199(g),114(v)
                                                    96(v),196(g)
    20. BD (   1) C   9 - C  10          0.98946    -0.86158  200(v),208(v),199(g),204(g)
                                                    106(v),133(v),203(g),205(g)
    21. BD (   2) C   9 - C  10          0.75632    -0.43320  197(v),207(v),109(v),136(v)
                                                    127(g),118(g)
    22. BD (   1) C   9 - H  18          0.98940    -0.68742  196(v),204(v),199(g),201(g)
                                                    123(v),105(v)
    23. BD (   1) C  10 - C  11          0.99015    -0.89824  188(v),206(g),201(g),203(v)
                                                    208(g),115(v),142(v),205(g)
                                                    114(v),141(v)
    24. BD (   1) C  10 - H  19          0.98938    -0.68649  206(v),199(v),204(g),201(g)
                                                    114(v),132(v)
    25. BD (   1) C  11 - C  12          0.98657    -0.86757  188(g),198(g),194(v),204(g)
                                                    205(v),186(v),124(v),60(v)
                                                    123(v),208(g),96(v)
    26. BD (   2) C  11 - C  12          0.78104    -0.44459  202(v),197(v),187(v),127(v)
                                                    63(v),100(v),136(g)
    27. BD (   1) C  11 - H  20          0.98891    -0.70345  198(v),201(v),204(g),123(v)
                                                    142(v),206(g)
    28. CR (   1) O   1                  0.99988   -19.05541  51(v),184(v)
    29. CR (   1) C   2                  0.99965   -10.32688  188(v),186(v),60(v),150(v)
    30. CR (   1) C   3                  0.99941   -10.27528  70(v),206(v),198(v),189(v)
                                                    143(v),142(v),186(g),52(v)
    31. CR (   1) C   4                  0.99947   -10.25964  188(v),79(v),154(v),191(v)
                                                    184(v),62(v),61(v),60(v)
                                                    193(v),80(v)
    32. CR (   1) C   5                  0.99947   -10.26126  90(v),71(v),194(v),186(v)
                                                    158(v),195(v),190(v),69(v)
                                                    88(v)
    33. CR (   1) C   6                  0.99946   -10.27527  79(v),198(v),196(v),189(v)
                                                    98(v),96(v),162(v),193(v)
    34. CR (   1) C   7                  0.99943   -10.26046  88(v),106(v),141(v),188(v)
                                                    206(v),191(v),199(v)
    35. CR (   1) C   8                  0.99946   -10.27267  115(v),198(v),194(v),201(v)
                                                    166(v),98(v),96(v),203(v)
    36. CR (   1) C   9                  0.99948   -10.26276  108(v),124(v),196(v),204(v)
                                                    170(v),200(v),125(v),205(v)
                                                    106(v)
    37. CR (   1) C  10                  0.99948   -10.26368  115(v),206(v),135(v),199(v)
                                                    174(v),208(v),133(v),117(v)
                                                    203(v)
    38. CR (   1) C  11                  0.99947   -10.27354  124(v),188(v),198(v),201(v)
                                                    178(v),143(v),141(v),205(v)
    39. CR (   1) C  12                  0.99942   -10.26465  97(v),61(v),133(v),194(v)
                                                    196(v),184(v),186(v),204(v)
                                                    208(v)
    40. LP (   1) O   1                  0.99144    -0.82940  51(v),184(v),185(v)
    41. LP (   2) O   1                  0.94103    -0.42606  185(v),184(v),52(v),55(v)
                                                    46(g)
    42. RY*(   1) O   1                  0.00148     1.05707   
    43. RY*(   2) O   1                  0.00010     1.25835   
    44. RY*(   3) O   1                  0.00011     0.95618   
    45. RY*(   4) O   1                  0.00003     1.38668   
    46. RY*(   5) O   1                  0.00000     2.74057   
    47. RY*(   6) O   1                  0.00000     2.62547   
    48. RY*(   7) O   1                  0.00000     2.46055   
    49. RY*(   8) O   1                  0.00000     2.67876   
    50. RY*(   9) O   1                  0.00000     2.66060   
    51. RY*(   1) C   2                  0.00669     0.41065   
    52. RY*(   2) C   2                  0.00368     1.45384   
    53. RY*(   3) C   2                  0.00116     0.75790   
    54. RY*(   4) C   2                  0.00112     1.14636   
    55. RY*(   5) C   2                  0.00036     1.23070   
    56. RY*(   6) C   2                  0.00003     0.99068   
    57. RY*(   7) C   2                  0.00002     2.11255   
    58. RY*(   8) C   2                  0.00000     1.66556   
    59. RY*(   9) C   2                  0.00001     1.97719   
    60. RY*(   1) C   3                  0.00290     1.01093   
    61. RY*(   2) C   3                  0.00249     0.84574   
    62. RY*(   3) C   3                  0.00104     0.47543   
    63. RY*(   4) C   3                  0.00056     0.89118   
    64. RY*(   5) C   3                  0.00027     1.27470   
    65. RY*(   6) C   3                  0.00015     1.65481   
    66. RY*(   7) C   3                  0.00012     2.09931   
    67. RY*(   8) C   3                  0.00006     2.15177   
    68. RY*(   9) C   3                  0.00001     1.98407   
    69. RY*(   1) C   4                  0.00371     0.89075   
    70. RY*(   2) C   4                  0.00183     0.61422   
    71. RY*(   3) C   4                  0.00051     0.47816   
    72. RY*(   4) C   4                  0.00047     0.97682   
    73. RY*(   5) C   4                  0.00028     1.19253   
    74. RY*(   6) C   4                  0.00007     2.20772   
    75. RY*(   7) C   4                  0.00003     2.18363   
    76. RY*(   8) C   4                  0.00000     1.67414   
    77. RY*(   9) C   4                  0.00000     2.02551   
    78. RY*(   1) C   5                  0.00277     1.00715   
    79. RY*(   2) C   5                  0.00139     0.48475   
    80. RY*(   3) C   5                  0.00037     0.58773   
    81. RY*(   4) C   5                  0.00037     0.43267   
    82. RY*(   5) C   5                  0.00030     1.73939   
    83. RY*(   6) C   5                  0.00007     2.20347   
    84. RY*(   7) C   5                  0.00002     2.00299   
    85. RY*(   8) C   5                  0.00000     1.66274   
    86. RY*(   9) C   5                  0.00000     2.04020   
    87. RY*(   1) C   6                  0.00301     0.94326   
    88. RY*(   2) C   6                  0.00142     0.57530   
    89. RY*(   3) C   6                  0.00053     0.96542   
    90. RY*(   4) C   6                  0.00052     0.46234   
    91. RY*(   5) C   6                  0.00027     1.15711   
    92. RY*(   6) C   6                  0.00007     2.13245   
    93. RY*(   7) C   6                  0.00002     2.18443   
    94. RY*(   8) C   6                  0.00001     1.66926   
    95. RY*(   9) C   6                  0.00000     2.01586   
    96. RY*(   1) C   7                  0.00274     1.03492   
    97. RY*(   2) C   7                  0.00226     0.89023   
    98. RY*(   3) C   7                  0.00072     0.51770   
    99. RY*(   4) C   7                  0.00045     1.63278   
   100. RY*(   5) C   7                  0.00031     0.52954   
   101. RY*(   6) C   7                  0.00023     1.71437   
   102. RY*(   7) C   7                  0.00012     2.13414   
   103. RY*(   8) C   7                  0.00005     2.13461   
   104. RY*(   9) C   7                  0.00001     2.01091   
   105. RY*(   1) C   8                  0.00305     0.93592   
   106. RY*(   2) C   8                  0.00143     0.57750   
   107. RY*(   3) C   8                  0.00065     0.95866   
   108. RY*(   4) C   8                  0.00051     0.46351   
   109. RY*(   5) C   8                  0.00025     1.16661   
   110. RY*(   6) C   8                  0.00007     2.13367   
   111. RY*(   7) C   8                  0.00001     1.66858   
   112. RY*(   8) C   8                  0.00002     2.20164   
   113. RY*(   9) C   8                  0.00001     2.00670   
   114. RY*(   1) C   9                  0.00276     1.00401   
   115. RY*(   2) C   9                  0.00134     0.48224   
   116. RY*(   3) C   9                  0.00045     0.86987   
   117. RY*(   4) C   9                  0.00042     0.54080   
   118. RY*(   5) C   9                  0.00030     1.29704   
   119. RY*(   6) C   9                  0.00007     2.20320   
   120. RY*(   7) C   9                  0.00002     2.02398   
   121. RY*(   8) C   9                  0.00000     1.66226   
   122. RY*(   9) C   9                  0.00000     2.03730   
   123. RY*(   1) C  10                  0.00283     0.99650   
   124. RY*(   2) C  10                  0.00136     0.48785   
   125. RY*(   3) C  10                  0.00046     0.51957   
   126. RY*(   4) C  10                  0.00045     1.02998   
   127. RY*(   5) C  10                  0.00032     1.14027   
   128. RY*(   6) C  10                  0.00007     2.19919   
   129. RY*(   7) C  10                  0.00003     2.05984   
   130. RY*(   8) C  10                  0.00000     1.65912   
   131. RY*(   9) C  10                  0.00000     2.03724   
   132. RY*(   1) C  11                  0.00270     0.95070   
   133. RY*(   2) C  11                  0.00148     0.60776   
   134. RY*(   3) C  11                  0.00058     0.98731   
   135. RY*(   4) C  11                  0.00049     0.46705   
   136. RY*(   5) C  11                  0.00024     1.14742   
   137. RY*(   6) C  11                  0.00007     2.15889   
   138. RY*(   7) C  11                  0.00004     2.19628   
   139. RY*(   8) C  11                  0.00001     1.66358   
   140. RY*(   9) C  11                  0.00000     2.00545   
   141. RY*(   1) C  12                  0.00264     0.98707   
   142. RY*(   2) C  12                  0.00235     1.00991   
   143. RY*(   3) C  12                  0.00087     0.48185   
   144. RY*(   4) C  12                  0.00047     1.47756   
   145. RY*(   5) C  12                  0.00039     0.78423   
   146. RY*(   6) C  12                  0.00022     1.61631   
   147. RY*(   7) C  12                  0.00008     2.15406   
   148. RY*(   8) C  12                  0.00005     2.11708   
   149. RY*(   9) C  12                  0.00001     2.01390   
   150. RY*(   1) H  13                  0.00155     0.25728   
   151. RY*(   2) H  13                  0.00004     1.81374   
   152. RY*(   3) H  13                  0.00003     2.08299   
   153. RY*(   4) H  13                  0.00001     1.46472   
   154. RY*(   1) H  14                  0.00186     0.21410   
   155. RY*(   2) H  14                  0.00005     1.49833   
   156. RY*(   3) H  14                  0.00004     1.84236   
   157. RY*(   4) H  14                  0.00004     2.21105   
   158. RY*(   1) H  15                  0.00070     0.19518   
   159. RY*(   2) H  15                  0.00006     1.48479   
   160. RY*(   3) H  15                  0.00003     2.12392   
   161. RY*(   4) H  15                  0.00004     1.89349   
   162. RY*(   1) H  16                  0.00082     0.18907   
   163. RY*(   2) H  16                  0.00007     1.47607   
   164. RY*(   3) H  16                  0.00003     2.05902   
   165. RY*(   4) H  16                  0.00004     1.94654   
   166. RY*(   1) H  17                  0.00083     0.18976   
   167. RY*(   2) H  17                  0.00007     1.47634   
   168. RY*(   3) H  17                  0.00004     2.07184   
   169. RY*(   4) H  17                  0.00003     1.92512   
   170. RY*(   1) H  18                  0.00069     0.19283   
   171. RY*(   2) H  18                  0.00006     1.48241   
   172. RY*(   3) H  18                  0.00003     1.82260   
   173. RY*(   4) H  18                  0.00003     2.18436   
   174. RY*(   1) H  19                  0.00070     0.19546   
   175. RY*(   2) H  19                  0.00006     1.48172   
   176. RY*(   3) H  19                  0.00003     2.11951   
   177. RY*(   4) H  19                  0.00003     1.88764   
   178. RY*(   1) H  20                  0.00110     0.24723   
   179. RY*(   2) H  20                  0.00008     1.47568   
   180. RY*(   3) H  20                  0.00006     1.95484   
   181. RY*(   4) H  20                  0.00003     2.05592   
   182. BD*(   1) O   1 - C   2          0.00156     0.44823   
   183. BD*(   2) O   1 - C   2          0.04365    -0.14830   
   184. BD*(   1) C   2 - C   3          0.03201     0.26192   
   185. BD*(   1) C   2 - H  13          0.02790     0.26084   
   186. BD*(   1) C   3 - C   4          0.01086     0.38475   
   187. BD*(   2) C   3 - C   4          0.14564    -0.15660  192(v),183(v),207(v),72(g)
                                                    197(r),64(g)
   188. BD*(   1) C   3 - C  12          0.01591     0.33095   
   189. BD*(   1) C   4 - C   5          0.00824     0.37284   
   190. BD*(   1) C   4 - H  14          0.00817     0.31222   
   191. BD*(   1) C   5 - C   6          0.00689     0.39957   
   192. BD*(   2) C   5 - C   6          0.12449    -0.15686  187(v),197(v),81(g),91(g)
                                                    207(r)
   193. BD*(   1) C   5 - H  15          0.00666     0.30663   
   194. BD*(   1) C   6 - C   7          0.01200     0.34495   
   195. BD*(   1) C   6 - H  16          0.00667     0.28563   
   196. BD*(   1) C   7 - C   8          0.01202     0.34307   
   197. BD*(   2) C   7 - C   8          0.23363    -0.16860  207(v),202(v),192(v),107(g)
                                                    187(r),100(g),99(g),89(v)
                                                    118(v)
   198. BD*(   1) C   7 - C  12          0.01820     0.33301   
   199. BD*(   1) C   8 - C   9          0.00670     0.40417   
   200. BD*(   1) C   8 - H  17          0.00670     0.28657   
   201. BD*(   1) C   9 - C  10          0.00889     0.35922   
   202. BD*(   2) C   9 - C  10          0.19803    -0.16170  197(v),207(v),116(g),126(g)
                                                    136(v),109(v)
   203. BD*(   1) C   9 - H  18          0.00644     0.30574   
   204. BD*(   1) C  10 - C  11          0.00703     0.40126   
   205. BD*(   1) C  10 - H  19          0.00636     0.30553   
   206. BD*(   1) C  11 - C  12          0.01263     0.33943   
   207. BD*(   2) C  11 - C  12          0.22929    -0.16947  197(v),202(v),187(v),145(g)
                                                    134(g),192(r),183(r),127(v)
                                                    63(v)
   208. BD*(   1) C  11 - H  20          0.00728     0.28972   
       -------------------------------
              Total Lewis   39.70999  ( 96.8536%)
        Valence non-Lewis    1.20384  (  2.9362%)
        Rydberg non-Lewis    0.08617  (  0.2102%)
       -------------------------------
            Total unit  1   41.00000  (100.0000%)
           Charge unit  1    0.00000


 ***************************************************
 *******         Beta  spin orbitals         *******
 ***************************************************


 NATURAL POPULATIONS:  Natural atomic orbital occupancies 
                                                          
   NAO  Atom  No  lang   Type(AO)    Occupancy      Energy
 ----------------------------------------------------------
     1    O    1  S      Cor( 1S)     0.99988     -19.05197
     2    O    1  S      Val( 2S)     0.85023      -1.02197
     3    O    1  S      Ryd( 3S)     0.00091       1.27074
     4    O    1  px     Val( 2p)     0.80032      -0.46819
     5    O    1  px     Ryd( 3p)     0.00036       0.88599
     6    O    1  py     Val( 2p)     0.93871      -0.42266
     7    O    1  py     Ryd( 3p)     0.00172       1.04363
     8    O    1  pz     Val( 2p)     0.57917      -0.38921
     9    O    1  pz     Ryd( 3p)     0.00011       0.88031
    10    O    1  dxy    Ryd( 3d)     0.00083       2.79693
    11    O    1  dxz    Ryd( 3d)     0.00096       2.70088
    12    O    1  dyz    Ryd( 3d)     0.00000       2.48599
    13    O    1  dx2y2  Ryd( 3d)     0.00060       3.09577
    14    O    1  dz2    Ryd( 3d)     0.00018       2.71446

    15    C    2  S      Cor( 1S)     0.99965     -10.32773
    16    C    2  S      Val( 2S)     0.45188      -0.34150
    17    C    2  S      Ryd( 3S)     0.00403       0.37000
    18    C    2  px     Val( 2p)     0.40969      -0.16561
    19    C    2  px     Ryd( 3p)     0.00836       0.47640
    20    C    2  py     Val( 2p)     0.54556      -0.22090
    21    C    2  py     Ryd( 3p)     0.00140       0.60395
    22    C    2  pz     Val( 2p)     0.39691      -0.29329
    23    C    2  pz     Ryd( 3p)     0.00048       0.34107
    24    C    2  dxy    Ryd( 3d)     0.00218       2.24468
    25    C    2  dxz    Ryd( 3d)     0.00108       1.78038
    26    C    2  dyz    Ryd( 3d)     0.00013       1.67803
    27    C    2  dx2y2  Ryd( 3d)     0.00091       2.30756
    28    C    2  dz2    Ryd( 3d)     0.00028       1.97980

    29    C    3  S      Cor( 1S)     0.99941     -10.27172
    30    C    3  S      Val( 2S)     0.44700      -0.31550
    31    C    3  S      Ryd( 3S)     0.00116       0.40697
    32    C    3  px     Val( 2p)     0.54257      -0.24978
    33    C    3  px     Ryd( 3p)     0.00268       0.85789
    34    C    3  py     Val( 2p)     0.55772      -0.26801
    35    C    3  py     Ryd( 3p)     0.00268       0.86234
    36    C    3  pz     Val( 2p)     0.33497      -0.27527
    37    C    3  pz     Ryd( 3p)     0.00025       0.45784
    38    C    3  dxy    Ryd( 3d)     0.00045       2.23620
    39    C    3  dxz    Ryd( 3d)     0.00028       1.71265
    40    C    3  dyz    Ryd( 3d)     0.00021       1.70059
    41    C    3  dx2y2  Ryd( 3d)     0.00040       2.24614
    42    C    3  dz2    Ryd( 3d)     0.00028       2.00898

    43    C    4  S      Cor( 1S)     0.99946     -10.25909
    44    C    4  S      Val( 2S)     0.47976      -0.33401
    45    C    4  S      Ryd( 3S)     0.00086       0.41132
    46    C    4  px     Val( 2p)     0.61335      -0.25262
    47    C    4  px     Ryd( 3p)     0.00377       0.87492
    48    C    4  py     Val( 2p)     0.52892      -0.22397
    49    C    4  py     Ryd( 3p)     0.00240       0.51380
    50    C    4  pz     Val( 2p)     0.41190      -0.28613
    51    C    4  pz     Ryd( 3p)     0.00025       0.38754
    52    C    4  dxy    Ryd( 3d)     0.00040       2.25116
    53    C    4  dxz    Ryd( 3d)     0.00025       1.71777
    54    C    4  dyz    Ryd( 3d)     0.00013       1.75059
    55    C    4  dx2y2  Ryd( 3d)     0.00037       2.33898
    56    C    4  dz2    Ryd( 3d)     0.00021       2.02986

    57    C    5  S      Cor( 1S)     0.99947     -10.26045
    58    C    5  S      Val( 2S)     0.48107      -0.33750
    59    C    5  S      Ryd( 3S)     0.00054       0.41661
    60    C    5  px     Val( 2p)     0.54354      -0.22914
    61    C    5  px     Ryd( 3p)     0.00222       0.53713
    62    C    5  py     Val( 2p)     0.59369      -0.24550
    63    C    5  py     Ryd( 3p)     0.00316       0.78922
    64    C    5  pz     Val( 2p)     0.43090      -0.28656
    65    C    5  pz     Ryd( 3p)     0.00025       0.38299
    66    C    5  dxy    Ryd( 3d)     0.00037       2.29165
    67    C    5  dxz    Ryd( 3d)     0.00011       1.74684
    68    C    5  dyz    Ryd( 3d)     0.00027       1.71834
    69    C    5  dx2y2  Ryd( 3d)     0.00042       2.27647
    70    C    5  dz2    Ryd( 3d)     0.00021       2.04041

    71    C    6  S      Cor( 1S)     0.99946     -10.27212
    72    C    6  S      Val( 2S)     0.47442      -0.33687
    73    C    6  S      Ryd( 3S)     0.00084       0.41533
    74    C    6  px     Val( 2p)     0.55845      -0.24116
    75    C    6  px     Ryd( 3p)     0.00251       0.64307
    76    C    6  py     Val( 2p)     0.56993      -0.24197
    77    C    6  py     Ryd( 3p)     0.00262       0.70884
    78    C    6  pz     Val( 2p)     0.30892      -0.27716
    79    C    6  pz     Ryd( 3p)     0.00017       0.37969
    80    C    6  dxy    Ryd( 3d)     0.00040       2.31475
    81    C    6  dxz    Ryd( 3d)     0.00026       1.73648
    82    C    6  dyz    Ryd( 3d)     0.00020       1.72072
    83    C    6  dx2y2  Ryd( 3d)     0.00038       2.25685
    84    C    6  dz2    Ryd( 3d)     0.00026       2.02559

    85    C    7  S      Cor( 1S)     0.99943     -10.26114
    86    C    7  S      Val( 2S)     0.43020      -0.29945
    87    C    7  S      Ryd( 3S)     0.00101       0.40177
    88    C    7  px     Val( 2p)     0.55271      -0.26293
    89    C    7  px     Ryd( 3p)     0.00246       0.90284
    90    C    7  py     Val( 2p)     0.54903      -0.25813
    91    C    7  py     Ryd( 3p)     0.00234       0.88247
    92    C    7  pz     Val( 2p)     0.52823      -0.30266
    93    C    7  pz     Ryd( 3p)     0.00035       0.45542
    94    C    7  dxy    Ryd( 3d)     0.00041       2.27037
    95    C    7  dxz    Ryd( 3d)     0.00019       1.70743
    96    C    7  dyz    Ryd( 3d)     0.00023       1.71073
    97    C    7  dx2y2  Ryd( 3d)     0.00042       2.25635
    98    C    7  dz2    Ryd( 3d)     0.00020       2.00957

    99    C    8  S      Cor( 1S)     0.99945     -10.26937
   100    C    8  S      Val( 2S)     0.47342      -0.33409
   101    C    8  S      Ryd( 3S)     0.00086       0.41236
   102    C    8  px     Val( 2p)     0.54250      -0.23003
   103    C    8  px     Ryd( 3p)     0.00217       0.58135
   104    C    8  py     Val( 2p)     0.58547      -0.25123
   105    C    8  py     Ryd( 3p)     0.00301       0.76959
   106    C    8  pz     Val( 2p)     0.31101      -0.27496
   107    C    8  pz     Ryd( 3p)     0.00018       0.37941
   108    C    8  dxy    Ryd( 3d)     0.00037       2.33375
   109    C    8  dxz    Ryd( 3d)     0.00024       1.73249
   110    C    8  dyz    Ryd( 3d)     0.00022       1.73009
   111    C    8  dx2y2  Ryd( 3d)     0.00040       2.24490
   112    C    8  dz2    Ryd( 3d)     0.00027       2.02975

   113    C    9  S      Cor( 1S)     0.99947     -10.26181
   114    C    9  S      Val( 2S)     0.48248      -0.34023
   115    C    9  S      Ryd( 3S)     0.00058       0.40495
   116    C    9  px     Val( 2p)     0.60689      -0.25025
   117    C    9  px     Ryd( 3p)     0.00331       0.84957
   118    C    9  py     Val( 2p)     0.52994      -0.22580
   119    C    9  py     Ryd( 3p)     0.00199       0.46683
   120    C    9  pz     Val( 2p)     0.42162      -0.28565
   121    C    9  pz     Ryd( 3p)     0.00024       0.38228
   122    C    9  dxy    Ryd( 3d)     0.00040       2.23708
   123    C    9  dxz    Ryd( 3d)     0.00026       1.71646
   124    C    9  dyz    Ryd( 3d)     0.00012       1.74586
   125    C    9  dx2y2  Ryd( 3d)     0.00039       2.32438
   126    C    9  dz2    Ryd( 3d)     0.00022       2.03557

   127    C   10  S      Cor( 1S)     0.99948     -10.26304
   128    C   10  S      Val( 2S)     0.48269      -0.34165
   129    C   10  S      Ryd( 3S)     0.00062       0.40586
   130    C   10  px     Val( 2p)     0.54480      -0.22983
   131    C   10  px     Ryd( 3p)     0.00218       0.53822
   132    C   10  py     Val( 2p)     0.59181      -0.24708
   133    C   10  py     Ryd( 3p)     0.00318       0.78310
   134    C   10  pz     Val( 2p)     0.43057      -0.28822
   135    C   10  pz     Ryd( 3p)     0.00026       0.38209
   136    C   10  dxy    Ryd( 3d)     0.00037       2.29142
   137    C   10  dxz    Ryd( 3d)     0.00012       1.74578
   138    C   10  dyz    Ryd( 3d)     0.00025       1.71305
   139    C   10  dx2y2  Ryd( 3d)     0.00041       2.27064
   140    C   10  dz2    Ryd( 3d)     0.00021       2.03428

   141    C   11  S      Cor( 1S)     0.99946     -10.27002
   142    C   11  S      Val( 2S)     0.47018      -0.33274
   143    C   11  S      Ryd( 3S)     0.00080       0.40236
   144    C   11  px     Val( 2p)     0.55634      -0.24397
   145    C   11  px     Ryd( 3p)     0.00232       0.64397
   146    C   11  py     Val( 2p)     0.57342      -0.24064
   147    C   11  py     Ryd( 3p)     0.00255       0.76490
   148    C   11  pz     Val( 2p)     0.31138      -0.27633
   149    C   11  pz     Ryd( 3p)     0.00018       0.38418
   150    C   11  dxy    Ryd( 3d)     0.00039       2.31508
   151    C   11  dxz    Ryd( 3d)     0.00026       1.73649
   152    C   11  dyz    Ryd( 3d)     0.00020       1.72841
   153    C   11  dx2y2  Ryd( 3d)     0.00037       2.28591
   154    C   11  dz2    Ryd( 3d)     0.00027       2.02830

   155    C   12  S      Cor( 1S)     0.99943     -10.26549
   156    C   12  S      Val( 2S)     0.42710      -0.29696
   157    C   12  S      Ryd( 3S)     0.00108       0.41242
   158    C   12  px     Val( 2p)     0.55002      -0.25982
   159    C   12  px     Ryd( 3p)     0.00219       0.92310
   160    C   12  py     Val( 2p)     0.55167      -0.26139
   161    C   12  py     Ryd( 3p)     0.00248       0.90636
   162    C   12  pz     Val( 2p)     0.52455      -0.30453
   163    C   12  pz     Ryd( 3p)     0.00043       0.46377
   164    C   12  dxy    Ryd( 3d)     0.00040       2.27523
   165    C   12  dxz    Ryd( 3d)     0.00017       1.70747
   166    C   12  dyz    Ryd( 3d)     0.00023       1.70275
   167    C   12  dx2y2  Ryd( 3d)     0.00040       2.23692
   168    C   12  dz2    Ryd( 3d)     0.00021       2.00903

   169    H   13  S      Val( 1S)     0.42292      -0.12841
   170    H   13  S      Ryd( 2S)     0.00153       0.26541
   171    H   13  px     Ryd( 2p)     0.00007       1.81354
   172    H   13  py     Ryd( 2p)     0.00045       2.08548
   173    H   13  pz     Ryd( 2p)     0.00002       1.46447

   174    H   14  S      Val( 1S)     0.36113      -0.06325
   175    H   14  S      Ryd( 2S)     0.00190       0.20191
   176    H   14  px     Ryd( 2p)     0.00045       2.23209
   177    H   14  py     Ryd( 2p)     0.00004       1.84428
   178    H   14  pz     Ryd( 2p)     0.00004       1.49848

   179    H   15  S      Val( 1S)     0.36711      -0.07220
   180    H   15  S      Ryd( 2S)     0.00070       0.17666
   181    H   15  px     Ryd( 2p)     0.00012       1.89850
   182    H   15  py     Ryd( 2p)     0.00036       2.14688
   183    H   15  pz     Ryd( 2p)     0.00005       1.48502

   184    H   16  S      Val( 1S)     0.37434      -0.09435
   185    H   16  S      Ryd( 2S)     0.00082       0.17694
   186    H   16  px     Ryd( 2p)     0.00016       1.95606
   187    H   16  py     Ryd( 2p)     0.00033       2.07063
   188    H   16  pz     Ryd( 2p)     0.00004       1.47697

   189    H   17  S      Val( 1S)     0.37465      -0.09358
   190    H   17  S      Ryd( 2S)     0.00083       0.17734
   191    H   17  px     Ryd( 2p)     0.00018       1.92903
   192    H   17  py     Ryd( 2p)     0.00031       2.08933
   193    H   17  pz     Ryd( 2p)     0.00004       1.47728

   194    H   18  S      Val( 1S)     0.36809      -0.07426
   195    H   18  S      Ryd( 2S)     0.00069       0.17450
   196    H   18  px     Ryd( 2p)     0.00044       2.21121
   197    H   18  py     Ryd( 2p)     0.00004       1.82347
   198    H   18  pz     Ryd( 2p)     0.00005       1.48269

   199    H   19  S      Val( 1S)     0.36816      -0.07470
   200    H   19  S      Ryd( 2S)     0.00070       0.17564
   201    H   19  px     Ryd( 2p)     0.00012       1.89722
   202    H   19  py     Ryd( 2p)     0.00036       2.13915
   203    H   19  pz     Ryd( 2p)     0.00005       1.48192

   204    H   20  S      Val( 1S)     0.37738      -0.09561
   205    H   20  S      Ryd( 2S)     0.00110       0.22537
   206    H   20  px     Ryd( 2p)     0.00015       1.94515
   207    H   20  py     Ryd( 2p)     0.00034       2.09630
   208    H   20  pz     Ryd( 2p)     0.00004       1.47676


 Summary of Natural Population Analysis:                  
                                                          
                                       Natural Population 
                Natural  -----------------------------------------------
    Atom  No    Charge         Core      Valence    Rydberg      Total
 -----------------------------------------------------------------------
      O    1   -0.17396      0.99988     3.16843    0.00566     4.17396
      C    2    0.17746      0.99965     1.80405    0.01884     2.82254
      C    3    0.10995      0.99941     1.88226    0.00838     2.89005
      C    4   -0.04202      0.99946     2.03392    0.00864     3.04202
      C    5   -0.05622      0.99947     2.04920    0.00754     3.05622
      C    6    0.08117      0.99946     1.91172    0.00765     2.91883
      C    7   -0.06721      0.99943     2.06017    0.00761     3.06721
      C    8    0.08043      0.99945     1.91240    0.00771     2.91957
      C    9   -0.04790      0.99947     2.04093    0.00750     3.04790
      C   10   -0.05694      0.99948     2.04987    0.00759     3.05694
      C   11    0.08189      0.99946     1.91132    0.00733     2.91811
      C   12   -0.06034      0.99943     2.05334    0.00757     3.06034
      H   13    0.07502      0.00000     0.42292    0.00206     0.42498
      H   14    0.13643      0.00000     0.36113    0.00244     0.36357
      H   15    0.13166      0.00000     0.36711    0.00123     0.36834
      H   16    0.12431      0.00000     0.37434    0.00136     0.37569
      H   17    0.12398      0.00000     0.37465    0.00137     0.37602
      H   18    0.13070      0.00000     0.36809    0.00122     0.36930
      H   19    0.13061      0.00000     0.36816    0.00123     0.36939
      H   20    0.12098      0.00000     0.37738    0.00164     0.37902
 =======================================================================
   * Total *    1.00000     11.99405    27.89137    0.11458    40.00000

                                 Natural Population      
 --------------------------------------------------------
   Core                      11.99405 ( 99.9504% of  12)
   Valence                   27.89137 ( 99.6120% of  28)
   Natural Minimal Basis     39.88542 ( 99.7135% of  40)
   Natural Rydberg Basis      0.11458 (  0.2865% of  40)
 --------------------------------------------------------

    Atom  No          Natural Electron Configuration
 ----------------------------------------------------------------------------
      O    1      [core]2S( 0.85)2p( 2.32)
      C    2      [core]2S( 0.45)2p( 1.35)3p( 0.01)
      C    3      [core]2S( 0.45)2p( 1.44)3p( 0.01)
      C    4      [core]2S( 0.48)2p( 1.55)3p( 0.01)
      C    5      [core]2S( 0.48)2p( 1.57)3p( 0.01)
      C    6      [core]2S( 0.47)2p( 1.44)3p( 0.01)
      C    7      [core]2S( 0.43)2p( 1.63)3p( 0.01)
      C    8      [core]2S( 0.47)2p( 1.44)3p( 0.01)
      C    9      [core]2S( 0.48)2p( 1.56)3p( 0.01)
      C   10      [core]2S( 0.48)2p( 1.57)3p( 0.01)
      C   11      [core]2S( 0.47)2p( 1.44)3p( 0.01)
      C   12      [core]2S( 0.43)2p( 1.63)3p( 0.01)
      H   13            1S( 0.42)
      H   14            1S( 0.36)
      H   15            1S( 0.37)
      H   16            1S( 0.37)
      H   17            1S( 0.37)
      H   18            1S( 0.37)
      H   19            1S( 0.37)
      H   20            1S( 0.38)


 NATURAL BOND ORBITAL ANALYSIS, beta spin orbitals:

                       Occupancies       Lewis Structure    Low   High
           Occ.    -------------------  -----------------   occ   occ
  Cycle   Thresh.   Lewis   Non-Lewis     CR  BD  3C  LP    (L)   (NL)   Dev
 =============================================================================
   1(1)    0.90    37.56608   2.43392     12  22   0   6     4      0    0.03
   2(2)    0.90    37.56608   2.43392     12  22   0   6     4      0    0.03
   3(1)    0.80    37.56608   2.43392     12  22   0   6     4      0    0.03
   4(2)    0.80    37.56608   2.43392     12  22   0   6     4      0    0.03
   5(1)    0.70    38.66934   1.33066     12  26   0   2     0      0    0.03
 -----------------------------------------------------------------------------

 Structure accepted: No low occupancy Lewis orbitals

 --------------------------------------------------------
   Core                     11.99406 ( 99.950% of  12)
   Valence Lewis            26.67528 ( 95.269% of  28)
  ==================       ============================
   Total Lewis              38.66934 ( 96.673% of  40)
  -----------------------------------------------------
   Valence non-Lewis         1.24886 (  3.122% of  40)
   Rydberg non-Lewis         0.08180 (  0.205% of  40)
  ==================       ============================
   Total non-Lewis           1.33066 (  3.327% of  40)
 --------------------------------------------------------


       (Occupancy)   Bond orbital/ Coefficients/ Hybrids
 ---------------------------------------------------------------------------------
     1. (0.99789) BD ( 1) O   1 - C   2  
                ( 66.09%)   0.8129* O   1 s( 42.63%)p 1.34( 57.28%)d 0.00(  0.09%)
                                            0.0000 -0.6523  0.0278  0.7538  0.0204
                                            0.0643  0.0040 -0.0000 -0.0000 -0.0035
                                            0.0000  0.0000 -0.0267  0.0135
                ( 33.91%)   0.5824* C   2 s( 31.39%)p 2.18( 68.36%)d 0.01(  0.25%)
                                           -0.0000 -0.5574  0.0571 -0.8188 -0.0741
                                           -0.0844  0.0216  0.0000  0.0000 -0.0113
                                            0.0000  0.0000 -0.0423  0.0238
     2. (0.95841) BD ( 2) O   1 - C   2  
                ( 59.70%)   0.7727* O   1 s(  0.00%)p 1.00( 99.83%)d 0.00(  0.17%)
                                            0.0000 -0.0000  0.0000  0.0000  0.0000
                                            0.0000 -0.0000  0.9991  0.0103 -0.0000
                                           -0.0407 -0.0019 -0.0000  0.0000
                ( 40.30%)   0.6348* C   2 s(  0.00%)p 1.00( 99.73%)d 0.00(  0.27%)
                                            0.0000  0.0000  0.0000  0.0000 -0.0000
                                           -0.0000  0.0000  0.9983 -0.0276  0.0000
                                            0.0500  0.0140  0.0000 -0.0000
     3. (0.98947) BD ( 1) C   2 - C   3  
                ( 46.23%)   0.6799* C   2 s( 36.89%)p 1.71( 63.05%)d 0.00(  0.06%)
                                            0.0003  0.6074 -0.0006 -0.4788 -0.0007
                                            0.6334 -0.0116  0.0000  0.0000 -0.0223
                                           -0.0000  0.0000 -0.0045 -0.0111
                ( 53.77%)   0.7333* C   3 s( 30.84%)p 2.24( 69.12%)d 0.00(  0.05%)
                                           -0.0000  0.5553  0.0018  0.5072 -0.0026
                                           -0.6587  0.0047  0.0000  0.0000 -0.0167
                                           -0.0000  0.0000 -0.0034 -0.0128
     4. (0.99327) BD ( 1) C   2 - H  13  
                ( 59.07%)   0.7686* C   2 s( 31.63%)p 2.16( 68.32%)d 0.00(  0.05%)
                                            0.0003 -0.5616 -0.0307  0.3040 -0.0356
                                            0.7678 -0.0014  0.0000  0.0000 -0.0169
                                           -0.0000 -0.0000  0.0117  0.0070
                ( 40.93%)   0.6397* H  13 s( 99.90%)p 0.00(  0.10%)
                                           -0.9995  0.0100 -0.0076 -0.0301 -0.0000
     5. (0.98673) BD ( 1) C   3 - C   4  
                ( 51.14%)   0.7151* C   3 s( 34.56%)p 1.89( 65.39%)d 0.00(  0.05%)
                                           -0.0001  0.5878  0.0096  0.3204  0.0213
                                            0.7421 -0.0041 -0.0000  0.0000  0.0118
                                           -0.0000 -0.0000 -0.0119 -0.0145
                ( 48.86%)   0.6990* C   4 s( 35.04%)p 1.85( 64.90%)d 0.00(  0.06%)
                                            0.0001  0.5919  0.0069 -0.3216  0.0202
                                           -0.7383 -0.0113  0.0000 -0.0000  0.0161
                                           -0.0000 -0.0000 -0.0109 -0.0139
     6. (0.98504) BD ( 1) C   3 - C  12  
                ( 49.08%)   0.7006* C   3 s( 34.51%)p 1.90( 65.44%)d 0.00(  0.05%)
                                           -0.0000  0.5874  0.0037 -0.7998  0.0132
                                           -0.1205 -0.0106  0.0000 -0.0000  0.0033
                                           -0.0000  0.0000  0.0160 -0.0143
                ( 50.92%)   0.7136* C  12 s( 33.73%)p 1.96( 66.23%)d 0.00(  0.04%)
                                            0.0000  0.5808  0.0015  0.8110 -0.0099
                                            0.0656 -0.0136  0.0000 -0.0000  0.0032
                                            0.0000 -0.0000  0.0163 -0.0119
     7. (0.71369) BD ( 2) C   3 - C  12  
                ( 33.30%)   0.5771* C   3 s(  0.00%)p 1.00( 99.95%)d 0.00(  0.05%)
                                            0.0000 -0.0000 -0.0000  0.0000 -0.0000
                                            0.0000 -0.0000  0.9995  0.0224  0.0000
                                           -0.0228 -0.0009 -0.0000 -0.0000
                ( 66.70%)   0.8167* C  12 s(  0.00%)p 1.00(100.00%)d 0.00(  0.00%)
                                           -0.0000 -0.0000 -0.0000  0.0000 -0.0000
                                            0.0000  0.0000  0.9999  0.0137  0.0000
                                            0.0051 -0.0033  0.0000  0.0000
     8. (0.98936) BD ( 1) C   4 - C   5  
                ( 50.22%)   0.7087* C   4 s( 35.26%)p 1.83( 64.69%)d 0.00(  0.05%)
                                            0.0001  0.5937  0.0117 -0.4435  0.0330
                                            0.6696  0.0273  0.0000 -0.0000 -0.0179
                                           -0.0000  0.0000 -0.0030 -0.0114
                ( 49.78%)   0.7055* C   5 s( 34.77%)p 1.87( 65.18%)d 0.00(  0.05%)
                                            0.0000  0.5896  0.0056  0.4807  0.0369
                                           -0.6473  0.0188 -0.0000  0.0000 -0.0155
                                           -0.0000  0.0000 -0.0093 -0.0119
     9. (0.79299) BD ( 2) C   4 - C   5  
                ( 48.72%)   0.6980* C   4 s(  0.00%)p 1.00( 99.93%)d 0.00(  0.07%)
                                            0.0000  0.0000  0.0000  0.0000 -0.0000
                                           -0.0000  0.0000  0.9997 -0.0014  0.0000
                                           -0.0247  0.0078 -0.0000  0.0000
                ( 51.28%)   0.7161* C   5 s(  0.00%)p 1.00( 99.93%)d 0.00(  0.07%)
                                           -0.0000 -0.0000  0.0000  0.0000 -0.0000
                                           -0.0000  0.0000  0.9996 -0.0098 -0.0000
                                           -0.0025 -0.0257 -0.0000 -0.0000
    10. (0.98837) BD ( 1) C   4 - H  14  
                ( 63.96%)   0.7997* C   4 s( 29.61%)p 2.38( 70.36%)d 0.00(  0.03%)
                                           -0.0003  0.5440 -0.0139  0.8357 -0.0115
                                            0.0716  0.0068 -0.0000 -0.0000  0.0006
                                           -0.0000 -0.0000  0.0134 -0.0096
                ( 36.04%)   0.6004* H  14 s( 99.89%)p 0.00(  0.11%)
                                            0.9994 -0.0057 -0.0333 -0.0019  0.0000
    11. (0.99003) BD ( 1) C   5 - C   6  
                ( 49.67%)   0.7048* C   5 s( 35.49%)p 1.82( 64.45%)d 0.00(  0.06%)
                                            0.0000  0.5956  0.0122 -0.8001 -0.0148
                                           -0.0513  0.0393  0.0000  0.0000  0.0061
                                           -0.0000 -0.0000  0.0185 -0.0134
                ( 50.33%)   0.7094* C   6 s( 36.32%)p 1.75( 63.62%)d 0.00(  0.06%)
                                            0.0001  0.6024  0.0167  0.7911  0.0050
                                            0.0929  0.0411  0.0000  0.0000  0.0012
                                           -0.0000  0.0000  0.0188 -0.0141
    12. (0.98939) BD ( 1) C   5 - H  15  
                ( 63.29%)   0.7955* C   5 s( 29.64%)p 2.37( 70.34%)d 0.00(  0.03%)
                                           -0.0003  0.5442 -0.0136  0.3558 -0.0030
                                            0.7594 -0.0103  0.0000 -0.0000  0.0096
                                            0.0000  0.0000 -0.0091 -0.0097
                ( 36.71%)   0.6059* H  15 s( 99.89%)p 0.00(  0.11%)
                                            0.9995 -0.0022 -0.0142 -0.0292 -0.0000
    13. (0.98655) BD ( 1) C   6 - C   7  
                ( 48.18%)   0.6941* C   6 s( 34.76%)p 1.88( 65.18%)d 0.00(  0.05%)
                                            0.0001  0.5896  0.0042 -0.3650 -0.0202
                                           -0.7197  0.0126 -0.0000  0.0000  0.0126
                                            0.0000  0.0000 -0.0130 -0.0144
                ( 51.82%)   0.7199* C   7 s( 33.46%)p 1.99( 66.50%)d 0.00(  0.04%)
                                            0.0000  0.5785  0.0034  0.3514 -0.0207
                                            0.7355  0.0076  0.0000  0.0000  0.0129
                                            0.0000  0.0000 -0.0102 -0.0117
    14. (0.71733) BD ( 2) C   6 - C   7  
                ( 31.65%)   0.5626* C   6 s(  0.00%)p 1.00( 99.91%)d 0.00(  0.09%)
                                            0.0000  0.0000  0.0000 -0.0000  0.0000
                                           -0.0000  0.0000  0.9995  0.0146 -0.0000
                                           -0.0036 -0.0291 -0.0000 -0.0000
                ( 68.35%)   0.8267* C   7 s(  0.00%)p 1.00(100.00%)d 0.00(  0.00%)
                                           -0.0000  0.0000 -0.0000 -0.0000 -0.0000
                                           -0.0000  0.0000  0.9999  0.0089 -0.0000
                                           -0.0009  0.0069  0.0000 -0.0000
    15. (0.98942) BD ( 1) C   6 - H  16  
                ( 62.55%)   0.7909* C   6 s( 28.81%)p 2.47( 71.16%)d 0.00(  0.03%)
                                           -0.0003  0.5366 -0.0125 -0.4891  0.0142
                                            0.6872 -0.0016  0.0000 -0.0000 -0.0138
                                           -0.0000  0.0000 -0.0046 -0.0112
                ( 37.45%)   0.6119* H  16 s( 99.89%)p 0.00(  0.11%)
                                            0.9995 -0.0015  0.0176 -0.0274 -0.0000
    16. (0.98636) BD ( 1) C   7 - C   8  
                ( 51.89%)   0.7204* C   7 s( 33.56%)p 1.98( 66.40%)d 0.00(  0.04%)
                                            0.0000  0.5793  0.0034 -0.8117  0.0014
                                           -0.0680  0.0215 -0.0000 -0.0000  0.0029
                                            0.0000  0.0000  0.0161 -0.0116
                ( 48.11%)   0.6936* C   8 s( 34.60%)p 1.89( 65.34%)d 0.00(  0.05%)
                                            0.0001  0.5882  0.0040  0.8034 -0.0046
                                            0.0864  0.0234  0.0000 -0.0000  0.0006
                                            0.0000 -0.0000  0.0181 -0.0145
    17. (0.98190) BD ( 1) C   7 - C  12  
                ( 49.80%)   0.7057* C   7 s( 32.86%)p 2.04( 67.10%)d 0.00(  0.04%)
                                           -0.0001  0.5732 -0.0058  0.4658 -0.0075
                                           -0.6737  0.0086 -0.0000 -0.0000 -0.0148
                                            0.0000  0.0000 -0.0053 -0.0123
                ( 50.20%)   0.7085* C  12 s( 32.60%)p 2.07( 67.36%)d 0.00(  0.04%)
                                           -0.0001  0.5709 -0.0037 -0.4637  0.0050
                                            0.6771 -0.0093 -0.0000  0.0000 -0.0147
                                           -0.0000 -0.0000 -0.0056 -0.0123
    18. (0.99005) BD ( 1) C   8 - C   9  
                ( 50.31%)   0.7093* C   8 s( 36.37%)p 1.75( 63.58%)d 0.00(  0.06%)
                                            0.0001  0.6028  0.0175 -0.3659 -0.0404
                                           -0.7072  0.0089 -0.0000 -0.0000  0.0133
                                            0.0000  0.0000 -0.0134 -0.0143
                ( 49.69%)   0.7049* C   9 s( 35.72%)p 1.80( 64.22%)d 0.00(  0.06%)
                                            0.0000  0.5975  0.0119  0.3294 -0.0310
                                            0.7294  0.0274  0.0000 -0.0000  0.0168
                                            0.0000  0.0000 -0.0099 -0.0136
    19. (0.98932) BD ( 1) C   8 - H  17  
                ( 62.52%)   0.7907* C   8 s( 28.92%)p 2.46( 71.04%)d 0.00(  0.03%)
                                           -0.0003  0.5376 -0.0129 -0.4686 -0.0036
                                            0.7005 -0.0139 -0.0000 -0.0000 -0.0133
                                            0.0000 -0.0000 -0.0056 -0.0113
                ( 37.48%)   0.6122* H  17 s( 99.89%)p 0.00(  0.11%)
                                            0.9995 -0.0014  0.0193 -0.0262  0.0000
    20. (0.98945) BD ( 1) C   9 - C  10  
                ( 49.95%)   0.7068* C   9 s( 34.58%)p 1.89( 65.37%)d 0.00(  0.05%)
                                            0.0000  0.5880  0.0060  0.4368 -0.0300
                                           -0.6791 -0.0287  0.0000 -0.0000 -0.0176
                                            0.0000 -0.0000 -0.0031 -0.0120
                ( 50.05%)   0.7074* C  10 s( 34.75%)p 1.88( 65.21%)d 0.00(  0.05%)
                                            0.0000  0.5894  0.0056 -0.4722 -0.0376
                                            0.6538 -0.0175 -0.0000 -0.0000 -0.0152
                                            0.0000 -0.0000 -0.0093 -0.0118
    21. (0.79418) BD ( 2) C   9 - C  10  
                ( 49.39%)   0.7028* C   9 s(  0.00%)p 1.00( 99.93%)d 0.00(  0.07%)
                                           -0.0000  0.0000  0.0000 -0.0000  0.0000
                                            0.0000 -0.0000  0.9996 -0.0097  0.0000
                                            0.0247 -0.0069 -0.0000  0.0000
                ( 50.61%)   0.7114* C  10 s(  0.00%)p 1.00( 99.94%)d 0.00(  0.06%)
                                            0.0000  0.0000  0.0000 -0.0000  0.0000
                                            0.0000 -0.0000  0.9996 -0.0100 -0.0000
                                            0.0028  0.0247 -0.0000 -0.0000
    22. (0.98940) BD ( 1) C   9 - H  18  
                ( 63.17%)   0.7948* C   9 s( 29.60%)p 2.38( 70.37%)d 0.00(  0.03%)
                                            0.0003 -0.5439  0.0133  0.8361 -0.0110
                                            0.0673  0.0006  0.0000 -0.0000 -0.0013
                                           -0.0000 -0.0000 -0.0133  0.0097
                ( 36.83%)   0.6069* H  18 s( 99.89%)p 0.00(  0.11%)
                                           -0.9995  0.0021 -0.0324 -0.0028 -0.0000
    23. (0.98985) BD ( 1) C  10 - C  11  
                ( 49.61%)   0.7043* C  10 s( 35.79%)p 1.79( 64.16%)d 0.00(  0.06%)
                                            0.0000  0.5981  0.0119  0.7991  0.0136
                                            0.0376 -0.0384  0.0000  0.0000  0.0052
                                            0.0000  0.0000  0.0187 -0.0133
                ( 50.39%)   0.7099* C  11 s( 36.37%)p 1.75( 63.58%)d 0.00(  0.06%)
                                            0.0001  0.6028  0.0176 -0.7940 -0.0078
                                           -0.0608 -0.0390 -0.0000  0.0000 -0.0001
                                            0.0000 -0.0000  0.0186 -0.0144
    24. (0.98939) BD ( 1) C  10 - H  19  
                ( 63.16%)   0.7947* C  10 s( 29.37%)p 2.40( 70.61%)d 0.00(  0.03%)
                                            0.0003 -0.5417  0.0132  0.3693 -0.0033
                                            0.7547 -0.0107 -0.0000  0.0000 -0.0101
                                            0.0000  0.0000  0.0091  0.0096
                ( 36.84%)   0.6070* H  19 s( 99.89%)p 0.00(  0.11%)
                                           -0.9995  0.0022 -0.0148 -0.0289  0.0000
    25. (0.98643) BD ( 1) C  11 - C  12  
                ( 48.09%)   0.6935* C  11 s( 34.51%)p 1.90( 65.44%)d 0.00(  0.05%)
                                            0.0000  0.5874  0.0032  0.3923  0.0165
                                            0.7071 -0.0129 -0.0000  0.0000  0.0138
                                           -0.0000 -0.0000 -0.0115 -0.0147
                ( 51.91%)   0.7205* C  12 s( 33.60%)p 1.97( 66.36%)d 0.00(  0.04%)
                                           -0.0000  0.5797  0.0034 -0.3558  0.0145
                                           -0.7326 -0.0063  0.0000  0.0000  0.0135
                                           -0.0000 -0.0000 -0.0094 -0.0117
    26. (0.98878) BD ( 1) C  11 - H  20  
                ( 62.26%)   0.7891* C  11 s( 29.01%)p 2.45( 70.95%)d 0.00(  0.04%)
                                            0.0003 -0.5385  0.0122 -0.4627  0.0168
                                            0.7037 -0.0002 -0.0000 -0.0000  0.0133
                                           -0.0000  0.0000  0.0064  0.0115
                ( 37.74%)   0.6143* H  20 s( 99.90%)p 0.00(  0.10%)
                                           -0.9995  0.0014  0.0147 -0.0282  0.0000
    27. (0.99988) CR ( 1) O   1           s(100.00%)p 0.00(  0.00%)
                                            1.0000 -0.0003 -0.0000 -0.0003 -0.0000
                                           -0.0000  0.0000  0.0000  0.0000  0.0000
                                           -0.0000  0.0000  0.0000 -0.0000
    28. (0.99965) CR ( 1) C   2           s(100.00%)p 0.00(  0.00%)
                                            1.0000 -0.0000  0.0000  0.0000  0.0000
                                           -0.0004  0.0000 -0.0000 -0.0000  0.0000
                                           -0.0000 -0.0000 -0.0000  0.0000
    29. (0.99941) CR ( 1) C   3           s(100.00%)
                                            1.0000  0.0001  0.0000  0.0000  0.0000
                                            0.0000 -0.0000 -0.0000 -0.0000  0.0000
                                            0.0000  0.0000 -0.0000 -0.0000
    30. (0.99946) CR ( 1) C   4           s(100.00%)p 0.00(  0.00%)
                                            1.0000  0.0001 -0.0000  0.0003 -0.0000
                                            0.0000  0.0000 -0.0000  0.0000  0.0000
                                           -0.0000 -0.0000  0.0000 -0.0000
    31. (0.99947) CR ( 1) C   5           s(100.00%)p 0.00(  0.00%)
                                            1.0000  0.0001 -0.0000  0.0001 -0.0000
                                            0.0002 -0.0000  0.0000 -0.0000  0.0000
                                            0.0000 -0.0000 -0.0000 -0.0000
    32. (0.99946) CR ( 1) C   6           s(100.00%)p 0.00(  0.00%)
                                            1.0000  0.0001 -0.0000 -0.0002  0.0000
                                            0.0003 -0.0000 -0.0000 -0.0000 -0.0000
                                            0.0000  0.0000 -0.0000 -0.0000
    33. (0.99943) CR ( 1) C   7           s(100.00%)
                                            1.0000  0.0001 -0.0000  0.0001 -0.0000
                                           -0.0001  0.0000  0.0000  0.0000 -0.0000
                                           -0.0000  0.0000 -0.0000 -0.0000
    34. (0.99946) CR ( 1) C   8           s(100.00%)p 0.00(  0.00%)
                                            1.0000  0.0001 -0.0000 -0.0002  0.0000
                                            0.0003 -0.0000 -0.0000  0.0000 -0.0000
                                           -0.0000 -0.0000 -0.0000 -0.0000
    35. (0.99947) CR ( 1) C   9           s(100.00%)p 0.00(  0.00%)
                                            1.0000  0.0001 -0.0000 -0.0003  0.0000
                                           -0.0000 -0.0000  0.0000 -0.0000  0.0000
                                            0.0000 -0.0000  0.0000 -0.0000
    36. (0.99948) CR ( 1) C  10           s(100.00%)p 0.00(  0.00%)
                                            1.0000  0.0001 -0.0000 -0.0001  0.0000
                                           -0.0002  0.0000 -0.0000  0.0000  0.0000
                                           -0.0000 -0.0000 -0.0000 -0.0000
    37. (0.99946) CR ( 1) C  11           s(100.00%)p 0.00(  0.00%)
                                            1.0000  0.0001 -0.0000  0.0002 -0.0000
                                           -0.0003  0.0000  0.0000  0.0000 -0.0000
                                            0.0000 -0.0000 -0.0000 -0.0000
    38. (0.99943) CR ( 1) C  12           s(100.00%)
                                            1.0000  0.0001 -0.0000 -0.0000  0.0000
                                            0.0000 -0.0000  0.0000  0.0000 -0.0000
                                            0.0000 -0.0000 -0.0000 -0.0000
    39. (0.99133) LP ( 1) O   1           s( 57.44%)p 0.74( 42.54%)d 0.00(  0.02%)
                                            0.0004  0.7577  0.0161  0.6497  0.0001
                                            0.0573 -0.0011 -0.0000 -0.0000 -0.0008
                                            0.0000 -0.0000 -0.0103  0.0075
    40. (0.94091) LP ( 2) O   1           s(  0.01%)p 1.00( 99.91%)d 0.00(  0.08%)
                                           -0.0000 -0.0014  0.0085 -0.0864  0.0029
                                            0.9956 -0.0175 -0.0000 -0.0000 -0.0288
                                            0.0000  0.0000  0.0038 -0.0014
    41. (0.31118) LP*( 1) C   8           s(  0.00%)p 1.00( 99.95%)d 0.00(  0.05%)
                                            0.0000 -0.0000 -0.0000 -0.0000 -0.0000
                                            0.0000  0.0000  0.9997  0.0070  0.0000
                                            0.0143 -0.0172 -0.0000  0.0000
    42. (0.31156) LP*( 1) C  11           s(  0.00%)p 1.00( 99.95%)d 0.00(  0.05%)
                                           -0.0000  0.0000  0.0000 -0.0000  0.0000
                                            0.0000 -0.0000  0.9997  0.0091 -0.0000
                                           -0.0108  0.0192 -0.0000 -0.0000
    43. (0.00149) RY*( 1) O   1           s(  1.29%)p74.69( 96.14%)d 2.00(  2.58%)
                                            0.0000 -0.0010  0.1134 -0.0024  0.1233
                                           -0.0140 -0.9726 -0.0000 -0.0000  0.1567
                                            0.0000 -0.0000 -0.0344 -0.0052
    44. (0.00010) RY*( 2) O   1           s( 51.54%)p 0.90( 46.22%)d 0.04(  2.24%)
                                            0.0000  0.0138  0.7178 -0.0335  0.6523
                                           -0.0039  0.1888  0.0000 -0.0000  0.1222
                                            0.0000 -0.0000 -0.0642 -0.0578
    45. (0.00006) RY*( 3) O   1           s(  0.00%)p 1.00( 96.17%)d 0.04(  3.83%)
    46. (0.00003) RY*( 4) O   1           s( 37.94%)p 1.13( 42.76%)d 0.51( 19.30%)
    47. (0.00000) RY*( 5) O   1           s(  2.57%)p 0.83(  2.12%)d37.14( 95.31%)
    48. (0.00000) RY*( 6) O   1           s(  0.00%)p 1.00(  3.04%)d31.91( 96.96%)
    49. (0.00000) RY*( 7) O   1           s(  0.00%)p 1.00(  0.96%)d99.99( 99.04%)
    50. (0.00000) RY*( 8) O   1           s(  5.97%)p 2.18( 13.00%)d13.57( 81.03%)
    51. (0.00000) RY*( 9) O   1           s(  0.62%)p 0.05(  0.03%)d99.99( 99.35%)
    52. (0.00671) RY*( 1) C   2           s( 15.62%)p 5.39( 84.12%)d 0.02(  0.26%)
                                           -0.0000  0.0595  0.3907  0.0662 -0.9077
                                           -0.0108 -0.1127 -0.0000  0.0000 -0.0402
                                           -0.0000  0.0000  0.0311  0.0076
    53. (0.00369) RY*( 2) C   2           s( 36.02%)p 0.23(  8.34%)d 1.54( 55.64%)
                                           -0.0000 -0.0072  0.6001  0.0164  0.2396
                                            0.0417 -0.1549 -0.0000 -0.0000  0.7232
                                            0.0000 -0.0000 -0.1824  0.0079
    54. (0.00115) RY*( 3) C   2           s(  5.61%)p15.25( 85.58%)d 1.57(  8.81%)
                                           -0.0000  0.0262  0.2354  0.0387 -0.0160
                                            0.0170  0.9240 -0.0000  0.0000 -0.0668
                                            0.0000  0.0000 -0.2892  0.0071
    55. (0.00052) RY*( 4) C   2           s(  0.00%)p 1.00( 48.39%)d 1.07( 51.61%)
                                           -0.0000 -0.0000  0.0000  0.0000  0.0000
                                           -0.0000 -0.0000  0.0498  0.6938 -0.0000
                                           -0.6771  0.2402 -0.0000  0.0000
    56. (0.00036) RY*( 5) C   2           s( 41.29%)p 0.35( 14.25%)d 1.08( 44.45%)
                                            0.0000 -0.0129  0.6425  0.0235  0.3320
                                            0.0058 -0.1781 -0.0000 -0.0000 -0.6596
                                            0.0000  0.0000  0.0911  0.0333
    57. (0.00003) RY*( 6) C   2           s(  0.00%)p 1.00( 46.25%)d 1.16( 53.75%)
    58. (0.00002) RY*( 7) C   2           s(  1.39%)p 5.74(  7.97%)d65.27( 90.64%)
    59. (0.00000) RY*( 8) C   2           s(  0.00%)p 1.00(  5.63%)d16.75( 94.37%)
    60. (0.00001) RY*( 9) C   2           s(  0.16%)p 0.08(  0.01%)d99.99( 99.83%)
    61. (0.00291) RY*( 1) C   3           s(  1.68%)p54.99( 92.49%)d 3.46(  5.82%)
                                            0.0000  0.0124  0.1291 -0.0140 -0.4795
                                            0.0143  0.8335  0.0000 -0.0000 -0.2177
                                            0.0000  0.0000 -0.1021 -0.0200
    62. (0.00249) RY*( 2) C   3           s(  7.02%)p12.90( 90.61%)d 0.34(  2.37%)
                                            0.0000  0.0100  0.2648 -0.0009 -0.8129
                                            0.0061 -0.4952 -0.0000  0.0000  0.1056
                                           -0.0000 -0.0000 -0.1117 -0.0071
    63. (0.00101) RY*( 3) C   3           s( 89.89%)p 0.08(  7.43%)d 0.03(  2.68%)
                                           -0.0000 -0.0139  0.9480  0.0032  0.2698
                                           -0.0088  0.0383  0.0000  0.0000  0.0430
                                            0.0000  0.0000  0.1553 -0.0281
    64. (0.00044) RY*( 4) C   3           s(  0.00%)p 1.00(  7.10%)d13.08( 92.90%)
                                            0.0000  0.0000 -0.0000  0.0000 -0.0000
                                           -0.0000 -0.0000  0.0256 -0.2652  0.0000
                                            0.8443  0.4649 -0.0000 -0.0000
    65. (0.00019) RY*( 5) C   3           s(  0.00%)p 1.00( 29.22%)d 2.42( 70.78%)
                                            0.0000  0.0000  0.0000  0.0000 -0.0000
                                            0.0000  0.0000  0.0006 -0.5405  0.0000
                                           -0.5297  0.6536  0.0000  0.0000
    66. (0.00012) RY*( 6) C   3           s(  0.00%)p 1.00( 63.74%)d 0.57( 36.26%)
                                           -0.0000 -0.0000 -0.0000 -0.0000  0.0000
                                            0.0000  0.0000 -0.0191  0.7981 -0.0000
                                           -0.0775  0.5972  0.0000 -0.0000
    67. (0.00012) RY*( 7) C   3           s(  1.31%)p 3.60(  4.73%)d71.56( 93.96%)
                                            0.0000 -0.0057  0.1144 -0.0173  0.1860
                                           -0.0054 -0.1110  0.0000 -0.0000 -0.3372
                                           -0.0000  0.0000 -0.9081 -0.0362
    68. (0.00006) RY*( 8) C   3           s(  0.00%)p 1.00(  4.76%)d20.01( 95.24%)
    69. (0.00001) RY*( 9) C   3           s(  0.18%)p 0.15(  0.03%)d99.99( 99.79%)
    70. (0.00369) RY*( 1) C   4           s(  2.54%)p36.80( 93.44%)d 1.58(  4.02%)
                                            0.0000 -0.0171  0.1584  0.0319  0.8704
                                            0.0053 -0.4194 -0.0000 -0.0000 -0.0663
                                            0.0000  0.0000 -0.1887  0.0120
    71. (0.00181) RY*( 2) C   4           s(  6.32%)p14.39( 90.88%)d 0.44(  2.80%)
                                           -0.0000  0.0206  0.2505 -0.0128 -0.4300
                                            0.0225 -0.8504  0.0000 -0.0000 -0.0826
                                           -0.0000  0.0000  0.1400 -0.0400
    72. (0.00051) RY*( 3) C   4           s( 88.70%)p 0.10(  8.74%)d 0.03(  2.56%)
                                            0.0000 -0.0074  0.9418  0.0192 -0.0611
                                           -0.0078  0.2886 -0.0000 -0.0000  0.0058
                                            0.0000  0.0000 -0.1361 -0.0839
    73. (0.00032) RY*( 4) C   4           s(  0.00%)p 1.00( 74.95%)d 0.33( 25.05%)
                                            0.0000  0.0000  0.0000  0.0000  0.0000
                                            0.0000 -0.0000  0.0026  0.8658  0.0000
                                           -0.0985 -0.4907 -0.0000 -0.0000
    74. (0.00007) RY*( 5) C   4           s(  0.10%)p21.30(  2.10%)d99.99( 97.80%)
    75. (0.00008) RY*( 6) C   4           s(  0.00%)p 1.00( 16.72%)d 4.98( 83.28%)
    76. (0.00004) RY*( 7) C   4           s(  2.16%)p 1.84(  3.97%)d43.39( 93.86%)
    77. (0.00000) RY*( 8) C   4           s(  0.00%)p 1.00(  8.40%)d10.91( 91.60%)
    78. (0.00000) RY*( 9) C   4           s(  0.27%)p 3.34(  0.91%)d99.99( 98.82%)
    79. (0.00273) RY*( 1) C   5           s(  0.12%)p99.99( 92.57%)d62.65(  7.31%)
                                           -0.0000  0.0295 -0.0172 -0.0147 -0.3701
                                           -0.0331 -0.8874 -0.0000 -0.0000  0.2096
                                            0.0000 -0.0000 -0.1680 -0.0312
    80. (0.00138) RY*( 2) C   5           s(  0.14%)p99.99( 98.57%)d 9.57(  1.30%)
                                            0.0000 -0.0008  0.0368  0.0340 -0.9157
                                           -0.0133  0.3819 -0.0000  0.0000 -0.0696
                                           -0.0000 -0.0000 -0.0902 -0.0027
    81. (0.00037) RY*( 3) C   5           s( 89.94%)p 0.01(  0.95%)d 0.10(  9.10%)
                                            0.0000 -0.0025  0.9484  0.0125 -0.0085
                                            0.0152 -0.0953 -0.0000 -0.0000 -0.1811
                                            0.0000  0.0000  0.2151 -0.1094
    82. (0.00027) RY*( 4) C   5           s(  0.00%)p 1.00( 74.11%)d 0.35( 25.89%)
                                           -0.0000 -0.0000  0.0000 -0.0000  0.0000
                                            0.0000 -0.0000  0.0078  0.8608 -0.0000
                                           -0.5082  0.0243 -0.0000 -0.0000
    83. (0.00007) RY*( 5) C   5           s(  0.00%)p 1.00( 17.80%)d 4.62( 82.20%)
    84. (0.00007) RY*( 6) C   5           s(  0.10%)p13.61(  1.39%)d99.99( 98.51%)
    85. (0.00002) RY*( 7) C   5           s(  9.76%)p 0.51(  4.99%)d 8.74( 85.25%)
    86. (0.00000) RY*( 8) C   5           s(  0.00%)p 1.00(  8.15%)d11.27( 91.85%)
    87. (0.00000) RY*( 9) C   5           s(  0.05%)p30.27(  1.55%)d99.99( 98.40%)
    88. (0.00301) RY*( 1) C   6           s(  1.80%)p51.22( 92.05%)d 3.42(  6.15%)
                                            0.0000 -0.0194  0.1326 -0.0181 -0.7734
                                            0.0275  0.5668  0.0000 -0.0000  0.2275
                                            0.0000 -0.0000  0.0975  0.0162
    89. (0.00142) RY*( 2) C   6           s(  6.99%)p12.87( 89.97%)d 0.43(  3.03%)
                                            0.0000  0.0212  0.2635  0.0176 -0.5439
                                            0.0081 -0.7769  0.0000 -0.0000 -0.1159
                                            0.0000  0.0000  0.1249 -0.0362
    90. (0.00051) RY*( 3) C   6           s( 89.83%)p 0.10(  8.72%)d 0.02(  1.45%)
                                           -0.0000 -0.0103  0.9477 -0.0210  0.2712
                                            0.0057  0.1147 -0.0000  0.0000  0.0973
                                           -0.0000 -0.0000 -0.0292 -0.0649
    91. (0.00041) RY*( 4) C   6           s(  0.00%)p 1.00(  7.52%)d12.30( 92.48%)
                                           -0.0000 -0.0000  0.0000 -0.0000  0.0000
                                           -0.0000  0.0000  0.0218 -0.2734 -0.0000
                                            0.8140  0.5120  0.0000  0.0000
    92. (0.00015) RY*( 5) C   6           s(  0.00%)p 1.00( 86.26%)d 0.16( 13.74%)
                                            0.0000  0.0000 -0.0000  0.0000 -0.0000
                                            0.0000 -0.0000 -0.0145  0.9286  0.0000
                                            0.3621 -0.0793 -0.0000 -0.0000
    93. (0.00007) RY*( 6) C   6           s(  0.46%)p 9.56(  4.38%)d99.99( 95.16%)
    94. (0.00002) RY*( 7) C   6           s(  0.89%)p 3.99(  3.54%)d99.99( 95.57%)
    95. (0.00001) RY*( 8) C   6           s(  0.00%)p 1.00(  6.31%)d14.85( 93.69%)
    96. (0.00000) RY*( 9) C   6           s(  0.15%)p 9.29(  1.36%)d99.99( 98.49%)
    97. (0.00270) RY*( 1) C   7           s(  0.46%)p99.99( 93.55%)d13.01(  5.99%)
                                            0.0000  0.0023  0.0678 -0.0190 -0.7340
                                           -0.0123 -0.6295 -0.0000  0.0000  0.1083
                                            0.0000  0.0000 -0.2194 -0.0040
    98. (0.00220) RY*( 2) C   7           s( 17.68%)p 4.41( 77.93%)d 0.25(  4.38%)
                                           -0.0000  0.0219  0.4200  0.0045  0.5945
                                           -0.0004 -0.6526  0.0000 -0.0000  0.1754
                                            0.0000 -0.0000  0.1011 -0.0534
    99. (0.00072) RY*( 3) C   7           s( 81.03%)p 0.19( 15.77%)d 0.04(  3.20%)
                                           -0.0000 -0.0119  0.9001  0.0029 -0.2104
                                           -0.0043  0.3368 -0.0000  0.0000 -0.1624
                                            0.0000 -0.0000 -0.0641 -0.0387
   100. (0.00044) RY*( 4) C   7           s(  0.00%)p 1.00( 55.41%)d 0.80( 44.59%)
                                            0.0000  0.0000 -0.0000 -0.0000  0.0000
                                            0.0000 -0.0000 -0.0025  0.7444  0.0000
                                            0.3869 -0.5442 -0.0000  0.0000
   101. (0.00016) RY*( 5) C   7           s(  0.00%)p 1.00( 42.06%)d 1.38( 57.94%)
                                            0.0000  0.0000 -0.0000 -0.0000  0.0000
                                            0.0000 -0.0000 -0.0110  0.6484 -0.0000
                                           -0.2243  0.7274 -0.0000 -0.0000
   102. (0.00014) RY*( 6) C   7           s(  0.00%)p 1.00(  2.54%)d38.35( 97.46%)
                                            0.0000 -0.0000  0.0000  0.0000 -0.0000
                                           -0.0000  0.0000 -0.0006 -0.1594  0.0000
                                            0.8944  0.4179  0.0000  0.0000
   103. (0.00012) RY*( 7) C   7           s(  0.63%)p10.13(  6.37%)d99.99( 93.00%)
                                           -0.0000 -0.0056  0.0791  0.0116 -0.1400
                                           -0.0173  0.2090 -0.0000  0.0000  0.8992
                                           -0.0000  0.0000  0.3350  0.0961
   104. (0.00006) RY*( 8) C   7           s(  0.00%)p 1.00(  6.07%)d15.46( 93.92%)
   105. (0.00001) RY*( 9) C   7           s(  0.30%)p 1.03(  0.31%)d99.99( 99.39%)
   106. (0.00304) RY*( 1) C   8           s(  2.11%)p43.61( 91.88%)d 2.85(  6.01%)
                                            0.0000 -0.0188  0.1439 -0.0197 -0.2512
                                            0.0263  0.9245 -0.0000 -0.0000  0.2328
                                            0.0000  0.0000  0.0752  0.0160
   107. (0.00143) RY*( 2) C   8           s(  6.07%)p14.98( 90.90%)d 0.50(  3.04%)
                                           -0.0000  0.0218  0.2453 -0.0139  0.9249
                                           -0.0143  0.2304 -0.0000  0.0000 -0.0093
                                           -0.0000 -0.0000 -0.1704 -0.0355
   108. (0.00050) RY*( 3) C   8           s( 90.27%)p 0.09(  8.15%)d 0.02(  1.58%)
                                            0.0000 -0.0101  0.9501  0.0023 -0.1824
                                            0.0222 -0.2185  0.0000 -0.0000  0.0559
                                           -0.0000 -0.0000  0.0902 -0.0674
   109. (0.00029) RY*( 4) C   8           s(  0.00%)p 1.00(  8.91%)d10.22( 91.09%)
                                            0.0000 -0.0000  0.0000  0.0000 -0.0000
                                            0.0000 -0.0000 -0.0031  0.2985 -0.0000
                                            0.7641  0.5719 -0.0000  0.0000
   110. (0.00017) RY*( 5) C   8           s(  0.00%)p 1.00( 85.08%)d 0.18( 14.92%)
                                           -0.0000  0.0000 -0.0000 -0.0000  0.0000
                                           -0.0000  0.0000  0.0118 -0.9223 -0.0000
                                            0.0771  0.3785  0.0000 -0.0000
   111. (0.00007) RY*( 6) C   8           s(  0.57%)p 7.56(  4.31%)d99.99( 95.12%)
   112. (0.00002) RY*( 7) C   8           s(  0.95%)p 3.53(  3.37%)d99.99( 95.67%)
   113. (0.00001) RY*( 8) C   8           s(  0.00%)p 1.00(  6.06%)d15.51( 93.94%)
   114. (0.00000) RY*( 9) C   8           s(  0.14%)p10.43(  1.42%)d99.99( 98.44%)
   115. (0.00272) RY*( 1) C   9           s(  0.14%)p99.99( 92.59%)d52.10(  7.27%)
                                           -0.0000  0.0285  0.0241  0.0352  0.9614
                                            0.0024  0.0172  0.0000  0.0000  0.0511
                                            0.0000  0.0000  0.2630 -0.0311
   116. (0.00132) RY*( 2) C   9           s(  0.16%)p99.99( 98.53%)d 7.92(  1.30%)
                                            0.0000  0.0000  0.0406  0.0017 -0.0199
                                           -0.0367  0.9917  0.0000 -0.0000 -0.1112
                                            0.0000 -0.0000  0.0253 -0.0059
   117. (0.00041) RY*( 3) C   9           s( 92.13%)p 0.00(  0.37%)d 0.08(  7.50%)
                                            0.0000 -0.0042  0.9598 -0.0198  0.0448
                                           -0.0046 -0.0361 -0.0000  0.0000 -0.0308
                                           -0.0000 -0.0000 -0.2525 -0.1013
   118. (0.00026) RY*( 4) C   9           s(  0.00%)p 1.00( 73.37%)d 0.36( 26.63%)
                                            0.0000  0.0000 -0.0000  0.0000 -0.0000
                                            0.0000  0.0000  0.0076  0.8565 -0.0000
                                            0.1670  0.4883 -0.0000 -0.0000
   119. (0.00009) RY*( 5) C   9           s(  0.00%)p 1.00( 18.47%)d 4.41( 81.53%)
   120. (0.00007) RY*( 6) C   9           s(  0.00%)p 1.00(  1.37%)d71.98( 98.63%)
   121. (0.00003) RY*( 7) C   9           s(  7.61%)p 0.71(  5.39%)d11.44( 87.01%)
   122. (0.00000) RY*( 8) C   9           s(  0.00%)p 1.00(  8.22%)d11.16( 91.78%)
   123. (0.00000) RY*( 9) C   9           s(  0.06%)p31.17(  1.78%)d99.99( 98.16%)
   124. (0.00279) RY*( 1) C  10           s(  0.11%)p99.99( 92.94%)d63.49(  6.95%)
                                           -0.0000  0.0285  0.0167  0.0154  0.3563
                                            0.0320  0.8951 -0.0000 -0.0000  0.2141
                                           -0.0000  0.0000 -0.1509 -0.0299
   125. (0.00134) RY*( 2) C  10           s(  0.83%)p99.99( 97.83%)d 1.62(  1.34%)
                                            0.0000  0.0007  0.0911 -0.0334  0.9172
                                            0.0145 -0.3684 -0.0000  0.0000 -0.0626
                                            0.0000 -0.0000 -0.0972 -0.0081
   126. (0.00045) RY*( 3) C  10           s( 92.69%)p 0.01(  0.99%)d 0.07(  6.32%)
                                            0.0000 -0.0041  0.9628 -0.0096 -0.0645
                                           -0.0172  0.0731 -0.0000 -0.0000 -0.1825
                                           -0.0000 -0.0000  0.1433 -0.0967
   127. (0.00027) RY*( 4) C  10           s(  0.00%)p 1.00( 75.41%)d 0.33( 24.59%)
                                           -0.0000 -0.0000  0.0000  0.0000 -0.0000
                                           -0.0000  0.0000  0.0076  0.8683 -0.0000
                                            0.4957 -0.0143 -0.0000  0.0000
   128. (0.00009) RY*( 5) C  10           s(  0.00%)p 1.00( 16.41%)d 5.09( 83.59%)
   129. (0.00007) RY*( 6) C  10           s(  0.00%)p 1.00(  1.40%)d70.22( 98.60%)
   130. (0.00003) RY*( 7) C  10           s(  6.41%)p 0.79(  5.09%)d13.81( 88.50%)
   131. (0.00000) RY*( 8) C  10           s(  0.00%)p 1.00(  8.25%)d11.13( 91.75%)
   132. (0.00000) RY*( 9) C  10           s(  0.05%)p33.22(  1.78%)d99.99( 98.17%)
   133. (0.00270) RY*( 1) C  11           s(  1.34%)p69.22( 92.56%)d 4.57(  6.11%)
                                           -0.0000 -0.0163  0.1145  0.0167  0.7458
                                           -0.0269 -0.6069  0.0000  0.0000  0.2237
                                           -0.0000  0.0000  0.1031  0.0200
   134. (0.00149) RY*( 2) C  11           s(  4.88%)p19.07( 93.11%)d 0.41(  2.01%)
                                            0.0000  0.0239  0.2196 -0.0169  0.6041
                                           -0.0089  0.7522 -0.0000 -0.0000 -0.1163
                                            0.0000 -0.0000  0.0761 -0.0278
   135. (0.00048) RY*( 3) C  11           s( 91.71%)p 0.07(  6.01%)d 0.02(  2.27%)
                                           -0.0000 -0.0104  0.9576  0.0197 -0.2343
                                           -0.0070 -0.0691 -0.0000  0.0000  0.1271
                                            0.0000  0.0000 -0.0445 -0.0678
   136. (0.00030) RY*( 4) C  11           s(  0.00%)p 1.00(  6.99%)d13.31( 93.01%)
                                            0.0000  0.0000 -0.0000 -0.0000  0.0000
                                            0.0000  0.0000 -0.0033  0.2643  0.0000
                                            0.8208  0.5064 -0.0000  0.0000
   137. (0.00016) RY*( 5) C  11           s(  0.00%)p 1.00( 85.88%)d 0.16( 14.12%)
                                            0.0000  0.0000 -0.0000 -0.0000  0.0000
                                           -0.0000  0.0000 -0.0143  0.9266  0.0000
                                           -0.3615  0.1022 -0.0000 -0.0000
   138. (0.00007) RY*( 6) C  11           s(  0.96%)p 2.84(  2.74%)d99.85( 96.29%)
   139. (0.00004) RY*( 7) C  11           s(  0.98%)p 4.87(  4.80%)d95.65( 94.21%)
   140. (0.00001) RY*( 8) C  11           s(  0.00%)p 1.00(  7.18%)d12.94( 92.82%)
   141. (0.00000) RY*( 9) C  11           s(  0.23%)p 3.57(  0.82%)d99.99( 98.96%)
   142. (0.00258) RY*( 1) C  12           s(  5.24%)p17.07( 89.41%)d 1.02(  5.35%)
                                            0.0000  0.0149  0.2284  0.0050  0.0260
                                            0.0083  0.9452 -0.0000  0.0000  0.2108
                                            0.0000  0.0000 -0.0920 -0.0247
   143. (0.00230) RY*( 2) C  12           s(  6.92%)p12.58( 87.14%)d 0.86(  5.93%)
                                           -0.0000  0.0038  0.2631 -0.0198 -0.9328
                                           -0.0058 -0.0302  0.0000 -0.0000  0.0660
                                            0.0000  0.0000  0.2338 -0.0175
   144. (0.00088) RY*( 3) C  12           s( 87.58%)p 0.13( 11.10%)d 0.02(  1.33%)
                                            0.0000 -0.0064  0.9358  0.0029  0.2502
                                            0.0045 -0.2198  0.0000 -0.0000 -0.0899
                                           -0.0000 -0.0000 -0.0603 -0.0395
   145. (0.00043) RY*( 4) C  12           s(  0.00%)p 1.00( 69.19%)d 0.45( 30.81%)
                                           -0.0000  0.0000  0.0000 -0.0000 -0.0000
                                           -0.0000 -0.0000 -0.0084  0.8317 -0.0000
                                           -0.2637  0.4884 -0.0000 -0.0000
   146. (0.00021) RY*( 5) C  12           s(  0.00%)p 1.00( 28.70%)d 2.48( 71.30%)
                                            0.0000 -0.0000 -0.0000  0.0000  0.0000
                                            0.0000  0.0000  0.0123 -0.5356  0.0000
                                           -0.6119  0.5818  0.0000 -0.0000
   147. (0.00013) RY*( 6) C  12           s(  0.00%)p 1.00(  2.12%)d46.26( 97.88%)
                                            0.0000 -0.0000 -0.0000 -0.0000  0.0000
                                           -0.0000 -0.0000  0.0003 -0.1455  0.0000
                                            0.7456  0.6503 -0.0000 -0.0000
   148. (0.00008) RY*( 7) C  12           s(  0.07%)p85.00(  6.27%)d99.99( 93.66%)
   149. (0.00005) RY*( 8) C  12           s(  0.00%)p 1.00(  6.04%)d15.55( 93.96%)
   150. (0.00001) RY*( 9) C  12           s(  0.26%)p 0.34(  0.09%)d99.99( 99.66%)
   151. (0.00158) RY*( 1) H  13           s( 99.60%)p 0.00(  0.40%)
                                            0.0081  0.9980  0.0284  0.0567  0.0000
   152. (0.00004) RY*( 2) H  13           s(  0.09%)p99.99( 99.91%)
   153. (0.00003) RY*( 3) H  13           s(  0.41%)p99.99( 99.59%)
   154. (0.00002) RY*( 4) H  13           s(  0.00%)p 1.00(100.00%)
   155. (0.00192) RY*( 1) H  14           s( 99.60%)p 0.00(  0.40%)
                                            0.0071  0.9980  0.0449 -0.0443  0.0000
   156. (0.00004) RY*( 2) H  14           s(  0.31%)p99.99( 99.69%)
   157. (0.00004) RY*( 3) H  14           s(  0.20%)p99.99( 99.80%)
   158. (0.00004) RY*( 4) H  14           s(  0.00%)p 1.00(100.00%)
   159. (0.00071) RY*( 1) H  15           s( 99.62%)p 0.00(  0.38%)
                                            0.0042  0.9981  0.0251  0.0563 -0.0000
   160. (0.00005) RY*( 2) H  15           s(  0.00%)p 1.00(100.00%)
   161. (0.00003) RY*( 3) H  15           s(  0.40%)p99.99( 99.60%)
   162. (0.00004) RY*( 4) H  15           s(  0.08%)p99.99( 99.92%)
   163. (0.00083) RY*( 1) H  16           s( 99.65%)p 0.00(  0.35%)
                                            0.0033  0.9982 -0.0482  0.0342 -0.0000
   164. (0.00004) RY*( 2) H  16           s(  0.26%)p99.99( 99.74%)
   165. (0.00003) RY*( 3) H  16           s(  0.19%)p99.99( 99.81%)
   166. (0.00004) RY*( 4) H  16           s(  0.00%)p 1.00(100.00%)
   167. (0.00084) RY*( 1) H  17           s( 99.63%)p 0.00(  0.37%)
                                            0.0032  0.9982 -0.0139  0.0591 -0.0000
   168. (0.00004) RY*( 2) H  17           s(  0.06%)p99.99( 99.94%)
   169. (0.00004) RY*( 3) H  17           s(  0.42%)p99.99( 99.58%)
   170. (0.00004) RY*( 4) H  17           s(  0.00%)p 1.00(100.00%)
   171. (0.00070) RY*( 1) H  18           s( 99.61%)p 0.00(  0.39%)
                                            0.0040  0.9981 -0.0596 -0.0178  0.0000
   172. (0.00005) RY*( 2) H  18           s(  0.00%)p 1.00(100.00%)
   173. (0.00003) RY*( 3) H  18           s(  0.03%)p99.99( 99.97%)
   174. (0.00003) RY*( 4) H  18           s(  0.46%)p99.99( 99.54%)
   175. (0.00071) RY*( 1) H  19           s( 99.58%)p 0.00(  0.42%)
                                            0.0042  0.9979 -0.0449 -0.0470 -0.0000
   176. (0.00005) RY*( 2) H  19           s(  0.00%)p 1.00(100.00%)
   177. (0.00003) RY*( 3) H  19           s(  0.30%)p99.99( 99.70%)
   178. (0.00004) RY*( 4) H  19           s(  0.22%)p99.99( 99.78%)
   179. (0.00111) RY*( 1) H  20           s( 99.14%)p 0.01(  0.86%)
                                            0.0031  0.9957  0.0920 -0.0113 -0.0000
   180. (0.00006) RY*( 2) H  20           s(  0.89%)p99.99( 99.11%)
   181. (0.00004) RY*( 3) H  20           s(  0.00%)p 1.00(100.00%)
   182. (0.00003) RY*( 4) H  20           s(  0.07%)p99.99( 99.93%)
   183. (0.00156) BD*( 1) O   1 - C   2  
                ( 33.91%)   0.5824* O   1 s( 42.63%)p 1.34( 57.28%)d 0.00(  0.09%)
                                           -0.0000  0.6523 -0.0278 -0.7538 -0.0204
                                           -0.0643 -0.0040  0.0000  0.0000  0.0035
                                           -0.0000 -0.0000  0.0267 -0.0135
                ( 66.09%)  -0.8129* C   2 s( 31.39%)p 2.18( 68.36%)d 0.01(  0.25%)
                                            0.0000  0.5574 -0.0571  0.8188  0.0741
                                            0.0844 -0.0216 -0.0000 -0.0000  0.0113
                                           -0.0000 -0.0000  0.0423 -0.0238
   184. (0.01981) BD*( 2) O   1 - C   2  
                ( 40.30%)   0.6348* O   1 s(  0.00%)p 1.00( 99.83%)d 0.00(  0.17%)
                                           -0.0000  0.0000 -0.0000 -0.0000 -0.0000
                                           -0.0000  0.0000 -0.9991 -0.0103  0.0000
                                            0.0407  0.0019  0.0000 -0.0000
                ( 59.70%)  -0.7727* C   2 s(  0.00%)p 1.00( 99.73%)d 0.00(  0.27%)
                                           -0.0000 -0.0000 -0.0000 -0.0000  0.0000
                                            0.0000 -0.0000 -0.9983  0.0276 -0.0000
                                           -0.0500 -0.0140 -0.0000  0.0000
   185. (0.03173) BD*( 1) C   2 - C   3  
                ( 53.77%)   0.7333* C   2 s( 36.89%)p 1.71( 63.05%)d 0.00(  0.06%)
                                            0.0003  0.6074 -0.0006 -0.4788 -0.0007
                                            0.6334 -0.0116  0.0000  0.0000 -0.0223
                                           -0.0000  0.0000 -0.0045 -0.0111
                ( 46.23%)  -0.6799* C   3 s( 30.84%)p 2.24( 69.12%)d 0.00(  0.05%)
                                           -0.0000  0.5553  0.0018  0.5072 -0.0026
                                           -0.6587  0.0047  0.0000  0.0000 -0.0167
                                           -0.0000  0.0000 -0.0034 -0.0128
   186. (0.02844) BD*( 1) C   2 - H  13  
                ( 40.93%)   0.6397* C   2 s( 31.63%)p 2.16( 68.32%)d 0.00(  0.05%)
                                           -0.0003  0.5616  0.0307 -0.3040  0.0356
                                           -0.7678  0.0014 -0.0000 -0.0000  0.0169
                                            0.0000  0.0000 -0.0117 -0.0070
                ( 59.07%)  -0.7686* H  13 s( 99.90%)p 0.00(  0.10%)
                                            0.9995 -0.0100  0.0076  0.0301  0.0000
   187. (0.01106) BD*( 1) C   3 - C   4  
                ( 48.86%)   0.6990* C   3 s( 34.56%)p 1.89( 65.39%)d 0.00(  0.05%)
                                            0.0001 -0.5878 -0.0096 -0.3204 -0.0213
                                           -0.7421  0.0041  0.0000 -0.0000 -0.0118
                                            0.0000  0.0000  0.0119  0.0145
                ( 51.14%)  -0.7151* C   4 s( 35.04%)p 1.85( 64.90%)d 0.00(  0.06%)
                                           -0.0001 -0.5919 -0.0069  0.3216 -0.0202
                                            0.7383  0.0113 -0.0000  0.0000 -0.0161
                                            0.0000  0.0000  0.0109  0.0139
   188. (0.01599) BD*( 1) C   3 - C  12  
                ( 50.92%)   0.7136* C   3 s( 34.51%)p 1.90( 65.44%)d 0.00(  0.05%)
                                           -0.0000  0.5874  0.0037 -0.7998  0.0132
                                           -0.1205 -0.0106  0.0000 -0.0000  0.0033
                                           -0.0000  0.0000  0.0160 -0.0143
                ( 49.08%)  -0.7006* C  12 s( 33.73%)p 1.96( 66.23%)d 0.00(  0.04%)
                                            0.0000  0.5808  0.0015  0.8110 -0.0099
                                            0.0656 -0.0136  0.0000 -0.0000  0.0032
                                            0.0000 -0.0000  0.0163 -0.0119
   189. (0.14588) BD*( 2) C   3 - C  12  
                ( 66.70%)   0.8167* C   3 s(  0.00%)p 1.00( 99.95%)d 0.00(  0.05%)
                                            0.0000 -0.0000 -0.0000  0.0000 -0.0000
                                            0.0000 -0.0000  0.9995  0.0224  0.0000
                                           -0.0228 -0.0009 -0.0000 -0.0000
                ( 33.30%)  -0.5771* C  12 s(  0.00%)p 1.00(100.00%)d 0.00(  0.00%)
                                           -0.0000 -0.0000 -0.0000  0.0000 -0.0000
                                            0.0000  0.0000  0.9999  0.0137  0.0000
                                            0.0051 -0.0033  0.0000  0.0000
   190. (0.00827) BD*( 1) C   4 - C   5  
                ( 49.78%)   0.7055* C   4 s( 35.26%)p 1.83( 64.69%)d 0.00(  0.05%)
                                           -0.0001 -0.5937 -0.0117  0.4435 -0.0330
                                           -0.6696 -0.0273 -0.0000  0.0000  0.0179
                                            0.0000 -0.0000  0.0030  0.0114
                ( 50.22%)  -0.7087* C   5 s( 34.77%)p 1.87( 65.18%)d 0.00(  0.05%)
                                           -0.0000 -0.5896 -0.0056 -0.4807 -0.0369
                                            0.6473 -0.0188  0.0000 -0.0000  0.0155
                                            0.0000 -0.0000  0.0093  0.0119
   191. (0.05033) BD*( 2) C   4 - C   5  
                ( 51.28%)   0.7161* C   4 s(  0.00%)p 1.00( 99.93%)d 0.00(  0.07%)
                                            0.0000  0.0000  0.0000  0.0000 -0.0000
                                           -0.0000  0.0000  0.9997 -0.0014  0.0000
                                           -0.0247  0.0078 -0.0000  0.0000
                ( 48.72%)  -0.6980* C   5 s(  0.00%)p 1.00( 99.93%)d 0.00(  0.07%)
                                           -0.0000 -0.0000  0.0000  0.0000 -0.0000
                                           -0.0000  0.0000  0.9996 -0.0098 -0.0000
                                           -0.0025 -0.0257 -0.0000 -0.0000
   192. (0.00828) BD*( 1) C   4 - H  14  
                ( 36.04%)   0.6004* C   4 s( 29.61%)p 2.38( 70.36%)d 0.00(  0.03%)
                                            0.0003 -0.5440  0.0139 -0.8357  0.0115
                                           -0.0716 -0.0068  0.0000  0.0000 -0.0006
                                            0.0000  0.0000 -0.0134  0.0096
                ( 63.96%)  -0.7997* H  14 s( 99.89%)p 0.00(  0.11%)
                                           -0.9994  0.0057  0.0333  0.0019 -0.0000
   193. (0.00714) BD*( 1) C   5 - C   6  
                ( 50.33%)   0.7094* C   5 s( 35.49%)p 1.82( 64.45%)d 0.00(  0.06%)
                                            0.0000  0.5956  0.0122 -0.8001 -0.0148
                                           -0.0513  0.0393  0.0000  0.0000  0.0061
                                           -0.0000 -0.0000  0.0185 -0.0134
                ( 49.67%)  -0.7048* C   6 s( 36.32%)p 1.75( 63.62%)d 0.00(  0.06%)
                                            0.0001  0.6024  0.0167  0.7911  0.0050
                                            0.0929  0.0411  0.0000  0.0000  0.0012
                                           -0.0000  0.0000  0.0188 -0.0141
   194. (0.00674) BD*( 1) C   5 - H  15  
                ( 36.71%)   0.6059* C   5 s( 29.64%)p 2.37( 70.34%)d 0.00(  0.03%)
                                            0.0003 -0.5442  0.0136 -0.3558  0.0030
                                           -0.7594  0.0103 -0.0000  0.0000 -0.0096
                                           -0.0000 -0.0000  0.0091  0.0097
                ( 63.29%)  -0.7955* H  15 s( 99.89%)p 0.00(  0.11%)
                                           -0.9995  0.0022  0.0142  0.0292  0.0000
   195. (0.01207) BD*( 1) C   6 - C   7  
                ( 51.82%)   0.7199* C   6 s( 34.76%)p 1.88( 65.18%)d 0.00(  0.05%)
                                            0.0001  0.5896  0.0042 -0.3650 -0.0202
                                           -0.7197  0.0126 -0.0000  0.0000  0.0126
                                            0.0000  0.0000 -0.0130 -0.0144
                ( 48.18%)  -0.6941* C   7 s( 33.46%)p 1.99( 66.50%)d 0.00(  0.04%)
                                            0.0000  0.5785  0.0034  0.3514 -0.0207
                                            0.7355  0.0076  0.0000  0.0000  0.0129
                                            0.0000  0.0000 -0.0102 -0.0117
   196. (0.11992) BD*( 2) C   6 - C   7  
                ( 68.35%)   0.8267* C   6 s(  0.00%)p 1.00( 99.91%)d 0.00(  0.09%)
                                            0.0000  0.0000  0.0000 -0.0000  0.0000
                                           -0.0000  0.0000  0.9995  0.0146 -0.0000
                                           -0.0036 -0.0291 -0.0000 -0.0000
                ( 31.65%)  -0.5626* C   7 s(  0.00%)p 1.00(100.00%)d 0.00(  0.00%)
                                           -0.0000  0.0000 -0.0000 -0.0000 -0.0000
                                           -0.0000  0.0000  0.9999  0.0089 -0.0000
                                           -0.0009  0.0069  0.0000 -0.0000
   197. (0.00677) BD*( 1) C   6 - H  16  
                ( 37.45%)   0.6119* C   6 s( 28.81%)p 2.47( 71.16%)d 0.00(  0.03%)
                                            0.0003 -0.5366  0.0125  0.4891 -0.0142
                                           -0.6872  0.0016 -0.0000  0.0000  0.0138
                                            0.0000 -0.0000  0.0046  0.0112
                ( 62.55%)  -0.7909* H  16 s( 99.89%)p 0.00(  0.11%)
                                           -0.9995  0.0015 -0.0176  0.0274  0.0000
   198. (0.01209) BD*( 1) C   7 - C   8  
                ( 48.11%)   0.6936* C   7 s( 33.56%)p 1.98( 66.40%)d 0.00(  0.04%)
                                           -0.0000 -0.5793 -0.0034  0.8117 -0.0014
                                            0.0680 -0.0215  0.0000  0.0000 -0.0029
                                           -0.0000 -0.0000 -0.0161  0.0116
                ( 51.89%)  -0.7204* C   8 s( 34.60%)p 1.89( 65.34%)d 0.00(  0.05%)
                                           -0.0001 -0.5882 -0.0040 -0.8034  0.0046
                                           -0.0864 -0.0234 -0.0000  0.0000 -0.0006
                                           -0.0000  0.0000 -0.0181  0.0145
   199. (0.01841) BD*( 1) C   7 - C  12  
                ( 50.20%)   0.7085* C   7 s( 32.86%)p 2.04( 67.10%)d 0.00(  0.04%)
                                           -0.0001  0.5732 -0.0058  0.4658 -0.0075
                                           -0.6737  0.0086 -0.0000 -0.0000 -0.0148
                                            0.0000  0.0000 -0.0053 -0.0123
                ( 49.80%)  -0.7057* C  12 s( 32.60%)p 2.07( 67.36%)d 0.00(  0.04%)
                                           -0.0001  0.5709 -0.0037 -0.4637  0.0050
                                            0.6771 -0.0093 -0.0000  0.0000 -0.0147
                                           -0.0000 -0.0000 -0.0056 -0.0123
   200. (0.00696) BD*( 1) C   8 - C   9  
                ( 49.69%)   0.7049* C   8 s( 36.37%)p 1.75( 63.58%)d 0.00(  0.06%)
                                           -0.0001 -0.6028 -0.0175  0.3659  0.0404
                                            0.7072 -0.0089  0.0000  0.0000 -0.0133
                                           -0.0000 -0.0000  0.0134  0.0143
                ( 50.31%)  -0.7093* C   9 s( 35.72%)p 1.80( 64.22%)d 0.00(  0.06%)
                                           -0.0000 -0.5975 -0.0119 -0.3294  0.0310
                                           -0.7294 -0.0274 -0.0000  0.0000 -0.0168
                                           -0.0000 -0.0000  0.0099  0.0136
   201. (0.00681) BD*( 1) C   8 - H  17  
                ( 37.48%)   0.6122* C   8 s( 28.92%)p 2.46( 71.04%)d 0.00(  0.03%)
                                            0.0003 -0.5376  0.0129  0.4686  0.0036
                                           -0.7005  0.0139  0.0000  0.0000  0.0133
                                           -0.0000  0.0000  0.0056  0.0113
                ( 62.52%)  -0.7907* H  17 s( 99.89%)p 0.00(  0.11%)
                                           -0.9995  0.0014 -0.0193  0.0262 -0.0000
   202. (0.00892) BD*( 1) C   9 - C  10  
                ( 50.05%)   0.7074* C   9 s( 34.58%)p 1.89( 65.37%)d 0.00(  0.05%)
                                            0.0000  0.5880  0.0060  0.4368 -0.0300
                                           -0.6791 -0.0287  0.0000 -0.0000 -0.0176
                                            0.0000 -0.0000 -0.0031 -0.0120
                ( 49.95%)  -0.7068* C  10 s( 34.75%)p 1.88( 65.21%)d 0.00(  0.05%)
                                            0.0000  0.5894  0.0056 -0.4722 -0.0376
                                            0.6538 -0.0175 -0.0000 -0.0000 -0.0152
                                            0.0000 -0.0000 -0.0093 -0.0118
   203. (0.05855) BD*( 2) C   9 - C  10  
                ( 50.61%)   0.7114* C   9 s(  0.00%)p 1.00( 99.93%)d 0.00(  0.07%)
                                           -0.0000  0.0000  0.0000 -0.0000  0.0000
                                            0.0000 -0.0000  0.9996 -0.0097  0.0000
                                            0.0247 -0.0069 -0.0000  0.0000
                ( 49.39%)  -0.7028* C  10 s(  0.00%)p 1.00( 99.94%)d 0.00(  0.06%)
                                            0.0000  0.0000  0.0000 -0.0000  0.0000
                                            0.0000 -0.0000  0.9996 -0.0100 -0.0000
                                            0.0028  0.0247 -0.0000 -0.0000
   204. (0.00653) BD*( 1) C   9 - H  18  
                ( 36.83%)   0.6069* C   9 s( 29.60%)p 2.38( 70.37%)d 0.00(  0.03%)
                                           -0.0003  0.5439 -0.0133 -0.8361  0.0110
                                           -0.0673 -0.0006 -0.0000  0.0000  0.0013
                                            0.0000  0.0000  0.0133 -0.0097
                ( 63.17%)  -0.7948* H  18 s( 99.89%)p 0.00(  0.11%)
                                            0.9995 -0.0021  0.0324  0.0028  0.0000
   205. (0.00729) BD*( 1) C  10 - C  11  
                ( 50.39%)   0.7099* C  10 s( 35.79%)p 1.79( 64.16%)d 0.00(  0.06%)
                                            0.0000  0.5981  0.0119  0.7991  0.0136
                                            0.0376 -0.0384  0.0000  0.0000  0.0052
                                            0.0000  0.0000  0.0187 -0.0133
                ( 49.61%)  -0.7043* C  11 s( 36.37%)p 1.75( 63.58%)d 0.00(  0.06%)
                                            0.0001  0.6028  0.0176 -0.7940 -0.0078
                                           -0.0608 -0.0390 -0.0000  0.0000 -0.0001
                                            0.0000 -0.0000  0.0186 -0.0144
   206. (0.00643) BD*( 1) C  10 - H  19  
                ( 36.84%)   0.6070* C  10 s( 29.37%)p 2.40( 70.61%)d 0.00(  0.03%)
                                           -0.0003  0.5417 -0.0132 -0.3693  0.0033
                                           -0.7547  0.0107  0.0000 -0.0000  0.0101
                                           -0.0000 -0.0000 -0.0091 -0.0096
                ( 63.16%)  -0.7947* H  19 s( 99.89%)p 0.00(  0.11%)
                                            0.9995 -0.0022  0.0148  0.0289 -0.0000
   207. (0.01273) BD*( 1) C  11 - C  12  
                ( 51.91%)   0.7205* C  11 s( 34.51%)p 1.90( 65.44%)d 0.00(  0.05%)
                                            0.0000  0.5874  0.0032  0.3923  0.0165
                                            0.7071 -0.0129 -0.0000  0.0000  0.0138
                                           -0.0000 -0.0000 -0.0115 -0.0147
                ( 48.09%)  -0.6935* C  12 s( 33.60%)p 1.97( 66.36%)d 0.00(  0.04%)
                                           -0.0000  0.5797  0.0034 -0.3558  0.0145
                                           -0.7326 -0.0063  0.0000  0.0000  0.0135
                                           -0.0000 -0.0000 -0.0094 -0.0117
   208. (0.00741) BD*( 1) C  11 - H  20  
                ( 37.74%)   0.6143* C  11 s( 29.01%)p 2.45( 70.95%)d 0.00(  0.04%)
                                           -0.0003  0.5385 -0.0122  0.4627 -0.0168
                                           -0.7037  0.0002  0.0000  0.0000 -0.0133
                                            0.0000 -0.0000 -0.0064 -0.0115
                ( 62.26%)  -0.7891* H  20 s( 99.90%)p 0.00(  0.10%)
                                            0.9995 -0.0014 -0.0147  0.0282 -0.0000


 NHO Directionality and "Bond Bending" (deviations from line of nuclear centers)

         [Thresholds for printing:  angular deviation  >  1.0 degree]
                                    hybrid p-character > 25.0%
                                    orbital occupancy  >  0.10e

                                Line of Centers        Hybrid 1              Hybrid 2
                                ---------------  -------------------   ------------------
                NBO               Theta   Phi    Theta   Phi    Dev    Theta   Phi    Dev
 ========================================================================================
     1. BD (   1) O   1 - C   2    90.0  185.3     --     --    --      90.0    4.0   1.2
     2. BD (   2) O   1 - C   2    90.0  185.3     0.0    0.0  90.0      0.0    0.0  90.0
     3. BD (   1) C   2 - C   3    90.0  129.2    90.0  127.6   1.6     90.0  307.7   1.5
     4. BD (   1) C   2 - H  13    90.0  245.6    90.0  250.7   5.1      --     --    --
     5. BD (   1) C   3 - C   4    90.0   66.3    90.0   65.2   1.2     90.0  248.1   1.8
     6. BD (   1) C   3 - C  12    90.0  186.5    90.0  189.5   3.0     90.0    3.7   2.8
     7. BD (   2) C   3 - C  12    90.0  186.5     0.0    0.0  90.0      0.0    0.0  90.0
     8. BD (   1) C   4 - C   5    90.0  125.0    90.0  120.5   4.5     90.0  309.5   4.5
     9. BD (   2) C   4 - C   5    90.0  125.0     0.0    0.0  90.0      0.0    0.0  90.0
    10. BD (   1) C   4 - H  14    90.0    3.9    90.0    5.4   1.5      --     --    --
    11. BD (   1) C   5 - C   6    90.0  185.2    90.0  180.8   4.4     90.0    9.6   4.3
    13. BD (   1) C   6 - C   7    90.0  244.1    90.0  241.4   2.7     90.0   66.0   1.9
    14. BD (   2) C   6 - C   7    90.0  244.1     0.0    0.0  90.0      0.0    0.0  90.0
    16. BD (   1) C   7 - C   8    90.0  185.1    90.0  183.3   1.8     90.0    7.8   2.7
    18. BD (   1) C   8 - C   9    90.0  244.2    90.0  239.8   4.3     90.0   68.5   4.3
    20. BD (   1) C   9 - C  10    90.0  304.4    90.0  299.9   4.5     90.0  128.7   4.3
    21. BD (   2) C   9 - C  10    90.0  304.4     0.0    0.0  90.0      0.0    0.0  90.0
    23. BD (   1) C  10 - C  11    90.0    3.6    90.0  359.9   3.7     90.0  187.1   3.5
    25. BD (   1) C  11 - C  12    90.0   62.5    90.0   59.5   3.0     90.0  245.2   2.7
    39. LP (   1) O   1             --     --     90.0    4.9   --       --     --    --
    40. LP (   2) O   1             --     --     90.0   94.9   --       --     --    --
    41. LP*(   1) C   8             --     --      0.0    0.0   --       --     --    --
    42. LP*(   1) C  11             --     --      0.0    0.0   --       --     --    --
   189. BD*(   2) C   3 - C  12    90.0  186.5     0.0    0.0  90.0      0.0    0.0  90.0
   196. BD*(   2) C   6 - C   7    90.0  244.1     0.0    0.0  90.0      0.0    0.0  90.0


 Second Order Perturbation Theory Analysis of Fock Matrix in NBO Basis

     Threshold for printing:   0.25 kcal/mol
                                                                              E(2)  E(j)-E(i) F(i,j)
         Donor NBO (i)                     Acceptor NBO (j)                 kcal/mol   a.u.    a.u. 
 ===================================================================================================

 within unit  1
   1. BD (   1) O   1 - C   2        / 52. RY*(   1) C   2                    0.74    1.63    0.044
   1. BD (   1) O   1 - C   2        / 62. RY*(   2) C   3                    0.74    2.07    0.049
   1. BD (   1) O   1 - C   2        /185. BD*(   1) C   2 - C   3            0.56    1.49    0.037
   1. BD (   1) O   1 - C   2        /188. BD*(   1) C   3 - C  12            0.82    1.56    0.045
   2. BD (   2) O   1 - C   2        / 65. RY*(   5) C   3                    0.29    1.86    0.030
   2. BD (   2) O   1 - C   2        /189. BD*(   2) C   3 - C  12            5.33    0.38    0.060
   3. BD (   1) C   2 - C   3        / 43. RY*(   1) O   1                    0.64    1.89    0.044
   3. BD (   1) C   2 - C   3        / 70. RY*(   1) C   4                    0.59    1.72    0.040
   3. BD (   1) C   2 - C   3        /142. RY*(   1) C  12                    0.59    1.83    0.042
   3. BD (   1) C   2 - C   3        /183. BD*(   1) O   1 - C   2            0.40    1.28    0.029
   3. BD (   1) C   2 - C   3        /187. BD*(   1) C   3 - C   4            1.30    1.23    0.051
   3. BD (   1) C   2 - C   3        /188. BD*(   1) C   3 - C  12            1.36    1.17    0.051
   3. BD (   1) C   2 - C   3        /190. BD*(   1) C   4 - C   5            1.58    1.21    0.055
   3. BD (   1) C   2 - C   3        /199. BD*(   1) C   7 - C  12            1.36    1.17    0.050
   4. BD (   1) C   2 - H  13        / 43. RY*(   1) O   1                    0.59    1.75    0.041
   4. BD (   1) C   2 - H  13        / 62. RY*(   2) C   3                    0.31    1.54    0.028
   4. BD (   1) C   2 - H  13        /187. BD*(   1) C   3 - C   4            1.87    1.08    0.057
   4. BD (   1) C   2 - H  13        /208. BD*(   1) C  11 - H  20            0.27    0.98    0.021
   5. BD (   1) C   3 - C   4        / 52. RY*(   1) C   2                    0.55    1.29    0.034
   5. BD (   1) C   3 - C   4        / 79. RY*(   1) C   5                    0.46    1.89    0.037
   5. BD (   1) C   3 - C   4        / 80. RY*(   2) C   5                    0.69    1.37    0.039
   5. BD (   1) C   3 - C   4        /142. RY*(   1) C  12                    0.69    1.88    0.046
   5. BD (   1) C   3 - C   4        /185. BD*(   1) C   2 - C   3            1.10    1.15    0.045
   5. BD (   1) C   3 - C   4        /186. BD*(   1) C   2 - H  13            0.65    1.14    0.035
   5. BD (   1) C   3 - C   4        /188. BD*(   1) C   3 - C  12            2.13    1.22    0.064
   5. BD (   1) C   3 - C   4        /190. BD*(   1) C   4 - C   5            1.28    1.25    0.051
   5. BD (   1) C   3 - C   4        /192. BD*(   1) C   4 - H  14            0.63    1.19    0.035
   5. BD (   1) C   3 - C   4        /194. BD*(   1) C   5 - H  15            1.03    1.19    0.044
   5. BD (   1) C   3 - C   4        /207. BD*(   1) C  11 - C  12            1.65    1.22    0.057
   6. BD (   1) C   3 - C  12        / 54. RY*(   3) C   2                    0.35    1.63    0.030
   6. BD (   1) C   3 - C  12        / 70. RY*(   1) C   4                    0.62    1.75    0.042
   6. BD (   1) C   3 - C  12        / 97. RY*(   1) C   7                    0.61    1.90    0.043
   6. BD (   1) C   3 - C  12        /133. RY*(   1) C  11                    0.48    1.82    0.037
   6. BD (   1) C   3 - C  12        /183. BD*(   1) O   1 - C   2            0.60    1.31    0.036
   6. BD (   1) C   3 - C  12        /185. BD*(   1) C   2 - C   3            0.92    1.13    0.041
   6. BD (   1) C   3 - C  12        /187. BD*(   1) C   3 - C   4            1.88    1.25    0.061
   6. BD (   1) C   3 - C  12        /192. BD*(   1) C   4 - H  14            1.01    1.17    0.044
   6. BD (   1) C   3 - C  12        /198. BD*(   1) C   7 - C   8            1.34    1.21    0.051
   6. BD (   1) C   3 - C  12        /199. BD*(   1) C   7 - C  12            1.87    1.19    0.060
   6. BD (   1) C   3 - C  12        /205. BD*(   1) C  10 - C  11            0.81    1.27    0.041
   6. BD (   1) C   3 - C  12        /207. BD*(   1) C  11 - C  12            1.93    1.20    0.061
   7. BD (   2) C   3 - C  12        / 41. LP*(   1) C   8                    0.59    0.15    0.012
   7. BD (   2) C   3 - C  12        / 42. LP*(   1) C  11                   48.66    0.15    0.108
   7. BD (   2) C   3 - C  12        / 55. RY*(   4) C   2                    0.32    1.50    0.033
   7. BD (   2) C   3 - C  12        / 73. RY*(   4) C   4                    0.55    1.14    0.037
   7. BD (   2) C   3 - C  12        /100. RY*(   4) C   7                    0.88    1.43    0.053
   7. BD (   2) C   3 - C  12        /136. RY*(   4) C  11                    0.44    2.07    0.045
   7. BD (   2) C   3 - C  12        /137. RY*(   5) C  11                    0.47    0.97    0.032
   7. BD (   2) C   3 - C  12        /145. RY*(   4) C  12                    0.27    1.26    0.028
   7. BD (   2) C   3 - C  12        /184. BD*(   2) O   1 - C   2            4.05    0.28    0.049
   7. BD (   2) C   3 - C  12        /189. BD*(   2) C   3 - C  12            1.90    0.27    0.031
   7. BD (   2) C   3 - C  12        /191. BD*(   2) C   4 - C   5            4.47    0.28    0.051
   7. BD (   2) C   3 - C  12        /196. BD*(   2) C   6 - C   7            7.26    0.27    0.061
   8. BD (   1) C   4 - C   5        / 61. RY*(   1) C   3                    0.45    1.88    0.037
   8. BD (   1) C   4 - C   5        / 62. RY*(   2) C   3                    0.59    1.72    0.040
   8. BD (   1) C   4 - C   5        / 89. RY*(   2) C   6                    0.90    1.44    0.046
   8. BD (   1) C   4 - C   5        /185. BD*(   1) C   2 - C   3            1.54    1.13    0.053
   8. BD (   1) C   4 - C   5        /187. BD*(   1) C   3 - C   4            1.44    1.26    0.054
   8. BD (   1) C   4 - C   5        /192. BD*(   1) C   4 - H  14            0.65    1.18    0.035
   8. BD (   1) C   4 - C   5        /193. BD*(   1) C   5 - C   6            1.27    1.27    0.051
   8. BD (   1) C   4 - C   5        /194. BD*(   1) C   5 - H  15            0.59    1.17    0.033
   8. BD (   1) C   4 - C   5        /197. BD*(   1) C   6 - H  16            1.35    1.16    0.050
   9. BD (   2) C   4 - C   5        / 66. RY*(   6) C   3                    0.65    1.33    0.042
   9. BD (   2) C   4 - C   5        / 73. RY*(   4) C   4                    0.36    1.15    0.029
   9. BD (   2) C   4 - C   5        / 82. RY*(   4) C   5                    0.36    1.15    0.029
   9. BD (   2) C   4 - C   5        / 92. RY*(   5) C   6                    0.99    0.97    0.044
   9. BD (   2) C   4 - C   5        /189. BD*(   2) C   3 - C  12           13.25    0.28    0.079
   9. BD (   2) C   4 - C   5        /196. BD*(   2) C   6 - C   7           13.82    0.28    0.082
  10. BD (   1) C   4 - H  14        / 61. RY*(   1) C   3                    0.40    1.69    0.033
  10. BD (   1) C   4 - H  14        / 79. RY*(   1) C   5                    0.31    1.69    0.029
  10. BD (   1) C   4 - H  14        /187. BD*(   1) C   3 - C   4            0.58    1.07    0.031
  10. BD (   1) C   4 - H  14        /188. BD*(   1) C   3 - C  12            2.70    1.02    0.066
  10. BD (   1) C   4 - H  14        /190. BD*(   1) C   4 - C   5            0.40    1.05    0.026
  10. BD (   1) C   4 - H  14        /193. BD*(   1) C   5 - C   6            1.74    1.09    0.055
  11. BD (   1) C   5 - C   6        / 71. RY*(   2) C   4                    1.04    1.51    0.050
  11. BD (   1) C   5 - C   6        / 98. RY*(   2) C   7                    0.97    1.78    0.053
  11. BD (   1) C   5 - C   6        /190. BD*(   1) C   4 - C   5            1.25    1.26    0.050
  11. BD (   1) C   5 - C   6        /192. BD*(   1) C   4 - H  14            1.11    1.20    0.046
  11. BD (   1) C   5 - C   6        /194. BD*(   1) C   5 - H  15            0.67    1.20    0.036
  11. BD (   1) C   5 - C   6        /195. BD*(   1) C   6 - C   7            1.45    1.24    0.054
  11. BD (   1) C   5 - C   6        /197. BD*(   1) C   6 - H  16            0.68    1.18    0.036
  11. BD (   1) C   5 - C   6        /198. BD*(   1) C   7 - C   8            1.61    1.24    0.056
  12. BD (   1) C   5 - H  15        / 70. RY*(   1) C   4                    0.26    1.57    0.025
  12. BD (   1) C   5 - H  15        / 88. RY*(   1) C   6                    0.31    1.63    0.029
  12. BD (   1) C   5 - H  15        /187. BD*(   1) C   3 - C   4            1.87    1.08    0.057
  12. BD (   1) C   5 - H  15        /190. BD*(   1) C   4 - C   5            0.39    1.06    0.026
  12. BD (   1) C   5 - H  15        /193. BD*(   1) C   5 - C   6            0.48    1.09    0.029
  12. BD (   1) C   5 - H  15        /195. BD*(   1) C   6 - C   7            2.16    1.03    0.060
  13. BD (   1) C   6 - C   7        / 79. RY*(   1) C   5                    0.55    1.88    0.041
  13. BD (   1) C   6 - C   7        / 80. RY*(   2) C   5                    0.68    1.35    0.038
  13. BD (   1) C   6 - C   7        /106. RY*(   1) C   8                    0.63    1.81    0.043
  13. BD (   1) C   6 - C   7        /143. RY*(   2) C  12                    0.38    1.87    0.034
  13. BD (   1) C   6 - C   7        /193. BD*(   1) C   5 - C   6            1.31    1.27    0.052
  13. BD (   1) C   6 - C   7        /194. BD*(   1) C   5 - H  15            1.19    1.17    0.047
  13. BD (   1) C   6 - C   7        /197. BD*(   1) C   6 - H  16            0.50    1.15    0.030
  13. BD (   1) C   6 - C   7        /198. BD*(   1) C   7 - C   8            1.81    1.21    0.059
  13. BD (   1) C   6 - C   7        /199. BD*(   1) C   7 - C  12            1.95    1.20    0.061
  13. BD (   1) C   6 - C   7        /200. BD*(   1) C   8 - C   9            0.89    1.28    0.043
  13. BD (   1) C   6 - C   7        /207. BD*(   1) C  11 - C  12            1.32    1.21    0.051
  14. BD (   2) C   6 - C   7        / 41. LP*(   1) C   8                   50.80    0.15    0.111
  14. BD (   2) C   6 - C   7        / 42. LP*(   1) C  11                    0.54    0.15    0.011
  14. BD (   2) C   6 - C   7        / 82. RY*(   4) C   5                    0.55    1.14    0.037
  14. BD (   2) C   6 - C   7        /109. RY*(   4) C   8                    0.48    2.05    0.047
  14. BD (   2) C   6 - C   7        /110. RY*(   5) C   8                    0.43    0.98    0.031
  14. BD (   2) C   6 - C   7        /145. RY*(   4) C  12                    0.95    1.26    0.052
  14. BD (   2) C   6 - C   7        /189. BD*(   2) C   3 - C  12            7.76    0.27    0.062
  14. BD (   2) C   6 - C   7        /191. BD*(   2) C   4 - C   5            4.26    0.28    0.050
  14. BD (   2) C   6 - C   7        /196. BD*(   2) C   6 - C   7            2.77    0.27    0.038
  15. BD (   1) C   6 - H  16        / 79. RY*(   1) C   5                    0.35    1.71    0.031
  15. BD (   1) C   6 - H  16        / 97. RY*(   1) C   7                    0.31    1.74    0.029
  15. BD (   1) C   6 - H  16        /190. BD*(   1) C   4 - C   5            1.98    1.07    0.058
  15. BD (   1) C   6 - H  16        /193. BD*(   1) C   5 - C   6            0.48    1.10    0.029
  15. BD (   1) C   6 - H  16        /195. BD*(   1) C   6 - C   7            0.37    1.04    0.025
  15. BD (   1) C   6 - H  16        /199. BD*(   1) C   7 - C  12            2.36    1.03    0.062
  16. BD (   1) C   7 - C   8        / 88. RY*(   1) C   6                    0.62    1.81    0.043
  16. BD (   1) C   7 - C   8        /115. RY*(   1) C   9                    0.57    1.87    0.041
  16. BD (   1) C   7 - C   8        /116. RY*(   2) C   9                    0.64    1.35    0.037
  16. BD (   1) C   7 - C   8        /143. RY*(   2) C  12                    0.35    1.87    0.033
  16. BD (   1) C   7 - C   8        /188. BD*(   1) C   3 - C  12            1.36    1.20    0.051
  16. BD (   1) C   7 - C   8        /193. BD*(   1) C   5 - C   6            0.91    1.27    0.043
  16. BD (   1) C   7 - C   8        /195. BD*(   1) C   6 - C   7            1.80    1.21    0.059
  16. BD (   1) C   7 - C   8        /199. BD*(   1) C   7 - C  12            1.97    1.19    0.061
  16. BD (   1) C   7 - C   8        /200. BD*(   1) C   8 - C   9            1.33    1.27    0.052
  16. BD (   1) C   7 - C   8        /201. BD*(   1) C   8 - H  17            0.50    1.15    0.030
  16. BD (   1) C   7 - C   8        /204. BD*(   1) C   9 - H  18            1.21    1.17    0.048
  17. BD (   1) C   7 - C  12        / 61. RY*(   1) C   3                    0.54    1.86    0.040
  17. BD (   1) C   7 - C  12        / 88. RY*(   1) C   6                    0.45    1.80    0.036
  17. BD (   1) C   7 - C  12        /106. RY*(   1) C   8                    0.48    1.79    0.037
  17. BD (   1) C   7 - C  12        /133. RY*(   1) C  11                    0.43    1.80    0.035
  17. BD (   1) C   7 - C  12        /185. BD*(   1) C   2 - C   3            1.53    1.11    0.052
  17. BD (   1) C   7 - C  12        /188. BD*(   1) C   3 - C  12            1.90    1.18    0.060
  17. BD (   1) C   7 - C  12        /195. BD*(   1) C   6 - C   7            1.77    1.20    0.058
  17. BD (   1) C   7 - C  12        /197. BD*(   1) C   6 - H  16            0.94    1.14    0.041
  17. BD (   1) C   7 - C  12        /198. BD*(   1) C   7 - C   8            1.74    1.19    0.058
  17. BD (   1) C   7 - C  12        /201. BD*(   1) C   8 - H  17            0.92    1.14    0.041
  17. BD (   1) C   7 - C  12        /207. BD*(   1) C  11 - C  12            1.75    1.19    0.058
  17. BD (   1) C   7 - C  12        /208. BD*(   1) C  11 - H  20            1.08    1.14    0.045
  18. BD (   1) C   8 - C   9        / 98. RY*(   2) C   7                    0.78    1.78    0.047
  18. BD (   1) C   8 - C   9        /124. RY*(   1) C  10                    0.42    1.89    0.036
  18. BD (   1) C   8 - C   9        /125. RY*(   2) C  10                    0.68    1.38    0.039
  18. BD (   1) C   8 - C   9        /195. BD*(   1) C   6 - C   7            1.61    1.24    0.057
  18. BD (   1) C   8 - C   9        /198. BD*(   1) C   7 - C   8            1.48    1.24    0.054
  18. BD (   1) C   8 - C   9        /201. BD*(   1) C   8 - H  17            0.71    1.18    0.037
  18. BD (   1) C   8 - C   9        /202. BD*(   1) C   9 - C  10            1.20    1.25    0.049
  18. BD (   1) C   8 - C   9        /204. BD*(   1) C   9 - H  18            0.68    1.20    0.036
  18. BD (   1) C   8 - C   9        /206. BD*(   1) C  10 - H  19            1.04    1.20    0.045
  19. BD (   1) C   8 - H  17        / 97. RY*(   1) C   7                    0.36    1.73    0.031
  19. BD (   1) C   8 - H  17        /115. RY*(   1) C   9                    0.36    1.70    0.031
  19. BD (   1) C   8 - H  17        /198. BD*(   1) C   7 - C   8            0.37    1.04    0.025
  19. BD (   1) C   8 - H  17        /199. BD*(   1) C   7 - C  12            2.35    1.03    0.062
  19. BD (   1) C   8 - H  17        /200. BD*(   1) C   8 - C   9            0.52    1.11    0.030
  19. BD (   1) C   8 - H  17        /202. BD*(   1) C   9 - C  10            2.01    1.06    0.058
  20. BD (   1) C   9 - C  10        /107. RY*(   2) C   8                    0.93    1.44    0.046
  20. BD (   1) C   9 - C  10        /134. RY*(   2) C  11                    0.89    1.47    0.046
  20. BD (   1) C   9 - C  10        /200. BD*(   1) C   8 - C   9            1.25    1.27    0.050
  20. BD (   1) C   9 - C  10        /201. BD*(   1) C   8 - H  17            1.39    1.15    0.051
  20. BD (   1) C   9 - C  10        /204. BD*(   1) C   9 - H  18            0.56    1.17    0.032
  20. BD (   1) C   9 - C  10        /205. BD*(   1) C  10 - C  11            1.23    1.27    0.050
  20. BD (   1) C   9 - C  10        /206. BD*(   1) C  10 - H  19            0.55    1.17    0.032
  20. BD (   1) C   9 - C  10        /208. BD*(   1) C  11 - H  20            1.28    1.16    0.049
  21. BD (   2) C   9 - C  10        / 41. LP*(   1) C   8                   32.54    0.16    0.095
  21. BD (   2) C   9 - C  10        / 42. LP*(   1) C  11                   33.28    0.16    0.096
  21. BD (   2) C   9 - C  10        /110. RY*(   5) C   8                    1.00    0.99    0.044
  21. BD (   2) C   9 - C  10        /118. RY*(   4) C   9                    0.36    1.16    0.029
  21. BD (   2) C   9 - C  10        /127. RY*(   4) C  10                    0.37    1.13    0.029
  21. BD (   2) C   9 - C  10        /137. RY*(   5) C  11                    1.00    0.98    0.044
  22. BD (   1) C   9 - H  18        /106. RY*(   1) C   8                    0.32    1.63    0.029
  22. BD (   1) C   9 - H  18        /124. RY*(   1) C  10                    0.32    1.69    0.029
  22. BD (   1) C   9 - H  18        /198. BD*(   1) C   7 - C   8            2.19    1.03    0.060
  22. BD (   1) C   9 - H  18        /200. BD*(   1) C   8 - C   9            0.50    1.10    0.030
  22. BD (   1) C   9 - H  18        /202. BD*(   1) C   9 - C  10            0.34    1.05    0.024
  22. BD (   1) C   9 - H  18        /205. BD*(   1) C  10 - C  11            1.78    1.10    0.056
  23. BD (   1) C  10 - C  11        /115. RY*(   1) C   9                    0.42    1.90    0.036
  23. BD (   1) C  10 - C  11        /116. RY*(   2) C   9                    0.67    1.37    0.038
  23. BD (   1) C  10 - C  11        /142. RY*(   1) C  12                    0.33    1.89    0.031
  23. BD (   1) C  10 - C  11        /143. RY*(   2) C  12                    0.68    1.90    0.046
  23. BD (   1) C  10 - C  11        /188. BD*(   1) C   3 - C  12            1.75    1.22    0.059
  23. BD (   1) C  10 - C  11        /202. BD*(   1) C   9 - C  10            1.21    1.25    0.049
  23. BD (   1) C  10 - C  11        /204. BD*(   1) C   9 - H  18            1.02    1.20    0.044
  23. BD (   1) C  10 - C  11        /206. BD*(   1) C  10 - H  19            0.65    1.20    0.035
  23. BD (   1) C  10 - C  11        /207. BD*(   1) C  11 - C  12            1.61    1.23    0.056
  23. BD (   1) C  10 - C  11        /208. BD*(   1) C  11 - H  20            0.77    1.18    0.038
  24. BD (   1) C  10 - H  19        /115. RY*(   1) C   9                    0.31    1.69    0.029
  24. BD (   1) C  10 - H  19        /133. RY*(   1) C  11                    0.31    1.64    0.029
  24. BD (   1) C  10 - H  19        /200. BD*(   1) C   8 - C   9            1.75    1.10    0.055
  24. BD (   1) C  10 - H  19        /202. BD*(   1) C   9 - C  10            0.32    1.05    0.023
  24. BD (   1) C  10 - H  19        /205. BD*(   1) C  10 - C  11            0.50    1.09    0.029
  24. BD (   1) C  10 - H  19        /207. BD*(   1) C  11 - C  12            2.29    1.03    0.061
  25. BD (   1) C  11 - C  12        / 61. RY*(   1) C   3                    0.61    1.88    0.043
  25. BD (   1) C  11 - C  12        / 97. RY*(   1) C   7                    0.49    1.90    0.039
  25. BD (   1) C  11 - C  12        /124. RY*(   1) C  10                    0.58    1.86    0.042
  25. BD (   1) C  11 - C  12        /125. RY*(   2) C  10                    0.62    1.35    0.037
  25. BD (   1) C  11 - C  12        /187. BD*(   1) C   3 - C   4            1.03    1.26    0.045
  25. BD (   1) C  11 - C  12        /188. BD*(   1) C   3 - C  12            2.03    1.20    0.062
  25. BD (   1) C  11 - C  12        /195. BD*(   1) C   6 - C   7            1.39    1.21    0.052
  25. BD (   1) C  11 - C  12        /199. BD*(   1) C   7 - C  12            1.95    1.19    0.061
  25. BD (   1) C  11 - C  12        /205. BD*(   1) C  10 - C  11            1.40    1.27    0.053
  25. BD (   1) C  11 - C  12        /206. BD*(   1) C  10 - H  19            1.11    1.17    0.046
  25. BD (   1) C  11 - C  12        /208. BD*(   1) C  11 - H  20            0.57    1.16    0.032
  26. BD (   1) C  11 - H  20        /124. RY*(   1) C  10                    0.38    1.70    0.032
  26. BD (   1) C  11 - H  20        /143. RY*(   2) C  12                    0.38    1.71    0.032
  26. BD (   1) C  11 - H  20        /199. BD*(   1) C   7 - C  12            2.16    1.03    0.060
  26. BD (   1) C  11 - H  20        /202. BD*(   1) C   9 - C  10            2.07    1.06    0.059
  26. BD (   1) C  11 - H  20        /205. BD*(   1) C  10 - C  11            0.54    1.11    0.031
  26. BD (   1) C  11 - H  20        /207. BD*(   1) C  11 - C  12            0.42    1.04    0.026
  27. CR (   1) O   1                / 52. RY*(   1) C   2                    2.89   19.46    0.300
  27. CR (   1) O   1                /185. BD*(   1) C   2 - C   3            0.28   19.32    0.095
  28. CR (   1) C   2                / 61. RY*(   1) C   3                    0.37   11.34    0.082
  28. CR (   1) C   2                /151. RY*(   1) H  13                    0.30   10.58    0.071
  28. CR (   1) C   2                /187. BD*(   1) C   3 - C   4            0.40   10.72    0.083
  28. CR (   1) C   2                /188. BD*(   1) C   3 - C  12            0.50   10.66    0.093
  29. CR (   1) C   3                / 53. RY*(   2) C   2                    0.28   11.73    0.073
  29. CR (   1) C   3                / 71. RY*(   2) C   4                    0.88   10.89    0.124
  29. CR (   1) C   3                /143. RY*(   2) C  12                    0.33   11.28    0.077
  29. CR (   1) C   3                /144. RY*(   3) C  12                    0.42   10.75    0.085
  29. CR (   1) C   3                /187. BD*(   1) C   3 - C   4            0.27   10.66    0.068
  29. CR (   1) C   3                /190. BD*(   1) C   4 - C   5            0.46   10.65    0.089
  29. CR (   1) C   3                /199. BD*(   1) C   7 - C  12            0.47   10.60    0.089
  29. CR (   1) C   3                /207. BD*(   1) C  11 - C  12            0.59   10.62    0.100
  30. CR (   1) C   4                / 61. RY*(   1) C   3                    0.28   11.27    0.071
  30. CR (   1) C   4                / 62. RY*(   2) C   3                    0.36   11.11    0.080
  30. CR (   1) C   4                / 63. RY*(   3) C   3                    0.40   10.74    0.082
  30. CR (   1) C   4                / 80. RY*(   2) C   5                    0.64   10.75    0.105
  30. CR (   1) C   4                / 81. RY*(   3) C   5                    0.26   10.85    0.067
  30. CR (   1) C   4                /155. RY*(   1) H  14                    0.45   10.47    0.087
  30. CR (   1) C   4                /185. BD*(   1) C   2 - C   3            0.42   10.53    0.085
  30. CR (   1) C   4                /188. BD*(   1) C   3 - C  12            0.66   10.59    0.106
  30. CR (   1) C   4                /193. BD*(   1) C   5 - C   6            0.43   10.67    0.086
  30. CR (   1) C   4                /194. BD*(   1) C   5 - H  15            0.28   10.57    0.068
  31. CR (   1) C   5                / 70. RY*(   1) C   4                    0.27   11.15    0.070
  31. CR (   1) C   5                / 72. RY*(   3) C   4                    0.52   10.74    0.094
  31. CR (   1) C   5                / 89. RY*(   2) C   6                    0.27   10.83    0.068
  31. CR (   1) C   5                / 90. RY*(   3) C   6                    0.59   10.72    0.100
  31. CR (   1) C   5                /159. RY*(   1) H  15                    0.40   10.46    0.082
  31. CR (   1) C   5                /187. BD*(   1) C   3 - C   4            0.48   10.65    0.091
  31. CR (   1) C   5                /192. BD*(   1) C   4 - H  14            0.30   10.57    0.072
  31. CR (   1) C   5                /195. BD*(   1) C   6 - C   7            0.53   10.61    0.095
  31. CR (   1) C   5                /197. BD*(   1) C   6 - H  16            0.33   10.55    0.074
  32. CR (   1) C   6                / 80. RY*(   2) C   5                    0.82   10.76    0.119
  32. CR (   1) C   6                / 81. RY*(   3) C   5                    0.27   10.86    0.069
  32. CR (   1) C   6                / 97. RY*(   1) C   7                    0.42   11.31    0.087
  32. CR (   1) C   6                / 99. RY*(   3) C   7                    0.42   10.79    0.085
  32. CR (   1) C   6                /163. RY*(   1) H  16                    0.39   10.47    0.081
  32. CR (   1) C   6                /190. BD*(   1) C   4 - C   5            0.45   10.65    0.088
  32. CR (   1) C   6                /194. BD*(   1) C   5 - H  15            0.30   10.58    0.071
  32. CR (   1) C   6                /198. BD*(   1) C   7 - C   8            0.54   10.62    0.097
  32. CR (   1) C   6                /199. BD*(   1) C   7 - C  12            0.57   10.60    0.099
  33. CR (   1) C   7                / 89. RY*(   2) C   6                    0.77   10.83    0.116
  33. CR (   1) C   7                /107. RY*(   2) C   8                    0.75   10.83    0.114
  33. CR (   1) C   7                /142. RY*(   1) C  12                    0.49   11.26    0.094
  33. CR (   1) C   7                /143. RY*(   2) C  12                    0.26   11.27    0.068
  33. CR (   1) C   7                /188. BD*(   1) C   3 - C  12            0.49   10.60    0.092
  33. CR (   1) C   7                /193. BD*(   1) C   5 - C   6            0.40   10.67    0.083
  33. CR (   1) C   7                /200. BD*(   1) C   8 - C   9            0.40   10.67    0.082
  33. CR (   1) C   7                /207. BD*(   1) C  11 - C  12            0.45   10.60    0.088
  34. CR (   1) C   8                / 97. RY*(   1) C   7                    0.38   11.31    0.083
  34. CR (   1) C   8                / 99. RY*(   3) C   7                    0.38   10.79    0.081
  34. CR (   1) C   8                /116. RY*(   2) C   9                    0.85   10.75    0.121
  34. CR (   1) C   8                /167. RY*(   1) H  17                    0.39   10.46    0.081
  34. CR (   1) C   8                /195. BD*(   1) C   6 - C   7            0.54   10.62    0.096
  34. CR (   1) C   8                /199. BD*(   1) C   7 - C  12            0.58   10.60    0.100
  34. CR (   1) C   8                /202. BD*(   1) C   9 - C  10            0.45   10.63    0.088
  34. CR (   1) C   8                /204. BD*(   1) C   9 - H  18            0.30   10.58    0.072
  35. CR (   1) C   9                /107. RY*(   2) C   8                    0.28   10.84    0.069
  35. CR (   1) C   9                /108. RY*(   3) C   8                    0.59   10.73    0.101
  35. CR (   1) C   9                /125. RY*(   2) C  10                    0.58   10.75    0.100
  35. CR (   1) C   9                /126. RY*(   3) C  10                    0.31   10.78    0.073
  35. CR (   1) C   9                /171. RY*(   1) H  18                    0.40   10.46    0.082
  35. CR (   1) C   9                /198. BD*(   1) C   7 - C   8            0.53   10.61    0.095
  35. CR (   1) C   9                /201. BD*(   1) C   8 - H  17            0.33   10.55    0.075
  35. CR (   1) C   9                /205. BD*(   1) C  10 - C  11            0.44   10.67    0.087
  35. CR (   1) C   9                /206. BD*(   1) C  10 - H  19            0.27   10.57    0.068
  36. CR (   1) C  10                /116. RY*(   2) C   9                    0.63   10.75    0.104
  36. CR (   1) C  10                /117. RY*(   3) C   9                    0.27   10.80    0.068
  36. CR (   1) C  10                /134. RY*(   2) C  11                    0.31   10.87    0.073
  36. CR (   1) C  10                /135. RY*(   3) C  11                    0.54   10.73    0.096
  36. CR (   1) C  10                /175. RY*(   1) H  19                    0.40   10.46    0.082
  36. CR (   1) C  10                /200. BD*(   1) C   8 - C   9            0.42   10.68    0.085
  36. CR (   1) C  10                /204. BD*(   1) C   9 - H  18            0.27   10.57    0.068
  36. CR (   1) C  10                /207. BD*(   1) C  11 - C  12            0.56   10.61    0.098
  36. CR (   1) C  10                /208. BD*(   1) C  11 - H  20            0.32   10.56    0.074
  37. CR (   1) C  11                /125. RY*(   2) C  10                    0.90   10.76    0.124
  37. CR (   1) C  11                /142. RY*(   1) C  12                    0.32   11.27    0.076
  37. CR (   1) C  11                /144. RY*(   3) C  12                    0.31   10.75    0.073
  37. CR (   1) C  11                /179. RY*(   1) H  20                    0.43   10.52    0.085
  37. CR (   1) C  11                /188. BD*(   1) C   3 - C  12            0.61   10.61    0.102
  37. CR (   1) C  11                /199. BD*(   1) C   7 - C  12            0.52   10.60    0.095
  37. CR (   1) C  11                /202. BD*(   1) C   9 - C  10            0.47   10.63    0.090
  37. CR (   1) C  11                /206. BD*(   1) C  10 - H  19            0.28   10.58    0.069
  38. CR (   1) C  12                / 62. RY*(   2) C   3                    0.71   11.12    0.112
  38. CR (   1) C  12                / 98. RY*(   2) C   7                    0.79   11.16    0.119
  38. CR (   1) C  12                /134. RY*(   2) C  11                    0.73   10.87    0.112
  38. CR (   1) C  12                /185. BD*(   1) C   2 - C   3            0.44   10.53    0.087
  38. CR (   1) C  12                /187. BD*(   1) C   3 - C   4            0.44   10.66    0.087
  38. CR (   1) C  12                /195. BD*(   1) C   6 - C   7            0.46   10.61    0.089
  38. CR (   1) C  12                /198. BD*(   1) C   7 - C   8            0.46   10.61    0.088
  38. CR (   1) C  12                /205. BD*(   1) C  10 - C  11            0.38   10.67    0.081
  38. CR (   1) C  12                /208. BD*(   1) C  11 - H  20            0.27   10.56    0.067
  39. LP (   1) O   1                / 52. RY*(   1) C   2                    5.17    1.23    0.101
  39. LP (   1) O   1                /185. BD*(   1) C   2 - C   3            0.85    1.09    0.039
  39. LP (   1) O   1                /186. BD*(   1) C   2 - H  13            0.43    1.08    0.028
  40. LP (   2) O   1                / 47. RY*(   5) O   1                    0.32    3.17    0.041
  40. LP (   2) O   1                / 53. RY*(   2) C   2                    1.86    1.88    0.077
  40. LP (   2) O   1                / 56. RY*(   5) C   2                    0.86    1.64    0.049
  40. LP (   2) O   1                /185. BD*(   1) C   2 - C   3            9.60    0.69    0.104
  40. LP (   2) O   1                /186. BD*(   1) C   2 - H  13           10.40    0.68    0.108
  41. LP*(   1) C   8                /102. RY*(   6) C   7                    0.44    1.95    0.067
  41. LP*(   1) C   8                /110. RY*(   5) C   8                    1.68    0.83    0.084
  41. LP*(   1) C   8                /118. RY*(   4) C   9                    1.09    1.00    0.075
  41. LP*(   1) C   8                /196. BD*(   2) C   6 - C   7           14.05    0.12    0.079
  41. LP*(   1) C   8                /203. BD*(   2) C   9 - C  10           20.15    0.13    0.105
  42. LP*(   1) C  11                /127. RY*(   4) C  10                    1.09    0.98    0.074
  42. LP*(   1) C  11                /137. RY*(   5) C  11                    1.73    0.82    0.085
  42. LP*(   1) C  11                /147. RY*(   6) C  12                    0.43    1.96    0.065
  42. LP*(   1) C  11                /189. BD*(   2) C   3 - C  12           16.27    0.12    0.083
  42. LP*(   1) C  11                /203. BD*(   2) C   9 - C  10           19.56    0.13    0.104
 185. BD*(   1) C   2 - C   3        / 53. RY*(   2) C   2                    0.62    1.19    0.183
 185. BD*(   1) C   2 - C   3        / 63. RY*(   3) C   3                    0.46    0.21    0.069
 185. BD*(   1) C   2 - C   3        /188. BD*(   1) C   3 - C  12            0.43    0.07    0.031
 185. BD*(   1) C   2 - C   3        /190. BD*(   1) C   4 - C   5            0.54    0.11    0.048
 185. BD*(   1) C   2 - C   3        /192. BD*(   1) C   4 - H  14            1.56    0.05    0.054
 185. BD*(   1) C   2 - C   3        /199. BD*(   1) C   7 - C  12            1.00    0.06    0.045
 185. BD*(   1) C   2 - C   3        /207. BD*(   1) C  11 - C  12            1.17    0.08    0.057
 186. BD*(   1) C   2 - H  13        / 52. RY*(   1) C   2                    0.50    0.15    0.058
 186. BD*(   1) C   2 - H  13        /153. RY*(   3) H  13                    0.36    1.82    0.191
 186. BD*(   1) C   2 - H  13        /187. BD*(   1) C   3 - C   4            0.26    0.13    0.038
 186. BD*(   1) C   2 - H  13        /188. BD*(   1) C   3 - C  12            0.68    0.08    0.043
 186. BD*(   1) C   2 - H  13        /208. BD*(   1) C  11 - H  20            1.60    0.03    0.049
 189. BD*(   2) C   3 - C  12        / 64. RY*(   4) C   3                    0.34    1.79    0.081
 189. BD*(   2) C   3 - C  12        / 66. RY*(   6) C   3                    0.46    1.05    0.073
 189. BD*(   2) C   3 - C  12        / 73. RY*(   4) C   4                    0.38    0.87    0.060
 189. BD*(   2) C   3 - C  12        /146. RY*(   5) C  12                    0.31    1.50    0.071
 189. BD*(   2) C   3 - C  12        /191. BD*(   2) C   4 - C   5           90.44    0.01    0.091
 196. BD*(   2) C   6 - C   7        / 82. RY*(   4) C   5                    0.31    0.88    0.060
 196. BD*(   2) C   6 - C   7        / 91. RY*(   4) C   6                    0.27    1.79    0.080
 196. BD*(   2) C   6 - C   7        / 92. RY*(   5) C   6                    0.81    0.69    0.087
 196. BD*(   2) C   6 - C   7        /101. RY*(   5) C   7                    0.34    1.34    0.078
 196. BD*(   2) C   6 - C   7        /191. BD*(   2) C   4 - C   5           70.36    0.01    0.090


 Natural Bond Orbitals (Summary):

                                                            Principal Delocalizations
           NBO                        Occupancy    Energy   (geminal,vicinal,remote)
 ====================================================================================
 Molecular unit  1  (C11H8O)
     1. BD (   1) O   1 - C   2          0.99789    -1.22336  188(v),52(g),62(v),185(g)
     2. BD (   2) O   1 - C   2          0.95841    -0.53372  189(v),65(v)
     3. BD (   1) C   2 - C   3          0.98947    -0.83516  190(v),199(v),188(g),187(g)
                                                    43(v),142(v),70(v),183(g)
     4. BD (   1) C   2 - H  13          0.99327    -0.68951  187(v),43(v),62(v),208(r)
     5. BD (   1) C   3 - C   4          0.98673    -0.88084  188(g),207(v),190(g),185(g)
                                                    194(v),80(v),142(v),186(v)
                                                    192(g),52(v),79(v)
     6. BD (   1) C   3 - C  12          0.98504    -0.86066  207(g),187(g),199(g),198(v)
                                                    192(v),185(g),205(v),70(v)
                                                    97(v),183(v),133(v),54(v)
     7. BD (   2) C   3 - C  12          0.71369    -0.42130  42(v),196(v),191(v),184(v)
                                                    189(g),100(v),73(v),137(v)
                                                    136(v),41(r),55(v),145(g)
     8. BD (   1) C   4 - C   5          0.98936    -0.86623  185(v),187(g),197(v),193(g)
                                                    89(v),192(g),62(v),194(g)
                                                    61(v)
     9. BD (   2) C   4 - C   5          0.79299    -0.43060  196(v),189(v),92(v),66(v)
                                                    82(g),73(g)
    10. BD (   1) C   4 - H  14          0.98837    -0.68014  188(v),193(v),187(g),61(v)
                                                    190(g),79(v)
    11. BD (   1) C   5 - C   6          0.99003    -0.88906  198(v),195(g),190(g),192(v)
                                                    71(v),98(v),197(g),194(g)
    12. BD (   1) C   5 - H  15          0.98939    -0.68485  195(v),187(v),193(g),190(g)
                                                    88(v),70(v)
    13. BD (   1) C   6 - C   7          0.98655    -0.86497  199(g),198(g),207(v),193(g)
                                                    194(v),200(v),80(v),106(v)
                                                    79(v),197(g),143(v)
    14. BD (   2) C   6 - C   7          0.71733    -0.42103  41(v),189(v),191(v),196(g)
                                                    145(v),82(v),109(v),110(v)
                                                    42(r)
    15. BD (   1) C   6 - H  16          0.98942    -0.69595  199(v),190(v),193(g),195(g)
                                                    79(v),97(v)
    16. BD (   1) C   7 - C   8          0.98636    -0.86251  199(g),195(g),188(v),200(g)
                                                    204(v),193(v),116(v),88(v)
                                                    115(v),201(g),143(v)
    17. BD (   1) C   7 - C  12          0.98190    -0.84776  188(g),195(g),207(g),198(g)
                                                    185(v),208(v),197(v),201(v)
                                                    61(v),106(v),88(v),133(v)
    18. BD (   1) C   8 - C   9          0.99005    -0.89047  195(v),198(g),202(g),206(v)
                                                    98(v),201(g),125(v),204(g)
                                                    124(v)
    19. BD (   1) C   8 - H  17          0.98932    -0.69474  199(v),202(v),200(g),198(g)
                                                    97(v),115(v)
    20. BD (   1) C   9 - C  10          0.98945    -0.86160  201(v),208(v),200(g),205(g)
                                                    107(v),134(v),204(g),206(g)
    21. BD (   2) C   9 - C  10          0.79418    -0.42967  42(v),41(v),137(v),110(v)
                                                    127(g),118(g)
    22. BD (   1) C   9 - H  18          0.98940    -0.68610  198(v),205(v),200(g),202(g)
                                                    106(v),124(v)
    23. BD (   1) C  10 - C  11          0.98985    -0.88954  188(v),207(g),202(g),204(v)
                                                    208(g),143(v),116(v),206(g)
                                                    115(v),142(v)
    24. BD (   1) C  10 - H  19          0.98939    -0.68553  207(v),200(v),205(g),202(g)
                                                    115(v),133(v)
    25. BD (   1) C  11 - C  12          0.98643    -0.86395  188(g),199(g),205(g),195(v)
                                                    206(v),187(v),125(v),61(v)
                                                    124(v),208(g),97(v)
    26. BD (   1) C  11 - H  20          0.98878    -0.69919  199(v),202(v),205(g),207(g)
                                                    124(v),143(v)
    27. CR (   1) O   1                  0.99988   -19.05313  52(v),185(v)
    28. CR (   1) C   2                  0.99965   -10.32771  188(v),187(v),61(v),151(v)
    29. CR (   1) C   3                  0.99941   -10.27184  71(v),207(v),199(v),190(v)
                                                    144(v),143(v),53(v),187(g)
                                                    192(v)
    30. CR (   1) C   4                  0.99946   -10.25927  188(v),80(v),155(v),193(v)
                                                    185(v),63(v),62(v),194(v)
                                                    61(v),81(v)
    31. CR (   1) C   5                  0.99947   -10.26063  90(v),195(v),72(v),187(v)
                                                    159(v),197(v),192(v),70(v)
                                                    89(v)
    32. CR (   1) C   6                  0.99946   -10.27228  80(v),199(v),198(v),190(v)
                                                    97(v),99(v),163(v),194(v)
                                                    81(v)
    33. CR (   1) C   7                  0.99943   -10.26123  89(v),107(v),188(v),142(v)
                                                    207(v),193(v),200(v),143(v)
    34. CR (   1) C   8                  0.99946   -10.26953  116(v),199(v),195(v),202(v)
                                                    167(v),97(v),99(v),204(v)
    35. CR (   1) C   9                  0.99947   -10.26200  108(v),125(v),198(v),205(v)
                                                    171(v),201(v),126(v),107(v)
                                                    206(v)
    36. CR (   1) C  10                  0.99948   -10.26322  116(v),207(v),135(v),200(v)
                                                    175(v),208(v),134(v),204(v)
                                                    117(v)
    37. CR (   1) C  11                  0.99946   -10.27019  125(v),188(v),199(v),202(v)
                                                    179(v),142(v),144(v),206(v)
    38. CR (   1) C  12                  0.99943   -10.26558  98(v),134(v),62(v),195(v)
                                                    198(v),185(v),187(v),205(v)
                                                    208(v)
    39. LP (   1) O   1                  0.99133    -0.82339  52(v),185(v),186(v)
    40. LP (   2) O   1                  0.94091    -0.42334  186(v),185(v),53(v),56(v)
                                                    47(g)
    41. LP*(   1) C   8                  0.31118    -0.27297  203(v),42(r),196(v),110(g)
                                                    118(v),102(v)
    42. LP*(   1) C  11                  0.31156    -0.27406  203(v),41(r),189(v),137(g)
                                                    127(v),147(v)
    43. RY*(   1) O   1                  0.00149     1.05767   
    44. RY*(   2) O   1                  0.00010     1.25508   
    45. RY*(   3) O   1                  0.00006     0.93115   
    46. RY*(   4) O   1                  0.00003     1.38461   
    47. RY*(   5) O   1                  0.00000     2.74248   
    48. RY*(   6) O   1                  0.00000     2.66495   
    49. RY*(   7) O   1                  0.00000     2.46946   
    50. RY*(   8) O   1                  0.00000     2.67811   
    51. RY*(   9) O   1                  0.00000     2.68206   
    52. RY*(   1) C   2                  0.00671     0.41118   
    53. RY*(   2) C   2                  0.00369     1.46093   
    54. RY*(   3) C   2                  0.00115     0.76582   
    55. RY*(   4) C   2                  0.00052     1.07864   
    56. RY*(   5) C   2                  0.00036     1.21792   
    57. RY*(   6) C   2                  0.00003     1.09390   
    58. RY*(   7) C   2                  0.00002     2.10753   
    59. RY*(   8) C   2                  0.00000     1.62504   
    60. RY*(   9) C   2                  0.00001     1.97323   
    61. RY*(   1) C   3                  0.00291     1.01344   
    62. RY*(   2) C   3                  0.00249     0.85153   
    63. RY*(   3) C   3                  0.00101     0.47913   
    64. RY*(   4) C   3                  0.00044     1.63419   
    65. RY*(   5) C   3                  0.00019     1.33115   
    66. RY*(   6) C   3                  0.00012     0.90168   
    67. RY*(   7) C   3                  0.00012     2.10182   
    68. RY*(   8) C   3                  0.00006     2.15512   
    69. RY*(   9) C   3                  0.00001     2.00827   
    70. RY*(   1) C   4                  0.00369     0.88845   
    71. RY*(   2) C   4                  0.00181     0.62184   
    72. RY*(   3) C   4                  0.00051     0.47877   
    73. RY*(   4) C   4                  0.00032     0.71572   
    74. RY*(   5) C   4                  0.00007     2.20620   
    75. RY*(   6) C   4                  0.00008     1.50040   
    76. RY*(   7) C   4                  0.00004     2.18088   
    77. RY*(   8) C   4                  0.00000     1.63886   
    78. RY*(   9) C   4                  0.00000     2.02935   
    79. RY*(   1) C   5                  0.00273     1.01007   
    80. RY*(   2) C   5                  0.00138     0.48688   
    81. RY*(   3) C   5                  0.00037     0.58934   
    82. RY*(   4) C   5                  0.00027     0.72245   
    83. RY*(   5) C   5                  0.00007     1.48924   
    84. RY*(   6) C   5                  0.00007     2.20191   
    85. RY*(   7) C   5                  0.00002     2.00260   
    86. RY*(   8) C   5                  0.00000     1.63676   
    87. RY*(   9) C   5                  0.00000     2.04436   
    88. RY*(   1) C   6                  0.00301     0.94835   
    89. RY*(   2) C   6                  0.00142     0.57128   
    90. RY*(   3) C   6                  0.00051     0.46321   
    91. RY*(   4) C   6                  0.00041     1.64046   
    92. RY*(   5) C   6                  0.00015     0.54082   
    93. RY*(   6) C   6                  0.00007     2.14275   
    94. RY*(   7) C   6                  0.00002     2.19274   
    95. RY*(   8) C   6                  0.00001     1.65175   
    96. RY*(   9) C   6                  0.00000     2.03072   
    97. RY*(   1) C   7                  0.00270     1.03923   
    98. RY*(   2) C   7                  0.00220     0.89430   
    99. RY*(   3) C   7                  0.00072     0.52017   
   100. RY*(   4) C   7                  0.00044     1.01111   
   101. RY*(   5) C   7                  0.00016     1.18634   
   102. RY*(   6) C   7                  0.00014     1.67500   
   103. RY*(   7) C   7                  0.00012     2.12654   
   104. RY*(   8) C   7                  0.00006     2.13131   
   105. RY*(   9) C   7                  0.00001     2.00607   
   106. RY*(   1) C   8                  0.00304     0.94105   
   107. RY*(   2) C   8                  0.00143     0.57356   
   108. RY*(   3) C   8                  0.00050     0.46455   
   109. RY*(   4) C   8                  0.00029     1.62485   
   110. RY*(   5) C   8                  0.00017     0.55827   
   111. RY*(   6) C   8                  0.00007     2.14449   
   112. RY*(   7) C   8                  0.00002     2.19610   
   113. RY*(   8) C   8                  0.00001     1.65689   
   114. RY*(   9) C   8                  0.00000     2.03640   
   115. RY*(   1) C   9                  0.00272     1.00729   
   116. RY*(   2) C   9                  0.00132     0.48474   
   117. RY*(   3) C   9                  0.00041     0.54063   
   118. RY*(   4) C   9                  0.00026     0.73102   
   119. RY*(   5) C   9                  0.00009     1.47873   
   120. RY*(   6) C   9                  0.00007     2.20220   
   121. RY*(   7) C   9                  0.00003     2.02514   
   122. RY*(   8) C   9                  0.00000     1.63511   
   123. RY*(   9) C   9                  0.00000     2.04195   
   124. RY*(   1) C  10                  0.00279     0.99989   
   125. RY*(   2) C  10                  0.00134     0.49064   
   126. RY*(   3) C  10                  0.00045     0.52075   
   127. RY*(   4) C  10                  0.00027     0.70226   
   128. RY*(   5) C  10                  0.00009     1.50827   
   129. RY*(   6) C  10                  0.00007     2.19756   
   130. RY*(   7) C  10                  0.00003     2.05735   
   131. RY*(   8) C  10                  0.00000     1.63073   
   132. RY*(   9) C  10                  0.00000     2.04106   
   133. RY*(   1) C  11                  0.00270     0.95582   
   134. RY*(   2) C  11                  0.00149     0.60428   
   135. RY*(   3) C  11                  0.00048     0.46697   
   136. RY*(   4) C  11                  0.00030     1.64967   
   137. RY*(   5) C  11                  0.00016     0.54836   
   138. RY*(   6) C  11                  0.00007     2.16726   
   139. RY*(   7) C  11                  0.00004     2.20637   
   140. RY*(   8) C  11                  0.00001     1.64877   
   141. RY*(   9) C  11                  0.00000     2.02490   
   142. RY*(   1) C  12                  0.00258     0.99717   
   143. RY*(   2) C  12                  0.00230     1.00842   
   144. RY*(   3) C  12                  0.00088     0.48141   
   145. RY*(   4) C  12                  0.00043     0.83931   
   146. RY*(   5) C  12                  0.00021     1.34816   
   147. RY*(   6) C  12                  0.00013     1.68487   
   148. RY*(   7) C  12                  0.00008     2.14723   
   149. RY*(   8) C  12                  0.00005     2.11449   
   150. RY*(   9) C  12                  0.00001     2.00870   
   151. RY*(   1) H  13                  0.00158     0.25726   
   152. RY*(   2) H  13                  0.00004     1.81378   
   153. RY*(   3) H  13                  0.00003     2.08289   
   154. RY*(   4) H  13                  0.00002     1.46447   
   155. RY*(   1) H  14                  0.00192     0.21425   
   156. RY*(   2) H  14                  0.00004     2.21099   
   157. RY*(   3) H  14                  0.00004     1.84225   
   158. RY*(   4) H  14                  0.00004     1.49848   
   159. RY*(   1) H  15                  0.00071     0.19595   
   160. RY*(   2) H  15                  0.00005     1.48502   
   161. RY*(   3) H  15                  0.00003     2.12301   
   162. RY*(   4) H  15                  0.00004     1.89357   
   163. RY*(   1) H  16                  0.00083     0.19416   
   164. RY*(   2) H  16                  0.00004     1.94389   
   165. RY*(   3) H  16                  0.00003     2.05645   
   166. RY*(   4) H  16                  0.00004     1.47697   
   167. RY*(   1) H  17                  0.00084     0.19518   
   168. RY*(   2) H  17                  0.00004     1.92388   
   169. RY*(   3) H  17                  0.00004     2.06753   
   170. RY*(   4) H  17                  0.00004     1.47728   
   171. RY*(   1) H  18                  0.00070     0.19382   
   172. RY*(   2) H  18                  0.00005     1.48269   
   173. RY*(   3) H  18                  0.00003     1.82255   
   174. RY*(   4) H  18                  0.00003     2.18336   
   175. RY*(   1) H  19                  0.00071     0.19580   
   176. RY*(   2) H  19                  0.00005     1.48192   
   177. RY*(   3) H  19                  0.00003     2.11889   
   178. RY*(   4) H  19                  0.00004     1.88786   
   179. RY*(   1) H  20                  0.00111     0.25232   
   180. RY*(   2) H  20                  0.00006     1.95286   
   181. RY*(   3) H  20                  0.00004     1.47676   
   182. RY*(   4) H  20                  0.00003     2.05265   
   183. BD*(   1) O   1 - C   2          0.00156     0.44948   
   184. BD*(   2) O   1 - C   2          0.01981    -0.14527   
   185. BD*(   1) C   2 - C   3          0.03173     0.26606   
   186. BD*(   1) C   2 - H  13          0.02844     0.25974   
   187. BD*(   1) C   3 - C   4          0.01106     0.39238   
   188. BD*(   1) C   3 - C  12          0.01599     0.33519   
   189. BD*(   2) C   3 - C  12          0.14588    -0.15278  196(v),184(v),191(v),42(v)
                                                    203(r),66(g),73(v),64(g)
                                                    146(g)
   190. BD*(   1) C   4 - C   5          0.00827     0.37393   
   191. BD*(   2) C   4 - C   5          0.05033    -0.14145   
   192. BD*(   1) C   4 - H  14          0.00828     0.31272   
   193. BD*(   1) C   5 - C   6          0.00714     0.40712   
   194. BD*(   1) C   5 - H  15          0.00674     0.30738   
   195. BD*(   1) C   6 - C   7          0.01207     0.34882   
   196. BD*(   2) C   6 - C   7          0.11992    -0.15381  189(v),191(v),41(v),92(g)
                                                    203(r),101(g),82(v),91(g)
   197. BD*(   1) C   6 - H  16          0.00677     0.28908   
   198. BD*(   1) C   7 - C   8          0.01209     0.34719   
   199. BD*(   1) C   7 - C  12          0.01841     0.33071   
   200. BD*(   1) C   8 - C   9          0.00696     0.41233   
   201. BD*(   1) C   8 - H  17          0.00681     0.29021   
   202. BD*(   1) C   9 - C  10          0.00892     0.36063   
   203. BD*(   2) C   9 - C  10          0.05855    -0.14481   
   204. BD*(   1) C   9 - H  18          0.00653     0.30665   
   205. BD*(   1) C  10 - C  11          0.00729     0.40916   
   206. BD*(   1) C  10 - H  19          0.00643     0.30611   
   207. BD*(   1) C  11 - C  12          0.01273     0.34369   
   208. BD*(   1) C  11 - H  20          0.00741     0.29366   
       -------------------------------
              Total Lewis   38.66934  ( 96.6734%)
        Valence non-Lewis    1.24886  (  3.1221%)
        Rydberg non-Lewis    0.08180  (  0.2045%)
       -------------------------------
            Total unit  1   40.00000  (100.0000%)
           Charge unit  1    1.00000
 Unable to Open any file for archive entry.
 1\1\GINC-COMPUTE-1-12\SP\UB3LYP\def2SVP\C11H8O1(1+,2)\ZAHRT2\08-Jan-20
 21\0\\# b3lyp/def2svp geom=NewRedundant pop=NBO\\72\\1,2\O,0,-3.040254
 0018,2.4047454292,0.09587759\C,0,-1.8656470906,2.1119556164,0.03501529
 95\C,0,-1.3564350341,0.7165890964,0.0561170199\C,0,-2.2981237277,-0.29
 93805953,0.1517332023\C,0,-1.9136392271,-1.6536738647,0.1789244165\C,0
 ,-0.5762552125,-1.9873476885,0.1096381404\C,0,0.426897997,-0.986470491
 2,0.0108263263\C,0,1.8044927217,-1.3337183851,-0.0604142587\C,0,2.7755
 053276,-0.3623353538,-0.1561561321\C,0,2.4030881454,1.0032869927,-0.18
 45029593\C,0,1.0762156843,1.3742263493,-0.1172509299\C,0,0.0430876805,
 0.3992977851,-0.0175827725\H,0,-1.0984332878,2.9180960748,-0.042078692
 2\H,0,-3.3497987876,-0.0105114928,0.2052248663\H,0,-2.6738208915,-2.43
 42551081,0.2546324025\H,0,-0.2660798726,-3.0353841936,0.1299085573\H,0
 ,2.0778245514,-2.3916925146,-0.0375228262\H,0,3.8305957435,-0.63970487
 07,-0.2102935031\H,0,3.1755345549,1.7721556505,-0.2605180006\H,0,0.825
 2447268,2.434121564,-0.1415777465\\Version=ES64L-G16RevC.01\State=2-A\
 HF=-498.552195\S2=0.763459\S2-1=0.\S2A=0.750149\RMSD=8.696e-09\Dipole=
 1.626091,-1.1796712,-0.0552674\Quadrupole=6.8759475,4.6314228,-11.5073
 703,5.0816779,-1.3214078,-0.919214\PG=C01 [X(C11H8O1)]\\@
 The archive entry for this job was punched.


 I am not a vegetarian because I love animals;
 I am a vegetarian because I hate plants.
                               -- A. Whitney Brown
 File lengths (MBytes):  RWF=     46 Int=      0 D2E=      0 Chk=      4 Scr=      1
 Normal termination of Gaussian 16
