# Supplementary material for: Machine-Learning-Guided Discovery of Electrochemical Reactions
Source: J Am Chem Soc. 2022 Dec 2;144(49):22599–610. doi: 10.1021/jacs.2c08997 (PMC9756344; doi:10.1021/jacs.2c08997)
Supplement: Supplementary file 3 — ja2c08997_si_003.zip [file ja2c08997_si_003.zip › Oxidation Site Selectivity/Ologs_notimes/37.log]

 Entering Gaussian System, Link 0=g16
 Input=37.com
 Output=37.log
 Initial command:
  
 Copyright (c) 1988-2019, Gaussian, Inc.  All Rights Reserved.
  
 This is part of the Gaussian(R) 16 program.  It is based on
 the Gaussian(R) 09 system (copyright 2009, Gaussian, Inc.),
 the Gaussian(R) 03 system (copyright 2003, Gaussian, Inc.),
 the Gaussian(R) 98 system (copyright 1998, Gaussian, Inc.),
 the Gaussian(R) 94 system (copyright 1995, Gaussian, Inc.),
 the Gaussian 92(TM) system (copyright 1992, Gaussian, Inc.),
 the Gaussian 90(TM) system (copyright 1990, Gaussian, Inc.),
 the Gaussian 88(TM) system (copyright 1988, Gaussian, Inc.),
 the Gaussian 86(TM) system (copyright 1986, Carnegie Mellon
 University), and the Gaussian 82(TM) system (copyright 1983,
 Carnegie Mellon University). Gaussian is a federally registered
 trademark of Gaussian, Inc.
  
 This software contains proprietary and confidential information,
 including trade secrets, belonging to Gaussian, Inc.
  
 This software is provided under written license and may be
 used, copied, transmitted, or stored only in accord with that
 written license.
  
 The following legend is applicable only to US Government
 contracts under FAR:
  
                    RESTRICTED RIGHTS LEGEND
  
 Use, reproduction and disclosure by the US Government is
 subject to restrictions as set forth in subparagraphs (a)
 and (c) of the Commercial Computer Software - Restricted
 Rights clause in FAR 52.227-19.
  
 Gaussian, Inc.
 340 Quinnipiac St., Bldg. 40, Wallingford CT 06492
  
  
 ---------------------------------------------------------------
 Warning -- This program may not be used in any manner that
 competes with the business of Gaussian, Inc. or will provide
 assistance to any competitor of Gaussian, Inc.  The licensee
 of this program is prohibited from giving any competitor of
 Gaussian, Inc. access to this program.  By using this program,
 the user acknowledges that Gaussian, Inc. is engaged in the
 business of creating and licensing software in the field of
 computational chemistry and represents and warrants to the
 licensee that it is not a competitor of Gaussian, Inc. and that
 it will not use this program in any manner prohibited above.
 ---------------------------------------------------------------
  

 Cite this work as:
 Gaussian 16, Revision C.01,
 M. J. Frisch, G. W. Trucks, H. B. Schlegel, G. E. Scuseria, 
 M. A. Robb, J. R. Cheeseman, G. Scalmani, V. Barone, 
 G. A. Petersson, H. Nakatsuji, X. Li, M. Caricato, A. V. Marenich, 
 J. Bloino, B. G. Janesko, R. Gomperts, B. Mennucci, H. P. Hratchian, 
 J. V. Ortiz, A. F. Izmaylov, J. L. Sonnenberg, D. Williams-Young, 
 F. Ding, F. Lipparini, F. Egidi, J. Goings, B. Peng, A. Petrone, 
 T. Henderson, D. Ranasinghe, V. G. Zakrzewski, J. Gao, N. Rega, 
 G. Zheng, W. Liang, M. Hada, M. Ehara, K. Toyota, R. Fukuda, 
 J. Hasegawa, M. Ishida, T. Nakajima, Y. Honda, O. Kitao, H. Nakai, 
 T. Vreven, K. Throssell, J. A. Montgomery, Jr., J. E. Peralta, 
 F. Ogliaro, M. J. Bearpark, J. J. Heyd, E. N. Brothers, K. N. Kudin, 
 V. N. Staroverov, T. A. Keith, R. Kobayashi, J. Normand, 
 K. Raghavachari, A. P. Rendell, J. C. Burant, S. S. Iyengar, 
 J. Tomasi, M. Cossi, J. M. Millam, M. Klene, C. Adamo, R. Cammi, 
 J. W. Ochterski, R. L. Martin, K. Morokuma, O. Farkas, 
 J. B. Foresman, and D. J. Fox, Gaussian, Inc., Wallingford CT, 2019.
 
 ******************************************
 Gaussian 16:  ES64L-G16RevC.01  3-Jul-2019
                 9-Jan-2021 
 ******************************************
 %nprocshared=3
 Will use up to    3 processors via shared memory.
 %mem=1GB
 -----------------------------------------
 # b3lyp/def2svp pop=NBO geom=NewRedundant
 -----------------------------------------
 1/29=4000,38=1,172=1/1;
 2/12=2,17=6,18=5,40=1/2;
 3/5=43,7=101,11=2,25=1,30=1,74=-5/1,2,3;
 4//1;
 5/5=2,38=5/2;
 6/7=2,8=2,9=2,10=2,28=1,40=1/1,7;
 99/5=1,9=1/99;
 --
 37
 --
 Symbolic Z-matrix:
 Charge =  1 Multiplicity = 2
 C                    -1.30876   2.16929  -0.29361 
 C                    -1.00733   0.70685  -0.63056 
 C                    -1.51109  -0.27165   0.47957 
 O                    -2.78055  -0.82232   0.14967 
 C                    -0.56066  -1.46108   0.76845 
 C                     0.80544  -1.33076   0.09124 
 C                     0.57932  -1.0441   -1.41273 
 C                     0.46084   0.44648  -1.00359 
 C                     1.38824   0.11626   0.22132 
 C                     2.86877   0.17533  -0.17599 
 C                     1.23413   0.85586   1.54973 
 H                    -0.73588   2.51784   0.57848 
 H                    -1.06103   2.8286   -1.14068 
 H                    -2.37903   2.31362  -0.06698 
 H                    -1.59672   0.44554  -1.52657 
 H                    -1.61577   0.31481   1.41149 
 H                    -3.41087  -0.09404   0.07282 
 H                    -1.06073  -2.36992   0.39915 
 H                    -0.44509  -1.58435   1.85712 
 H                     1.46914  -2.16509   0.37245 
 H                     1.45467  -1.26175  -2.03708 
 H                    -0.30978  -1.50053  -1.87495 
 H                     0.82716   1.21262  -1.70764 
 H                     3.08209  -0.34216  -1.12146 
 H                     3.19425   1.22266  -0.28935 
 H                     3.49529  -0.28598   0.60519 
 H                     0.21008   0.86062   1.94003 
 H                     1.55894   1.90484   1.45237 
 H                     1.87419   0.38632   2.31543 
 
                          Input orientation:                          
 ---------------------------------------------------------------------
 Center     Atomic      Atomic             Coordinates (Angstroms)
 Number     Number       Type             X           Y           Z
 ---------------------------------------------------------------------
      1          6           0       -1.308757    2.169286   -0.293613
      2          6           0       -1.007327    0.706851   -0.630563
      3          6           0       -1.511094   -0.271645    0.479566
      4          8           0       -2.780548   -0.822316    0.149665
      5          6           0       -0.560663   -1.461084    0.768445
      6          6           0        0.805440   -1.330764    0.091242
      7          6           0        0.579324   -1.044097   -1.412729
      8          6           0        0.460843    0.446484   -1.003591
      9          6           0        1.388243    0.116264    0.221322
     10          6           0        2.868772    0.175327   -0.175993
     11          6           0        1.234132    0.855857    1.549725
     12          1           0       -0.735877    2.517840    0.578477
     13          1           0       -1.061027    2.828600   -1.140678
     14          1           0       -2.379028    2.313617   -0.066976
     15          1           0       -1.596715    0.445542   -1.526565
     16          1           0       -1.615774    0.314808    1.411487
     17          1           0       -3.410867   -0.094036    0.072824
     18          1           0       -1.060726   -2.369921    0.399148
     19          1           0       -0.445090   -1.584349    1.857115
     20          1           0        1.469138   -2.165089    0.372453
     21          1           0        1.454665   -1.261746   -2.037082
     22          1           0       -0.309781   -1.500531   -1.874954
     23          1           0        0.827164    1.212624   -1.707636
     24          1           0        3.082091   -0.342160   -1.121455
     25          1           0        3.194245    1.222655   -0.289348
     26          1           0        3.495286   -0.285978    0.605194
     27          1           0        0.210076    0.860624    1.940026
     28          1           0        1.558940    1.904835    1.452367
     29          1           0        1.874191    0.386323    2.315428
 ---------------------------------------------------------------------
                    Distance matrix (angstroms):
                    1          2          3          4          5
     1  C    0.000000
     2  C    1.530723   0.000000
     3  C    2.568441   1.563209   0.000000
     4  O    3.363383   2.468080   1.422528   0.000000
     5  C    3.855801   2.618525   1.549689   2.391402   0.000000
     6  C    4.107103   2.821170   2.576598   3.622326   1.530302
     7  C    3.891414   2.488989   2.923578   3.712008   2.496191
     8  C    2.569747   1.537031   2.569825   3.666943   2.796856
     9  C    3.428391   2.610222   2.936549   4.273744   2.566243
    10  C    4.630492   3.938692   4.451154   5.745969   3.915460
    11  C    3.404302   3.130495   3.154801   4.571005   3.033134
    12  H    1.100101   2.194344   2.896890   3.939696   3.987308
    13  H    1.101628   2.182870   3.526935   4.236853   4.721917
    14  H    1.103483   2.186525   2.781294   3.168947   4.272323
    15  H    2.138781   1.103848   2.132194   2.412192   3.158433
    16  H    2.537856   2.166535   1.106057   2.059598   2.163459
    17  H    3.110590   2.629292   1.950928   0.966229   3.236722
    18  H    4.598460   3.244947   2.147571   2.327039   1.101103
    19  H    4.411499   3.428447   2.181100   2.991729   1.101705
    20  H    5.191065   3.922621   3.532476   4.462343   2.184611
    21  H    4.737950   3.451822   4.013670   4.786647   3.460096
    22  H    4.118999   2.628234   2.914975   3.265539   2.655571
    23  H    2.734378   2.186607   3.529073   4.539398   3.899456
    24  H    5.125644   4.250263   4.864729   6.018042   4.253630
    25  H    4.601430   4.246845   4.996436   6.330307   4.735052
    26  H    5.469461   4.773503   5.007976   6.315161   4.225902
    27  H    3.001432   2.848446   2.525352   3.870596   2.712373
    28  H    3.367798   3.515607   3.886967   5.288246   4.036072
    29  H    4.485221   4.133370   3.906849   5.274271   3.425578
                    6          7          8          9         10
     6  C    0.000000
     7  C    1.547655   0.000000
     8  C    2.115660   1.550246   0.000000
     9  C    1.565398   2.161229   1.571473   0.000000
    10  C    2.568475   2.873688   2.560579   1.534051   0.000000
    11  C    2.663130   3.579767   2.699071   1.528202   2.472503
    12  H    4.174303   4.287429   2.868030   3.225990   4.364640
    13  H    4.722461   4.214563   2.830081   3.900094   4.838780
    14  H    4.842250   4.673023   3.525379   4.370790   5.667766
    15  H    3.397486   2.639532   2.122981   3.474695   4.673076
    16  H    3.211422   3.826392   3.187833   3.237288   4.759275
    17  H    4.393982   4.362466   4.054747   4.806010   6.290336
    18  H    2.158061   2.780373   3.494994   3.494308   4.716994
    19  H    2.178632   3.468887   3.623346   2.988145   4.267513
    20  H    1.102576   2.288071   3.119370   2.287784   2.781603
    21  H    2.226212   1.097000   2.230210   2.646453   2.743817
    22  H    2.266818   1.101132   2.268039   3.145105   3.974691
    23  H    3.115326   2.289363   1.103105   2.288601   2.755010
    24  H    2.762447   2.615607   2.739853   2.209598   1.098725
    25  H    3.517270   3.638401   2.929859   2.178653   1.102578
    26  H    2.931040   3.626237   3.511771   2.179171   1.102531
    27  H    2.928249   3.873664   2.983166   2.212712   3.466386
    28  H    3.590198   4.226656   3.060120   2.177980   2.712640
    29  H    3.006263   4.197849   3.607916   2.166647   2.690890
                   11         12         13         14         15
    11  C    0.000000
    12  H    2.754350   0.000000
    13  H    4.049412   1.777017   0.000000
    14  H    4.218259   1.777150   1.776280   0.000000
    15  H    4.200668   3.076794   2.472819   2.496421   0.000000
    16  H    2.904102   2.514254   3.624975   2.600701   2.941021
    17  H    4.965838   3.772685   3.941591   2.623172   2.477970
    18  H    4.122602   4.901826   5.421779   4.887813   3.452895
    19  H    2.978067   4.306672   5.370313   4.757771   4.110473
    20  H    3.250740   5.180189   5.798985   5.921173   4.452091
    21  H    4.171098   5.091649   4.884995   5.600155   3.533607
    22  H    4.434485   4.727387   4.454762   4.700882   2.358977
    23  H    3.302015   3.061535   2.549134   3.766114   2.548802
    24  H    3.461994   5.064213   5.217233   6.163513   4.761913
    25  H    2.712706   4.228059   4.627220   5.683399   5.008783
    26  H    2.703469   5.075909   5.788666   6.458891   5.568482
    27  H    1.095923   2.344143   3.870319   3.583672   3.931163
    28  H    1.102422   2.530937   3.800191   4.240648   4.578398
    29  H    1.102923   3.791150   5.150232   5.242154   5.177992
                   16         17         18         19         20
    16  H    0.000000
    17  H    2.276298   0.000000
    18  H    2.922444   3.287750   0.000000
    19  H    2.275057   3.768363   1.766861   0.000000
    20  H    4.092208   5.309754   2.538283   2.491134   0.000000
    21  H    4.879113   5.430345   3.672936   4.344872   2.573344
    22  H    3.975144   3.922856   2.547802   3.735462   2.942283
    23  H    4.062382   4.778944   4.564789   4.706287   4.018438
    24  H    5.377484   6.606540   4.856643   4.780786   2.855950
    25  H    5.182018   6.744802   5.611186   5.072606   3.858858
    26  H    5.209029   6.929301   5.014232   4.333548   2.773175
    27  H    1.977624   4.184381   3.798113   2.532590   3.632831
    28  H    3.550868   5.531510   5.123032   4.044053   4.211717
    29  H    3.605840   5.761237   4.459007   3.077769   3.232479
                   21         22         23         24         25
    21  H    0.000000
    22  H    1.787896   0.000000
    23  H    2.573869   2.946498   0.000000
    24  H    2.081472   3.662565   2.801010   0.000000
    25  H    3.500423   4.712546   2.759477   1.775845   0.000000
    26  H    3.478201   4.701575   3.835866   1.776289   1.779552
    27  H    4.676627   4.516567   3.716200   4.366672   3.742518
    28  H    4.713212   5.114655   3.316666   3.740793   2.484585
    29  H    4.672952   5.088148   4.238406   3.715087   3.037573
                   26         27         28         29
    26  H    0.000000
    27  H    3.726805   0.000000
    28  H    3.044142   1.774154   0.000000
    29  H    2.450477   1.770640   1.774862   0.000000
 Stoichiometry    C10H18O(1+,2)
 Framework group  C1[X(C10H18O)]
 Deg. of freedom    81
 Full point group                 C1      NOp   1
 Largest Abelian subgroup         C1      NOp   1
 Largest concise Abelian subgroup C1      NOp   1
                         Standard orientation:                         
 ---------------------------------------------------------------------
 Center     Atomic      Atomic             Coordinates (Angstroms)
 Number     Number       Type             X           Y           Z
 ---------------------------------------------------------------------
      1          6           0       -1.308757    2.169286   -0.293613
      2          6           0       -1.007327    0.706851   -0.630563
      3          6           0       -1.511094   -0.271645    0.479566
      4          8           0       -2.780548   -0.822316    0.149665
      5          6           0       -0.560663   -1.461084    0.768445
      6          6           0        0.805440   -1.330764    0.091242
      7          6           0        0.579324   -1.044097   -1.412729
      8          6           0        0.460843    0.446484   -1.003591
      9          6           0        1.388243    0.116264    0.221322
     10          6           0        2.868772    0.175327   -0.175993
     11          6           0        1.234132    0.855857    1.549725
     12          1           0       -0.735877    2.517840    0.578477
     13          1           0       -1.061027    2.828600   -1.140678
     14          1           0       -2.379028    2.313617   -0.066976
     15          1           0       -1.596715    0.445542   -1.526565
     16          1           0       -1.615774    0.314808    1.411487
     17          1           0       -3.410867   -0.094036    0.072824
     18          1           0       -1.060726   -2.369921    0.399148
     19          1           0       -0.445090   -1.584349    1.857115
     20          1           0        1.469138   -2.165089    0.372453
     21          1           0        1.454665   -1.261746   -2.037082
     22          1           0       -0.309781   -1.500531   -1.874954
     23          1           0        0.827164    1.212624   -1.707636
     24          1           0        3.082091   -0.342160   -1.121455
     25          1           0        3.194245    1.222655   -0.289348
     26          1           0        3.495286   -0.285978    0.605194
     27          1           0        0.210076    0.860624    1.940026
     28          1           0        1.558940    1.904835    1.452367
     29          1           0        1.874191    0.386323    2.315428
 ---------------------------------------------------------------------
 Rotational constants (GHZ):           1.6534222           0.9600233           0.8404313
 Standard basis: def2SVP (5D, 7F)
 There are   255 symmetry adapted cartesian basis functions of A   symmetry.
 There are   244 symmetry adapted basis functions of A   symmetry.
   244 basis functions,   401 primitive gaussians,   255 cartesian basis functions
    43 alpha electrons       42 beta electrons
       nuclear repulsion energy       698.6519716457 Hartrees.
 NAtoms=   29 NActive=   29 NUniq=   29 SFac= 1.00D+00 NAtFMM=   60 NAOKFM=F Big=F
 Integral buffers will be    131072 words long.
 Raffenetti 2 integral format.
 Two-electron integral symmetry is turned on.
 One-electron integrals computed using PRISM.
   1 Symmetry operations used in ECPInt.
 ECPInt:  NShTT=    7260 NPrTT=   24950 LenC2=    7206 LenP2D=   19928.
 LDataN:  DoStor=T MaxTD1= 4 Len=   56
 NBasis=   244 RedAO= T EigKep=  4.91D-04  NBF=   244
 NBsUse=   244 1.00D-06 EigRej= -1.00D+00 NBFU=   244
 ExpMin= 1.22D-01 ExpMax= 2.27D+03 ExpMxC= 3.41D+02 IAcc=3 IRadAn=         5 AccDes= 0.00D+00
 Harris functional with IExCor=  402 and IRadAn=       5 diagonalized for initial guess.
 HarFok:  IExCor=  402 AccDes= 0.00D+00 IRadAn=         5 IDoV= 1 UseB2=F ITyADJ=14
 ICtDFT=  3500011 ScaDFX=  1.000000  1.000000  1.000000  1.000000
 FoFCou: FMM=F IPFlag=           0 FMFlag=      100000 FMFlg1=           0
         NFxFlg=           0 DoJE=T BraDBF=F KetDBF=T FulRan=T
         wScrn=  0.000000 ICntrl=       500 IOpCl=  0 I1Cent=   200000004 NGrid=           0
         NMat0=    1 NMatS0=      1 NMatT0=    0 NMatD0=    1 NMtDS0=    0 NMtDT0=    0
 Petite list used in FoFCou.
 Initial guess <Sx>= 0.0000 <Sy>= 0.0000 <Sz>= 0.5000 <S**2>= 0.7500 S= 0.5000
 Requested convergence on RMS density matrix=1.00D-08 within 128 cycles.
 Requested convergence on MAX density matrix=1.00D-06.
 Requested convergence on             energy=1.00D-06.
 No special actions if energy rises.
 Integral accuracy reduced to 1.0D-05 until final iterations.
 Initial convergence to 1.0D-05 achieved.  Increase integral accuracy.
 SCF Done:  E(UB3LYP) =  -466.423497094     A.U. after   26 cycles
            NFock= 26  Conv=0.82D-08     -V/T= 2.0117
 <Sx>= 0.0000 <Sy>= 0.0000 <Sz>= 0.5000 <S**2>= 0.7521 S= 0.5010
 <L.S>= 0.000000000000E+00
 Annihilation of the first spin contaminant:
 S**2 before annihilation     0.7521,   after     0.7500

 **********************************************************************

            Population analysis using the SCF Density.

 **********************************************************************

 Orbital symmetries:
 Alpha Orbitals:
       Occupied  (A) (A) (A) (A) (A) (A) (A) (A) (A) (A) (A) (A)
                 (A) (A) (A) (A) (A) (A) (A) (A) (A) (A) (A) (A)
                 (A) (A) (A) (A) (A) (A) (A) (A) (A) (A) (A) (A)
                 (A) (A) (A) (A) (A) (A) (A)
       Virtual   (A) (A) (A) (A) (A) (A) (A) (A) (A) (A) (A) (A)
                 (A) (A) (A) (A) (A) (A) (A) (A) (A) (A) (A) (A)
                 (A) (A) (A) (A) (A) (A) (A) (A) (A) (A) (A) (A)
                 (A) (A) (A) (A) (A) (A) (A) (A) (A) (A) (A) (A)
                 (A) (A) (A) (A) (A) (A) (A) (A) (A) (A) (A) (A)
                 (A) (A) (A) (A) (A) (A) (A) (A) (A) (A) (A) (A)
                 (A) (A) (A) (A) (A) (A) (A) (A) (A) (A) (A) (A)
                 (A) (A) (A) (A) (A) (A) (A) (A) (A) (A) (A) (A)
                 (A) (A) (A) (A) (A) (A) (A) (A) (A) (A) (A) (A)
                 (A) (A) (A) (A) (A) (A) (A) (A) (A) (A) (A) (A)
                 (A) (A) (A) (A) (A) (A) (A) (A) (A) (A) (A) (A)
                 (A) (A) (A) (A) (A) (A) (A) (A) (A) (A) (A) (A)
                 (A) (A) (A) (A) (A) (A) (A) (A) (A) (A) (A) (A)
                 (A) (A) (A) (A) (A) (A) (A) (A) (A) (A) (A) (A)
                 (A) (A) (A) (A) (A) (A) (A) (A) (A) (A) (A) (A)
                 (A) (A) (A) (A) (A) (A) (A) (A) (A) (A) (A) (A)
                 (A) (A) (A) (A) (A) (A) (A) (A) (A)
 Beta  Orbitals:
       Occupied  (A) (A) (A) (A) (A) (A) (A) (A) (A) (A) (A) (A)
                 (A) (A) (A) (A) (A) (A) (A) (A) (A) (A) (A) (A)
                 (A) (A) (A) (A) (A) (A) (A) (A) (A) (A) (A) (A)
                 (A) (A) (A) (A) (A) (A)
       Virtual   (A) (A) (A) (A) (A) (A) (A) (A) (A) (A) (A) (A)
                 (A) (A) (A) (A) (A) (A) (A) (A) (A) (A) (A) (A)
                 (A) (A) (A) (A) (A) (A) (A) (A) (A) (A) (A) (A)
                 (A) (A) (A) (A) (A) (A) (A) (A) (A) (A) (A) (A)
                 (A) (A) (A) (A) (A) (A) (A) (A) (A) (A) (A) (A)
                 (A) (A) (A) (A) (A) (A) (A) (A) (A) (A) (A) (A)
                 (A) (A) (A) (A) (A) (A) (A) (A) (A) (A) (A) (A)
                 (A) (A) (A) (A) (A) (A) (A) (A) (A) (A) (A) (A)
                 (A) (A) (A) (A) (A) (A) (A) (A) (A) (A) (A) (A)
                 (A) (A) (A) (A) (A) (A) (A) (A) (A) (A) (A) (A)
                 (A) (A) (A) (A) (A) (A) (A) (A) (A) (A) (A) (A)
                 (A) (A) (A) (A) (A) (A) (A) (A) (A) (A) (A) (A)
                 (A) (A) (A) (A) (A) (A) (A) (A) (A) (A) (A) (A)
                 (A) (A) (A) (A) (A) (A) (A) (A) (A) (A) (A) (A)
                 (A) (A) (A) (A) (A) (A) (A) (A) (A) (A) (A) (A)
                 (A) (A) (A) (A) (A) (A) (A) (A) (A) (A) (A) (A)
                 (A) (A) (A) (A) (A) (A) (A) (A) (A) (A)
 The electronic state is 2-A.
 Alpha  occ. eigenvalues --  -19.36428 -10.44263 -10.38667 -10.38048 -10.37830
 Alpha  occ. eigenvalues --  -10.37391 -10.36274 -10.35180 -10.34149 -10.33337
 Alpha  occ. eigenvalues --  -10.32440  -1.23092  -1.06040  -0.95963  -0.92805
 Alpha  occ. eigenvalues --   -0.90139  -0.83805  -0.82800  -0.78618  -0.77134
 Alpha  occ. eigenvalues --   -0.76328  -0.72193  -0.68295  -0.65242  -0.63055
 Alpha  occ. eigenvalues --   -0.62562  -0.61037  -0.59936  -0.58690  -0.57508
 Alpha  occ. eigenvalues --   -0.56535  -0.56008  -0.54934  -0.53253  -0.52705
 Alpha  occ. eigenvalues --   -0.52704  -0.51896  -0.51144  -0.49088  -0.48235
 Alpha  occ. eigenvalues --   -0.47556  -0.46584  -0.45993
 Alpha virt. eigenvalues --   -0.12145  -0.09760  -0.08765  -0.06911  -0.06216
 Alpha virt. eigenvalues --   -0.05749  -0.04322  -0.03811  -0.02799  -0.02184
 Alpha virt. eigenvalues --   -0.01622  -0.01426  -0.00816  -0.00171   0.00195
 Alpha virt. eigenvalues --    0.00975   0.02130   0.02892   0.03781   0.04780
 Alpha virt. eigenvalues --    0.05233   0.05926   0.07504   0.08031   0.09518
 Alpha virt. eigenvalues --    0.09818   0.10898   0.12206   0.12778   0.16876
 Alpha virt. eigenvalues --    0.24112   0.25137   0.25213   0.26544   0.27300
 Alpha virt. eigenvalues --    0.29747   0.30525   0.34365   0.36089   0.37728
 Alpha virt. eigenvalues --    0.38028   0.39181   0.40269   0.40723   0.41575
 Alpha virt. eigenvalues --    0.43651   0.43930   0.44738   0.45231   0.45858
 Alpha virt. eigenvalues --    0.47302   0.48326   0.48990   0.49640   0.49930
 Alpha virt. eigenvalues --    0.50230   0.50890   0.51373   0.51961   0.52948
 Alpha virt. eigenvalues --    0.53024   0.53352   0.53812   0.54292   0.55076
 Alpha virt. eigenvalues --    0.55793   0.56907   0.57731   0.58653   0.59649
 Alpha virt. eigenvalues --    0.60833   0.60997   0.63688   0.65091   0.66617
 Alpha virt. eigenvalues --    0.68595   0.73079   0.75265   0.76046   0.78507
 Alpha virt. eigenvalues --    0.79714   0.82444   0.85287   0.87105   0.89767
 Alpha virt. eigenvalues --    0.92506   0.94917   0.97922   1.02943   1.06615
 Alpha virt. eigenvalues --    1.09881   1.13853   1.15116   1.17155   1.18167
 Alpha virt. eigenvalues --    1.21029   1.24354   1.25920   1.30540   1.32860
 Alpha virt. eigenvalues --    1.34572   1.35757   1.36754   1.38172   1.38682
 Alpha virt. eigenvalues --    1.40030   1.42003   1.42801   1.44698   1.45767
 Alpha virt. eigenvalues --    1.46911   1.50281   1.52750   1.54590   1.55707
 Alpha virt. eigenvalues --    1.57886   1.59036   1.59765   1.60485   1.62134
 Alpha virt. eigenvalues --    1.62738   1.63823   1.64270   1.65730   1.66615
 Alpha virt. eigenvalues --    1.67288   1.67602   1.68842   1.69721   1.70779
 Alpha virt. eigenvalues --    1.71017   1.73805   1.74686   1.76146   1.78110
 Alpha virt. eigenvalues --    1.78474   1.80664   1.82123   1.83190   1.85242
 Alpha virt. eigenvalues --    1.85405   1.86172   1.88241   1.89806   1.90724
 Alpha virt. eigenvalues --    1.93740   1.95858   1.96013   1.96809   1.98460
 Alpha virt. eigenvalues --    1.99650   2.04102   2.05526   2.06688   2.08018
 Alpha virt. eigenvalues --    2.10344   2.12042   2.14087   2.18504   2.20522
 Alpha virt. eigenvalues --    2.24137   2.25862   2.25998   2.26292   2.28158
 Alpha virt. eigenvalues --    2.29308   2.32403   2.35784   2.36721   2.38378
 Alpha virt. eigenvalues --    2.39389   2.42168   2.43591   2.46183   2.46912
 Alpha virt. eigenvalues --    2.50052   2.55076   2.58771   2.64153   2.65656
 Alpha virt. eigenvalues --    2.68061   2.68183   2.68914   2.71684   2.72559
 Alpha virt. eigenvalues --    2.73915   2.76310   2.77627   2.77846   2.79599
 Alpha virt. eigenvalues --    2.80072   2.81196   2.86130   2.86572   2.88414
 Alpha virt. eigenvalues --    2.91257   2.93014   2.96136   3.00002   3.16987
 Alpha virt. eigenvalues --    3.56492
  Beta  occ. eigenvalues --  -19.35725 -10.44095 -10.38459 -10.37885 -10.37653
  Beta  occ. eigenvalues --  -10.37214 -10.36214 -10.35108 -10.34136 -10.33323
  Beta  occ. eigenvalues --  -10.32443  -1.21635  -1.05331  -0.95196  -0.92327
  Beta  occ. eigenvalues --   -0.89854  -0.83317  -0.82675  -0.77980  -0.76337
  Beta  occ. eigenvalues --   -0.75711  -0.71583  -0.67345  -0.64843  -0.62255
  Beta  occ. eigenvalues --   -0.61965  -0.60595  -0.58548  -0.58187  -0.57038
  Beta  occ. eigenvalues --   -0.56039  -0.55544  -0.54717  -0.53019  -0.52257
  Beta  occ. eigenvalues --   -0.51985  -0.51208  -0.50418  -0.47921  -0.47600
  Beta  occ. eigenvalues --   -0.46479  -0.44728
  Beta virt. eigenvalues --   -0.40101  -0.11947  -0.09553  -0.08505  -0.06663
  Beta virt. eigenvalues --   -0.06112  -0.05573  -0.04182  -0.03511  -0.02530
  Beta virt. eigenvalues --   -0.01983  -0.01324  -0.01266  -0.00625   0.00027
  Beta virt. eigenvalues --    0.00461   0.01161   0.02328   0.03029   0.03953
  Beta virt. eigenvalues --    0.04994   0.05394   0.06255   0.08039   0.08148
  Beta virt. eigenvalues --    0.09898   0.10066   0.11083   0.12448   0.13093
  Beta virt. eigenvalues --    0.17235   0.24346   0.25392   0.25592   0.26856
  Beta virt. eigenvalues --    0.27566   0.29992   0.30888   0.34642   0.36338
  Beta virt. eigenvalues --    0.38109   0.38308   0.39449   0.40808   0.41087
  Beta virt. eigenvalues --    0.42027   0.44009   0.44445   0.45043   0.45496
  Beta virt. eigenvalues --    0.46159   0.47706   0.48501   0.49306   0.49831
  Beta virt. eigenvalues --    0.50181   0.50442   0.51089   0.51580   0.52236
  Beta virt. eigenvalues --    0.53106   0.53312   0.53570   0.54054   0.54447
  Beta virt. eigenvalues --    0.55202   0.55943   0.57097   0.57947   0.58770
  Beta virt. eigenvalues --    0.59792   0.61024   0.61184   0.63845   0.65353
  Beta virt. eigenvalues --    0.66819   0.68822   0.73517   0.75530   0.76355
  Beta virt. eigenvalues --    0.78753   0.80056   0.82822   0.85610   0.87428
  Beta virt. eigenvalues --    0.90628   0.93235   0.95200   0.98273   1.03186
  Beta virt. eigenvalues --    1.06852   1.10157   1.14095   1.15532   1.17413
  Beta virt. eigenvalues --    1.18504   1.21200   1.24806   1.26235   1.30893
  Beta virt. eigenvalues --    1.33081   1.34981   1.36013   1.37051   1.38369
  Beta virt. eigenvalues --    1.38864   1.40529   1.42375   1.43102   1.45019
  Beta virt. eigenvalues --    1.46180   1.47347   1.50647   1.53127   1.55107
  Beta virt. eigenvalues --    1.55897   1.58211   1.59457   1.60057   1.60830
  Beta virt. eigenvalues --    1.62391   1.62981   1.64049   1.64485   1.65924
  Beta virt. eigenvalues --    1.66873   1.67501   1.67833   1.69063   1.70032
  Beta virt. eigenvalues --    1.70997   1.71278   1.74170   1.75130   1.76378
  Beta virt. eigenvalues --    1.78543   1.78718   1.81034   1.82357   1.83432
  Beta virt. eigenvalues --    1.85564   1.85753   1.86460   1.88716   1.90114
  Beta virt. eigenvalues --    1.91004   1.94280   1.96164   1.96390   1.97142
  Beta virt. eigenvalues --    1.98748   2.00019   2.04666   2.06040   2.07077
  Beta virt. eigenvalues --    2.08504   2.10656   2.12394   2.14405   2.18883
  Beta virt. eigenvalues --    2.20876   2.24453   2.26059   2.26209   2.26714
  Beta virt. eigenvalues --    2.28328   2.29709   2.32765   2.36049   2.37100
  Beta virt. eigenvalues --    2.38649   2.39741   2.42360   2.43884   2.46472
  Beta virt. eigenvalues --    2.47211   2.50214   2.55555   2.59139   2.64691
  Beta virt. eigenvalues --    2.65992   2.68285   2.68797   2.69238   2.72314
  Beta virt. eigenvalues --    2.73457   2.74288   2.77011   2.77905   2.78543
  Beta virt. eigenvalues --    2.79831   2.80416   2.81526   2.86561   2.86983
  Beta virt. eigenvalues --    2.89146   2.91513   2.93662   2.96422   3.00471
  Beta virt. eigenvalues --    3.18086   3.57004
          Condensed to atoms (all electrons):
               1          2          3          4          5          6
     1  C    4.513662   0.405700  -0.049797  -0.001640   0.007521   0.000389
     2  C    0.405700   5.037540   0.254400  -0.030860  -0.061492  -0.018004
     3  C   -0.049797   0.254400   4.870823   0.317544   0.290982   0.024909
     4  O   -0.001640  -0.030860   0.317544   7.612578  -0.060001   0.000980
     5  C    0.007521  -0.061492   0.290982  -0.060001   4.755877   0.315216
     6  C    0.000389  -0.018004   0.024909   0.000980   0.315216   5.263569
     7  C    0.009105  -0.035716  -0.035079   0.002663  -0.039797   0.248555
     8  C   -0.041975   0.247003   0.017744   0.001914  -0.010910  -0.028795
     9  C   -0.010282  -0.034176  -0.035400   0.000058  -0.039680   0.109725
    10  C   -0.000226   0.009133  -0.000067   0.000003   0.008787  -0.049160
    11  C    0.000292   0.005148  -0.011888   0.000172   0.007883  -0.068219
    12  H    0.391086  -0.012139  -0.012397  -0.000032   0.000110   0.000103
    13  H    0.380721  -0.006963   0.007558  -0.000072  -0.000561   0.000076
    14  H    0.378207  -0.027348  -0.001620   0.001528   0.001158  -0.000113
    15  H   -0.028251   0.348087  -0.008908  -0.001614  -0.006030  -0.002128
    16  H   -0.005126  -0.031683   0.368417  -0.018944  -0.019880  -0.003180
    17  H    0.000582  -0.000169  -0.022955   0.318278   0.009109  -0.000440
    18  H   -0.000332  -0.003305   0.001034   0.005743   0.341833  -0.009135
    19  H   -0.000014   0.004543  -0.001980   0.001481   0.344634  -0.004697
    20  H    0.000043   0.001412   0.004853  -0.000098  -0.018613   0.358233
    21  H   -0.000403   0.004370   0.000935  -0.000010   0.003996  -0.002721
    22  H    0.000835  -0.000506  -0.009306   0.001044   0.001332  -0.022423
    23  H   -0.003612  -0.025770   0.005045  -0.000022   0.000822   0.004858
    24  H   -0.000003   0.000733  -0.000188   0.000000   0.000581  -0.011743
    25  H    0.000048   0.000039   0.000058  -0.000000  -0.000461   0.009497
    26  H   -0.000008  -0.000483   0.000066  -0.000000   0.000059  -0.003603
    27  H   -0.003791   0.009600  -0.009076  -0.000003   0.013291  -0.023517
    28  H   -0.000670  -0.001615   0.000573  -0.000004  -0.000535   0.008853
    29  H    0.000213  -0.000065  -0.000043  -0.000003  -0.001387  -0.003002
               7          8          9         10         11         12
     1  C    0.009105  -0.041975  -0.010282  -0.000226   0.000292   0.391086
     2  C   -0.035716   0.247003  -0.034176   0.009133   0.005148  -0.012139
     3  C   -0.035079   0.017744  -0.035400  -0.000067  -0.011888  -0.012397
     4  O    0.002663   0.001914   0.000058   0.000003   0.000172  -0.000032
     5  C   -0.039797  -0.010910  -0.039680   0.008787   0.007883   0.000110
     6  C    0.248555  -0.028795   0.109725  -0.049160  -0.068219   0.000103
     7  C    4.833023   0.241048  -0.097598   0.002024   0.024277   0.000245
     8  C    0.241048   5.426191   0.075694  -0.054823  -0.059336  -0.010785
     9  C   -0.097598   0.075694   5.617621   0.386788   0.392401   0.001500
    10  C    0.002024  -0.054823   0.386788   4.494574  -0.032799  -0.000292
    11  C    0.024277  -0.059336   0.392401  -0.032799   4.504549   0.008340
    12  H    0.000245  -0.010785   0.001500  -0.000292   0.008340   0.616680
    13  H    0.000312  -0.006891  -0.000235  -0.000018  -0.000091  -0.017534
    14  H   -0.000551   0.010056  -0.000066   0.000018  -0.000198  -0.020262
    15  H   -0.002660  -0.022342   0.011171  -0.000352  -0.000225   0.006657
    16  H    0.001063  -0.007698   0.010459  -0.000082  -0.007662   0.004511
    17  H   -0.000220   0.000705  -0.000008  -0.000001   0.000011  -0.000004
    18  H   -0.003120  -0.004507   0.011307  -0.000266  -0.000409   0.000002
    19  H    0.007627   0.001299  -0.013886   0.000223   0.006701  -0.000142
    20  H   -0.008610   0.009323  -0.012554  -0.006054  -0.000608  -0.000005
    21  H    0.358207  -0.010550   0.001826   0.000032  -0.000217   0.000016
    22  H    0.380001  -0.022050   0.011152  -0.000350  -0.000903  -0.000015
    23  H   -0.006718   0.354947  -0.002847  -0.004931  -0.001964  -0.000410
    24  H    0.009623  -0.011168  -0.013134   0.389745   0.006702   0.000001
    25  H   -0.002673  -0.004532  -0.018583   0.383776  -0.005650  -0.000012
    26  H   -0.002665   0.010146  -0.018874   0.383439  -0.005258   0.000012
    27  H    0.002475  -0.021106   0.009445   0.006499   0.368791   0.001563
    28  H   -0.000771  -0.003687  -0.013232  -0.004630   0.379087   0.003213
    29  H   -0.000691   0.008299  -0.012002  -0.006935   0.374809  -0.000177
              13         14         15         16         17         18
     1  C    0.380721   0.378207  -0.028251  -0.005126   0.000582  -0.000332
     2  C   -0.006963  -0.027348   0.348087  -0.031683  -0.000169  -0.003305
     3  C    0.007558  -0.001620  -0.008908   0.368417  -0.022955   0.001034
     4  O   -0.000072   0.001528  -0.001614  -0.018944   0.318278   0.005743
     5  C   -0.000561   0.001158  -0.006030  -0.019880   0.009109   0.341833
     6  C    0.000076  -0.000113  -0.002128  -0.003180  -0.000440  -0.009135
     7  C    0.000312  -0.000551  -0.002660   0.001063  -0.000220  -0.003120
     8  C   -0.006891   0.010056  -0.022342  -0.007698   0.000705  -0.004507
     9  C   -0.000235  -0.000066   0.011171   0.010459  -0.000008   0.011307
    10  C   -0.000018   0.000018  -0.000352  -0.000082  -0.000001  -0.000266
    11  C   -0.000091  -0.000198  -0.000225  -0.007662   0.000011  -0.000409
    12  H   -0.017534  -0.020262   0.006657   0.004511  -0.000004   0.000002
    13  H    0.603402  -0.017942  -0.005361   0.000425  -0.000222   0.000020
    14  H   -0.017942   0.646857  -0.006849   0.000340   0.003344  -0.000039
    15  H   -0.005361  -0.006849   0.648977   0.007173   0.000168   0.001246
    16  H    0.000425   0.000340   0.007173   0.625865  -0.005649   0.006714
    17  H   -0.000222   0.003344   0.000168  -0.005649   0.487239  -0.000191
    18  H    0.000020  -0.000039   0.001246   0.006714  -0.000191   0.609781
    19  H    0.000004   0.000008  -0.000283  -0.013427  -0.000427  -0.019372
    20  H    0.000001  -0.000003  -0.000080  -0.000448   0.000016  -0.004455
    21  H    0.000001   0.000011   0.000641   0.000050  -0.000001   0.000684
    22  H    0.000001  -0.000022   0.003449   0.000102   0.000012   0.002239
    23  H    0.002572   0.000125  -0.000581   0.000024  -0.000001   0.000025
    24  H   -0.000004  -0.000000  -0.000012   0.000002   0.000000  -0.000015
    25  H   -0.000015   0.000001   0.000010   0.000005   0.000000   0.000012
    26  H    0.000001  -0.000000   0.000012  -0.000008   0.000000  -0.000005
    27  H    0.000005   0.000064   0.000093   0.009683  -0.000052   0.000200
    28  H    0.000032   0.000047   0.000027   0.000095  -0.000001   0.000008
    29  H   -0.000002  -0.000011   0.000011  -0.000223   0.000000   0.000003
              19         20         21         22         23         24
     1  C   -0.000014   0.000043  -0.000403   0.000835  -0.003612  -0.000003
     2  C    0.004543   0.001412   0.004370  -0.000506  -0.025770   0.000733
     3  C   -0.001980   0.004853   0.000935  -0.009306   0.005045  -0.000188
     4  O    0.001481  -0.000098  -0.000010   0.001044  -0.000022   0.000000
     5  C    0.344634  -0.018613   0.003996   0.001332   0.000822   0.000581
     6  C   -0.004697   0.358233  -0.002721  -0.022423   0.004858  -0.011743
     7  C    0.007627  -0.008610   0.358207   0.380001  -0.006718   0.009623
     8  C    0.001299   0.009323  -0.010550  -0.022050   0.354947  -0.011168
     9  C   -0.013886  -0.012554   0.001826   0.011152  -0.002847  -0.013134
    10  C    0.000223  -0.006054   0.000032  -0.000350  -0.004931   0.389745
    11  C    0.006701  -0.000608  -0.000217  -0.000903  -0.001964   0.006702
    12  H   -0.000142  -0.000005   0.000016  -0.000015  -0.000410   0.000001
    13  H    0.000004   0.000001   0.000001   0.000001   0.002572  -0.000004
    14  H    0.000008  -0.000003   0.000011  -0.000022   0.000125  -0.000000
    15  H   -0.000283  -0.000080   0.000641   0.003449  -0.000581  -0.000012
    16  H   -0.013427  -0.000448   0.000050   0.000102   0.000024   0.000002
    17  H   -0.000427   0.000016  -0.000001   0.000012  -0.000001   0.000000
    18  H   -0.019372  -0.004455   0.000684   0.002239   0.000025  -0.000015
    19  H    0.619671  -0.002641  -0.000340   0.000375  -0.000009  -0.000001
    20  H   -0.002641   0.623363  -0.008957   0.000649  -0.000537   0.000336
    21  H   -0.000340  -0.008957   0.614367  -0.022166  -0.005743   0.003022
    22  H    0.000375   0.000649  -0.022166   0.632114   0.000833  -0.000377
    23  H   -0.000009  -0.000537  -0.005743   0.000833   0.594535   0.000066
    24  H   -0.000001   0.000336   0.003022  -0.000377   0.000066   0.637936
    25  H   -0.000022   0.000082   0.000049   0.000034   0.001880  -0.020110
    26  H    0.000020   0.002579  -0.000185   0.000027   0.000160  -0.018905
    27  H    0.000737  -0.000361  -0.000005  -0.000062  -0.000174  -0.000484
    28  H   -0.000141  -0.000166   0.000009   0.000041   0.000978   0.000069
    29  H    0.000725   0.001184  -0.000011   0.000036  -0.000073   0.000126
              25         26         27         28         29
     1  C    0.000048  -0.000008  -0.003791  -0.000670   0.000213
     2  C    0.000039  -0.000483   0.009600  -0.001615  -0.000065
     3  C    0.000058   0.000066  -0.009076   0.000573  -0.000043
     4  O   -0.000000  -0.000000  -0.000003  -0.000004  -0.000003
     5  C   -0.000461   0.000059   0.013291  -0.000535  -0.001387
     6  C    0.009497  -0.003603  -0.023517   0.008853  -0.003002
     7  C   -0.002673  -0.002665   0.002475  -0.000771  -0.000691
     8  C   -0.004532   0.010146  -0.021106  -0.003687   0.008299
     9  C   -0.018583  -0.018874   0.009445  -0.013232  -0.012002
    10  C    0.383776   0.383439   0.006499  -0.004630  -0.006935
    11  C   -0.005650  -0.005258   0.368791   0.379087   0.374809
    12  H   -0.000012   0.000012   0.001563   0.003213  -0.000177
    13  H   -0.000015   0.000001   0.000005   0.000032  -0.000002
    14  H    0.000001  -0.000000   0.000064   0.000047  -0.000011
    15  H    0.000010   0.000012   0.000093   0.000027   0.000011
    16  H    0.000005  -0.000008   0.009683   0.000095  -0.000223
    17  H    0.000000   0.000000  -0.000052  -0.000001   0.000000
    18  H    0.000012  -0.000005   0.000200   0.000008   0.000003
    19  H   -0.000022   0.000020   0.000737  -0.000141   0.000725
    20  H    0.000082   0.002579  -0.000361  -0.000166   0.001184
    21  H    0.000049  -0.000185  -0.000005   0.000009  -0.000011
    22  H    0.000034   0.000027  -0.000062   0.000041   0.000036
    23  H    0.001880   0.000160  -0.000174   0.000978  -0.000073
    24  H   -0.020110  -0.018905  -0.000484   0.000069   0.000126
    25  H    0.620797  -0.015755   0.000251   0.004335  -0.000879
    26  H   -0.015755   0.615493   0.000106  -0.001044   0.004112
    27  H    0.000251   0.000106   0.683749  -0.024009  -0.018940
    28  H    0.004335  -0.001044  -0.024009   0.608814  -0.011299
    29  H   -0.000879   0.004112  -0.018940  -0.011299   0.608334
          Atomic-Atomic Spin Densities.
               1          2          3          4          5          6
     1  C    0.004689  -0.005104  -0.002943   0.000558   0.000606  -0.000938
     2  C   -0.005104   0.075716   0.061660  -0.005106  -0.013010   0.017617
     3  C   -0.002943   0.061660   0.061805  -0.036981  -0.001462   0.005411
     4  O    0.000558  -0.005106  -0.036981   0.297541   0.004060  -0.000596
     5  C    0.000606  -0.013010  -0.001462   0.004060   0.042048  -0.027360
     6  C   -0.000938   0.017617   0.005411  -0.000596  -0.027360   0.147180
     7  C    0.000042   0.003951  -0.000563  -0.000218  -0.004352   0.017411
     8  C    0.003630  -0.027238  -0.012387   0.000815   0.019551  -0.065632
     9  C    0.001068  -0.005559  -0.001741   0.000067   0.004363  -0.006892
    10  C    0.000000  -0.000137  -0.000005   0.000000   0.000146  -0.002407
    11  C   -0.000778   0.002733   0.000857  -0.000007  -0.002399   0.007051
    12  H    0.001278  -0.000998   0.000002   0.000012   0.000057  -0.000112
    13  H    0.001125  -0.000734   0.000511  -0.000064  -0.000064   0.000153
    14  H    0.000645   0.000843  -0.000411  -0.000040  -0.000025  -0.000001
    15  H    0.002715  -0.007237  -0.010497   0.006109   0.002458  -0.003260
    16  H    0.002185  -0.007582   0.005026  -0.003697   0.002848  -0.002742
    17  H    0.000098  -0.000508  -0.000162   0.001100  -0.000056  -0.000041
    18  H   -0.000019   0.001104  -0.000914  -0.000153  -0.000309   0.001540
    19  H   -0.000088   0.001817  -0.005006   0.001004   0.000125   0.005129
    20  H    0.000016  -0.000842   0.000121   0.000016   0.005225  -0.007732
    21  H    0.000017  -0.000597  -0.000119   0.000015   0.000751  -0.006004
    22  H    0.000004   0.000616  -0.000079  -0.000096   0.000079   0.000603
    23  H   -0.001461   0.002225   0.001599  -0.000106  -0.001349   0.009079
    24  H   -0.000001   0.000008   0.000002  -0.000000  -0.000025   0.000373
    25  H   -0.000022   0.000124   0.000010  -0.000000  -0.000068   0.001242
    26  H    0.000004  -0.000056  -0.000002   0.000000   0.000165  -0.002157
    27  H    0.000271  -0.000246  -0.000211  -0.000005   0.000488  -0.000894
    28  H   -0.000230   0.000514   0.000040  -0.000000  -0.000224   0.000910
    29  H    0.000058  -0.000367   0.000053  -0.000001   0.000876  -0.002736
               7          8          9         10         11         12
     1  C    0.000042   0.003630   0.001068   0.000000  -0.000778   0.001278
     2  C    0.003951  -0.027238  -0.005559  -0.000137   0.002733  -0.000998
     3  C   -0.000563  -0.012387  -0.001741  -0.000005   0.000857   0.000002
     4  O   -0.000218   0.000815   0.000067   0.000000  -0.000007   0.000012
     5  C   -0.004352   0.019551   0.004363   0.000146  -0.002399   0.000057
     6  C    0.017411  -0.065632  -0.006892  -0.002407   0.007051  -0.000112
     7  C    0.021669   0.006186  -0.001638   0.000079  -0.000189   0.000020
     8  C    0.006186   0.077571   0.048247   0.000959  -0.006671   0.000652
     9  C   -0.001638   0.048247   0.079406  -0.003460  -0.006246   0.000122
    10  C    0.000079   0.000959  -0.003460  -0.003631   0.000537  -0.000001
    11  C   -0.000189  -0.006671  -0.006246   0.000537   0.005167  -0.000352
    12  H    0.000020   0.000652   0.000122  -0.000001  -0.000352   0.000338
    13  H   -0.000066  -0.000474  -0.000315   0.000003   0.000147  -0.000571
    14  H   -0.000005  -0.000152   0.000005   0.000000  -0.000004   0.000120
    15  H    0.000935   0.005555   0.001151   0.000000  -0.000222   0.000191
    16  H   -0.000133   0.003055   0.000531   0.000012  -0.001484   0.000393
    17  H    0.000010   0.000054   0.000008   0.000000  -0.000004  -0.000002
    18  H    0.000313  -0.000554  -0.000306  -0.000002   0.000061  -0.000001
    19  H    0.000199  -0.001767   0.000046  -0.000035   0.000852  -0.000008
    20  H   -0.000896   0.002402   0.001343   0.000487  -0.000294   0.000001
    21  H    0.002044   0.002925   0.001419  -0.000070  -0.000056   0.000001
    22  H    0.000608   0.000086  -0.000325   0.000008   0.000002   0.000001
    23  H   -0.005897  -0.003633  -0.012377   0.000716   0.001264  -0.000250
    24  H   -0.000122   0.000033  -0.000261   0.000384  -0.000034  -0.000000
    25  H   -0.000173  -0.001033  -0.002251   0.001925   0.000334  -0.000007
    26  H    0.000085   0.000476  -0.000423   0.002438   0.000045   0.000001
    27  H   -0.000151   0.001424  -0.000280   0.000021  -0.000113   0.000200
    28  H   -0.000043  -0.001224  -0.001528  -0.000065   0.003710  -0.000173
    29  H    0.000033   0.000957  -0.001116   0.000664   0.000708   0.000029
              13         14         15         16         17         18
     1  C    0.001125   0.000645   0.002715   0.002185   0.000098  -0.000019
     2  C   -0.000734   0.000843  -0.007237  -0.007582  -0.000508   0.001104
     3  C    0.000511  -0.000411  -0.010497   0.005026  -0.000162  -0.000914
     4  O   -0.000064  -0.000040   0.006109  -0.003697   0.001100  -0.000153
     5  C   -0.000064  -0.000025   0.002458   0.002848  -0.000056  -0.000309
     6  C    0.000153  -0.000001  -0.003260  -0.002742  -0.000041   0.001540
     7  C   -0.000066  -0.000005   0.000935  -0.000133   0.000010   0.000313
     8  C   -0.000474  -0.000152   0.005555   0.003055   0.000054  -0.000554
     9  C   -0.000315   0.000005   0.001151   0.000531   0.000008  -0.000306
    10  C    0.000003   0.000000   0.000000   0.000012   0.000000  -0.000002
    11  C    0.000147  -0.000004  -0.000222  -0.001484  -0.000004   0.000061
    12  H   -0.000571   0.000120   0.000191   0.000393  -0.000002  -0.000001
    13  H    0.011210  -0.000120  -0.001887  -0.000228  -0.000013   0.000001
    14  H   -0.000120  -0.001476   0.000005  -0.000052   0.000001  -0.000001
    15  H   -0.001887   0.000005   0.028039   0.001461   0.000453  -0.000256
    16  H   -0.000228  -0.000052   0.001461   0.047174   0.000504  -0.000494
    17  H   -0.000013   0.000001   0.000453   0.000504  -0.007635  -0.000004
    18  H    0.000001  -0.000001  -0.000256  -0.000494  -0.000004   0.000364
    19  H    0.000006  -0.000002  -0.000194  -0.003776  -0.000027   0.001835
    20  H   -0.000002   0.000000   0.000095   0.000157   0.000001  -0.000608
    21  H   -0.000009   0.000000   0.000301   0.000016   0.000000  -0.000058
    22  H   -0.000001  -0.000002  -0.000268  -0.000009   0.000002  -0.000094
    23  H    0.002388  -0.000034  -0.004889  -0.000301  -0.000008   0.000034
    24  H    0.000000  -0.000000  -0.000003  -0.000001  -0.000000   0.000001
    25  H    0.000018  -0.000000  -0.000017  -0.000009  -0.000000   0.000001
    26  H   -0.000001   0.000000   0.000004   0.000008   0.000000  -0.000003
    27  H   -0.000051  -0.000019   0.000072   0.000826   0.000009  -0.000048
    28  H    0.000083  -0.000007  -0.000039  -0.000242  -0.000000   0.000002
    29  H   -0.000008   0.000001   0.000016   0.000349   0.000000  -0.000019
              19         20         21         22         23         24
     1  C   -0.000088   0.000016   0.000017   0.000004  -0.001461  -0.000001
     2  C    0.001817  -0.000842  -0.000597   0.000616   0.002225   0.000008
     3  C   -0.005006   0.000121  -0.000119  -0.000079   0.001599   0.000002
     4  O    0.001004   0.000016   0.000015  -0.000096  -0.000106  -0.000000
     5  C    0.000125   0.005225   0.000751   0.000079  -0.001349  -0.000025
     6  C    0.005129  -0.007732  -0.006004   0.000603   0.009079   0.000373
     7  C    0.000199  -0.000896   0.002044   0.000608  -0.005897  -0.000122
     8  C   -0.001767   0.002402   0.002925   0.000086  -0.003633   0.000033
     9  C    0.000046   0.001343   0.001419  -0.000325  -0.012377  -0.000261
    10  C   -0.000035   0.000487  -0.000070   0.000008   0.000716   0.000384
    11  C    0.000852  -0.000294  -0.000056   0.000002   0.001264  -0.000034
    12  H   -0.000008   0.000001   0.000001   0.000001  -0.000250  -0.000000
    13  H    0.000006  -0.000002  -0.000009  -0.000001   0.002388   0.000000
    14  H   -0.000002   0.000000   0.000000  -0.000002  -0.000034  -0.000000
    15  H   -0.000194   0.000095   0.000301  -0.000268  -0.004889  -0.000003
    16  H   -0.003776   0.000157   0.000016  -0.000009  -0.000301  -0.000001
    17  H   -0.000027   0.000001   0.000000   0.000002  -0.000008  -0.000000
    18  H    0.001835  -0.000608  -0.000058  -0.000094   0.000034   0.000001
    19  H    0.034512  -0.002343  -0.000041  -0.000013   0.000076   0.000002
    20  H   -0.002343   0.027105   0.000872   0.000058  -0.000262  -0.000041
    21  H   -0.000041   0.000872   0.006002   0.000124  -0.001978  -0.000150
    22  H   -0.000013   0.000058   0.000124  -0.002874   0.000032   0.000008
    23  H    0.000076  -0.000262  -0.001978   0.000032   0.106189   0.000135
    24  H    0.000002  -0.000041  -0.000150   0.000008   0.000135  -0.000339
    25  H    0.000010  -0.000104  -0.000124  -0.000002   0.001511   0.000051
    26  H   -0.000050   0.000644   0.000127   0.000001  -0.000209  -0.000135
    27  H   -0.000705   0.000151   0.000009  -0.000001  -0.000201  -0.000002
    28  H    0.000087  -0.000046  -0.000010  -0.000001   0.000538   0.000009
    29  H   -0.000821   0.000474   0.000018   0.000000  -0.000150  -0.000007
              25         26         27         28         29
     1  C   -0.000022   0.000004   0.000271  -0.000230   0.000058
     2  C    0.000124  -0.000056  -0.000246   0.000514  -0.000367
     3  C    0.000010  -0.000002  -0.000211   0.000040   0.000053
     4  O   -0.000000   0.000000  -0.000005  -0.000000  -0.000001
     5  C   -0.000068   0.000165   0.000488  -0.000224   0.000876
     6  C    0.001242  -0.002157  -0.000894   0.000910  -0.002736
     7  C   -0.000173   0.000085  -0.000151  -0.000043   0.000033
     8  C   -0.001033   0.000476   0.001424  -0.001224   0.000957
     9  C   -0.002251  -0.000423  -0.000280  -0.001528  -0.001116
    10  C    0.001925   0.002438   0.000021  -0.000065   0.000664
    11  C    0.000334   0.000045  -0.000113   0.003710   0.000708
    12  H   -0.000007   0.000001   0.000200  -0.000173   0.000029
    13  H    0.000018  -0.000001  -0.000051   0.000083  -0.000008
    14  H   -0.000000   0.000000  -0.000019  -0.000007   0.000001
    15  H   -0.000017   0.000004   0.000072  -0.000039   0.000016
    16  H   -0.000009   0.000008   0.000826  -0.000242   0.000349
    17  H   -0.000000   0.000000   0.000009  -0.000000   0.000000
    18  H    0.000001  -0.000003  -0.000048   0.000002  -0.000019
    19  H    0.000010  -0.000050  -0.000705   0.000087  -0.000821
    20  H   -0.000104   0.000644   0.000151  -0.000046   0.000474
    21  H   -0.000124   0.000127   0.000009  -0.000010   0.000018
    22  H   -0.000002   0.000001  -0.000001  -0.000001   0.000000
    23  H    0.001511  -0.000209  -0.000201   0.000538  -0.000150
    24  H    0.000051  -0.000135  -0.000002   0.000009  -0.000007
    25  H    0.009270  -0.001606  -0.000064   0.000561  -0.000420
    26  H   -0.001606   0.007810   0.000072  -0.000231   0.000896
    27  H   -0.000064   0.000072  -0.001239  -0.000928   0.001468
    28  H    0.000561  -0.000231  -0.000928   0.006175  -0.002228
    29  H   -0.000420   0.000896   0.001468  -0.002228   0.019234
 Mulliken charges and spin densities:
               1          2
     1  C    0.057726   0.007425
     2  C   -0.037415   0.093606
     3  C    0.033761   0.063614
     4  O   -0.150683   0.264231
     5  C    0.156155   0.033146
     6  C   -0.094081   0.084196
     7  C    0.116623   0.039138
     8  C   -0.083214   0.053812
     9  C   -0.316592   0.093056
    10  C    0.095948  -0.001433
    11  C    0.116261   0.004615
    12  H    0.040166   0.000941
    13  H    0.060781   0.011036
    14  H    0.033262  -0.000730
    15  H    0.057955   0.020793
    16  H    0.079080   0.043796
    17  H    0.210877  -0.006220
    18  H    0.064299   0.001411
    19  H    0.069332   0.030823
    20  H    0.062118   0.025997
    21  H    0.063092   0.005426
    22  H    0.043902  -0.001532
    23  H    0.086523   0.092682
    24  H    0.027202  -0.000114
    25  H    0.047818   0.009157
    26  H    0.050560   0.007900
    27  H   -0.004971  -0.000147
    28  H    0.055623   0.005412
    29  H    0.057890   0.017962
 Sum of Mulliken charges =   1.00000   1.00000
 Mulliken charges and spin densities with hydrogens summed into heavy atoms:
               1          2
     1  C    0.191935   0.018672
     2  C    0.020541   0.114399
     3  C    0.112841   0.107410
     4  O    0.060195   0.258011
     5  C    0.289787   0.065381
     6  C   -0.031963   0.110192
     7  C    0.223617   0.043032
     8  C    0.003309   0.146494
     9  C   -0.316592   0.093056
    10  C    0.221528   0.015510
    11  C    0.224803   0.027843
 Electronic spatial extent (au):  <R**2>=           1661.9858
 Charge=              1.0000 electrons
 Dipole moment (field-independent basis, Debye):
    X=             -1.2599    Y=              0.9367    Z=              0.0474  Tot=              1.5706
 Quadrupole moment (field-independent basis, Debye-Ang):
   XX=            -46.8166   YY=            -59.1565   ZZ=            -59.6193
   XY=             -4.0087   XZ=             -0.5622   YZ=             -1.5825
 Traceless Quadrupole moment (field-independent basis, Debye-Ang):
   XX=              8.3808   YY=             -3.9590   ZZ=             -4.4218
   XY=             -4.0087   XZ=             -0.5622   YZ=             -1.5825
 Octapole moment (field-independent basis, Debye-Ang**2):
  XXX=            -38.6158  YYY=             -1.1755  ZZZ=              0.6591  XYY=             -0.7273
  XXY=             10.5490  XXZ=              1.9722  XZZ=             -1.2181  YZZ=             -0.9460
  YYZ=             -1.1255  XYZ=              1.2937
 Hexadecapole moment (field-independent basis, Debye-Ang**3):
 XXXX=           -910.1979 YYYY=           -569.2364 ZZZZ=           -386.5662 XXXY=            -25.1348
 XXXZ=              0.3354 YYYX=              2.3609 YYYZ=            -12.4594 ZZZX=             -2.8442
 ZZZY=             -5.5152 XXYY=           -283.3013 XXZZ=           -238.9019 YYZZ=           -157.4560
 XXYZ=              0.9520 YYXZ=              0.9944 ZZXY=              1.8473
 N-N= 6.986519716457D+02 E-N=-2.462719151099D+03  KE= 4.610500451158D+02
                          Isotropic Fermi Contact Couplings
        Atom                 a.u.       MegaHertz       Gauss      10(-4) cm-1
     1  C(13)             -0.00035      -0.39552      -0.14113      -0.13193
     2  C(13)              0.02772      31.16449      11.12026      10.39535
     3  C(13)             -0.00670      -7.53648      -2.68920      -2.51390
     4  O(17)              0.09719     -58.91728     -21.02315     -19.65269
     5  C(13)              0.00246       2.77110       0.98880       0.92434
     6  C(13)              0.01555      17.48166       6.23789       5.83125
     7  C(13)              0.00516       5.80201       2.07030       1.93534
     8  C(13)              0.03603      40.50764      14.45413      13.51190
     9  C(13)              0.01089      12.24344       4.36876       4.08397
    10  C(13)             -0.00490      -5.50688      -1.96499      -1.83690
    11  C(13)             -0.00027      -0.30270      -0.10801      -0.10097
    12  H(1)               0.00062       2.77486       0.99014       0.92559
    13  H(1)               0.00420      18.77899       6.70081       6.26400
    14  H(1)              -0.00022      -0.96717      -0.34511      -0.32261
    15  H(1)               0.00631      28.18654      10.05766       9.40202
    16  H(1)               0.02067      92.41047      32.97435      30.82481
    17  H(1)              -0.00333     -14.89588      -5.31522      -4.96873
    18  H(1)               0.00061       2.70813       0.96633       0.90334
    19  H(1)               0.01417      63.32794      22.59698      21.12393
    20  H(1)               0.01181      52.77827      18.83260      17.60494
    21  H(1)               0.00258      11.53017       4.11425       3.84605
    22  H(1)              -0.00034      -1.52850      -0.54541      -0.50985
    23  H(1)               0.03952     176.63651      63.02830      58.91960
    24  H(1)              -0.00002      -0.08741      -0.03119      -0.02916
    25  H(1)               0.00359      16.03869       5.72300       5.34993
    26  H(1)               0.00320      14.29929       5.10234       4.76973
    27  H(1)              -0.00005      -0.21400      -0.07636      -0.07138
    28  H(1)               0.00239      10.69140       3.81496       3.56627
    29  H(1)               0.00754      33.68784      12.02066      11.23706
 --------------------------------------------------------
       Center         ----  Spin Dipole Couplings  ----
                      3XX-RR        3YY-RR        3ZZ-RR
 --------------------------------------------------------
     1   Atom       -0.009181      0.018992     -0.009811
     2   Atom       -0.077587      0.016235      0.061352
     3   Atom       -0.084191     -0.036397      0.120588
     4   Atom       -0.419553     -0.478042      0.897595
     5   Atom       -0.021418     -0.001365      0.022783
     6   Atom       -0.054652      0.064035     -0.009383
     7   Atom       -0.036036      0.005745      0.030291
     8   Atom       -0.072908     -0.005927      0.078835
     9   Atom       -0.073203      0.054017      0.019186
    10   Atom        0.000818      0.000572     -0.001389
    11   Atom       -0.003421     -0.006007      0.009429
    12   Atom       -0.002889      0.004596     -0.001707
    13   Atom       -0.001738      0.002882     -0.001143
    14   Atom       -0.000158      0.003852     -0.003694
    15   Atom        0.000026     -0.005560      0.005534
    16   Atom       -0.010167      0.007256      0.002911
    17   Atom        0.007683      0.009246     -0.016929
    18   Atom       -0.000386      0.003298     -0.002911
    19   Atom       -0.003631     -0.005993      0.009624
    20   Atom        0.010455      0.000931     -0.011386
    21   Atom        0.000550     -0.001526      0.000976
    22   Atom        0.000293     -0.002776      0.002483
    23   Atom       -0.002592      0.004574     -0.001981
    24   Atom        0.004026     -0.002067     -0.001959
    25   Atom        0.002858     -0.000038     -0.002820
    26   Atom        0.004656     -0.002878     -0.001778
    27   Atom        0.001145     -0.003183      0.002038
    28   Atom       -0.001086      0.002257     -0.001171
    29   Atom       -0.000017     -0.002563      0.002580
 --------------------------------------------------------
                        XY            XZ            YZ
 --------------------------------------------------------
     1   Atom       -0.007589      0.001832     -0.008322
     2   Atom        0.037651     -0.048327     -0.136384
     3   Atom        0.023088     -0.030582     -0.126057
     4   Atom        0.073557     -0.373345     -0.285024
     5   Atom        0.012418     -0.026121     -0.048836
     6   Atom        0.067422     -0.048058     -0.108634
     7   Atom        0.011055     -0.009695     -0.044008
     8   Atom       -0.019695      0.023307     -0.106162
     9   Atom       -0.025892      0.028953     -0.114102
    10   Atom        0.002966     -0.001061     -0.007953
    11   Atom       -0.004947      0.014635     -0.006181
    12   Atom        0.000912      0.000081      0.003381
    13   Atom       -0.001127     -0.001762     -0.002392
    14   Atom       -0.003073     -0.001297     -0.000337
    15   Atom        0.007502      0.006901     -0.000416
    16   Atom       -0.002225     -0.002731      0.018094
    17   Atom       -0.039819     -0.002868     -0.006297
    18   Atom        0.000736      0.001573      0.002341
    19   Atom        0.000025      0.004977     -0.000376
    20   Atom       -0.013921      0.001441     -0.002763
    21   Atom       -0.005726     -0.005789      0.004217
    22   Atom        0.001759      0.003746      0.004243
    23   Atom        0.011273     -0.009235     -0.013133
    24   Atom       -0.000632     -0.002436      0.000272
    25   Atom        0.003054      0.000416      0.000341
    26   Atom       -0.000541      0.002419     -0.000286
    27   Atom        0.001853     -0.000124      0.002827
    28   Atom        0.003663      0.001836      0.003317
    29   Atom       -0.000750      0.004126     -0.000241
 --------------------------------------------------------


 ---------------------------------------------------------------------------------
              Anisotropic Spin Dipole Couplings in Principal Axis System
 ---------------------------------------------------------------------------------

       Atom             a.u.   MegaHertz   Gauss  10(-4) cm-1        Axes

              Baa    -0.0121    -1.621    -0.578    -0.541  0.1807  0.2954  0.9381
     1 C(13)  Bbb    -0.0110    -1.480    -0.528    -0.494  0.9551  0.1751 -0.2392
              Bcc     0.0231     3.101     1.107     1.034 -0.2349  0.9392 -0.2505
 
              Baa    -0.1002   -13.440    -4.796    -4.483  0.2703  0.6942  0.6671
     2 C(13)  Bbb    -0.0908   -12.188    -4.349    -4.065  0.9368 -0.3495 -0.0158
              Bcc     0.1910    25.628     9.145     8.549 -0.2222 -0.6292  0.7448
 
              Baa    -0.1079   -14.480    -5.167    -4.830 -0.2717  0.8576  0.4367
     3 C(13)  Bbb    -0.0878   -11.786    -4.205    -3.931  0.9530  0.1764  0.2465
              Bcc     0.1957    26.266     9.372     8.761 -0.1344 -0.4832  0.8652
 
              Baa    -0.5348    38.697    13.808    12.908  0.0400  0.9779  0.2050
     4 O(17)  Bbb    -0.5179    37.473    13.371    12.500  0.9674 -0.0893  0.2372
              Bcc     1.0527   -76.170   -27.179   -25.408 -0.2502 -0.1888  0.9496
 
              Baa    -0.0426    -5.712    -2.038    -1.905  0.4224  0.6370  0.6448
     5 C(13)  Bbb    -0.0272    -3.652    -1.303    -1.218  0.8565 -0.5133 -0.0539
              Bcc     0.0698     9.364     3.341     3.124 -0.2967 -0.5751  0.7624
 
              Baa    -0.0874   -11.724    -4.183    -3.911 -0.0934  0.6075  0.7888
     6 C(13)  Bbb    -0.0848   -11.385    -4.063    -3.798  0.9347 -0.2193  0.2796
              Bcc     0.1722    23.109     8.246     7.708  0.3428  0.7634 -0.5474
 
              Baa    -0.0388    -5.211    -1.860    -1.738  0.9582 -0.2825 -0.0455
     7 C(13)  Bbb    -0.0269    -3.611    -1.289    -1.205  0.2494  0.7467  0.6167
              Bcc     0.0657     8.823     3.148     2.943 -0.1403 -0.6023  0.7859
 
              Baa    -0.0806   -10.821    -3.861    -3.609  0.6503  0.6728  0.3528
     8 C(13)  Bbb    -0.0742    -9.953    -3.551    -3.320  0.7481 -0.4863 -0.4514
              Bcc     0.1548    20.774     7.413     6.929  0.1321 -0.5575  0.8196
 
              Baa    -0.0843   -11.306    -4.034    -3.771  0.7244 -0.3530 -0.5922
     9 C(13)  Bbb    -0.0742    -9.954    -3.552    -3.320  0.6696  0.5647  0.4825
              Bcc     0.1584    21.260     7.586     7.091 -0.1641  0.7460 -0.6454
 
              Baa    -0.0086    -1.151    -0.411    -0.384 -0.1308  0.6743  0.7268
    10 C(13)  Bbb    -0.0001    -0.017    -0.006    -0.006  0.9272 -0.1762  0.3304
              Bcc     0.0087     1.168     0.417     0.389  0.3509  0.7171 -0.6021
 
              Baa    -0.0131    -1.757    -0.627    -0.586  0.8473  0.1462 -0.5105
    11 C(13)  Bbb    -0.0082    -1.097    -0.391    -0.366  0.0247  0.9495  0.3129
              Bcc     0.0213     2.854     1.018     0.952  0.5305 -0.2777  0.8009
 
              Baa    -0.0034    -1.804    -0.644    -0.602  0.5737 -0.3744  0.7285
    12 H(1)   Bbb    -0.0028    -1.478    -0.527    -0.493  0.8135  0.1565 -0.5602
              Bcc     0.0062     3.282     1.171     1.095  0.0957  0.9140  0.3943
 
              Baa    -0.0041    -2.183    -0.779    -0.728  0.6624  0.3367  0.6692
    13 H(1)   Bbb     0.0001     0.043     0.015     0.014  0.7471 -0.2316 -0.6230
              Bcc     0.0040     2.140     0.764     0.714 -0.0548  0.9127 -0.4049
 
              Baa    -0.0044    -2.331    -0.832    -0.778  0.4137  0.1911  0.8901
    14 H(1)   Bbb    -0.0012    -0.618    -0.221    -0.206  0.7727  0.4433 -0.4543
              Bcc     0.0055     2.949     1.052     0.984 -0.4815  0.8757  0.0357
 
              Baa    -0.0119    -6.367    -2.272    -2.124 -0.6165  0.7427  0.2612
    15 H(1)   Bbb     0.0007     0.359     0.128     0.120 -0.4778 -0.6167  0.6256
              Bcc     0.0113     6.008     2.144     2.004  0.6258  0.2609  0.7351
 
              Baa    -0.0133    -7.073    -2.524    -2.359  0.2010 -0.6357  0.7453
    16 H(1)   Bbb    -0.0104    -5.554    -1.982    -1.852  0.9742  0.2091 -0.0844
              Bcc     0.0237    12.627     4.506     4.212 -0.1023  0.7431  0.6613
 
              Baa    -0.0338   -18.055    -6.442    -6.022  0.6590  0.6614  0.3581
    17 H(1)   Bbb    -0.0145    -7.762    -2.770    -2.589 -0.2816 -0.2244  0.9329
              Bcc     0.0484    25.817     9.212     8.612 -0.6974  0.7157 -0.0384
 
              Baa    -0.0041    -2.207    -0.788    -0.736 -0.3313 -0.2534  0.9089
    18 H(1)   Bbb    -0.0003    -0.137    -0.049    -0.046  0.9091 -0.3435  0.2356
              Bcc     0.0044     2.345     0.837     0.782  0.2525  0.9043  0.3442
 
              Baa    -0.0060    -3.216    -1.148    -1.073 -0.1746  0.9815  0.0791
    19 H(1)   Bbb    -0.0053    -2.809    -1.002    -0.937  0.9325  0.1907 -0.3069
              Bcc     0.0113     6.025     2.150     2.010  0.3163 -0.0201  0.9485
 
              Baa    -0.0122    -6.531    -2.330    -2.178  0.1693  0.3705  0.9133
    20 H(1)   Bbb    -0.0084    -4.486    -1.601    -1.496  0.5642  0.7233 -0.3980
              Bcc     0.0206    11.017     3.931     3.675  0.8081 -0.5827  0.0866
 
              Baa    -0.0064    -3.405    -1.215    -1.136  0.7029  0.6941  0.1551
    21 H(1)   Bbb    -0.0042    -2.266    -0.809    -0.756  0.3355 -0.5159  0.7883
              Bcc     0.0106     5.671     2.024     1.892  0.6272 -0.5020 -0.5955
 
              Baa    -0.0052    -2.753    -0.982    -0.918  0.0758  0.8556 -0.5121
    22 H(1)   Bbb    -0.0021    -1.134    -0.405    -0.378  0.8576 -0.3180 -0.4043
              Bcc     0.0073     3.887     1.387     1.297  0.5087  0.4085  0.7578
 
              Baa    -0.0123    -6.563    -2.342    -2.189  0.1757  0.5289  0.8303
    23 H(1)   Bbb    -0.0108    -5.760    -2.055    -1.921  0.8519 -0.5044  0.1410
              Bcc     0.0231    12.323     4.397     4.110  0.4934  0.6826 -0.5391
 
              Baa    -0.0028    -1.509    -0.538    -0.503  0.3290 -0.0633  0.9422
    24 H(1)   Bbb    -0.0021    -1.137    -0.406    -0.379  0.1128  0.9932  0.0273
              Bcc     0.0050     2.646     0.944     0.883  0.9376 -0.0973 -0.3339
 
              Baa    -0.0029    -1.527    -0.545    -0.509 -0.0196 -0.0988  0.9949
    25 H(1)   Bbb    -0.0020    -1.048    -0.374    -0.350 -0.5380  0.8398  0.0728
              Bcc     0.0048     2.576     0.919     0.859  0.8427  0.5339  0.0697
 
              Baa    -0.0029    -1.574    -0.561    -0.525 -0.0183  0.9620  0.2726
    26 H(1)   Bbb    -0.0026    -1.365    -0.487    -0.455 -0.3244 -0.2636  0.9085
              Bcc     0.0055     2.939     1.049     0.980  0.9458 -0.0718  0.3168
 
              Baa    -0.0049    -2.629    -0.938    -0.877 -0.2784  0.8882 -0.3655
    27 H(1)   Bbb     0.0014     0.772     0.276     0.258  0.9101  0.1224 -0.3959
              Bcc     0.0035     1.856     0.662     0.619  0.3069  0.4428  0.8424
 
              Baa    -0.0035    -1.890    -0.674    -0.630  0.6753 -0.6381  0.3698
    28 H(1)   Bbb    -0.0029    -1.569    -0.560    -0.523 -0.5640 -0.1236  0.8165
              Bcc     0.0065     3.459     1.234     1.154  0.4753  0.7599  0.4434
 
              Baa    -0.0033    -1.780    -0.635    -0.594  0.7031  0.5349 -0.4685
    29 H(1)   Bbb    -0.0023    -1.238    -0.442    -0.413 -0.3924  0.8413  0.3718
              Bcc     0.0057     3.018     1.077     1.007  0.5930 -0.0776  0.8014
 

 ---------------------------------------------------------------------------------

 ******************************Gaussian NBO Version 3.1******************************
             N A T U R A L   A T O M I C   O R B I T A L   A N D
          N A T U R A L   B O N D   O R B I T A L   A N A L Y S I S
 ******************************Gaussian NBO Version 3.1******************************
       /RESON  / : Allow strongly delocalized NBO set

 Analyzing the SCF density

 Job title: 37                                                              

 Storage needed:    181404 in NPA,    239731 in NBO ( 134213233 available)
 GSVD:  LWork=       34902 too small for GESVD, short by       13385 words or       13385 for optimal perf.


 NATURAL POPULATIONS:  Natural atomic orbital occupancies 
                                                          
   NAO  Atom  No  lang   Type(AO)    Occupancy
 --------------------------------------------
     1    C    1  S      Cor( 1S)     1.99920
     2    C    1  S      Val( 2S)     1.08267
     3    C    1  S      Ryd( 3S)     0.00061
     4    C    1  px     Val( 2p)     1.23140
     5    C    1  px     Ryd( 3p)     0.00357
     6    C    1  py     Val( 2p)     1.06533
     7    C    1  py     Ryd( 3p)     0.00245
     8    C    1  pz     Val( 2p)     1.23724
     9    C    1  pz     Ryd( 3p)     0.00251
    10    C    1  dxy    Ryd( 3d)     0.00028
    11    C    1  dxz    Ryd( 3d)     0.00042
    12    C    1  dyz    Ryd( 3d)     0.00059
    13    C    1  dx2y2  Ryd( 3d)     0.00073
    14    C    1  dz2    Ryd( 3d)     0.00044

    15    C    2  S      Cor( 1S)     1.99890
    16    C    2  S      Val( 2S)     0.95974
    17    C    2  S      Ryd( 3S)     0.00215
    18    C    2  px     Val( 2p)     1.11466
    19    C    2  px     Ryd( 3p)     0.00380
    20    C    2  py     Val( 2p)     1.06224
    21    C    2  py     Ryd( 3p)     0.00464
    22    C    2  pz     Val( 2p)     1.10500
    23    C    2  pz     Ryd( 3p)     0.00393
    24    C    2  dxy    Ryd( 3d)     0.00074
    25    C    2  dxz    Ryd( 3d)     0.00071
    26    C    2  dyz    Ryd( 3d)     0.00092
    27    C    2  dx2y2  Ryd( 3d)     0.00090
    28    C    2  dz2    Ryd( 3d)     0.00055

    29    C    3  S      Cor( 1S)     1.99888
    30    C    3  S      Val( 2S)     0.93791
    31    C    3  S      Ryd( 3S)     0.00297
    32    C    3  px     Val( 2p)     0.79464
    33    C    3  px     Ryd( 3p)     0.00512
    34    C    3  py     Val( 2p)     1.04092
    35    C    3  py     Ryd( 3p)     0.00546
    36    C    3  pz     Val( 2p)     1.06420
    37    C    3  pz     Ryd( 3p)     0.00223
    38    C    3  dxy    Ryd( 3d)     0.00174
    39    C    3  dxz    Ryd( 3d)     0.00144
    40    C    3  dyz    Ryd( 3d)     0.00112
    41    C    3  dx2y2  Ryd( 3d)     0.00176
    42    C    3  dz2    Ryd( 3d)     0.00118

    43    O    4  S      Cor( 1S)     1.99973
    44    O    4  S      Val( 2S)     1.68099
    45    O    4  S      Ryd( 3S)     0.00098
    46    O    4  px     Val( 2p)     1.44799
    47    O    4  px     Ryd( 3p)     0.00223
    48    O    4  py     Val( 2p)     1.70212
    49    O    4  py     Ryd( 3p)     0.00133
    50    O    4  pz     Val( 2p)     1.70630
    51    O    4  pz     Ryd( 3p)     0.00199
    52    O    4  dxy    Ryd( 3d)     0.00152
    53    O    4  dxz    Ryd( 3d)     0.00021
    54    O    4  dyz    Ryd( 3d)     0.00097
    55    O    4  dx2y2  Ryd( 3d)     0.00096
    56    O    4  dz2    Ryd( 3d)     0.00071

    57    C    5  S      Cor( 1S)     1.99903
    58    C    5  S      Val( 2S)     1.02044
    59    C    5  S      Ryd( 3S)     0.00152
    60    C    5  px     Val( 2p)     1.07173
    61    C    5  px     Ryd( 3p)     0.00420
    62    C    5  py     Val( 2p)     1.13353
    63    C    5  py     Ryd( 3p)     0.00414
    64    C    5  pz     Val( 2p)     1.20355
    65    C    5  pz     Ryd( 3p)     0.00540
    66    C    5  dxy    Ryd( 3d)     0.00079
    67    C    5  dxz    Ryd( 3d)     0.00047
    68    C    5  dyz    Ryd( 3d)     0.00037
    69    C    5  dx2y2  Ryd( 3d)     0.00042
    70    C    5  dz2    Ryd( 3d)     0.00086

    71    C    6  S      Cor( 1S)     1.99888
    72    C    6  S      Val( 2S)     0.95685
    73    C    6  S      Ryd( 3S)     0.00249
    74    C    6  px     Val( 2p)     1.10322
    75    C    6  px     Ryd( 3p)     0.00419
    76    C    6  py     Val( 2p)     1.08218
    77    C    6  py     Ryd( 3p)     0.00729
    78    C    6  pz     Val( 2p)     1.02802
    79    C    6  pz     Ryd( 3p)     0.00425
    80    C    6  dxy    Ryd( 3d)     0.00080
    81    C    6  dxz    Ryd( 3d)     0.00068
    82    C    6  dyz    Ryd( 3d)     0.00078
    83    C    6  dx2y2  Ryd( 3d)     0.00091
    84    C    6  dz2    Ryd( 3d)     0.00106

    85    C    7  S      Cor( 1S)     1.99908
    86    C    7  S      Val( 2S)     1.02497
    87    C    7  S      Ryd( 3S)     0.00175
    88    C    7  px     Val( 2p)     1.25857
    89    C    7  px     Ryd( 3p)     0.00641
    90    C    7  py     Val( 2p)     1.02514
    91    C    7  py     Ryd( 3p)     0.00343
    92    C    7  pz     Val( 2p)     1.07333
    93    C    7  pz     Ryd( 3p)     0.00456
    94    C    7  dxy    Ryd( 3d)     0.00044
    95    C    7  dxz    Ryd( 3d)     0.00068
    96    C    7  dyz    Ryd( 3d)     0.00073
    97    C    7  dx2y2  Ryd( 3d)     0.00077
    98    C    7  dz2    Ryd( 3d)     0.00079

    99    C    8  S      Cor( 1S)     1.99881
   100    C    8  S      Val( 2S)     0.95307
   101    C    8  S      Ryd( 3S)     0.00325
   102    C    8  px     Val( 2p)     1.06073
   103    C    8  px     Ryd( 3p)     0.00271
   104    C    8  py     Val( 2p)     1.10221
   105    C    8  py     Ryd( 3p)     0.00733
   106    C    8  pz     Val( 2p)     1.06602
   107    C    8  pz     Ryd( 3p)     0.00517
   108    C    8  dxy    Ryd( 3d)     0.00056
   109    C    8  dxz    Ryd( 3d)     0.00084
   110    C    8  dyz    Ryd( 3d)     0.00104
   111    C    8  dx2y2  Ryd( 3d)     0.00109
   112    C    8  dz2    Ryd( 3d)     0.00057

   113    C    9  S      Cor( 1S)     1.99885
   114    C    9  S      Val( 2S)     0.89004
   115    C    9  S      Ryd( 3S)     0.00256
   116    C    9  px     Val( 2p)     1.08202
   117    C    9  px     Ryd( 3p)     0.00496
   118    C    9  py     Val( 2p)     1.00392
   119    C    9  py     Ryd( 3p)     0.00367
   120    C    9  pz     Val( 2p)     1.03477
   121    C    9  pz     Ryd( 3p)     0.00462
   122    C    9  dxy    Ryd( 3d)     0.00082
   123    C    9  dxz    Ryd( 3d)     0.00116
   124    C    9  dyz    Ryd( 3d)     0.00106
   125    C    9  dx2y2  Ryd( 3d)     0.00092
   126    C    9  dz2    Ryd( 3d)     0.00102

   127    C   10  S      Cor( 1S)     1.99915
   128    C   10  S      Val( 2S)     1.07418
   129    C   10  S      Ryd( 3S)     0.00120
   130    C   10  px     Val( 2p)     1.06816
   131    C   10  px     Ryd( 3p)     0.00268
   132    C   10  py     Val( 2p)     1.24102
   133    C   10  py     Ryd( 3p)     0.00369
   134    C   10  pz     Val( 2p)     1.23085
   135    C   10  pz     Ryd( 3p)     0.00406
   136    C   10  dxy    Ryd( 3d)     0.00033
   137    C   10  dxz    Ryd( 3d)     0.00048
   138    C   10  dyz    Ryd( 3d)     0.00044
   139    C   10  dx2y2  Ryd( 3d)     0.00065
   140    C   10  dz2    Ryd( 3d)     0.00049

   141    C   11  S      Cor( 1S)     1.99913
   142    C   11  S      Val( 2S)     1.06980
   143    C   11  S      Ryd( 3S)     0.00092
   144    C   11  px     Val( 2p)     1.22702
   145    C   11  px     Ryd( 3p)     0.00373
   146    C   11  py     Val( 2p)     1.21497
   147    C   11  py     Ryd( 3p)     0.00274
   148    C   11  pz     Val( 2p)     1.11674
   149    C   11  pz     Ryd( 3p)     0.00267
   150    C   11  dxy    Ryd( 3d)     0.00025
   151    C   11  dxz    Ryd( 3d)     0.00055
   152    C   11  dyz    Ryd( 3d)     0.00045
   153    C   11  dx2y2  Ryd( 3d)     0.00064
   154    C   11  dz2    Ryd( 3d)     0.00049

   155    H   12  S      Val( 1S)     0.76704
   156    H   12  S      Ryd( 2S)     0.00119
   157    H   12  px     Ryd( 2p)     0.00031
   158    H   12  py     Ryd( 2p)     0.00023
   159    H   12  pz     Ryd( 2p)     0.00050

   160    H   13  S      Val( 1S)     0.74328
   161    H   13  S      Ryd( 2S)     0.00103
   162    H   13  px     Ryd( 2p)     0.00020
   163    H   13  py     Ryd( 2p)     0.00039
   164    H   13  pz     Ryd( 2p)     0.00046

   165    H   14  S      Val( 1S)     0.76856
   166    H   14  S      Ryd( 2S)     0.00177
   167    H   14  px     Ryd( 2p)     0.00065
   168    H   14  py     Ryd( 2p)     0.00019
   169    H   14  pz     Ryd( 2p)     0.00021

   170    H   15  S      Val( 1S)     0.71429
   171    H   15  S      Ryd( 2S)     0.00363
   172    H   15  px     Ryd( 2p)     0.00029
   173    H   15  py     Ryd( 2p)     0.00017
   174    H   15  pz     Ryd( 2p)     0.00056

   175    H   16  S      Val( 1S)     0.73843
   176    H   16  S      Ryd( 2S)     0.00202
   177    H   16  px     Ryd( 2p)     0.00014
   178    H   16  py     Ryd( 2p)     0.00032
   179    H   16  pz     Ryd( 2p)     0.00066

   180    H   17  S      Val( 1S)     0.50800
   181    H   17  S      Ryd( 2S)     0.00120
   182    H   17  px     Ryd( 2p)     0.00179
   183    H   17  py     Ryd( 2p)     0.00162
   184    H   17  pz     Ryd( 2p)     0.00131

   185    H   18  S      Val( 1S)     0.72348
   186    H   18  S      Ryd( 2S)     0.00243
   187    H   18  px     Ryd( 2p)     0.00027
   188    H   18  py     Ryd( 2p)     0.00056
   189    H   18  pz     Ryd( 2p)     0.00019

   190    H   19  S      Val( 1S)     0.72045
   191    H   19  S      Ryd( 2S)     0.00165
   192    H   19  px     Ryd( 2p)     0.00017
   193    H   19  py     Ryd( 2p)     0.00018
   194    H   19  pz     Ryd( 2p)     0.00073

   195    H   20  S      Val( 1S)     0.71425
   196    H   20  S      Ryd( 2S)     0.00212
   197    H   20  px     Ryd( 2p)     0.00038
   198    H   20  py     Ryd( 2p)     0.00050
   199    H   20  pz     Ryd( 2p)     0.00013

   200    H   21  S      Val( 1S)     0.73601
   201    H   21  S      Ryd( 2S)     0.00125
   202    H   21  px     Ryd( 2p)     0.00051
   203    H   21  py     Ryd( 2p)     0.00017
   204    H   21  pz     Ryd( 2p)     0.00036

   205    H   22  S      Val( 1S)     0.76066
   206    H   22  S      Ryd( 2S)     0.00215
   207    H   22  px     Ryd( 2p)     0.00049
   208    H   22  py     Ryd( 2p)     0.00025
   209    H   22  pz     Ryd( 2p)     0.00026

   210    H   23  S      Val( 1S)     0.67642
   211    H   23  S      Ryd( 2S)     0.00198
   212    H   23  px     Ryd( 2p)     0.00021
   213    H   23  py     Ryd( 2p)     0.00042
   214    H   23  pz     Ryd( 2p)     0.00042

   215    H   24  S      Val( 1S)     0.76822
   216    H   24  S      Ryd( 2S)     0.00100
   217    H   24  px     Ryd( 2p)     0.00020
   218    H   24  py     Ryd( 2p)     0.00030
   219    H   24  pz     Ryd( 2p)     0.00056

   220    H   25  S      Val( 1S)     0.75251
   221    H   25  S      Ryd( 2S)     0.00120
   222    H   25  px     Ryd( 2p)     0.00021
   223    H   25  py     Ryd( 2p)     0.00063
   224    H   25  pz     Ryd( 2p)     0.00020

   225    H   26  S      Val( 1S)     0.74981
   226    H   26  S      Ryd( 2S)     0.00117
   227    H   26  px     Ryd( 2p)     0.00036
   228    H   26  py     Ryd( 2p)     0.00028
   229    H   26  pz     Ryd( 2p)     0.00041

   230    H   27  S      Val( 1S)     0.78863
   231    H   27  S      Ryd( 2S)     0.00167
   232    H   27  px     Ryd( 2p)     0.00056
   233    H   27  py     Ryd( 2p)     0.00020
   234    H   27  pz     Ryd( 2p)     0.00029

   235    H   28  S      Val( 1S)     0.74738
   236    H   28  S      Ryd( 2S)     0.00118
   237    H   28  px     Ryd( 2p)     0.00024
   238    H   28  py     Ryd( 2p)     0.00066
   239    H   28  pz     Ryd( 2p)     0.00014

   240    H   29  S      Val( 1S)     0.73630
   241    H   29  S      Ryd( 2S)     0.00126
   242    H   29  px     Ryd( 2p)     0.00037
   243    H   29  py     Ryd( 2p)     0.00025
   244    H   29  pz     Ryd( 2p)     0.00045

 WARNING:  1 low occupancy (<1.9990e) core orbital  found on  C    2
           1 low occupancy (<1.9990e) core orbital  found on  C    3
           1 low occupancy (<1.9990e) core orbital  found on  C    6
           1 low occupancy (<1.9990e) core orbital  found on  C    8
           1 low occupancy (<1.9990e) core orbital  found on  C    9


 Summary of Natural Population Analysis:                  
                                                          
                                       Natural Population 
                Natural  -----------------------------------------------
    Atom  No    Charge         Core      Valence    Rydberg      Total
 -----------------------------------------------------------------------
      C    1   -0.62743      1.99920     4.61664    0.01159     6.62743
      C    2   -0.25888      1.99890     4.24164    0.01834     6.25888
      C    3    0.14043      1.99888     3.83767    0.02302     5.85957
      O    4   -0.54803      1.99973     6.53740    0.01089     8.54803
      C    5   -0.44645      1.99903     4.42926    0.01816     6.44645
      C    6   -0.19160      1.99888     4.17027    0.02246     6.19160
      C    7   -0.40066      1.99908     4.38200    0.01957     6.40066
      C    8   -0.20340      1.99881     4.18203    0.02255     6.20340
      C    9   -0.03040      1.99885     4.01075    0.02080     6.03040
      C   10   -0.62738      1.99915     4.61421    0.01401     6.62738
      C   11   -0.64009      1.99913     4.62853    0.01243     6.64009
      H   12    0.23073      0.00000     0.76704    0.00223     0.76927
      H   13    0.25465      0.00000     0.74328    0.00207     0.74535
      H   14    0.22861      0.00000     0.76856    0.00283     0.77139
      H   15    0.28106      0.00000     0.71429    0.00466     0.71894
      H   16    0.25842      0.00000     0.73843    0.00315     0.74158
      H   17    0.48608      0.00000     0.50800    0.00592     0.51392
      H   18    0.27306      0.00000     0.72348    0.00346     0.72694
      H   19    0.27683      0.00000     0.72045    0.00273     0.72317
      H   20    0.28262      0.00000     0.71425    0.00312     0.71738
      H   21    0.26170      0.00000     0.73601    0.00229     0.73830
      H   22    0.23619      0.00000     0.76066    0.00315     0.76381
      H   23    0.32055      0.00000     0.67642    0.00303     0.67945
      H   24    0.22972      0.00000     0.76822    0.00206     0.77028
      H   25    0.24524      0.00000     0.75251    0.00225     0.75476
      H   26    0.24799      0.00000     0.74981    0.00221     0.75201
      H   27    0.20866      0.00000     0.78863    0.00271     0.79134
      H   28    0.25040      0.00000     0.74738    0.00221     0.74960
      H   29    0.26138      0.00000     0.73630    0.00233     0.73862
 =======================================================================
   * Total *    1.00000     21.98965    62.76413    0.24622    85.00000

                                 Natural Population      
 --------------------------------------------------------
   Core                      21.98965 ( 99.9530% of  22)
   Valence                   62.76413 ( 99.6256% of  63)
   Natural Minimal Basis     84.75378 ( 99.7103% of  85)
   Natural Rydberg Basis      0.24622 (  0.2897% of  85)
 --------------------------------------------------------

    Atom  No          Natural Electron Configuration
 ----------------------------------------------------------------------------
      C    1      [core]2S( 1.08)2p( 3.53)3p( 0.01)
      C    2      [core]2S( 0.96)2p( 3.28)3p( 0.01)
      C    3      [core]2S( 0.94)2p( 2.90)3p( 0.01)3d( 0.01)
      O    4      [core]2S( 1.68)2p( 4.86)3p( 0.01)
      C    5      [core]2S( 1.02)2p( 3.41)3p( 0.01)
      C    6      [core]2S( 0.96)2p( 3.21)3p( 0.02)
      C    7      [core]2S( 1.02)2p( 3.36)3p( 0.01)
      C    8      [core]2S( 0.95)2p( 3.23)3p( 0.02)
      C    9      [core]2S( 0.89)2p( 3.12)3p( 0.01)
      C   10      [core]2S( 1.07)2p( 3.54)3p( 0.01)
      C   11      [core]2S( 1.07)2p( 3.56)3p( 0.01)
      H   12            1S( 0.77)
      H   13            1S( 0.74)
      H   14            1S( 0.77)
      H   15            1S( 0.71)
      H   16            1S( 0.74)
      H   17            1S( 0.51)
      H   18            1S( 0.72)
      H   19            1S( 0.72)
      H   20            1S( 0.71)
      H   21            1S( 0.74)
      H   22            1S( 0.76)
      H   23            1S( 0.68)
      H   24            1S( 0.77)
      H   25            1S( 0.75)
      H   26            1S( 0.75)
      H   27            1S( 0.79)
      H   28            1S( 0.75)
      H   29            1S( 0.74)


 ***************************************************
 *******         Alpha spin orbitals         *******
 ***************************************************


 NATURAL POPULATIONS:  Natural atomic orbital occupancies 
                                                          
   NAO  Atom  No  lang   Type(AO)    Occupancy      Energy
 ----------------------------------------------------------
     1    C    1  S      Cor( 1S)     0.99960     -10.22143
     2    C    1  S      Val( 2S)     0.54115      -0.38789
     3    C    1  S      Ryd( 3S)     0.00032       0.74689
     4    C    1  px     Val( 2p)     0.61583      -0.23735
     5    C    1  px     Ryd( 3p)     0.00180       0.50640
     6    C    1  py     Val( 2p)     0.53677      -0.22361
     7    C    1  py     Ryd( 3p)     0.00127       0.38554
     8    C    1  pz     Val( 2p)     0.61940      -0.23742
     9    C    1  pz     Ryd( 3p)     0.00143       0.48269
    10    C    1  dxy    Ryd( 3d)     0.00014       1.98900
    11    C    1  dxz    Ryd( 3d)     0.00021       2.12671
    12    C    1  dyz    Ryd( 3d)     0.00031       2.19249
    13    C    1  dx2y2  Ryd( 3d)     0.00036       2.21925
    14    C    1  dz2    Ryd( 3d)     0.00022       2.10473

    15    C    2  S      Cor( 1S)     0.99946     -10.25587
    16    C    2  S      Val( 2S)     0.48090      -0.38318
    17    C    2  S      Ryd( 3S)     0.00106       0.85881
    18    C    2  px     Val( 2p)     0.55789      -0.27077
    19    C    2  px     Ryd( 3p)     0.00204       0.53106
    20    C    2  py     Val( 2p)     0.54739      -0.27912
    21    C    2  py     Ryd( 3p)     0.00235       0.65098
    22    C    2  pz     Val( 2p)     0.58013      -0.27916
    23    C    2  pz     Ryd( 3p)     0.00207       0.62753
    24    C    2  dxy    Ryd( 3d)     0.00038       1.94860
    25    C    2  dxz    Ryd( 3d)     0.00039       2.10597
    26    C    2  dyz    Ryd( 3d)     0.00057       2.02535
    27    C    2  dx2y2  Ryd( 3d)     0.00045       2.10033
    28    C    2  dz2    Ryd( 3d)     0.00028       2.00466

    29    C    3  S      Cor( 1S)     0.99944     -10.32852
    30    C    3  S      Val( 2S)     0.46793      -0.39906
    31    C    3  S      Ryd( 3S)     0.00143       0.72451
    32    C    3  px     Val( 2p)     0.39534      -0.27099
    33    C    3  px     Ryd( 3p)     0.00255       0.51388
    34    C    3  py     Val( 2p)     0.52601      -0.28074
    35    C    3  py     Ryd( 3p)     0.00267       0.55318
    36    C    3  pz     Val( 2p)     0.56538      -0.28944
    37    C    3  pz     Ryd( 3p)     0.00106       0.58228
    38    C    3  dxy    Ryd( 3d)     0.00090       2.05608
    39    C    3  dxz    Ryd( 3d)     0.00077       1.88566
    40    C    3  dyz    Ryd( 3d)     0.00072       2.12656
    41    C    3  dx2y2  Ryd( 3d)     0.00087       1.93911
    42    C    3  dz2    Ryd( 3d)     0.00060       2.03335

    43    O    4  S      Cor( 1S)     0.99987     -19.16899
    44    O    4  S      Val( 2S)     0.84317      -1.08804
    45    O    4  S      Ryd( 3S)     0.00049       1.28421
    46    O    4  px     Val( 2p)     0.73437      -0.49496
    47    O    4  px     Ryd( 3p)     0.00113       0.98118
    48    O    4  py     Val( 2p)     0.85689      -0.50938
    49    O    4  py     Ryd( 3p)     0.00067       0.99473
    50    O    4  pz     Val( 2p)     0.96894      -0.52488
    51    O    4  pz     Ryd( 3p)     0.00105       0.87992
    52    O    4  dxy    Ryd( 3d)     0.00076       3.06205
    53    O    4  dxz    Ryd( 3d)     0.00009       2.62055
    54    O    4  dyz    Ryd( 3d)     0.00053       2.56438
    55    O    4  dx2y2  Ryd( 3d)     0.00048       2.75464
    56    O    4  dz2    Ryd( 3d)     0.00033       2.77380

    57    C    5  S      Cor( 1S)     0.99952     -10.23598
    58    C    5  S      Val( 2S)     0.50979      -0.38692
    59    C    5  S      Ryd( 3S)     0.00076       0.85038
    60    C    5  px     Val( 2p)     0.53598      -0.24761
    61    C    5  px     Ryd( 3p)     0.00218       0.47928
    62    C    5  py     Val( 2p)     0.57339      -0.25454
    63    C    5  py     Ryd( 3p)     0.00217       0.49758
    64    C    5  pz     Val( 2p)     0.61417      -0.25738
    65    C    5  pz     Ryd( 3p)     0.00296       0.63386
    66    C    5  dxy    Ryd( 3d)     0.00042       2.14045
    67    C    5  dxz    Ryd( 3d)     0.00024       1.99957
    68    C    5  dyz    Ryd( 3d)     0.00019       1.99365
    69    C    5  dx2y2  Ryd( 3d)     0.00022       2.01347
    70    C    5  dz2    Ryd( 3d)     0.00046       2.27175

    71    C    6  S      Cor( 1S)     0.99944     -10.24298
    72    C    6  S      Val( 2S)     0.47919      -0.35964
    73    C    6  S      Ryd( 3S)     0.00142       0.76780
    74    C    6  px     Val( 2p)     0.55431      -0.25458
    75    C    6  px     Ryd( 3p)     0.00223       0.62916
    76    C    6  py     Val( 2p)     0.56959      -0.25520
    77    C    6  py     Ryd( 3p)     0.00385       0.60631
    78    C    6  pz     Val( 2p)     0.52633      -0.25915
    79    C    6  pz     Ryd( 3p)     0.00221       0.49584
    80    C    6  dxy    Ryd( 3d)     0.00045       2.17620
    81    C    6  dxz    Ryd( 3d)     0.00035       1.97357
    82    C    6  dyz    Ryd( 3d)     0.00042       1.93727
    83    C    6  dx2y2  Ryd( 3d)     0.00046       2.03854
    84    C    6  dz2    Ryd( 3d)     0.00058       2.11176

    85    C    7  S      Cor( 1S)     0.99954     -10.22691
    86    C    7  S      Val( 2S)     0.51298      -0.37281
    87    C    7  S      Ryd( 3S)     0.00088       0.78342
    88    C    7  px     Val( 2p)     0.62987      -0.24390
    89    C    7  px     Ryd( 3p)     0.00322       0.78682
    90    C    7  py     Val( 2p)     0.52020      -0.23935
    91    C    7  py     Ryd( 3p)     0.00178       0.41276
    92    C    7  pz     Val( 2p)     0.54788      -0.23540
    93    C    7  pz     Ryd( 3p)     0.00231       0.44611
    94    C    7  dxy    Ryd( 3d)     0.00022       2.03221
    95    C    7  dxz    Ryd( 3d)     0.00035       2.24843
    96    C    7  dyz    Ryd( 3d)     0.00036       1.97677
    97    C    7  dx2y2  Ryd( 3d)     0.00039       2.13499
    98    C    7  dz2    Ryd( 3d)     0.00041       2.07586

    99    C    8  S      Cor( 1S)     0.99942     -10.24781
   100    C    8  S      Val( 2S)     0.47691      -0.36586
   101    C    8  S      Ryd( 3S)     0.00174       0.76416
   102    C    8  px     Val( 2p)     0.52793      -0.25827
   103    C    8  px     Ryd( 3p)     0.00140       0.55916
   104    C    8  py     Val( 2p)     0.56560      -0.26987
   105    C    8  py     Ryd( 3p)     0.00410       0.68395
   106    C    8  pz     Val( 2p)     0.56259      -0.27113
   107    C    8  pz     Ryd( 3p)     0.00291       0.57187
   108    C    8  dxy    Ryd( 3d)     0.00029       1.94294
   109    C    8  dxz    Ryd( 3d)     0.00050       2.03146
   110    C    8  dyz    Ryd( 3d)     0.00057       2.13787
   111    C    8  dx2y2  Ryd( 3d)     0.00057       2.16032
   112    C    8  dz2    Ryd( 3d)     0.00030       1.94157

   113    C    9  S      Cor( 1S)     0.99942     -10.24727
   114    C    9  S      Val( 2S)     0.44615      -0.34397
   115    C    9  S      Ryd( 3S)     0.00128       0.84051
   116    C    9  px     Val( 2p)     0.54189      -0.26658
   117    C    9  px     Ryd( 3p)     0.00248       0.74073
   118    C    9  py     Val( 2p)     0.52607      -0.26474
   119    C    9  py     Ryd( 3p)     0.00194       0.60104
   120    C    9  pz     Val( 2p)     0.53516      -0.26553
   121    C    9  pz     Ryd( 3p)     0.00234       0.70506
   122    C    9  dxy    Ryd( 3d)     0.00042       1.92558
   123    C    9  dxz    Ryd( 3d)     0.00062       2.06042
   124    C    9  dyz    Ryd( 3d)     0.00055       1.95788
   125    C    9  dx2y2  Ryd( 3d)     0.00051       2.07246
   126    C    9  dz2    Ryd( 3d)     0.00053       2.01738

   127    C   10  S      Cor( 1S)     0.99958     -10.20029
   128    C   10  S      Val( 2S)     0.53671      -0.36809
   129    C   10  S      Ryd( 3S)     0.00061       0.78733
   130    C   10  px     Val( 2p)     0.53269      -0.20776
   131    C   10  px     Ryd( 3p)     0.00135       0.39827
   132    C   10  py     Val( 2p)     0.62270      -0.22368
   133    C   10  py     Ryd( 3p)     0.00200       0.52595
   134    C   10  pz     Val( 2p)     0.61718      -0.22111
   135    C   10  pz     Ryd( 3p)     0.00210       0.53548
   136    C   10  dxy    Ryd( 3d)     0.00018       2.05821
   137    C   10  dxz    Ryd( 3d)     0.00024       2.16192
   138    C   10  dyz    Ryd( 3d)     0.00022       2.16910
   139    C   10  dx2y2  Ryd( 3d)     0.00033       2.18771
   140    C   10  dz2    Ryd( 3d)     0.00024       2.16201

   141    C   11  S      Cor( 1S)     0.99957     -10.20704
   142    C   11  S      Val( 2S)     0.53474      -0.37485
   143    C   11  S      Ryd( 3S)     0.00046       0.78203
   144    C   11  px     Val( 2p)     0.61510      -0.22965
   145    C   11  px     Ryd( 3p)     0.00187       0.55726
   146    C   11  py     Val( 2p)     0.60825      -0.23191
   147    C   11  py     Ryd( 3p)     0.00144       0.49713
   148    C   11  pz     Val( 2p)     0.56132      -0.22124
   149    C   11  pz     Ryd( 3p)     0.00136       0.42954
   150    C   11  dxy    Ryd( 3d)     0.00013       2.07767
   151    C   11  dxz    Ryd( 3d)     0.00028       2.21959
   152    C   11  dyz    Ryd( 3d)     0.00023       2.08872
   153    C   11  dx2y2  Ryd( 3d)     0.00032       2.25573
   154    C   11  dz2    Ryd( 3d)     0.00025       2.09181

   155    H   12  S      Val( 1S)     0.38406      -0.07281
   156    H   12  S      Ryd( 2S)     0.00061       0.30044
   157    H   12  px     Ryd( 2p)     0.00015       1.81721
   158    H   12  py     Ryd( 2p)     0.00012       1.71486
   159    H   12  pz     Ryd( 2p)     0.00025       2.02971

   160    H   13  S      Val( 1S)     0.37593      -0.06593
   161    H   13  S      Ryd( 2S)     0.00055       0.22982
   162    H   13  px     Ryd( 2p)     0.00010       1.69389
   163    H   13  py     Ryd( 2p)     0.00019       1.84005
   164    H   13  pz     Ryd( 2p)     0.00023       1.97578

   165    H   14  S      Val( 1S)     0.38402      -0.08021
   166    H   14  S      Ryd( 2S)     0.00088       0.23259
   167    H   14  px     Ryd( 2p)     0.00033       2.18955
   168    H   14  py     Ryd( 2p)     0.00010       1.61188
   169    H   14  pz     Ryd( 2p)     0.00011       1.68338

   170    H   15  S      Val( 1S)     0.36468      -0.07723
   171    H   15  S      Ryd( 2S)     0.00202       0.22842
   172    H   15  px     Ryd( 2p)     0.00015       1.86011
   173    H   15  py     Ryd( 2p)     0.00009       1.83727
   174    H   15  pz     Ryd( 2p)     0.00027       2.03109

   175    H   16  S      Val( 1S)     0.38568      -0.11032
   176    H   16  S      Ryd( 2S)     0.00102       0.25690
   177    H   16  px     Ryd( 2p)     0.00007       1.74902
   178    H   16  py     Ryd( 2p)     0.00019       1.82749
   179    H   16  pz     Ryd( 2p)     0.00032       2.03451

   180    H   17  S      Val( 1S)     0.25118      -0.06934
   181    H   17  S      Ryd( 2S)     0.00060       0.27273
   182    H   17  px     Ryd( 2p)     0.00090       1.91141
   183    H   17  py     Ryd( 2p)     0.00079       1.97614
   184    H   17  pz     Ryd( 2p)     0.00072       1.48812

   185    H   18  S      Val( 1S)     0.36247      -0.06251
   186    H   18  S      Ryd( 2S)     0.00119       0.23487
   187    H   18  px     Ryd( 2p)     0.00014       1.77490
   188    H   18  py     Ryd( 2p)     0.00028       2.05531
   189    H   18  pz     Ryd( 2p)     0.00011       1.82067

   190    H   19  S      Val( 1S)     0.37221      -0.07644
   191    H   19  S      Ryd( 2S)     0.00092       0.22660
   192    H   19  px     Ryd( 2p)     0.00008       1.67471
   193    H   19  py     Ryd( 2p)     0.00009       1.72380
   194    H   19  pz     Ryd( 2p)     0.00038       2.20488

   195    H   20  S      Val( 1S)     0.36670      -0.05091
   196    H   20  S      Ryd( 2S)     0.00108       0.20009
   197    H   20  px     Ryd( 2p)     0.00021       1.92963
   198    H   20  py     Ryd( 2p)     0.00024       1.99804
   199    H   20  pz     Ryd( 2p)     0.00006       1.76364

   200    H   21  S      Val( 1S)     0.36999      -0.05333
   201    H   21  S      Ryd( 2S)     0.00064       0.24915
   202    H   21  px     Ryd( 2p)     0.00026       2.07046
   203    H   21  py     Ryd( 2p)     0.00009       1.66480
   204    H   21  pz     Ryd( 2p)     0.00018       1.87208

   205    H   22  S      Val( 1S)     0.37969      -0.06213
   206    H   22  S      Ryd( 2S)     0.00105       0.23713
   207    H   22  px     Ryd( 2p)     0.00024       2.07505
   208    H   22  py     Ryd( 2p)     0.00012       1.72766
   209    H   22  pz     Ryd( 2p)     0.00013       1.80806

   210    H   23  S      Val( 1S)     0.37136      -0.07572
   211    H   23  S      Ryd( 2S)     0.00125       0.20102
   212    H   23  px     Ryd( 2p)     0.00012       1.81215
   213    H   23  py     Ryd( 2p)     0.00023       1.96263
   214    H   23  pz     Ryd( 2p)     0.00021       1.88558

   215    H   24  S      Val( 1S)     0.38409      -0.05751
   216    H   24  S      Ryd( 2S)     0.00050       0.28230
   217    H   24  px     Ryd( 2p)     0.00010       1.69574
   218    H   24  py     Ryd( 2p)     0.00015       1.79635
   219    H   24  pz     Ryd( 2p)     0.00028       2.10228

   220    H   25  S      Val( 1S)     0.37984      -0.05771
   221    H   25  S      Ryd( 2S)     0.00063       0.25149
   222    H   25  px     Ryd( 2p)     0.00011       1.70767
   223    H   25  py     Ryd( 2p)     0.00032       2.18144
   224    H   25  pz     Ryd( 2p)     0.00010       1.69639

   225    H   26  S      Val( 1S)     0.37815      -0.05510
   226    H   26  S      Ryd( 2S)     0.00061       0.25272
   227    H   26  px     Ryd( 2p)     0.00018       1.84910
   228    H   26  py     Ryd( 2p)     0.00014       1.78789
   229    H   26  pz     Ryd( 2p)     0.00020       1.94879

   230    H   27  S      Val( 1S)     0.39408      -0.08029
   231    H   27  S      Ryd( 2S)     0.00082       0.34187
   232    H   27  px     Ryd( 2p)     0.00028       2.19538
   233    H   27  py     Ryd( 2p)     0.00010       1.65324
   234    H   27  pz     Ryd( 2p)     0.00014       1.73313

   235    H   28  S      Val( 1S)     0.37594      -0.06401
   236    H   28  S      Ryd( 2S)     0.00062       0.26520
   237    H   28  px     Ryd( 2p)     0.00012       1.74778
   238    H   28  py     Ryd( 2p)     0.00033       2.19396
   239    H   28  pz     Ryd( 2p)     0.00007       1.64274

   240    H   29  S      Val( 1S)     0.37497      -0.06392
   241    H   29  S      Ryd( 2S)     0.00067       0.24439
   242    H   29  px     Ryd( 2p)     0.00019       1.87625
   243    H   29  py     Ryd( 2p)     0.00013       1.76610
   244    H   29  pz     Ryd( 2p)     0.00023       1.93613


 Summary of Natural Population Analysis:                  
                                                          
                                       Natural Population 
                Natural  -----------------------------------------------
    Atom  No    Charge         Core      Valence    Rydberg      Total
 -----------------------------------------------------------------------
      C    1   -0.31881      0.99960     2.31315    0.00606     3.31881
      C    2   -0.17537      0.99946     2.16632    0.00959     3.17537
      C    3    0.03435      0.99944     1.95466    0.01156     2.96565
      O    4   -0.40877      0.99987     3.40336    0.00554     4.40877
      C    5   -0.24244      0.99952     2.23333    0.00959     3.24244
      C    6   -0.14081      0.99944     2.12941    0.01196     3.14081
      C    7   -0.22039      0.99954     2.21092    0.00993     3.22039
      C    8   -0.14483      0.99942     2.13302    0.01238     3.14483
      C    9   -0.05937      0.99942     2.04928    0.01067     3.05937
      C   10   -0.31612      0.99958     2.30928    0.00727     3.31612
      C   11   -0.32531      0.99957     2.31940    0.00634     3.32531
      H   12    0.11481      0.00000     0.38406    0.00113     0.38519
      H   13    0.12300      0.00000     0.37593    0.00108     0.37700
      H   14    0.11457      0.00000     0.38402    0.00141     0.38543
      H   15    0.13279      0.00000     0.36468    0.00253     0.36721
      H   16    0.11272      0.00000     0.38568    0.00161     0.38728
      H   17    0.24581      0.00000     0.25118    0.00301     0.25419
      H   18    0.13582      0.00000     0.36247    0.00171     0.36418
      H   19    0.12632      0.00000     0.37221    0.00148     0.37368
      H   20    0.13170      0.00000     0.36670    0.00159     0.36830
      H   21    0.12885      0.00000     0.36999    0.00116     0.37115
      H   22    0.11876      0.00000     0.37969    0.00155     0.38124
      H   23    0.12682      0.00000     0.37136    0.00182     0.37318
      H   24    0.11488      0.00000     0.38409    0.00103     0.38512
      H   25    0.11901      0.00000     0.37984    0.00115     0.38099
      H   26    0.12072      0.00000     0.37815    0.00114     0.37928
      H   27    0.10457      0.00000     0.39408    0.00135     0.39543
      H   28    0.12292      0.00000     0.37594    0.00114     0.37708
      H   29    0.12382      0.00000     0.37497    0.00121     0.37618
 =======================================================================
   * Total *   -0.00000     10.99486    31.87716    0.12797    43.00000

                                 Natural Population      
 --------------------------------------------------------
   Core                      10.99486 ( 99.9533% of  11)
   Valence                   31.87716 ( 99.6161% of  32)
   Natural Minimal Basis     42.87203 ( 99.7024% of  43)
   Natural Rydberg Basis      0.12797 (  0.2976% of  43)
 --------------------------------------------------------

    Atom  No          Natural Electron Configuration
 ----------------------------------------------------------------------------
      C    1      [core]2S( 0.54)2p( 1.77)
      C    2      [core]2S( 0.48)2p( 1.69)3p( 0.01)
      C    3      [core]2S( 0.47)2p( 1.49)3p( 0.01)
      O    4      [core]2S( 0.84)2p( 2.56)
      C    5      [core]2S( 0.51)2p( 1.72)3p( 0.01)
      C    6      [core]2S( 0.48)2p( 1.65)3p( 0.01)
      C    7      [core]2S( 0.51)2p( 1.70)3p( 0.01)
      C    8      [core]2S( 0.48)2p( 1.66)3p( 0.01)
      C    9      [core]2S( 0.45)2p( 1.60)3p( 0.01)
      C   10      [core]2S( 0.54)2p( 1.77)3p( 0.01)
      C   11      [core]2S( 0.53)2p( 1.78)
      H   12            1S( 0.38)
      H   13            1S( 0.38)
      H   14            1S( 0.38)
      H   15            1S( 0.36)
      H   16            1S( 0.39)
      H   17            1S( 0.25)
      H   18            1S( 0.36)
      H   19            1S( 0.37)
      H   20            1S( 0.37)
      H   21            1S( 0.37)
      H   22            1S( 0.38)
      H   23            1S( 0.37)
      H   24            1S( 0.38)
      H   25            1S( 0.38)
      H   26            1S( 0.38)
      H   27            1S( 0.39)
      H   28            1S( 0.38)
      H   29            1S( 0.37)


 NATURAL BOND ORBITAL ANALYSIS, alpha spin orbitals:

                       Occupancies       Lewis Structure    Low   High
           Occ.    -------------------  -----------------   occ   occ
  Cycle   Thresh.   Lewis   Non-Lewis     CR  BD  3C  LP    (L)   (NL)   Dev
 =============================================================================
   1(1)    0.90    42.65726   0.34274     11  30   0   2     0      0    0.01
 -----------------------------------------------------------------------------

 Structure accepted: No low occupancy Lewis orbitals

 --------------------------------------------------------
   Core                     10.99487 ( 99.953% of  11)
   Valence Lewis            31.66239 ( 98.945% of  32)
  ==================       ============================
   Total Lewis              42.65726 ( 99.203% of  43)
  -----------------------------------------------------
   Valence non-Lewis         0.25821 (  0.600% of  43)
   Rydberg non-Lewis         0.08453 (  0.197% of  43)
  ==================       ============================
   Total non-Lewis           0.34274 (  0.797% of  43)
 --------------------------------------------------------


       (Occupancy)   Bond orbital/ Coefficients/ Hybrids
 ---------------------------------------------------------------------------------
     1. (0.99059) BD ( 1) C   1 - C   2  
                ( 47.23%)   0.6872* C   1 s( 29.30%)p 2.41( 70.66%)d 0.00(  0.05%)
                                           -0.0004 -0.5413 -0.0021 -0.1666  0.0079
                                            0.8041  0.0032  0.1791  0.0117  0.0069
                                            0.0015 -0.0069  0.0166  0.0098
                ( 52.77%)   0.7265* C   2 s( 27.34%)p 2.66( 72.62%)d 0.00(  0.04%)
                                           -0.0001 -0.5227 -0.0125  0.1613  0.0094
                                           -0.8105 -0.0043 -0.2072  0.0165  0.0073
                                            0.0023 -0.0090  0.0143  0.0069
     2. (0.99391) BD ( 1) C   1 - H  12  
                ( 61.56%)   0.7846* C   1 s( 23.73%)p 3.21( 76.23%)d 0.00(  0.04%)
                                           -0.0000  0.4871 -0.0044  0.4572 -0.0094
                                            0.2680  0.0250  0.6933 -0.0022  0.0049
                                            0.0150  0.0072  0.0041  0.0095
                ( 38.44%)   0.6200* H  12 s( 99.92%)p 0.00(  0.08%)
                                            0.9996 -0.0009 -0.0135 -0.0126 -0.0220
     3. (0.99282) BD ( 1) C   1 - H  13  
                ( 62.25%)   0.7890* C   1 s( 23.71%)p 3.22( 76.25%)d 0.00(  0.04%)
                                           -0.0000  0.4870  0.0031  0.1982 -0.0111
                                            0.5186  0.0121 -0.6736  0.0121  0.0046
                                           -0.0066 -0.0155 -0.0039  0.0089
                ( 37.75%)   0.6144* H  13 s( 99.91%)p 0.00(  0.09%)
                                            0.9996  0.0002 -0.0050 -0.0200  0.0212
     4. (0.99299) BD ( 1) C   1 - H  14  
                ( 61.45%)   0.7839* C   1 s( 23.17%)p 3.31( 76.79%)d 0.00(  0.04%)
                                            0.0000 -0.4814 -0.0009  0.8504 -0.0065
                                           -0.1073 -0.0233 -0.1805  0.0021  0.0022
                                            0.0071 -0.0001 -0.0166  0.0088
                ( 38.55%)   0.6209* H  14 s( 99.92%)p 0.00(  0.08%)
                                           -0.9996  0.0012 -0.0270  0.0091  0.0053
     5. (0.98871) BD ( 1) C   2 - C   3  
                ( 50.36%)   0.7097* C   2 s( 24.98%)p 3.00( 74.93%)d 0.00(  0.08%)
                                            0.0001  0.4998  0.0048 -0.2683 -0.0266
                                           -0.5354  0.0000  0.6245  0.0043  0.0095
                                           -0.0106 -0.0226 -0.0076  0.0067
                ( 49.64%)   0.7045* C   3 s( 28.84%)p 2.47( 71.09%)d 0.00(  0.08%)
                                            0.0002  0.5370 -0.0057  0.2545 -0.0171
                                            0.5083 -0.0003 -0.6225 -0.0022  0.0079
                                           -0.0105 -0.0218 -0.0068  0.0082
     6. (0.98478) BD ( 1) C   2 - C   8  
                ( 50.54%)   0.7109* C   2 s( 27.53%)p 2.63( 72.43%)d 0.00(  0.04%)
                                            0.0001  0.5247 -0.0033  0.8215 -0.0076
                                           -0.1299  0.0173 -0.1782 -0.0225 -0.0074
                                           -0.0052 -0.0002  0.0155 -0.0084
                ( 49.46%)   0.7033* C   8 s( 26.94%)p 2.71( 73.01%)d 0.00(  0.05%)
                                            0.0001  0.5191  0.0008 -0.8054 -0.0027
                                            0.1687  0.0288  0.2259 -0.0328 -0.0034
                                           -0.0122 -0.0004  0.0164 -0.0073
     7. (0.98241) BD ( 1) C   2 - H  15  
                ( 63.56%)   0.7972* C   2 s( 20.07%)p 3.98( 79.89%)d 0.00(  0.04%)
                                            0.0002 -0.4479  0.0078  0.4757 -0.0038
                                            0.1965 -0.0138  0.7306 -0.0013 -0.0069
                                           -0.0154 -0.0085 -0.0045 -0.0083
                ( 36.44%)   0.6037* H  15 s( 99.91%)p 0.00(  0.09%)
                                           -0.9995  0.0030 -0.0160 -0.0066 -0.0254
     8. (0.99644) BD ( 1) C   3 - O   4  
                ( 31.41%)   0.5604* C   3 s( 19.39%)p 4.14( 80.32%)d 0.02(  0.29%)
                                           -0.0000  0.4384  0.0420 -0.8077 -0.0328
                                           -0.3212 -0.0220 -0.2147  0.0021  0.0289
                                            0.0203  0.0080  0.0340 -0.0214
                ( 68.59%)   0.8282* O   4 s( 32.98%)p 2.03( 66.95%)d 0.00(  0.06%)
                                           -0.0001  0.5743 -0.0014  0.7181 -0.0022
                                            0.3371 -0.0064  0.2003  0.0013  0.0200
                                            0.0074  0.0059  0.0036 -0.0119
     9. (0.98914) BD ( 1) C   3 - C   5  
                ( 51.43%)   0.7171* C   3 s( 28.55%)p 2.50( 71.40%)d 0.00(  0.04%)
                                           -0.0000  0.5344  0.0029  0.5149 -0.0294
                                           -0.6549 -0.0065  0.1373  0.0152 -0.0177
                                            0.0027 -0.0048 -0.0048 -0.0087
                ( 48.57%)   0.6969* C   5 s( 26.25%)p 2.81( 73.69%)d 0.00(  0.05%)
                                            0.0002  0.5123  0.0063 -0.5123 -0.0287
                                            0.6693 -0.0041 -0.1594  0.0164 -0.0180
                                            0.0049 -0.0073 -0.0057 -0.0096
    10. (0.99044) BD ( 1) C   3 - H  16  
                ( 61.92%)   0.7869* C   3 s( 23.14%)p 3.32( 76.81%)d 0.00(  0.05%)
                                           -0.0002  0.4808 -0.0128 -0.1172 -0.0132
                                            0.4557 -0.0140  0.7391  0.0044 -0.0038
                                           -0.0040  0.0172 -0.0068  0.0132
                ( 38.08%)   0.6171* H  16 s( 99.90%)p 0.00(  0.10%)
                                            0.9995 -0.0054  0.0035 -0.0169 -0.0263
    11. (0.99419) BD ( 1) O   4 - H  17  
                ( 74.87%)   0.8653* O   4 s( 19.81%)p 4.04( 80.11%)d 0.00(  0.09%)
                                            0.0002  0.4448  0.0161 -0.6271 -0.0352
                                            0.6315  0.0049 -0.0879 -0.0073 -0.0208
                                           -0.0006 -0.0018 -0.0159 -0.0127
                ( 25.13%)   0.5013* H  17 s( 99.54%)p 0.00(  0.46%)
                                            0.9977 -0.0048  0.0505 -0.0444  0.0058
    12. (0.98782) BD ( 1) C   5 - C   6  
                ( 49.79%)   0.7056* C   5 s( 28.61%)p 2.49( 71.35%)d 0.00(  0.04%)
                                           -0.0002 -0.5349  0.0030 -0.7568 -0.0096
                                           -0.0833  0.0309  0.3641 -0.0126 -0.0047
                                            0.0147  0.0027 -0.0131  0.0044
                ( 50.21%)   0.7086* C   6 s( 26.52%)p 2.77( 73.43%)d 0.00(  0.05%)
                                           -0.0000 -0.5149 -0.0015  0.7539 -0.0120
                                            0.0765  0.0477 -0.3964 -0.0238  0.0006
                                            0.0144  0.0009 -0.0165  0.0068
    13. (0.98650) BD ( 1) C   5 - H  18  
                ( 63.60%)   0.7975* C   5 s( 22.26%)p 3.49( 77.71%)d 0.00(  0.04%)
                                            0.0001 -0.4718  0.0014  0.3938 -0.0066
                                            0.7322  0.0026  0.2921 -0.0245 -0.0129
                                           -0.0059 -0.0102  0.0064  0.0051
                ( 36.40%)   0.6033* H  18 s( 99.91%)p 0.00(  0.09%)
                                           -0.9995  0.0037 -0.0141 -0.0259 -0.0081
    14. (0.98968) BD ( 1) C   5 - H  19  
                ( 62.73%)   0.7920* C   5 s( 22.74%)p 3.40( 77.22%)d 0.00(  0.04%)
                                           -0.0002  0.4768  0.0027  0.0906 -0.0080
                                           -0.0886 -0.0207  0.8693 -0.0083  0.0006
                                            0.0035 -0.0021 -0.0006  0.0203
                ( 37.27%)   0.6105* H  19 s( 99.90%)p 0.00(  0.10%)
                                            0.9995 -0.0009 -0.0033  0.0059 -0.0303
    15. (0.98507) BD ( 1) C   6 - C   7  
                ( 50.81%)   0.7128* C   6 s( 23.18%)p 3.31( 76.75%)d 0.00(  0.07%)
                                           -0.0000  0.4813 -0.0099 -0.1224  0.0199
                                           -0.0092 -0.0528 -0.8656 -0.0086  0.0002
                                            0.0071 -0.0092  0.0004  0.0232
                ( 49.19%)   0.7014* C   7 s( 24.70%)p 3.05( 75.24%)d 0.00(  0.07%)
                                            0.0002  0.4968 -0.0106  0.1220  0.0064
                                           -0.3263 -0.0429  0.7931 -0.0114 -0.0017
                                            0.0063 -0.0069 -0.0001  0.0241
    16. (0.97922) BD ( 1) C   6 - C   9  
                ( 49.65%)   0.7046* C   6 s( 24.49%)p 3.08( 75.44%)d 0.00(  0.07%)
                                            0.0003  0.4946 -0.0160  0.3779  0.0304
                                            0.7501 -0.0280  0.2156  0.0281  0.0147
                                            0.0000  0.0030 -0.0175 -0.0120
                ( 50.35%)   0.7096* C   9 s( 22.69%)p 3.40( 77.24%)d 0.00(  0.07%)
                                            0.0001  0.4761 -0.0149 -0.2536  0.0273
                                           -0.8364 -0.0072  0.0806  0.0346  0.0156
                                            0.0023  0.0028 -0.0162 -0.0138
    17. (0.99082) BD ( 1) C   6 - H  20  
                ( 63.69%)   0.7981* C   6 s( 25.40%)p 2.94( 74.57%)d 0.00(  0.03%)
                                           -0.0002  0.5036  0.0205  0.5215 -0.0100
                                           -0.6546  0.0048  0.2125 -0.0051 -0.0137
                                            0.0042 -0.0072 -0.0038 -0.0074
                ( 36.31%)   0.6026* H  20 s( 99.90%)p 0.00(  0.10%)
                                            0.9995 -0.0051 -0.0208  0.0236 -0.0069
    18. (0.98446) BD ( 1) C   7 - C   8  
                ( 48.46%)   0.6961* C   7 s( 24.41%)p 3.09( 75.53%)d 0.00(  0.06%)
                                           -0.0002 -0.4940  0.0110  0.1052  0.0007
                                           -0.8595 -0.0080 -0.0604  0.0428  0.0023
                                            0.0016 -0.0120  0.0197  0.0087
                ( 51.54%)   0.7179* C   8 s( 22.97%)p 3.35( 76.97%)d 0.00(  0.06%)
                                            0.0000 -0.4792  0.0078 -0.0382 -0.0060
                                            0.7835 -0.0252  0.3889  0.0495  0.0029
                                           -0.0002 -0.0100  0.0192  0.0107
    19. (0.99065) BD ( 1) C   7 - H  21  
                ( 62.96%)   0.7934* C   7 s( 25.08%)p 2.99( 74.88%)d 0.00(  0.04%)
                                           -0.0001  0.5007  0.0107  0.6918 -0.0249
                                           -0.1691 -0.0170 -0.4903 -0.0182 -0.0037
                                           -0.0139  0.0015  0.0122 -0.0030
                ( 37.04%)   0.6086* H  21 s( 99.91%)p 0.00(  0.09%)
                                            0.9995 -0.0019 -0.0221  0.0085  0.0192
    20. (0.99517) BD ( 1) C   7 - H  22  
                ( 62.25%)   0.7890* C   7 s( 25.51%)p 2.92( 74.46%)d 0.00(  0.03%)
                                            0.0001 -0.5051 -0.0063  0.7026 -0.0266
                                            0.3522  0.0111  0.3542  0.0236 -0.0104
                                           -0.0087 -0.0044 -0.0094  0.0056
                ( 37.75%)   0.6144* H  22 s( 99.91%)p 0.00(  0.09%)
                                           -0.9995  0.0037 -0.0215 -0.0141 -0.0158
    21. (0.97998) BD ( 1) C   8 - C   9  
                ( 50.22%)   0.7086* C   8 s( 24.70%)p 3.05( 75.23%)d 0.00(  0.07%)
                                            0.0002  0.4967 -0.0153  0.5143  0.0169
                                           -0.0146  0.0433  0.6966 -0.0155 -0.0057
                                            0.0206 -0.0070  0.0059  0.0130
                ( 49.78%)   0.7056* C   9 s( 22.57%)p 3.43( 77.35%)d 0.00(  0.08%)
                                            0.0000  0.4749 -0.0135 -0.4917  0.0180
                                            0.3586  0.0404 -0.6334  0.0059 -0.0060
                                            0.0223 -0.0101  0.0073  0.0102
    22. (0.99155) BD ( 1) C   8 - H  23  
                ( 63.28%)   0.7955* C   8 s( 25.02%)p 2.99( 74.94%)d 0.00(  0.04%)
                                           -0.0002  0.4998  0.0206  0.2903 -0.0006
                                            0.5956 -0.0107 -0.5570 -0.0008  0.0072
                                           -0.0071 -0.0155 -0.0062  0.0019
                ( 36.72%)   0.6060* H  23 s( 99.89%)p 0.00(  0.11%)
                                            0.9995 -0.0002 -0.0125 -0.0223  0.0209
    23. (0.98543) BD ( 1) C   9 - C  10  
                ( 53.20%)   0.7294* C   9 s( 26.60%)p 2.76( 73.36%)d 0.00(  0.04%)
                                            0.0001  0.5157  0.0080  0.8220  0.0056
                                            0.0218  0.0117 -0.2385  0.0183  0.0002
                                           -0.0113  0.0001  0.0157 -0.0063
                ( 46.80%)   0.6841* C  10 s( 29.76%)p 2.36( 70.20%)d 0.00(  0.04%)
                                            0.0006  0.5455 -0.0012 -0.8119  0.0005
                                           -0.0405  0.0005  0.2028  0.0018  0.0014
                                           -0.0086 -0.0006  0.0172 -0.0088
    24. (0.99103) BD ( 1) C   9 - C  11  
                ( 52.23%)   0.7227* C   9 s( 27.97%)p 2.57( 71.99%)d 0.00(  0.04%)
                                            0.0000  0.5285  0.0195 -0.1308  0.0121
                                            0.4109  0.0063  0.7306  0.0042 -0.0022
                                           -0.0045  0.0141 -0.0027  0.0120
                ( 47.77%)   0.6912* C  11 s( 29.99%)p 2.33( 69.97%)d 0.00(  0.04%)
                                            0.0004  0.5476 -0.0000  0.0592 -0.0002
                                           -0.4040 -0.0009 -0.7301 -0.0022 -0.0012
                                           -0.0015  0.0149 -0.0044  0.0132
    25. (0.99413) BD ( 1) C  10 - H  24  
                ( 61.52%)   0.7843* C  10 s( 23.75%)p 3.21( 76.21%)d 0.00(  0.04%)
                                           -0.0000  0.4873  0.0007  0.1602  0.0265
                                           -0.4132  0.0071 -0.7516  0.0045 -0.0025
                                           -0.0043  0.0143 -0.0040  0.0127
                ( 38.48%)   0.6204* H  24 s( 99.92%)p 0.00(  0.08%)
                                            0.9996 -0.0004 -0.0098  0.0126  0.0239
    26. (0.99259) BD ( 1) C  10 - H  25  
                ( 61.88%)   0.7866* C  10 s( 23.11%)p 3.32( 76.85%)d 0.00(  0.04%)
                                           -0.0001  0.4807  0.0010  0.2588  0.0216
                                            0.8323 -0.0086 -0.0903 -0.0057  0.0085
                                           -0.0007 -0.0034 -0.0155 -0.0096
                ( 38.12%)   0.6174* H  25 s( 99.91%)p 0.00(  0.09%)
                                            0.9996 -0.0004 -0.0114 -0.0267  0.0032
    27. (0.99244) BD ( 1) C  10 - H  26  
                ( 62.04%)   0.7877* C  10 s( 23.27%)p 3.30( 76.69%)d 0.00(  0.04%)
                                           -0.0001  0.4824  0.0017  0.4971  0.0182
                                           -0.3663  0.0045  0.6205 -0.0146 -0.0079
                                            0.0137 -0.0108  0.0013  0.0062
                ( 37.96%)   0.6161* H  26 s( 99.91%)p 0.00(  0.09%)
                                            0.9996 -0.0003 -0.0190  0.0116 -0.0190
    28. (0.99275) BD ( 1) C  11 - H  27  
                ( 60.53%)   0.7780* C  11 s( 23.72%)p 3.21( 76.24%)d 0.00(  0.04%)
                                            0.0000 -0.4870  0.0000  0.8197 -0.0111
                                            0.0016 -0.0125 -0.2994 -0.0249 -0.0003
                                            0.0110  0.0010 -0.0160  0.0076
                ( 39.47%)   0.6283* H  27 s( 99.93%)p 0.00(  0.07%)
                                           -0.9996  0.0012 -0.0230  0.0024  0.0139
    29. (0.99196) BD ( 1) C  11 - H  28  
                ( 62.26%)   0.7890* C  11 s( 23.14%)p 3.32( 76.82%)d 0.00(  0.04%)
                                           -0.0001  0.4811  0.0003  0.2554 -0.0018
                                            0.8343  0.0008 -0.0803  0.0220  0.0092
                                           -0.0008 -0.0045 -0.0139 -0.0097
                ( 37.74%)   0.6144* H  28 s( 99.92%)p 0.00(  0.08%)
                                            0.9996 -0.0006 -0.0092 -0.0275  0.0000
    30. (0.99131) BD ( 1) C  11 - H  29  
                ( 62.35%)   0.7896* C  11 s( 23.05%)p 3.34( 76.91%)d 0.00(  0.04%)
                                           -0.0001  0.4801  0.0023  0.5085 -0.0079
                                           -0.3742  0.0158  0.6082  0.0134 -0.0090
                                            0.0138 -0.0109  0.0022  0.0033
                ( 37.65%)   0.6136* H  29 s( 99.91%)p 0.00(  0.09%)
                                            0.9996 -0.0004 -0.0170  0.0110 -0.0217
    31. (0.99960) CR ( 1) C   1           s(100.00%)p 0.00(  0.00%)
                                            1.0000 -0.0002 -0.0000 -0.0001  0.0000
                                            0.0004  0.0000  0.0001  0.0000  0.0000
                                            0.0000 -0.0000  0.0000  0.0000
    32. (0.99946) CR ( 1) C   2           s(100.00%)p 0.00(  0.00%)
                                            1.0000 -0.0000 -0.0000 -0.0001  0.0000
                                           -0.0001  0.0000 -0.0003  0.0000  0.0000
                                            0.0000  0.0000  0.0000  0.0000
    33. (0.99944) CR ( 1) C   3           s(100.00%)p 0.00(  0.00%)
                                            1.0000  0.0000 -0.0000 -0.0001 -0.0000
                                           -0.0000 -0.0000  0.0003  0.0000 -0.0000
                                            0.0000  0.0000  0.0000  0.0000
    34. (0.99987) CR ( 1) O   4           s(100.00%)p 0.00(  0.00%)
                                            1.0000 -0.0001 -0.0000  0.0002  0.0000
                                           -0.0000 -0.0000  0.0000  0.0000  0.0000
                                            0.0000  0.0000  0.0000  0.0000
    35. (0.99952) CR ( 1) C   5           s(100.00%)p 0.00(  0.00%)
                                            1.0000 -0.0001 -0.0000 -0.0000  0.0000
                                           -0.0003  0.0000  0.0002 -0.0000  0.0000
                                            0.0000  0.0000 -0.0000  0.0000
    36. (0.99944) CR ( 1) C   6           s(100.00%)p 0.00(  0.00%)
                                            1.0000 -0.0000  0.0000  0.0000 -0.0000
                                           -0.0003  0.0000 -0.0000 -0.0000 -0.0000
                                            0.0000 -0.0000  0.0000  0.0000
    37. (0.99954) CR ( 1) C   7           s(100.00%)p 0.00(  0.00%)
                                            1.0000 -0.0001  0.0000  0.0000 -0.0000
                                           -0.0002  0.0000 -0.0003  0.0000  0.0000
                                           -0.0000 -0.0000  0.0000 -0.0000
    38. (0.99943) CR ( 1) C   8           s(100.00%)p 0.00(  0.00%)
                                            1.0000 -0.0000  0.0000  0.0001 -0.0000
                                            0.0001 -0.0000 -0.0003  0.0000  0.0000
                                           -0.0000 -0.0000 -0.0000 -0.0000
    39. (0.99942) CR ( 1) C   9           s(100.00%)
                                            1.0000 -0.0001  0.0000 -0.0000 -0.0000
                                            0.0000 -0.0000  0.0000 -0.0000 -0.0000
                                            0.0000 -0.0000 -0.0000  0.0000
    40. (0.99958) CR ( 1) C  10           s(100.00%)p 0.00(  0.00%)
                                            1.0000 -0.0002  0.0000  0.0005  0.0000
                                            0.0000 -0.0000 -0.0001 -0.0000 -0.0000
                                            0.0000 -0.0000 -0.0000  0.0000
    41. (0.99957) CR ( 1) C  11           s(100.00%)p 0.00(  0.00%)
                                            1.0000 -0.0001  0.0000  0.0000 -0.0000
                                            0.0002  0.0000  0.0003  0.0000  0.0000
                                            0.0000 -0.0000  0.0000 -0.0000
    42. (0.99032) LP ( 1) O   4           s( 46.91%)p 1.13( 53.05%)d 0.00(  0.04%)
                                            0.0001  0.6849 -0.0062 -0.1754 -0.0026
                                           -0.6821  0.0065 -0.1854  0.0020 -0.0080
                                           -0.0011 -0.0070  0.0154  0.0080
    43. (0.98312) LP ( 2) O   4           s(  0.29%)p99.99( 99.66%)d 0.19(  0.05%)
                                            0.0000  0.0534  0.0048 -0.2419  0.0030
                                           -0.1446  0.0016  0.9576 -0.0098 -0.0064
                                            0.0032  0.0210  0.0023  0.0060
    44. (0.00197) RY*( 1) C   1           s(  0.15%)p99.99( 94.59%)d35.88(  5.27%)
                                            0.0000  0.0014  0.0383 -0.0155 -0.7576
                                           -0.0040 -0.3127  0.0136  0.5231  0.1501
                                            0.0508 -0.1174 -0.1169 -0.0101
    45. (0.00151) RY*( 2) C   1           s(  6.28%)p13.74( 86.31%)d 1.18(  7.40%)
                                           -0.0000  0.0151  0.2502  0.0088  0.5837
                                           -0.0047 -0.2607  0.0119  0.6739 -0.1319
                                           -0.0625 -0.2075  0.0325 -0.0926
    46. (0.00039) RY*( 3) C   1           s( 40.49%)p 1.41( 57.08%)d 0.06(  2.42%)
                                            0.0000  0.0158  0.6361 -0.0033  0.0021
                                            0.0173 -0.6253  0.0070 -0.4237  0.1115
                                            0.0013  0.0896  0.0205  0.0580
    47. (0.00011) RY*( 4) C   1           s( 44.09%)p 0.99( 43.71%)d 0.28( 12.20%)
                                           -0.0000 -0.0181  0.6638  0.0012 -0.0832
                                           -0.0157  0.6243 -0.0075  0.2001  0.2149
                                            0.0263  0.2197  0.0342  0.1602
    48. (0.00002) RY*( 5) C   1           s(  2.78%)p 2.76(  7.67%)d32.19( 89.54%)
    49. (0.00000) RY*( 6) C   1           s(  0.04%)p14.32(  0.54%)d99.99( 99.42%)
    50. (0.00001) RY*( 7) C   1           s(  3.14%)p 1.26(  3.94%)d29.59( 92.92%)
    51. (0.00000) RY*( 8) C   1           s(  1.20%)p 3.03(  3.63%)d79.42( 95.17%)
    52. (0.00000) RY*( 9) C   1           s(  1.91%)p 1.36(  2.60%)d49.99( 95.49%)
    53. (0.00259) RY*( 1) C   2           s( 13.62%)p 5.94( 80.89%)d 0.40(  5.49%)
                                            0.0000  0.0028  0.3691 -0.0006 -0.1588
                                           -0.0122 -0.8102 -0.0200 -0.3560 -0.1063
                                           -0.0698  0.0035 -0.1505 -0.1266
    54. (0.00199) RY*( 2) C   2           s(  0.84%)p99.99( 93.88%)d 6.31(  5.28%)
                                           -0.0000  0.0312  0.0860  0.0157  0.6320
                                            0.0002 -0.3757  0.0107  0.6307  0.0128
                                            0.2027  0.1045 -0.0248 -0.0018
    55. (0.00142) RY*( 3) C   2           s(  0.07%)p99.99( 98.68%)d19.23(  1.26%)
                                           -0.0000  0.0008  0.0255 -0.0128  0.7406
                                           -0.0151  0.1679  0.0172 -0.6398 -0.0795
                                           -0.0331  0.0246 -0.0614  0.0279
    56. (0.00073) RY*( 4) C   2           s( 80.29%)p 0.17( 13.72%)d 0.07(  5.99%)
                                            0.0000 -0.0071  0.8960 -0.0011  0.0173
                                           -0.0027  0.3419 -0.0103  0.1411 -0.0472
                                           -0.1367 -0.1649  0.1081 -0.0110
    57. (0.00033) RY*( 5) C   2           s(  0.00%)p 1.00(  0.34%)d99.99( 99.66%)
                                           -0.0000  0.0022  0.0040 -0.0101 -0.0347
                                           -0.0098 -0.0214  0.0115  0.0379 -0.5413
                                           -0.2952  0.6331  0.3755  0.2731
    58. (0.00021) RY*( 6) C   2           s(  0.88%)p 0.68(  0.60%)d99.99( 98.52%)
                                            0.0000  0.0009  0.0938  0.0081  0.0227
                                            0.0035 -0.0602  0.0003 -0.0426  0.7992
                                           -0.3440  0.4024  0.0188  0.2567
    59. (0.00012) RY*( 7) C   2           s(  0.02%)p68.39(  1.13%)d99.99( 98.85%)
                                           -0.0000 -0.0004  0.0129 -0.0153  0.0139
                                           -0.0031 -0.0069  0.0150 -0.1030  0.1940
                                            0.2197  0.1919  0.6342 -0.6808
    60. (0.00009) RY*( 8) C   2           s(  2.32%)p 2.76(  6.41%)d39.28( 91.27%)
    61. (0.00002) RY*( 9) C   2           s(  2.05%)p 2.18(  4.46%)d45.66( 93.49%)
    62. (0.00272) RY*( 1) C   3           s(  0.28%)p99.99( 96.17%)d12.55(  3.55%)
                                            0.0000 -0.0341  0.0407  0.0190 -0.3863
                                            0.0098 -0.8915 -0.0056 -0.1312 -0.1102
                                            0.0188  0.0462  0.0970  0.1069
    63. (0.00146) RY*( 2) C   3           s(  3.64%)p22.15( 80.68%)d 4.31( 15.68%)
                                            0.0000 -0.0350  0.1876  0.0026 -0.7858
                                            0.0198  0.2951  0.0058  0.3190 -0.0552
                                            0.3255 -0.1150 -0.1836  0.0296
    64. (0.00120) RY*( 3) C   3           s( 34.11%)p 1.00( 34.22%)d 0.93( 31.66%)
                                           -0.0000 -0.0053  0.5840  0.0206  0.2358
                                            0.0264 -0.1171  0.0111  0.5212 -0.2128
                                           -0.0441 -0.2416  0.4145 -0.1981
    65. (0.00094) RY*( 4) C   3           s( 17.67%)p 1.90( 33.52%)d 2.76( 48.81%)
                                            0.0000 -0.0111  0.4202  0.0154 -0.2757
                                            0.0069  0.1227  0.0217 -0.4934  0.2197
                                           -0.5361 -0.1894  0.0002 -0.3415
    66. (0.00065) RY*( 5) C   3           s(  9.45%)p 3.67( 34.74%)d 5.90( 55.81%)
                                           -0.0000  0.0096  0.3073  0.0092  0.0361
                                            0.0089  0.2135 -0.0031 -0.5480 -0.5184
                                            0.3738  0.1987  0.2740  0.1873
    67. (0.00042) RY*( 6) C   3           s( 23.37%)p 0.19(  4.44%)d 3.09( 72.20%)
                                           -0.0000 -0.0014  0.4834  0.0383  0.1672
                                            0.0126 -0.1211 -0.0002  0.0112  0.4966
                                            0.3407  0.5192 -0.2818 -0.1012
    68. (0.00032) RY*( 7) C   3           s(  6.86%)p 0.68(  4.70%)d12.89( 88.44%)
                                            0.0000  0.0113  0.2617 -0.0376  0.1896
                                           -0.0134 -0.0911 -0.0101  0.0323 -0.4357
                                           -0.2130 -0.1390 -0.7633  0.2173
    69. (0.00019) RY*( 8) C   3           s(  3.55%)p 0.63(  2.23%)d26.54( 94.22%)
                                            0.0000  0.0013  0.1884  0.0061  0.0945
                                           -0.0140  0.0010  0.0174 -0.1132  0.4295
                                            0.1157 -0.5033  0.0948  0.6943
    70. (0.00003) RY*( 9) C   3           s(  1.14%)p 8.48(  9.69%)d78.09( 89.17%)
    71. (0.00110) RY*( 1) O   4           s(  2.25%)p41.07( 92.54%)d 2.31(  5.21%)
                                            0.0000  0.0031  0.1501  0.0028  0.3069
                                            0.0013  0.1087 -0.0069 -0.9052  0.0247
                                           -0.1718 -0.1052  0.0499 -0.0917
    72. (0.00078) RY*( 2) O   4           s( 12.89%)p 5.87( 75.64%)d 0.89( 11.48%)
                                            0.0000  0.0036  0.3589 -0.0034  0.2408
                                            0.0007 -0.8344 -0.0019  0.0470 -0.2536
                                            0.0615 -0.0826  0.1952 -0.0420
    73. (0.00015) RY*( 3) O   4           s( 79.85%)p 0.22( 17.33%)d 0.04(  2.82%)
                                            0.0000 -0.0013  0.8936  0.0120  0.0427
                                           -0.0101  0.3759 -0.0033  0.1729  0.0038
                                            0.0857  0.0448 -0.1184  0.0697
    74. (0.00004) RY*( 4) O   4           s(  1.89%)p42.43( 80.32%)d 9.40( 17.78%)
    75. (0.00000) RY*( 5) O   4           s(  2.49%)p 8.69( 21.64%)d30.47( 75.87%)
    76. (0.00001) RY*( 6) O   4           s(  0.49%)p 8.03(  3.94%)d99.99( 95.57%)
    77. (0.00000) RY*( 7) O   4           s(  0.01%)p 1.00(  2.09%)d46.74( 97.90%)
    78. (0.00000) RY*( 8) O   4           s(  0.08%)p59.79(  5.05%)d99.99( 94.87%)
    79. (0.00000) RY*( 9) O   4           s(  0.06%)p27.32(  1.68%)d99.99( 98.26%)
    80. (0.00292) RY*( 1) C   5           s(  2.34%)p40.08( 93.82%)d 1.64(  3.84%)
                                           -0.0000  0.0076  0.1528 -0.0054 -0.4273
                                           -0.0163 -0.2238 -0.0271 -0.8393 -0.0457
                                           -0.0155 -0.0802  0.0212  0.1710
    81. (0.00184) RY*( 2) C   5           s(  4.83%)p18.68( 90.22%)d 1.02(  4.95%)
                                           -0.0000  0.0339  0.2171  0.0015  0.5643
                                            0.0134  0.6454 -0.0036 -0.4088  0.1542
                                            0.0415 -0.0874 -0.1067  0.0703
    82. (0.00135) RY*( 3) C   5           s( 11.64%)p 7.43( 86.53%)d 0.16(  1.82%)
                                            0.0000  0.0057  0.3412  0.0282 -0.6654
                                           -0.0125  0.6111  0.0036  0.2194  0.0841
                                           -0.0025  0.0506  0.0752 -0.0542
    83. (0.00058) RY*( 4) C   5           s( 74.02%)p 0.19( 14.20%)d 0.16( 11.78%)
                                            0.0000 -0.0109  0.8603 -0.0055  0.2144
                                           -0.0031 -0.2894  0.0024  0.1107 -0.2506
                                           -0.0526  0.1667  0.1351 -0.0785
    84. (0.00017) RY*( 5) C   5           s(  0.29%)p 2.86(  0.82%)d99.99( 98.89%)
                                            0.0000 -0.0020  0.0536  0.0021  0.0097
                                           -0.0023 -0.0840  0.0045 -0.0326  0.2021
                                            0.6705 -0.4121  0.3899 -0.4203
    85. (0.00007) RY*( 6) C   5           s(  1.24%)p 3.21(  3.99%)d76.28( 94.77%)
    86. (0.00001) RY*( 7) C   5           s(  0.94%)p 1.64(  1.55%)d99.99( 97.50%)
    87. (0.00002) RY*( 8) C   5           s(  4.56%)p 1.08(  4.93%)d19.85( 90.51%)
    88. (0.00002) RY*( 9) C   5           s(  0.28%)p14.39(  3.96%)d99.99( 95.76%)
    89. (0.00236) RY*( 1) C   6           s(  4.77%)p17.58( 83.93%)d 2.37( 11.30%)
                                           -0.0000 -0.0550  0.2114  0.0296  0.5948
                                           -0.0359 -0.5223  0.0055  0.4588  0.2121
                                           -0.0825  0.1543  0.1418  0.1314
    90. (0.00178) RY*( 2) C   6           s( 10.28%)p 8.21( 84.43%)d 0.51(  5.28%)
                                            0.0000  0.0119  0.3205 -0.0101  0.6000
                                            0.0111  0.2501  0.0075 -0.6492  0.0748
                                           -0.1088 -0.1384  0.0930 -0.0873
    91. (0.00105) RY*( 3) C   6           s( 47.07%)p 0.99( 46.45%)d 0.14(  6.48%)
                                           -0.0000  0.0228  0.6857 -0.0179 -0.0530
                                            0.0228  0.4911 -0.0265  0.4679 -0.2096
                                            0.0035 -0.1254 -0.0637  0.0324
    92. (0.00055) RY*( 4) C   6           s( 28.64%)p 1.82( 52.24%)d 0.67( 19.12%)
                                           -0.0000 -0.0209  0.5348  0.0075 -0.4003
                                            0.0148 -0.5541  0.0042 -0.2340  0.1863
                                            0.0490 -0.2636 -0.1307 -0.2599
    93. (0.00032) RY*( 5) C   6           s(  2.18%)p 0.89(  1.93%)d44.08( 95.90%)
                                           -0.0000  0.0150  0.1467 -0.0063 -0.0620
                                            0.0047  0.1175 -0.0123 -0.0376  0.1785
                                            0.5541  0.5959  0.3562 -0.3716
    94. (0.00021) RY*( 6) C   6           s(  6.28%)p 2.01( 12.62%)d12.91( 81.10%)
                                           -0.0000  0.0073  0.2505  0.0100 -0.2164
                                            0.0199 -0.1284  0.0048 -0.2498 -0.3257
                                           -0.4451  0.5999  0.1099  0.3671
    95. (0.00007) RY*( 7) C   6           s(  0.85%)p 4.79(  4.06%)d99.99( 95.09%)
    96. (0.00006) RY*( 8) C   6           s(  0.04%)p99.99(  6.87%)d99.99( 93.08%)
    97. (0.00003) RY*( 9) C   6           s(  0.30%)p24.60(  7.27%)d99.99( 92.43%)
    98. (0.00289) RY*( 1) C   7           s(  3.36%)p26.48( 89.02%)d 2.27(  7.62%)
                                           -0.0000  0.0048  0.1833 -0.0398 -0.9324
                                           -0.0006 -0.1159  0.0091  0.0758 -0.1354
                                           -0.2080 -0.1123  0.0314 -0.0310
    99. (0.00141) RY*( 2) C   7           s( 20.69%)p 3.12( 64.51%)d 0.72( 14.80%)
                                           -0.0000  0.0445  0.4527  0.0010  0.0301
                                            0.0097  0.4088  0.0135  0.6905  0.1161
                                            0.0403  0.3280  0.1222  0.1017
   100. (0.00049) RY*( 3) C   7           s(  0.25%)p99.99( 97.64%)d 8.24(  2.10%)
                                            0.0000 -0.0040  0.0503 -0.0065  0.1621
                                            0.0348 -0.8470 -0.0207  0.4807  0.0981
                                           -0.0824 -0.0408 -0.0518 -0.0155
   101. (0.00041) RY*( 4) C   7           s( 71.78%)p 0.24( 17.33%)d 0.15( 10.89%)
                                            0.0000 -0.0189  0.8470  0.0070  0.1335
                                            0.0059 -0.1286  0.0124 -0.3725  0.0730
                                            0.1739 -0.2251 -0.0302 -0.1474
   102. (0.00011) RY*( 5) C   7           s(  0.00%)p 1.00(  1.96%)d50.15( 98.04%)
                                           -0.0000  0.0006  0.0024  0.0004 -0.0002
                                           -0.0044  0.1251  0.0030 -0.0622  0.7624
                                           -0.5348 -0.1989 -0.2212  0.1571
   103. (0.00007) RY*( 6) C   7           s(  0.62%)p34.54( 21.30%)d99.99( 78.09%)
   104. (0.00001) RY*( 7) C   7           s(  2.90%)p 2.61(  7.56%)d30.88( 89.54%)
   105. (0.00002) RY*( 8) C   7           s(  0.30%)p 1.37(  0.41%)d99.99( 99.29%)
   106. (0.00002) RY*( 9) C   7           s(  0.40%)p 0.43(  0.17%)d99.99( 99.44%)
   107. (0.00298) RY*( 1) C   8           s(  9.71%)p 8.73( 84.71%)d 0.58(  5.59%)
                                            0.0000 -0.0449  0.3083  0.0069  0.0618
                                            0.0231  0.9085 -0.0258 -0.1287 -0.0694
                                            0.0331  0.2207  0.0303 -0.0186
   108. (0.00169) RY*( 2) C   8           s( 18.85%)p 3.93( 74.00%)d 0.38(  7.15%)
                                            0.0000 -0.0088  0.4341  0.0001  0.7875
                                           -0.0022 -0.2469  0.0066 -0.2427 -0.0667
                                            0.0175 -0.0176  0.1998 -0.1629
   109. (0.00149) RY*( 3) C   8           s( 31.58%)p 1.82( 57.62%)d 0.34( 10.80%)
                                           -0.0000  0.0375  0.5607 -0.0115 -0.0299
                                           -0.0375 -0.0221  0.0169  0.7569 -0.0254
                                           -0.1703 -0.1815 -0.2131  0.0046
   110. (0.00069) RY*( 4) C   8           s( 29.61%)p 1.78( 52.81%)d 0.59( 17.58%)
                                            0.0000 -0.0139  0.5440  0.0091 -0.5245
                                           -0.0028 -0.1579  0.0183 -0.4771 -0.1537
                                            0.2043 -0.3206 -0.0480 -0.0734
   111. (0.00031) RY*( 5) C   8           s(  7.47%)p 0.61(  4.59%)d11.77( 87.93%)
                                           -0.0000  0.0155  0.2729 -0.0000 -0.1536
                                           -0.0132 -0.1363  0.0038  0.0597  0.6930
                                            0.2460  0.4152  0.3430  0.2203
   112. (0.00020) RY*( 6) C   8           s(  2.53%)p 2.97(  7.51%)d35.54( 89.96%)
                                            0.0000  0.0064  0.1590  0.0171 -0.1572
                                           -0.0021 -0.1821  0.0116 -0.1295 -0.3663
                                           -0.6298  0.4868  0.1403  0.3348
   113. (0.00006) RY*( 7) C   8           s(  0.02%)p99.99(  4.70%)d99.99( 95.28%)
   114. (0.00005) RY*( 8) C   8           s(  0.44%)p23.06( 10.14%)d99.99( 89.42%)
   115. (0.00003) RY*( 9) C   8           s(  0.16%)p23.66(  3.78%)d99.99( 96.06%)
   116. (0.00241) RY*( 1) C   9           s(  5.82%)p15.24( 88.68%)d 0.95(  5.50%)
                                           -0.0000 -0.0026  0.2412 -0.0163 -0.6920
                                           -0.0017  0.2397  0.0036  0.5918 -0.0121
                                           -0.0867 -0.0983  0.1345 -0.1400
   117. (0.00164) RY*( 2) C   9           s(  1.98%)p44.83( 88.74%)d 4.69(  9.28%)
                                           -0.0000  0.0454  0.1332 -0.0127 -0.6157
                                           -0.0131 -0.4596 -0.0187 -0.5445  0.1074
                                            0.0685  0.2483  0.1062  0.0604
   118. (0.00097) RY*( 3) C   9           s( 70.38%)p 0.12(  8.31%)d 0.30( 21.31%)
                                           -0.0000 -0.0155  0.8388 -0.0042  0.2495
                                           -0.0152  0.1389 -0.0188  0.0312  0.0929
                                            0.1180  0.3897 -0.0352  0.1935
   119. (0.00084) RY*( 4) C   9           s(  0.21%)p99.99( 93.60%)d30.04(  6.20%)
                                            0.0000 -0.0017  0.0454 -0.0057  0.1654
                                            0.0274 -0.7986 -0.0162  0.5194  0.0364
                                            0.0598 -0.0779  0.1021  0.2014
   120. (0.00033) RY*( 5) C   9           s(  0.11%)p 3.43(  0.39%)d99.99( 99.50%)
                                           -0.0000  0.0054  0.0331 -0.0167  0.0042
                                           -0.0090 -0.0439 -0.0163 -0.0360 -0.3832
                                           -0.8618  0.1561  0.0171  0.2842
   121. (0.00029) RY*( 6) C   9           s(  0.07%)p17.47(  1.14%)d99.99( 98.80%)
                                           -0.0000  0.0011  0.0255  0.0047 -0.0182
                                           -0.0293  0.0732  0.0154 -0.0675 -0.7600
                                            0.4110 -0.0935  0.4135  0.2483
   122. (0.00025) RY*( 7) C   9           s(  0.28%)p17.53(  4.88%)d99.99( 94.85%)
                                           -0.0000 -0.0004  0.0527  0.0016 -0.0236
                                           -0.0187  0.1739  0.0111 -0.1323  0.4334
                                           -0.0747 -0.5116  0.3220  0.6242
   123. (0.00015) RY*( 8) C   9           s(  8.00%)p 1.12(  8.93%)d10.38( 83.07%)
                                           -0.0000  0.0027  0.2828 -0.0188  0.2127
                                            0.0010 -0.1176  0.0012 -0.1727  0.0385
                                           -0.2288 -0.2779  0.5813 -0.6014
   124. (0.00013) RY*( 9) C   9           s( 13.34%)p 0.41(  5.40%)d 6.09( 81.26%)
                                           -0.0000  0.0157  0.3649  0.0018 -0.0715
                                           -0.0011 -0.1452 -0.0065 -0.1667 -0.2534
                                           -0.0073 -0.6311 -0.5878 -0.0673
   125. (0.00225) RY*( 1) C  10           s(  0.43%)p99.99( 96.06%)d 8.12(  3.51%)
                                           -0.0000  0.0017  0.0657 -0.0046 -0.1840
                                           -0.0094 -0.5494 -0.0147 -0.7903  0.0880
                                            0.1309 -0.0634  0.0042 -0.0787
   126. (0.00197) RY*( 2) C  10           s(  0.01%)p 1.00( 93.78%)d 0.07(  6.21%)
                                            0.0000 -0.0004  0.0100  0.0032  0.1614
                                           -0.0124 -0.8003  0.0087  0.5205  0.1946
                                           -0.1300 -0.0240 -0.0821  0.0068
   127. (0.00087) RY*( 3) C  10           s( 64.80%)p 0.52( 33.95%)d 0.02(  1.24%)
                                           -0.0000  0.0184  0.8048  0.0092 -0.5573
                                            0.0017  0.0078 -0.0021  0.1696 -0.0393
                                           -0.0354  0.0496 -0.0448  0.0719
   128. (0.00010) RY*( 4) C  10           s( 31.95%)p 2.05( 65.63%)d 0.08(  2.42%)
                                           -0.0000 -0.0272  0.5646 -0.0201  0.7861
                                            0.0009  0.0457  0.0085 -0.1892 -0.0365
                                           -0.0151  0.0492 -0.0994  0.1016
   129. (0.00001) RY*( 5) C  10           s(  0.21%)p22.45(  4.70%)d99.99( 95.09%)
   130. (0.00001) RY*( 6) C  10           s(  0.11%)p31.67(  3.49%)d99.99( 96.40%)
   131. (0.00000) RY*( 7) C  10           s(  0.42%)p 1.29(  0.53%)d99.99( 99.05%)
   132. (0.00001) RY*( 8) C  10           s(  0.91%)p 1.09(  0.99%)d99.99( 98.10%)
   133. (0.00001) RY*( 9) C  10           s(  1.27%)p 0.73(  0.92%)d76.92( 97.81%)
   134. (0.00194) RY*( 1) C  11           s(  0.91%)p99.99( 93.44%)d 6.20(  5.65%)
                                           -0.0000 -0.0006  0.0955  0.0165  0.9299
                                            0.0026  0.2356 -0.0010 -0.1173 -0.0840
                                           -0.1959 -0.0187  0.1032  0.0105
   135. (0.00153) RY*( 2) C  11           s(  0.19%)p99.99( 94.25%)d29.19(  5.56%)
                                           -0.0000 -0.0014  0.0436  0.0064  0.2610
                                           -0.0141 -0.8236  0.0068  0.4425  0.0058
                                           -0.0707  0.1058 -0.1019 -0.1703
   136. (0.00069) RY*( 3) C  11           s( 57.43%)p 0.73( 41.99%)d 0.01(  0.58%)
                                            0.0000  0.0192  0.7576 -0.0063 -0.0834
                                            0.0067 -0.2936  0.0104 -0.5715  0.0076
                                           -0.0152 -0.0365  0.0475 -0.0438
   137. (0.00011) RY*( 4) C  11           s( 38.36%)p 1.53( 58.83%)d 0.07(  2.80%)
                                           -0.0000 -0.0242  0.6189  0.0067 -0.0980
                                           -0.0083  0.3683 -0.0191  0.6653 -0.0207
                                           -0.0647 -0.0659  0.0847 -0.1090
   138. (0.00001) RY*( 5) C  11           s(  0.03%)p27.00(  0.77%)d99.99( 99.20%)
   139. (0.00001) RY*( 6) C  11           s(  0.63%)p 6.75(  4.22%)d99.99( 95.15%)
   140. (0.00001) RY*( 7) C  11           s(  0.45%)p 2.99(  1.35%)d99.99( 98.19%)
   141. (0.00000) RY*( 8) C  11           s(  0.90%)p 2.34(  2.11%)d99.99( 96.98%)
   142. (0.00001) RY*( 9) C  11           s(  1.19%)p 2.60(  3.10%)d80.33( 95.71%)
   143. (0.00061) RY*( 1) H  12           s( 98.69%)p 0.01(  1.31%)
                                            0.0042  0.9934  0.0399  0.0568  0.0910
   144. (0.00010) RY*( 2) H  12           s(  0.01%)p99.99( 99.99%)
   145. (0.00007) RY*( 3) H  12           s(  0.01%)p 1.00( 99.99%)
   146. (0.00002) RY*( 4) H  12           s(  1.37%)p71.74( 98.63%)
   147. (0.00056) RY*( 1) H  13           s( 98.14%)p 0.02(  1.86%)
                                            0.0037  0.9906  0.0528  0.0970 -0.0802
   148. (0.00010) RY*( 2) H  13           s(  0.08%)p99.99( 99.92%)
   149. (0.00007) RY*( 3) H  13           s(  0.04%)p99.99( 99.96%)
   150. (0.00002) RY*( 4) H  13           s(  1.83%)p53.61( 98.17%)
   151. (0.00089) RY*( 1) H  14           s( 99.09%)p 0.01(  0.91%)
                                            0.0034  0.9954 -0.0749 -0.0156  0.0570
   152. (0.00010) RY*( 2) H  14           s(  0.18%)p99.99( 99.82%)
   153. (0.00007) RY*( 3) H  14           s(  0.15%)p99.99( 99.85%)
   154. (0.00002) RY*( 4) H  14           s(  0.66%)p99.99( 99.34%)
   155. (0.00204) RY*( 1) H  15           s( 99.78%)p 0.00(  0.22%)
                                            0.0041  0.9989 -0.0114 -0.0383 -0.0255
   156. (0.00006) RY*( 2) H  15           s(  0.00%)p 1.00(100.00%)
   157. (0.00007) RY*( 3) H  15           s(  0.12%)p99.99( 99.88%)
   158. (0.00002) RY*( 4) H  15           s(  0.20%)p99.99( 99.80%)
   159. (0.00104) RY*( 1) H  16           s( 99.14%)p 0.01(  0.86%)
                                            0.0060  0.9957 -0.0516  0.0710 -0.0301
   160. (0.00010) RY*( 2) H  16           s(  0.43%)p99.99( 99.57%)
   161. (0.00006) RY*( 3) H  16           s(  0.38%)p99.99( 99.62%)
   162. (0.00003) RY*( 4) H  16           s(  0.15%)p99.99( 99.85%)
   163. (0.00073) RY*( 1) H  17           s(  0.32%)p99.99( 99.68%)
                                            0.0016  0.0562  0.1797  0.1048 -0.9765
   164. (0.00069) RY*( 2) H  17           s( 67.94%)p 0.47( 32.06%)
                                            0.0144  0.8241 -0.4695 -0.3082 -0.0721
   165. (0.00045) RY*( 3) H  17           s( 28.83%)p 2.47( 71.17%)
                                            0.0076  0.5369  0.4714  0.6734  0.1899
   166. (0.00001) RY*( 4) H  17           s(  3.37%)p28.65( 96.63%)
   167. (0.00120) RY*( 1) H  18           s( 99.59%)p 0.00(  0.41%)
                                            0.0056  0.9979 -0.0186 -0.0558 -0.0254
   168. (0.00008) RY*( 2) H  18           s(  0.02%)p99.99( 99.98%)
   169. (0.00006) RY*( 3) H  18           s(  0.02%)p99.99( 99.98%)
   170. (0.00002) RY*( 4) H  18           s(  0.46%)p99.99( 99.54%)
   171. (0.00093) RY*( 1) H  19           s( 99.43%)p 0.01(  0.57%)
                                            0.0029  0.9972  0.0416  0.0123  0.0617
   172. (0.00008) RY*( 2) H  19           s(  0.14%)p99.99( 99.86%)
   173. (0.00008) RY*( 3) H  19           s(  0.11%)p99.99( 99.89%)
   174. (0.00002) RY*( 4) H  19           s(  0.42%)p99.99( 99.58%)
   175. (0.00109) RY*( 1) H  20           s( 99.96%)p 0.00(  0.04%)
                                            0.0053  0.9998  0.0146  0.0011 -0.0140
   176. (0.00005) RY*( 2) H  20           s(  0.03%)p99.99( 99.97%)
   177. (0.00005) RY*( 3) H  20           s(  0.03%)p99.99( 99.97%)
   178. (0.00002) RY*( 4) H  20           s(  0.09%)p99.99( 99.91%)
   179. (0.00065) RY*( 1) H  21           s( 99.26%)p 0.01(  0.74%)
                                            0.0034  0.9963  0.0823  0.0234  0.0094
   180. (0.00008) RY*( 2) H  21           s(  0.70%)p99.99( 99.30%)
   181. (0.00007) RY*( 3) H  21           s(  0.00%)p 1.00(100.00%)
   182. (0.00002) RY*( 4) H  21           s(  0.13%)p99.99( 99.87%)
   183. (0.00105) RY*( 1) H  22           s( 99.73%)p 0.00(  0.27%)
                                            0.0045  0.9986 -0.0501  0.0060  0.0117
   184. (0.00007) RY*( 2) H  22           s(  0.20%)p99.99( 99.80%)
   185. (0.00006) RY*( 3) H  22           s(  0.06%)p99.99( 99.94%)
   186. (0.00002) RY*( 4) H  22           s(  0.10%)p99.99( 99.90%)
   187. (0.00125) RY*( 1) H  23           s( 99.98%)p 0.00(  0.02%)
                                            0.0005  0.9999  0.0110  0.0089 -0.0003
   188. (0.00006) RY*( 2) H  23           s(  0.02%)p99.99( 99.98%)
   189. (0.00006) RY*( 3) H  23           s(  0.00%)p 1.00(100.00%)
   190. (0.00002) RY*( 4) H  23           s(  0.10%)p99.99( 99.90%)
   191. (0.00051) RY*( 1) H  24           s( 98.07%)p 0.02(  1.93%)
                                            0.0039  0.9903 -0.0222 -0.0699 -0.1182
   192. (0.00010) RY*( 2) H  24           s(  0.00%)p 1.00(100.00%)
                                            0.0003  0.0019  0.1409 -0.8567  0.4962
   193. (0.00007) RY*( 3) H  24           s(  0.76%)p99.99( 99.24%)
   194. (0.00002) RY*( 4) H  24           s(  1.25%)p78.82( 98.75%)
   195. (0.00064) RY*( 1) H  25           s( 98.34%)p 0.02(  1.66%)
                                            0.0041  0.9916  0.0660  0.1103 -0.0100
   196. (0.00010) RY*( 2) H  25           s(  0.01%)p 1.00( 99.99%)
   197. (0.00007) RY*( 3) H  25           s(  0.00%)p 1.00(100.00%)
   198. (0.00002) RY*( 4) H  25           s(  1.74%)p56.53( 98.26%)
   199. (0.00062) RY*( 1) H  26           s( 98.32%)p 0.02(  1.68%)
                                            0.0040  0.9915  0.0991 -0.0300  0.0782
   200. (0.00010) RY*( 2) H  26           s(  0.02%)p99.99( 99.98%)
   201. (0.00007) RY*( 3) H  26           s(  0.00%)p 1.00(100.00%)
   202. (0.00002) RY*( 4) H  26           s(  1.74%)p56.32( 98.26%)
   203. (0.00083) RY*( 1) H  27           s( 99.18%)p 0.01(  0.82%)
                                            0.0035  0.9959 -0.0896  0.0051  0.0123
   204. (0.00011) RY*( 2) H  27           s(  0.07%)p99.99( 99.93%)
                                           -0.0016  0.0265  0.3269 -0.7641  0.5555
   205. (0.00009) RY*( 3) H  27           s(  0.22%)p99.99( 99.78%)
   206. (0.00003) RY*( 4) H  27           s(  0.61%)p99.99( 99.39%)
   207. (0.00063) RY*( 1) H  28           s( 98.42%)p 0.02(  1.58%)
                                            0.0041  0.9920  0.0390  0.1155  0.0311
   208. (0.00010) RY*( 2) H  28           s(  0.00%)p 1.00(100.00%)
   209. (0.00007) RY*( 3) H  28           s(  0.01%)p99.99( 99.99%)
   210. (0.00002) RY*( 4) H  28           s(  1.65%)p59.64( 98.35%)
   211. (0.00068) RY*( 1) H  29           s( 98.35%)p 0.02(  1.65%)
                                            0.0040  0.9917  0.0777 -0.0108  0.1015
   212. (0.00010) RY*( 2) H  29           s(  0.05%)p99.99( 99.95%)
                                            0.0002  0.0228 -0.7429 -0.6070  0.2812
   213. (0.00007) RY*( 3) H  29           s(  0.01%)p99.99( 99.99%)
   214. (0.00002) RY*( 4) H  29           s(  1.67%)p58.93( 98.33%)
   215. (0.00739) BD*( 1) C   1 - C   2  
                ( 52.77%)   0.7265* C   1 s( 29.30%)p 2.41( 70.66%)d 0.00(  0.05%)
                                           -0.0004 -0.5413 -0.0021 -0.1666  0.0079
                                            0.8041  0.0032  0.1791  0.0117  0.0069
                                            0.0015 -0.0069  0.0166  0.0098
                ( 47.23%)  -0.6872* C   2 s( 27.34%)p 2.66( 72.62%)d 0.00(  0.04%)
                                           -0.0001 -0.5227 -0.0125  0.1613  0.0094
                                           -0.8105 -0.0043 -0.2072  0.0165  0.0073
                                            0.0023 -0.0090  0.0143  0.0069
   216. (0.00371) BD*( 1) C   1 - H  12  
                ( 38.44%)   0.6200* C   1 s( 23.73%)p 3.21( 76.23%)d 0.00(  0.04%)
                                            0.0000 -0.4871  0.0044 -0.4572  0.0094
                                           -0.2680 -0.0250 -0.6933  0.0022 -0.0049
                                           -0.0150 -0.0072 -0.0041 -0.0095
                ( 61.56%)  -0.7846* H  12 s( 99.92%)p 0.00(  0.08%)
                                           -0.9996  0.0009  0.0135  0.0126  0.0220
   217. (0.00244) BD*( 1) C   1 - H  13  
                ( 37.75%)   0.6144* C   1 s( 23.71%)p 3.22( 76.25%)d 0.00(  0.04%)
                                            0.0000 -0.4870 -0.0031 -0.1982  0.0111
                                           -0.5186 -0.0121  0.6736 -0.0121 -0.0046
                                            0.0066  0.0155  0.0039 -0.0089
                ( 62.25%)  -0.7890* H  13 s( 99.91%)p 0.00(  0.09%)
                                           -0.9996 -0.0002  0.0050  0.0200 -0.0212
   218. (0.00260) BD*( 1) C   1 - H  14  
                ( 38.55%)   0.6209* C   1 s( 23.17%)p 3.31( 76.79%)d 0.00(  0.04%)
                                           -0.0000  0.4814  0.0009 -0.8504  0.0065
                                            0.1073  0.0233  0.1805 -0.0021 -0.0022
                                           -0.0071  0.0001  0.0166 -0.0088
                ( 61.45%)  -0.7839* H  14 s( 99.92%)p 0.00(  0.08%)
                                            0.9996 -0.0012  0.0270 -0.0091 -0.0053
   219. (0.02152) BD*( 1) C   2 - C   3  
                ( 49.64%)   0.7045* C   2 s( 24.98%)p 3.00( 74.93%)d 0.00(  0.08%)
                                           -0.0001 -0.4998 -0.0048  0.2683  0.0266
                                            0.5354 -0.0000 -0.6245 -0.0043 -0.0095
                                            0.0106  0.0226  0.0076 -0.0067
                ( 50.36%)  -0.7097* C   3 s( 28.84%)p 2.47( 71.09%)d 0.00(  0.08%)
                                           -0.0002 -0.5370  0.0057 -0.2545  0.0171
                                           -0.5083  0.0003  0.6225  0.0022 -0.0079
                                            0.0105  0.0218  0.0068 -0.0082
   220. (0.01490) BD*( 1) C   2 - C   8  
                ( 49.46%)   0.7033* C   2 s( 27.53%)p 2.63( 72.43%)d 0.00(  0.04%)
                                           -0.0001 -0.5247  0.0033 -0.8215  0.0076
                                            0.1299 -0.0173  0.1782  0.0225  0.0074
                                            0.0052  0.0002 -0.0155  0.0084
                ( 50.54%)  -0.7109* C   8 s( 26.94%)p 2.71( 73.01%)d 0.00(  0.05%)
                                           -0.0001 -0.5191 -0.0008  0.8054  0.0027
                                           -0.1687 -0.0288 -0.2259  0.0328  0.0034
                                            0.0122  0.0004 -0.0164  0.0073
   221. (0.01105) BD*( 1) C   2 - H  15  
                ( 36.44%)   0.6037* C   2 s( 20.07%)p 3.98( 79.89%)d 0.00(  0.04%)
                                           -0.0002  0.4479 -0.0078 -0.4757  0.0038
                                           -0.1965  0.0138 -0.7306  0.0013  0.0069
                                            0.0154  0.0085  0.0045  0.0083
                ( 63.56%)  -0.7972* H  15 s( 99.91%)p 0.00(  0.09%)
                                            0.9995 -0.0030  0.0160  0.0066  0.0254
   222. (0.01476) BD*( 1) C   3 - O   4  
                ( 68.59%)   0.8282* C   3 s( 19.39%)p 4.14( 80.32%)d 0.02(  0.29%)
                                           -0.0000  0.4384  0.0420 -0.8077 -0.0328
                                           -0.3212 -0.0220 -0.2147  0.0021  0.0289
                                            0.0203  0.0080  0.0340 -0.0214
                ( 31.41%)  -0.5604* O   4 s( 32.98%)p 2.03( 66.95%)d 0.00(  0.06%)
                                           -0.0001  0.5743 -0.0014  0.7181 -0.0022
                                            0.3371 -0.0064  0.2003  0.0013  0.0200
                                            0.0074  0.0059  0.0036 -0.0119
   223. (0.01265) BD*( 1) C   3 - C   5  
                ( 48.57%)   0.6969* C   3 s( 28.55%)p 2.50( 71.40%)d 0.00(  0.04%)
                                            0.0000 -0.5344 -0.0029 -0.5149  0.0294
                                            0.6549  0.0065 -0.1373 -0.0152  0.0177
                                           -0.0027  0.0048  0.0048  0.0087
                ( 51.43%)  -0.7171* C   5 s( 26.25%)p 2.81( 73.69%)d 0.00(  0.05%)
                                           -0.0002 -0.5123 -0.0063  0.5123  0.0287
                                           -0.6693  0.0041  0.1594 -0.0164  0.0180
                                           -0.0049  0.0073  0.0057  0.0096
   224. (0.01440) BD*( 1) C   3 - H  16  
                ( 38.08%)   0.6171* C   3 s( 23.14%)p 3.32( 76.81%)d 0.00(  0.05%)
                                            0.0002 -0.4808  0.0128  0.1172  0.0132
                                           -0.4557  0.0140 -0.7391 -0.0044  0.0038
                                            0.0040 -0.0172  0.0068 -0.0132
                ( 61.92%)  -0.7869* H  16 s( 99.90%)p 0.00(  0.10%)
                                           -0.9995  0.0054 -0.0035  0.0169  0.0263
   225. (0.00336) BD*( 1) O   4 - H  17  
                ( 25.13%)   0.5013* O   4 s( 19.81%)p 4.04( 80.11%)d 0.00(  0.09%)
                                           -0.0002 -0.4448 -0.0161  0.6271  0.0352
                                           -0.6315 -0.0049  0.0879  0.0073  0.0208
                                            0.0006  0.0018  0.0159  0.0127
                ( 74.87%)  -0.8653* H  17 s( 99.54%)p 0.00(  0.46%)
                                           -0.9977  0.0048 -0.0505  0.0444 -0.0058
   226. (0.00915) BD*( 1) C   5 - C   6  
                ( 50.21%)   0.7086* C   5 s( 28.61%)p 2.49( 71.35%)d 0.00(  0.04%)
                                           -0.0002 -0.5349  0.0030 -0.7568 -0.0096
                                           -0.0833  0.0309  0.3641 -0.0126 -0.0047
                                            0.0147  0.0027 -0.0131  0.0044
                ( 49.79%)  -0.7056* C   6 s( 26.52%)p 2.77( 73.43%)d 0.00(  0.05%)
                                           -0.0000 -0.5149 -0.0015  0.7539 -0.0120
                                            0.0765  0.0477 -0.3964 -0.0238  0.0006
                                            0.0144  0.0009 -0.0165  0.0068
   227. (0.00583) BD*( 1) C   5 - H  18  
                ( 36.40%)   0.6033* C   5 s( 22.26%)p 3.49( 77.71%)d 0.00(  0.04%)
                                           -0.0001  0.4718 -0.0014 -0.3938  0.0066
                                           -0.7322 -0.0026 -0.2921  0.0245  0.0129
                                            0.0059  0.0102 -0.0064 -0.0051
                ( 63.60%)  -0.7975* H  18 s( 99.91%)p 0.00(  0.09%)
                                            0.9995 -0.0037  0.0141  0.0259  0.0081
   228. (0.00591) BD*( 1) C   5 - H  19  
                ( 37.27%)   0.6105* C   5 s( 22.74%)p 3.40( 77.22%)d 0.00(  0.04%)
                                            0.0002 -0.4768 -0.0027 -0.0906  0.0080
                                            0.0886  0.0207 -0.8693  0.0083 -0.0006
                                           -0.0035  0.0021  0.0006 -0.0203
                ( 62.73%)  -0.7920* H  19 s( 99.90%)p 0.00(  0.10%)
                                           -0.9995  0.0009  0.0033 -0.0059  0.0303
   229. (0.00643) BD*( 1) C   6 - C   7  
                ( 49.19%)   0.7014* C   6 s( 23.18%)p 3.31( 76.75%)d 0.00(  0.07%)
                                            0.0000 -0.4813  0.0099  0.1224 -0.0199
                                            0.0092  0.0528  0.8656  0.0086 -0.0002
                                           -0.0071  0.0092 -0.0004 -0.0232
                ( 50.81%)  -0.7128* C   7 s( 24.70%)p 3.05( 75.24%)d 0.00(  0.07%)
                                           -0.0002 -0.4968  0.0106 -0.1220 -0.0064
                                            0.3263  0.0429 -0.7931  0.0114  0.0017
                                           -0.0063  0.0069  0.0001 -0.0241
   230. (0.01857) BD*( 1) C   6 - C   9  
                ( 50.35%)   0.7096* C   6 s( 24.49%)p 3.08( 75.44%)d 0.00(  0.07%)
                                            0.0003  0.4946 -0.0160  0.3779  0.0304
                                            0.7501 -0.0280  0.2156  0.0281  0.0147
                                            0.0000  0.0030 -0.0175 -0.0120
                ( 49.65%)  -0.7046* C   9 s( 22.69%)p 3.40( 77.24%)d 0.00(  0.07%)
                                            0.0001  0.4761 -0.0149 -0.2536  0.0273
                                           -0.8364 -0.0072  0.0806  0.0346  0.0156
                                            0.0023  0.0028 -0.0162 -0.0138
   231. (0.01149) BD*( 1) C   6 - H  20  
                ( 36.31%)   0.6026* C   6 s( 25.40%)p 2.94( 74.57%)d 0.00(  0.03%)
                                            0.0002 -0.5036 -0.0205 -0.5215  0.0100
                                            0.6546 -0.0048 -0.2125  0.0051  0.0137
                                           -0.0042  0.0072  0.0038  0.0074
                ( 63.69%)  -0.7981* H  20 s( 99.90%)p 0.00(  0.10%)
                                           -0.9995  0.0051  0.0208 -0.0236  0.0069
   232. (0.00523) BD*( 1) C   7 - C   8  
                ( 51.54%)   0.7179* C   7 s( 24.41%)p 3.09( 75.53%)d 0.00(  0.06%)
                                           -0.0002 -0.4940  0.0110  0.1052  0.0007
                                           -0.8595 -0.0080 -0.0604  0.0428  0.0023
                                            0.0016 -0.0120  0.0197  0.0087
                ( 48.46%)  -0.6961* C   8 s( 22.97%)p 3.35( 76.97%)d 0.00(  0.06%)
                                            0.0000 -0.4792  0.0078 -0.0382 -0.0060
                                            0.7835 -0.0252  0.3889  0.0495  0.0029
                                           -0.0002 -0.0100  0.0192  0.0107
   233. (0.00534) BD*( 1) C   7 - H  21  
                ( 37.04%)   0.6086* C   7 s( 25.08%)p 2.99( 74.88%)d 0.00(  0.04%)
                                            0.0001 -0.5007 -0.0107 -0.6918  0.0249
                                            0.1691  0.0170  0.4903  0.0182  0.0037
                                            0.0139 -0.0015 -0.0122  0.0030
                ( 62.96%)  -0.7934* H  21 s( 99.91%)p 0.00(  0.09%)
                                           -0.9995  0.0019  0.0221 -0.0085 -0.0192
   234. (0.00707) BD*( 1) C   7 - H  22  
                ( 37.75%)   0.6144* C   7 s( 25.51%)p 2.92( 74.46%)d 0.00(  0.03%)
                                           -0.0001  0.5051  0.0063 -0.7026  0.0266
                                           -0.3522 -0.0111 -0.3542 -0.0236  0.0104
                                            0.0087  0.0044  0.0094 -0.0056
                ( 62.25%)  -0.7890* H  22 s( 99.91%)p 0.00(  0.09%)
                                            0.9995 -0.0037  0.0215  0.0141  0.0158
   235. (0.01878) BD*( 1) C   8 - C   9  
                ( 49.78%)   0.7056* C   8 s( 24.70%)p 3.05( 75.23%)d 0.00(  0.07%)
                                           -0.0002 -0.4967  0.0153 -0.5143 -0.0169
                                            0.0146 -0.0433 -0.6966  0.0155  0.0057
                                           -0.0206  0.0070 -0.0059 -0.0130
                ( 50.22%)  -0.7086* C   9 s( 22.57%)p 3.43( 77.35%)d 0.00(  0.08%)
                                           -0.0000 -0.4749  0.0135  0.4917 -0.0180
                                           -0.3586 -0.0404  0.6334 -0.0059  0.0060
                                           -0.0223  0.0101 -0.0073 -0.0102
   236. (0.01215) BD*( 1) C   8 - H  23  
                ( 36.72%)   0.6060* C   8 s( 25.02%)p 2.99( 74.94%)d 0.00(  0.04%)
                                            0.0002 -0.4998 -0.0206 -0.2903  0.0006
                                           -0.5956  0.0107  0.5570  0.0008 -0.0072
                                            0.0071  0.0155  0.0062 -0.0019
                ( 63.28%)  -0.7955* H  23 s( 99.89%)p 0.00(  0.11%)
                                           -0.9995  0.0002  0.0125  0.0223 -0.0209
   237. (0.01008) BD*( 1) C   9 - C  10  
                ( 46.80%)   0.6841* C   9 s( 26.60%)p 2.76( 73.36%)d 0.00(  0.04%)
                                           -0.0001 -0.5157 -0.0080 -0.8220 -0.0056
                                           -0.0218 -0.0117  0.2385 -0.0183 -0.0002
                                            0.0113 -0.0001 -0.0157  0.0063
                ( 53.20%)  -0.7294* C  10 s( 29.76%)p 2.36( 70.20%)d 0.00(  0.04%)
                                           -0.0006 -0.5455  0.0012  0.8119 -0.0005
                                            0.0405 -0.0005 -0.2028 -0.0018 -0.0014
                                            0.0086  0.0006 -0.0172  0.0088
   238. (0.01424) BD*( 1) C   9 - C  11  
                ( 47.77%)   0.6912* C   9 s( 27.97%)p 2.57( 71.99%)d 0.00(  0.04%)
                                           -0.0000 -0.5285 -0.0195  0.1308 -0.0121
                                           -0.4109 -0.0063 -0.7306 -0.0042  0.0022
                                            0.0045 -0.0141  0.0027 -0.0120
                ( 52.23%)  -0.7227* C  11 s( 29.99%)p 2.33( 69.97%)d 0.00(  0.04%)
                                           -0.0004 -0.5476  0.0000 -0.0592  0.0002
                                            0.4040  0.0009  0.7301  0.0022  0.0012
                                            0.0015 -0.0149  0.0044 -0.0132
   239. (0.00298) BD*( 1) C  10 - H  24  
                ( 38.48%)   0.6204* C  10 s( 23.75%)p 3.21( 76.21%)d 0.00(  0.04%)
                                            0.0000 -0.4873 -0.0007 -0.1602 -0.0265
                                            0.4132 -0.0071  0.7516 -0.0045  0.0025
                                            0.0043 -0.0143  0.0040 -0.0127
                ( 61.52%)  -0.7843* H  24 s( 99.92%)p 0.00(  0.08%)
                                           -0.9996  0.0004  0.0098 -0.0126 -0.0239
   240. (0.00287) BD*( 1) C  10 - H  25  
                ( 38.12%)   0.6174* C  10 s( 23.11%)p 3.32( 76.85%)d 0.00(  0.04%)
                                            0.0001 -0.4807 -0.0010 -0.2588 -0.0216
                                           -0.8323  0.0086  0.0903  0.0057 -0.0085
                                            0.0007  0.0034  0.0155  0.0096
                ( 61.88%)  -0.7866* H  25 s( 99.91%)p 0.00(  0.09%)
                                           -0.9996  0.0004  0.0114  0.0267 -0.0032
   241. (0.00283) BD*( 1) C  10 - H  26  
                ( 37.96%)   0.6161* C  10 s( 23.27%)p 3.30( 76.69%)d 0.00(  0.04%)
                                            0.0001 -0.4824 -0.0017 -0.4971 -0.0182
                                            0.3663 -0.0045 -0.6205  0.0146  0.0079
                                           -0.0137  0.0108 -0.0013 -0.0062
                ( 62.04%)  -0.7877* H  26 s( 99.91%)p 0.00(  0.09%)
                                           -0.9996  0.0003  0.0190 -0.0116  0.0190
   242. (0.00414) BD*( 1) C  11 - H  27  
                ( 39.47%)   0.6283* C  11 s( 23.72%)p 3.21( 76.24%)d 0.00(  0.04%)
                                           -0.0000  0.4870 -0.0000 -0.8197  0.0111
                                           -0.0016  0.0125  0.2994  0.0249  0.0003
                                           -0.0110 -0.0010  0.0160 -0.0076
                ( 60.53%)  -0.7780* H  27 s( 99.93%)p 0.00(  0.07%)
                                            0.9996 -0.0012  0.0230 -0.0024 -0.0139
   243. (0.00298) BD*( 1) C  11 - H  28  
                ( 37.74%)   0.6144* C  11 s( 23.14%)p 3.32( 76.82%)d 0.00(  0.04%)
                                            0.0001 -0.4811 -0.0003 -0.2554  0.0018
                                           -0.8343 -0.0008  0.0803 -0.0220 -0.0092
                                            0.0008  0.0045  0.0139  0.0097
                ( 62.26%)  -0.7890* H  28 s( 99.92%)p 0.00(  0.08%)
                                           -0.9996  0.0006  0.0092  0.0275 -0.0000
   244. (0.00338) BD*( 1) C  11 - H  29  
                ( 37.65%)   0.6136* C  11 s( 23.05%)p 3.34( 76.91%)d 0.00(  0.04%)
                                            0.0001 -0.4801 -0.0023 -0.5085  0.0079
                                            0.3742 -0.0158 -0.6082 -0.0134  0.0090
                                           -0.0138  0.0109 -0.0022 -0.0033
                ( 62.35%)  -0.7896* H  29 s( 99.91%)p 0.00(  0.09%)
                                           -0.9996  0.0004  0.0170 -0.0110  0.0217


 NHO Directionality and "Bond Bending" (deviations from line of nuclear centers)

         [Thresholds for printing:  angular deviation  >  1.0 degree]
                                    hybrid p-character > 25.0%
                                    orbital occupancy  >  0.10e

                                Line of Centers        Hybrid 1              Hybrid 2
                                ---------------  -------------------   ------------------
                NBO               Theta   Phi    Theta   Phi    Dev    Theta   Phi    Dev
 ========================================================================================
     2. BD (   1) C   1 - H  12    37.6   31.3    37.8   33.2   1.2      --     --    --
     4. BD (   1) C   1 - H  14    78.1  172.3    78.2  171.2   1.1      --     --    --
     5. BD (   1) C   2 - C   3    44.8  242.8    44.2  241.2   1.3    138.1   65.0   3.2
     6. BD (   1) C   2 - C   8   104.0  349.9   103.7  352.1   2.1     76.9  166.3   3.7
     7. BD (   1) C   2 - H  15   144.3  203.9   145.2  201.2   1.9      --     --    --
     8. BD (   1) C   3 - O   4   103.4  203.5   103.2  202.2   1.2     75.7   24.8   1.6
     9. BD (   1) C   3 - C   5    79.3  308.6    79.5  306.3   2.3     99.5  129.1   1.4
    10. BD (   1) C   3 - H  16    32.6  100.1    31.8  106.5   3.5      --     --    --
    11. BD (   1) O   4 - H  17    94.6  130.9    95.9  136.1   5.4      --     --    --
    12. BD (   1) C   5 - C   6   116.3    5.4   114.6    3.9   2.2     60.8  189.5   4.6
    13. BD (   1) C   5 - H  18   109.6  241.2   107.9  242.2   2.0      --     --    --
    15. BD (   1) C   6 - C   7   166.4  128.3   172.2  211.1  14.8     26.6  289.2  14.3
    16. BD (   1) C   6 - C   9    85.2   68.1    73.6   60.5  13.8     82.5  255.0  14.1
    18. BD (   1) C   7 - C   8    74.7   94.5    88.8   97.0  14.3    120.0  273.3  14.7
    19. BD (   1) C   7 - H  21   124.7  346.0   126.3  344.4   2.1      --     --    --
    20. BD (   1) C   7 - H  22   114.8  207.2   116.2  208.3   1.7      --     --    --
    21. BD (   1) C   8 - C   9    38.8  340.4    38.0    3.1  14.1    135.4  139.9  14.8
    22. BD (   1) C   8 - H  23   129.7   64.4   130.5   63.7   1.0      --     --    --
    23. BD (   1) C   9 - C  10   105.0    2.3     --     --    --      75.9  182.8   1.0
    24. BD (   1) C   9 - C  11    29.6  101.8    30.6  105.9   2.3    150.8  278.3   1.8
    25. BD (   1) C  10 - H  24   149.4  292.4   149.1  294.7   1.2      --     --    --
    26. BD (   1) C  10 - H  25    95.9   72.7    96.3   71.2   1.6      --     --    --
    27. BD (   1) C  10 - H  26    44.9  323.6    46.1  324.9   1.5      --     --    --
    28. BD (   1) C  11 - H  27    69.1  179.7    68.1  179.2   1.1      --     --    --
    29. BD (   1) C  11 - H  28    95.1   72.8    93.8   73.1   1.3      --     --    --
    30. BD (   1) C  11 - H  29    46.0  323.7    44.7  324.4   1.4      --     --    --
    42. LP (   1) O   4             --     --    104.7  255.2   --       --     --    --
    43. LP (   2) O   4             --     --     16.4  210.9   --       --     --    --


 Second Order Perturbation Theory Analysis of Fock Matrix in NBO Basis

     Threshold for printing:   0.25 kcal/mol
                                                                              E(2)  E(j)-E(i) F(i,j)
         Donor NBO (i)                     Acceptor NBO (j)                 kcal/mol   a.u.    a.u. 
 ===================================================================================================

 within unit  1
   1. BD (   1) C   1 - C   2        / 63. RY*(   2) C   3                    0.34    1.48    0.029
   1. BD (   1) C   1 - C   2        /107. RY*(   1) C   8                    0.56    1.59    0.038
   1. BD (   1) C   1 - C   2        /219. BD*(   1) C   2 - C   3            0.51    0.93    0.028
   1. BD (   1) C   1 - C   2        /220. BD*(   1) C   2 - C   8            0.86    0.98    0.037
   1. BD (   1) C   1 - C   2        /221. BD*(   1) C   2 - H  15            0.45    1.05    0.027
   1. BD (   1) C   1 - C   2        /223. BD*(   1) C   3 - C   5            0.79    0.96    0.035
   1. BD (   1) C   1 - C   2        /232. BD*(   1) C   7 - C   8            0.89    0.95    0.037
   2. BD (   1) C   1 - H  12        / 54. RY*(   2) C   2                    0.32    1.37    0.026
   2. BD (   1) C   1 - H  12        /221. BD*(   1) C   2 - H  15            1.46    0.92    0.046
   3. BD (   1) C   1 - H  13        /219. BD*(   1) C   2 - C   3            2.01    0.80    0.051
   4. BD (   1) C   1 - H  14        /220. BD*(   1) C   2 - C   8            1.90    0.85    0.051
   5. BD (   1) C   2 - C   3        / 44. RY*(   1) C   1                    0.47    1.40    0.033
   5. BD (   1) C   2 - C   3        / 45. RY*(   2) C   1                    0.28    1.44    0.025
   5. BD (   1) C   2 - C   3        / 71. RY*(   1) O   4                    0.58    1.74    0.040
   5. BD (   1) C   2 - C   3        / 81. RY*(   2) C   5                    0.33    1.34    0.027
   5. BD (   1) C   2 - C   3        / 82. RY*(   3) C   5                    0.28    1.34    0.025
   5. BD (   1) C   2 - C   3        /107. RY*(   1) C   8                    0.37    1.61    0.031
   5. BD (   1) C   2 - C   3        /215. BD*(   1) C   1 - C   2            0.54    1.02    0.030
   5. BD (   1) C   2 - C   3        /217. BD*(   1) C   1 - H  13            0.65    1.10    0.034
   5. BD (   1) C   2 - C   3        /220. BD*(   1) C   2 - C   8            0.61    1.01    0.031
   5. BD (   1) C   2 - C   3        /221. BD*(   1) C   2 - H  15            0.30    1.07    0.023
   5. BD (   1) C   2 - C   3        /223. BD*(   1) C   3 - C   5            0.59    0.99    0.030
   5. BD (   1) C   2 - C   3        /228. BD*(   1) C   5 - H  19            0.45    1.08    0.028
   5. BD (   1) C   2 - C   3        /236. BD*(   1) C   8 - H  23            0.84    1.08    0.038
   6. BD (   1) C   2 - C   8        / 44. RY*(   1) C   1                    0.45    1.37    0.032
   6. BD (   1) C   2 - C   8        / 98. RY*(   1) C   7                    0.62    1.75    0.042
   6. BD (   1) C   2 - C   8        /116. RY*(   1) C   9                    0.53    1.66    0.038
   6. BD (   1) C   2 - C   8        /215. BD*(   1) C   1 - C   2            0.77    1.00    0.035
   6. BD (   1) C   2 - C   8        /218. BD*(   1) C   1 - H  14            0.74    1.06    0.035
   6. BD (   1) C   2 - C   8        /219. BD*(   1) C   2 - C   3            0.44    0.93    0.026
   6. BD (   1) C   2 - C   8        /221. BD*(   1) C   2 - H  15            0.42    1.05    0.026
   6. BD (   1) C   2 - C   8        /222. BD*(   1) C   3 - O   4            0.78    0.86    0.033
   6. BD (   1) C   2 - C   8        /232. BD*(   1) C   7 - C   8            0.57    0.95    0.030
   6. BD (   1) C   2 - C   8        /233. BD*(   1) C   7 - H  21            0.82    1.09    0.038
   6. BD (   1) C   2 - C   8        /235. BD*(   1) C   8 - C   9            0.68    0.93    0.032
   6. BD (   1) C   2 - C   8        /236. BD*(   1) C   8 - H  23            0.29    1.06    0.022
   6. BD (   1) C   2 - C   8        /237. BD*(   1) C   9 - C  10            0.79    1.00    0.036
   7. BD (   1) C   2 - H  15        / 45. RY*(   2) C   1                    0.34    1.29    0.027
   7. BD (   1) C   2 - H  15        / 62. RY*(   1) C   3                    0.29    1.28    0.025
   7. BD (   1) C   2 - H  15        /215. BD*(   1) C   1 - C   2            0.26    0.88    0.019
   7. BD (   1) C   2 - H  15        /216. BD*(   1) C   1 - H  12            1.56    0.95    0.049
   7. BD (   1) C   2 - H  15        /220. BD*(   1) C   2 - C   8            0.35    0.86    0.022
   7. BD (   1) C   2 - H  15        /222. BD*(   1) C   3 - O   4            1.15    0.74    0.037
   7. BD (   1) C   2 - H  15        /223. BD*(   1) C   3 - C   5            0.27    0.84    0.019
   7. BD (   1) C   2 - H  15        /224. BD*(   1) C   3 - H  16            0.87    0.91    0.036
   7. BD (   1) C   2 - H  15        /235. BD*(   1) C   8 - C   9            1.99    0.81    0.051
   8. BD (   1) C   3 - O   4        /220. BD*(   1) C   2 - C   8            0.41    1.25    0.029
   8. BD (   1) C   3 - O   4        /226. BD*(   1) C   5 - C   6            0.45    1.27    0.030
   9. BD (   1) C   3 - C   5        / 55. RY*(   3) C   2                    0.40    1.29    0.029
   9. BD (   1) C   3 - C   5        / 72. RY*(   2) O   4                    0.59    2.00    0.043
   9. BD (   1) C   3 - C   5        / 89. RY*(   1) C   6                    0.25    1.72    0.027
   9. BD (   1) C   3 - C   5        / 90. RY*(   2) C   6                    0.36    1.40    0.029
   9. BD (   1) C   3 - C   5        /215. BD*(   1) C   1 - C   2            0.70    1.00    0.034
   9. BD (   1) C   3 - C   5        /219. BD*(   1) C   2 - C   3            0.58    0.94    0.030
   9. BD (   1) C   3 - C   5        /224. BD*(   1) C   3 - H  16            0.35    1.04    0.024
   9. BD (   1) C   3 - C   5        /225. BD*(   1) O   4 - H  17            0.89    1.03    0.038
   9. BD (   1) C   3 - C   5        /226. BD*(   1) C   5 - C   6            0.48    1.00    0.028
   9. BD (   1) C   3 - C   5        /227. BD*(   1) C   5 - H  18            0.26    1.08    0.021
   9. BD (   1) C   3 - C   5        /231. BD*(   1) C   6 - H  20            0.82    1.09    0.038
  10. BD (   1) C   3 - H  16        / 53. RY*(   1) C   2                    0.35    1.59    0.030
  10. BD (   1) C   3 - H  16        / 71. RY*(   1) O   4                    0.27    1.63    0.027
  10. BD (   1) C   3 - H  16        / 80. RY*(   1) C   5                    0.45    1.52    0.033
  10. BD (   1) C   3 - H  16        /220. BD*(   1) C   2 - C   8            0.37    0.90    0.023
  10. BD (   1) C   3 - H  16        /221. BD*(   1) C   2 - H  15            0.73    0.97    0.034
  10. BD (   1) C   3 - H  16        /223. BD*(   1) C   3 - C   5            0.25    0.88    0.019
  10. BD (   1) C   3 - H  16        /226. BD*(   1) C   5 - C   6            0.41    0.92    0.024
  10. BD (   1) C   3 - H  16        /227. BD*(   1) C   5 - H  18            0.58    0.99    0.030
  10. BD (   1) C   3 - H  16        /242. BD*(   1) C  11 - H  27            0.27    1.00    0.021
  11. BD (   1) O   4 - H  17        / 62. RY*(   1) C   3                    0.53    1.54    0.036
  11. BD (   1) O   4 - H  17        /223. BD*(   1) C   3 - C   5            1.50    1.10    0.051
  12. BD (   1) C   5 - C   6        / 98. RY*(   1) C   7                    0.59    1.74    0.041
  12. BD (   1) C   5 - C   6        /116. RY*(   1) C   9                    0.44    1.65    0.034
  12. BD (   1) C   5 - C   6        /222. BD*(   1) C   3 - O   4            0.57    0.86    0.028
  12. BD (   1) C   5 - C   6        /223. BD*(   1) C   3 - C   5            0.35    0.96    0.023
  12. BD (   1) C   5 - C   6        /227. BD*(   1) C   5 - H  18            0.35    1.06    0.025
  12. BD (   1) C   5 - C   6        /228. BD*(   1) C   5 - H  19            0.36    1.06    0.025
  12. BD (   1) C   5 - C   6        /229. BD*(   1) C   6 - C   7            0.51    0.95    0.028
  12. BD (   1) C   5 - C   6        /230. BD*(   1) C   6 - C   9            0.67    0.94    0.032
  12. BD (   1) C   5 - C   6        /231. BD*(   1) C   6 - H  20            0.29    1.08    0.022
  12. BD (   1) C   5 - C   6        /233. BD*(   1) C   7 - H  21            0.89    1.09    0.039
  12. BD (   1) C   5 - C   6        /237. BD*(   1) C   9 - C  10            0.97    1.00    0.039
  13. BD (   1) C   5 - H  18        /219. BD*(   1) C   2 - C   3            0.39    0.81    0.023
  13. BD (   1) C   5 - H  18        /222. BD*(   1) C   3 - O   4            1.29    0.73    0.039
  13. BD (   1) C   5 - H  18        /224. BD*(   1) C   3 - H  16            0.67    0.90    0.031
  13. BD (   1) C   5 - H  18        /226. BD*(   1) C   5 - C   6            0.29    0.87    0.020
  13. BD (   1) C   5 - H  18        /230. BD*(   1) C   6 - C   9            1.96    0.81    0.051
  14. BD (   1) C   5 - H  19        / 63. RY*(   2) C   3                    0.26    1.36    0.024
  14. BD (   1) C   5 - H  19        /219. BD*(   1) C   2 - C   3            1.15    0.82    0.039
  14. BD (   1) C   5 - H  19        /229. BD*(   1) C   6 - C   7            1.61    0.84    0.046
  15. BD (   1) C   6 - C   7        / 80. RY*(   1) C   5                    0.72    1.55    0.042
  15. BD (   1) C   6 - C   7        /109. RY*(   3) C   8                    0.29    1.60    0.027
  15. BD (   1) C   6 - C   7        /226. BD*(   1) C   5 - C   6            0.45    0.95    0.026
  15. BD (   1) C   6 - C   7        /228. BD*(   1) C   5 - H  19            1.16    1.01    0.044
  15. BD (   1) C   6 - C   7        /230. BD*(   1) C   6 - C   9            0.35    0.89    0.022
  15. BD (   1) C   6 - C   7        /231. BD*(   1) C   6 - H  20            0.44    1.04    0.027
  15. BD (   1) C   6 - C   7        /232. BD*(   1) C   7 - C   8            0.38    0.90    0.023
  15. BD (   1) C   6 - C   7        /233. BD*(   1) C   7 - H  21            0.33    1.04    0.023
  15. BD (   1) C   6 - C   7        /236. BD*(   1) C   8 - H  23            2.32    1.01    0.061
  15. BD (   1) C   6 - C   7        /238. BD*(   1) C   9 - C  11            2.60    0.96    0.063
  16. BD (   1) C   6 - C   9        / 82. RY*(   3) C   5                    0.60    1.27    0.035
  16. BD (   1) C   6 - C   9        /110. RY*(   4) C   8                    0.28    1.55    0.027
  16. BD (   1) C   6 - C   9        /125. RY*(   1) C  10                    0.31    1.33    0.026
  16. BD (   1) C   6 - C   9        /126. RY*(   2) C  10                    0.41    1.35    0.030
  16. BD (   1) C   6 - C   9        /135. RY*(   2) C  11                    0.30    1.37    0.026
  16. BD (   1) C   6 - C   9        /226. BD*(   1) C   5 - C   6            0.46    0.95    0.026
  16. BD (   1) C   6 - C   9        /227. BD*(   1) C   5 - H  18            0.83    1.02    0.037
  16. BD (   1) C   6 - C   9        /229. BD*(   1) C   6 - C   7            0.28    0.91    0.020
  16. BD (   1) C   6 - C   9        /231. BD*(   1) C   6 - H  20            0.51    1.04    0.029
  16. BD (   1) C   6 - C   9        /234. BD*(   1) C   7 - H  22            1.58    1.04    0.051
  16. BD (   1) C   6 - C   9        /235. BD*(   1) C   8 - C   9            0.35    0.89    0.022
  16. BD (   1) C   6 - C   9        /236. BD*(   1) C   8 - H  23            2.24    1.01    0.060
  16. BD (   1) C   6 - C   9        /237. BD*(   1) C   9 - C  10            0.59    0.96    0.030
  16. BD (   1) C   6 - C   9        /238. BD*(   1) C   9 - C  11            0.72    0.96    0.033
  16. BD (   1) C   6 - C   9        /240. BD*(   1) C  10 - H  25            0.78    1.03    0.036
  16. BD (   1) C   6 - C   9        /243. BD*(   1) C  11 - H  28            0.73    1.02    0.035
  17. BD (   1) C   6 - H  20        /117. RY*(   2) C   9                    0.37    1.53    0.030
  17. BD (   1) C   6 - H  20        /223. BD*(   1) C   3 - C   5            1.73    0.85    0.048
  17. BD (   1) C   6 - H  20        /226. BD*(   1) C   5 - C   6            0.28    0.89    0.020
  18. BD (   1) C   7 - C   8        / 53. RY*(   1) C   2                    0.76    1.61    0.045
  18. BD (   1) C   7 - C   8        / 91. RY*(   3) C   6                    0.32    1.48    0.027
  18. BD (   1) C   7 - C   8        /119. RY*(   4) C   9                    0.25    1.37    0.024
  18. BD (   1) C   7 - C   8        /215. BD*(   1) C   1 - C   2            1.49    0.94    0.047
  18. BD (   1) C   7 - C   8        /220. BD*(   1) C   2 - C   8            0.55    0.93    0.029
  18. BD (   1) C   7 - C   8        /229. BD*(   1) C   6 - C   7            0.36    0.90    0.023
  18. BD (   1) C   7 - C   8        /231. BD*(   1) C   6 - H  20            2.26    1.03    0.061
  18. BD (   1) C   7 - C   8        /233. BD*(   1) C   7 - H  21            0.31    1.04    0.023
  18. BD (   1) C   7 - C   8        /235. BD*(   1) C   8 - C   9            0.41    0.88    0.024
  18. BD (   1) C   7 - C   8        /236. BD*(   1) C   8 - H  23            0.47    1.01    0.027
  18. BD (   1) C   7 - C   8        /238. BD*(   1) C   9 - C  11            2.75    0.96    0.065
  19. BD (   1) C   7 - H  21        / 89. RY*(   1) C   6                    0.26    1.59    0.026
  19. BD (   1) C   7 - H  21        /220. BD*(   1) C   2 - C   8            1.05    0.86    0.038
  19. BD (   1) C   7 - H  21        /226. BD*(   1) C   5 - C   6            1.11    0.87    0.039
  20. BD (   1) C   7 - H  22        / 90. RY*(   2) C   6                    0.31    1.28    0.025
  21. BD (   1) C   8 - C   9        / 54. RY*(   2) C   2                    0.38    1.46    0.030
  21. BD (   1) C   8 - C   9        / 55. RY*(   3) C   2                    0.54    1.24    0.033
  21. BD (   1) C   8 - C   9        /125. RY*(   1) C  10                    0.26    1.34    0.024
  21. BD (   1) C   8 - C   9        /126. RY*(   2) C  10                    0.45    1.36    0.032
  21. BD (   1) C   8 - C   9        /135. RY*(   2) C  11                    0.41    1.37    0.030
  21. BD (   1) C   8 - C   9        /220. BD*(   1) C   2 - C   8            0.50    0.94    0.027
  21. BD (   1) C   8 - C   9        /221. BD*(   1) C   2 - H  15            0.72    1.01    0.034
  21. BD (   1) C   8 - C   9        /230. BD*(   1) C   6 - C   9            0.34    0.90    0.022
  21. BD (   1) C   8 - C   9        /231. BD*(   1) C   6 - H  20            2.23    1.04    0.061
  21. BD (   1) C   8 - C   9        /232. BD*(   1) C   7 - C   8            0.34    0.91    0.022
  21. BD (   1) C   8 - C   9        /234. BD*(   1) C   7 - H  22            1.48    1.04    0.050
  21. BD (   1) C   8 - C   9        /236. BD*(   1) C   8 - H  23            0.51    1.02    0.029
  21. BD (   1) C   8 - C   9        /237. BD*(   1) C   9 - C  10            0.52    0.96    0.028
  21. BD (   1) C   8 - C   9        /238. BD*(   1) C   9 - C  11            0.73    0.97    0.034
  21. BD (   1) C   8 - C   9        /241. BD*(   1) C  10 - H  26            0.76    1.04    0.036
  21. BD (   1) C   8 - C   9        /244. BD*(   1) C  11 - H  29            0.66    1.03    0.033
  22. BD (   1) C   8 - H  23        /117. RY*(   2) C   9                    0.36    1.55    0.030
  22. BD (   1) C   8 - H  23        /219. BD*(   1) C   2 - C   3            1.62    0.84    0.047
  22. BD (   1) C   8 - H  23        /220. BD*(   1) C   2 - C   8            0.35    0.89    0.022
  23. BD (   1) C   9 - C  10        / 89. RY*(   1) C   6                    0.30    1.69    0.029
  23. BD (   1) C   9 - C  10        / 90. RY*(   2) C   6                    0.35    1.37    0.028
  23. BD (   1) C   9 - C  10        /108. RY*(   2) C   8                    0.55    1.45    0.036
  23. BD (   1) C   9 - C  10        /134. RY*(   1) C  11                    0.64    1.41    0.038
  23. BD (   1) C   9 - C  10        /220. BD*(   1) C   2 - C   8            1.12    0.96    0.041
  23. BD (   1) C   9 - C  10        /226. BD*(   1) C   5 - C   6            0.98    0.97    0.039
  23. BD (   1) C   9 - C  10        /230. BD*(   1) C   6 - C   9            0.83    0.92    0.035
  23. BD (   1) C   9 - C  10        /235. BD*(   1) C   8 - C   9            0.77    0.91    0.033
  23. BD (   1) C   9 - C  10        /238. BD*(   1) C   9 - C  11            0.79    0.99    0.035
  23. BD (   1) C   9 - C  10        /242. BD*(   1) C  11 - H  27            1.13    1.05    0.044
  24. BD (   1) C   9 - C  11        /125. RY*(   1) C  10                    0.57    1.37    0.035
  24. BD (   1) C   9 - C  11        /230. BD*(   1) C   6 - C   9            0.62    0.94    0.030
  24. BD (   1) C   9 - C  11        /235. BD*(   1) C   8 - C   9            0.61    0.93    0.030
  24. BD (   1) C   9 - C  11        /237. BD*(   1) C   9 - C  10            0.89    1.00    0.038
  24. BD (   1) C   9 - C  11        /239. BD*(   1) C  10 - H  24            0.95    1.08    0.041
  24. BD (   1) C   9 - C  11        /242. BD*(   1) C  11 - H  27            0.36    1.07    0.025
  24. BD (   1) C   9 - C  11        /243. BD*(   1) C  11 - H  28            0.31    1.06    0.023
  24. BD (   1) C   9 - C  11        /244. BD*(   1) C  11 - H  29            0.30    1.06    0.022
  25. BD (   1) C  10 - H  24        /238. BD*(   1) C   9 - C  11            1.45    0.87    0.045
  26. BD (   1) C  10 - H  25        /116. RY*(   1) C   9                    0.25    1.51    0.025
  26. BD (   1) C  10 - H  25        /230. BD*(   1) C   6 - C   9            2.09    0.79    0.052
  27. BD (   1) C  10 - H  26        /235. BD*(   1) C   8 - C   9            2.10    0.78    0.051
  28. BD (   1) C  11 - H  27        /117. RY*(   2) C   9                    0.26    1.51    0.025
  28. BD (   1) C  11 - H  27        /222. BD*(   1) C   3 - O   4            0.28    0.73    0.018
  28. BD (   1) C  11 - H  27        /237. BD*(   1) C   9 - C  10            1.46    0.88    0.045
  29. BD (   1) C  11 - H  28        /116. RY*(   1) C   9                    0.28    1.52    0.026
  29. BD (   1) C  11 - H  28        /230. BD*(   1) C   6 - C   9            2.41    0.80    0.056
  29. BD (   1) C  11 - H  28        /238. BD*(   1) C   9 - C  11            0.30    0.87    0.020
  30. BD (   1) C  11 - H  29        /116. RY*(   1) C   9                    0.34    1.52    0.029
  30. BD (   1) C  11 - H  29        /235. BD*(   1) C   8 - C   9            2.69    0.79    0.059
  30. BD (   1) C  11 - H  29        /238. BD*(   1) C   9 - C  11            0.32    0.87    0.021
  31. CR (   1) C   1                / 53. RY*(   1) C   2                    0.25   11.12    0.067
  31. CR (   1) C   1                / 56. RY*(   4) C   2                    0.28   11.10    0.070
  31. CR (   1) C   1                /143. RY*(   1) H  12                    0.38   10.57    0.080
  31. CR (   1) C   1                /147. RY*(   1) H  13                    0.36   10.52    0.078
  31. CR (   1) C   1                /151. RY*(   1) H  14                    0.32   10.49    0.073
  32. CR (   1) C   2                / 46. RY*(   3) C   1                    0.53   10.81    0.096
  32. CR (   1) C   2                / 62. RY*(   1) C   3                    0.26   10.89    0.067
  32. CR (   1) C   2                / 65. RY*(   4) C   3                    0.26   11.45    0.068
  32. CR (   1) C   2                /108. RY*(   2) C   8                    0.31   10.96    0.074
  32. CR (   1) C   2                /155. RY*(   1) H  15                    0.36   10.49    0.078
  33. CR (   1) C   3                / 55. RY*(   3) C   2                    0.57   10.84    0.099
  33. CR (   1) C   3                / 82. RY*(   3) C   5                    0.62   10.88    0.104
  33. CR (   1) C   3                /159. RY*(   1) H  16                    0.38   10.60    0.080
  33. CR (   1) C   3                /222. BD*(   1) C   3 - O   4            0.58   10.42    0.099
  34. CR (   1) O   4                / 62. RY*(   1) C   3                    0.75   19.80    0.154
  34. CR (   1) O   4                / 63. RY*(   2) C   3                    0.45   19.88    0.120
  34. CR (   1) O   4                / 65. RY*(   4) C   3                    0.30   20.36    0.099
  35. CR (   1) C   5                / 64. RY*(   3) C   3                    0.26   11.38    0.069
  35. CR (   1) C   5                / 90. RY*(   2) C   6                    0.47   10.86    0.090
  35. CR (   1) C   5                /167. RY*(   1) H  18                    0.38   10.49    0.080
  35. CR (   1) C   5                /171. RY*(   1) H  19                    0.37   10.49    0.079
  36. CR (   1) C   6                / 81. RY*(   2) C   5                    0.30   10.78    0.072
  36. CR (   1) C   6                / 89. RY*(   1) C   6                    0.30   11.19    0.073
  36. CR (   1) C   6                /100. RY*(   3) C   7                    0.39   10.66    0.081
  36. CR (   1) C   6                /117. RY*(   2) C   9                    0.26   11.11    0.067
  36. CR (   1) C   6                /119. RY*(   4) C   9                    0.48   10.90    0.092
  36. CR (   1) C   6                /175. RY*(   1) H  20                    0.39   10.44    0.080
  37. CR (   1) C   7                / 90. RY*(   2) C   6                    0.28   10.85    0.069
  37. CR (   1) C   7                /179. RY*(   1) H  21                    0.39   10.50    0.081
  37. CR (   1) C   7                /183. RY*(   1) H  22                    0.35   10.47    0.077
  38. CR (   1) C   8                / 55. RY*(   3) C   2                    0.58   10.76    0.100
  38. CR (   1) C   8                /100. RY*(   3) C   7                    0.37   10.67    0.080
  38. CR (   1) C   8                /119. RY*(   4) C   9                    0.48   10.90    0.091
  38. CR (   1) C   8                /187. RY*(   1) H  23                    0.43   10.45    0.085
  38. CR (   1) C   8                /238. BD*(   1) C   9 - C  11            0.27   10.49    0.068
  39. CR (   1) C   9                / 91. RY*(   3) C   6                    0.27   11.01    0.069
  39. CR (   1) C   9                /109. RY*(   3) C   8                    0.26   11.13    0.068
  39. CR (   1) C   9                /127. RY*(   3) C  10                    0.45   10.93    0.089
  39. CR (   1) C   9                /136. RY*(   3) C  11                    0.49   10.87    0.092
  40. CR (   1) C  10                /116. RY*(   1) C   9                    0.37   11.09    0.081
  40. CR (   1) C  10                /191. RY*(   1) H  24                    0.36   10.55    0.077
  40. CR (   1) C  10                /195. RY*(   1) H  25                    0.35   10.51    0.076
  40. CR (   1) C  10                /199. RY*(   1) H  26                    0.35   10.51    0.077
  41. CR (   1) C  11                /116. RY*(   1) C   9                    0.52   11.09    0.096
  41. CR (   1) C  11                /117. RY*(   2) C   9                    0.31   11.07    0.075
  41. CR (   1) C  11                /203. RY*(   1) H  27                    0.36   10.58    0.078
  41. CR (   1) C  11                /207. RY*(   1) H  28                    0.35   10.53    0.077
  41. CR (   1) C  11                /211. RY*(   1) H  29                    0.37   10.51    0.078
  42. LP (   1) O   4                / 62. RY*(   1) C   3                    1.19    1.42    0.052
  42. LP (   1) O   4                /165. RY*(   3) H  17                    0.40    2.09    0.036
  42. LP (   1) O   4                /219. BD*(   1) C   2 - C   3            0.52    0.95    0.028
  42. LP (   1) O   4                /223. BD*(   1) C   3 - C   5            0.36    0.98    0.024
  42. LP (   1) O   4                /224. BD*(   1) C   3 - H  16            0.80    1.05    0.037
  43. LP (   2) O   4                / 65. RY*(   4) C   3                    0.31    1.72    0.029
  43. LP (   2) O   4                / 66. RY*(   5) C   3                    0.32    1.90    0.031
  43. LP (   2) O   4                /163. RY*(   1) H  17                    0.94    2.00    0.055
  43. LP (   2) O   4                /219. BD*(   1) C   2 - C   3            3.12    0.69    0.059
  43. LP (   2) O   4                /224. BD*(   1) C   3 - H  16            2.33    0.79    0.054


 Natural Bond Orbitals (Summary):

                                                            Principal Delocalizations
           NBO                        Occupancy    Energy   (geminal,vicinal,remote)
 ====================================================================================
 Molecular unit  1  (C10H18O)
     1. BD (   1) C   1 - C   2          0.99059    -0.76776  232(v),220(g),223(v),107(v)
                                                    219(g),221(g),63(v)
     2. BD (   1) C   1 - H  12          0.99391    -0.64108  221(v),54(v)
     3. BD (   1) C   1 - H  13          0.99282    -0.63803  219(v)
     4. BD (   1) C   1 - H  14          0.99299    -0.63938  220(v)
     5. BD (   1) C   2 - C   3          0.98871    -0.79504  236(v),217(v),220(g),223(g)
                                                    71(v),215(g),44(v),228(v)
                                                    107(v),81(v),221(g),82(v)
                                                    45(v)
     6. BD (   1) C   2 - C   8          0.98478    -0.76973  233(v),237(v),215(g),222(v)
                                                    218(v),235(g),98(v),232(g)
                                                    116(v),44(v),219(g),221(g)
                                                    236(g)
     7. BD (   1) C   2 - H  15          0.98241    -0.64942  235(v),216(v),222(v),224(v)
                                                    220(g),45(v),62(v),223(v)
                                                    215(g)
     8. BD (   1) C   3 - O   4          0.99644    -1.03777  226(v),220(v)
     9. BD (   1) C   3 - C   5          0.98914    -0.77738  225(v),231(v),215(v),72(v)
                                                    219(g),226(g),55(v),90(v)
                                                    224(g),227(g),89(v)
    10. BD (   1) C   3 - H  16          0.99044    -0.68990  221(v),227(v),80(v),226(v)
                                                    220(v),53(v),242(r),71(v)
                                                    223(g)
    11. BD (   1) O   4 - H  17          0.99419    -0.90609  223(v),62(v)
    12. BD (   1) C   5 - C   6          0.98782    -0.76609  237(v),233(v),230(g),98(v)
                                                    222(v),229(g),116(v),228(g)
                                                    227(g),223(g),231(g)
    13. BD (   1) C   5 - H  18          0.98650    -0.64192  230(v),222(v),224(v),219(v)
                                                    226(g)
    14. BD (   1) C   5 - H  19          0.98968    -0.65360  229(v),219(v),63(v)
    15. BD (   1) C   6 - C   7          0.98507    -0.72039  238(v),236(v),228(v),80(v)
                                                    226(g),231(g),232(g),230(g)
                                                    233(g),109(v)
    16. BD (   1) C   6 - C   9          0.97922    -0.72300  236(v),234(v),227(v),240(v)
                                                    243(v),238(g),82(v),237(g)
                                                    231(g),226(g),126(v),235(g)
                                                    125(v),135(v),110(v),229(g)
    17. BD (   1) C   6 - H  20          0.99082    -0.65931  223(v),117(v),226(g)
    18. BD (   1) C   7 - C   8          0.98446    -0.71680  238(v),231(v),215(v),53(v)
                                                    220(g),236(g),235(g),229(g)
                                                    91(v),233(g),119(v)
    19. BD (   1) C   7 - H  21          0.99065    -0.64682  226(v),220(v),89(v)
    20. BD (   1) C   7 - H  22          0.99517    -0.65062  90(v),230(v)
    21. BD (   1) C   8 - C   9          0.97998    -0.72869  231(v),234(v),241(v),238(g)
                                                    221(v),244(v),55(v),237(g)
                                                    236(g),220(g),126(v),135(v)
                                                    54(v),232(g),230(g),125(v)
    22. BD (   1) C   8 - H  23          0.99155    -0.67796  219(v),117(v),220(g)
    23. BD (   1) C   9 - C  10          0.98543    -0.74665  242(v),220(v),226(v),230(g)
                                                    238(g),235(g),134(v),108(v)
                                                    90(v),89(v)
    24. BD (   1) C   9 - C  11          0.99103    -0.76351  239(v),237(g),230(g),235(g)
                                                    125(v),242(g),243(g),244(g)
    25. BD (   1) C  10 - H  24          0.99413    -0.62709  238(v)
    26. BD (   1) C  10 - H  25          0.99259    -0.62155  230(v)
    27. BD (   1) C  10 - H  26          0.99244    -0.62089  235(v)
    28. BD (   1) C  11 - H  27          0.99275    -0.64477  237(v),222(r),117(v)
    29. BD (   1) C  11 - H  28          0.99196    -0.62996  230(v),238(g),116(v)
    30. BD (   1) C  11 - H  29          0.99131    -0.63004  235(v),116(v),238(g)
    31. CR (   1) C   1                  0.99960   -10.22114  143(v),147(v),151(v),56(v)
                                                    53(v)
    32. CR (   1) C   2                  0.99946   -10.25581  46(v),155(v),108(v),62(v)
                                                    65(v)
    33. CR (   1) C   3                  0.99944   -10.32854  82(v),222(g),55(v),159(v)
    34. CR (   1) O   4                  0.99987   -19.16934  62(v),63(v),65(v)
    35. CR (   1) C   5                  0.99952   -10.23587  90(v),167(v),171(v),64(v)
    36. CR (   1) C   6                  0.99944   -10.24295  119(v),175(v),100(v),81(v)
                                                    89(g),117(v)
    37. CR (   1) C   7                  0.99954   -10.22679  179(v),183(v),90(v)
    38. CR (   1) C   8                  0.99943   -10.24776  55(v),119(v),187(v),100(v)
                                                    238(v)
    39. CR (   1) C   9                  0.99942   -10.24714  136(v),127(v),91(v),109(v)
    40. CR (   1) C  10                  0.99958   -10.20001  116(v),191(v),199(v),195(v)
    41. CR (   1) C  11                  0.99957   -10.20690  116(v),211(v),203(v),207(v)
                                                    117(v),235(v)
    42. LP (   1) O   4                  0.99032    -0.78939  62(v),224(v),219(v),165(v)
                                                    223(v)
    43. LP (   2) O   4                  0.98312    -0.52990  219(v),224(v),163(v),66(v)
                                                    65(v)
    44. RY*(   1) C   1                  0.00197     0.60426   
    45. RY*(   2) C   1                  0.00151     0.64125   
    46. RY*(   3) C   1                  0.00039     0.55230   
    47. RY*(   4) C   1                  0.00011     0.75264   
    48. RY*(   5) C   1                  0.00002     1.99884   
    49. RY*(   6) C   1                  0.00000     2.06789   
    50. RY*(   7) C   1                  0.00001     1.93514   
    51. RY*(   8) C   1                  0.00000     2.15984   
    52. RY*(   9) C   1                  0.00000     2.02711   
    53. RY*(   1) C   2                  0.00259     0.89698   
    54. RY*(   2) C   2                  0.00199     0.73066   
    55. RY*(   3) C   2                  0.00142     0.51520   
    56. RY*(   4) C   2                  0.00073     0.88191   
    57. RY*(   5) C   2                  0.00033     1.95262   
    58. RY*(   6) C   2                  0.00021     1.88466   
    59. RY*(   7) C   2                  0.00012     1.93992   
    60. RY*(   8) C   2                  0.00009     1.92744   
    61. RY*(   9) C   2                  0.00002     2.11074   
    62. RY*(   1) C   3                  0.00272     0.63173   
    63. RY*(   2) C   3                  0.00146     0.70971   
    64. RY*(   3) C   3                  0.00120     1.14493   
    65. RY*(   4) C   3                  0.00094     1.19453   
    66. RY*(   5) C   3                  0.00065     1.36718   
    67. RY*(   6) C   3                  0.00042     1.64793   
    68. RY*(   7) C   3                  0.00032     1.91878   
    69. RY*(   8) C   3                  0.00019     1.87387   
    70. RY*(   9) C   3                  0.00003     1.90652   
    71. RY*(   1) O   4                  0.00110     0.94148   
    72. RY*(   2) O   4                  0.00078     1.21977   
    73. RY*(   3) O   4                  0.00015     1.38330   
    74. RY*(   4) O   4                  0.00004     1.23365   
    75. RY*(   5) O   4                  0.00000     2.58553   
    76. RY*(   6) O   4                  0.00001     2.57695   
    77. RY*(   7) O   4                  0.00000     2.53801   
    78. RY*(   8) O   4                  0.00000     2.71613   
    79. RY*(   9) O   4                  0.00000     2.71843   
    80. RY*(   1) C   5                  0.00292     0.82738   
    81. RY*(   2) C   5                  0.00184     0.54066   
    82. RY*(   3) C   5                  0.00135     0.54767   
    83. RY*(   4) C   5                  0.00058     0.93666   
    84. RY*(   5) C   5                  0.00017     1.87776   
    85. RY*(   6) C   5                  0.00007     2.02530   
    86. RY*(   7) C   5                  0.00001     2.01558   
    87. RY*(   8) C   5                  0.00002     1.93043   
    88. RY*(   9) C   5                  0.00002     2.16413   
    89. RY*(   1) C   6                  0.00236     0.94531   
    90. RY*(   2) C   6                  0.00178     0.62484   
    91. RY*(   3) C   6                  0.00105     0.75946   
    92. RY*(   4) C   6                  0.00055     0.83825   
    93. RY*(   5) C   6                  0.00032     1.87070   
    94. RY*(   6) C   6                  0.00021     1.69730   
    95. RY*(   7) C   6                  0.00007     2.00782   
    96. RY*(   8) C   6                  0.00006     2.00684   
    97. RY*(   9) C   6                  0.00003     1.97979   
    98. RY*(   1) C   7                  0.00289     0.97679   
    99. RY*(   2) C   7                  0.00141     0.73441   
   100. RY*(   3) C   7                  0.00049     0.42149   
   101. RY*(   4) C   7                  0.00041     0.88575   
   102. RY*(   5) C   7                  0.00011     1.84455   
   103. RY*(   6) C   7                  0.00007     1.64375   
   104. RY*(   7) C   7                  0.00001     2.14504   
   105. RY*(   8) C   7                  0.00002     2.12488   
   106. RY*(   9) C   7                  0.00002     2.11151   
   107. RY*(   1) C   8                  0.00298     0.81924   
   108. RY*(   2) C   8                  0.00169     0.70748   
   109. RY*(   3) C   8                  0.00149     0.88003   
   110. RY*(   4) C   8                  0.00069     0.82311   
   111. RY*(   5) C   8                  0.00031     1.79443   
   112. RY*(   6) C   8                  0.00020     1.81373   
   113. RY*(   7) C   8                  0.00006     1.99278   
   114. RY*(   8) C   8                  0.00005     1.93745   
   115. RY*(   9) C   8                  0.00003     2.01983   
   116. RY*(   1) C   9                  0.00241     0.88641   
   117. RY*(   2) C   9                  0.00164     0.86753   
   118. RY*(   3) C   9                  0.00097     1.04007   
   119. RY*(   4) C   9                  0.00084     0.65458   
   120. RY*(   5) C   9                  0.00033     2.05284   
   121. RY*(   6) C   9                  0.00029     2.04847   
   122. RY*(   7) C   9                  0.00025     1.75104   
   123. RY*(   8) C   9                  0.00015     1.87810   
   124. RY*(   9) C   9                  0.00013     1.73499   
   125. RY*(   1) C  10                  0.00225     0.61095   
   126. RY*(   2) C  10                  0.00197     0.62948   
   127. RY*(   3) C  10                  0.00087     0.68374   
   128. RY*(   4) C  10                  0.00010     0.54433   
   129. RY*(   5) C  10                  0.00001     1.98476   
   130. RY*(   6) C  10                  0.00001     2.10001   
   131. RY*(   7) C  10                  0.00000     2.14123   
   132. RY*(   8) C  10                  0.00001     2.15494   
   133. RY*(   9) C  10                  0.00001     2.12346   
   134. RY*(   1) C  11                  0.00194     0.65958   
   135. RY*(   2) C  11                  0.00153     0.64579   
   136. RY*(   3) C  11                  0.00069     0.62052   
   137. RY*(   4) C  11                  0.00011     0.58050   
   138. RY*(   5) C  11                  0.00001     2.06577   
   139. RY*(   6) C  11                  0.00001     2.13162   
   140. RY*(   7) C  11                  0.00001     2.06566   
   141. RY*(   8) C  11                  0.00000     2.18296   
   142. RY*(   9) C  11                  0.00001     2.03309   
   143. RY*(   1) H  12                  0.00061     0.34808   
   144. RY*(   2) H  12                  0.00010     1.67284   
   145. RY*(   3) H  12                  0.00007     1.69174   
   146. RY*(   4) H  12                  0.00002     2.14226   
   147. RY*(   1) H  13                  0.00056     0.29434   
   148. RY*(   2) H  13                  0.00010     1.66555   
   149. RY*(   3) H  13                  0.00007     1.65547   
   150. RY*(   4) H  13                  0.00002     2.11687   
   151. RY*(   1) H  14                  0.00089     0.26665   
   152. RY*(   2) H  14                  0.00010     1.65707   
   153. RY*(   3) H  14                  0.00007     1.62190   
   154. RY*(   4) H  14                  0.00002     2.16429   
   155. RY*(   1) H  15                  0.00204     0.23817   
   156. RY*(   2) H  15                  0.00006     1.70621   
   157. RY*(   3) H  15                  0.00007     1.81735   
   158. RY*(   4) H  15                  0.00002     2.18652   
   159. RY*(   1) H  16                  0.00104     0.27056   
   160. RY*(   2) H  16                  0.00010     1.67177   
   161. RY*(   3) H  16                  0.00006     1.74294   
   162. RY*(   4) H  16                  0.00003     2.17295   
   163. RY*(   1) H  17                  0.00073     1.47105   
   164. RY*(   2) H  17                  0.00069     0.69815   
   165. RY*(   3) H  17                  0.00045     1.29821   
   166. RY*(   4) H  17                  0.00001     2.15067   
   167. RY*(   1) H  18                  0.00120     0.25458   
   168. RY*(   2) H  18                  0.00008     1.76938   
   169. RY*(   3) H  18                  0.00006     1.68148   
   170. RY*(   4) H  18                  0.00002     2.17111   
   171. RY*(   1) H  19                  0.00093     0.24987   
   172. RY*(   2) H  19                  0.00008     1.66848   
   173. RY*(   3) H  19                  0.00008     1.74160   
   174. RY*(   4) H  19                  0.00002     2.16185   
   175. RY*(   1) H  20                  0.00109     0.19934   
   176. RY*(   2) H  20                  0.00005     1.77441   
   177. RY*(   3) H  20                  0.00005     1.73115   
   178. RY*(   4) H  20                  0.00002     2.17606   
   179. RY*(   1) H  21                  0.00065     0.27185   
   180. RY*(   2) H  21                  0.00008     1.83968   
   181. RY*(   3) H  21                  0.00007     1.59425   
   182. RY*(   4) H  21                  0.00002     2.14190   
   183. RY*(   1) H  22                  0.00105     0.24604   
   184. RY*(   2) H  22                  0.00007     1.76827   
   185. RY*(   3) H  22                  0.00006     1.69171   
   186. RY*(   4) H  22                  0.00002     2.13267   
   187. RY*(   1) H  23                  0.00125     0.20322   
   188. RY*(   2) H  23                  0.00006     1.79217   
   189. RY*(   3) H  23                  0.00006     1.69915   
   190. RY*(   4) H  23                  0.00002     2.15803   
   191. RY*(   1) H  24                  0.00051     0.34815   
   192. RY*(   2) H  24                  0.00010     1.66382   
   193. RY*(   3) H  24                  0.00007     1.71168   
   194. RY*(   4) H  24                  0.00002     2.14564   
   195. RY*(   1) H  25                  0.00064     0.31131   
   196. RY*(   2) H  25                  0.00010     1.69434   
   197. RY*(   3) H  25                  0.00007     1.67786   
   198. RY*(   4) H  25                  0.00002     2.14609   
   199. RY*(   1) H  26                  0.00062     0.31253   
   200. RY*(   2) H  26                  0.00010     1.69246   
   201. RY*(   3) H  26                  0.00007     1.68141   
   202. RY*(   4) H  26                  0.00002     2.14472   
   203. RY*(   1) H  27                  0.00083     0.37725   
   204. RY*(   2) H  27                  0.00011     1.65551   
   205. RY*(   3) H  27                  0.00009     1.76389   
   206. RY*(   4) H  27                  0.00003     2.12006   
   207. RY*(   1) H  28                  0.00063     0.32002   
   208. RY*(   2) H  28                  0.00010     1.70602   
   209. RY*(   3) H  28                  0.00007     1.66784   
   210. RY*(   4) H  28                  0.00002     2.14852   
   211. RY*(   1) H  29                  0.00068     0.30140   
   212. RY*(   2) H  29                  0.00010     1.70409   
   213. RY*(   3) H  29                  0.00007     1.66264   
   214. RY*(   4) H  29                  0.00002     2.14718   
   215. BD*(   1) C   1 - C   2          0.00739     0.22571   
   216. BD*(   1) C   1 - H  12          0.00371     0.30084   
   217. BD*(   1) C   1 - H  13          0.00244     0.30232   
   218. BD*(   1) C   1 - H  14          0.00260     0.29188   
   219. BD*(   1) C   2 - C   3          0.02152     0.16417   
   220. BD*(   1) C   2 - C   8          0.01490     0.21068   
   221. BD*(   1) C   2 - H  15          0.01105     0.27824   
   222. BD*(   1) C   3 - O   4          0.01476     0.08938   
   223. BD*(   1) C   3 - C   5          0.01265     0.19026   
   224. BD*(   1) C   3 - H  16          0.01440     0.26094   
   225. BD*(   1) O   4 - H  17          0.00336     0.24895   
   226. BD*(   1) C   5 - C   6          0.00915     0.22751   
   227. BD*(   1) C   5 - H  18          0.00583     0.29794   
   228. BD*(   1) C   5 - H  19          0.00591     0.28986   
   229. BD*(   1) C   6 - C   7          0.00643     0.18627   
   230. BD*(   1) C   6 - C   9          0.01857     0.17252   
   231. BD*(   1) C   6 - H  20          0.01149     0.31546   
   232. BD*(   1) C   7 - C   8          0.00523     0.18245   
   233. BD*(   1) C   7 - H  21          0.00534     0.31907   
   234. BD*(   1) C   7 - H  22          0.00707     0.31237   
   235. BD*(   1) C   8 - C   9          0.01878     0.16304   
   236. BD*(   1) C   8 - H  23          0.01215     0.28993   
   237. BD*(   1) C   9 - C  10          0.01008     0.23420   
   238. BD*(   1) C   9 - C  11          0.01424     0.24099   
   239. BD*(   1) C  10 - H  24          0.00298     0.31909   
   240. BD*(   1) C  10 - H  25          0.00287     0.31028   
   241. BD*(   1) C  10 - H  26          0.00283     0.31189   
   242. BD*(   1) C  11 - H  27          0.00414     0.30668   
   243. BD*(   1) C  11 - H  28          0.00298     0.30131   
   244. BD*(   1) C  11 - H  29          0.00338     0.30101   
       -------------------------------
              Total Lewis   42.65726  ( 99.2029%)
        Valence non-Lewis    0.25821  (  0.6005%)
        Rydberg non-Lewis    0.08453  (  0.1966%)
       -------------------------------
            Total unit  1   43.00000  (100.0000%)
           Charge unit  1    0.00000


 ***************************************************
 *******         Beta  spin orbitals         *******
 ***************************************************


 NATURAL POPULATIONS:  Natural atomic orbital occupancies 
                                                          
   NAO  Atom  No  lang   Type(AO)    Occupancy      Energy
 ----------------------------------------------------------
     1    C    1  S      Cor( 1S)     0.99960     -10.22131
     2    C    1  S      Val( 2S)     0.54152      -0.38717
     3    C    1  S      Ryd( 3S)     0.00029       0.74723
     4    C    1  px     Val( 2p)     0.61557      -0.23698
     5    C    1  px     Ryd( 3p)     0.00177       0.50667
     6    C    1  py     Val( 2p)     0.52857      -0.22182
     7    C    1  py     Ryd( 3p)     0.00118       0.38601
     8    C    1  pz     Val( 2p)     0.61783      -0.23690
     9    C    1  pz     Ryd( 3p)     0.00107       0.48304
    10    C    1  dxy    Ryd( 3d)     0.00014       1.98972
    11    C    1  dxz    Ryd( 3d)     0.00021       2.12691
    12    C    1  dyz    Ryd( 3d)     0.00028       2.19339
    13    C    1  dx2y2  Ryd( 3d)     0.00037       2.21990
    14    C    1  dz2    Ryd( 3d)     0.00022       2.10508

    15    C    2  S      Cor( 1S)     0.99944     -10.25398
    16    C    2  S      Val( 2S)     0.47884      -0.37449
    17    C    2  S      Ryd( 3S)     0.00108       0.86041
    18    C    2  px     Val( 2p)     0.55676      -0.26750
    19    C    2  px     Ryd( 3p)     0.00176       0.53234
    20    C    2  py     Val( 2p)     0.51485      -0.26743
    21    C    2  py     Ryd( 3p)     0.00229       0.65351
    22    C    2  pz     Val( 2p)     0.52487      -0.26356
    23    C    2  pz     Ryd( 3p)     0.00187       0.63108
    24    C    2  dxy    Ryd( 3d)     0.00035       1.95316
    25    C    2  dxz    Ryd( 3d)     0.00032       2.11206
    26    C    2  dyz    Ryd( 3d)     0.00036       2.03467
    27    C    2  dx2y2  Ryd( 3d)     0.00044       2.10516
    28    C    2  dz2    Ryd( 3d)     0.00027       2.01312

    29    C    3  S      Cor( 1S)     0.99944     -10.32699
    30    C    3  S      Val( 2S)     0.46998      -0.39239
    31    C    3  S      Ryd( 3S)     0.00154       0.72655
    32    C    3  px     Val( 2p)     0.39930      -0.26970
    33    C    3  px     Ryd( 3p)     0.00257       0.51521
    34    C    3  py     Val( 2p)     0.51491      -0.27455
    35    C    3  py     Ryd( 3p)     0.00279       0.55508
    36    C    3  pz     Val( 2p)     0.49882      -0.27038
    37    C    3  pz     Ryd( 3p)     0.00117       0.58757
    38    C    3  dxy    Ryd( 3d)     0.00084       2.05825
    39    C    3  dxz    Ryd( 3d)     0.00067       1.89188
    40    C    3  dyz    Ryd( 3d)     0.00041       2.13527
    41    C    3  dx2y2  Ryd( 3d)     0.00089       1.94108
    42    C    3  dz2    Ryd( 3d)     0.00058       2.04259

    43    O    4  S      Cor( 1S)     0.99987     -19.16263
    44    O    4  S      Val( 2S)     0.83782      -1.06410
    45    O    4  S      Ryd( 3S)     0.00049       1.29148
    46    O    4  px     Val( 2p)     0.71363      -0.48220
    47    O    4  px     Ryd( 3p)     0.00110       0.98615
    48    O    4  py     Val( 2p)     0.84523      -0.49889
    49    O    4  py     Ryd( 3p)     0.00065       0.99946
    50    O    4  pz     Val( 2p)     0.73736      -0.46518
    51    O    4  pz     Ryd( 3p)     0.00094       0.90046
    52    O    4  dxy    Ryd( 3d)     0.00076       3.06785
    53    O    4  dxz    Ryd( 3d)     0.00012       2.64104
    54    O    4  dyz    Ryd( 3d)     0.00044       2.58474
    55    O    4  dx2y2  Ryd( 3d)     0.00047       2.76053
    56    O    4  dz2    Ryd( 3d)     0.00037       2.79858

    57    C    5  S      Cor( 1S)     0.99951     -10.23543
    58    C    5  S      Val( 2S)     0.51065      -0.38404
    59    C    5  S      Ryd( 3S)     0.00076       0.85168
    60    C    5  px     Val( 2p)     0.53575      -0.24640
    61    C    5  px     Ryd( 3p)     0.00202       0.48052
    62    C    5  py     Val( 2p)     0.56014      -0.25088
    63    C    5  py     Ryd( 3p)     0.00197       0.49883
    64    C    5  pz     Val( 2p)     0.58938      -0.25156
    65    C    5  pz     Ryd( 3p)     0.00244       0.63584
    66    C    5  dxy    Ryd( 3d)     0.00037       2.14212
    67    C    5  dxz    Ryd( 3d)     0.00022       2.00167
    68    C    5  dyz    Ryd( 3d)     0.00018       1.99645
    69    C    5  dx2y2  Ryd( 3d)     0.00020       2.01501
    70    C    5  dz2    Ryd( 3d)     0.00040       2.27497

    71    C    6  S      Cor( 1S)     0.99944     -10.24139
    72    C    6  S      Val( 2S)     0.47766      -0.35222
    73    C    6  S      Ryd( 3S)     0.00107       0.76950
    74    C    6  px     Val( 2p)     0.54891      -0.25017
    75    C    6  px     Ryd( 3p)     0.00196       0.63080
    76    C    6  py     Val( 2p)     0.51260      -0.24022
    77    C    6  py     Ryd( 3p)     0.00344       0.60961
    78    C    6  pz     Val( 2p)     0.50169      -0.25056
    79    C    6  pz     Ryd( 3p)     0.00204       0.49787
    80    C    6  dxy    Ryd( 3d)     0.00035       2.18237
    81    C    6  dxz    Ryd( 3d)     0.00033       1.97759
    82    C    6  dyz    Ryd( 3d)     0.00036       1.94465
    83    C    6  dx2y2  Ryd( 3d)     0.00045       2.04423
    84    C    6  dz2    Ryd( 3d)     0.00048       2.11759

    85    C    7  S      Cor( 1S)     0.99954     -10.22625
    86    C    7  S      Val( 2S)     0.51199      -0.36941
    87    C    7  S      Ryd( 3S)     0.00087       0.78436
    88    C    7  px     Val( 2p)     0.62871      -0.24254
    89    C    7  px     Ryd( 3p)     0.00319       0.78740
    90    C    7  py     Val( 2p)     0.50494      -0.23517
    91    C    7  py     Ryd( 3p)     0.00165       0.41388
    92    C    7  pz     Val( 2p)     0.52545      -0.22940
    93    C    7  pz     Ryd( 3p)     0.00226       0.44744
    94    C    7  dxy    Ryd( 3d)     0.00022       2.03397
    95    C    7  dxz    Ryd( 3d)     0.00033       2.25098
    96    C    7  dyz    Ryd( 3d)     0.00037       1.97994
    97    C    7  dx2y2  Ryd( 3d)     0.00039       2.13681
    98    C    7  dz2    Ryd( 3d)     0.00037       2.07945

    99    C    8  S      Cor( 1S)     0.99939     -10.24630
   100    C    8  S      Val( 2S)     0.47615      -0.35899
   101    C    8  S      Ryd( 3S)     0.00152       0.76600
   102    C    8  px     Val( 2p)     0.53280      -0.25676
   103    C    8  px     Ryd( 3p)     0.00131       0.56117
   104    C    8  py     Val( 2p)     0.53662      -0.26180
   105    C    8  py     Ryd( 3p)     0.00322       0.68742
   106    C    8  pz     Val( 2p)     0.50343      -0.25599
   107    C    8  pz     Ryd( 3p)     0.00226       0.57637
   108    C    8  dxy    Ryd( 3d)     0.00027       1.94563
   109    C    8  dxz    Ryd( 3d)     0.00034       2.03698
   110    C    8  dyz    Ryd( 3d)     0.00047       2.14562
   111    C    8  dx2y2  Ryd( 3d)     0.00052       2.16308
   112    C    8  dz2    Ryd( 3d)     0.00027       1.94910

   113    C    9  S      Cor( 1S)     0.99943     -10.24567
   114    C    9  S      Val( 2S)     0.44389      -0.33589
   115    C    9  S      Ryd( 3S)     0.00128       0.84228
   116    C    9  px     Val( 2p)     0.54013      -0.26357
   117    C    9  px     Ryd( 3p)     0.00248       0.74166
   118    C    9  py     Val( 2p)     0.47785      -0.25101
   119    C    9  py     Ryd( 3p)     0.00173       0.60441
   120    C    9  pz     Val( 2p)     0.49961      -0.25441
   121    C    9  pz     Ryd( 3p)     0.00228       0.70767
   122    C    9  dxy    Ryd( 3d)     0.00040       1.93078
   123    C    9  dxz    Ryd( 3d)     0.00054       2.06497
   124    C    9  dyz    Ryd( 3d)     0.00051       1.96611
   125    C    9  dx2y2  Ryd( 3d)     0.00042       2.07811
   126    C    9  dz2    Ryd( 3d)     0.00048       2.02415

   127    C   10  S      Cor( 1S)     0.99958     -10.20031
   128    C   10  S      Val( 2S)     0.53747      -0.36802
   129    C   10  S      Ryd( 3S)     0.00059       0.78778
   130    C   10  px     Val( 2p)     0.53547      -0.20829
   131    C   10  px     Ryd( 3p)     0.00133       0.39832
   132    C   10  py     Val( 2p)     0.61833      -0.22306
   133    C   10  py     Ryd( 3p)     0.00170       0.52637
   134    C   10  pz     Val( 2p)     0.61367      -0.22056
   135    C   10  pz     Ryd( 3p)     0.00196       0.53584
   136    C   10  dxy    Ryd( 3d)     0.00015       2.05825
   137    C   10  dxz    Ryd( 3d)     0.00024       2.16190
   138    C   10  dyz    Ryd( 3d)     0.00022       2.16935
   139    C   10  dx2y2  Ryd( 3d)     0.00032       2.18784
   140    C   10  dz2    Ryd( 3d)     0.00024       2.16220

   141    C   11  S      Cor( 1S)     0.99956     -10.20691
   142    C   11  S      Val( 2S)     0.53506      -0.37409
   143    C   11  S      Ryd( 3S)     0.00046       0.78262
   144    C   11  px     Val( 2p)     0.61192      -0.22880
   145    C   11  px     Ryd( 3p)     0.00186       0.55772
   146    C   11  py     Val( 2p)     0.60672      -0.23128
   147    C   11  py     Ryd( 3p)     0.00130       0.49758
   148    C   11  pz     Val( 2p)     0.55542      -0.21994
   149    C   11  pz     Ryd( 3p)     0.00131       0.43006
   150    C   11  dxy    Ryd( 3d)     0.00013       2.07809
   151    C   11  dxz    Ryd( 3d)     0.00027       2.22027
   152    C   11  dyz    Ryd( 3d)     0.00022       2.08950
   153    C   11  dx2y2  Ryd( 3d)     0.00031       2.25616
   154    C   11  dz2    Ryd( 3d)     0.00024       2.09250

   155    H   12  S      Val( 1S)     0.38298      -0.07236
   156    H   12  S      Ryd( 2S)     0.00058       0.30049
   157    H   12  px     Ryd( 2p)     0.00015       1.81743
   158    H   12  py     Ryd( 2p)     0.00011       1.71519
   159    H   12  pz     Ryd( 2p)     0.00025       2.02994

   160    H   13  S      Val( 1S)     0.36735      -0.06242
   161    H   13  S      Ryd( 2S)     0.00048       0.23022
   162    H   13  px     Ryd( 2p)     0.00010       1.69567
   163    H   13  py     Ryd( 2p)     0.00020       1.84166
   164    H   13  pz     Ryd( 2p)     0.00022       1.97761

   165    H   14  S      Val( 1S)     0.38454      -0.08037
   166    H   14  S      Ryd( 2S)     0.00089       0.23257
   167    H   14  px     Ryd( 2p)     0.00033       2.18949
   168    H   14  py     Ryd( 2p)     0.00010       1.61185
   169    H   14  pz     Ryd( 2p)     0.00011       1.68336

   170    H   15  S      Val( 1S)     0.34961      -0.07137
   171    H   15  S      Ryd( 2S)     0.00161       0.22953
   172    H   15  px     Ryd( 2p)     0.00014       1.86311
   173    H   15  py     Ryd( 2p)     0.00009       1.84041
   174    H   15  pz     Ryd( 2p)     0.00029       2.03380

   175    H   16  S      Val( 1S)     0.35276      -0.09513
   176    H   16  S      Ryd( 2S)     0.00100       0.25938
   177    H   16  px     Ryd( 2p)     0.00007       1.75594
   178    H   16  py     Ryd( 2p)     0.00013       1.83564
   179    H   16  pz     Ryd( 2p)     0.00034       2.04145

   180    H   17  S      Val( 1S)     0.25682      -0.07097
   181    H   17  S      Ryd( 2S)     0.00061       0.27269
   182    H   17  px     Ryd( 2p)     0.00089       1.91114
   183    H   17  py     Ryd( 2p)     0.00082       1.97581
   184    H   17  pz     Ryd( 2p)     0.00059       1.48925

   185    H   18  S      Val( 1S)     0.36101      -0.06183
   186    H   18  S      Ryd( 2S)     0.00124       0.23498
   187    H   18  px     Ryd( 2p)     0.00014       1.77520
   188    H   18  py     Ryd( 2p)     0.00028       2.05565
   189    H   18  pz     Ryd( 2p)     0.00009       1.82153

   190    H   19  S      Val( 1S)     0.34824      -0.06586
   191    H   19  S      Ryd( 2S)     0.00073       0.22821
   192    H   19  px     Ryd( 2p)     0.00008       1.67974
   193    H   19  py     Ryd( 2p)     0.00009       1.72890
   194    H   19  pz     Ryd( 2p)     0.00035       2.21038

   195    H   20  S      Val( 1S)     0.34755      -0.04151
   196    H   20  S      Ryd( 2S)     0.00104       0.20141
   197    H   20  px     Ryd( 2p)     0.00017       1.93517
   198    H   20  py     Ryd( 2p)     0.00026       2.00241
   199    H   20  pz     Ryd( 2p)     0.00007       1.76792

   200    H   21  S      Val( 1S)     0.36603      -0.05135
   201    H   21  S      Ryd( 2S)     0.00061       0.24945
   202    H   21  px     Ryd( 2p)     0.00025       2.07164
   203    H   21  py     Ryd( 2p)     0.00008       1.66594
   204    H   21  pz     Ryd( 2p)     0.00019       1.87300

   205    H   22  S      Val( 1S)     0.38097      -0.06240
   206    H   22  S      Ryd( 2S)     0.00110       0.23706
   207    H   22  px     Ryd( 2p)     0.00025       2.07503
   208    H   22  py     Ryd( 2p)     0.00013       1.72760
   209    H   22  pz     Ryd( 2p)     0.00013       1.80817

   210    H   23  S      Val( 1S)     0.30506      -0.04465
   211    H   23  S      Ryd( 2S)     0.00073       0.20551
   212    H   23  px     Ryd( 2p)     0.00009       1.82678
   213    H   23  py     Ryd( 2p)     0.00019       1.97777
   214    H   23  pz     Ryd( 2p)     0.00021       1.90012

   215    H   24  S      Val( 1S)     0.38413      -0.05752
   216    H   24  S      Ryd( 2S)     0.00050       0.28227
   217    H   24  px     Ryd( 2p)     0.00010       1.69574
   218    H   24  py     Ryd( 2p)     0.00015       1.79643
   219    H   24  pz     Ryd( 2p)     0.00028       2.10226

   220    H   25  S      Val( 1S)     0.37267      -0.05482
   221    H   25  S      Ryd( 2S)     0.00058       0.25186
   222    H   25  px     Ryd( 2p)     0.00011       1.70906
   223    H   25  py     Ryd( 2p)     0.00031       2.18289
   224    H   25  pz     Ryd( 2p)     0.00010       1.69782

   225    H   26  S      Val( 1S)     0.37166      -0.05255
   226    H   26  S      Ryd( 2S)     0.00056       0.25312
   227    H   26  px     Ryd( 2p)     0.00018       1.85040
   228    H   26  py     Ryd( 2p)     0.00014       1.78912
   229    H   26  pz     Ryd( 2p)     0.00020       1.95007

   230    H   27  S      Val( 1S)     0.39455      -0.08040
   231    H   27  S      Ryd( 2S)     0.00085       0.34199
   232    H   27  px     Ryd( 2p)     0.00028       2.19535
   233    H   27  py     Ryd( 2p)     0.00010       1.65325
   234    H   27  pz     Ryd( 2p)     0.00014       1.73318

   235    H   28  S      Val( 1S)     0.37144      -0.06221
   236    H   28  S      Ryd( 2S)     0.00056       0.26550
   237    H   28  px     Ryd( 2p)     0.00012       1.74877
   238    H   28  py     Ryd( 2p)     0.00033       2.19488
   239    H   28  pz     Ryd( 2p)     0.00007       1.64361

   240    H   29  S      Val( 1S)     0.36133      -0.05809
   241    H   29  S      Ryd( 2S)     0.00060       0.24535
   242    H   29  px     Ryd( 2p)     0.00018       1.87917
   243    H   29  py     Ryd( 2p)     0.00012       1.76894
   244    H   29  pz     Ryd( 2p)     0.00022       1.93898


 Summary of Natural Population Analysis:                  
                                                          
                                       Natural Population 
                Natural  -----------------------------------------------
    Atom  No    Charge         Core      Valence    Rydberg      Total
 -----------------------------------------------------------------------
      C    1   -0.30861      0.99960     2.30349    0.00553     3.30861
      C    2   -0.08351      0.99944     2.07532    0.00875     3.08351
      C    3    0.10608      0.99944     1.88301    0.01146     2.89392
      O    4   -0.13926      0.99987     3.13404    0.00535     4.13926
      C    5   -0.20401      0.99951     2.19593    0.00856     3.20401
      C    6   -0.05079      0.99944     2.04085    0.01050     3.05079
      C    7   -0.18026      0.99954     2.17108    0.00964     3.18026
      C    8   -0.05857      0.99939     2.04901    0.01017     3.05857
      C    9    0.02897      0.99943     1.96148    0.01013     2.97103
      C   10   -0.31126      0.99958     2.30493    0.00675     3.31126
      C   11   -0.31478      0.99956     2.30912    0.00609     3.31478
      H   12    0.11592      0.00000     0.38298    0.00110     0.38408
      H   13    0.13165      0.00000     0.36735    0.00100     0.36835
      H   14    0.11404      0.00000     0.38454    0.00142     0.38596
      H   15    0.14827      0.00000     0.34961    0.00213     0.35173
      H   16    0.14570      0.00000     0.35276    0.00154     0.35430
      H   17    0.24027      0.00000     0.25682    0.00291     0.25973
      H   18    0.13724      0.00000     0.36101    0.00175     0.36276
      H   19    0.15051      0.00000     0.34824    0.00125     0.34949
      H   20    0.15092      0.00000     0.34755    0.00153     0.34908
      H   21    0.13285      0.00000     0.36603    0.00112     0.36715
      H   22    0.11743      0.00000     0.38097    0.00160     0.38257
      H   23    0.19373      0.00000     0.30506    0.00121     0.30627
      H   24    0.11484      0.00000     0.38413    0.00103     0.38516
      H   25    0.12623      0.00000     0.37267    0.00110     0.37377
      H   26    0.12727      0.00000     0.37166    0.00107     0.37273
      H   27    0.10409      0.00000     0.39455    0.00137     0.39591
      H   28    0.12748      0.00000     0.37144    0.00108     0.37252
      H   29    0.13755      0.00000     0.36133    0.00112     0.36245
 =======================================================================
   * Total *    1.00000     10.99479    30.88696    0.11824    42.00000

                                 Natural Population      
 --------------------------------------------------------
   Core                      10.99479 ( 99.9527% of  11)
   Valence                   30.88696 ( 99.6354% of  31)
   Natural Minimal Basis     41.88176 ( 99.7185% of  42)
   Natural Rydberg Basis      0.11824 (  0.2815% of  42)
 --------------------------------------------------------

    Atom  No          Natural Electron Configuration
 ----------------------------------------------------------------------------
      C    1      [core]2S( 0.54)2p( 1.76)
      C    2      [core]2S( 0.48)2p( 1.60)3p( 0.01)
      C    3      [core]2S( 0.47)2p( 1.41)3p( 0.01)
      O    4      [core]2S( 0.84)2p( 2.30)
      C    5      [core]2S( 0.51)2p( 1.69)3p( 0.01)
      C    6      [core]2S( 0.48)2p( 1.56)3p( 0.01)
      C    7      [core]2S( 0.51)2p( 1.66)3p( 0.01)
      C    8      [core]2S( 0.48)2p( 1.57)3p( 0.01)
      C    9      [core]2S( 0.44)2p( 1.52)3p( 0.01)
      C   10      [core]2S( 0.54)2p( 1.77)
      C   11      [core]2S( 0.54)2p( 1.77)
      H   12            1S( 0.38)
      H   13            1S( 0.37)
      H   14            1S( 0.38)
      H   15            1S( 0.35)
      H   16            1S( 0.35)
      H   17            1S( 0.26)
      H   18            1S( 0.36)
      H   19            1S( 0.35)
      H   20            1S( 0.35)
      H   21            1S( 0.37)
      H   22            1S( 0.38)
      H   23            1S( 0.31)
      H   24            1S( 0.38)
      H   25            1S( 0.37)
      H   26            1S( 0.37)
      H   27            1S( 0.39)
      H   28            1S( 0.37)
      H   29            1S( 0.36)


 NATURAL BOND ORBITAL ANALYSIS, beta spin orbitals:

                       Occupancies       Lewis Structure    Low   High
           Occ.    -------------------  -----------------   occ   occ
  Cycle   Thresh.   Lewis   Non-Lewis     CR  BD  3C  LP    (L)   (NL)   Dev
 =============================================================================
   1(1)    0.90    40.81422   1.18578     11  29   0   2     3      0    0.19
   2(2)    0.90    40.81422   1.18578     11  29   0   2     3      0    0.19
   3(1)    0.80    40.69113   1.30887     11  30   0   1     2      1    0.19
   4(2)    0.80    40.69113   1.30887     11  30   0   1     2      1    0.19
   5(1)    0.70    40.68203   1.31797     11  29   0   2     0      1    0.19
   6(2)    0.70    40.68203   1.31797     11  29   0   2     0      1    0.19
   7(1)    0.60    34.45147   7.54853     11  13   0  18     0      0    0.27
   8(2)    0.60    34.45147   7.54853     11  13   0  18     0      0    0.27

    The hybrids on atom  2 are linearly dependent.  An eigenvalue (  0.000017)
    of the hybrid overlap matrix is too small (<0.00010).

    PRJTHR will be raised from  0.200 to 0.250 and the NBO search repeated.


    The hybrids on atom  2 are linearly dependent.  An eigenvalue (  0.000017)
    of the hybrid overlap matrix is too small (<0.00010).

    PRJTHR will be raised from  0.250 to 0.300 and the NBO search repeated.


    The hybrids on atom  2 are linearly dependent.  An eigenvalue (  0.000017)
    of the hybrid overlap matrix is too small (<0.00010).

    PRJTHR will be raised from  0.300 to 0.350 and the NBO search repeated.


    The hybrids on atom  6 are linearly dependent.  An eigenvalue (  0.000030)
    of the hybrid overlap matrix is too small (<0.00010).

    PRJTHR will be raised from  0.350 to 0.400 and the NBO search repeated.


    The hybrids on atom  6 are linearly dependent.  An eigenvalue (  0.000030)
    of the hybrid overlap matrix is too small (<0.00010).

    PRJTHR will be raised from  0.400 to 0.450 and the NBO search repeated.

   9(1)    0.50    31.72380  10.27620     11   6   0  25     0      4    0.27
  10(2)    0.50    31.72380  10.27620     11   6   0  25     0      4    0.27
  11(1)    0.90    40.81422   1.18578     11  29   0   2     3      0    0.19
 -----------------------------------------------------------------------------

 Structure accepted: RESONANCE keyword permits strongly delocalized structure

 --------------------------------------------------------
   Core                     10.99478 ( 99.953% of  11)
   Valence Lewis            29.81944 ( 96.192% of  31)
  ==================       ============================
   Total Lewis              40.81422 ( 97.177% of  42)
  -----------------------------------------------------
   Valence non-Lewis         1.10749 (  2.637% of  42)
   Rydberg non-Lewis         0.07829 (  0.186% of  42)
  ==================       ============================
   Total non-Lewis           1.18578 (  2.823% of  42)
 --------------------------------------------------------


       (Occupancy)   Bond orbital/ Coefficients/ Hybrids
 ---------------------------------------------------------------------------------
     1. (0.98097) BD ( 1) C   1 - C   2  
                ( 47.28%)   0.6876* C   1 s( 29.39%)p 2.40( 70.56%)d 0.00(  0.05%)
                                           -0.0006 -0.5421 -0.0024 -0.1656  0.0090
                                            0.8051  0.0042  0.1728  0.0075  0.0065
                                            0.0014 -0.0057  0.0170  0.0103
                ( 52.72%)   0.7261* C   2 s( 29.07%)p 2.44( 70.89%)d 0.00(  0.04%)
                                            0.0002 -0.5390 -0.0127  0.1717  0.0121
                                           -0.7891 -0.0033 -0.2371  0.0175  0.0069
                                            0.0030 -0.0085  0.0148  0.0074
     2. (0.99253) BD ( 1) C   1 - H  12  
                ( 61.61%)   0.7849* C   1 s( 23.61%)p 3.23( 76.35%)d 0.00(  0.04%)
                                            0.0001  0.4859 -0.0040  0.4566 -0.0096
                                            0.2721  0.0242  0.6931 -0.0014  0.0052
                                            0.0149  0.0070  0.0041  0.0094
                ( 38.39%)   0.6196* H  12 s( 99.92%)p 0.00(  0.08%)
                                            0.9996 -0.0010 -0.0134 -0.0122 -0.0222
     3. (0.97971) BD ( 1) C   1 - H  13  
                ( 62.61%)   0.7913* C   1 s( 23.81%)p 3.20( 76.15%)d 0.00(  0.04%)
                                           -0.0002  0.4880  0.0020  0.1994 -0.0106
                                            0.5144  0.0132 -0.6758  0.0103  0.0044
                                           -0.0067 -0.0146 -0.0035  0.0094
                ( 37.39%)   0.6115* H  13 s( 99.91%)p 0.00(  0.09%)
                                            0.9996 -0.0015 -0.0048 -0.0208  0.0209
     4. (0.99307) BD ( 1) C   1 - H  14  
                ( 61.41%)   0.7837* C   1 s( 23.10%)p 3.33( 76.86%)d 0.00(  0.04%)
                                            0.0000 -0.4807 -0.0010  0.8506 -0.0066
                                           -0.1098 -0.0233 -0.1798  0.0021  0.0022
                                            0.0071 -0.0002 -0.0168  0.0088
                ( 38.59%)   0.6212* H  14 s( 99.92%)p 0.00(  0.08%)
                                           -0.9996  0.0010 -0.0270  0.0091  0.0053
     5. (0.98230) BD ( 1) C   2 - C   8  
                ( 50.53%)   0.7109* C   2 s( 27.30%)p 2.66( 72.65%)d 0.00(  0.04%)
                                            0.0000 -0.5225  0.0034 -0.8221  0.0083
                                            0.1225 -0.0172  0.1864  0.0231  0.0070
                                            0.0061 -0.0008 -0.0163  0.0087
                ( 49.47%)   0.7033* C   8 s( 27.88%)p 2.58( 72.07%)d 0.00(  0.05%)
                                           -0.0004 -0.5280 -0.0012  0.7984  0.0021
                                           -0.1730 -0.0272 -0.2272  0.0314  0.0035
                                            0.0120  0.0007 -0.0164  0.0083
     6. (0.96326) BD ( 1) C   2 - H  15  
                ( 64.27%)   0.8017* C   2 s( 24.41%)p 3.09( 75.55%)d 0.00(  0.04%)
                                            0.0007 -0.4940  0.0077  0.5017  0.0006
                                            0.2464 -0.0139  0.6655 -0.0005 -0.0077
                                           -0.0139 -0.0068 -0.0039 -0.0090
                ( 35.73%)   0.5977* H  15 s( 99.90%)p 0.00(  0.10%)
                                           -0.9995  0.0091 -0.0156 -0.0050 -0.0270
     7. (0.99635) BD ( 1) C   3 - O   4  
                ( 31.95%)   0.5653* C   3 s( 19.02%)p 4.24( 80.68%)d 0.02(  0.30%)
                                            0.0000  0.4340  0.0419 -0.8114 -0.0318
                                           -0.3288 -0.0206 -0.1971  0.0009  0.0299
                                            0.0186  0.0078  0.0348 -0.0227
                ( 68.05%)   0.8249* O   4 s( 33.50%)p 1.98( 66.42%)d 0.00(  0.07%)
                                           -0.0001  0.5788 -0.0016  0.7042 -0.0029
                                            0.3244 -0.0066  0.2512  0.0004  0.0196
                                            0.0089  0.0078  0.0040 -0.0141
     8. (0.97458) BD ( 1) C   3 - C   5  
                ( 51.03%)   0.7144* C   3 s( 30.66%)p 2.26( 69.29%)d 0.00(  0.04%)
                                           -0.0003  0.5537  0.0020  0.5259 -0.0298
                                           -0.6340 -0.0057  0.1152  0.0142 -0.0164
                                            0.0004 -0.0062 -0.0057 -0.0101
                ( 48.97%)   0.6998* C   5 s( 26.61%)p 2.76( 73.34%)d 0.00(  0.05%)
                                            0.0005  0.5158  0.0059 -0.5174 -0.0258
                                            0.6638 -0.0030 -0.1559  0.0115 -0.0166
                                            0.0057 -0.0083 -0.0058 -0.0086
     9. (0.94798) BD ( 1) C   3 - H  16  
                ( 63.55%)   0.7972* C   3 s( 28.73%)p 2.48( 71.22%)d 0.00(  0.04%)
                                           -0.0007  0.5358 -0.0158 -0.0845 -0.0127
                                            0.5184 -0.0158  0.6602  0.0023 -0.0018
                                           -0.0082  0.0132 -0.0078  0.0107
                ( 36.45%)   0.6037* H  16 s( 99.90%)p 0.00(  0.10%)
                                            0.9995 -0.0042  0.0029 -0.0130 -0.0284
    10. (0.99421) BD ( 1) O   4 - H  17  
                ( 74.33%)   0.8621* O   4 s( 20.24%)p 3.94( 79.67%)d 0.00(  0.09%)
                                            0.0002  0.4496  0.0166 -0.6429 -0.0342
                                            0.6175  0.0050 -0.0301 -0.0084 -0.0213
                                            0.0005  0.0001 -0.0158 -0.0142
                ( 25.67%)   0.5067* H  17 s( 99.54%)p 0.00(  0.46%)
                                            0.9977 -0.0029  0.0494 -0.0450  0.0093
    11. (0.95888) BD ( 1) C   5 - C   6  
                ( 49.94%)   0.7067* C   5 s( 29.06%)p 2.44( 70.90%)d 0.00(  0.04%)
                                            0.0006  0.5390 -0.0033  0.7565  0.0086
                                            0.0870 -0.0257 -0.3583  0.0083  0.0068
                                           -0.0133 -0.0042  0.0120 -0.0034
                ( 50.06%)   0.7075* C   6 s( 25.56%)p 2.91( 74.39%)d 0.00(  0.05%)
                                           -0.0007  0.5056 -0.0029 -0.7579  0.0153
                                           -0.0735 -0.0508  0.4007  0.0253  0.0002
                                           -0.0140  0.0019  0.0178 -0.0049
    12. (0.98057) BD ( 1) C   5 - H  18  
                ( 63.54%)   0.7971* C   5 s( 22.35%)p 3.47( 77.62%)d 0.00(  0.04%)
                                            0.0003 -0.4727  0.0016  0.3880 -0.0057
                                            0.7369  0.0040  0.2861 -0.0265 -0.0121
                                           -0.0059 -0.0114  0.0060  0.0056
                ( 36.46%)   0.6038* H  18 s( 99.91%)p 0.00(  0.09%)
                                           -0.9995  0.0035 -0.0145 -0.0263 -0.0067
    13. (0.94868) BD ( 1) C   5 - H  19  
                ( 63.63%)   0.7977* C   5 s( 21.86%)p 3.57( 78.11%)d 0.00(  0.04%)
                                           -0.0008  0.4675  0.0012  0.0906 -0.0105
                                           -0.0876 -0.0240  0.8743 -0.0053 -0.0015
                                            0.0033  0.0006  0.0004  0.0189
                ( 36.37%)   0.6030* H  19 s( 99.90%)p 0.00(  0.10%)
                                            0.9995 -0.0038 -0.0023  0.0086 -0.0298
    14. (0.93787) BD ( 1) C   6 - C   7  
                ( 51.19%)   0.7155* C   6 s( 24.59%)p 3.06( 75.36%)d 0.00(  0.06%)
                                            0.0008  0.4958 -0.0054 -0.1174  0.0176
                                           -0.0264 -0.0483 -0.8581 -0.0077 -0.0024
                                            0.0074 -0.0097 -0.0002  0.0199
                ( 48.81%)   0.6987* C   7 s( 24.96%)p 3.00( 74.99%)d 0.00(  0.06%)
                                            0.0003  0.4994 -0.0118  0.1228  0.0050
                                           -0.3283 -0.0462  0.7903 -0.0136 -0.0019
                                            0.0043 -0.0066 -0.0006  0.0225
    15. (0.90929) BD ( 1) C   6 - C   9  
                ( 49.29%)   0.7021* C   6 s( 25.55%)p 2.91( 74.39%)d 0.00(  0.06%)
                                            0.0012  0.5054 -0.0110  0.3834  0.0243
                                            0.7399 -0.0252  0.2183  0.0230  0.0095
                                           -0.0001  0.0004 -0.0185 -0.0131
                ( 50.71%)   0.7121* C   9 s( 22.78%)p 3.39( 77.17%)d 0.00(  0.06%)
                                           -0.0003  0.4769 -0.0177 -0.2666  0.0281
                                           -0.8320 -0.0039  0.0787  0.0366  0.0156
                                            0.0031  0.0013 -0.0128 -0.0131
    16. (0.95682) BD ( 1) C   6 - H  20  
                ( 64.41%)   0.8026* C   6 s( 23.87%)p 3.19( 76.11%)d 0.00(  0.03%)
                                            0.0008 -0.4883 -0.0160 -0.5124  0.0108
                                            0.6667 -0.0029 -0.2321  0.0033  0.0132
                                           -0.0047  0.0039  0.0015  0.0063
                ( 35.59%)   0.5966* H  20 s( 99.90%)p 0.00(  0.10%)
                                           -0.9995  0.0056  0.0182 -0.0251  0.0085
    17. (0.97110) BD ( 1) C   7 - C   8  
                ( 48.43%)   0.6959* C   7 s( 24.64%)p 3.06( 75.31%)d 0.00(  0.06%)
                                            0.0001  0.4962 -0.0114 -0.1058 -0.0010
                                            0.8581  0.0079  0.0592 -0.0443 -0.0028
                                           -0.0010  0.0110 -0.0195 -0.0090
                ( 51.57%)   0.7182* C   8 s( 24.18%)p 3.13( 75.76%)d 0.00(  0.06%)
                                            0.0007  0.4917 -0.0069  0.0486  0.0054
                                           -0.7748  0.0237 -0.3901 -0.0461 -0.0014
                                           -0.0009  0.0090 -0.0195 -0.0099
    18. (0.98226) BD ( 1) C   7 - H  21  
                ( 63.04%)   0.7940* C   7 s( 24.82%)p 3.03( 75.15%)d 0.00(  0.04%)
                                           -0.0002  0.4980  0.0108  0.6917 -0.0256
                                           -0.1691 -0.0153 -0.4932 -0.0184 -0.0040
                                           -0.0134  0.0018  0.0125 -0.0034
                ( 36.96%)   0.6079* H  21 s( 99.91%)p 0.00(  0.09%)
                                            0.9995 -0.0020 -0.0218  0.0074  0.0201
    19. (0.99467) BD ( 1) C   7 - H  22  
                ( 62.12%)   0.7882* C   7 s( 25.28%)p 2.96( 74.69%)d 0.00(  0.03%)
                                           -0.0000  0.5027  0.0063 -0.7025  0.0267
                                           -0.3536 -0.0114 -0.3564 -0.0231  0.0102
                                            0.0090  0.0049  0.0097 -0.0056
                ( 37.88%)   0.6155* H  22 s( 99.91%)p 0.00(  0.09%)
                                            0.9995 -0.0028  0.0216  0.0144  0.0154
    20. (0.88766) BD ( 1) C   8 - C   9  
                ( 50.72%)   0.7121* C   8 s( 25.74%)p 2.88( 74.21%)d 0.00(  0.05%)
                                            0.0021  0.5072 -0.0121  0.5327  0.0117
                                            0.0167  0.0342  0.6757 -0.0122 -0.0031
                                            0.0146 -0.0111  0.0024  0.0109
                ( 49.28%)   0.7020* C   9 s( 21.79%)p 3.59( 78.15%)d 0.00(  0.05%)
                                            0.0000  0.4666 -0.0135 -0.4875  0.0228
                                            0.3641  0.0403 -0.6396  0.0085 -0.0055
                                            0.0186 -0.0081  0.0045  0.0093
    21. (0.89128) BD ( 1) C   8 - H  23  
                ( 66.48%)   0.8153* C   8 s( 21.86%)p 3.57( 78.12%)d 0.00(  0.02%)
                                           -0.0020  0.4673  0.0157  0.2747 -0.0030
                                            0.6062 -0.0093 -0.5815 -0.0031  0.0062
                                           -0.0050 -0.0099 -0.0034  0.0007
                ( 33.52%)   0.5790* H  23 s( 99.89%)p 0.00(  0.11%)
                                            0.9994 -0.0103 -0.0100 -0.0221  0.0231
    22. (0.98438) BD ( 1) C   9 - C  10  
                ( 52.93%)   0.7275* C   9 s( 27.01%)p 2.70( 72.95%)d 0.00(  0.04%)
                                            0.0001  0.5196  0.0083  0.8200  0.0060
                                            0.0132  0.0118 -0.2376  0.0187  0.0005
                                           -0.0113  0.0015  0.0163 -0.0068
                ( 47.07%)   0.6861* C  10 s( 29.91%)p 2.34( 70.05%)d 0.00(  0.05%)
                                            0.0006  0.5469 -0.0016 -0.8105  0.0010
                                           -0.0424 -0.0005  0.2045  0.0026  0.0018
                                           -0.0089 -0.0007  0.0172 -0.0088
    23. (0.98787) BD ( 1) C   9 - C  11  
                ( 52.09%)   0.7218* C   9 s( 28.21%)p 2.54( 71.75%)d 0.00(  0.04%)
                                            0.0000  0.5308  0.0193 -0.1332  0.0123
                                            0.4156  0.0063  0.7258  0.0045 -0.0020
                                           -0.0042  0.0151 -0.0018  0.0119
                ( 47.91%)   0.6922* C  11 s( 30.05%)p 2.33( 69.90%)d 0.00(  0.04%)
                                            0.0004  0.5482 -0.0005  0.0605 -0.0001
                                           -0.3996  0.0006 -0.7319 -0.0025 -0.0012
                                           -0.0016  0.0146 -0.0041  0.0138
    24. (0.99382) BD ( 1) C  10 - H  24  
                ( 61.50%)   0.7842* C  10 s( 23.77%)p 3.21( 76.19%)d 0.00(  0.04%)
                                           -0.0001  0.4875  0.0008  0.1606  0.0264
                                           -0.4120  0.0073 -0.7521  0.0043 -0.0026
                                           -0.0041  0.0143 -0.0040  0.0127
                ( 38.50%)   0.6205* H  24 s( 99.92%)p 0.00(  0.08%)
                                            0.9996 -0.0003 -0.0098  0.0125  0.0240
    25. (0.98227) BD ( 1) C  10 - H  25  
                ( 62.20%)   0.7887* C  10 s( 23.08%)p 3.33( 76.88%)d 0.00(  0.04%)
                                           -0.0001  0.4805  0.0004  0.2579  0.0213
                                            0.8329 -0.0071 -0.0893 -0.0070  0.0076
                                           -0.0002 -0.0030 -0.0151 -0.0097
                ( 37.80%)   0.6148* H  25 s( 99.91%)p 0.00(  0.09%)
                                            0.9996 -0.0016 -0.0115 -0.0267  0.0039
    26. (0.98323) BD ( 1) C  10 - H  26  
                ( 62.34%)   0.7895* C  10 s( 23.13%)p 3.32( 76.83%)d 0.00(  0.04%)
                                           -0.0000  0.4810  0.0020  0.4998  0.0178
                                           -0.3662  0.0028  0.6195 -0.0135 -0.0071
                                            0.0133 -0.0108  0.0011  0.0062
                ( 37.66%)   0.6137* H  26 s( 99.91%)p 0.00(  0.09%)
                                            0.9996 -0.0015 -0.0188  0.0120 -0.0190
    27. (0.99200) BD ( 1) C  11 - H  27  
                ( 60.44%)   0.7775* C  11 s( 23.77%)p 3.21( 76.19%)d 0.00(  0.04%)
                                            0.0000 -0.4875 -0.0001  0.8204 -0.0113
                                           -0.0007 -0.0127 -0.2966 -0.0247 -0.0005
                                            0.0111  0.0010 -0.0160  0.0073
                ( 39.56%)   0.6289* H  27 s( 99.93%)p 0.00(  0.07%)
                                           -0.9996  0.0008 -0.0229  0.0026  0.0137
    28. (0.98621) BD ( 1) C  11 - H  28  
                ( 62.48%)   0.7904* C  11 s( 22.90%)p 3.37( 77.06%)d 0.00(  0.04%)
                                            0.0000  0.4785  0.0005  0.2579 -0.0021
                                            0.8353  0.0012 -0.0765  0.0214  0.0094
                                           -0.0007 -0.0046 -0.0135 -0.0093
                ( 37.52%)   0.6126* H  28 s( 99.92%)p 0.00(  0.08%)
                                            0.9996 -0.0012 -0.0086 -0.0277  0.0005
    29. (0.97087) BD ( 1) C  11 - H  29  
                ( 62.94%)   0.7933* C  11 s( 23.18%)p 3.31( 76.78%)d 0.00(  0.04%)
                                           -0.0003  0.4815  0.0014  0.5060 -0.0084
                                           -0.3766  0.0149  0.6078  0.0134 -0.0090
                                            0.0133 -0.0102  0.0016  0.0024
                ( 37.06%)   0.6088* H  29 s( 99.91%)p 0.00(  0.09%)
                                            0.9996 -0.0022 -0.0167  0.0108 -0.0222
    30. (0.99960) CR ( 1) C   1           s(100.00%)p 0.00(  0.00%)
                                            1.0000 -0.0002 -0.0000 -0.0001  0.0000
                                            0.0006  0.0000 -0.0001  0.0000  0.0000
                                           -0.0000 -0.0000  0.0000  0.0000
    31. (0.99944) CR ( 1) C   2           s(100.00%)p 0.00(  0.00%)
                                            1.0000  0.0005 -0.0000 -0.0004 -0.0000
                                            0.0000  0.0000 -0.0004 -0.0000  0.0000
                                            0.0000  0.0000 -0.0000  0.0000
    32. (0.99943) CR ( 1) C   3           s(100.00%)p 0.00(  0.00%)
                                            1.0000  0.0005 -0.0000  0.0001 -0.0000
                                            0.0002 -0.0000  0.0005  0.0000 -0.0000
                                           -0.0000  0.0000 -0.0000  0.0000
    33. (0.99987) CR ( 1) O   4           s(100.00%)p 0.00(  0.00%)
                                            1.0000 -0.0001 -0.0000  0.0002  0.0000
                                           -0.0000 -0.0000  0.0000  0.0000  0.0000
                                            0.0000  0.0000  0.0000  0.0000
    34. (0.99951) CR ( 1) C   5           s(100.00%)p 0.00(  0.00%)
                                            1.0000 -0.0001 -0.0000 -0.0002  0.0000
                                           -0.0007 -0.0000  0.0009 -0.0000  0.0000
                                            0.0000  0.0000 -0.0000  0.0000
    35. (0.99944) CR ( 1) C   6           s(100.00%)p 0.00(  0.00%)
                                            1.0000 -0.0003  0.0000 -0.0005 -0.0000
                                           -0.0014  0.0000  0.0008 -0.0000 -0.0000
                                           -0.0000  0.0000  0.0000 -0.0000
    36. (0.99954) CR ( 1) C   7           s(100.00%)p 0.00(  0.00%)
                                            1.0000 -0.0001  0.0000  0.0001 -0.0000
                                           -0.0000  0.0000 -0.0004  0.0000  0.0000
                                           -0.0000  0.0000  0.0000 -0.0000
    37. (0.99939) CR ( 1) C   8           s(100.00%)p 0.00(  0.00%)
                                            1.0000 -0.0007  0.0001 -0.0003 -0.0000
                                            0.0016 -0.0001 -0.0024  0.0001  0.0000
                                           -0.0000 -0.0000 -0.0000 -0.0000
    38. (0.99943) CR ( 1) C   9           s(100.00%)p 0.00(  0.00%)
                                            1.0000  0.0001 -0.0000 -0.0001  0.0000
                                           -0.0002 -0.0000  0.0000  0.0000  0.0000
                                            0.0000  0.0000 -0.0000 -0.0000
    39. (0.99958) CR ( 1) C  10           s(100.00%)p 0.00(  0.00%)
                                            1.0000 -0.0002  0.0000  0.0005  0.0000
                                            0.0001 -0.0000 -0.0001 -0.0000 -0.0000
                                            0.0000  0.0000 -0.0000  0.0000
    40. (0.99956) CR ( 1) C  11           s(100.00%)p 0.00(  0.00%)
                                            1.0000 -0.0001  0.0000  0.0001 -0.0000
                                            0.0000  0.0000  0.0005  0.0000 -0.0000
                                            0.0000 -0.0000  0.0000 -0.0000
    41. (0.43054) LP*( 1) C   2           s( 19.13%)p 4.23( 80.84%)d 0.00(  0.03%)
                                           -0.0000  0.4374 -0.0019 -0.2050 -0.0149
                                           -0.5484  0.0059  0.6822  0.0038  0.0036
                                           -0.0049 -0.0146 -0.0042  0.0043
    42. (0.44721) LP*( 1) C   3           s( 21.48%)p 3.65( 78.50%)d 0.00(  0.02%)
                                            0.0000  0.4634 -0.0086  0.2321 -0.0207
                                            0.4684 -0.0086 -0.7149  0.0094  0.0030
                                            0.0029 -0.0103 -0.0026  0.0088
    43. (0.99004) LP ( 1) O   4           s( 46.23%)p 1.16( 53.74%)d 0.00(  0.04%)
                                            0.0001  0.6799 -0.0072 -0.1713 -0.0017
                                           -0.6830  0.0094 -0.2034  0.0032 -0.0082
                                            0.0005 -0.0058  0.0152  0.0046
    44. (0.72473) LP ( 2) O   4           s(  0.01%)p 1.00( 99.93%)d 0.00(  0.07%)
                                           -0.0000  0.0069  0.0031 -0.2445  0.0080
                                           -0.2134  0.0002  0.9453 -0.0160 -0.0078
                                            0.0061  0.0216  0.0035  0.0087
    45. (0.00181) RY*( 1) C   1           s(  0.46%)p99.99( 93.79%)d12.43(  5.75%)
                                           -0.0000  0.0055  0.0678  0.0182  0.9231
                                           -0.0005  0.1891 -0.0073 -0.2230 -0.1866
                                           -0.0738  0.0343  0.1238 -0.0267
    46. (0.00122) RY*( 2) C   1           s(  5.13%)p16.94( 86.90%)d 1.55(  7.97%)
                                           -0.0000  0.0127  0.2261  0.0014  0.2470
                                           -0.0019 -0.3548  0.0149  0.8258 -0.0769
                                           -0.0305 -0.2550 -0.0182 -0.0866
    47. (0.00038) RY*( 3) C   1           s( 41.26%)p 1.37( 56.59%)d 0.05(  2.15%)
                                            0.0000  0.0165  0.6421 -0.0030 -0.0007
                                            0.0164 -0.6329  0.0065 -0.4062  0.1010
                                           -0.0032  0.0820  0.0293  0.0608
    48. (0.00011) RY*( 4) C   1           s( 44.79%)p 0.98( 43.67%)d 0.26( 11.54%)
                                           -0.0000 -0.0180  0.6690  0.0011 -0.0847
                                           -0.0156  0.6207 -0.0071  0.2098  0.2237
                                            0.0271  0.2015  0.0255  0.1528
    49. (0.00003) RY*( 5) C   1           s(  2.90%)p 3.12(  9.05%)d30.38( 88.05%)
    50. (0.00000) RY*( 6) C   1           s(  0.11%)p 6.33(  0.68%)d99.99( 99.21%)
    51. (0.00001) RY*( 7) C   1           s(  2.25%)p 1.45(  3.25%)d41.99( 94.50%)
    52. (0.00000) RY*( 8) C   1           s(  1.28%)p 3.10(  3.98%)d73.80( 94.74%)
    53. (0.00000) RY*( 9) C   1           s(  1.91%)p 1.13(  2.16%)d50.22( 95.93%)
    54. (0.00251) RY*( 1) C   2           s( 15.10%)p 5.26( 79.45%)d 0.36(  5.45%)
                                           -0.0000  0.0115  0.3885 -0.0003  0.0219
                                           -0.0186 -0.8477 -0.0110 -0.2739 -0.1182
                                           -0.0321  0.0358 -0.1517 -0.1232
    55. (0.00177) RY*( 2) C   2           s(  0.67%)p99.99( 95.19%)d 6.23(  4.15%)
                                            0.0000  0.0288  0.0763  0.0158  0.7289
                                            0.0071 -0.1705  0.0079  0.6254  0.0900
                                            0.1675  0.0609  0.0016  0.0398
    56. (0.00135) RY*( 3) C   2           s(  0.19%)p99.99( 98.45%)d 7.00(  1.35%)
                                           -0.0000 -0.0070  0.0434 -0.0124  0.6692
                                           -0.0085  0.2696  0.0089 -0.6810 -0.0407
                                           -0.0935 -0.0115 -0.0454  0.0309
    57. (0.00074) RY*( 4) C   2           s( 78.69%)p 0.18( 14.55%)d 0.09(  6.76%)
                                           -0.0000 -0.0059  0.8871 -0.0035 -0.0741
                                           -0.0055  0.3469 -0.0076  0.1398 -0.0526
                                           -0.1643 -0.1446  0.1285 -0.0199
    58. (0.00031) RY*( 5) C   2           s(  0.07%)p 7.45(  0.54%)d99.99( 99.39%)
                                            0.0000 -0.0007  0.0269  0.0070 -0.0130
                                            0.0041  0.0444 -0.0072 -0.0558  0.4414
                                            0.3809 -0.6260 -0.3473 -0.3762
    59. (0.00021) RY*( 6) C   2           s(  0.67%)p 1.29(  0.87%)d99.99( 98.46%)
                                            0.0000  0.0003  0.0820  0.0053 -0.0377
                                            0.0008 -0.0538  0.0027 -0.0656  0.8661
                                           -0.3053  0.3615  0.0156  0.1018
    60. (0.00012) RY*( 7) C   2           s(  0.46%)p 3.13(  1.43%)d99.99( 98.12%)
                                           -0.0000  0.0005  0.0675  0.0179 -0.0572
                                           -0.0045  0.0759 -0.0093  0.0694 -0.0747
                                           -0.0572  0.0014 -0.7912  0.5885
    61. (0.00007) RY*( 8) C   2           s(  1.62%)p 3.11(  5.04%)d57.59( 93.34%)
    62. (0.00003) RY*( 9) C   2           s(  2.61%)p 1.74(  4.56%)d35.54( 92.83%)
    63. (0.00277) RY*( 1) C   3           s(  0.36%)p99.99( 96.57%)d 8.52(  3.07%)
                                           -0.0000 -0.0388  0.0458  0.0149 -0.3813
                                            0.0033 -0.9012  0.0021 -0.0891 -0.1121
                                            0.0143  0.0280  0.0860  0.0988
    64. (0.00156) RY*( 2) C   3           s(  1.00%)p77.72( 77.85%)d21.12( 21.15%)
                                           -0.0000 -0.0335  0.0943 -0.0047 -0.6933
                                            0.0133  0.2518  0.0122  0.4838 -0.0507
                                            0.3930 -0.0905 -0.1983  0.0838
    65. (0.00120) RY*( 3) C   3           s( 27.82%)p 1.53( 42.64%)d 1.06( 29.54%)
                                            0.0000  0.0002  0.5274  0.0172  0.3515
                                            0.0214 -0.1193  0.0104  0.5365 -0.2671
                                            0.0685 -0.1788  0.4159 -0.1202
    66. (0.00109) RY*( 4) C   3           s( 38.57%)p 1.07( 41.36%)d 0.52( 20.07%)
                                            0.0000 -0.0107  0.6210  0.0263 -0.3796
                                            0.0262  0.2093  0.0110 -0.4735  0.0125
                                           -0.2962 -0.1671  0.1083 -0.2705
    67. (0.00051) RY*( 5) C   3           s(  2.55%)p 6.52( 16.63%)d31.67( 80.82%)
                                           -0.0000 -0.0116  0.1593  0.0225  0.0342
                                            0.0061 -0.1971  0.0049  0.3546  0.7254
                                           -0.2360  0.1288 -0.2888 -0.3552
    68. (0.00034) RY*( 6) C   3           s( 26.31%)p 0.41( 10.68%)d 2.39( 63.01%)
                                            0.0000  0.0138  0.5127 -0.0016  0.2726
                                           -0.0033 -0.0718 -0.0067 -0.1650 -0.1204
                                            0.2881  0.2788 -0.6091  0.2897
    69. (0.00029) RY*( 7) C   3           s(  1.27%)p 3.89(  4.94%)d73.86( 93.79%)
                                            0.0000 -0.0060  0.1125  0.0475 -0.0101
                                            0.0115  0.0531  0.0124 -0.2097  0.4496
                                            0.5704  0.3683  0.5202  0.0641
    70. (0.00017) RY*( 8) C   3           s(  1.06%)p 0.51(  0.54%)d93.24( 98.41%)
                                           -0.0000  0.0058  0.1026 -0.0004  0.0662
                                           -0.0123 -0.0144  0.0104 -0.0232  0.4092
                                           -0.0744 -0.6062  0.0466  0.6644
    71. (0.00002) RY*( 9) C   3           s(  1.17%)p 7.78(  9.09%)d76.73( 89.74%)
    72. (0.00093) RY*( 1) O   4           s(  8.30%)p10.15( 84.23%)d 0.90(  7.47%)
                                           -0.0000  0.0058  0.2880  0.0012  0.3929
                                            0.0015 -0.3922 -0.0127 -0.7307 -0.1107
                                           -0.1139 -0.1329  0.1490 -0.0981
    73. (0.00065) RY*( 2) O   4           s(  7.36%)p11.19( 82.34%)d 1.40( 10.30%)
                                           -0.0000  0.0017  0.2713 -0.0034  0.0140
                                           -0.0026 -0.7260  0.0034  0.5442 -0.2445
                                            0.1578 -0.0112  0.1343  0.0135
    74. (0.00014) RY*( 3) O   4           s( 79.66%)p 0.22( 17.68%)d 0.03(  2.66%)
                                            0.0000 -0.0012  0.8925  0.0129  0.0481
                                           -0.0099  0.4032 -0.0019  0.1079  0.0112
                                            0.0626  0.0347 -0.1233  0.0781
    75. (0.00004) RY*( 4) O   4           s(  1.63%)p49.77( 81.28%)d10.46( 17.08%)
    76. (0.00000) RY*( 5) O   4           s(  2.42%)p 8.79( 21.31%)d31.48( 76.27%)
    77. (0.00001) RY*( 6) O   4           s(  0.40%)p10.54(  4.17%)d99.99( 95.44%)
    78. (0.00000) RY*( 7) O   4           s(  0.02%)p92.04(  1.98%)d99.99( 98.00%)
    79. (0.00000) RY*( 8) O   4           s(  0.11%)p46.32(  5.13%)d99.99( 94.75%)
    80. (0.00000) RY*( 9) O   4           s(  0.12%)p18.27(  2.13%)d99.99( 97.76%)
    81. (0.00285) RY*( 1) C   5           s(  1.82%)p51.93( 94.55%)d 1.99(  3.63%)
                                            0.0000 -0.0008  0.1349 -0.0056 -0.5405
                                           -0.0208 -0.3392 -0.0249 -0.7330 -0.0838
                                           -0.0246 -0.0541  0.0415  0.1549
    82. (0.00135) RY*( 2) C   5           s( 31.25%)p 2.16( 67.42%)d 0.04(  1.33%)
                                           -0.0000  0.0272  0.5584  0.0133  0.0117
                                           -0.0038  0.7753  0.0020 -0.2697  0.1055
                                            0.0124 -0.0058 -0.0203  0.0390
    83. (0.00117) RY*( 3) C   5           s(  0.19%)p99.99( 95.66%)d22.14(  4.15%)
                                            0.0000 -0.0147  0.0407  0.0209 -0.8193
                                           -0.0101  0.1657  0.0051  0.5072  0.0324
                                           -0.0012  0.0663  0.1402 -0.1282
    84. (0.00044) RY*( 4) C   5           s( 59.47%)p 0.44( 25.97%)d 0.24( 14.56%)
                                            0.0000 -0.0162  0.7710 -0.0043  0.1521
                                           -0.0017 -0.4280  0.0018  0.2309 -0.2560
                                           -0.0335  0.1376  0.2036 -0.1362
    85. (0.00017) RY*( 5) C   5           s(  0.00%)p 1.00(  0.94%)d99.99( 99.06%)
                                            0.0000  0.0000  0.0043  0.0032  0.0312
                                           -0.0036 -0.0417  0.0046 -0.0815  0.1759
                                            0.7074 -0.4353  0.3265 -0.4039
    86. (0.00008) RY*( 6) C   5           s(  0.96%)p 3.79(  3.65%)d98.88( 95.38%)
    87. (0.00002) RY*( 7) C   5           s(  5.22%)p 1.11(  5.82%)d17.05( 88.97%)
    88. (0.00001) RY*( 8) C   5           s(  0.83%)p 1.59(  1.32%)d99.99( 97.85%)
    89. (0.00001) RY*( 9) C   5           s(  0.38%)p12.28(  4.71%)d99.99( 94.91%)
    90. (0.00213) RY*( 1) C   6           s( 19.26%)p 3.73( 71.81%)d 0.46(  8.94%)
                                            0.0000 -0.0423  0.4368  0.0263  0.7161
                                           -0.0205 -0.3611  0.0022  0.2716  0.1976
                                           -0.1192  0.0772  0.1464  0.0933
    91. (0.00170) RY*( 2) C   6           s(  0.63%)p99.99( 95.01%)d 6.86(  4.35%)
                                           -0.0000  0.0244  0.0758 -0.0161  0.4259
                                            0.0106  0.3217  0.0118 -0.8154  0.0358
                                           -0.0690 -0.1482  0.0533 -0.1125
    92. (0.00082) RY*( 3) C   6           s( 21.73%)p 3.17( 68.91%)d 0.43(  9.36%)
                                           -0.0000  0.0375  0.4647 -0.0276  0.0492
                                            0.0173  0.7466 -0.0181  0.3576 -0.2653
                                            0.0155 -0.1137 -0.0535  0.0846
    93. (0.00047) RY*( 4) C   6           s( 41.43%)p 0.65( 26.88%)d 0.77( 31.70%)
                                           -0.0000 -0.0083  0.6436 -0.0067 -0.3823
                                            0.0141 -0.3090  0.0021 -0.1640  0.1191
                                            0.0786 -0.4320 -0.2160 -0.2517
    94. (0.00032) RY*( 5) C   6           s(  4.34%)p 0.48(  2.08%)d21.55( 93.58%)
                                           -0.0000  0.0134  0.2080 -0.0070 -0.0890
                                            0.0080  0.1017 -0.0110 -0.0475  0.1774
                                            0.5732  0.5406  0.3552 -0.3967
    95. (0.00018) RY*( 6) C   6           s( 12.42%)p 1.32( 16.41%)d 5.73( 71.17%)
                                           -0.0000  0.0074  0.3523  0.0052 -0.2683
                                            0.0211 -0.1216  0.0031 -0.2773 -0.3229
                                           -0.4193  0.5655  0.0668  0.3276
    96. (0.00007) RY*( 7) C   6           s(  0.13%)p28.62(  3.78%)d99.99( 96.08%)
    97. (0.00006) RY*( 8) C   6           s(  0.15%)p48.53(  7.39%)d99.99( 92.46%)
    98. (0.00003) RY*( 9) C   6           s(  0.33%)p22.48(  7.49%)d99.99( 92.17%)
    99. (0.00285) RY*( 1) C   7           s(  3.59%)p24.70( 88.63%)d 2.17(  7.78%)
                                           -0.0000  0.0044  0.1894 -0.0403 -0.9303
                                           -0.0000 -0.1086  0.0081  0.0858 -0.1374
                                           -0.2096 -0.1135  0.0340 -0.0309
   100. (0.00141) RY*( 2) C   7           s( 19.81%)p 3.24( 64.15%)d 0.81( 16.04%)
                                           -0.0000  0.0464  0.4426  0.0015  0.0379
                                            0.0099  0.4062  0.0165  0.6890  0.1189
                                            0.0449  0.3437  0.1226  0.1056
   101. (0.00043) RY*( 3) C   7           s( 50.46%)p 0.76( 38.13%)d 0.23( 11.41%)
                                            0.0000 -0.0151  0.7102  0.0026  0.2076
                                            0.0256 -0.5809 -0.0030  0.0095  0.1227
                                            0.0924 -0.2554 -0.0659 -0.1445
   102. (0.00031) RY*( 4) C   7           s( 22.62%)p 3.29( 74.32%)d 0.14(  3.06%)
                                           -0.0000 -0.0107  0.4754  0.0081 -0.0505
                                           -0.0257  0.5806  0.0255 -0.6342 -0.0564
                                            0.1532 -0.0199  0.0370 -0.0469
   103. (0.00011) RY*( 5) C   7           s(  0.00%)p 1.00(  3.21%)d30.12( 96.79%)
                                           -0.0000  0.0033  0.0008  0.0005  0.0024
                                           -0.0053  0.1708  0.0031 -0.0539  0.7424
                                           -0.5329 -0.2445 -0.2296  0.1422
   104. (0.00007) RY*( 6) C   7           s(  0.39%)p59.60( 23.40%)d99.99( 76.21%)
   105. (0.00002) RY*( 7) C   7           s(  1.28%)p 0.24(  0.30%)d76.81( 98.42%)
   106. (0.00002) RY*( 8) C   7           s(  0.63%)p 0.88(  0.55%)d99.99( 98.82%)
   107. (0.00001) RY*( 9) C   7           s(  1.53%)p 4.68(  7.17%)d59.59( 91.30%)
   108. (0.00269) RY*( 1) C   8           s( 19.95%)p 3.84( 76.67%)d 0.17(  3.38%)
                                            0.0000 -0.0296  0.4456  0.0058  0.0679
                                            0.0111  0.8699 -0.0154  0.0707 -0.0631
                                           -0.0171  0.1702 -0.0211 -0.0126
   109. (0.00168) RY*( 2) C   8           s( 19.49%)p 3.77( 73.52%)d 0.36(  7.00%)
                                           -0.0000 -0.0059  0.4414  0.0024  0.7797
                                           -0.0019 -0.2616  0.0063 -0.2425 -0.0764
                                            0.0185 -0.0442  0.1887 -0.1620
   110. (0.00092) RY*( 3) C   8           s( 25.99%)p 2.16( 56.23%)d 0.68( 17.78%)
                                           -0.0000  0.0418  0.5081 -0.0132 -0.1274
                                           -0.0327 -0.2623  0.0143  0.6898 -0.1253
                                           -0.0950 -0.3011 -0.2497  0.0014
   111. (0.00064) RY*( 4) C   8           s( 20.71%)p 2.97( 61.57%)d 0.86( 17.72%)
                                            0.0000 -0.0214  0.4545  0.0086 -0.5192
                                            0.0034 -0.0968  0.0110 -0.5802 -0.1339
                                            0.2722 -0.2806 -0.0136 -0.0794
   112. (0.00030) RY*( 5) C   8           s( 10.16%)p 0.65(  6.56%)d 8.20( 83.28%)
                                           -0.0000  0.0185  0.3182 -0.0008 -0.1496
                                           -0.0159 -0.1719  0.0066  0.1158  0.6872
                                            0.1999  0.3952  0.3336  0.2303
   113. (0.00019) RY*( 6) C   8           s(  3.10%)p 2.73(  8.48%)d28.49( 88.42%)
                                           -0.0000  0.0043  0.1761  0.0158 -0.1731
                                           -0.0028 -0.1841  0.0104 -0.1435 -0.3970
                                           -0.6309  0.4426  0.1518  0.3311
   114. (0.00004) RY*( 7) C   8           s(  0.15%)p34.80(  5.10%)d99.99( 94.75%)
   115. (0.00005) RY*( 8) C   8           s(  0.76%)p 8.73(  6.62%)d99.99( 92.62%)
   116. (0.00004) RY*( 9) C   8           s(  0.04%)p99.99(  5.07%)d99.99( 94.88%)
   117. (0.00238) RY*( 1) C   9           s(  5.91%)p14.99( 88.61%)d 0.93(  5.48%)
                                            0.0000 -0.0023  0.2431 -0.0170 -0.6915
                                            0.0002  0.2375  0.0021  0.5926 -0.0114
                                           -0.0886 -0.0993  0.1321 -0.1397
   118. (0.00160) RY*( 2) C   9           s(  1.43%)p62.38( 89.21%)d 6.55(  9.36%)
                                            0.0000  0.0490  0.1091 -0.0158 -0.6183
                                           -0.0133 -0.4736 -0.0212 -0.5336  0.1097
                                            0.0708  0.2456  0.1122  0.0606
   119. (0.00094) RY*( 3) C   9           s( 70.50%)p 0.11(  7.48%)d 0.31( 22.02%)
                                            0.0000 -0.0150  0.8395 -0.0053  0.2572
                                           -0.0148  0.0253 -0.0193  0.0860  0.0960
                                            0.1466  0.3722 -0.0056  0.2257
   120. (0.00082) RY*( 4) C   9           s(  0.36%)p99.99( 95.29%)d11.97(  4.34%)
                                            0.0000  0.0005  0.0602  0.0047 -0.1439
                                           -0.0292  0.8132  0.0141 -0.5194 -0.0101
                                            0.0054  0.1218 -0.0656 -0.1554
   121. (0.00032) RY*( 5) C   9           s(  0.46%)p 1.69(  0.78%)d99.99( 98.76%)
                                            0.0000  0.0055  0.0677 -0.0143 -0.0026
                                           -0.0193  0.0007 -0.0096 -0.0844 -0.5761
                                           -0.7144  0.0920  0.1401  0.3424
   122. (0.00027) RY*( 6) C   9           s(  0.05%)p 2.34(  0.11%)d99.99( 99.84%)
                                           -0.0000 -0.0011  0.0221 -0.0067  0.0162
                                            0.0132  0.0149 -0.0109 -0.0180  0.7551
                                           -0.6110 -0.0696 -0.2049  0.0896
   123. (0.00024) RY*( 7) C   9           s(  0.59%)p 6.80(  4.05%)d99.99( 95.36%)
                                            0.0000  0.0031  0.0771  0.0051 -0.0424
                                           -0.0214  0.1379  0.0142 -0.1377  0.1302
                                            0.2100 -0.6115  0.3592  0.6242
   124. (0.00015) RY*( 8) C   9           s( 14.11%)p 0.73( 10.34%)d 5.35( 75.54%)
                                            0.0000  0.0079  0.3756 -0.0174  0.1772
                                            0.0011 -0.1569 -0.0007 -0.2171 -0.0378
                                           -0.1906 -0.4417  0.3701 -0.6210
   125. (0.00013) RY*( 9) C   9           s(  6.79%)p 0.61(  4.11%)d13.12( 89.10%)
                                            0.0000  0.0173  0.2600  0.0066 -0.1331
                                           -0.0005 -0.1081 -0.0079 -0.1078 -0.2404
                                            0.0312 -0.4404 -0.7985  0.0267
   126. (0.00225) RY*( 1) C  10           s(  0.24%)p99.99( 96.13%)d15.40(  3.63%)
                                           -0.0000  0.0012  0.0486 -0.0050 -0.1751
                                           -0.0095 -0.5459 -0.0147 -0.7952  0.0887
                                            0.1331 -0.0637  0.0072 -0.0816
   127. (0.00154) RY*( 2) C  10           s(  0.40%)p99.99( 93.20%)d16.05(  6.40%)
                                           -0.0000  0.0026  0.0631 -0.0032 -0.2129
                                            0.0101  0.7989 -0.0070 -0.4983 -0.1975
                                            0.1333  0.0225  0.0819 -0.0012
   128. (0.00084) RY*( 3) C  10           s( 64.25%)p 0.54( 34.48%)d 0.02(  1.26%)
                                            0.0000  0.0185  0.8014  0.0089 -0.5462
                                            0.0012 -0.0776 -0.0020  0.2009 -0.0224
                                           -0.0443  0.0498 -0.0531  0.0697
   129. (0.00010) RY*( 4) C  10           s( 32.36%)p 2.02( 65.38%)d 0.07(  2.26%)
   130. (0.00001) RY*( 5) C  10           s(  0.21%)p22.77(  4.70%)d99.99( 95.09%)
   131. (0.00001) RY*( 6) C  10           s(  0.09%)p41.90(  3.71%)d99.99( 96.21%)
   132. (0.00000) RY*( 7) C  10           s(  0.45%)p 1.11(  0.50%)d99.99( 99.06%)
   133. (0.00001) RY*( 8) C  10           s(  0.87%)p 1.16(  1.01%)d99.99( 98.11%)
   134. (0.00001) RY*( 9) C  10           s(  1.25%)p 0.76(  0.94%)d78.54( 97.81%)
   135. (0.00194) RY*( 1) C  11           s(  1.14%)p81.53( 93.08%)d 5.06(  5.77%)
                                           -0.0000 -0.0004  0.1069  0.0172  0.9405
                                            0.0018  0.1888  0.0001 -0.1019 -0.0846
                                           -0.2019 -0.0143  0.0979 -0.0007
   136. (0.00135) RY*( 2) C  11           s(  0.49%)p99.99( 94.18%)d10.94(  5.34%)
                                           -0.0000 -0.0004  0.0698  0.0052  0.2079
                                           -0.0138 -0.8354  0.0048  0.4477  0.0077
                                           -0.0613  0.0995 -0.1028 -0.1705
   137. (0.00069) RY*( 3) C  11           s( 56.10%)p 0.77( 43.35%)d 0.01(  0.55%)
                                           -0.0000  0.0197  0.7488 -0.0064 -0.0991
                                            0.0064 -0.2786  0.0102 -0.5881  0.0103
                                           -0.0079 -0.0374  0.0475 -0.0406
   138. (0.00010) RY*( 4) C  11           s( 39.06%)p 1.48( 57.98%)d 0.08(  2.96%)
                                           -0.0000 -0.0236  0.6246  0.0072 -0.1055
                                           -0.0083  0.3883 -0.0183  0.6461 -0.0201
                                           -0.0739 -0.0459  0.0766 -0.1256
   139. (0.00001) RY*( 5) C  11           s(  0.02%)p32.25(  0.80%)d99.99( 99.18%)
   140. (0.00001) RY*( 6) C  11           s(  0.71%)p 6.13(  4.38%)d99.99( 94.91%)
   141. (0.00001) RY*( 7) C  11           s(  0.26%)p 4.44(  1.17%)d99.99( 98.56%)
   142. (0.00000) RY*( 8) C  11           s(  0.77%)p 2.66(  2.04%)d99.99( 97.19%)
   143. (0.00001) RY*( 9) C  11           s(  1.53%)p 2.02(  3.09%)d62.26( 95.38%)
   144. (0.00059) RY*( 1) H  12           s( 98.49%)p 0.02(  1.51%)
                                            0.0045  0.9924  0.0463  0.0743  0.0865
   145. (0.00010) RY*( 2) H  12           s(  0.00%)p 1.00(100.00%)
   146. (0.00007) RY*( 3) H  12           s(  0.00%)p 1.00(100.00%)
   147. (0.00002) RY*( 4) H  12           s(  1.59%)p61.78( 98.41%)
   148. (0.00049) RY*( 1) H  13           s( 97.94%)p 0.02(  2.06%)
                                            0.0056  0.9896  0.0586  0.0827 -0.1015
   149. (0.00009) RY*( 2) H  13           s(  0.06%)p99.99( 99.94%)
   150. (0.00006) RY*( 3) H  13           s(  0.20%)p99.99( 99.80%)
   151. (0.00002) RY*( 4) H  13           s(  1.89%)p51.85( 98.11%)
   152. (0.00090) RY*( 1) H  14           s( 99.22%)p 0.01(  0.78%)
                                            0.0031  0.9961 -0.0744 -0.0120  0.0459
   153. (0.00010) RY*( 2) H  14           s(  0.11%)p99.99( 99.89%)
   154. (0.00007) RY*( 3) H  14           s(  0.13%)p99.99( 99.87%)
   155. (0.00002) RY*( 4) H  14           s(  0.62%)p99.99( 99.38%)
   156. (0.00162) RY*( 1) H  15           s( 99.43%)p 0.01(  0.57%)
                                            0.0102  0.9971 -0.0178 -0.0706 -0.0192
   157. (0.00006) RY*( 2) H  15           s(  0.00%)p 1.00(100.00%)
   158. (0.00007) RY*( 3) H  15           s(  0.43%)p99.99( 99.57%)
   159. (0.00002) RY*( 4) H  15           s(  0.24%)p99.99( 99.76%)
   160. (0.00101) RY*( 1) H  16           s( 99.30%)p 0.01(  0.70%)
                                            0.0044  0.9965 -0.0443  0.0658 -0.0275
   161. (0.00009) RY*( 2) H  16           s(  0.29%)p99.99( 99.71%)
   162. (0.00006) RY*( 3) H  16           s(  0.35%)p99.99( 99.65%)
   163. (0.00003) RY*( 4) H  16           s(  0.16%)p99.99( 99.84%)
   164. (0.00074) RY*( 1) H  17           s( 60.97%)p 0.64( 39.03%)
                                            0.0099  0.7808 -0.4764 -0.2955  0.2757
   165. (0.00057) RY*( 2) H  17           s(  1.90%)p51.70( 98.10%)
                                            0.0065  0.1376 -0.1694 -0.2447 -0.9447
   166. (0.00043) RY*( 3) H  17           s( 33.72%)p 1.97( 66.28%)
                                            0.0110  0.5806  0.4456  0.6607 -0.1664
   167. (0.00001) RY*( 4) H  17           s(  3.87%)p24.84( 96.13%)
   168. (0.00125) RY*( 1) H  18           s( 99.58%)p 0.00(  0.42%)
                                            0.0054  0.9979 -0.0169 -0.0524 -0.0345
   169. (0.00008) RY*( 2) H  18           s(  0.03%)p99.99( 99.97%)
   170. (0.00006) RY*( 3) H  18           s(  0.08%)p99.99( 99.92%)
   171. (0.00002) RY*( 4) H  18           s(  0.41%)p99.99( 99.59%)
   172. (0.00074) RY*( 1) H  19           s( 98.89%)p 0.01(  1.11%)
                                            0.0058  0.9944  0.0402  0.0556  0.0799
   173. (0.00008) RY*( 2) H  19           s(  0.13%)p99.99( 99.87%)
   174. (0.00007) RY*( 3) H  19           s(  0.62%)p99.99( 99.38%)
   175. (0.00002) RY*( 4) H  19           s(  0.46%)p99.99( 99.54%)
   176. (0.00105) RY*( 1) H  20           s( 99.94%)p 0.00(  0.06%)
                                            0.0056  0.9997  0.0125 -0.0017 -0.0217
   177. (0.00005) RY*( 2) H  20           s(  0.03%)p99.99( 99.97%)
   178. (0.00005) RY*( 3) H  20           s(  0.04%)p99.99( 99.96%)
   179. (0.00002) RY*( 4) H  20           s(  0.10%)p99.99( 99.90%)
   180. (0.00062) RY*( 1) H  21           s( 99.00%)p 0.01(  1.00%)
                                            0.0035  0.9950  0.0954  0.0169  0.0246
   181. (0.00008) RY*( 2) H  21           s(  0.87%)p99.99( 99.13%)
   182. (0.00006) RY*( 3) H  21           s(  0.10%)p99.99( 99.90%)
   183. (0.00002) RY*( 4) H  21           s(  0.12%)p99.99( 99.88%)
   184. (0.00111) RY*( 1) H  22           s( 99.72%)p 0.00(  0.28%)
                                            0.0035  0.9986 -0.0479 -0.0042  0.0211
   185. (0.00007) RY*( 2) H  22           s(  0.24%)p99.99( 99.76%)
   186. (0.00005) RY*( 3) H  22           s(  0.04%)p99.99( 99.96%)
   187. (0.00002) RY*( 4) H  22           s(  0.09%)p99.99( 99.91%)
   188. (0.00072) RY*( 1) H  23           s( 99.86%)p 0.00(  0.14%)
                                            0.0099  0.9993  0.0254 -0.0031  0.0272
   189. (0.00006) RY*( 2) H  23           s(  0.08%)p99.99( 99.92%)
   190. (0.00006) RY*( 3) H  23           s(  0.04%)p99.99( 99.96%)
   191. (0.00002) RY*( 4) H  23           s(  0.13%)p99.99( 99.87%)
   192. (0.00051) RY*( 1) H  24           s( 98.04%)p 0.02(  1.96%)
                                            0.0039  0.9901 -0.0214 -0.0605 -0.1244
   193. (0.00010) RY*( 2) H  24           s(  0.02%)p99.99( 99.98%)
   194. (0.00008) RY*( 3) H  24           s(  0.73%)p99.99( 99.27%)
   195. (0.00002) RY*( 4) H  24           s(  1.29%)p76.68( 98.71%)
   196. (0.00059) RY*( 1) H  25           s( 98.20%)p 0.02(  1.80%)
                                            0.0054  0.9910  0.0637  0.1177  0.0064
   197. (0.00010) RY*( 2) H  25           s(  0.05%)p99.99( 99.95%)
   198. (0.00007) RY*( 3) H  25           s(  0.02%)p99.99( 99.98%)
   199. (0.00002) RY*( 4) H  25           s(  1.82%)p54.08( 98.18%)
   200. (0.00057) RY*( 1) H  26           s( 98.07%)p 0.02(  1.93%)
                                            0.0054  0.9903  0.1039 -0.0214  0.0898
   201. (0.00010) RY*( 2) H  26           s(  0.08%)p99.99( 99.92%)
   202. (0.00007) RY*( 3) H  26           s(  0.00%)p 1.00(100.00%)
   203. (0.00002) RY*( 4) H  26           s(  1.94%)p50.57( 98.06%)
   204. (0.00085) RY*( 1) H  27           s( 99.18%)p 0.01(  0.82%)
                                            0.0028  0.9959 -0.0886  0.0187 -0.0045
   205. (0.00010) RY*( 2) H  27           s(  0.01%)p 1.00( 99.99%)
   206. (0.00010) RY*( 3) H  27           s(  0.42%)p99.99( 99.58%)
   207. (0.00003) RY*( 4) H  27           s(  0.47%)p99.99( 99.53%)
   208. (0.00058) RY*( 1) H  28           s( 97.97%)p 0.02(  2.03%)
                                            0.0051  0.9898  0.0610  0.1215  0.0429
   209. (0.00010) RY*( 2) H  28           s(  0.06%)p99.99( 99.94%)
   210. (0.00007) RY*( 3) H  28           s(  0.02%)p99.99( 99.98%)
   211. (0.00002) RY*( 4) H  28           s(  2.04%)p48.13( 97.96%)
   212. (0.00061) RY*( 1) H  29           s( 98.15%)p 0.02(  1.85%)
                                            0.0060  0.9907  0.0976 -0.0096  0.0944
   213. (0.00010) RY*( 2) H  29           s(  0.16%)p99.99( 99.84%)
                                            0.0008  0.0396 -0.7188 -0.6426  0.2623
   214. (0.00007) RY*( 3) H  29           s(  0.00%)p 1.00(100.00%)
   215. (0.00002) RY*( 4) H  29           s(  1.78%)p55.03( 98.22%)
   216. (0.00682) BD*( 1) C   1 - C   2  
                ( 52.72%)   0.7261* C   1 s( 29.39%)p 2.40( 70.56%)d 0.00(  0.05%)
                                           -0.0006 -0.5421 -0.0024 -0.1656  0.0090
                                            0.8051  0.0042  0.1728  0.0075  0.0065
                                            0.0014 -0.0057  0.0170  0.0103
                ( 47.28%)  -0.6876* C   2 s( 29.07%)p 2.44( 70.89%)d 0.00(  0.04%)
                                            0.0002 -0.5390 -0.0127  0.1717  0.0121
                                           -0.7891 -0.0033 -0.2371  0.0175  0.0069
                                            0.0030 -0.0085  0.0148  0.0074
   217. (0.00363) BD*( 1) C   1 - H  12  
                ( 38.39%)   0.6196* C   1 s( 23.61%)p 3.23( 76.35%)d 0.00(  0.04%)
                                           -0.0001 -0.4859  0.0040 -0.4566  0.0096
                                           -0.2721 -0.0242 -0.6931  0.0014 -0.0052
                                           -0.0149 -0.0070 -0.0041 -0.0094
                ( 61.61%)  -0.7849* H  12 s( 99.92%)p 0.00(  0.08%)
                                           -0.9996  0.0010  0.0134  0.0122  0.0222
   218. (0.00224) BD*( 1) C   1 - H  13  
                ( 37.39%)   0.6115* C   1 s( 23.81%)p 3.20( 76.15%)d 0.00(  0.04%)
                                            0.0002 -0.4880 -0.0020 -0.1994  0.0106
                                           -0.5144 -0.0132  0.6758 -0.0103 -0.0044
                                            0.0067  0.0146  0.0035 -0.0094
                ( 62.61%)  -0.7913* H  13 s( 99.91%)p 0.00(  0.09%)
                                           -0.9996  0.0015  0.0048  0.0208 -0.0209
   219. (0.00272) BD*( 1) C   1 - H  14  
                ( 38.59%)   0.6212* C   1 s( 23.10%)p 3.33( 76.86%)d 0.00(  0.04%)
                                           -0.0000  0.4807  0.0010 -0.8506  0.0066
                                            0.1098  0.0233  0.1798 -0.0021 -0.0022
                                           -0.0071  0.0002  0.0168 -0.0088
                ( 61.41%)  -0.7837* H  14 s( 99.92%)p 0.00(  0.08%)
                                            0.9996 -0.0010  0.0270 -0.0091 -0.0053
   220. (0.01495) BD*( 1) C   2 - C   8  
                ( 49.47%)   0.7033* C   2 s( 27.30%)p 2.66( 72.65%)d 0.00(  0.04%)
                                           -0.0000  0.5225 -0.0034  0.8221 -0.0083
                                           -0.1225  0.0172 -0.1864 -0.0231 -0.0070
                                           -0.0061  0.0008  0.0163 -0.0087
                ( 50.53%)  -0.7109* C   8 s( 27.88%)p 2.58( 72.07%)d 0.00(  0.05%)
                                            0.0004  0.5280  0.0012 -0.7984 -0.0021
                                            0.1730  0.0272  0.2272 -0.0314 -0.0035
                                           -0.0120 -0.0007  0.0164 -0.0083
   221. (0.00900) BD*( 1) C   2 - H  15  
                ( 35.73%)   0.5977* C   2 s( 24.41%)p 3.09( 75.55%)d 0.00(  0.04%)
                                           -0.0007  0.4940 -0.0077 -0.5017 -0.0006
                                           -0.2464  0.0139 -0.6655  0.0005  0.0077
                                            0.0139  0.0068  0.0039  0.0090
                ( 64.27%)  -0.8017* H  15 s( 99.90%)p 0.00(  0.10%)
                                            0.9995 -0.0091  0.0156  0.0050  0.0270
   222. (0.01550) BD*( 1) C   3 - O   4  
                ( 68.05%)   0.8249* C   3 s( 19.02%)p 4.24( 80.68%)d 0.02(  0.30%)
                                            0.0000  0.4340  0.0419 -0.8114 -0.0318
                                           -0.3288 -0.0206 -0.1971  0.0009  0.0299
                                            0.0186  0.0078  0.0348 -0.0227
                ( 31.95%)  -0.5653* O   4 s( 33.50%)p 1.98( 66.42%)d 0.00(  0.07%)
                                           -0.0001  0.5788 -0.0016  0.7042 -0.0029
                                            0.3244 -0.0066  0.2512  0.0004  0.0196
                                            0.0089  0.0078  0.0040 -0.0141
   223. (0.01275) BD*( 1) C   3 - C   5  
                ( 48.97%)   0.6998* C   3 s( 30.66%)p 2.26( 69.29%)d 0.00(  0.04%)
                                            0.0003 -0.5537 -0.0020 -0.5259  0.0298
                                            0.6340  0.0057 -0.1152 -0.0142  0.0164
                                           -0.0004  0.0062  0.0057  0.0101
                ( 51.03%)  -0.7144* C   5 s( 26.61%)p 2.76( 73.34%)d 0.00(  0.05%)
                                           -0.0005 -0.5158 -0.0059  0.5174  0.0258
                                           -0.6638  0.0030  0.1559 -0.0115  0.0166
                                           -0.0057  0.0083  0.0058  0.0086
   224. (0.01190) BD*( 1) C   3 - H  16  
                ( 36.45%)   0.6037* C   3 s( 28.73%)p 2.48( 71.22%)d 0.00(  0.04%)
                                            0.0007 -0.5358  0.0158  0.0845  0.0127
                                           -0.5184  0.0158 -0.6602 -0.0023  0.0018
                                            0.0082 -0.0132  0.0078 -0.0107
                ( 63.55%)  -0.7972* H  16 s( 99.90%)p 0.00(  0.10%)
                                           -0.9995  0.0042 -0.0029  0.0130  0.0284
   225. (0.00367) BD*( 1) O   4 - H  17  
                ( 25.67%)   0.5067* O   4 s( 20.24%)p 3.94( 79.67%)d 0.00(  0.09%)
                                           -0.0002 -0.4496 -0.0166  0.6429  0.0342
                                           -0.6175 -0.0050  0.0301  0.0084  0.0213
                                           -0.0005 -0.0001  0.0158  0.0142
                ( 74.33%)  -0.8621* H  17 s( 99.54%)p 0.00(  0.46%)
                                           -0.9977  0.0029 -0.0494  0.0450 -0.0093
   226. (0.00957) BD*( 1) C   5 - C   6  
                ( 50.06%)   0.7075* C   5 s( 29.06%)p 2.44( 70.90%)d 0.00(  0.04%)
                                            0.0006  0.5390 -0.0033  0.7565  0.0086
                                            0.0870 -0.0257 -0.3583  0.0083  0.0068
                                           -0.0133 -0.0042  0.0120 -0.0034
                ( 49.94%)  -0.7067* C   6 s( 25.56%)p 2.91( 74.39%)d 0.00(  0.05%)
                                           -0.0007  0.5056 -0.0029 -0.7579  0.0153
                                           -0.0735 -0.0508  0.4007  0.0253  0.0002
                                           -0.0140  0.0019  0.0178 -0.0049
   227. (0.00605) BD*( 1) C   5 - H  18  
                ( 36.46%)   0.6038* C   5 s( 22.35%)p 3.47( 77.62%)d 0.00(  0.04%)
                                           -0.0003  0.4727 -0.0016 -0.3880  0.0057
                                           -0.7369 -0.0040 -0.2861  0.0265  0.0121
                                            0.0059  0.0114 -0.0060 -0.0056
                ( 63.54%)  -0.7971* H  18 s( 99.91%)p 0.00(  0.09%)
                                            0.9995 -0.0035  0.0145  0.0263  0.0067
   228. (0.00564) BD*( 1) C   5 - H  19  
                ( 36.37%)   0.6030* C   5 s( 21.86%)p 3.57( 78.11%)d 0.00(  0.04%)
                                            0.0008 -0.4675 -0.0012 -0.0906  0.0105
                                            0.0876  0.0240 -0.8743  0.0053  0.0015
                                           -0.0033 -0.0006 -0.0004 -0.0189
                ( 63.63%)  -0.7977* H  19 s( 99.90%)p 0.00(  0.10%)
                                           -0.9995  0.0038  0.0023 -0.0086  0.0298
   229. (0.00601) BD*( 1) C   6 - C   7  
                ( 48.81%)   0.6987* C   6 s( 24.59%)p 3.06( 75.36%)d 0.00(  0.06%)
                                           -0.0008 -0.4958  0.0054  0.1174 -0.0176
                                            0.0264  0.0483  0.8581  0.0077  0.0024
                                           -0.0074  0.0097  0.0002 -0.0199
                ( 51.19%)  -0.7155* C   7 s( 24.96%)p 3.00( 74.99%)d 0.00(  0.06%)
                                           -0.0003 -0.4994  0.0118 -0.1228 -0.0050
                                            0.3283  0.0462 -0.7903  0.0136  0.0019
                                           -0.0043  0.0066  0.0006 -0.0225
   230. (0.01817) BD*( 1) C   6 - C   9  
                ( 50.71%)   0.7121* C   6 s( 25.55%)p 2.91( 74.39%)d 0.00(  0.06%)
                                            0.0012  0.5054 -0.0110  0.3834  0.0243
                                            0.7399 -0.0252  0.2183  0.0230  0.0095
                                           -0.0001  0.0004 -0.0185 -0.0131
                ( 49.29%)  -0.7021* C   9 s( 22.78%)p 3.39( 77.17%)d 0.00(  0.06%)
                                           -0.0003  0.4769 -0.0177 -0.2666  0.0281
                                           -0.8320 -0.0039  0.0787  0.0366  0.0156
                                            0.0031  0.0013 -0.0128 -0.0131
   231. (0.01146) BD*( 1) C   6 - H  20  
                ( 35.59%)   0.5966* C   6 s( 23.87%)p 3.19( 76.11%)d 0.00(  0.03%)
                                           -0.0008  0.4883  0.0160  0.5124 -0.0108
                                           -0.6667  0.0029  0.2321 -0.0033 -0.0132
                                            0.0047 -0.0039 -0.0015 -0.0063
                ( 64.41%)  -0.8026* H  20 s( 99.90%)p 0.00(  0.10%)
                                            0.9995 -0.0056 -0.0182  0.0251 -0.0085
   232. (0.00489) BD*( 1) C   7 - C   8  
                ( 51.57%)   0.7182* C   7 s( 24.64%)p 3.06( 75.31%)d 0.00(  0.06%)
                                            0.0001  0.4962 -0.0114 -0.1058 -0.0010
                                            0.8581  0.0079  0.0592 -0.0443 -0.0028
                                           -0.0010  0.0110 -0.0195 -0.0090
                ( 48.43%)  -0.6959* C   8 s( 24.18%)p 3.13( 75.76%)d 0.00(  0.06%)
                                            0.0007  0.4917 -0.0069  0.0486  0.0054
                                           -0.7748  0.0237 -0.3901 -0.0461 -0.0014
                                           -0.0009  0.0090 -0.0195 -0.0099
   233. (0.00534) BD*( 1) C   7 - H  21  
                ( 36.96%)   0.6079* C   7 s( 24.82%)p 3.03( 75.15%)d 0.00(  0.04%)
                                            0.0002 -0.4980 -0.0108 -0.6917  0.0256
                                            0.1691  0.0153  0.4932  0.0184  0.0040
                                            0.0134 -0.0018 -0.0125  0.0034
                ( 63.04%)  -0.7940* H  21 s( 99.91%)p 0.00(  0.09%)
                                           -0.9995  0.0020  0.0218 -0.0074 -0.0201
   234. (0.00729) BD*( 1) C   7 - H  22  
                ( 37.88%)   0.6155* C   7 s( 25.28%)p 2.96( 74.69%)d 0.00(  0.03%)
                                            0.0000 -0.5027 -0.0063  0.7025 -0.0267
                                            0.3536  0.0114  0.3564  0.0231 -0.0102
                                           -0.0090 -0.0049 -0.0097  0.0056
                ( 62.12%)  -0.7882* H  22 s( 99.91%)p 0.00(  0.09%)
                                           -0.9995  0.0028 -0.0216 -0.0144 -0.0154
   235. (0.02004) BD*( 1) C   8 - C   9  
                ( 49.28%)   0.7020* C   8 s( 25.74%)p 2.88( 74.21%)d 0.00(  0.05%)
                                           -0.0021 -0.5072  0.0121 -0.5327 -0.0117
                                           -0.0167 -0.0342 -0.6757  0.0122  0.0031
                                           -0.0146  0.0111 -0.0024 -0.0109
                ( 50.72%)  -0.7121* C   9 s( 21.79%)p 3.59( 78.15%)d 0.00(  0.05%)
                                           -0.0000 -0.4666  0.0135  0.4875 -0.0228
                                           -0.3641 -0.0403  0.6396 -0.0085  0.0055
                                           -0.0186  0.0081 -0.0045 -0.0093
   236. (0.01001) BD*( 1) C   8 - H  23  
                ( 33.52%)   0.5790* C   8 s( 21.86%)p 3.57( 78.12%)d 0.00(  0.02%)
                                            0.0020 -0.4673 -0.0157 -0.2747  0.0030
                                           -0.6062  0.0093  0.5815  0.0031 -0.0062
                                            0.0050  0.0099  0.0034 -0.0007
                ( 66.48%)  -0.8153* H  23 s( 99.89%)p 0.00(  0.11%)
                                           -0.9994  0.0103  0.0100  0.0221 -0.0231
   237. (0.01002) BD*( 1) C   9 - C  10  
                ( 47.07%)   0.6861* C   9 s( 27.01%)p 2.70( 72.95%)d 0.00(  0.04%)
                                           -0.0001 -0.5196 -0.0083 -0.8200 -0.0060
                                           -0.0132 -0.0118  0.2376 -0.0187 -0.0005
                                            0.0113 -0.0015 -0.0163  0.0068
                ( 52.93%)  -0.7275* C  10 s( 29.91%)p 2.34( 70.05%)d 0.00(  0.05%)
                                           -0.0006 -0.5469  0.0016  0.8105 -0.0010
                                            0.0424  0.0005 -0.2045 -0.0026 -0.0018
                                            0.0089  0.0007 -0.0172  0.0088
   238. (0.01400) BD*( 1) C   9 - C  11  
                ( 47.91%)   0.6922* C   9 s( 28.21%)p 2.54( 71.75%)d 0.00(  0.04%)
                                           -0.0000 -0.5308 -0.0193  0.1332 -0.0123
                                           -0.4156 -0.0063 -0.7258 -0.0045  0.0020
                                            0.0042 -0.0151  0.0018 -0.0119
                ( 52.09%)  -0.7218* C  11 s( 30.05%)p 2.33( 69.90%)d 0.00(  0.04%)
                                           -0.0004 -0.5482  0.0005 -0.0605  0.0001
                                            0.3996 -0.0006  0.7319  0.0025  0.0012
                                            0.0016 -0.0146  0.0041 -0.0138
   239. (0.00301) BD*( 1) C  10 - H  24  
                ( 38.50%)   0.6205* C  10 s( 23.77%)p 3.21( 76.19%)d 0.00(  0.04%)
                                            0.0001 -0.4875 -0.0008 -0.1606 -0.0264
                                            0.4120 -0.0073  0.7521 -0.0043  0.0026
                                            0.0041 -0.0143  0.0040 -0.0127
                ( 61.50%)  -0.7842* H  24 s( 99.92%)p 0.00(  0.08%)
                                           -0.9996  0.0003  0.0098 -0.0125 -0.0240
   240. (0.00269) BD*( 1) C  10 - H  25  
                ( 37.80%)   0.6148* C  10 s( 23.08%)p 3.33( 76.88%)d 0.00(  0.04%)
                                            0.0001 -0.4805 -0.0004 -0.2579 -0.0213
                                           -0.8329  0.0071  0.0893  0.0070 -0.0076
                                            0.0002  0.0030  0.0151  0.0097
                ( 62.20%)  -0.7887* H  25 s( 99.91%)p 0.00(  0.09%)
                                           -0.9996  0.0016  0.0115  0.0267 -0.0039
   241. (0.00269) BD*( 1) C  10 - H  26  
                ( 37.66%)   0.6137* C  10 s( 23.13%)p 3.32( 76.83%)d 0.00(  0.04%)
                                            0.0000 -0.4810 -0.0020 -0.4998 -0.0178
                                            0.3662 -0.0028 -0.6195  0.0135  0.0071
                                           -0.0133  0.0108 -0.0011 -0.0062
                ( 62.34%)  -0.7895* H  26 s( 99.91%)p 0.00(  0.09%)
                                           -0.9996  0.0015  0.0188 -0.0120  0.0190
   242. (0.00401) BD*( 1) C  11 - H  27  
                ( 39.56%)   0.6289* C  11 s( 23.77%)p 3.21( 76.19%)d 0.00(  0.04%)
                                           -0.0000  0.4875  0.0001 -0.8204  0.0113
                                            0.0007  0.0127  0.2966  0.0247  0.0005
                                           -0.0111 -0.0010  0.0160 -0.0073
                ( 60.44%)  -0.7775* H  27 s( 99.93%)p 0.00(  0.07%)
                                            0.9996 -0.0008  0.0229 -0.0026 -0.0137
   243. (0.00274) BD*( 1) C  11 - H  28  
                ( 37.52%)   0.6126* C  11 s( 22.90%)p 3.37( 77.06%)d 0.00(  0.04%)
                                           -0.0000 -0.4785 -0.0005 -0.2579  0.0021
                                           -0.8353 -0.0012  0.0765 -0.0214 -0.0094
                                            0.0007  0.0046  0.0135  0.0093
                ( 62.48%)  -0.7904* H  28 s( 99.92%)p 0.00(  0.08%)
                                           -0.9996  0.0012  0.0086  0.0277 -0.0005
   244. (0.00294) BD*( 1) C  11 - H  29  
                ( 37.06%)   0.6088* C  11 s( 23.18%)p 3.31( 76.78%)d 0.00(  0.04%)
                                            0.0003 -0.4815 -0.0014 -0.5060  0.0084
                                            0.3766 -0.0149 -0.6078 -0.0134  0.0090
                                           -0.0133  0.0102 -0.0016 -0.0024
                ( 62.94%)  -0.7933* H  29 s( 99.91%)p 0.00(  0.09%)
                                           -0.9996  0.0022  0.0167 -0.0108  0.0222


 NHO Directionality and "Bond Bending" (deviations from line of nuclear centers)

         [Thresholds for printing:  angular deviation  >  1.0 degree]
                                    hybrid p-character > 25.0%
                                    orbital occupancy  >  0.10e

                                Line of Centers        Hybrid 1              Hybrid 2
                                ---------------  -------------------   ------------------
                NBO               Theta   Phi    Theta   Phi    Dev    Theta   Phi    Dev
 ========================================================================================
     1. BD (   1) C   1 - C   2   102.7  281.6     --     --    --      74.9  103.1   2.8
     2. BD (   1) C   1 - H  12    37.6   31.3    37.8   33.5   1.4      --     --    --
     4. BD (   1) C   1 - H  14    78.1  172.3    78.3  171.0   1.3      --     --    --
     5. BD (   1) C   2 - C   8   104.0  349.9   104.3  352.6   2.6     76.7  166.0   3.9
     6. BD (   1) C   2 - H  15   144.3  203.9   140.2  204.8   4.1      --     --    --
     7. BD (   1) C   3 - O   4   103.4  203.5   102.1  202.5   1.6     71.9   24.4   4.8
     8. BD (   1) C   3 - C   5    79.3  308.6    80.9  307.8   1.9     99.6  129.4   1.4
     9. BD (   1) C   3 - H  16    32.6  100.1    37.7  101.0   5.1      --     --    --
    10. BD (   1) O   4 - H  17    94.6  130.9    92.4  137.4   6.9      --     --    --
    11. BD (   1) C   5 - C   6   116.3    5.4   114.5    4.6   1.9     60.5  189.5   4.8
    12. BD (   1) C   5 - H  18   109.6  241.2   107.3  242.7   2.7      --     --    --
    13. BD (   1) C   5 - H  19     8.8  313.2     9.0  305.7   1.2      --     --    --
    14. BD (   1) C   6 - C   7   166.4  128.3   171.8  216.8  15.7     27.0  288.8  14.8
    15. BD (   1) C   6 - C   9    85.2   68.1    73.7   60.3  13.9     82.4  254.1  13.7
    16. BD (   1) C   6 - H  20    75.2  308.5    74.6  307.1   1.5      --     --    --
    17. BD (   1) C   7 - C   8    74.7   94.5    89.0   97.0  14.5    120.1  274.1  14.8
    18. BD (   1) C   7 - H  21   124.7  346.0   126.5  344.5   2.2      --     --    --
    19. BD (   1) C   7 - H  22   114.8  207.2   116.3  208.4   1.8      --     --    --
    20. BD (   1) C   8 - C   9    38.8  340.4    39.5    5.3  15.7    135.7  139.0  15.2
    21. BD (   1) C   8 - H  23   129.7   64.4   131.7   65.5   2.2      --     --    --
    23. BD (   1) C   9 - C  11    29.6  101.8    31.0  106.0   2.5    151.2  278.6   1.8
    24. BD (   1) C  10 - H  24   149.4  292.4   149.2  294.8   1.2      --     --    --
    25. BD (   1) C  10 - H  25    95.9   72.7    96.3   71.3   1.5      --     --    --
    26. BD (   1) C  10 - H  26    44.9  323.6    46.2  324.9   1.6      --     --    --
    27. BD (   1) C  11 - H  27    69.1  179.7    68.3  179.1   1.0      --     --    --
    28. BD (   1) C  11 - H  28    95.1   72.8    93.6   73.0   1.5      --     --    --
    29. BD (   1) C  11 - H  29    46.0  323.7    44.7  324.0   1.3      --     --    --
    41. LP*(   1) C   2             --     --     40.5  247.9   --       --     --    --
    42. LP*(   1) C   3             --     --    144.3   65.3   --       --     --    --
    43. LP (   1) O   4             --     --    106.1  255.6   --       --     --    --
    44. LP (   2) O   4             --     --     18.9  222.0   --       --     --    --


 Second Order Perturbation Theory Analysis of Fock Matrix in NBO Basis

     Threshold for printing:   0.25 kcal/mol
                                                                              E(2)  E(j)-E(i) F(i,j)
         Donor NBO (i)                     Acceptor NBO (j)                 kcal/mol   a.u.    a.u. 
 ===================================================================================================

 within unit  1
   1. BD (   1) C   1 - C   2        / 41. LP*(   1) C   2                    1.27    0.48    0.041
   1. BD (   1) C   1 - C   2        / 42. LP*(   1) C   3                    8.69    0.48    0.108
   1. BD (   1) C   1 - C   2        / 63. RY*(   1) C   3                    0.26    1.39    0.024
   1. BD (   1) C   1 - C   2        / 64. RY*(   2) C   3                    0.30    1.55    0.027
   1. BD (   1) C   1 - C   2        /108. RY*(   1) C   8                    0.58    1.49    0.038
   1. BD (   1) C   1 - C   2        /220. BD*(   1) C   2 - C   8            0.86    0.98    0.037
   1. BD (   1) C   1 - C   2        /221. BD*(   1) C   2 - H  15            0.36    1.05    0.025
   1. BD (   1) C   1 - C   2        /223. BD*(   1) C   3 - C   5            0.70    0.96    0.033
   1. BD (   1) C   1 - C   2        /232. BD*(   1) C   7 - C   8            0.87    0.95    0.037
   2. BD (   1) C   1 - H  12        /221. BD*(   1) C   2 - H  15            1.39    0.93    0.045
   3. BD (   1) C   1 - H  13        / 41. LP*(   1) C   2                    4.20    0.35    0.063
   3. BD (   1) C   1 - H  13        / 42. LP*(   1) C   3                    0.29    0.35    0.017
   4. BD (   1) C   1 - H  14        /220. BD*(   1) C   2 - C   8            1.88    0.85    0.051
   5. BD (   1) C   2 - C   8        / 41. LP*(   1) C   2                    2.29    0.48    0.055
   5. BD (   1) C   2 - C   8        / 42. LP*(   1) C   3                    6.41    0.48    0.093
   5. BD (   1) C   2 - C   8        / 45. RY*(   1) C   1                    0.64    1.38    0.038
   5. BD (   1) C   2 - C   8        / 99. RY*(   1) C   7                    0.60    1.75    0.041
   5. BD (   1) C   2 - C   8        /117. RY*(   1) C   9                    0.54    1.66    0.038
   5. BD (   1) C   2 - C   8        /216. BD*(   1) C   1 - C   2            0.77    1.00    0.035
   5. BD (   1) C   2 - C   8        /219. BD*(   1) C   1 - H  14            0.75    1.06    0.036
   5. BD (   1) C   2 - C   8        /221. BD*(   1) C   2 - H  15            0.39    1.06    0.026
   5. BD (   1) C   2 - C   8        /222. BD*(   1) C   3 - O   4            0.84    0.86    0.034
   5. BD (   1) C   2 - C   8        /232. BD*(   1) C   7 - C   8            0.57    0.95    0.030
   5. BD (   1) C   2 - C   8        /233. BD*(   1) C   7 - H  21            0.81    1.09    0.038
   5. BD (   1) C   2 - C   8        /235. BD*(   1) C   8 - C   9            0.89    0.94    0.036
   5. BD (   1) C   2 - C   8        /236. BD*(   1) C   8 - H  23            0.55    1.08    0.031
   5. BD (   1) C   2 - C   8        /237. BD*(   1) C   9 - C  10            0.78    1.01    0.035
   6. BD (   1) C   2 - H  15        / 41. LP*(   1) C   2                    1.66    0.37    0.040
   6. BD (   1) C   2 - H  15        / 42. LP*(   1) C   3                   14.75    0.36    0.120
   6. BD (   1) C   2 - H  15        /216. BD*(   1) C   1 - C   2            0.29    0.88    0.021
   6. BD (   1) C   2 - H  15        /217. BD*(   1) C   1 - H  12            1.45    0.95    0.048
   6. BD (   1) C   2 - H  15        /220. BD*(   1) C   2 - C   8            0.37    0.87    0.023
   6. BD (   1) C   2 - H  15        /222. BD*(   1) C   3 - O   4            1.02    0.75    0.035
   6. BD (   1) C   2 - H  15        /223. BD*(   1) C   3 - C   5            0.26    0.85    0.019
   6. BD (   1) C   2 - H  15        /224. BD*(   1) C   3 - H  16            0.51    0.92    0.028
   6. BD (   1) C   2 - H  15        /235. BD*(   1) C   8 - C   9            1.84    0.82    0.049
   7. BD (   1) C   3 - O   4        / 41. LP*(   1) C   2                    2.84    0.75    0.077
   7. BD (   1) C   3 - O   4        / 42. LP*(   1) C   3                    1.34    0.74    0.053
   7. BD (   1) C   3 - O   4        /220. BD*(   1) C   2 - C   8            0.40    1.25    0.028
   7. BD (   1) C   3 - O   4        /226. BD*(   1) C   5 - C   6            0.48    1.26    0.031
   8. BD (   1) C   3 - C   5        / 41. LP*(   1) C   2                   10.21    0.49    0.116
   8. BD (   1) C   3 - C   5        / 42. LP*(   1) C   3                    1.18    0.49    0.040
   8. BD (   1) C   3 - C   5        / 72. RY*(   1) O   4                    0.29    1.85    0.029
   8. BD (   1) C   3 - C   5        / 73. RY*(   2) O   4                    0.33    1.90    0.032
   8. BD (   1) C   3 - C   5        / 91. RY*(   2) C   6                    0.51    1.37    0.034
   8. BD (   1) C   3 - C   5        /216. BD*(   1) C   1 - C   2            0.57    1.01    0.031
   8. BD (   1) C   3 - C   5        /224. BD*(   1) C   3 - H  16            0.38    1.04    0.025
   8. BD (   1) C   3 - C   5        /225. BD*(   1) O   4 - H  17            0.85    1.03    0.038
   8. BD (   1) C   3 - C   5        /226. BD*(   1) C   5 - C   6            0.43    1.01    0.027
   8. BD (   1) C   3 - C   5        /227. BD*(   1) C   5 - H  18            0.33    1.08    0.024
   8. BD (   1) C   3 - C   5        /228. BD*(   1) C   5 - H  19            0.35    1.07    0.025
   8. BD (   1) C   3 - C   5        /231. BD*(   1) C   6 - H  20            0.80    1.10    0.038
   9. BD (   1) C   3 - H  16        / 41. LP*(   1) C   2                   17.02    0.40    0.132
   9. BD (   1) C   3 - H  16        / 42. LP*(   1) C   3                    1.00    0.40    0.032
   9. BD (   1) C   3 - H  16        / 72. RY*(   1) O   4                    0.26    1.76    0.028
   9. BD (   1) C   3 - H  16        / 81. RY*(   1) C   5                    0.39    1.51    0.031
   9. BD (   1) C   3 - H  16        /220. BD*(   1) C   2 - C   8            0.47    0.90    0.027
   9. BD (   1) C   3 - H  16        /221. BD*(   1) C   2 - H  15            0.45    0.97    0.027
   9. BD (   1) C   3 - H  16        /223. BD*(   1) C   3 - C   5            0.25    0.88    0.019
   9. BD (   1) C   3 - H  16        /226. BD*(   1) C   5 - C   6            0.27    0.92    0.020
   9. BD (   1) C   3 - H  16        /227. BD*(   1) C   5 - H  18            0.63    0.98    0.032
  10. BD (   1) O   4 - H  17        / 63. RY*(   1) C   3                    0.52    1.52    0.035
  10. BD (   1) O   4 - H  17        / 67. RY*(   5) C   3                    0.27    2.57    0.034
  10. BD (   1) O   4 - H  17        /223. BD*(   1) C   3 - C   5            1.47    1.09    0.051
  11. BD (   1) C   5 - C   6        / 42. LP*(   1) C   3                    0.33    0.47    0.020
  11. BD (   1) C   5 - C   6        / 99. RY*(   1) C   7                    0.58    1.74    0.041
  11. BD (   1) C   5 - C   6        /117. RY*(   1) C   9                    0.40    1.65    0.033
  11. BD (   1) C   5 - C   6        /222. BD*(   1) C   3 - O   4            0.57    0.85    0.028
  11. BD (   1) C   5 - C   6        /223. BD*(   1) C   3 - C   5            0.45    0.95    0.027
  11. BD (   1) C   5 - C   6        /227. BD*(   1) C   5 - H  18            0.33    1.06    0.024
  11. BD (   1) C   5 - C   6        /228. BD*(   1) C   5 - H  19            0.47    1.05    0.029
  11. BD (   1) C   5 - C   6        /229. BD*(   1) C   6 - C   7            0.32    0.95    0.022
  11. BD (   1) C   5 - C   6        /230. BD*(   1) C   6 - C   9            0.45    0.94    0.026
  11. BD (   1) C   5 - C   6        /231. BD*(   1) C   6 - H  20            0.28    1.08    0.022
  11. BD (   1) C   5 - C   6        /233. BD*(   1) C   7 - H  21            0.88    1.08    0.040
  11. BD (   1) C   5 - C   6        /237. BD*(   1) C   9 - C  10            0.93    0.99    0.039
  12. BD (   1) C   5 - H  18        / 42. LP*(   1) C   3                    0.45    0.35    0.021
  12. BD (   1) C   5 - H  18        /222. BD*(   1) C   3 - O   4            1.27    0.74    0.039
  12. BD (   1) C   5 - H  18        /224. BD*(   1) C   3 - H  16            0.72    0.91    0.032
  12. BD (   1) C   5 - H  18        /226. BD*(   1) C   5 - C   6            0.29    0.87    0.020
  12. BD (   1) C   5 - H  18        /228. BD*(   1) C   5 - H  19            0.25    0.94    0.020
  12. BD (   1) C   5 - H  18        /230. BD*(   1) C   6 - C   9            1.97    0.82    0.051
  13. BD (   1) C   5 - H  19        / 42. LP*(   1) C   3                    2.98    0.35    0.053
  13. BD (   1) C   5 - H  19        / 64. RY*(   2) C   3                    0.30    1.43    0.027
  13. BD (   1) C   5 - H  19        /229. BD*(   1) C   6 - C   7            1.56    0.83    0.047
  14. BD (   1) C   6 - C   7        / 81. RY*(   1) C   5                    0.62    1.54    0.040
  14. BD (   1) C   6 - C   7        /120. RY*(   4) C   9                    0.27    1.34    0.025
  14. BD (   1) C   6 - C   7        /226. BD*(   1) C   5 - C   6            0.52    0.94    0.029
  14. BD (   1) C   6 - C   7        /228. BD*(   1) C   5 - H  19            1.14    1.01    0.044
  14. BD (   1) C   6 - C   7        /230. BD*(   1) C   6 - C   9            0.44    0.89    0.025
  14. BD (   1) C   6 - C   7        /231. BD*(   1) C   6 - H  20            0.86    1.03    0.039
  14. BD (   1) C   6 - C   7        /232. BD*(   1) C   7 - C   8            0.33    0.90    0.022
  14. BD (   1) C   6 - C   7        /233. BD*(   1) C   7 - H  21            0.37    1.03    0.025
  14. BD (   1) C   6 - C   7        /236. BD*(   1) C   8 - H  23            2.27    1.02    0.062
  14. BD (   1) C   6 - C   7        /238. BD*(   1) C   9 - C  11            2.49    0.96    0.063
  15. BD (   1) C   6 - C   9        / 82. RY*(   2) C   5                    0.37    1.32    0.029
  15. BD (   1) C   6 - C   9        /110. RY*(   3) C   8                    0.25    1.75    0.028
  15. BD (   1) C   6 - C   9        /126. RY*(   1) C  10                    0.28    1.32    0.026
  15. BD (   1) C   6 - C   9        /127. RY*(   2) C  10                    0.34    1.34    0.028
  15. BD (   1) C   6 - C   9        /136. RY*(   2) C  11                    0.30    1.35    0.027
  15. BD (   1) C   6 - C   9        /226. BD*(   1) C   5 - C   6            0.42    0.94    0.026
  15. BD (   1) C   6 - C   9        /227. BD*(   1) C   5 - H  18            0.80    1.01    0.037
  15. BD (   1) C   6 - C   9        /229. BD*(   1) C   6 - C   7            0.36    0.90    0.024
  15. BD (   1) C   6 - C   9        /231. BD*(   1) C   6 - H  20            0.85    1.03    0.039
  15. BD (   1) C   6 - C   9        /234. BD*(   1) C   7 - H  22            1.54    1.02    0.052
  15. BD (   1) C   6 - C   9        /235. BD*(   1) C   8 - C   9            0.29    0.88    0.021
  15. BD (   1) C   6 - C   9        /236. BD*(   1) C   8 - H  23            2.28    1.02    0.063
  15. BD (   1) C   6 - C   9        /237. BD*(   1) C   9 - C  10            0.42    0.95    0.026
  15. BD (   1) C   6 - C   9        /238. BD*(   1) C   9 - C  11            0.72    0.95    0.034
  15. BD (   1) C   6 - C   9        /240. BD*(   1) C  10 - H  25            0.74    1.02    0.036
  15. BD (   1) C   6 - C   9        /243. BD*(   1) C  11 - H  28            0.71    1.01    0.035
  16. BD (   1) C   6 - H  20        /118. RY*(   2) C   9                    0.36    1.51    0.030
  16. BD (   1) C   6 - H  20        /223. BD*(   1) C   3 - C   5            1.76    0.84    0.049
  16. BD (   1) C   6 - H  20        /226. BD*(   1) C   5 - C   6            0.46    0.88    0.026
  16. BD (   1) C   6 - H  20        /235. BD*(   1) C   8 - C   9            0.27    0.82    0.019
  17. BD (   1) C   7 - C   8        / 54. RY*(   1) C   2                    0.73    1.59    0.044
  17. BD (   1) C   7 - C   8        / 92. RY*(   3) C   6                    0.26    1.49    0.025
  17. BD (   1) C   7 - C   8        /216. BD*(   1) C   1 - C   2            1.46    0.94    0.047
  17. BD (   1) C   7 - C   8        /220. BD*(   1) C   2 - C   8            0.53    0.93    0.028
  17. BD (   1) C   7 - C   8        /229. BD*(   1) C   6 - C   7            0.28    0.91    0.020
  17. BD (   1) C   7 - C   8        /231. BD*(   1) C   6 - H  20            2.36    1.04    0.063
  17. BD (   1) C   7 - C   8        /233. BD*(   1) C   7 - H  21            0.34    1.04    0.024
  17. BD (   1) C   7 - C   8        /235. BD*(   1) C   8 - C   9            0.66    0.89    0.031
  17. BD (   1) C   7 - C   8        /236. BD*(   1) C   8 - H  23            0.92    1.02    0.039
  17. BD (   1) C   7 - C   8        /238. BD*(   1) C   9 - C  11            2.70    0.96    0.065
  18. BD (   1) C   7 - H  21        /220. BD*(   1) C   2 - C   8            1.05    0.86    0.038
  18. BD (   1) C   7 - H  21        /226. BD*(   1) C   5 - C   6            1.14    0.88    0.040
  19. BD (   1) C   7 - H  22        / 91. RY*(   2) C   6                    0.37    1.24    0.027
  19. BD (   1) C   7 - H  22        /230. BD*(   1) C   6 - C   9            0.25    0.83    0.018
  19. BD (   1) C   7 - H  22        /235. BD*(   1) C   8 - C   9            0.26    0.82    0.018
  20. BD (   1) C   8 - C   9        / 41. LP*(   1) C   2                    0.48    0.42    0.022
  20. BD (   1) C   8 - C   9        / 56. RY*(   3) C   2                    0.60    1.23    0.036
  20. BD (   1) C   8 - C   9        /127. RY*(   2) C  10                    0.40    1.34    0.031
  20. BD (   1) C   8 - C   9        /136. RY*(   2) C  11                    0.33    1.35    0.028
  20. BD (   1) C   8 - C   9        /220. BD*(   1) C   2 - C   8            0.38    0.92    0.025
  20. BD (   1) C   8 - C   9        /221. BD*(   1) C   2 - H  15            0.63    0.99    0.033
  20. BD (   1) C   8 - C   9        /231. BD*(   1) C   6 - H  20            2.09    1.03    0.062
  20. BD (   1) C   8 - C   9        /232. BD*(   1) C   7 - C   8            0.26    0.89    0.020
  20. BD (   1) C   8 - C   9        /234. BD*(   1) C   7 - H  22            1.43    1.02    0.051
  20. BD (   1) C   8 - C   9        /236. BD*(   1) C   8 - H  23            1.37    1.01    0.050
  20. BD (   1) C   8 - C   9        /237. BD*(   1) C   9 - C  10            0.45    0.94    0.028
  20. BD (   1) C   8 - C   9        /238. BD*(   1) C   9 - C  11            0.57    0.95    0.031
  20. BD (   1) C   8 - C   9        /241. BD*(   1) C  10 - H  26            0.75    1.02    0.037
  20. BD (   1) C   8 - C   9        /244. BD*(   1) C  11 - H  29            0.63    1.01    0.034
  21. BD (   1) C   8 - H  23        / 41. LP*(   1) C   2                    4.57    0.36    0.062
  21. BD (   1) C   8 - H  23        /118. RY*(   2) C   9                    0.33    1.51    0.030
  22. BD (   1) C   9 - C  10        / 90. RY*(   1) C   6                    0.51    1.62    0.037
  22. BD (   1) C   9 - C  10        /109. RY*(   2) C   8                    0.54    1.45    0.036
  22. BD (   1) C   9 - C  10        /135. RY*(   1) C  11                    0.64    1.41    0.038
  22. BD (   1) C   9 - C  10        /220. BD*(   1) C   2 - C   8            1.06    0.96    0.040
  22. BD (   1) C   9 - C  10        /226. BD*(   1) C   5 - C   6            1.00    0.98    0.040
  22. BD (   1) C   9 - C  10        /230. BD*(   1) C   6 - C   9            1.07    0.93    0.040
  22. BD (   1) C   9 - C  10        /235. BD*(   1) C   8 - C   9            0.86    0.92    0.035
  22. BD (   1) C   9 - C  10        /238. BD*(   1) C   9 - C  11            0.80    0.99    0.035
  22. BD (   1) C   9 - C  10        /241. BD*(   1) C  10 - H  26            0.27    1.06    0.021
  22. BD (   1) C   9 - C  10        /242. BD*(   1) C  11 - H  27            1.11    1.05    0.043
  23. BD (   1) C   9 - C  11        / 91. RY*(   2) C   6                    0.38    1.35    0.029
  23. BD (   1) C   9 - C  11        /126. RY*(   1) C  10                    0.57    1.38    0.036
  23. BD (   1) C   9 - C  11        /230. BD*(   1) C   6 - C   9            0.66    0.94    0.032
  23. BD (   1) C   9 - C  11        /235. BD*(   1) C   8 - C   9            0.72    0.93    0.033
  23. BD (   1) C   9 - C  11        /237. BD*(   1) C   9 - C  10            0.90    1.00    0.038
  23. BD (   1) C   9 - C  11        /239. BD*(   1) C  10 - H  24            0.94    1.08    0.041
  23. BD (   1) C   9 - C  11        /242. BD*(   1) C  11 - H  27            0.35    1.07    0.024
  23. BD (   1) C   9 - C  11        /243. BD*(   1) C  11 - H  28            0.36    1.06    0.025
  23. BD (   1) C   9 - C  11        /244. BD*(   1) C  11 - H  29            0.30    1.07    0.023
  24. BD (   1) C  10 - H  24        /238. BD*(   1) C   9 - C  11            1.45    0.87    0.045
  25. BD (   1) C  10 - H  25        /230. BD*(   1) C   6 - C   9            2.16    0.80    0.053
  26. BD (   1) C  10 - H  26        /235. BD*(   1) C   8 - C   9            2.16    0.79    0.052
  27. BD (   1) C  11 - H  27        /118. RY*(   2) C   9                    0.26    1.51    0.025
  27. BD (   1) C  11 - H  27        /222. BD*(   1) C   3 - O   4            0.28    0.74    0.018
  27. BD (   1) C  11 - H  27        /237. BD*(   1) C   9 - C  10            1.46    0.88    0.045
  27. BD (   1) C  11 - H  27        /238. BD*(   1) C   9 - C  11            0.26    0.89    0.019
  28. BD (   1) C  11 - H  28        /117. RY*(   1) C   9                    0.28    1.52    0.026
  28. BD (   1) C  11 - H  28        /230. BD*(   1) C   6 - C   9            2.43    0.81    0.056
  28. BD (   1) C  11 - H  28        /238. BD*(   1) C   9 - C  11            0.27    0.87    0.019
  29. BD (   1) C  11 - H  29        /117. RY*(   1) C   9                    0.33    1.51    0.029
  29. BD (   1) C  11 - H  29        /235. BD*(   1) C   8 - C   9            2.87    0.79    0.061
  29. BD (   1) C  11 - H  29        /238. BD*(   1) C   9 - C  11            0.33    0.87    0.021
  30. CR (   1) C   1                / 54. RY*(   1) C   2                    0.30   11.10    0.073
  30. CR (   1) C   1                / 57. RY*(   4) C   2                    0.30   11.11    0.073
  30. CR (   1) C   1                /144. RY*(   1) H  12                    0.38   10.57    0.080
  30. CR (   1) C   1                /148. RY*(   1) H  13                    0.37   10.52    0.079
  30. CR (   1) C   1                /152. RY*(   1) H  14                    0.32   10.49    0.073
  31. CR (   1) C   2                / 41. LP*(   1) C   2                    3.86    9.97    0.328
  31. CR (   1) C   2                / 42. LP*(   1) C   3                    5.63    9.97    0.402
  31. CR (   1) C   2                / 47. RY*(   3) C   1                    0.53   10.80    0.096
  31. CR (   1) C   2                /109. RY*(   2) C   8                    0.30   10.96    0.073
  31. CR (   1) C   2                /156. RY*(   1) H  15                    0.38   10.50    0.080
  32. CR (   1) C   3                / 41. LP*(   1) C   2                    6.80   10.04    0.437
  32. CR (   1) C   3                / 42. LP*(   1) C   3                    3.25   10.04    0.307
  32. CR (   1) C   3                / 56. RY*(   3) C   2                    0.57   10.85    0.099
  32. CR (   1) C   3                / 82. RY*(   2) C   5                    0.37   10.94    0.080
  32. CR (   1) C   3                / 83. RY*(   3) C   5                    0.26   10.85    0.067
  32. CR (   1) C   3                /160. RY*(   1) H  16                    0.37   10.60    0.079
  32. CR (   1) C   3                /222. BD*(   1) C   3 - O   4            0.53   10.42    0.094
  33. CR (   1) O   4                / 63. RY*(   1) C   3                    0.73   19.78    0.152
  33. CR (   1) O   4                / 64. RY*(   2) C   3                    0.26   19.95    0.091
  33. CR (   1) O   4                / 66. RY*(   4) C   3                    0.53   20.02    0.130
  34. CR (   1) C   5                / 65. RY*(   3) C   3                    0.30   11.32    0.074
  34. CR (   1) C   5                / 91. RY*(   2) C   6                    0.55   10.83    0.098
  34. CR (   1) C   5                /168. RY*(   1) H  18                    0.38   10.49    0.080
  34. CR (   1) C   5                /172. RY*(   1) H  19                    0.38   10.50    0.080
  35. CR (   1) C   6                / 83. RY*(   3) C   5                    0.50   10.77    0.093
  35. CR (   1) C   6                /118. RY*(   2) C   9                    0.25   11.11    0.067
  35. CR (   1) C   6                /120. RY*(   4) C   9                    0.48   10.87    0.091
  35. CR (   1) C   6                /176. RY*(   1) H  20                    0.39   10.44    0.080
  36. CR (   1) C   7                / 91. RY*(   2) C   6                    0.38   10.82    0.081
  36. CR (   1) C   7                /180. RY*(   1) H  21                    0.39   10.50    0.081
  36. CR (   1) C   7                /184. RY*(   1) H  22                    0.35   10.47    0.076
  37. CR (   1) C   8                / 56. RY*(   3) C   2                    0.51   10.77    0.093
  37. CR (   1) C   8                /102. RY*(   4) C   7                    0.29   10.78    0.070
  37. CR (   1) C   8                /120. RY*(   4) C   9                    0.51   10.87    0.094
  37. CR (   1) C   8                /188. RY*(   1) H  23                    0.45   10.45    0.086
  37. CR (   1) C   8                /238. BD*(   1) C   9 - C  11            0.26   10.49    0.066
  38. CR (   1) C   9                / 92. RY*(   3) C   6                    0.42   11.02    0.086
  38. CR (   1) C   9                /128. RY*(   3) C  10                    0.45   10.93    0.089
  38. CR (   1) C   9                /137. RY*(   3) C  11                    0.49   10.86    0.092
  39. CR (   1) C  10                /117. RY*(   1) C   9                    0.37   11.09    0.081
  39. CR (   1) C  10                /192. RY*(   1) H  24                    0.36   10.55    0.077
  39. CR (   1) C  10                /196. RY*(   1) H  25                    0.35   10.51    0.077
  39. CR (   1) C  10                /200. RY*(   1) H  26                    0.36   10.52    0.077
  40. CR (   1) C  11                /117. RY*(   1) C   9                    0.52   11.09    0.096
  40. CR (   1) C  11                /118. RY*(   2) C   9                    0.32   11.07    0.075
  40. CR (   1) C  11                /204. RY*(   1) H  27                    0.36   10.58    0.078
  40. CR (   1) C  11                /208. RY*(   1) H  28                    0.36   10.54    0.077
  40. CR (   1) C  11                /212. RY*(   1) H  29                    0.37   10.51    0.079
  40. CR (   1) C  11                /235. BD*(   1) C   8 - C   9            0.26   10.38    0.067
  41. LP*(   1) C   2                / 54. RY*(   1) C   2                    0.75    1.16    0.056
  41. LP*(   1) C   2                / 55. RY*(   2) C   2                    0.26    1.02    0.031
  41. LP*(   1) C   2                / 56. RY*(   3) C   2                    1.50    0.81    0.067
  41. LP*(   1) C   2                / 57. RY*(   4) C   2                    0.84    1.18    0.060
  41. LP*(   1) C   2                / 61. RY*(   8) C   2                    0.36    2.24    0.054
  41. LP*(   1) C   2                / 63. RY*(   1) C   3                    0.75    0.90    0.050
  41. LP*(   1) C   2                / 66. RY*(   4) C   3                    1.75    1.14    0.086
  41. LP*(   1) C   2                / 70. RY*(   8) C   3                    0.76    2.26    0.080
  41. LP*(   1) C   2                /218. BD*(   1) C   1 - H  13            1.06    0.59    0.048
  41. LP*(   1) C   2                /226. BD*(   1) C   5 - C   6            0.52    0.52    0.031
  41. LP*(   1) C   2                /235. BD*(   1) C   8 - C   9            0.69    0.45    0.033
  41. LP*(   1) C   2                /236. BD*(   1) C   8 - H  23            1.44    0.59    0.055
  42. LP*(   1) C   3                / 54. RY*(   1) C   2                    0.66    1.16    0.052
  42. LP*(   1) C   3                / 56. RY*(   3) C   2                    1.05    0.81    0.055
  42. LP*(   1) C   3                / 57. RY*(   4) C   2                    0.75    1.18    0.056
  42. LP*(   1) C   3                / 61. RY*(   8) C   2                    0.43    2.24    0.059
  42. LP*(   1) C   3                / 63. RY*(   1) C   3                    0.68    0.91    0.047
  42. LP*(   1) C   3                / 66. RY*(   4) C   3                    1.68    1.15    0.083
  42. LP*(   1) C   3                / 68. RY*(   6) C   3                    0.25    1.83    0.040
  42. LP*(   1) C   3                / 70. RY*(   8) C   3                    0.55    2.26    0.067
  42. LP*(   1) C   3                / 72. RY*(   1) O   4                    0.27    1.36    0.036
  42. LP*(   1) C   3                / 83. RY*(   3) C   5                    0.41    0.81    0.034
  42. LP*(   1) C   3                /220. BD*(   1) C   2 - C   8            0.49    0.50    0.029
  42. LP*(   1) C   3                /221. BD*(   1) C   2 - H  15            0.25    0.57    0.023
  42. LP*(   1) C   3                /224. BD*(   1) C   3 - H  16            0.26    0.56    0.022
  42. LP*(   1) C   3                /226. BD*(   1) C   5 - C   6            1.19    0.52    0.046
  42. LP*(   1) C   3                /228. BD*(   1) C   5 - H  19            0.87    0.58    0.042
  42. LP*(   1) C   3                /235. BD*(   1) C   8 - C   9            0.40    0.46    0.025
  43. LP (   1) O   4                / 42. LP*(   1) C   3                    0.32    0.48    0.021
  43. LP (   1) O   4                / 63. RY*(   1) C   3                    1.19    1.39    0.052
  43. LP (   1) O   4                / 66. RY*(   4) C   3                    0.38    1.63    0.032
  43. LP (   1) O   4                /166. RY*(   3) H  17                    0.30    2.00    0.031
  43. LP (   1) O   4                /223. BD*(   1) C   3 - C   5            0.36    0.97    0.024
  43. LP (   1) O   4                /224. BD*(   1) C   3 - H  16            0.94    1.04    0.039
  44. LP (   2) O   4                / 42. LP*(   1) C   3                   26.70    0.18    0.095
  44. LP (   2) O   4                / 64. RY*(   2) C   3                    0.29    1.25    0.028
  44. LP (   2) O   4                /164. RY*(   1) H  17                    0.43    1.23    0.034
  44. LP (   2) O   4                /165. RY*(   2) H  17                    0.42    1.95    0.043
  44. LP (   2) O   4                /224. BD*(   1) C   3 - H  16            1.40    0.73    0.047


 Natural Bond Orbitals (Summary):

                                                            Principal Delocalizations
           NBO                        Occupancy    Energy   (geminal,vicinal,remote)
 ====================================================================================
 Molecular unit  1  (C10H18O)
     1. BD (   1) C   1 - C   2          0.98097    -0.76704  42(r),41(g),232(v),220(g)
                                                    223(r),108(v),221(g),64(r)
                                                    63(r)
     2. BD (   1) C   1 - H  12          0.99253    -0.64034  221(v)
     3. BD (   1) C   1 - H  13          0.97971    -0.63528  41(v),42(r)
     4. BD (   1) C   1 - H  14          0.99307    -0.63914  220(v)
     5. BD (   1) C   2 - C   8          0.98230    -0.76874  42(r),41(g),235(g),222(r)
                                                    233(v),237(v),216(g),219(v)
                                                    45(v),99(v),232(g),236(g)
                                                    117(v),221(g)
     6. BD (   1) C   2 - H  15          0.96326    -0.65215  42(r),41(g),235(v),217(v)
                                                    222(r),224(r),220(g),216(g)
                                                    223(r)
     7. BD (   1) C   3 - O   4          0.99635    -1.03169  41(r),42(g),226(v),220(r)
     8. BD (   1) C   3 - C   5          0.97458    -0.77613  41(r),42(g),225(v),231(v)
                                                    216(r),91(v),226(g),224(g)
                                                    228(g),227(g),73(v),72(v)
     9. BD (   1) C   3 - H  16          0.94798    -0.68543  41(r),42(g),227(v),220(r)
                                                    221(r),81(v),72(v),226(v)
    10. BD (   1) O   4 - H  17          0.99421    -0.90038  223(v),63(v),67(v)
    11. BD (   1) C   5 - C   6          0.95888    -0.75789  237(v),233(v),99(v),222(v)
                                                    42(v),228(g),223(g),230(g)
                                                    117(v),227(g),229(g),231(g)
    12. BD (   1) C   5 - H  18          0.98057    -0.64037  230(v),222(v),42(v),224(v)
                                                    226(g),228(g)
    13. BD (   1) C   5 - H  19          0.94868    -0.64205  42(v),229(v),64(v)
    14. BD (   1) C   6 - C   7          0.93787    -0.71194  238(v),236(v),228(v),231(g)
                                                    81(v),226(g),230(g),233(g)
                                                    232(g),120(v)
    15. BD (   1) C   6 - C   9          0.90929    -0.70953  236(v),234(v),231(g),227(v)
                                                    240(v),238(g),243(v),237(g)
                                                    226(g),82(v),229(g),127(v)
                                                    136(v),126(v),235(g),110(v)
    16. BD (   1) C   6 - H  20          0.95682    -0.64740  223(v),226(g),118(v),235(v)
    17. BD (   1) C   7 - C   8          0.97110    -0.71560  238(v),231(v),216(v),236(g)
                                                    54(v),235(g),220(g),233(g)
                                                    229(g),92(v)
    18. BD (   1) C   7 - H  21          0.98226    -0.64377  226(v),220(v)
    19. BD (   1) C   7 - H  22          0.99467    -0.64943  91(v),235(v),230(v)
    20. BD (   1) C   8 - C   9          0.88766    -0.70739  231(v),234(v),236(g),241(v)
                                                    41(v),221(v),244(v),56(v)
                                                    238(g),237(g),127(v),220(g)
                                                    136(v),232(g)
    21. BD (   1) C   8 - H  23          0.89128    -0.64734  41(v),118(v)
    22. BD (   1) C   9 - C  10          0.98438    -0.74595  242(v),230(g),220(v),226(v)
                                                    235(g),238(g),135(v),109(v)
                                                    90(v),241(g)
    23. BD (   1) C   9 - C  11          0.98787    -0.76187  239(v),237(g),235(g),230(g)
                                                    126(v),91(v),243(g),242(g)
                                                    244(g)
    24. BD (   1) C  10 - H  24          0.99382    -0.62703  238(v)
    25. BD (   1) C  10 - H  25          0.98227    -0.61923  230(v)
    26. BD (   1) C  10 - H  26          0.98323    -0.61871  235(v)
    27. BD (   1) C  11 - H  27          0.99200    -0.64451  237(v),222(r),118(v),238(g)
    28. BD (   1) C  11 - H  28          0.98621    -0.62796  230(v),117(v),238(g)
    29. BD (   1) C  11 - H  29          0.97087    -0.62551  235(v),117(v),238(g)
    30. CR (   1) C   1                  0.99960   -10.22102  144(v),148(v),152(v),57(v)
                                                    54(v)
    31. CR (   1) C   2                  0.99944   -10.25470  42(r),41(g),47(v),156(v)
                                                    109(v)
    32. CR (   1) C   3                  0.99943   -10.32767  41(r),42(g),56(r),222(g)
                                                    160(v),82(v),83(v)
    33. CR (   1) O   4                  0.99987   -19.16296  63(v),66(v),64(v)
    34. CR (   1) C   5                  0.99951   -10.23533  91(v),172(v),168(v),65(v)
    35. CR (   1) C   6                  0.99944   -10.24107  83(v),120(v),176(v),118(v)
                                                    238(v)
    36. CR (   1) C   7                  0.99954   -10.22619  180(v),91(v),184(v)
    37. CR (   1) C   8                  0.99939   -10.24541  120(v),56(v),188(v),102(v)
                                                    238(v)
    38. CR (   1) C   9                  0.99943   -10.24580  137(v),128(v),92(v)
    39. CR (   1) C  10                  0.99958   -10.20003  117(v),200(v),192(v),196(v)
    40. CR (   1) C  11                  0.99956   -10.20675  117(v),212(v),204(v),208(v)
                                                    118(v),235(v)
    41. LP*(   1) C   2                  0.43054    -0.28384  42(r),66(r),56(g),236(v)
                                                    218(v),57(g),70(r),63(r)
                                                    54(g),235(v),226(r),61(g)
                                                    55(g)
    42. LP*(   1) C   3                  0.44721    -0.28833  41(r),66(g),226(v),56(r)
                                                    228(v),57(r),63(g),54(r)
                                                    70(g),220(r),61(r),83(v)
                                                    235(r),72(v),224(g)
    43. LP (   1) O   4                  0.99004    -0.77180  63(v),224(v),42(v),66(v)
                                                    223(v),166(v)
    44. LP (   2) O   4                  0.72473    -0.46367  42(v),224(v),164(v),165(v)
                                                    64(v)
    45. RY*(   1) C   1                  0.00181     0.61418   
    46. RY*(   2) C   1                  0.00122     0.64603   
    47. RY*(   3) C   1                  0.00038     0.55029   
    48. RY*(   4) C   1                  0.00011     0.74406   
    49. RY*(   5) C   1                  0.00003     1.97719   
    50. RY*(   6) C   1                  0.00000     2.04949   
    51. RY*(   7) C   1                  0.00001     1.96107   
    52. RY*(   8) C   1                  0.00000     2.15492   
    53. RY*(   9) C   1                  0.00000     2.04620   
    54. RY*(   1) C   2                  0.00251     0.87643   
    55. RY*(   2) C   2                  0.00177     0.73416   
    56. RY*(   3) C   2                  0.00135     0.52644   
    57. RY*(   4) C   2                  0.00074     0.89355   
    58. RY*(   5) C   2                  0.00031     1.92297   
    59. RY*(   6) C   2                  0.00021     1.87548   
    60. RY*(   7) C   2                  0.00012     1.98617   
    61. RY*(   8) C   2                  0.00007     1.95231   
    62. RY*(   9) C   2                  0.00003     2.11901   
    63. RY*(   1) C   3                  0.00277     0.61944   
    64. RY*(   2) C   3                  0.00156     0.78562   
    65. RY*(   3) C   3                  0.00120     1.08629   
    66. RY*(   4) C   3                  0.00109     0.85931   
    67. RY*(   5) C   3                  0.00051     1.67267   
    68. RY*(   6) C   3                  0.00034     1.54098   
    69. RY*(   7) C   3                  0.00029     1.97711   
    70. RY*(   8) C   3                  0.00017     1.97613   
    71. RY*(   9) C   3                  0.00002     1.92297   
    72. RY*(   1) O   4                  0.00093     1.07475   
    73. RY*(   2) O   4                  0.00065     1.12525   
    74. RY*(   3) O   4                  0.00014     1.39809   
    75. RY*(   4) O   4                  0.00004     1.22811   
    76. RY*(   5) O   4                  0.00000     2.59129   
    77. RY*(   6) O   4                  0.00001     2.59534   
    78. RY*(   7) O   4                  0.00000     2.56176   
    79. RY*(   8) O   4                  0.00000     2.72228   
    80. RY*(   9) O   4                  0.00000     2.73170   
    81. RY*(   1) C   5                  0.00285     0.82369   
    82. RY*(   2) C   5                  0.00135     0.61298   
    83. RY*(   3) C   5                  0.00117     0.52660   
    84. RY*(   4) C   5                  0.00044     0.92584   
    85. RY*(   5) C   5                  0.00017     1.87973   
    86. RY*(   6) C   5                  0.00008     2.03390   
    87. RY*(   7) C   5                  0.00002     1.91928   
    88. RY*(   8) C   5                  0.00001     2.00554   
    89. RY*(   9) C   5                  0.00001     2.15527   
    90. RY*(   1) C   6                  0.00213     0.87480   
    91. RY*(   2) C   6                  0.00170     0.59146   
    92. RY*(   3) C   6                  0.00082     0.77174   
    93. RY*(   4) C   6                  0.00047     1.08248   
    94. RY*(   5) C   6                  0.00032     1.85569   
    95. RY*(   6) C   6                  0.00018     1.57972   
    96. RY*(   7) C   6                  0.00007     2.03106   
    97. RY*(   8) C   6                  0.00006     1.99759   
    98. RY*(   9) C   6                  0.00003     1.98488   
    99. RY*(   1) C   7                  0.00285     0.98223   
   100. RY*(   2) C   7                  0.00141     0.74956   
   101. RY*(   3) C   7                  0.00043     0.80003   
   102. RY*(   4) C   7                  0.00031     0.53468   
   103. RY*(   5) C   7                  0.00011     1.83047   
   104. RY*(   6) C   7                  0.00007     1.62753   
   105. RY*(   7) C   7                  0.00002     2.12070   
   106. RY*(   8) C   7                  0.00002     2.11214   
   107. RY*(   9) C   7                  0.00001     2.14822   
   108. RY*(   1) C   8                  0.00269     0.72674   
   109. RY*(   2) C   8                  0.00168     0.70395   
   110. RY*(   3) C   8                  0.00092     1.04381   
   111. RY*(   4) C   8                  0.00064     0.79973   
   112. RY*(   5) C   8                  0.00030     1.75520   
   113. RY*(   6) C   8                  0.00019     1.79210   
   114. RY*(   7) C   8                  0.00004     2.08588   
   115. RY*(   8) C   8                  0.00005     1.98091   
   116. RY*(   9) C   8                  0.00004     1.94070   
   117. RY*(   1) C   9                  0.00238     0.88716   
   118. RY*(   2) C   9                  0.00160     0.86525   
   119. RY*(   3) C   9                  0.00094     1.05208   
   120. RY*(   4) C   9                  0.00082     0.62779   
   121. RY*(   5) C   9                  0.00032     2.04840   
   122. RY*(   6) C   9                  0.00027     1.97332   
   123. RY*(   7) C   9                  0.00024     1.86894   
   124. RY*(   8) C   9                  0.00015     1.78258   
   125. RY*(   9) C   9                  0.00013     1.84894   
   126. RY*(   1) C  10                  0.00225     0.61319   
   127. RY*(   2) C  10                  0.00154     0.63522   
   128. RY*(   3) C  10                  0.00084     0.68203   
   129. RY*(   4) C  10                  0.00010     0.54314   
   130. RY*(   5) C  10                  0.00001     1.98509   
   131. RY*(   6) C  10                  0.00001     2.09645   
   132. RY*(   7) C  10                  0.00000     2.14136   
   133. RY*(   8) C  10                  0.00001     2.15474   
   134. RY*(   9) C  10                  0.00001     2.12380   
   135. RY*(   1) C  11                  0.00194     0.66398   
   136. RY*(   2) C  11                  0.00135     0.64150   
   137. RY*(   3) C  11                  0.00069     0.61611   
   138. RY*(   4) C  11                  0.00010     0.58710   
   139. RY*(   5) C  11                  0.00001     2.06675   
   140. RY*(   6) C  11                  0.00001     2.12837   
   141. RY*(   7) C  11                  0.00001     2.06992   
   142. RY*(   8) C  11                  0.00000     2.18667   
   143. RY*(   9) C  11                  0.00001     2.03056   
   144. RY*(   1) H  12                  0.00059     0.35224   
   145. RY*(   2) H  12                  0.00010     1.67278   
   146. RY*(   3) H  12                  0.00007     1.70350   
   147. RY*(   4) H  12                  0.00002     2.12720   
   148. RY*(   1) H  13                  0.00049     0.30043   
   149. RY*(   2) H  13                  0.00009     1.66744   
   150. RY*(   3) H  13                  0.00006     1.64941   
   151. RY*(   4) H  13                  0.00002     2.11982   
   152. RY*(   1) H  14                  0.00090     0.26424   
   153. RY*(   2) H  14                  0.00010     1.65808   
   154. RY*(   3) H  14                  0.00007     1.62351   
   155. RY*(   4) H  14                  0.00002     2.16406   
   156. RY*(   1) H  15                  0.00162     0.24311   
   157. RY*(   2) H  15                  0.00006     1.70488   
   158. RY*(   3) H  15                  0.00007     1.81312   
   159. RY*(   4) H  15                  0.00002     2.19431   
   160. RY*(   1) H  16                  0.00101     0.27130   
   161. RY*(   2) H  16                  0.00009     1.68855   
   162. RY*(   3) H  16                  0.00006     1.74686   
   163. RY*(   4) H  16                  0.00003     2.17648   
   164. RY*(   1) H  17                  0.00074     0.76413   
   165. RY*(   2) H  17                  0.00057     1.48949   
   166. RY*(   3) H  17                  0.00043     1.23172   
   167. RY*(   4) H  17                  0.00001     2.13406   
   168. RY*(   1) H  18                  0.00125     0.25452   
   169. RY*(   2) H  18                  0.00008     1.73139   
   170. RY*(   3) H  18                  0.00006     1.73165   
   171. RY*(   4) H  18                  0.00002     2.16062   
   172. RY*(   1) H  19                  0.00074     0.26180   
   173. RY*(   2) H  19                  0.00008     1.67329   
   174. RY*(   3) H  19                  0.00007     1.73425   
   175. RY*(   4) H  19                  0.00002     2.16852   
   176. RY*(   1) H  20                  0.00105     0.20060   
   177. RY*(   2) H  20                  0.00005     1.81086   
   178. RY*(   3) H  20                  0.00005     1.70336   
   179. RY*(   4) H  20                  0.00002     2.18139   
   180. RY*(   1) H  21                  0.00062     0.27656   
   181. RY*(   2) H  21                  0.00008     1.82863   
   182. RY*(   3) H  21                  0.00006     1.60184   
   183. RY*(   4) H  21                  0.00002     2.14412   
   184. RY*(   1) H  22                  0.00111     0.24601   
   185. RY*(   2) H  22                  0.00007     1.85233   
   186. RY*(   3) H  22                  0.00005     1.61693   
   187. RY*(   4) H  22                  0.00002     2.12375   
   188. RY*(   1) H  23                  0.00072     0.20090   
   189. RY*(   2) H  23                  0.00006     1.79722   
   190. RY*(   3) H  23                  0.00006     1.71336   
   191. RY*(   4) H  23                  0.00002     2.18559   
   192. RY*(   1) H  24                  0.00051     0.34893   
   193. RY*(   2) H  24                  0.00010     1.66329   
   194. RY*(   3) H  24                  0.00008     1.71399   
   195. RY*(   4) H  24                  0.00002     2.14317   
   196. RY*(   1) H  25                  0.00059     0.31490   
   197. RY*(   2) H  25                  0.00010     1.69611   
   198. RY*(   3) H  25                  0.00007     1.67674   
   199. RY*(   4) H  25                  0.00002     2.14599   
   200. RY*(   1) H  26                  0.00057     0.31871   
   201. RY*(   2) H  26                  0.00010     1.69358   
   202. RY*(   3) H  26                  0.00007     1.68295   
   203. RY*(   4) H  26                  0.00002     2.13957   
   204. RY*(   1) H  27                  0.00085     0.37541   
   205. RY*(   2) H  27                  0.00010     1.66722   
   206. RY*(   3) H  27                  0.00010     1.74784   
   207. RY*(   4) H  27                  0.00003     2.12658   
   208. RY*(   1) H  28                  0.00058     0.33036   
   209. RY*(   2) H  28                  0.00010     1.70900   
   210. RY*(   3) H  28                  0.00007     1.67190   
   211. RY*(   4) H  28                  0.00002     2.13396   
   212. RY*(   1) H  29                  0.00061     0.30697   
   213. RY*(   2) H  29                  0.00010     1.70609   
   214. RY*(   3) H  29                  0.00007     1.66189   
   215. RY*(   4) H  29                  0.00002     2.14916   
   216. BD*(   1) C   1 - C   2          0.00682     0.22905   
   217. BD*(   1) C   1 - H  12          0.00363     0.30119   
   218. BD*(   1) C   1 - H  13          0.00224     0.30491   
   219. BD*(   1) C   1 - H  14          0.00272     0.29189   
   220. BD*(   1) C   2 - C   8          0.01495     0.21472   
   221. BD*(   1) C   2 - H  15          0.00900     0.28645   
   222. BD*(   1) C   3 - O   4          0.01550     0.09519   
   223. BD*(   1) C   3 - C   5          0.01275     0.19378   
   224. BD*(   1) C   3 - H  16          0.01190     0.26834   
   225. BD*(   1) O   4 - H  17          0.00367     0.25207   
   226. BD*(   1) C   5 - C   6          0.00957     0.23148   
   227. BD*(   1) C   5 - H  18          0.00605     0.29928   
   228. BD*(   1) C   5 - H  19          0.00564     0.29619   
   229. BD*(   1) C   6 - C   7          0.00601     0.19111   
   230. BD*(   1) C   6 - C   9          0.01817     0.18072   
   231. BD*(   1) C   6 - H  20          0.01146     0.32132   
   232. BD*(   1) C   7 - C   8          0.00489     0.18605   
   233. BD*(   1) C   7 - H  21          0.00534     0.32084   
   234. BD*(   1) C   7 - H  22          0.00729     0.31274   
   235. BD*(   1) C   8 - C   9          0.02004     0.16943   
   236. BD*(   1) C   8 - H  23          0.01001     0.30756   
   237. BD*(   1) C   9 - C  10          0.01002     0.23648   
   238. BD*(   1) C   9 - C  11          0.01400     0.24323   
   239. BD*(   1) C  10 - H  24          0.00301     0.31908   
   240. BD*(   1) C  10 - H  25          0.00269     0.31203   
   241. BD*(   1) C  10 - H  26          0.00269     0.31340   
   242. BD*(   1) C  11 - H  27          0.00401     0.30667   
   243. BD*(   1) C  11 - H  28          0.00274     0.30238   
   244. BD*(   1) C  11 - H  29          0.00294     0.30452   
       -------------------------------
              Total Lewis   40.81422  ( 97.1767%)
        Valence non-Lewis    1.10749  (  2.6369%)
        Rydberg non-Lewis    0.07829  (  0.1864%)
       -------------------------------
            Total unit  1   42.00000  (100.0000%)
           Charge unit  1    1.00000
 Unable to Open any file for archive entry.
 1\1\GINC-COMPUTE-0-14\SP\UB3LYP\def2SVP\C10H18O1(1+,2)\ZAHRT2\09-Jan-2
 021\0\\# b3lyp/def2svp pop=NBO geom=NewRedundant\\37\\1,2\C,0,-1.30875
 7,2.169286,-0.293613\C,0,-1.007327,0.706851,-0.630563\C,0,-1.511094,-0
 .271645,0.479566\O,0,-2.780548,-0.822316,0.149665\C,0,-0.560663,-1.461
 084,0.768445\C,0,0.80544,-1.330764,0.091242\C,0,0.579324,-1.044097,-1.
 412729\C,0,0.460843,0.446484,-1.003591\C,0,1.388243,0.116264,0.221322\
 C,0,2.868772,0.175327,-0.175993\C,0,1.234132,0.855857,1.549725\H,0,-0.
 735877,2.51784,0.578477\H,0,-1.061027,2.8286,-1.140678\H,0,-2.379028,2
 .313617,-0.066976\H,0,-1.596715,0.445542,-1.526565\H,0,-1.615774,0.314
 808,1.411487\H,0,-3.410867,-0.094036,0.072824\H,0,-1.060726,-2.369921,
 0.399148\H,0,-0.44509,-1.584349,1.857115\H,0,1.469138,-2.165089,0.3724
 53\H,0,1.454665,-1.261746,-2.037082\H,0,-0.309781,-1.500531,-1.874954\
 H,0,0.827164,1.212624,-1.707636\H,0,3.082091,-0.34216,-1.121455\H,0,3.
 194245,1.222655,-0.289348\H,0,3.495286,-0.285978,0.605194\H,0,0.210076
 ,0.860624,1.940026\H,0,1.55894,1.904835,1.452367\H,0,1.874191,0.386323
 ,2.315428\\Version=ES64L-G16RevC.01\State=2-A\HF=-466.4234971\S2=0.752
 084\S2-1=0.\S2A=0.750004\RMSD=8.236e-09\Dipole=-0.4956694,0.3685068,0.
 0186322\Quadrupole=6.2309453,-2.9434228,-3.2875225,-2.980368,-0.417984
 8,-1.1765168\PG=C01 [X(C10H18O1)]\\@
 The archive entry for this job was punched.


 GARLIC THEN HAVE POWER TO SAVE FROM DEATH
 BEAR WITH IT THOUGH IT MAKETH UNSAVORY BREATH,
 AND SCORN NOT GARLIC LIKE SOME THAT THINK
 IT ONLY MAKETH MEN WINK AND DRINK AND STINK.
   --  SIR JOHN HARRINGTON,
       "THE ENGLISHMAN'S DOCTOR", 1609
 File lengths (MBytes):  RWF=     61 Int=      0 D2E=      0 Chk=      5 Scr=      1
 Normal termination of Gaussian 16
