# Supplementary material for: Machine-Learning-Guided Discovery of Electrochemical Reactions
Source: J Am Chem Soc. 2022 Dec 2;144(49):22599–610. doi: 10.1021/jacs.2c08997 (PMC9756344; doi:10.1021/jacs.2c08997)
Supplement: Supplementary file 3 — ja2c08997_si_003.zip [file ja2c08997_si_003.zip › Oxidation Site Selectivity/Ologs_notimes/47.log]

 Entering Gaussian System, Link 0=g16
 Input=47.com
 Output=47.log
 Initial command:
  
 Copyright (c) 1988-2019, Gaussian, Inc.  All Rights Reserved.
  
 This is part of the Gaussian(R) 16 program.  It is based on
 the Gaussian(R) 09 system (copyright 2009, Gaussian, Inc.),
 the Gaussian(R) 03 system (copyright 2003, Gaussian, Inc.),
 the Gaussian(R) 98 system (copyright 1998, Gaussian, Inc.),
 the Gaussian(R) 94 system (copyright 1995, Gaussian, Inc.),
 the Gaussian 92(TM) system (copyright 1992, Gaussian, Inc.),
 the Gaussian 90(TM) system (copyright 1990, Gaussian, Inc.),
 the Gaussian 88(TM) system (copyright 1988, Gaussian, Inc.),
 the Gaussian 86(TM) system (copyright 1986, Carnegie Mellon
 University), and the Gaussian 82(TM) system (copyright 1983,
 Carnegie Mellon University). Gaussian is a federally registered
 trademark of Gaussian, Inc.
  
 This software contains proprietary and confidential information,
 including trade secrets, belonging to Gaussian, Inc.
  
 This software is provided under written license and may be
 used, copied, transmitted, or stored only in accord with that
 written license.
  
 The following legend is applicable only to US Government
 contracts under FAR:
  
                    RESTRICTED RIGHTS LEGEND
  
 Use, reproduction and disclosure by the US Government is
 subject to restrictions as set forth in subparagraphs (a)
 and (c) of the Commercial Computer Software - Restricted
 Rights clause in FAR 52.227-19.
  
 Gaussian, Inc.
 340 Quinnipiac St., Bldg. 40, Wallingford CT 06492
  
  
 ---------------------------------------------------------------
 Warning -- This program may not be used in any manner that
 competes with the business of Gaussian, Inc. or will provide
 assistance to any competitor of Gaussian, Inc.  The licensee
 of this program is prohibited from giving any competitor of
 Gaussian, Inc. access to this program.  By using this program,
 the user acknowledges that Gaussian, Inc. is engaged in the
 business of creating and licensing software in the field of
 computational chemistry and represents and warrants to the
 licensee that it is not a competitor of Gaussian, Inc. and that
 it will not use this program in any manner prohibited above.
 ---------------------------------------------------------------
  

 Cite this work as:
 Gaussian 16, Revision C.01,
 M. J. Frisch, G. W. Trucks, H. B. Schlegel, G. E. Scuseria, 
 M. A. Robb, J. R. Cheeseman, G. Scalmani, V. Barone, 
 G. A. Petersson, H. Nakatsuji, X. Li, M. Caricato, A. V. Marenich, 
 J. Bloino, B. G. Janesko, R. Gomperts, B. Mennucci, H. P. Hratchian, 
 J. V. Ortiz, A. F. Izmaylov, J. L. Sonnenberg, D. Williams-Young, 
 F. Ding, F. Lipparini, F. Egidi, J. Goings, B. Peng, A. Petrone, 
 T. Henderson, D. Ranasinghe, V. G. Zakrzewski, J. Gao, N. Rega, 
 G. Zheng, W. Liang, M. Hada, M. Ehara, K. Toyota, R. Fukuda, 
 J. Hasegawa, M. Ishida, T. Nakajima, Y. Honda, O. Kitao, H. Nakai, 
 T. Vreven, K. Throssell, J. A. Montgomery, Jr., J. E. Peralta, 
 F. Ogliaro, M. J. Bearpark, J. J. Heyd, E. N. Brothers, K. N. Kudin, 
 V. N. Staroverov, T. A. Keith, R. Kobayashi, J. Normand, 
 K. Raghavachari, A. P. Rendell, J. C. Burant, S. S. Iyengar, 
 J. Tomasi, M. Cossi, J. M. Millam, M. Klene, C. Adamo, R. Cammi, 
 J. W. Ochterski, R. L. Martin, K. Morokuma, O. Farkas, 
 J. B. Foresman, and D. J. Fox, Gaussian, Inc., Wallingford CT, 2019.
 
 ******************************************
 Gaussian 16:  ES64L-G16RevC.01  3-Jul-2019
                 8-Jan-2021 
 ******************************************
 %nprocshared=16
 Will use up to   16 processors via shared memory.
 %mem=7GB
 -----------------------------------------
 # b3lyp/def2svp geom=NewRedundant pop=NBO
 -----------------------------------------
 1/29=4000,38=1,172=1/1;
 2/12=2,17=6,18=5,40=1/2;
 3/5=43,7=101,11=2,25=1,30=1,74=-5/1,2,3;
 4//1;
 5/5=2,38=5/2;
 6/7=2,8=2,9=2,10=2,28=1,40=1/1,7;
 99/5=1,9=1/99;
 --
 47
 --
 Symbolic Z-matrix:
 Charge =  1 Multiplicity = 2
 C                     5.92616   0.74459  -0.34915 
 C                     4.72268  -0.11267   0.03893 
 C                     3.37885   0.55339  -0.26161 
 C                     2.17237  -0.29643   0.13467 
 C                     0.82862   0.36601  -0.16445 
 C                    -0.37742  -0.44704   0.31253 
 C                    -1.71049   0.20906  -0.05724 
 C                    -2.92963  -0.61414   0.35489 
 C                    -4.26164   0.07394   0.06291 
 C                    -5.47366  -0.75122   0.48625 
 O                    -6.70406  -0.13925   0.16141 
 O                    -0.30336  -0.71365   1.70911 
 H                     5.92091   0.97463  -1.42778 
 H                     6.87738   0.23817  -0.12097 
 H                     5.92197   1.70606   0.19121 
 H                     4.77153  -1.0821   -0.48912 
 H                     4.77058  -0.35636   1.1156 
 H                     3.32946   1.526     0.26302 
 H                     3.32376   0.79396  -1.33985 
 H                     2.21982  -1.26938  -0.38796 
 H                     2.2161   -0.53397   1.21053 
 H                     0.73049   0.55117  -1.24872 
 H                     0.7899    1.36399   0.31522 
 H                    -0.33597  -1.44572  -0.15813 
 H                    -1.73035   0.39638  -1.1452 
 H                    -1.75503   1.20693   0.42158 
 H                    -2.8981   -1.58923  -0.1647 
 H                    -2.84801  -0.84544   1.42992 
 H                    -4.35333   0.29976  -1.01395 
 H                    -4.29343   1.05003   0.58522 
 H                    -5.40312  -0.9833    1.57 
 H                    -5.46494  -1.72008  -0.04045 
 H                    -6.74496   0.70766   0.62446 
 H                    -0.31307   0.13826   2.16842 
 
                          Input orientation:                          
 ---------------------------------------------------------------------
 Center     Atomic      Atomic             Coordinates (Angstroms)
 Number     Number       Type             X           Y           Z
 ---------------------------------------------------------------------
      1          6           0        5.926164    0.744586   -0.349146
      2          6           0        4.722678   -0.112666    0.038928
      3          6           0        3.378848    0.553387   -0.261608
      4          6           0        2.172367   -0.296429    0.134674
      5          6           0        0.828619    0.366012   -0.164446
      6          6           0       -0.377418   -0.447044    0.312533
      7          6           0       -1.710487    0.209058   -0.057236
      8          6           0       -2.929632   -0.614138    0.354887
      9          6           0       -4.261644    0.073939    0.062906
     10          6           0       -5.473662   -0.751215    0.486249
     11          8           0       -6.704063   -0.139253    0.161407
     12          8           0       -0.303362   -0.713655    1.709114
     13          1           0        5.920909    0.974626   -1.427781
     14          1           0        6.877377    0.238174   -0.120971
     15          1           0        5.921969    1.706063    0.191206
     16          1           0        4.771526   -1.082099   -0.489120
     17          1           0        4.770584   -0.356361    1.115599
     18          1           0        3.329463    1.526003    0.263023
     19          1           0        3.323763    0.793960   -1.339849
     20          1           0        2.219818   -1.269376   -0.387957
     21          1           0        2.216098   -0.533974    1.210530
     22          1           0        0.730491    0.551169   -1.248721
     23          1           0        0.789904    1.363987    0.315224
     24          1           0       -0.335972   -1.445719   -0.158135
     25          1           0       -1.730348    0.396376   -1.145202
     26          1           0       -1.755028    1.206930    0.421582
     27          1           0       -2.898098   -1.589233   -0.164698
     28          1           0       -2.848008   -0.845442    1.429920
     29          1           0       -4.353334    0.299755   -1.013953
     30          1           0       -4.293434    1.050034    0.585223
     31          1           0       -5.403118   -0.983296    1.569999
     32          1           0       -5.464941   -1.720081   -0.040446
     33          1           0       -6.744963    0.707661    0.624461
     34          1           0       -0.313068    0.138259    2.168420
 ---------------------------------------------------------------------
                    Distance matrix (angstroms):
                    1          2          3          4          5
     1  C    0.000000
     2  C    1.527698   0.000000
     3  C    2.555981   1.529650   0.000000
     4  C    3.925402   2.558715   1.528013   0.000000
     5  C    5.114920   3.928638   2.558949   1.527730   0.000000
     6  C    6.449260   5.118364   3.929381   2.560415   1.530716
     7  C    7.660968   6.441923   5.105062   3.920319   2.546210
     8  C    8.987042   7.675230   6.445161   5.116623   3.918526
     9  C   10.218170   8.986292   7.662395   6.445062   5.103702
    10  C   11.527851  10.226104   8.979322   7.667608   6.433533
    11  O   12.671404  11.427429  10.115523   8.877862   7.556637
    12  O    6.720855   5.330271   4.364380   2.963473   2.440755
    13  H    1.102905   2.183850   2.828334   4.255398   5.281842
    14  H    1.101510   2.188923   3.515515   4.742180   6.050266
    15  H    1.102921   2.183864   2.828633   4.251197   5.278678
    16  H    2.165539   1.104998   2.160123   2.786041   4.212951
    17  H    2.166317   1.104944   2.158997   2.777865   4.207069
    18  H    2.779968   2.162523   1.106191   2.162545   2.789720
    19  H    2.785035   2.163322   1.106126   2.165382   2.791139
    20  H    4.218359   2.790075   2.163743   1.105451   2.158677
    21  H    4.222783   2.798767   2.168302   1.102636   2.150728
    22  H    5.276520   4.246914   2.826339   2.170532   1.104339
    23  H    5.215957   4.209936   2.773525   2.168129   1.107943
    24  H    6.636887   5.235056   4.219837   2.774594   2.153759
    25  H    7.705656   6.580489   5.187415   4.165243   2.740641
    26  H    7.733595   6.621815   5.220206   4.215072   2.779532
    27  H    9.129531   7.765175   6.633270   5.241239   4.208491
    28  H    9.092819   7.732212   6.602403   5.213755   4.186550
    29  H   10.310573   9.146182   7.772837   6.652786   5.251541
    30  H   10.266768   9.107172   7.734836   6.619859   5.221619
    31  H   11.619868  10.277837   9.101600   7.740796   6.607834
    32  H   11.658780  10.313955   9.134012   7.770838   6.631444
    33  H   12.708530  11.511845  10.163684   8.987039   7.622220
    34  H    6.755279   5.473248   4.439326   3.240751   2.607218
                    6          7          8          9         10
     6  C    0.000000
     7  C    1.531101   0.000000
     8  C    2.558029   1.527682   0.000000
     9  C    3.926952   2.557557   1.527403   0.000000
    10  C    5.108268   3.921606   2.551105   1.526135   0.000000
    11  O    6.335930   5.010482   3.809105   2.453684   1.412057
    12  O    1.423729   2.439547   2.956540   4.358704   5.313080
    13  H    6.687209   7.791193   9.167014  10.330430  11.682392
    14  H    7.299966   8.588150   9.855471  11.141750  12.405474
    15  H    6.658293   7.781846   9.152101  10.314371  11.661289
    16  H    5.249530   6.623451   7.761390   9.123559  10.296830
    17  H    5.211052   6.610561   7.741993   9.103541  10.271152
    18  H    4.199564   5.219004   6.615506   7.731329   9.095635
    19  H    4.239009   5.227894   6.630220   7.747552   9.116847
    20  H    2.812926   4.212178   5.243853   6.634540   7.760307
    21  H    2.745957   4.192540   5.216999   6.606643   7.726848
    22  H    2.159029   2.737709   4.162451   5.183583   6.572507
    23  H    2.154642   2.779306   4.213015   5.219773   6.613289
    24  H    1.104807   2.153546   2.771605   4.215344   5.224311
    25  H    2.160270   1.104152   2.170182   2.823287   4.241580
    26  H    2.155303   1.107699   2.168048   2.774066   4.203184
    27  H    2.808233   2.157735   1.105339   2.162684   2.785595
    28  H    2.740636   2.148850   1.102660   2.170796   2.791676
    29  H    4.257368   2.812148   2.176201   1.104095   2.147156
    30  H    4.201283   2.791345   2.163903   1.107514   2.155745
    31  H    5.208306   4.207747   2.780451   2.166112   1.110564
    32  H    5.256244   4.221112   2.794135   2.162663   1.102807
    33  H    6.478910   5.104828   4.046798   2.623703   1.940007
    34  H    1.947059   2.628942   3.271301   4.475330   5.500236
                   11         12         13         14         15
    11  O    0.000000
    12  O    6.610167   0.000000
    13  H   12.773260   7.171607   0.000000
    14  H   13.589618   7.471158   1.779029   0.000000
    15  H   12.760202   6.849366   1.776548   1.779033   0.000000
    16  H   11.532619   5.542785   2.536195   2.512621   3.091959
    17  H   11.516299   5.121020   3.092500   2.514191   2.536490
    18  H   10.171286   4.506070   3.142997   3.793896   2.599743
    19  H   10.182434   4.972435   2.604907   3.797728   3.150672
    20  H    9.011916   3.327607   4.451388   4.902739   4.784829
    21  H    8.990313   2.574596   4.791888   4.908833   4.448625
    22  H    7.598536   3.378967   5.210740   6.257315   5.509864
    23  H    7.644798   2.730340   5.432944   6.206050   5.144947
    24  H    6.508575   2.005891   6.827784   7.407380   7.015525
    25  H    5.170297   3.378694   7.678278   8.669891   7.877767
    26  H    5.135451   2.730150   7.898994   8.703520   7.696654
    27  H    4.085848   3.318202   9.270579   9.944910   9.422272
    28  H    4.120314   2.563306   9.400691   9.907704   9.217216
    29  H    2.664607   4.984412  10.304697  11.266325  10.440879
    30  H    2.721243   4.504931  10.411084  11.222515  10.244026
    31  H    2.094993   5.108774  11.876605  12.456402  11.721404
    32  H    2.018708   5.542179  11.782348  12.496962  11.893436
    33  H    0.966103   6.685120  12.833833  13.650796  12.713602
    34  H    6.704471   0.967892   7.245319   7.546774   6.726297
                   16         17         18         19         20
    16  H    0.000000
    17  H    1.761198   0.000000
    18  H    3.073673   2.519327   0.000000
    19  H    2.517808   3.073394   1.762135   0.000000
    20  H    2.560570   3.098497   3.077212   2.526292   0.000000
    21  H    3.117606   2.562413   2.526036   3.081358   1.759543
    22  H    4.424310   4.768224   3.160748   2.606206   2.504675
    23  H    4.741690   4.409763   2.545257   3.079714   3.077941
    24  H    5.131111   5.374571   4.737502   4.450424   2.572154
    25  H    6.700052   6.923868   5.372229   5.073460   4.353385
    26  H    6.976026   6.746046   5.096959   5.391410   4.752562
    27  H    7.693216   7.871964   6.976400   6.765511   5.132759
    28  H    7.861044   7.640742   6.719118   6.960604   5.400671
    29  H    9.243811   9.392090   7.884144   7.699887   6.786779
    30  H    9.374097   9.187799   7.644535   7.860863   6.982062
    31  H   10.381383  10.203124   9.179474   9.369328   7.875569
    32  H   10.266138  10.390483   9.379270   9.233102   7.705804
    33  H   11.707810  11.575024  10.114068  10.258908   9.235852
    34  H    5.865568   5.215036   4.338710   5.095531   3.864196
                   21         22         23         24         25
    21  H    0.000000
    22  H    3.071233   0.000000
    23  H    2.537293   1.763555   0.000000
    24  H    3.036047   2.512824   3.063677   0.000000
    25  H    4.689292   2.467875   3.069330   2.512350   0.000000
    26  H    4.407156   3.065573   2.551991   3.063713   1.764205
    27  H    5.399983   4.350067   4.749020   2.566151   2.503531
    28  H    5.078416   4.683086   4.399832   3.031926   3.069613
    29  H    6.985761   5.095449   5.417767   4.462993   2.628044
    30  H    6.728602   5.371409   5.100175   4.737391   3.160862
    31  H    7.640913   6.922495   6.740751   5.373663   4.771274
    32  H    7.872112   6.708344   6.982912   5.137650   4.432500
    33  H    9.065635   7.708159   7.569717   6.806223   5.326816
    34  H    2.786778   3.596716   2.480583   2.814670   3.613226
                   26         27         28         29         30
    26  H    0.000000
    27  H    3.077151   0.000000
    28  H    2.534478   1.760267   0.000000
    29  H    3.104017   2.531249   3.090307   0.000000
    30  H    2.548509   3.078161   2.528952   1.767448   0.000000
    31  H    4.407326   3.106680   2.562658   3.070029   2.517065
    32  H    4.748086   2.573178   3.126549   2.502623   3.072040
    33  H    5.018952   4.549380   4.271669   2.927571   2.475632
    34  H    2.504546   3.887165   2.817618   5.145612   4.379630
                   31         32         33         34
    31  H    0.000000
    32  H    1.772063   0.000000
    33  H    2.356677   2.823913   0.000000
    34  H    5.246390   5.905447   6.639074   0.000000
 Stoichiometry    C10H22O2(1+,2)
 Framework group  C1[X(C10H22O2)]
 Deg. of freedom    96
 Full point group                 C1      NOp   1
 Largest Abelian subgroup         C1      NOp   1
 Largest concise Abelian subgroup C1      NOp   1
                         Standard orientation:                         
 ---------------------------------------------------------------------
 Center     Atomic      Atomic             Coordinates (Angstroms)
 Number     Number       Type             X           Y           Z
 ---------------------------------------------------------------------
      1          6           0       -6.369457   -0.468281    0.139362
      2          6           0       -5.096285    0.281208   -0.249432
      3          6           0       -3.813745   -0.474336    0.102805
      4          6           0       -2.537702    0.276547   -0.274969
      5          6           0       -1.254943   -0.475614    0.075378
      6          6           0        0.021903    0.314246   -0.222749
      7          6           0        1.291238   -0.487543    0.077574
      8          6           0        2.578883    0.257744   -0.269312
      9          6           0        3.848592   -0.504235    0.105102
     10          6           0        5.129767    0.251482   -0.236321
     11          8           0        6.301669   -0.479920    0.056259
     12          8           0        0.028564    1.564950    0.457471
     13          1           0       -6.427954   -1.445545   -0.368508
     14          1           0       -7.274308    0.100535   -0.127125
     15          1           0       -6.403625   -0.660318    1.224899
     16          1           0       -5.105554    0.491170   -1.334260
     17          1           0       -5.079501    1.268852    0.245725
     18          1           0       -3.804303   -0.688986    1.187930
     19          1           0       -3.823239   -1.461763   -0.395603
     20          1           0       -2.545104    0.492801   -1.359036
     21          1           0       -2.517194    1.259354    0.224507
     22          1           0       -1.218186   -1.435924   -0.468696
     23          1           0       -1.259824   -0.740144    1.151267
     24          1           0        0.024513    0.586366   -1.293516
     25          1           0        1.249668   -1.446089   -0.468881
     26          1           0        1.292133   -0.753109    1.152968
     27          1           0        2.587626    0.476488   -1.352755
     28          1           0        2.561172    1.238861    0.233633
     29          1           0        3.876613   -1.484057   -0.403021
     30          1           0        3.840162   -0.721526    1.191058
     31          1           0        5.123546    1.238964    0.271807
     32          1           0        5.160523    0.459065   -1.318978
     33          1           0        6.308076   -0.661869    1.005052
     34          1           0        0.003380    1.379331    1.407063
 ---------------------------------------------------------------------
 Rotational constants (GHZ):           4.4917414           0.1872762           0.1834215
 Standard basis: def2SVP (5D, 7F)
 There are   290 symmetry adapted cartesian basis functions of A   symmetry.
 There are   278 symmetry adapted basis functions of A   symmetry.
   278 basis functions,   454 primitive gaussians,   290 cartesian basis functions
    49 alpha electrons       48 beta electrons
       nuclear repulsion energy       703.8042777895 Hartrees.
 NAtoms=   34 NActive=   34 NUniq=   34 SFac= 1.00D+00 NAtFMM=   60 NAOKFM=F Big=F
 Integral buffers will be    131072 words long.
 Raffenetti 2 integral format.
 Two-electron integral symmetry is turned on.
 One-electron integrals computed using PRISM.
   1 Symmetry operations used in ECPInt.
 ECPInt:  NShTT=    9591 NPrTT=   32607 LenC2=    8313 LenP2D=   21082.
 LDataN:  DoStor=T MaxTD1= 4 Len=   56
 NBasis=   278 RedAO= T EigKep=  8.39D-04  NBF=   278
 NBsUse=   278 1.00D-06 EigRej= -1.00D+00 NBFU=   278
 ExpMin= 1.22D-01 ExpMax= 2.27D+03 ExpMxC= 3.41D+02 IAcc=3 IRadAn=         5 AccDes= 0.00D+00
 Harris functional with IExCor=  402 and IRadAn=       5 diagonalized for initial guess.
 HarFok:  IExCor=  402 AccDes= 0.00D+00 IRadAn=         5 IDoV= 1 UseB2=F ITyADJ=14
 ICtDFT=  3500011 ScaDFX=  1.000000  1.000000  1.000000  1.000000
 FoFCou: FMM=F IPFlag=           0 FMFlag=      100000 FMFlg1=           0
         NFxFlg=           0 DoJE=T BraDBF=F KetDBF=T FulRan=T
         wScrn=  0.000000 ICntrl=       500 IOpCl=  0 I1Cent=   200000004 NGrid=           0
         NMat0=    1 NMatS0=      1 NMatT0=    0 NMatD0=    1 NMtDS0=    0 NMtDT0=    0
 Petite list used in FoFCou.
 Initial guess <Sx>= 0.0000 <Sy>= 0.0000 <Sz>= 0.5000 <S**2>= 0.7500 S= 0.5000
 Requested convergence on RMS density matrix=1.00D-08 within 128 cycles.
 Requested convergence on MAX density matrix=1.00D-06.
 Requested convergence on             energy=1.00D-06.
 No special actions if energy rises.
 Integral accuracy reduced to 1.0D-05 until final iterations.
 EnCoef did     8 forward-backward iterations
 EnCoef did     3 forward-backward iterations
 Initial convergence to 1.0D-05 achieved.  Increase integral accuracy.
 SCF Done:  E(UB3LYP) =  -544.037608441     A.U. after   21 cycles
            NFock= 21  Conv=0.73D-08     -V/T= 2.0111
 <Sx>= 0.0000 <Sy>= 0.0000 <Sz>= 0.5000 <S**2>= 0.7526 S= 0.5013
 <L.S>= 0.000000000000E+00
 Annihilation of the first spin contaminant:
 S**2 before annihilation     0.7526,   after     0.7500

 **********************************************************************

            Population analysis using the SCF Density.

 **********************************************************************

 Orbital symmetries:
 Alpha Orbitals:
       Occupied  (A) (A) (A) (A) (A) (A) (A) (A) (A) (A) (A) (A)
                 (A) (A) (A) (A) (A) (A) (A) (A) (A) (A) (A) (A)
                 (A) (A) (A) (A) (A) (A) (A) (A) (A) (A) (A) (A)
                 (A) (A) (A) (A) (A) (A) (A) (A) (A) (A) (A) (A)
                 (A)
       Virtual   (A) (A) (A) (A) (A) (A) (A) (A) (A) (A) (A) (A)
                 (A) (A) (A) (A) (A) (A) (A) (A) (A) (A) (A) (A)
                 (A) (A) (A) (A) (A) (A) (A) (A) (A) (A) (A) (A)
                 (A) (A) (A) (A) (A) (A) (A) (A) (A) (A) (A) (A)
                 (A) (A) (A) (A) (A) (A) (A) (A) (A) (A) (A) (A)
                 (A) (A) (A) (A) (A) (A) (A) (A) (A) (A) (A) (A)
                 (A) (A) (A) (A) (A) (A) (A) (A) (A) (A) (A) (A)
                 (A) (A) (A) (A) (A) (A) (A) (A) (A) (A) (A) (A)
                 (A) (A) (A) (A) (A) (A) (A) (A) (A) (A) (A) (A)
                 (A) (A) (A) (A) (A) (A) (A) (A) (A) (A) (A) (A)
                 (A) (A) (A) (A) (A) (A) (A) (A) (A) (A) (A) (A)
                 (A) (A) (A) (A) (A) (A) (A) (A) (A) (A) (A) (A)
                 (A) (A) (A) (A) (A) (A) (A) (A) (A) (A) (A) (A)
                 (A) (A) (A) (A) (A) (A) (A) (A) (A) (A) (A) (A)
                 (A) (A) (A) (A) (A) (A) (A) (A) (A) (A) (A) (A)
                 (A) (A) (A) (A) (A) (A) (A) (A) (A) (A) (A) (A)
                 (A) (A) (A) (A) (A) (A) (A) (A) (A) (A) (A) (A)
                 (A) (A) (A) (A) (A) (A) (A) (A) (A) (A) (A) (A)
                 (A) (A) (A) (A) (A) (A) (A) (A) (A) (A) (A) (A)
                 (A)
 Beta  Orbitals:
       Occupied  (A) (A) (A) (A) (A) (A) (A) (A) (A) (A) (A) (A)
                 (A) (A) (A) (A) (A) (A) (A) (A) (A) (A) (A) (A)
                 (A) (A) (A) (A) (A) (A) (A) (A) (A) (A) (A) (A)
                 (A) (A) (A) (A) (A) (A) (A) (A) (A) (A) (A) (A)
       Virtual   (A) (A) (A) (A) (A) (A) (A) (A) (A) (A) (A) (A)
                 (A) (A) (A) (A) (A) (A) (A) (A) (A) (A) (A) (A)
                 (A) (A) (A) (A) (A) (A) (A) (A) (A) (A) (A) (A)
                 (A) (A) (A) (A) (A) (A) (A) (A) (A) (A) (A) (A)
                 (A) (A) (A) (A) (A) (A) (A) (A) (A) (A) (A) (A)
                 (A) (A) (A) (A) (A) (A) (A) (A) (A) (A) (A) (A)
                 (A) (A) (A) (A) (A) (A) (A) (A) (A) (A) (A) (A)
                 (A) (A) (A) (A) (A) (A) (A) (A) (A) (A) (A) (A)
                 (A) (A) (A) (A) (A) (A) (A) (A) (A) (A) (A) (A)
                 (A) (A) (A) (A) (A) (A) (A) (A) (A) (A) (A) (A)
                 (A) (A) (A) (A) (A) (A) (A) (A) (A) (A) (A) (A)
                 (A) (A) (A) (A) (A) (A) (A) (A) (A) (A) (A) (A)
                 (A) (A) (A) (A) (A) (A) (A) (A) (A) (A) (A) (A)
                 (A) (A) (A) (A) (A) (A) (A) (A) (A) (A) (A) (A)
                 (A) (A) (A) (A) (A) (A) (A) (A) (A) (A) (A) (A)
                 (A) (A) (A) (A) (A) (A) (A) (A) (A) (A) (A) (A)
                 (A) (A) (A) (A) (A) (A) (A) (A) (A) (A) (A) (A)
                 (A) (A) (A) (A) (A) (A) (A) (A) (A) (A) (A) (A)
                 (A) (A) (A) (A) (A) (A) (A) (A) (A) (A) (A) (A)
                 (A) (A)
 The electronic state is 2-A.
 Alpha  occ. eigenvalues --  -19.34125 -19.33954 -10.41133 -10.39830 -10.35721
 Alpha  occ. eigenvalues --  -10.35088 -10.34489 -10.34440 -10.31739 -10.30422
 Alpha  occ. eigenvalues --  -10.29069 -10.27305  -1.20839  -1.20416  -0.96761
 Alpha  occ. eigenvalues --   -0.94073  -0.90813  -0.87488  -0.83116  -0.79169
 Alpha  occ. eigenvalues --   -0.76935  -0.74859  -0.71918  -0.68430  -0.68265
 Alpha  occ. eigenvalues --   -0.65716  -0.63964  -0.63047  -0.62265  -0.60280
 Alpha  occ. eigenvalues --   -0.58697  -0.58196  -0.56075  -0.54858  -0.53951
 Alpha  occ. eigenvalues --   -0.53075  -0.52590  -0.51523  -0.49846  -0.49550
 Alpha  occ. eigenvalues --   -0.49070  -0.48317  -0.48023  -0.47480  -0.46620
 Alpha  occ. eigenvalues --   -0.45635  -0.44528  -0.43744  -0.42874
 Alpha virt. eigenvalues --   -0.10413  -0.09361  -0.07440  -0.06398  -0.05497
 Alpha virt. eigenvalues --   -0.04434  -0.03997  -0.03417  -0.02525  -0.01432
 Alpha virt. eigenvalues --   -0.00998  -0.00019   0.01219   0.01871   0.02026
 Alpha virt. eigenvalues --    0.02879   0.03223   0.03955   0.04244   0.04802
 Alpha virt. eigenvalues --    0.05481   0.05862   0.06188   0.06951   0.07386
 Alpha virt. eigenvalues --    0.07696   0.08142   0.10133   0.11633   0.12386
 Alpha virt. eigenvalues --    0.14216   0.17401   0.18150   0.24886   0.27199
 Alpha virt. eigenvalues --    0.28276   0.28490   0.29636   0.31048   0.31365
 Alpha virt. eigenvalues --    0.32029   0.33149   0.34252   0.35849   0.35964
 Alpha virt. eigenvalues --    0.37782   0.38367   0.40673   0.42603   0.44608
 Alpha virt. eigenvalues --    0.45882   0.46847   0.47837   0.48112   0.48671
 Alpha virt. eigenvalues --    0.49136   0.49874   0.50030   0.50437   0.51516
 Alpha virt. eigenvalues --    0.52056   0.52261   0.52792   0.53115   0.53215
 Alpha virt. eigenvalues --    0.53834   0.54195   0.54367   0.54888   0.55720
 Alpha virt. eigenvalues --    0.56516   0.57208   0.57608   0.58003   0.58389
 Alpha virt. eigenvalues --    0.59403   0.60384   0.60544   0.61308   0.62061
 Alpha virt. eigenvalues --    0.62574   0.63511   0.69696   0.73935   0.76511
 Alpha virt. eigenvalues --    0.80738   0.81469   0.83147   0.84566   0.85403
 Alpha virt. eigenvalues --    0.86089   0.87736   0.87927   0.90016   0.91390
 Alpha virt. eigenvalues --    0.91726   0.92717   0.94359   0.98356   0.99272
 Alpha virt. eigenvalues --    1.04701   1.06966   1.11928   1.14745   1.16790
 Alpha virt. eigenvalues --    1.17877   1.19568   1.20369   1.20674   1.22875
 Alpha virt. eigenvalues --    1.23112   1.25939   1.26517   1.27010   1.27795
 Alpha virt. eigenvalues --    1.28026   1.28742   1.34216   1.39328   1.41256
 Alpha virt. eigenvalues --    1.43023   1.44938   1.46165   1.51551   1.53526
 Alpha virt. eigenvalues --    1.55408   1.57212   1.59114   1.60789   1.61322
 Alpha virt. eigenvalues --    1.63032   1.63418   1.64216   1.64426   1.64700
 Alpha virt. eigenvalues --    1.65803   1.66622   1.66767   1.67129   1.67546
 Alpha virt. eigenvalues --    1.67862   1.68713   1.69108   1.69851   1.70750
 Alpha virt. eigenvalues --    1.71466   1.71855   1.72416   1.72624   1.73111
 Alpha virt. eigenvalues --    1.74877   1.74987   1.76607   1.77279   1.78838
 Alpha virt. eigenvalues --    1.79756   1.80277   1.80695   1.82464   1.82772
 Alpha virt. eigenvalues --    1.83889   1.85367   1.87904   1.90237   1.92229
 Alpha virt. eigenvalues --    1.94337   1.96815   1.97052   1.99997   2.02506
 Alpha virt. eigenvalues --    2.03690   2.04078   2.06205   2.11554   2.12527
 Alpha virt. eigenvalues --    2.14807   2.19053   2.22551   2.22928   2.23974
 Alpha virt. eigenvalues --    2.25456   2.26412   2.27632   2.28181   2.31098
 Alpha virt. eigenvalues --    2.31341   2.33642   2.35641   2.36454   2.38540
 Alpha virt. eigenvalues --    2.40998   2.42066   2.42457   2.44528   2.44773
 Alpha virt. eigenvalues --    2.47435   2.47970   2.51574   2.52251   2.56906
 Alpha virt. eigenvalues --    2.65827   2.66720   2.67710   2.70364   2.71307
 Alpha virt. eigenvalues --    2.73860   2.74959   2.75622   2.77420   2.77983
 Alpha virt. eigenvalues --    2.79042   2.80340   2.83103   2.84412   2.86088
 Alpha virt. eigenvalues --    2.86465   2.87847   2.89605   2.91212   2.92164
 Alpha virt. eigenvalues --    2.95527   2.97266   2.98121   2.99312   2.99810
 Alpha virt. eigenvalues --    3.17377   3.20466   3.57451   3.57907
  Beta  occ. eigenvalues --  -19.33467 -19.33202 -10.41015 -10.39768 -10.35561
  Beta  occ. eigenvalues --  -10.34962 -10.34439 -10.34284 -10.31673 -10.30344
  Beta  occ. eigenvalues --  -10.29004 -10.27270  -1.19480  -1.18849  -0.96226
  Beta  occ. eigenvalues --   -0.93573  -0.90271  -0.86996  -0.82643  -0.78688
  Beta  occ. eigenvalues --   -0.76591  -0.74529  -0.71590  -0.68223  -0.67672
  Beta  occ. eigenvalues --   -0.65429  -0.63266  -0.62734  -0.60914  -0.59934
  Beta  occ. eigenvalues --   -0.58059  -0.56986  -0.55583  -0.54651  -0.53413
  Beta  occ. eigenvalues --   -0.52653  -0.51510  -0.50966  -0.49665  -0.49104
  Beta  occ. eigenvalues --   -0.48734  -0.48090  -0.47243  -0.45651  -0.44674
  Beta  occ. eigenvalues --   -0.43787  -0.42864  -0.42018
  Beta virt. eigenvalues --   -0.39052  -0.10262  -0.09163  -0.07376  -0.06234
  Beta virt. eigenvalues --   -0.05389  -0.04332  -0.03920  -0.03277  -0.02397
  Beta virt. eigenvalues --   -0.01312  -0.00927   0.00084   0.01360   0.01943
  Beta virt. eigenvalues --    0.02161   0.02983   0.03411   0.04060   0.04366
  Beta virt. eigenvalues --    0.04970   0.05637   0.06017   0.06351   0.07091
  Beta virt. eigenvalues --    0.07530   0.07928   0.08321   0.10470   0.11942
  Beta virt. eigenvalues --    0.12574   0.14579   0.17723   0.18375   0.25036
  Beta virt. eigenvalues --    0.27297   0.28512   0.28696   0.29886   0.31170
  Beta virt. eigenvalues --    0.31795   0.32073   0.33376   0.34343   0.36015
  Beta virt. eigenvalues --    0.36212   0.38071   0.38504   0.40847   0.42823
  Beta virt. eigenvalues --    0.44911   0.46158   0.47119   0.48038   0.48477
  Beta virt. eigenvalues --    0.48820   0.49504   0.50065   0.50190   0.50687
  Beta virt. eigenvalues --    0.51684   0.52242   0.52458   0.52989   0.53287
  Beta virt. eigenvalues --    0.53395   0.53973   0.54360   0.54578   0.55019
  Beta virt. eigenvalues --    0.55851   0.56658   0.57370   0.57733   0.58062
  Beta virt. eigenvalues --    0.58508   0.59517   0.60463   0.60673   0.61350
  Beta virt. eigenvalues --    0.62171   0.62697   0.63625   0.69939   0.74143
  Beta virt. eigenvalues --    0.76850   0.80984   0.81767   0.83619   0.84990
  Beta virt. eigenvalues --    0.85885   0.86331   0.87989   0.88233   0.90554
  Beta virt. eigenvalues --    0.91534   0.92151   0.92851   0.95027   0.98759
  Beta virt. eigenvalues --    1.00378   1.04916   1.07265   1.12089   1.14928
  Beta virt. eigenvalues --    1.16921   1.18049   1.19704   1.20564   1.20832
  Beta virt. eigenvalues --    1.22985   1.23268   1.26128   1.26627   1.27298
  Beta virt. eigenvalues --    1.27878   1.28434   1.28896   1.34488   1.39711
  Beta virt. eigenvalues --    1.41786   1.43339   1.45034   1.46540   1.51743
  Beta virt. eigenvalues --    1.53615   1.55494   1.57279   1.59182   1.61205
  Beta virt. eigenvalues --    1.61398   1.63173   1.63668   1.64413   1.64604
  Beta virt. eigenvalues --    1.64883   1.66119   1.66707   1.66950   1.67352
  Beta virt. eigenvalues --    1.67826   1.68049   1.68836   1.69291   1.69918
  Beta virt. eigenvalues --    1.70944   1.71591   1.72008   1.72619   1.72732
  Beta virt. eigenvalues --    1.73259   1.75077   1.75126   1.76765   1.77462
  Beta virt. eigenvalues --    1.79021   1.79874   1.80494   1.80844   1.82584
  Beta virt. eigenvalues --    1.82909   1.84037   1.85527   1.88081   1.90433
  Beta virt. eigenvalues --    1.92422   1.94526   1.96978   1.97248   2.00267
  Beta virt. eigenvalues --    2.02894   2.03962   2.04530   2.06487   2.11973
  Beta virt. eigenvalues --    2.12811   2.15169   2.19316   2.22750   2.23211
  Beta virt. eigenvalues --    2.24164   2.25654   2.26596   2.27881   2.28337
  Beta virt. eigenvalues --    2.31187   2.31483   2.33950   2.35836   2.36720
  Beta virt. eigenvalues --    2.38755   2.41135   2.42278   2.42674   2.44666
  Beta virt. eigenvalues --    2.45119   2.47796   2.48088   2.51897   2.52541
  Beta virt. eigenvalues --    2.57449   2.66126   2.67160   2.68103   2.70576
  Beta virt. eigenvalues --    2.72136   2.74559   2.75378   2.76017   2.77966
  Beta virt. eigenvalues --    2.78698   2.79843   2.80796   2.83353   2.85166
  Beta virt. eigenvalues --    2.86479   2.86908   2.88508   2.90597   2.91489
  Beta virt. eigenvalues --    2.92441   2.95820   2.97391   2.98774   2.99694
  Beta virt. eigenvalues --    3.00385   3.18340   3.21383   3.57991   3.58353
          Condensed to atoms (all electrons):
               1          2          3          4          5          6
     1  C    4.484519   0.434443  -0.045282   0.007199  -0.000360   0.000005
     2  C    0.434443   4.579708   0.393114  -0.027658   0.005722  -0.000242
     3  C   -0.045282   0.393114   4.688860   0.359694  -0.026396   0.005184
     4  C    0.007199  -0.027658   0.359694   4.711564   0.336824  -0.024965
     5  C   -0.000360   0.005722  -0.026396   0.336824   4.814734   0.300810
     6  C    0.000005  -0.000242   0.005184  -0.024965   0.300810   4.814462
     7  C   -0.000000   0.000004  -0.000187   0.006934  -0.032982   0.285818
     8  C    0.000000  -0.000000   0.000005  -0.000252   0.007135  -0.018624
     9  C   -0.000000   0.000000  -0.000000   0.000005  -0.000221   0.003489
    10  C    0.000000  -0.000000   0.000000  -0.000000   0.000004  -0.000130
    11  O    0.000000  -0.000000   0.000000   0.000000  -0.000000   0.000001
    12  O    0.000000  -0.000004   0.000346  -0.009952  -0.034550   0.288291
    13  H    0.388933  -0.020257  -0.008600   0.000433   0.000002   0.000000
    14  H    0.376151  -0.008688   0.007028  -0.000410   0.000010  -0.000000
    15  H    0.389483  -0.020661  -0.008967   0.000444  -0.000002   0.000000
    16  H   -0.020220   0.371097  -0.022049  -0.008129   0.000396   0.000003
    17  H   -0.022164   0.370619  -0.021147  -0.008557   0.000550   0.000005
    18  H   -0.003028  -0.024536   0.366980  -0.020496  -0.009454   0.000579
    19  H   -0.004106  -0.021833   0.365962  -0.022123  -0.006140   0.000384
    20  H    0.000246  -0.005690  -0.018809   0.366502  -0.023080  -0.004453
    21  H    0.000274  -0.004922  -0.017339   0.361187  -0.021569  -0.013916
    22  H    0.000010   0.000088  -0.003999  -0.014978   0.350624  -0.009682
    23  H    0.000002   0.000183  -0.005580  -0.025914   0.351212  -0.009476
    24  H    0.000000  -0.000017   0.000354  -0.010164  -0.019366   0.351444
    25  H   -0.000000   0.000000  -0.000032   0.000417  -0.003541  -0.005800
    26  H    0.000000   0.000000  -0.000010   0.000111  -0.012034  -0.008427
    27  H   -0.000000   0.000000  -0.000000  -0.000002   0.000176  -0.003434
    28  H   -0.000000   0.000000   0.000000   0.000017   0.001376  -0.012760
    29  H    0.000000  -0.000000   0.000000  -0.000000   0.000016   0.000300
    30  H    0.000000  -0.000000   0.000000   0.000000  -0.000016   0.000745
    31  H    0.000000  -0.000000   0.000000  -0.000000   0.000001  -0.000002
    32  H   -0.000000   0.000000  -0.000000   0.000000  -0.000000   0.000020
    33  H    0.000000  -0.000000   0.000000  -0.000000   0.000000   0.000000
    34  H   -0.000000  -0.000004   0.000029  -0.002889   0.001035  -0.046071
               7          8          9         10         11         12
     1  C   -0.000000   0.000000  -0.000000   0.000000   0.000000   0.000000
     2  C    0.000004  -0.000000   0.000000  -0.000000  -0.000000  -0.000004
     3  C   -0.000187   0.000005  -0.000000   0.000000   0.000000   0.000346
     4  C    0.006934  -0.000252   0.000005  -0.000000   0.000000  -0.009952
     5  C   -0.032982   0.007135  -0.000221   0.000004  -0.000000  -0.034550
     6  C    0.285818  -0.018624   0.003489  -0.000130   0.000001   0.288291
     7  C    4.826978   0.318154  -0.010633   0.004054  -0.000102  -0.035868
     8  C    0.318154   4.764011   0.295077  -0.017054   0.004425  -0.010627
     9  C   -0.010633   0.295077   4.837505   0.359957  -0.035034   0.000111
    10  C    0.004054  -0.017054   0.359957   4.465176   0.321714   0.000007
    11  O   -0.000102   0.004425  -0.035034   0.321714   7.587697   0.000000
    12  O   -0.035868  -0.010627   0.000111   0.000007   0.000000   7.667620
    13  H    0.000000  -0.000000  -0.000000  -0.000000   0.000000   0.000000
    14  H    0.000000  -0.000000   0.000000   0.000000   0.000000  -0.000000
    15  H    0.000000  -0.000000   0.000000  -0.000000   0.000000   0.000000
    16  H    0.000000   0.000000  -0.000000   0.000000  -0.000000   0.000000
    17  H   -0.000000  -0.000000  -0.000000   0.000000   0.000000  -0.000012
    18  H   -0.000005   0.000000   0.000000  -0.000000  -0.000000  -0.000023
    19  H   -0.000000   0.000000   0.000000  -0.000000   0.000000  -0.000003
    20  H    0.000189   0.000001   0.000000   0.000000  -0.000000  -0.000894
    21  H    0.001419   0.000018   0.000000  -0.000000  -0.000000   0.017776
    22  H   -0.003041   0.000405  -0.000019   0.000000  -0.000000   0.004129
    23  H   -0.013808   0.000147  -0.000007   0.000000  -0.000000  -0.005142
    24  H   -0.021411  -0.011576   0.000409  -0.000015  -0.000000  -0.030984
    25  H    0.353061  -0.016058  -0.005296   0.000169   0.000005   0.004058
    26  H    0.354512  -0.027945  -0.007152   0.000265   0.000001  -0.004782
    27  H   -0.020020   0.374832  -0.024407  -0.005698  -0.000020  -0.000871
    28  H   -0.020325   0.368460  -0.024916  -0.004382  -0.000002   0.019385
    29  H   -0.005621  -0.008886   0.356340  -0.014215   0.003647   0.000009
    30  H   -0.010988  -0.005403   0.353677  -0.023613  -0.000523  -0.000013
    31  H    0.000266  -0.002891  -0.033438   0.381600  -0.020489   0.000001
    32  H   -0.000071  -0.003106  -0.017464   0.375233  -0.026396   0.000000
    33  H   -0.000012   0.000223  -0.004256  -0.032343   0.325513   0.000000
    34  H    0.001565  -0.003149   0.000068  -0.000005  -0.000000   0.321479
              13         14         15         16         17         18
     1  C    0.388933   0.376151   0.389483  -0.020220  -0.022164  -0.003028
     2  C   -0.020257  -0.008688  -0.020661   0.371097   0.370619  -0.024536
     3  C   -0.008600   0.007028  -0.008967  -0.022049  -0.021147   0.366980
     4  C    0.000433  -0.000410   0.000444  -0.008129  -0.008557  -0.020496
     5  C    0.000002   0.000010  -0.000002   0.000396   0.000550  -0.009454
     6  C    0.000000  -0.000000   0.000000   0.000003   0.000005   0.000579
     7  C    0.000000   0.000000   0.000000   0.000000  -0.000000  -0.000005
     8  C   -0.000000  -0.000000  -0.000000   0.000000  -0.000000   0.000000
     9  C   -0.000000   0.000000   0.000000  -0.000000  -0.000000   0.000000
    10  C   -0.000000   0.000000  -0.000000   0.000000   0.000000  -0.000000
    11  O    0.000000   0.000000   0.000000  -0.000000   0.000000  -0.000000
    12  O    0.000000  -0.000000   0.000000   0.000000  -0.000012  -0.000023
    13  H    0.652634  -0.020809  -0.024493  -0.008741   0.007831  -0.001734
    14  H   -0.020809   0.632584  -0.021567  -0.005905  -0.005233  -0.000130
    15  H   -0.024493  -0.021567   0.654989   0.007893  -0.008825   0.007735
    16  H   -0.008741  -0.005905   0.007893   0.689403  -0.030141   0.009246
    17  H    0.007831  -0.005233  -0.008825  -0.030141   0.691329  -0.010683
    18  H   -0.001734  -0.000130   0.007735   0.009246  -0.010683   0.697208
    19  H    0.007411  -0.000045  -0.001751  -0.010849   0.009170  -0.031703
    20  H   -0.000050   0.000002   0.000033   0.008171  -0.001897   0.008912
    21  H    0.000034  -0.000002  -0.000052  -0.001903   0.007818  -0.010575
    22  H   -0.000004  -0.000000   0.000002  -0.000047   0.000025  -0.001867
    23  H    0.000003  -0.000000  -0.000005   0.000031  -0.000034   0.008484
    24  H    0.000000   0.000000  -0.000000  -0.000006   0.000005   0.000015
    25  H   -0.000000   0.000000  -0.000000   0.000000  -0.000000   0.000004
    26  H   -0.000000  -0.000000  -0.000000  -0.000000   0.000000  -0.000009
    27  H   -0.000000   0.000000   0.000000  -0.000000   0.000000  -0.000000
    28  H   -0.000000   0.000000  -0.000000  -0.000000   0.000000   0.000000
    29  H    0.000000  -0.000000  -0.000000  -0.000000   0.000000  -0.000000
    30  H   -0.000000  -0.000000  -0.000000   0.000000   0.000000  -0.000000
    31  H    0.000000  -0.000000   0.000000  -0.000000   0.000000  -0.000000
    32  H   -0.000000   0.000000  -0.000000  -0.000000  -0.000000   0.000000
    33  H    0.000000  -0.000000  -0.000000  -0.000000   0.000000   0.000000
    34  H   -0.000000   0.000000  -0.000000  -0.000000   0.000002  -0.000037
              19         20         21         22         23         24
     1  C   -0.004106   0.000246   0.000274   0.000010   0.000002   0.000000
     2  C   -0.021833  -0.005690  -0.004922   0.000088   0.000183  -0.000017
     3  C    0.365962  -0.018809  -0.017339  -0.003999  -0.005580   0.000354
     4  C   -0.022123   0.366502   0.361187  -0.014978  -0.025914  -0.010164
     5  C   -0.006140  -0.023080  -0.021569   0.350624   0.351212  -0.019366
     6  C    0.000384  -0.004453  -0.013916  -0.009682  -0.009476   0.351444
     7  C   -0.000000   0.000189   0.001419  -0.003041  -0.013808  -0.021411
     8  C    0.000000   0.000001   0.000018   0.000405   0.000147  -0.011576
     9  C    0.000000   0.000000   0.000000  -0.000019  -0.000007   0.000409
    10  C   -0.000000   0.000000  -0.000000   0.000000   0.000000  -0.000015
    11  O    0.000000  -0.000000  -0.000000  -0.000000  -0.000000  -0.000000
    12  O   -0.000003  -0.000894   0.017776   0.004129  -0.005142  -0.030984
    13  H    0.007411  -0.000050   0.000034  -0.000004   0.000003   0.000000
    14  H   -0.000045   0.000002  -0.000002  -0.000000  -0.000000   0.000000
    15  H   -0.001751   0.000033  -0.000052   0.000002  -0.000005  -0.000000
    16  H   -0.010849   0.008171  -0.001903  -0.000047   0.000031  -0.000006
    17  H    0.009170  -0.001897   0.007818   0.000025  -0.000034   0.000005
    18  H   -0.031703   0.008912  -0.010575  -0.001867   0.008484   0.000015
    19  H    0.690935  -0.010342   0.008698   0.007546  -0.001866  -0.000044
    20  H   -0.010342   0.680382  -0.028569  -0.010874   0.009039   0.007203
    21  H    0.008698  -0.028569   0.688709   0.009136  -0.010257  -0.002198
    22  H    0.007546  -0.010874   0.009136   0.657491  -0.022837  -0.005282
    23  H   -0.001866   0.009039  -0.010257  -0.022837   0.685358   0.008637
    24  H   -0.000044   0.007203  -0.002198  -0.005282   0.008637   0.675493
    25  H   -0.000004  -0.000046  -0.000061   0.004646  -0.001068  -0.005047
    26  H    0.000003   0.000028  -0.000103  -0.001122   0.009136   0.008543
    27  H    0.000000  -0.000007  -0.000001  -0.000048   0.000027   0.006764
    28  H   -0.000000  -0.000001  -0.000033  -0.000076  -0.000101  -0.002022
    29  H    0.000000   0.000000  -0.000000  -0.000007   0.000002  -0.000031
    30  H   -0.000000  -0.000000  -0.000000   0.000002  -0.000007   0.000009
    31  H    0.000000  -0.000000  -0.000000  -0.000000   0.000000   0.000005
    32  H   -0.000000  -0.000000  -0.000000   0.000000  -0.000000  -0.000006
    33  H    0.000000   0.000000  -0.000000  -0.000000  -0.000000  -0.000000
    34  H    0.000005   0.000059   0.000728  -0.000012   0.005904   0.009654
              25         26         27         28         29         30
     1  C   -0.000000   0.000000  -0.000000  -0.000000   0.000000   0.000000
     2  C    0.000000   0.000000   0.000000   0.000000  -0.000000  -0.000000
     3  C   -0.000032  -0.000010  -0.000000   0.000000   0.000000   0.000000
     4  C    0.000417   0.000111  -0.000002   0.000017  -0.000000   0.000000
     5  C   -0.003541  -0.012034   0.000176   0.001376   0.000016  -0.000016
     6  C   -0.005800  -0.008427  -0.003434  -0.012760   0.000300   0.000745
     7  C    0.353061   0.354512  -0.020020  -0.020325  -0.005621  -0.010988
     8  C   -0.016058  -0.027945   0.374832   0.368460  -0.008886  -0.005403
     9  C   -0.005296  -0.007152  -0.024407  -0.024916   0.356340   0.353677
    10  C    0.000169   0.000265  -0.005698  -0.004382  -0.014215  -0.023613
    11  O    0.000005   0.000001  -0.000020  -0.000002   0.003647  -0.000523
    12  O    0.004058  -0.004782  -0.000871   0.019385   0.000009  -0.000013
    13  H   -0.000000  -0.000000  -0.000000  -0.000000   0.000000  -0.000000
    14  H    0.000000  -0.000000   0.000000   0.000000  -0.000000  -0.000000
    15  H   -0.000000  -0.000000   0.000000  -0.000000  -0.000000  -0.000000
    16  H    0.000000  -0.000000  -0.000000  -0.000000  -0.000000   0.000000
    17  H   -0.000000   0.000000   0.000000   0.000000   0.000000   0.000000
    18  H    0.000004  -0.000009  -0.000000   0.000000  -0.000000  -0.000000
    19  H   -0.000004   0.000003   0.000000  -0.000000   0.000000  -0.000000
    20  H   -0.000046   0.000028  -0.000007  -0.000001   0.000000  -0.000000
    21  H   -0.000061  -0.000103  -0.000001  -0.000033  -0.000000  -0.000000
    22  H    0.004646  -0.001122  -0.000048  -0.000076  -0.000007   0.000002
    23  H   -0.001068   0.009136   0.000027  -0.000101   0.000002  -0.000007
    24  H   -0.005047   0.008543   0.006764  -0.002022  -0.000031   0.000009
    25  H    0.646702  -0.021510  -0.010270   0.008650   0.006992  -0.001614
    26  H   -0.021510   0.678655   0.008480  -0.009618  -0.001533   0.007760
    27  H   -0.010270   0.008480   0.661537  -0.027585  -0.010020   0.008453
    28  H    0.008650  -0.009618  -0.027585   0.674928   0.008141  -0.010195
    29  H    0.006992  -0.001533  -0.010020   0.008141   0.646902  -0.032468
    30  H   -0.001614   0.007760   0.008453  -0.010195  -0.032468   0.683509
    31  H    0.000033  -0.000020  -0.002179   0.008435   0.009111  -0.011858
    32  H   -0.000037   0.000026   0.007646  -0.002151  -0.012973   0.008695
    33  H    0.000002  -0.000001   0.000070  -0.000031  -0.001922   0.007689
    34  H   -0.000059   0.005850   0.000095   0.000469   0.000002  -0.000030
              31         32         33         34
     1  C    0.000000  -0.000000   0.000000  -0.000000
     2  C   -0.000000   0.000000  -0.000000  -0.000004
     3  C    0.000000  -0.000000   0.000000   0.000029
     4  C   -0.000000   0.000000  -0.000000  -0.002889
     5  C    0.000001  -0.000000   0.000000   0.001035
     6  C   -0.000002   0.000020   0.000000  -0.046071
     7  C    0.000266  -0.000071  -0.000012   0.001565
     8  C   -0.002891  -0.003106   0.000223  -0.003149
     9  C   -0.033438  -0.017464  -0.004256   0.000068
    10  C    0.381600   0.375233  -0.032343  -0.000005
    11  O   -0.020489  -0.026396   0.325513  -0.000000
    12  O    0.000001   0.000000   0.000000   0.321479
    13  H    0.000000  -0.000000   0.000000  -0.000000
    14  H   -0.000000   0.000000  -0.000000   0.000000
    15  H    0.000000  -0.000000  -0.000000  -0.000000
    16  H   -0.000000  -0.000000  -0.000000  -0.000000
    17  H    0.000000  -0.000000   0.000000   0.000002
    18  H   -0.000000   0.000000   0.000000  -0.000037
    19  H    0.000000  -0.000000   0.000000   0.000005
    20  H   -0.000000  -0.000000   0.000000   0.000059
    21  H   -0.000000  -0.000000  -0.000000   0.000728
    22  H   -0.000000   0.000000  -0.000000  -0.000012
    23  H    0.000000  -0.000000  -0.000000   0.005904
    24  H    0.000005  -0.000006  -0.000000   0.009654
    25  H    0.000033  -0.000037   0.000002  -0.000059
    26  H   -0.000020   0.000026  -0.000001   0.005850
    27  H   -0.002179   0.007646   0.000070   0.000095
    28  H    0.008435  -0.002151  -0.000031   0.000469
    29  H    0.009111  -0.012973  -0.001922   0.000002
    30  H   -0.011858   0.008695   0.007689  -0.000030
    31  H    0.644341  -0.031692  -0.006747   0.000002
    32  H   -0.031692   0.635271   0.008403  -0.000000
    33  H   -0.006747   0.008403   0.497651  -0.000000
    34  H    0.000002  -0.000000  -0.000000   0.506398
          Atomic-Atomic Spin Densities.
               1          2          3          4          5          6
     1  C    0.015911  -0.000415  -0.003692   0.000701  -0.000043   0.000001
     2  C   -0.000415   0.027371   0.012599  -0.006180   0.000562  -0.000034
     3  C   -0.003692   0.012599   0.029834   0.003667  -0.003569   0.000240
     4  C    0.000701  -0.006180   0.003667   0.034234   0.000723  -0.002958
     5  C   -0.000043   0.000562  -0.003569   0.000723   0.062860   0.022921
     6  C    0.000001  -0.000034   0.000240  -0.002958   0.022921   0.038816
     7  C   -0.000000   0.000001  -0.000046   0.000664  -0.009158   0.028065
     8  C   -0.000000  -0.000000   0.000000  -0.000011   0.000422  -0.003096
     9  C    0.000000  -0.000000   0.000000  -0.000001   0.000032  -0.000091
    10  C    0.000000  -0.000000  -0.000000   0.000000   0.000000  -0.000018
    11  O    0.000000   0.000000   0.000000  -0.000000  -0.000000   0.000000
    12  O   -0.000000   0.000010  -0.000105   0.002463  -0.001286  -0.034397
    13  H    0.001009  -0.000107  -0.000269   0.000032  -0.000003   0.000000
    14  H    0.002826  -0.000888   0.000347  -0.000054   0.000002  -0.000000
    15  H    0.000472  -0.000023  -0.000049   0.000002  -0.000000   0.000000
    16  H   -0.000087   0.000309   0.000464  -0.000169   0.000009  -0.000002
    17  H    0.001161  -0.000525  -0.001186   0.001330  -0.000087   0.000012
    18  H   -0.000298   0.000580   0.000690  -0.000600   0.000321  -0.000030
    19  H    0.000820  -0.001537   0.000979   0.001275  -0.001012   0.000077
    20  H   -0.000030   0.000386  -0.000049   0.000110   0.000130  -0.000543
    21  H   -0.000086   0.000541  -0.000496   0.001972   0.002560  -0.001227
    22  H   -0.000007   0.000063  -0.000729   0.000798   0.002066  -0.000840
    23  H   -0.000002   0.000012  -0.000033   0.000101  -0.000053   0.000618
    24  H    0.000000  -0.000001   0.000001  -0.000023   0.000077   0.001517
    25  H    0.000000  -0.000000   0.000010  -0.000078   0.000932  -0.001465
    26  H    0.000000  -0.000000   0.000000  -0.000003   0.000140   0.000677
    27  H    0.000000  -0.000000   0.000000  -0.000004   0.000048  -0.000467
    28  H    0.000000  -0.000000   0.000000  -0.000011   0.000031  -0.001810
    29  H   -0.000000   0.000000  -0.000000   0.000000  -0.000028   0.000141
    30  H   -0.000000   0.000000  -0.000000  -0.000000  -0.000000  -0.000025
    31  H   -0.000000   0.000000  -0.000000   0.000000  -0.000001   0.000031
    32  H    0.000000  -0.000000   0.000000  -0.000000   0.000000  -0.000003
    33  H    0.000000  -0.000000   0.000000  -0.000000   0.000000  -0.000000
    34  H    0.000000  -0.000000   0.000000   0.000026   0.000104   0.000890
               7          8          9         10         11         12
     1  C   -0.000000  -0.000000   0.000000   0.000000   0.000000  -0.000000
     2  C    0.000001  -0.000000  -0.000000  -0.000000   0.000000   0.000010
     3  C   -0.000046   0.000000   0.000000  -0.000000   0.000000  -0.000105
     4  C    0.000664  -0.000011  -0.000001   0.000000  -0.000000   0.002463
     5  C   -0.009158   0.000422   0.000032   0.000000  -0.000000  -0.001286
     6  C    0.028065  -0.003096  -0.000091  -0.000018   0.000000  -0.034397
     7  C    0.054676   0.003984  -0.003697   0.000626  -0.000024  -0.001051
     8  C    0.003984   0.018380   0.009206  -0.008726   0.000595   0.002328
     9  C   -0.003697   0.009206   0.023628   0.038548  -0.006237   0.000172
    10  C    0.000626  -0.008726   0.038548   0.013389  -0.027268  -0.000001
    11  O   -0.000024   0.000595  -0.006237  -0.027268   0.313077  -0.000000
    12  O   -0.001051   0.002328   0.000172  -0.000001  -0.000000   0.279778
    13  H   -0.000000   0.000000   0.000000   0.000000   0.000000  -0.000000
    14  H    0.000000   0.000000  -0.000000  -0.000000   0.000000   0.000000
    15  H   -0.000000   0.000000   0.000000   0.000000   0.000000  -0.000000
    16  H    0.000000  -0.000000  -0.000000  -0.000000   0.000000   0.000000
    17  H   -0.000000   0.000000   0.000000   0.000000  -0.000000  -0.000006
    18  H    0.000003  -0.000000  -0.000000  -0.000000   0.000000   0.000010
    19  H   -0.000012   0.000000   0.000000   0.000000  -0.000000  -0.000008
    20  H    0.000046  -0.000002  -0.000000  -0.000000   0.000000   0.000196
    21  H    0.000007  -0.000009  -0.000000   0.000000   0.000000  -0.000534
    22  H    0.000418  -0.000020  -0.000002  -0.000000   0.000000  -0.000005
    23  H    0.000304   0.000002  -0.000002  -0.000000   0.000000   0.000193
    24  H   -0.000232   0.000114  -0.000011   0.000000   0.000000   0.000119
    25  H    0.002508  -0.000358   0.000094   0.000036  -0.000007   0.000062
    26  H    0.000351  -0.000268   0.000203  -0.000011  -0.000001   0.000109
    27  H    0.000281  -0.000669   0.000733   0.000240  -0.000018   0.000184
    28  H    0.003225  -0.000103   0.002130  -0.000033  -0.000039  -0.000321
    29  H   -0.001859   0.004168  -0.002625  -0.004153   0.002511  -0.000019
    30  H    0.000197  -0.000578   0.000970   0.000768  -0.000149  -0.000002
    31  H   -0.000215   0.005148  -0.006896   0.003195  -0.002545  -0.000022
    32  H    0.000017  -0.000324   0.000550   0.001392   0.000072   0.000000
    33  H    0.000000  -0.000009   0.000050   0.000672   0.000857   0.000000
    34  H   -0.000055   0.000065  -0.000004   0.000000  -0.000000   0.000738
              13         14         15         16         17         18
     1  C    0.001009   0.002826   0.000472  -0.000087   0.001161  -0.000298
     2  C   -0.000107  -0.000888  -0.000023   0.000309  -0.000525   0.000580
     3  C   -0.000269   0.000347  -0.000049   0.000464  -0.001186   0.000690
     4  C    0.000032  -0.000054   0.000002  -0.000169   0.001330  -0.000600
     5  C   -0.000003   0.000002  -0.000000   0.000009  -0.000087   0.000321
     6  C    0.000000  -0.000000   0.000000  -0.000002   0.000012  -0.000030
     7  C   -0.000000   0.000000  -0.000000   0.000000  -0.000000   0.000003
     8  C    0.000000   0.000000   0.000000  -0.000000   0.000000  -0.000000
     9  C    0.000000  -0.000000   0.000000  -0.000000   0.000000  -0.000000
    10  C    0.000000  -0.000000   0.000000  -0.000000   0.000000  -0.000000
    11  O    0.000000   0.000000   0.000000   0.000000  -0.000000   0.000000
    12  O   -0.000000   0.000000  -0.000000   0.000000  -0.000006   0.000010
    13  H    0.000088  -0.000679   0.000056  -0.000009   0.000057  -0.000021
    14  H   -0.000679   0.015015  -0.000177   0.000068  -0.000607   0.000022
    15  H    0.000056  -0.000177  -0.000884  -0.000018   0.000042  -0.000001
    16  H   -0.000009   0.000068  -0.000018  -0.001694  -0.000054  -0.000005
    17  H    0.000057  -0.000607   0.000042  -0.000054   0.001836  -0.000135
    18  H   -0.000021   0.000022  -0.000001  -0.000005  -0.000135  -0.001248
    19  H    0.000126  -0.000064   0.000006  -0.000055   0.000124  -0.000251
    20  H   -0.000002   0.000003  -0.000000   0.000009  -0.000080  -0.000008
    21  H   -0.000003   0.000009  -0.000001   0.000007  -0.000137   0.000129
    22  H   -0.000001   0.000000  -0.000000   0.000001  -0.000004   0.000049
    23  H   -0.000000   0.000000   0.000000   0.000000  -0.000005   0.000010
    24  H    0.000000  -0.000000   0.000000   0.000000   0.000000   0.000000
    25  H    0.000000  -0.000000   0.000000  -0.000000   0.000000  -0.000001
    26  H    0.000000  -0.000000   0.000000  -0.000000   0.000000   0.000000
    27  H    0.000000  -0.000000   0.000000  -0.000000   0.000000  -0.000000
    28  H    0.000000  -0.000000   0.000000  -0.000000   0.000000  -0.000000
    29  H   -0.000000   0.000000  -0.000000   0.000000  -0.000000   0.000000
    30  H   -0.000000   0.000000   0.000000  -0.000000  -0.000000   0.000000
    31  H   -0.000000   0.000000  -0.000000   0.000000  -0.000000   0.000000
    32  H    0.000000  -0.000000   0.000000  -0.000000   0.000000  -0.000000
    33  H    0.000000  -0.000000   0.000000  -0.000000   0.000000  -0.000000
    34  H    0.000000  -0.000000   0.000000   0.000000   0.000000   0.000000
              19         20         21         22         23         24
     1  C    0.000820  -0.000030  -0.000086  -0.000007  -0.000002   0.000000
     2  C   -0.001537   0.000386   0.000541   0.000063   0.000012  -0.000001
     3  C    0.000979  -0.000049  -0.000496  -0.000729  -0.000033   0.000001
     4  C    0.001275   0.000110   0.001972   0.000798   0.000101  -0.000023
     5  C   -0.001012   0.000130   0.002560   0.002066  -0.000053   0.000077
     6  C    0.000077  -0.000543  -0.001227  -0.000840   0.000618   0.001517
     7  C   -0.000012   0.000046   0.000007   0.000418   0.000304  -0.000232
     8  C    0.000000  -0.000002  -0.000009  -0.000020   0.000002   0.000114
     9  C    0.000000  -0.000000  -0.000000  -0.000002  -0.000002  -0.000011
    10  C    0.000000  -0.000000   0.000000  -0.000000  -0.000000   0.000000
    11  O   -0.000000   0.000000   0.000000   0.000000   0.000000   0.000000
    12  O   -0.000008   0.000196  -0.000534  -0.000005   0.000193   0.000119
    13  H    0.000126  -0.000002  -0.000003  -0.000001  -0.000000   0.000000
    14  H   -0.000064   0.000003   0.000009   0.000000   0.000000  -0.000000
    15  H    0.000006  -0.000000  -0.000001  -0.000000   0.000000   0.000000
    16  H   -0.000055   0.000009   0.000007   0.000001   0.000000   0.000000
    17  H    0.000124  -0.000080  -0.000137  -0.000004  -0.000005   0.000000
    18  H   -0.000251  -0.000008   0.000129   0.000049   0.000010   0.000000
    19  H    0.003566  -0.000171  -0.000127  -0.000273  -0.000049   0.000001
    20  H   -0.000171  -0.000454   0.000362   0.000204  -0.000014   0.000002
    21  H   -0.000127   0.000362  -0.004177  -0.000185   0.000150   0.000007
    22  H   -0.000273   0.000204  -0.000185  -0.003718   0.000398  -0.000045
    23  H   -0.000049  -0.000014   0.000150   0.000398  -0.003882  -0.000045
    24  H    0.000001   0.000002   0.000007  -0.000045  -0.000045  -0.003262
    25  H    0.000004  -0.000009   0.000006  -0.000072  -0.000080  -0.000027
    26  H    0.000000  -0.000000  -0.000002  -0.000041  -0.000034  -0.000041
    27  H    0.000000  -0.000001  -0.000001  -0.000006  -0.000001   0.000013
    28  H    0.000000  -0.000001   0.000007   0.000009  -0.000005   0.000008
    29  H   -0.000000   0.000000   0.000000   0.000006   0.000001  -0.000001
    30  H   -0.000000   0.000000   0.000000   0.000000   0.000000   0.000001
    31  H   -0.000000   0.000000   0.000000   0.000000   0.000000  -0.000000
    32  H    0.000000  -0.000000  -0.000000  -0.000000  -0.000000   0.000000
    33  H    0.000000  -0.000000  -0.000000  -0.000000  -0.000000   0.000000
    34  H    0.000000  -0.000001  -0.000008  -0.000008  -0.000057  -0.000129
              25         26         27         28         29         30
     1  C    0.000000   0.000000   0.000000   0.000000  -0.000000  -0.000000
     2  C   -0.000000  -0.000000  -0.000000  -0.000000   0.000000   0.000000
     3  C    0.000010   0.000000   0.000000   0.000000  -0.000000  -0.000000
     4  C   -0.000078  -0.000003  -0.000004  -0.000011   0.000000  -0.000000
     5  C    0.000932   0.000140   0.000048   0.000031  -0.000028  -0.000000
     6  C   -0.001465   0.000677  -0.000467  -0.001810   0.000141  -0.000025
     7  C    0.002508   0.000351   0.000281   0.003225  -0.001859   0.000197
     8  C   -0.000358  -0.000268  -0.000669  -0.000103   0.004168  -0.000578
     9  C    0.000094   0.000203   0.000733   0.002130  -0.002625   0.000970
    10  C    0.000036  -0.000011   0.000240  -0.000033  -0.004153   0.000768
    11  O   -0.000007  -0.000001  -0.000018  -0.000039   0.002511  -0.000149
    12  O    0.000062   0.000109   0.000184  -0.000321  -0.000019  -0.000002
    13  H    0.000000   0.000000   0.000000   0.000000  -0.000000  -0.000000
    14  H   -0.000000  -0.000000  -0.000000  -0.000000   0.000000   0.000000
    15  H    0.000000   0.000000   0.000000   0.000000  -0.000000   0.000000
    16  H   -0.000000  -0.000000  -0.000000  -0.000000   0.000000  -0.000000
    17  H    0.000000   0.000000   0.000000   0.000000  -0.000000  -0.000000
    18  H   -0.000001   0.000000  -0.000000  -0.000000   0.000000   0.000000
    19  H    0.000004   0.000000   0.000000   0.000000  -0.000000  -0.000000
    20  H   -0.000009  -0.000000  -0.000001  -0.000001   0.000000   0.000000
    21  H    0.000006  -0.000002  -0.000001   0.000007   0.000000   0.000000
    22  H   -0.000072  -0.000041  -0.000006   0.000009   0.000006   0.000000
    23  H   -0.000080  -0.000034  -0.000001  -0.000005   0.000001   0.000000
    24  H   -0.000027  -0.000041   0.000013   0.000008  -0.000001   0.000001
    25  H   -0.001840   0.000286   0.000195  -0.000140  -0.000764   0.000005
    26  H    0.000286  -0.003958  -0.000022   0.000094  -0.000068  -0.000015
    27  H    0.000195  -0.000022  -0.000900   0.000210  -0.000272  -0.000032
    28  H   -0.000140   0.000094   0.000210  -0.004452  -0.000389   0.000038
    29  H   -0.000764  -0.000068  -0.000272  -0.000389   0.008875  -0.000025
    30  H    0.000005  -0.000015  -0.000032   0.000038  -0.000025  -0.003107
    31  H   -0.000022  -0.000010  -0.000198  -0.001145   0.000740  -0.000219
    32  H    0.000002   0.000001   0.000017   0.000027  -0.000094  -0.000030
    33  H   -0.000000   0.000000  -0.000000   0.000000   0.000044  -0.000078
    34  H   -0.000001  -0.000050   0.000001   0.000007  -0.000000   0.000001
              31         32         33         34
     1  C   -0.000000   0.000000   0.000000   0.000000
     2  C    0.000000  -0.000000  -0.000000  -0.000000
     3  C   -0.000000   0.000000   0.000000   0.000000
     4  C    0.000000  -0.000000  -0.000000   0.000026
     5  C   -0.000001   0.000000   0.000000   0.000104
     6  C    0.000031  -0.000003  -0.000000   0.000890
     7  C   -0.000215   0.000017   0.000000  -0.000055
     8  C    0.005148  -0.000324  -0.000009   0.000065
     9  C   -0.006896   0.000550   0.000050  -0.000004
    10  C    0.003195   0.001392   0.000672   0.000000
    11  O   -0.002545   0.000072   0.000857  -0.000000
    12  O   -0.000022   0.000000   0.000000   0.000738
    13  H   -0.000000   0.000000   0.000000   0.000000
    14  H    0.000000  -0.000000  -0.000000  -0.000000
    15  H   -0.000000   0.000000   0.000000   0.000000
    16  H    0.000000  -0.000000  -0.000000   0.000000
    17  H   -0.000000   0.000000   0.000000   0.000000
    18  H    0.000000  -0.000000  -0.000000   0.000000
    19  H   -0.000000   0.000000   0.000000   0.000000
    20  H    0.000000  -0.000000  -0.000000  -0.000001
    21  H    0.000000  -0.000000  -0.000000  -0.000008
    22  H    0.000000  -0.000000  -0.000000  -0.000008
    23  H    0.000000  -0.000000  -0.000000  -0.000057
    24  H   -0.000000   0.000000   0.000000  -0.000129
    25  H   -0.000022   0.000002  -0.000000  -0.000001
    26  H   -0.000010   0.000001   0.000000  -0.000050
    27  H   -0.000198   0.000017  -0.000000   0.000001
    28  H   -0.001145   0.000027   0.000000   0.000007
    29  H    0.000740  -0.000094   0.000044  -0.000000
    30  H   -0.000219  -0.000030  -0.000078   0.000001
    31  H    0.041871  -0.000601   0.000087  -0.000000
    32  H   -0.000601  -0.002200  -0.000121   0.000000
    33  H    0.000087  -0.000121  -0.008739  -0.000000
    34  H   -0.000000   0.000000  -0.000000  -0.007887
 Mulliken charges and spin densities:
               1          2
     1  C    0.013895   0.018239
     2  C   -0.020467   0.032723
     3  C   -0.009161   0.038607
     4  C    0.025155   0.038008
     5  C    0.019086   0.078699
     6  C    0.106441   0.047000
     7  C    0.022123   0.079024
     8  C   -0.007323   0.030235
     9  C   -0.043796   0.056749
    10  C    0.189276   0.018657
    11  O   -0.160436   0.280823
    12  O   -0.189488   0.248605
    13  H    0.027407   0.000274
    14  H    0.047013   0.015822
    15  H    0.025743  -0.000576
    16  H    0.021747  -0.001225
    17  H    0.021339   0.001736
    18  H    0.015117  -0.000782
    19  H    0.020695   0.003420
    20  H    0.023946   0.000082
    21  H    0.015703  -0.001235
    22  H    0.039791  -0.001945
    23  H    0.017938  -0.002471
    24  H    0.039635  -0.001958
    25  H    0.045704  -0.000723
    26  H    0.020897  -0.002664
    27  H    0.036483  -0.000666
    28  H    0.024338  -0.002664
    29  H    0.056215   0.006187
    30  H    0.026189  -0.002280
    31  H    0.065521   0.039197
    32  H    0.058601  -0.001293
    33  H    0.205762  -0.007236
    34  H    0.198913  -0.006369
 Sum of Mulliken charges =   1.00000   1.00000
 Mulliken charges and spin densities with hydrogens summed into heavy atoms:
               1          2
     1  C    0.114058   0.033759
     2  C    0.022619   0.033234
     3  C    0.026651   0.041245
     4  C    0.064804   0.036855
     5  C    0.076815   0.074283
     6  C    0.146076   0.045043
     7  C    0.088724   0.075637
     8  C    0.053498   0.026905
     9  C    0.038609   0.060657
    10  C    0.313398   0.056561
    11  O    0.045326   0.273587
    12  O    0.009424   0.242236
 Electronic spatial extent (au):  <R**2>=           5813.5272
 Charge=              1.0000 electrons
 Dipole moment (field-independent basis, Debye):
    X=              5.2195    Y=             -0.5685    Z=              2.0957  Tot=              5.6531
 Quadrupole moment (field-independent basis, Debye-Ang):
   XX=             -3.5141   YY=            -74.4889   ZZ=            -67.6924
   XY=              0.4581   XZ=              8.7563   YZ=              0.9150
 Traceless Quadrupole moment (field-independent basis, Debye-Ang):
   XX=             45.0510   YY=            -25.9238   ZZ=            -19.1273
   XY=              0.4581   XZ=              8.7563   YZ=              0.9150
 Octapole moment (field-independent basis, Debye-Ang**2):
  XXX=            133.6071  YYY=             -0.3347  ZZZ=              9.1296  XYY=             16.6073
  XXY=             -0.2448  XXZ=             55.6947  XZZ=             27.9039  YZZ=              5.1109
  YYZ=              3.6039  XYZ=             -8.6087
 Hexadecapole moment (field-independent basis, Debye-Ang**3):
 XXXX=          -5022.2794 YYYY=           -306.8779 ZZZZ=           -155.7217 XXXY=            -17.0240
 XXXZ=            406.7011 YYYX=            -13.1403 YYYZ=             13.0245 ZZZX=             13.3589
 ZZZY=              6.1942 XXYY=          -1181.6136 XXZZ=          -1086.0239 YYZZ=            -71.1364
 XXYZ=            -49.0655 YYXZ=              9.5367 ZZXY=            -11.6982
 N-N= 7.038042777895D+02 E-N=-2.656187601317D+03  KE= 5.380909194028D+02
                          Isotropic Fermi Contact Couplings
        Atom                 a.u.       MegaHertz       Gauss      10(-4) cm-1
     1  C(13)              0.00247       2.78124       0.99242       0.92772
     2  C(13)              0.00462       5.19205       1.85265       1.73188
     3  C(13)              0.00079       0.89022       0.31765       0.29694
     4  C(13)             -0.00025      -0.28155      -0.10046      -0.09391
     5  C(13)              0.00938      10.53932       3.76069       3.51554
     6  C(13)             -0.01003     -11.27926      -4.02472      -3.76236
     7  C(13)              0.01100      12.36284       4.41137       4.12380
     8  C(13)             -0.00298      -3.35428      -1.19689      -1.11887
     9  C(13)              0.00199       2.23630       0.79797       0.74595
    10  C(13)             -0.00556      -6.24975      -2.23007      -2.08469
    11  O(17)              0.10168     -61.63691     -21.99358     -20.55986
    12  O(17)              0.09004     -54.58399     -19.47692     -18.20726
    13  H(1)               0.00022       1.00456       0.35845       0.33509
    14  H(1)               0.00711      31.80181      11.34768      10.60794
    15  H(1)              -0.00016      -0.72798      -0.25976      -0.24283
    16  H(1)              -0.00044      -1.97138      -0.70344      -0.65758
    17  H(1)               0.00054       2.42913       0.86677       0.81027
    18  H(1)              -0.00024      -1.07907      -0.38504      -0.35994
    19  H(1)               0.00166       7.43089       2.65153       2.47868
    20  H(1)               0.00013       0.58728       0.20956       0.19590
    21  H(1)               0.00062       2.76127       0.98529       0.92106
    22  H(1)              -0.00062      -2.76770      -0.98759      -0.92321
    23  H(1)              -0.00103      -4.59767      -1.64056      -1.53362
    24  H(1)              -0.00091      -4.05752      -1.44782      -1.35344
    25  H(1)              -0.00012      -0.55161      -0.19683      -0.18400
    26  H(1)              -0.00107      -4.78215      -1.70639      -1.59515
    27  H(1)              -0.00027      -1.18998      -0.42462      -0.39694
    28  H(1)              -0.00010      -0.46696      -0.16662      -0.15576
    29  H(1)               0.00204       9.09990       3.24707       3.03540
    30  H(1)              -0.00086      -3.84493      -1.37197      -1.28253
    31  H(1)               0.01676      74.91497      26.73153      24.98895
    32  H(1)              -0.00060      -2.66393      -0.95056      -0.88859
    33  H(1)              -0.00377     -16.86960      -6.01949      -5.62709
    34  H(1)              -0.00336     -15.00125      -5.35282      -5.00388
 --------------------------------------------------------
       Center         ----  Spin Dipole Couplings  ----
                      3XX-RR        3YY-RR        3ZZ-RR
 --------------------------------------------------------
     1   Atom        0.034815     -0.016898     -0.017917
     2   Atom        0.053187     -0.021786     -0.031400
     3   Atom        0.072621     -0.034686     -0.037935
     4   Atom        0.060988     -0.029075     -0.031913
     5   Atom        0.128710     -0.055387     -0.073324
     6   Atom        0.146606     -0.068469     -0.078137
     7   Atom        0.124787     -0.049953     -0.074834
     8   Atom        0.058179     -0.027849     -0.030330
     9   Atom        0.110402     -0.046493     -0.063908
    10   Atom        0.024091      0.028021     -0.052113
    11   Atom        0.050542      0.489634     -0.540176
    12   Atom        0.982911     -0.494179     -0.488731
    13   Atom        0.000458      0.001701     -0.002159
    14   Atom        0.001935      0.000359     -0.002294
    15   Atom        0.000472     -0.002368      0.001896
    16   Atom       -0.000040     -0.003307      0.003347
    17   Atom        0.000336      0.003037     -0.003373
    18   Atom        0.000293     -0.004288      0.003996
    19   Atom       -0.000271      0.004613     -0.004342
    20   Atom        0.000752     -0.004376      0.003623
    21   Atom        0.004654      0.002380     -0.007034
    22   Atom       -0.001139      0.007643     -0.006504
    23   Atom       -0.001605     -0.004774      0.006378
    24   Atom       -0.004069     -0.006751      0.010821
    25   Atom       -0.000890      0.007220     -0.006330
    26   Atom       -0.001351     -0.004818      0.006169
    27   Atom        0.002234     -0.004581      0.002347
    28   Atom        0.006915      0.000481     -0.007396
    29   Atom        0.002004      0.004313     -0.006317
    30   Atom        0.001455     -0.006996      0.005541
    31   Atom       -0.003468      0.006828     -0.003360
    32   Atom       -0.002517     -0.003793      0.006310
    33   Atom       -0.027795     -0.020796      0.048590
    34   Atom       -0.012378     -0.029782      0.042160
 --------------------------------------------------------
                        XY            XZ            YZ
 --------------------------------------------------------
     1   Atom       -0.005093     -0.000954      0.000241
     2   Atom       -0.029526      0.000815     -0.000566
     3   Atom       -0.023377     -0.017951      0.004063
     4   Atom       -0.024181     -0.022172      0.006393
     5   Atom        0.059373     -0.007851     -0.001497
     6   Atom       -0.001531      0.003613      0.005565
     7   Atom       -0.069582      0.007516     -0.001798
     8   Atom        0.015337      0.010656      0.002204
     9   Atom        0.054121      0.003258      0.000969
    10   Atom        0.062216      0.006813      0.001924
    11   Atom        0.802477      0.121747      0.146444
    12   Atom       -0.033679      0.032833      0.005833
    13   Atom        0.001802      0.000820      0.001823
    14   Atom       -0.003520      0.001877     -0.001896
    15   Atom        0.000330     -0.001356     -0.001386
    16   Atom       -0.001032      0.001597     -0.002436
    17   Atom        0.000251      0.000669      0.002875
    18   Atom       -0.000268      0.000508     -0.003308
    19   Atom        0.003615      0.001483      0.004012
    20   Atom       -0.000768      0.003307     -0.003206
    21   Atom        0.003138      0.001691      0.003625
    22   Atom        0.000840     -0.000729      0.007550
    23   Atom        0.003349     -0.001695     -0.006316
    24   Atom        0.000117     -0.000311     -0.003238
    25   Atom       -0.000316      0.001266      0.007793
    26   Atom       -0.003547      0.001683     -0.006382
    27   Atom       -0.000106     -0.001613     -0.002675
    28   Atom       -0.002598     -0.001422      0.002781
    29   Atom       -0.000869     -0.001080      0.006322
    30   Atom        0.001503     -0.003166     -0.004245
    31   Atom       -0.005460     -0.001875      0.008421
    32   Atom       -0.000411      0.001038     -0.005159
    33   Atom        0.009833      0.005026     -0.012905
    34   Atom       -0.000235     -0.001449     -0.011980
 --------------------------------------------------------


 ---------------------------------------------------------------------------------
              Anisotropic Spin Dipole Couplings in Principal Axis System
 ---------------------------------------------------------------------------------

       Atom             a.u.   MegaHertz   Gauss  10(-4) cm-1        Axes

              Baa    -0.0180    -2.412    -0.861    -0.804 -0.0064 -0.2477  0.9688
     1 C(13)  Bbb    -0.0174    -2.329    -0.831    -0.777  0.0986  0.9640  0.2471
              Bcc     0.0353     4.741     1.692     1.581  0.9951 -0.0971 -0.0183
 
              Baa    -0.0321    -4.310    -1.538    -1.438  0.3029  0.8849  0.3537
     2 C(13)  Bbb    -0.0313    -4.201    -1.499    -1.401 -0.1247 -0.3312  0.9353
              Bcc     0.0634     8.511     3.037     2.839  0.9448 -0.3274  0.0101
 
              Baa    -0.0409    -5.485    -1.957    -1.829  0.0993 -0.2562  0.9615
     3 C(13)  Bbb    -0.0395    -5.298    -1.891    -1.767  0.2336  0.9453  0.2278
              Bcc     0.0804    10.783     3.848     3.597  0.9673 -0.2020 -0.1537
 
              Baa    -0.0373    -5.005    -1.786    -1.670  0.1141 -0.3784  0.9186
     4 C(13)  Bbb    -0.0349    -4.680    -1.670    -1.561  0.3020  0.8941  0.3307
              Bcc     0.0722     9.686     3.456     3.231  0.9464 -0.2397 -0.2163
 
              Baa    -0.0741    -9.944    -3.548    -3.317  0.1805 -0.5050  0.8441
     5 C(13)  Bbb    -0.0724    -9.713    -3.466    -3.240 -0.2200  0.8157  0.5350
              Bcc     0.1465    19.657     7.014     6.557  0.9587  0.2822 -0.0362
 
              Baa    -0.0807   -10.835    -3.866    -3.614 -0.0173 -0.4147  0.9098
     6 C(13)  Bbb    -0.0659    -8.847    -3.157    -2.951 -0.0005  0.9099  0.4147
              Bcc     0.1467    19.682     7.023     6.565  0.9999 -0.0067  0.0159
 
              Baa    -0.0756   -10.141    -3.618    -3.383 -0.1982 -0.4783  0.8555
     7 C(13)  Bbb    -0.0738    -9.904    -3.534    -3.303  0.2656  0.8140  0.5166
              Bcc     0.1494    20.044     7.152     6.686  0.9435 -0.3297  0.0343
 
              Baa    -0.0317    -4.255    -1.518    -1.419 -0.0627 -0.2949  0.9535
     8 C(13)  Bbb    -0.0304    -4.079    -1.456    -1.361 -0.1963  0.9403  0.2780
              Bcc     0.0621     8.335     2.974     2.780  0.9785  0.1697  0.1168
 
              Baa    -0.0640    -8.584    -3.063    -2.863 -0.0379  0.0620  0.9974
     9 C(13)  Bbb    -0.0633    -8.501    -3.033    -2.836 -0.2955  0.9528 -0.0705
              Bcc     0.1273    17.085     6.096     5.699  0.9546  0.2973  0.0178
 
              Baa    -0.0531    -7.129    -2.544    -2.378 -0.1769  0.1124  0.9778
    10 C(13)  Bbb    -0.0354    -4.757    -1.697    -1.587  0.6958 -0.6883  0.2050
              Bcc     0.0886    11.885     4.241     3.965  0.6961  0.7166  0.0435
 
              Baa    -0.5698    41.230    14.712    13.753 -0.6097  0.3646  0.7038
    11 O(17)  Bbb    -0.5540    40.088    14.305    13.372  0.5142 -0.4938  0.7013
              Bcc     1.1238   -81.318   -29.016   -27.125  0.6032  0.7895  0.1136
 
              Baa    -0.4993    36.131    12.892    12.052  0.0312  0.8317 -0.5543
    12 O(17)  Bbb    -0.4851    35.100    12.524    11.708 -0.0059  0.5547  0.8320
              Bcc     0.9844   -71.231   -25.417   -23.760  0.9995 -0.0227  0.0222
 
              Baa    -0.0029    -1.540    -0.550    -0.514 -0.0367 -0.3566  0.9336
    13 H(1)   Bbb    -0.0008    -0.407    -0.145    -0.136  0.8493 -0.5034 -0.1588
              Bcc     0.0037     1.948     0.695     0.650  0.5266  0.7871  0.3213
 
              Baa    -0.0033    -1.751    -0.625    -0.584 -0.0220  0.4449  0.8953
    14 H(1)   Bbb    -0.0024    -1.259    -0.449    -0.420  0.6803  0.6629 -0.3128
              Bcc     0.0056     3.010     1.074     1.004  0.7326 -0.6022  0.3172
 
              Baa    -0.0028    -1.484    -0.529    -0.495  0.0240  0.9566  0.2904
    15 H(1)   Bbb    -0.0003    -0.149    -0.053    -0.050  0.8799 -0.1581  0.4481
              Bcc     0.0031     1.632     0.582     0.544 -0.4746 -0.2448  0.8455
 
              Baa    -0.0042    -2.223    -0.793    -0.742  0.1291  0.9510  0.2809
    16 H(1)   Bbb    -0.0007    -0.359    -0.128    -0.120  0.9262 -0.0144 -0.3768
              Bcc     0.0048     2.582     0.921     0.861  0.3543 -0.3088  0.8827
 
              Baa    -0.0045    -2.418    -0.863    -0.807 -0.1099 -0.3497  0.9304
    17 H(1)   Bbb     0.0003     0.180     0.064     0.060  0.9863 -0.1539  0.0586
              Bcc     0.0042     2.239     0.799     0.747  0.1227  0.9241  0.3619
 
              Baa    -0.0054    -2.907    -1.037    -0.970  0.0149  0.9439  0.3298
    18 H(1)   Bbb     0.0002     0.122     0.044     0.041  0.9933  0.0239 -0.1131
              Bcc     0.0052     2.785     0.994     0.929  0.1146 -0.3293  0.9372
 
              Baa    -0.0059    -3.137    -1.119    -1.046 -0.0215 -0.3506  0.9363
    19 H(1)   Bbb    -0.0021    -1.128    -0.403    -0.376  0.9038 -0.4071 -0.1317
              Bcc     0.0080     4.265     1.522     1.423  0.4273  0.8434  0.3257
 
              Baa    -0.0055    -2.950    -1.053    -0.984 -0.0716  0.9330  0.3527
    20 H(1)   Bbb    -0.0011    -0.612    -0.218    -0.204  0.8655  0.2339 -0.4429
              Bcc     0.0067     3.562     1.271     1.188  0.4957 -0.2736  0.8243
 
              Baa    -0.0083    -4.427    -1.580    -1.477 -0.0494 -0.3080  0.9501
    21 H(1)   Bbb     0.0006     0.319     0.114     0.106 -0.6507  0.7316  0.2033
              Bcc     0.0077     4.108     1.466     1.370  0.7577  0.6082  0.2366
 
              Baa    -0.0099    -5.278    -1.883    -1.760  0.1140 -0.3975  0.9105
    22 H(1)   Bbb    -0.0010    -0.557    -0.199    -0.186  0.9927  0.0087 -0.1205
              Bcc     0.0109     5.834     2.082     1.946  0.0400  0.9176  0.3956
 
              Baa    -0.0085    -4.530    -1.616    -1.511 -0.3447  0.8775  0.3334
    23 H(1)   Bbb    -0.0015    -0.798    -0.285    -0.266  0.9046  0.2156  0.3677
              Bcc     0.0100     5.327     1.901     1.777 -0.2508 -0.4284  0.8681
 
              Baa    -0.0073    -3.911    -1.396    -1.305 -0.0185  0.9843  0.1753
    24 H(1)   Bbb    -0.0041    -2.174    -0.776    -0.725  0.9996  0.0145  0.0240
              Bcc     0.0114     6.085     2.171     2.030 -0.0211 -0.1756  0.9842
 
              Baa    -0.0101    -5.368    -1.915    -1.791 -0.1386 -0.4092  0.9018
    25 H(1)   Bbb    -0.0007    -0.382    -0.136    -0.127  0.9901 -0.0761  0.1176
              Bcc     0.0108     5.750     2.052     1.918  0.0205  0.9092  0.4157
 
              Baa    -0.0087    -4.631    -1.652    -1.545  0.3464  0.8754  0.3370
    26 H(1)   Bbb    -0.0012    -0.665    -0.237    -0.222  0.8997 -0.2084 -0.3835
              Bcc     0.0099     5.296     1.890     1.767  0.2655 -0.4361  0.8598
 
              Baa    -0.0055    -2.958    -1.056    -0.987  0.0822  0.9386  0.3349
    27 H(1)   Bbb     0.0012     0.644     0.230     0.215  0.8066 -0.2601  0.5309
              Bcc     0.0043     2.315     0.826     0.772 -0.5854 -0.2265  0.7785
 
              Baa    -0.0083    -4.429    -1.580    -1.477  0.0397 -0.2909  0.9559
    28 H(1)   Bbb     0.0001     0.068     0.024     0.023  0.3916  0.8847  0.2530
              Bcc     0.0082     4.362     1.556     1.455  0.9193 -0.3643 -0.1490
 
              Baa    -0.0093    -4.959    -1.770    -1.654  0.0546 -0.4178  0.9069
    29 H(1)   Bbb     0.0018     0.937     0.334     0.313  0.9739  0.2226  0.0439
              Bcc     0.0075     4.022     1.435     1.342 -0.2202  0.8808  0.4191
 
              Baa    -0.0083    -4.443    -1.585    -1.482 -0.0564  0.9582  0.2804
    30 H(1)   Bbb    -0.0002    -0.116    -0.041    -0.039  0.8961 -0.0752  0.4373
              Bcc     0.0085     4.558     1.626     1.520 -0.4402 -0.2760  0.8545
 
              Baa    -0.0084    -4.500    -1.606    -1.501 -0.2970 -0.5405  0.7872
    31 H(1)   Bbb    -0.0050    -2.693    -0.961    -0.898  0.9002  0.1164  0.4196
              Bcc     0.0135     7.194     2.567     2.400 -0.3184  0.8332  0.4520
 
              Baa    -0.0060    -3.181    -1.135    -1.061 -0.0069  0.9216  0.3880
    32 H(1)   Bbb    -0.0026    -1.403    -0.501    -0.468  0.9950  0.0452 -0.0895
              Bcc     0.0086     4.584     1.636     1.529  0.1000 -0.3854  0.9173
 
              Baa    -0.0364   -19.396    -6.921    -6.470  0.7811 -0.6088 -0.1387
    33 H(1)   Bbb    -0.0147    -7.840    -2.797    -2.615  0.6230  0.7746  0.1085
              Bcc     0.0510    27.236     9.718     9.085  0.0414 -0.1712  0.9844
 
              Baa    -0.0317   -16.933    -6.042    -5.648  0.0240  0.9868  0.1604
    34 H(1)   Bbb    -0.0124    -6.617    -2.361    -2.207  0.9994 -0.0276  0.0205
              Bcc     0.0441    23.549     8.403     7.855 -0.0246 -0.1599  0.9868
 

 ---------------------------------------------------------------------------------

 ******************************Gaussian NBO Version 3.1******************************
             N A T U R A L   A T O M I C   O R B I T A L   A N D
          N A T U R A L   B O N D   O R B I T A L   A N A L Y S I S
 ******************************Gaussian NBO Version 3.1******************************
       /RESON  / : Allow strongly delocalized NBO set

 Analyzing the SCF density

 Job title: 47                                                              

 Storage needed:    235632 in NPA,    311140 in NBO ( 939517976 available)
 GSVD:  LWork=       44010 too small for GESVD, short by       21395 words or       21395 for optimal perf.


 NATURAL POPULATIONS:  Natural atomic orbital occupancies 
                                                          
   NAO  Atom  No  lang   Type(AO)    Occupancy
 --------------------------------------------
     1    C    1  S      Cor( 1S)     1.99924
     2    C    1  S      Val( 2S)     1.09392
     3    C    1  S      Ryd( 3S)     0.00041
     4    C    1  px     Val( 2p)     1.10654
     5    C    1  px     Ryd( 3p)     0.00233
     6    C    1  py     Val( 2p)     1.19135
     7    C    1  py     Ryd( 3p)     0.00176
     8    C    1  pz     Val( 2p)     1.21635
     9    C    1  pz     Ryd( 3p)     0.00146
    10    C    1  dxy    Ryd( 3d)     0.00059
    11    C    1  dxz    Ryd( 3d)     0.00026
    12    C    1  dyz    Ryd( 3d)     0.00042
    13    C    1  dx2y2  Ryd( 3d)     0.00053
    14    C    1  dz2    Ryd( 3d)     0.00073

    15    C    2  S      Cor( 1S)     1.99913
    16    C    2  S      Val( 2S)     1.02022
    17    C    2  S      Ryd( 3S)     0.00121
    18    C    2  px     Val( 2p)     1.00996
    19    C    2  px     Ryd( 3p)     0.00250
    20    C    2  py     Val( 2p)     1.15669
    21    C    2  py     Ryd( 3p)     0.00184
    22    C    2  pz     Val( 2p)     1.21252
    23    C    2  pz     Ryd( 3p)     0.00259
    24    C    2  dxy    Ryd( 3d)     0.00069
    25    C    2  dxz    Ryd( 3d)     0.00043
    26    C    2  dyz    Ryd( 3d)     0.00052
    27    C    2  dx2y2  Ryd( 3d)     0.00077
    28    C    2  dz2    Ryd( 3d)     0.00086

    29    C    3  S      Cor( 1S)     1.99911
    30    C    3  S      Val( 2S)     1.01701
    31    C    3  S      Ryd( 3S)     0.00183
    32    C    3  px     Val( 2p)     1.00506
    33    C    3  px     Ryd( 3p)     0.00318
    34    C    3  py     Val( 2p)     1.16352
    35    C    3  py     Ryd( 3p)     0.00206
    36    C    3  pz     Val( 2p)     1.21232
    37    C    3  pz     Ryd( 3p)     0.00290
    38    C    3  dxy    Ryd( 3d)     0.00069
    39    C    3  dxz    Ryd( 3d)     0.00044
    40    C    3  dyz    Ryd( 3d)     0.00053
    41    C    3  dx2y2  Ryd( 3d)     0.00075
    42    C    3  dz2    Ryd( 3d)     0.00085

    43    C    4  S      Cor( 1S)     1.99911
    44    C    4  S      Val( 2S)     1.01285
    45    C    4  S      Ryd( 3S)     0.00184
    46    C    4  px     Val( 2p)     0.99862
    47    C    4  px     Ryd( 3p)     0.00373
    48    C    4  py     Val( 2p)     1.16511
    49    C    4  py     Ryd( 3p)     0.00248
    50    C    4  pz     Val( 2p)     1.21861
    51    C    4  pz     Ryd( 3p)     0.00322
    52    C    4  dxy    Ryd( 3d)     0.00069
    53    C    4  dxz    Ryd( 3d)     0.00043
    54    C    4  dyz    Ryd( 3d)     0.00054
    55    C    4  dx2y2  Ryd( 3d)     0.00070
    56    C    4  dz2    Ryd( 3d)     0.00084

    57    C    5  S      Cor( 1S)     1.99907
    58    C    5  S      Val( 2S)     1.02574
    59    C    5  S      Ryd( 3S)     0.00187
    60    C    5  px     Val( 2p)     0.98607
    61    C    5  px     Ryd( 3p)     0.00301
    62    C    5  py     Val( 2p)     1.17193
    63    C    5  py     Ryd( 3p)     0.00264
    64    C    5  pz     Val( 2p)     1.22785
    65    C    5  pz     Ryd( 3p)     0.00311
    66    C    5  dxy    Ryd( 3d)     0.00069
    67    C    5  dxz    Ryd( 3d)     0.00040
    68    C    5  dyz    Ryd( 3d)     0.00057
    69    C    5  dx2y2  Ryd( 3d)     0.00071
    70    C    5  dz2    Ryd( 3d)     0.00084

    71    C    6  S      Cor( 1S)     1.99888
    72    C    6  S      Val( 2S)     0.93085
    73    C    6  S      Ryd( 3S)     0.00215
    74    C    6  px     Val( 2p)     0.99412
    75    C    6  px     Ryd( 3p)     0.00413
    76    C    6  py     Val( 2p)     0.80951
    77    C    6  py     Ryd( 3p)     0.00842
    78    C    6  pz     Val( 2p)     1.10171
    79    C    6  pz     Ryd( 3p)     0.00176
    80    C    6  dxy    Ryd( 3d)     0.00152
    81    C    6  dxz    Ryd( 3d)     0.00081
    82    C    6  dyz    Ryd( 3d)     0.00185
    83    C    6  dx2y2  Ryd( 3d)     0.00159
    84    C    6  dz2    Ryd( 3d)     0.00150

    85    C    7  S      Cor( 1S)     1.99907
    86    C    7  S      Val( 2S)     1.02588
    87    C    7  S      Ryd( 3S)     0.00190
    88    C    7  px     Val( 2p)     0.98658
    89    C    7  px     Ryd( 3p)     0.00294
    90    C    7  py     Val( 2p)     1.17096
    91    C    7  py     Ryd( 3p)     0.00267
    92    C    7  pz     Val( 2p)     1.22958
    93    C    7  pz     Ryd( 3p)     0.00327
    94    C    7  dxy    Ryd( 3d)     0.00069
    95    C    7  dxz    Ryd( 3d)     0.00039
    96    C    7  dyz    Ryd( 3d)     0.00057
    97    C    7  dx2y2  Ryd( 3d)     0.00070
    98    C    7  dz2    Ryd( 3d)     0.00084

    99    C    8  S      Cor( 1S)     1.99911
   100    C    8  S      Val( 2S)     1.01256
   101    C    8  S      Ryd( 3S)     0.00200
   102    C    8  px     Val( 2p)     0.99954
   103    C    8  px     Ryd( 3p)     0.00357
   104    C    8  py     Val( 2p)     1.16744
   105    C    8  py     Ryd( 3p)     0.00249
   106    C    8  pz     Val( 2p)     1.22437
   107    C    8  pz     Ryd( 3p)     0.00334
   108    C    8  dxy    Ryd( 3d)     0.00068
   109    C    8  dxz    Ryd( 3d)     0.00042
   110    C    8  dyz    Ryd( 3d)     0.00056
   111    C    8  dx2y2  Ryd( 3d)     0.00067
   112    C    8  dz2    Ryd( 3d)     0.00083

   113    C    9  S      Cor( 1S)     1.99911
   114    C    9  S      Val( 2S)     1.03682
   115    C    9  S      Ryd( 3S)     0.00141
   116    C    9  px     Val( 2p)     1.00429
   117    C    9  px     Ryd( 3p)     0.00337
   118    C    9  py     Val( 2p)     1.17222
   119    C    9  py     Ryd( 3p)     0.00188
   120    C    9  pz     Val( 2p)     1.22013
   121    C    9  pz     Ryd( 3p)     0.00284
   122    C    9  dxy    Ryd( 3d)     0.00071
   123    C    9  dxz    Ryd( 3d)     0.00043
   124    C    9  dyz    Ryd( 3d)     0.00054
   125    C    9  dx2y2  Ryd( 3d)     0.00063
   126    C    9  dz2    Ryd( 3d)     0.00087

   127    C   10  S      Cor( 1S)     1.99907
   128    C   10  S      Val( 2S)     1.00904
   129    C   10  S      Ryd( 3S)     0.00199
   130    C   10  px     Val( 2p)     0.78947
   131    C   10  px     Ryd( 3p)     0.00550
   132    C   10  py     Val( 2p)     1.02402
   133    C   10  py     Ryd( 3p)     0.00154
   134    C   10  pz     Val( 2p)     1.20170
   135    C   10  pz     Ryd( 3p)     0.00188
   136    C   10  dxy    Ryd( 3d)     0.00170
   137    C   10  dxz    Ryd( 3d)     0.00109
   138    C   10  dyz    Ryd( 3d)     0.00083
   139    C   10  dx2y2  Ryd( 3d)     0.00162
   140    C   10  dz2    Ryd( 3d)     0.00129

   141    O   11  S      Cor( 1S)     1.99976
   142    O   11  S      Val( 2S)     1.68344
   143    O   11  S      Ryd( 3S)     0.00089
   144    O   11  px     Val( 2p)     1.59701
   145    O   11  px     Ryd( 3p)     0.00172
   146    O   11  py     Val( 2p)     1.66226
   147    O   11  py     Ryd( 3p)     0.00190
   148    O   11  pz     Val( 2p)     1.57534
   149    O   11  pz     Ryd( 3p)     0.00188
   150    O   11  dxy    Ryd( 3d)     0.00100
   151    O   11  dxz    Ryd( 3d)     0.00088
   152    O   11  dyz    Ryd( 3d)     0.00057
   153    O   11  dx2y2  Ryd( 3d)     0.00080
   154    O   11  dz2    Ryd( 3d)     0.00145

   155    O   12  S      Cor( 1S)     1.99976
   156    O   12  S      Val( 2S)     1.68020
   157    O   12  S      Ryd( 3S)     0.00118
   158    O   12  px     Val( 2p)     1.72368
   159    O   12  px     Ryd( 3p)     0.00227
   160    O   12  py     Val( 2p)     1.66706
   161    O   12  py     Ryd( 3p)     0.00110
   162    O   12  pz     Val( 2p)     1.48744
   163    O   12  pz     Ryd( 3p)     0.00215
   164    O   12  dxy    Ryd( 3d)     0.00093
   165    O   12  dxz    Ryd( 3d)     0.00020
   166    O   12  dyz    Ryd( 3d)     0.00113
   167    O   12  dx2y2  Ryd( 3d)     0.00112
   168    O   12  dz2    Ryd( 3d)     0.00103

   169    H   13  S      Val( 1S)     0.77920
   170    H   13  S      Ryd( 2S)     0.00156
   171    H   13  px     Ryd( 2p)     0.00015
   172    H   13  py     Ryd( 2p)     0.00059
   173    H   13  pz     Ryd( 2p)     0.00029

   174    H   14  S      Val( 1S)     0.75403
   175    H   14  S      Ryd( 2S)     0.00115
   176    H   14  px     Ryd( 2p)     0.00054
   177    H   14  py     Ryd( 2p)     0.00029
   178    H   14  pz     Ryd( 2p)     0.00022

   179    H   15  S      Val( 1S)     0.78068
   180    H   15  S      Ryd( 2S)     0.00157
   181    H   15  px     Ryd( 2p)     0.00015
   182    H   15  py     Ryd( 2p)     0.00020
   183    H   15  pz     Ryd( 2p)     0.00068

   184    H   16  S      Val( 1S)     0.77471
   185    H   16  S      Ryd( 2S)     0.00261
   186    H   16  px     Ryd( 2p)     0.00013
   187    H   16  py     Ryd( 2p)     0.00020
   188    H   16  pz     Ryd( 2p)     0.00070

   189    H   17  S      Val( 1S)     0.77435
   190    H   17  S      Ryd( 2S)     0.00262
   191    H   17  px     Ryd( 2p)     0.00013
   192    H   17  py     Ryd( 2p)     0.00062
   193    H   17  pz     Ryd( 2p)     0.00028

   194    H   18  S      Val( 1S)     0.77526
   195    H   18  S      Ryd( 2S)     0.00280
   196    H   18  px     Ryd( 2p)     0.00012
   197    H   18  py     Ryd( 2p)     0.00021
   198    H   18  pz     Ryd( 2p)     0.00070

   199    H   19  S      Val( 1S)     0.77015
   200    H   19  S      Ryd( 2S)     0.00279
   201    H   19  px     Ryd( 2p)     0.00012
   202    H   19  py     Ryd( 2p)     0.00062
   203    H   19  pz     Ryd( 2p)     0.00029

   204    H   20  S      Val( 1S)     0.76672
   205    H   20  S      Ryd( 2S)     0.00266
   206    H   20  px     Ryd( 2p)     0.00012
   207    H   20  py     Ryd( 2p)     0.00020
   208    H   20  pz     Ryd( 2p)     0.00071

   209    H   21  S      Val( 1S)     0.76653
   210    H   21  S      Ryd( 2S)     0.00335
   211    H   21  px     Ryd( 2p)     0.00014
   212    H   21  py     Ryd( 2p)     0.00064
   213    H   21  pz     Ryd( 2p)     0.00028

   214    H   22  S      Val( 1S)     0.74710
   215    H   22  S      Ryd( 2S)     0.00230
   216    H   22  px     Ryd( 2p)     0.00011
   217    H   22  py     Ryd( 2p)     0.00062
   218    H   22  pz     Ryd( 2p)     0.00032

   219    H   23  S      Val( 1S)     0.77001
   220    H   23  S      Ryd( 2S)     0.00324
   221    H   23  px     Ryd( 2p)     0.00013
   222    H   23  py     Ryd( 2p)     0.00024
   223    H   23  pz     Ryd( 2p)     0.00069

   224    H   24  S      Val( 1S)     0.75996
   225    H   24  S      Ryd( 2S)     0.00336
   226    H   24  px     Ryd( 2p)     0.00010
   227    H   24  py     Ryd( 2p)     0.00013
   228    H   24  pz     Ryd( 2p)     0.00078

   229    H   25  S      Val( 1S)     0.74367
   230    H   25  S      Ryd( 2S)     0.00217
   231    H   25  px     Ryd( 2p)     0.00010
   232    H   25  py     Ryd( 2p)     0.00062
   233    H   25  pz     Ryd( 2p)     0.00032

   234    H   26  S      Val( 1S)     0.76857
   235    H   26  S      Ryd( 2S)     0.00321
   236    H   26  px     Ryd( 2p)     0.00012
   237    H   26  py     Ryd( 2p)     0.00023
   238    H   26  pz     Ryd( 2p)     0.00069

   239    H   27  S      Val( 1S)     0.76213
   240    H   27  S      Ryd( 2S)     0.00260
   241    H   27  px     Ryd( 2p)     0.00011
   242    H   27  py     Ryd( 2p)     0.00020
   243    H   27  pz     Ryd( 2p)     0.00071

   244    H   28  S      Val( 1S)     0.76307
   245    H   28  S      Ryd( 2S)     0.00366
   246    H   28  px     Ryd( 2p)     0.00014
   247    H   28  py     Ryd( 2p)     0.00065
   248    H   28  pz     Ryd( 2p)     0.00028

   249    H   29  S      Val( 1S)     0.74862
   250    H   29  S      Ryd( 2S)     0.00333
   251    H   29  px     Ryd( 2p)     0.00011
   252    H   29  py     Ryd( 2p)     0.00063
   253    H   29  pz     Ryd( 2p)     0.00028

   254    H   30  S      Val( 1S)     0.77279
   255    H   30  S      Ryd( 2S)     0.00333
   256    H   30  px     Ryd( 2p)     0.00014
   257    H   30  py     Ryd( 2p)     0.00021
   258    H   30  pz     Ryd( 2p)     0.00071

   259    H   31  S      Val( 1S)     0.76967
   260    H   31  S      Ryd( 2S)     0.00223
   261    H   31  px     Ryd( 2p)     0.00019
   262    H   31  py     Ryd( 2p)     0.00069
   263    H   31  pz     Ryd( 2p)     0.00029

   264    H   32  S      Val( 1S)     0.77265
   265    H   32  S      Ryd( 2S)     0.00210
   266    H   32  px     Ryd( 2p)     0.00009
   267    H   32  py     Ryd( 2p)     0.00019
   268    H   32  pz     Ryd( 2p)     0.00082

   269    H   33  S      Val( 1S)     0.51726
   270    H   33  S      Ryd( 2S)     0.00137
   271    H   33  px     Ryd( 2p)     0.00122
   272    H   33  py     Ryd( 2p)     0.00137
   273    H   33  pz     Ryd( 2p)     0.00202

   274    H   34  S      Val( 1S)     0.52095
   275    H   34  S      Ryd( 2S)     0.00163
   276    H   34  px     Ryd( 2p)     0.00139
   277    H   34  py     Ryd( 2p)     0.00108
   278    H   34  pz     Ryd( 2p)     0.00231

 WARNING:  1 low occupancy (<1.9990e) core orbital  found on  C    6


 Summary of Natural Population Analysis:                  
                                                          
                                       Natural Population 
                Natural  -----------------------------------------------
    Atom  No    Charge         Core      Valence    Rydberg      Total
 -----------------------------------------------------------------------
      C    1   -0.61590      1.99924     4.60817    0.00849     6.61590
      C    2   -0.40994      1.99913     4.39939    0.01142     6.40994
      C    3   -0.41023      1.99911     4.39790    0.01322     6.41023
      C    4   -0.40878      1.99911     4.39519    0.01448     6.40878
      C    5   -0.42450      1.99907     4.41159    0.01383     6.42450
      C    6    0.14121      1.99888     3.83619    0.02372     5.85879
      C    7   -0.42604      1.99907     4.41300    0.01397     6.42604
      C    8   -0.41758      1.99911     4.40390    0.01457     6.41758
      C    9   -0.44525      1.99911     4.43346    0.01268     6.44525
      C   10   -0.04074      1.99907     4.02422    0.01745     6.04074
      O   11   -0.52891      1.99976     6.51805    0.01110     8.52891
      O   12   -0.56925      1.99976     6.55838    0.01111     8.56925
      H   13    0.21820      0.00000     0.77920    0.00260     0.78180
      H   14    0.24377      0.00000     0.75403    0.00219     0.75623
      H   15    0.21671      0.00000     0.78068    0.00261     0.78329
      H   16    0.22167      0.00000     0.77471    0.00363     0.77833
      H   17    0.22200      0.00000     0.77435    0.00365     0.77800
      H   18    0.22091      0.00000     0.77526    0.00383     0.77909
      H   19    0.22602      0.00000     0.77015    0.00382     0.77398
      H   20    0.22958      0.00000     0.76672    0.00370     0.77042
      H   21    0.22905      0.00000     0.76653    0.00442     0.77095
      H   22    0.24955      0.00000     0.74710    0.00335     0.75045
      H   23    0.22570      0.00000     0.77001    0.00429     0.77430
      H   24    0.23568      0.00000     0.75996    0.00437     0.76432
      H   25    0.25312      0.00000     0.74367    0.00321     0.74688
      H   26    0.22717      0.00000     0.76857    0.00426     0.77283
      H   27    0.23425      0.00000     0.76213    0.00363     0.76575
      H   28    0.23220      0.00000     0.76307    0.00473     0.76780
      H   29    0.24702      0.00000     0.74862    0.00436     0.75298
      H   30    0.22282      0.00000     0.77279    0.00439     0.77718
      H   31    0.22693      0.00000     0.76967    0.00340     0.77307
      H   32    0.22416      0.00000     0.77265    0.00319     0.77584
      H   33    0.47676      0.00000     0.51726    0.00598     0.52324
      H   34    0.47265      0.00000     0.52095    0.00641     0.52735
 =======================================================================
   * Total *    1.00000     23.99042    72.75753    0.25206    97.00000

                                 Natural Population      
 --------------------------------------------------------
   Core                      23.99042 ( 99.9601% of  24)
   Valence                   72.75753 ( 99.6678% of  73)
   Natural Minimal Basis     96.74794 ( 99.7401% of  97)
   Natural Rydberg Basis      0.25206 (  0.2599% of  97)
 --------------------------------------------------------

    Atom  No          Natural Electron Configuration
 ----------------------------------------------------------------------------
      C    1      [core]2S( 1.09)2p( 3.51)3p( 0.01)
      C    2      [core]2S( 1.02)2p( 3.38)3p( 0.01)
      C    3      [core]2S( 1.02)2p( 3.38)3p( 0.01)
      C    4      [core]2S( 1.01)2p( 3.38)3p( 0.01)
      C    5      [core]2S( 1.03)2p( 3.39)3p( 0.01)
      C    6      [core]2S( 0.93)2p( 2.91)3p( 0.01)3d( 0.01)
      C    7      [core]2S( 1.03)2p( 3.39)3p( 0.01)
      C    8      [core]2S( 1.01)2p( 3.39)3p( 0.01)
      C    9      [core]2S( 1.04)2p( 3.40)3p( 0.01)
      C   10      [core]2S( 1.01)2p( 3.02)3p( 0.01)3d( 0.01)
      O   11      [core]2S( 1.68)2p( 4.83)3p( 0.01)
      O   12      [core]2S( 1.68)2p( 4.88)3p( 0.01)
      H   13            1S( 0.78)
      H   14            1S( 0.75)
      H   15            1S( 0.78)
      H   16            1S( 0.77)
      H   17            1S( 0.77)
      H   18            1S( 0.78)
      H   19            1S( 0.77)
      H   20            1S( 0.77)
      H   21            1S( 0.77)
      H   22            1S( 0.75)
      H   23            1S( 0.77)
      H   24            1S( 0.76)
      H   25            1S( 0.74)
      H   26            1S( 0.77)
      H   27            1S( 0.76)
      H   28            1S( 0.76)
      H   29            1S( 0.75)
      H   30            1S( 0.77)
      H   31            1S( 0.77)
      H   32            1S( 0.77)
      H   33            1S( 0.52)
      H   34            1S( 0.52)


 ***************************************************
 *******         Alpha spin orbitals         *******
 ***************************************************


 NATURAL POPULATIONS:  Natural atomic orbital occupancies 
                                                          
   NAO  Atom  No  lang   Type(AO)    Occupancy      Energy
 ----------------------------------------------------------
     1    C    1  S      Cor( 1S)     0.99962     -10.15700
     2    C    1  S      Val( 2S)     0.54700      -0.32429
     3    C    1  S      Ryd( 3S)     0.00021       0.78082
     4    C    1  px     Val( 2p)     0.56393      -0.15918
     5    C    1  px     Ryd( 3p)     0.00120       0.48500
     6    C    1  py     Val( 2p)     0.59560      -0.16136
     7    C    1  py     Ryd( 3p)     0.00093       0.49280
     8    C    1  pz     Val( 2p)     0.60827      -0.16224
     9    C    1  pz     Ryd( 3p)     0.00074       0.49969
    10    C    1  dxy    Ryd( 3d)     0.00031       2.21560
    11    C    1  dxz    Ryd( 3d)     0.00013       2.02668
    12    C    1  dyz    Ryd( 3d)     0.00021       2.16564
    13    C    1  dx2y2  Ryd( 3d)     0.00027       2.15724
    14    C    1  dz2    Ryd( 3d)     0.00037       2.32573

    15    C    2  S      Cor( 1S)     0.99957     -10.16872
    16    C    2  S      Val( 2S)     0.51034      -0.31325
    17    C    2  S      Ryd( 3S)     0.00061       0.81090
    18    C    2  px     Val( 2p)     0.51897      -0.17153
    19    C    2  px     Ryd( 3p)     0.00127       0.52825
    20    C    2  py     Val( 2p)     0.57998      -0.17240
    21    C    2  py     Ryd( 3p)     0.00094       0.51311
    22    C    2  pz     Val( 2p)     0.60649      -0.17376
    23    C    2  pz     Ryd( 3p)     0.00131       0.60158
    24    C    2  dxy    Ryd( 3d)     0.00037       2.13138
    25    C    2  dxz    Ryd( 3d)     0.00023       1.97930
    26    C    2  dyz    Ryd( 3d)     0.00026       2.14061
    27    C    2  dx2y2  Ryd( 3d)     0.00039       2.14601
    28    C    2  dz2    Ryd( 3d)     0.00043       2.30397

    29    C    3  S      Cor( 1S)     0.99955     -10.17981
    30    C    3  S      Val( 2S)     0.50858      -0.32373
    31    C    3  S      Ryd( 3S)     0.00092       0.80477
    32    C    3  px     Val( 2p)     0.52119      -0.18617
    33    C    3  px     Ryd( 3p)     0.00169       0.59005
    34    C    3  py     Val( 2p)     0.58220      -0.18863
    35    C    3  py     Ryd( 3p)     0.00107       0.53324
    36    C    3  pz     Val( 2p)     0.60698      -0.19064
    37    C    3  pz     Ryd( 3p)     0.00145       0.63082
    38    C    3  dxy    Ryd( 3d)     0.00038       2.12682
    39    C    3  dxz    Ryd( 3d)     0.00023       1.97028
    40    C    3  dyz    Ryd( 3d)     0.00027       2.12863
    41    C    3  dx2y2  Ryd( 3d)     0.00038       2.14115
    42    C    3  dz2    Ryd( 3d)     0.00043       2.29251

    43    C    4  S      Cor( 1S)     0.99955     -10.19232
    44    C    4  S      Val( 2S)     0.50643      -0.33555
    45    C    4  S      Ryd( 3S)     0.00092       0.80812
    46    C    4  px     Val( 2p)     0.51667      -0.19743
    47    C    4  px     Ryd( 3p)     0.00214       0.60320
    48    C    4  py     Val( 2p)     0.58286      -0.20293
    49    C    4  py     Ryd( 3p)     0.00130       0.53446
    50    C    4  pz     Val( 2p)     0.61055      -0.20602
    51    C    4  pz     Ryd( 3p)     0.00163       0.62870
    52    C    4  dxy    Ryd( 3d)     0.00038       2.12295
    53    C    4  dxz    Ryd( 3d)     0.00022       1.96199
    54    C    4  dyz    Ryd( 3d)     0.00027       2.11905
    55    C    4  dx2y2  Ryd( 3d)     0.00035       2.13691
    56    C    4  dz2    Ryd( 3d)     0.00042       2.27936

    57    C    5  S      Cor( 1S)     0.99953     -10.21847
    58    C    5  S      Val( 2S)     0.51347      -0.36873
    59    C    5  S      Ryd( 3S)     0.00094       0.78099
    60    C    5  px     Val( 2p)     0.52758      -0.23178
    61    C    5  px     Ryd( 3p)     0.00167       0.57377
    62    C    5  py     Val( 2p)     0.58778      -0.23383
    63    C    5  py     Ryd( 3p)     0.00139       0.50948
    64    C    5  pz     Val( 2p)     0.61472      -0.23589
    65    C    5  pz     Ryd( 3p)     0.00154       0.62397
    66    C    5  dxy    Ryd( 3d)     0.00040       2.10442
    67    C    5  dxz    Ryd( 3d)     0.00022       1.92690
    68    C    5  dyz    Ryd( 3d)     0.00028       2.13010
    69    C    5  dx2y2  Ryd( 3d)     0.00036       2.09438
    70    C    5  dz2    Ryd( 3d)     0.00043       2.23322

    71    C    6  S      Cor( 1S)     0.99944     -10.29678
    72    C    6  S      Val( 2S)     0.46449      -0.36448
    73    C    6  S      Ryd( 3S)     0.00106       0.71341
    74    C    6  px     Val( 2p)     0.52517      -0.25219
    75    C    6  px     Ryd( 3p)     0.00191       0.61994
    76    C    6  py     Val( 2p)     0.40127      -0.23069
    77    C    6  py     Ryd( 3p)     0.00423       0.51617
    78    C    6  pz     Val( 2p)     0.55014      -0.25693
    79    C    6  pz     Ryd( 3p)     0.00088       0.63352
    80    C    6  dxy    Ryd( 3d)     0.00097       2.06606
    81    C    6  dxz    Ryd( 3d)     0.00040       1.86761
    82    C    6  dyz    Ryd( 3d)     0.00091       2.02244
    83    C    6  dx2y2  Ryd( 3d)     0.00081       2.02241
    84    C    6  dz2    Ryd( 3d)     0.00076       2.22108

    85    C    7  S      Cor( 1S)     0.99954     -10.23157
    86    C    7  S      Val( 2S)     0.51361      -0.38125
    87    C    7  S      Ryd( 3S)     0.00095       0.76992
    88    C    7  px     Val( 2p)     0.52640      -0.24441
    89    C    7  px     Ryd( 3p)     0.00166       0.55821
    90    C    7  py     Val( 2p)     0.58823      -0.24660
    91    C    7  py     Ryd( 3p)     0.00140       0.49596
    92    C    7  pz     Val( 2p)     0.61559      -0.24822
    93    C    7  pz     Ryd( 3p)     0.00162       0.61132
    94    C    7  dxy    Ryd( 3d)     0.00040       2.09212
    95    C    7  dxz    Ryd( 3d)     0.00021       1.91427
    96    C    7  dyz    Ryd( 3d)     0.00029       2.11884
    97    C    7  dx2y2  Ryd( 3d)     0.00035       2.07943
    98    C    7  dz2    Ryd( 3d)     0.00043       2.22003

    99    C    8  S      Cor( 1S)     0.99955     -10.22066
   100    C    8  S      Val( 2S)     0.50608      -0.36299
   101    C    8  S      Ryd( 3S)     0.00097       0.77145
   102    C    8  px     Val( 2p)     0.51481      -0.22640
   103    C    8  px     Ryd( 3p)     0.00213       0.56055
   104    C    8  py     Val( 2p)     0.58320      -0.22993
   105    C    8  py     Ryd( 3p)     0.00131       0.50564
   106    C    8  pz     Val( 2p)     0.61253      -0.23311
   107    C    8  pz     Ryd( 3p)     0.00169       0.60358
   108    C    8  dxy    Ryd( 3d)     0.00037       2.09263
   109    C    8  dxz    Ryd( 3d)     0.00022       1.93321
   110    C    8  dyz    Ryd( 3d)     0.00028       2.09409
   111    C    8  dx2y2  Ryd( 3d)     0.00033       2.10616
   112    C    8  dz2    Ryd( 3d)     0.00042       2.25090

   113    C    9  S      Cor( 1S)     0.99955     -10.22887
   114    C    9  S      Val( 2S)     0.51848      -0.38148
   115    C    9  S      Ryd( 3S)     0.00072       0.75219
   116    C    9  px     Val( 2p)     0.52674      -0.24317
   117    C    9  px     Ryd( 3p)     0.00168       0.48567
   118    C    9  py     Val( 2p)     0.58950      -0.23814
   119    C    9  py     Ryd( 3p)     0.00101       0.47284
   120    C    9  pz     Val( 2p)     0.61037      -0.23932
   121    C    9  pz     Ryd( 3p)     0.00140       0.57386
   122    C    9  dxy    Ryd( 3d)     0.00040       2.07386
   123    C    9  dxz    Ryd( 3d)     0.00023       1.91933
   124    C    9  dyz    Ryd( 3d)     0.00027       2.08660
   125    C    9  dx2y2  Ryd( 3d)     0.00033       2.08054
   126    C    9  dz2    Ryd( 3d)     0.00044       2.24106

   127    C   10  S      Cor( 1S)     0.99953     -10.29363
   128    C   10  S      Val( 2S)     0.50351      -0.38487
   129    C   10  S      Ryd( 3S)     0.00097       0.66931
   130    C   10  px     Val( 2p)     0.39879      -0.22072
   131    C   10  px     Ryd( 3p)     0.00266       0.42230
   132    C   10  py     Val( 2p)     0.52257      -0.23808
   133    C   10  py     Ryd( 3p)     0.00079       0.45679
   134    C   10  pz     Val( 2p)     0.60009      -0.24828
   135    C   10  pz     Ryd( 3p)     0.00093       0.49556
   136    C   10  dxy    Ryd( 3d)     0.00092       2.05084
   137    C   10  dxz    Ryd( 3d)     0.00054       1.89851
   138    C   10  dyz    Ryd( 3d)     0.00042       2.04686
   139    C   10  dx2y2  Ryd( 3d)     0.00087       2.03675
   140    C   10  dz2    Ryd( 3d)     0.00065       2.21640

   141    O   11  S      Cor( 1S)     0.99988     -19.15560
   142    O   11  S      Val( 2S)     0.84447      -1.05984
   143    O   11  S      Ryd( 3S)     0.00044       1.37897
   144    O   11  px     Val( 2p)     0.84845      -0.49328
   145    O   11  px     Ryd( 3p)     0.00084       0.87292
   146    O   11  py     Val( 2p)     0.91697      -0.49218
   147    O   11  py     Ryd( 3p)     0.00090       0.87428
   148    O   11  pz     Val( 2p)     0.79168      -0.46375
   149    O   11  pz     Ryd( 3p)     0.00094       1.03828
   150    O   11  dxy    Ryd( 3d)     0.00048       2.71561
   151    O   11  dxz    Ryd( 3d)     0.00046       2.67515
   152    O   11  dyz    Ryd( 3d)     0.00031       2.67221
   153    O   11  dx2y2  Ryd( 3d)     0.00040       2.59681
   154    O   11  dz2    Ryd( 3d)     0.00072       3.14815

   155    O   12  S      Cor( 1S)     0.99988     -19.14729
   156    O   12  S      Val( 2S)     0.84259      -1.06511
   157    O   12  S      Ryd( 3S)     0.00059       1.24372
   158    O   12  px     Val( 2p)     0.98121      -0.50406
   159    O   12  px     Ryd( 3p)     0.00111       0.92241
   160    O   12  py     Val( 2p)     0.83471      -0.49504
   161    O   12  py     Ryd( 3p)     0.00053       0.91596
   162    O   12  pz     Val( 2p)     0.74629      -0.46347
   163    O   12  pz     Ryd( 3p)     0.00109       1.08525
   164    O   12  dxy    Ryd( 3d)     0.00048       2.56156
   165    O   12  dxz    Ryd( 3d)     0.00012       2.61464
   166    O   12  dyz    Ryd( 3d)     0.00056       2.87793
   167    O   12  dx2y2  Ryd( 3d)     0.00056       2.72009
   168    O   12  dz2    Ryd( 3d)     0.00050       3.10342

   169    H   13  S      Val( 1S)     0.38974      -0.01337
   170    H   13  S      Ryd( 2S)     0.00079       0.28323
   171    H   13  px     Ryd( 2p)     0.00008       1.67624
   172    H   13  py     Ryd( 2p)     0.00030       2.15860
   173    H   13  pz     Ryd( 2p)     0.00015       1.80561

   174    H   14  S      Val( 1S)     0.38297      -0.00657
   175    H   14  S      Ryd( 2S)     0.00058       0.27086
   176    H   14  px     Ryd( 2p)     0.00027       2.08868
   177    H   14  py     Ryd( 2p)     0.00015       1.82575
   178    H   14  pz     Ryd( 2p)     0.00011       1.72210

   179    H   15  S      Val( 1S)     0.39012      -0.01389
   180    H   15  S      Ryd( 2S)     0.00079       0.28320
   181    H   15  px     Ryd( 2p)     0.00008       1.67414
   182    H   15  py     Ryd( 2p)     0.00010       1.69744
   183    H   15  pz     Ryd( 2p)     0.00034       2.26912

   184    H   16  S      Val( 1S)     0.38686      -0.01685
   185    H   16  S      Ryd( 2S)     0.00131       0.28135
   186    H   16  px     Ryd( 2p)     0.00006       1.72105
   187    H   16  py     Ryd( 2p)     0.00010       1.72310
   188    H   16  pz     Ryd( 2p)     0.00035       2.25889

   189    H   17  S      Val( 1S)     0.38759      -0.01843
   190    H   17  S      Ryd( 2S)     0.00131       0.28078
   191    H   17  px     Ryd( 2p)     0.00006       1.71655
   192    H   17  py     Ryd( 2p)     0.00031       2.15828
   193    H   17  pz     Ryd( 2p)     0.00014       1.82242

   194    H   18  S      Val( 1S)     0.38727      -0.03493
   195    H   18  S      Ryd( 2S)     0.00140       0.28072
   196    H   18  px     Ryd( 2p)     0.00006       1.74700
   197    H   18  py     Ryd( 2p)     0.00010       1.72620
   198    H   18  pz     Ryd( 2p)     0.00035       2.24755

   199    H   19  S      Val( 1S)     0.38636      -0.03370
   200    H   19  S      Ryd( 2S)     0.00141       0.27942
   201    H   19  px     Ryd( 2p)     0.00006       1.74675
   202    H   19  py     Ryd( 2p)     0.00031       2.14788
   203    H   19  pz     Ryd( 2p)     0.00015       1.82365

   204    H   20  S      Val( 1S)     0.38340      -0.04320
   205    H   20  S      Ryd( 2S)     0.00134       0.27377
   206    H   20  px     Ryd( 2p)     0.00006       1.75796
   207    H   20  py     Ryd( 2p)     0.00010       1.72368
   208    H   20  pz     Ryd( 2p)     0.00035       2.23872

   209    H   21  S      Val( 1S)     0.38288      -0.04228
   210    H   21  S      Ryd( 2S)     0.00161       0.27942
   211    H   21  px     Ryd( 2p)     0.00008       1.74645
   212    H   21  py     Ryd( 2p)     0.00032       2.14675
   213    H   21  pz     Ryd( 2p)     0.00014       1.83022

   214    H   22  S      Val( 1S)     0.37264      -0.05992
   215    H   22  S      Ryd( 2S)     0.00113       0.25619
   216    H   22  px     Ryd( 2p)     0.00006       1.73751
   217    H   22  py     Ryd( 2p)     0.00031       2.09915
   218    H   22  pz     Ryd( 2p)     0.00016       1.83217

   219    H   23  S      Val( 1S)     0.38393      -0.07496
   220    H   23  S      Ryd( 2S)     0.00162       0.25968
   221    H   23  px     Ryd( 2p)     0.00006       1.73252
   222    H   23  py     Ryd( 2p)     0.00012       1.72726
   223    H   23  pz     Ryd( 2p)     0.00034       2.20011

   224    H   24  S      Val( 1S)     0.37913      -0.06618
   225    H   24  S      Ryd( 2S)     0.00168       0.22789
   226    H   24  px     Ryd( 2p)     0.00005       1.79335
   227    H   24  py     Ryd( 2p)     0.00006       1.75935
   228    H   24  pz     Ryd( 2p)     0.00039       2.20324

   229    H   25  S      Val( 1S)     0.37132      -0.06949
   230    H   25  S      Ryd( 2S)     0.00106       0.24488
   231    H   25  px     Ryd( 2p)     0.00005       1.72405
   232    H   25  py     Ryd( 2p)     0.00031       2.08644
   233    H   25  pz     Ryd( 2p)     0.00016       1.82106

   234    H   26  S      Val( 1S)     0.38316      -0.08543
   235    H   26  S      Ryd( 2S)     0.00160       0.24716
   236    H   26  px     Ryd( 2p)     0.00006       1.71964
   237    H   26  py     Ryd( 2p)     0.00012       1.71656
   238    H   26  pz     Ryd( 2p)     0.00034       2.18833

   239    H   27  S      Val( 1S)     0.38075      -0.06498
   240    H   27  S      Ryd( 2S)     0.00130       0.25054
   241    H   27  px     Ryd( 2p)     0.00006       1.72209
   242    H   27  py     Ryd( 2p)     0.00010       1.69694
   243    H   27  pz     Ryd( 2p)     0.00035       2.21393

   244    H   28  S      Val( 1S)     0.38099      -0.06513
   245    H   28  S      Ryd( 2S)     0.00168       0.25504
   246    H   28  px     Ryd( 2p)     0.00008       1.70966
   247    H   28  py     Ryd( 2p)     0.00032       2.12030
   248    H   28  pz     Ryd( 2p)     0.00014       1.80569

   249    H   29  S      Val( 1S)     0.37659      -0.06242
   250    H   29  S      Ryd( 2S)     0.00174       0.23202
   251    H   29  px     Ryd( 2p)     0.00006       1.68959
   252    H   29  py     Ryd( 2p)     0.00032       2.10341
   253    H   29  pz     Ryd( 2p)     0.00014       1.78059

   254    H   30  S      Val( 1S)     0.38544      -0.08181
   255    H   30  S      Ryd( 2S)     0.00166       0.23544
   256    H   30  px     Ryd( 2p)     0.00007       1.68467
   257    H   30  py     Ryd( 2p)     0.00010       1.67560
   258    H   30  pz     Ryd( 2p)     0.00035       2.19876

   259    H   31  S      Val( 1S)     0.39945      -0.09565
   260    H   31  S      Ryd( 2S)     0.00112       0.21963
   261    H   31  px     Ryd( 2p)     0.00009       1.61258
   262    H   31  py     Ryd( 2p)     0.00035       2.07459
   263    H   31  pz     Ryd( 2p)     0.00016       1.74667

   264    H   32  S      Val( 1S)     0.38576      -0.06806
   265    H   32  S      Ryd( 2S)     0.00105       0.22161
   266    H   32  px     Ryd( 2p)     0.00005       1.62007
   267    H   32  py     Ryd( 2p)     0.00010       1.67470
   268    H   32  pz     Ryd( 2p)     0.00041       2.20287

   269    H   33  S      Val( 1S)     0.25533      -0.05080
   270    H   33  S      Ryd( 2S)     0.00067       0.27592
   271    H   33  px     Ryd( 2p)     0.00064       1.55479
   272    H   33  py     Ryd( 2p)     0.00073       1.54727
   273    H   33  pz     Ryd( 2p)     0.00100       2.26075

   274    H   34  S      Val( 1S)     0.25754      -0.06181
   275    H   34  S      Ryd( 2S)     0.00081       0.29438
   276    H   34  px     Ryd( 2p)     0.00076       1.50173
   277    H   34  py     Ryd( 2p)     0.00053       1.64785
   278    H   34  pz     Ryd( 2p)     0.00114       2.26516


 Summary of Natural Population Analysis:                  
                                                          
                                       Natural Population 
                Natural  -----------------------------------------------
    Atom  No    Charge         Core      Valence    Rydberg      Total
 -----------------------------------------------------------------------
      C    1   -0.31877      0.99962     2.31478    0.00437     3.31877
      C    2   -0.22117      0.99957     2.21578    0.00582     3.22117
      C    3   -0.22532      0.99955     2.21895    0.00682     3.22532
      C    4   -0.22370      0.99955     2.21651    0.00764     3.22370
      C    5   -0.25032      0.99953     2.24355    0.00724     3.25032
      C    6    0.04758      0.99944     1.94107    0.01191     2.95242
      C    7   -0.25068      0.99954     2.24383    0.00732     3.25068
      C    8   -0.22390      0.99955     2.21662    0.00773     3.22390
      C    9   -0.25112      0.99955     2.24508    0.00649     3.25112
      C   10   -0.03325      0.99953     2.02497    0.00874     3.03325
      O   11   -0.40695      0.99988     3.40157    0.00550     4.40695
      O   12   -0.41023      0.99988     3.40480    0.00556     4.41023
      H   13    0.10896      0.00000     0.38974    0.00130     0.39104
      H   14    0.11592      0.00000     0.38297    0.00112     0.38408
      H   15    0.10858      0.00000     0.39012    0.00131     0.39142
      H   16    0.11133      0.00000     0.38686    0.00182     0.38867
      H   17    0.11059      0.00000     0.38759    0.00182     0.38941
      H   18    0.11082      0.00000     0.38727    0.00191     0.38918
      H   19    0.11171      0.00000     0.38636    0.00192     0.38829
      H   20    0.11475      0.00000     0.38340    0.00185     0.38525
      H   21    0.11497      0.00000     0.38288    0.00214     0.38503
      H   22    0.12571      0.00000     0.37264    0.00165     0.37429
      H   23    0.11393      0.00000     0.38393    0.00214     0.38607
      H   24    0.11868      0.00000     0.37913    0.00219     0.38132
      H   25    0.12710      0.00000     0.37132    0.00159     0.37290
      H   26    0.11472      0.00000     0.38316    0.00212     0.38528
      H   27    0.11744      0.00000     0.38075    0.00181     0.38256
      H   28    0.11680      0.00000     0.38099    0.00221     0.38320
      H   29    0.12116      0.00000     0.37659    0.00225     0.37884
      H   30    0.11237      0.00000     0.38544    0.00219     0.38763
      H   31    0.09882      0.00000     0.39945    0.00172     0.40118
      H   32    0.11263      0.00000     0.38576    0.00160     0.38737
      H   33    0.24164      0.00000     0.25533    0.00303     0.25836
      H   34    0.23922      0.00000     0.25754    0.00324     0.26078
 =======================================================================
   * Total *   -0.00000     11.99520    36.87671    0.12808    49.00000

                                 Natural Population      
 --------------------------------------------------------
   Core                      11.99520 ( 99.9600% of  12)
   Valence                   36.87671 ( 99.6668% of  37)
   Natural Minimal Basis     48.87192 ( 99.7386% of  49)
   Natural Rydberg Basis      0.12808 (  0.2614% of  49)
 --------------------------------------------------------

    Atom  No          Natural Electron Configuration
 ----------------------------------------------------------------------------
      C    1      [core]2S( 0.55)2p( 1.77)
      C    2      [core]2S( 0.51)2p( 1.71)
      C    3      [core]2S( 0.51)2p( 1.71)
      C    4      [core]2S( 0.51)2p( 1.71)3p( 0.01)
      C    5      [core]2S( 0.51)2p( 1.73)
      C    6      [core]2S( 0.46)2p( 1.48)3p( 0.01)
      C    7      [core]2S( 0.51)2p( 1.73)
      C    8      [core]2S( 0.51)2p( 1.71)3p( 0.01)
      C    9      [core]2S( 0.52)2p( 1.73)
      C   10      [core]2S( 0.50)2p( 1.52)
      O   11      [core]2S( 0.84)2p( 2.56)
      O   12      [core]2S( 0.84)2p( 2.56)
      H   13            1S( 0.39)
      H   14            1S( 0.38)
      H   15            1S( 0.39)
      H   16            1S( 0.39)
      H   17            1S( 0.39)
      H   18            1S( 0.39)
      H   19            1S( 0.39)
      H   20            1S( 0.38)
      H   21            1S( 0.38)
      H   22            1S( 0.37)
      H   23            1S( 0.38)
      H   24            1S( 0.38)
      H   25            1S( 0.37)
      H   26            1S( 0.38)
      H   27            1S( 0.38)
      H   28            1S( 0.38)
      H   29            1S( 0.38)
      H   30            1S( 0.39)
      H   31            1S( 0.40)
      H   32            1S( 0.39)
      H   33            1S( 0.26)
      H   34            1S( 0.26)


 NATURAL BOND ORBITAL ANALYSIS, alpha spin orbitals:

                       Occupancies       Lewis Structure    Low   High
           Occ.    -------------------  -----------------   occ   occ
  Cycle   Thresh.   Lewis   Non-Lewis     CR  BD  3C  LP    (L)   (NL)   Dev
 =============================================================================
   1(1)    0.90    48.62615   0.37385     12  33   0   4     0      0    0.01
 -----------------------------------------------------------------------------

 Structure accepted: No low occupancy Lewis orbitals

 --------------------------------------------------------
   Core                     11.99520 ( 99.960% of  12)
   Valence Lewis            36.63095 ( 99.003% of  37)
  ==================       ============================
   Total Lewis              48.62615 ( 99.237% of  49)
  -----------------------------------------------------
   Valence non-Lewis         0.28015 (  0.572% of  49)
   Rydberg non-Lewis         0.09370 (  0.191% of  49)
  ==================       ============================
   Total non-Lewis           0.37385 (  0.763% of  49)
 --------------------------------------------------------


       (Occupancy)   Bond orbital/ Coefficients/ Hybrids
 ---------------------------------------------------------------------------------
     1. (0.99370) BD ( 1) C   1 - C   2  
                ( 48.84%)   0.6988* C   1 s( 29.63%)p 2.37( 70.33%)d 0.00(  0.05%)
                                            0.0004  0.5443  0.0068  0.6975 -0.0027
                                            0.4132  0.0138 -0.2140 -0.0068  0.0147
                                           -0.0076 -0.0044  0.0089 -0.0088
                ( 51.16%)   0.7153* C   2 s( 28.38%)p 2.52( 71.58%)d 0.00(  0.04%)
                                            0.0002  0.5325  0.0142 -0.7042 -0.0114
                                           -0.4159  0.0112  0.2160 -0.0053  0.0149
                                           -0.0079 -0.0053  0.0067 -0.0082
     2. (0.99435) BD ( 1) C   1 - H  13  
                ( 61.03%)   0.7812* C   1 s( 23.28%)p 3.29( 76.67%)d 0.00(  0.04%)
                                           -0.0000 -0.4825  0.0043  0.0418  0.0176
                                            0.7746  0.0007  0.4057 -0.0057 -0.0002
                                           -0.0005 -0.0147  0.0138  0.0036
                ( 38.97%)   0.6243* H  13 s( 99.92%)p 0.00(  0.08%)
                                           -0.9996  0.0018 -0.0043 -0.0253 -0.0126
     3. (0.99381) BD ( 1) C   1 - H  14  
                ( 61.58%)   0.7847* C   1 s( 23.81%)p 3.20( 76.15%)d 0.00(  0.04%)
                                           -0.0000 -0.4879 -0.0034  0.7143  0.0021
                                           -0.4538  0.0127  0.2126 -0.0062  0.0155
                                           -0.0073  0.0045 -0.0063  0.0080
                ( 38.42%)   0.6198* H  14 s( 99.91%)p 0.00(  0.09%)
                                           -0.9996  0.0007 -0.0247  0.0142 -0.0067
     4. (0.99438) BD ( 1) C   1 - H  15  
                ( 60.99%)   0.7810* C   1 s( 23.25%)p 3.30( 76.70%)d 0.00(  0.04%)
                                            0.0000  0.4822 -0.0044 -0.0226 -0.0178
                                           -0.1498 -0.0048  0.8624 -0.0025 -0.0004
                                            0.0003 -0.0058 -0.0004  0.0196
                ( 39.01%)   0.6246* H  15 s( 99.92%)p 0.00(  0.08%)
                                            0.9996 -0.0019  0.0036  0.0054 -0.0278
     5. (0.99039) BD ( 1) C   2 - C   3  
                ( 48.89%)   0.6992* C   2 s( 27.93%)p 2.58( 72.02%)d 0.00(  0.05%)
                                            0.0003  0.5284  0.0067  0.7093  0.0026
                                           -0.4223 -0.0049  0.1969  0.0021 -0.0166
                                            0.0078 -0.0047  0.0090 -0.0097
                ( 51.11%)   0.7149* C   3 s( 28.87%)p 2.46( 71.08%)d 0.00(  0.05%)
                                            0.0003  0.5372  0.0091 -0.7040  0.0018
                                            0.4203 -0.0031 -0.1964  0.0015 -0.0158
                                            0.0071 -0.0047  0.0076 -0.0090
     6. (0.98865) BD ( 1) C   2 - H  16  
                ( 61.37%)   0.7834* C   2 s( 21.87%)p 3.57( 78.08%)d 0.00(  0.04%)
                                            0.0001 -0.4676  0.0088  0.0095  0.0095
                                           -0.1636 -0.0110  0.8682 -0.0076 -0.0001
                                            0.0011  0.0059  0.0006 -0.0202
                ( 38.63%)   0.6216* H  16 s( 99.92%)p 0.00(  0.08%)
                                           -0.9996  0.0043 -0.0022  0.0068 -0.0282
     7. (0.98874) BD ( 1) C   2 - H  17  
                ( 61.29%)   0.7829* C   2 s( 21.83%)p 3.58( 78.12%)d 0.00(  0.04%)
                                           -0.0001  0.4672 -0.0089  0.0105 -0.0098
                                            0.7880  0.0011  0.3999 -0.0132  0.0015
                                            0.0009  0.0152 -0.0142 -0.0035
                ( 38.71%)   0.6221* H  17 s( 99.92%)p 0.00(  0.08%)
                                            0.9996 -0.0042  0.0012 -0.0265 -0.0118
     8. (0.98982) BD ( 1) C   3 - C   4  
                ( 49.07%)   0.7005* C   3 s( 27.92%)p 2.58( 72.03%)d 0.00(  0.05%)
                                            0.0003  0.5283  0.0118  0.7097 -0.0006
                                            0.4155  0.0027 -0.2096 -0.0017  0.0158
                                           -0.0080 -0.0047  0.0090 -0.0093
                ( 50.93%)   0.7136* C   4 s( 29.11%)p 2.43( 70.85%)d 0.00(  0.04%)
                                            0.0003  0.5394  0.0093 -0.6991  0.0042
                                           -0.4187  0.0026  0.2107 -0.0009  0.0150
                                           -0.0078 -0.0054  0.0065 -0.0084
     9. (0.98880) BD ( 1) C   3 - H  18  
                ( 61.36%)   0.7833* C   3 s( 21.55%)p 3.64( 78.41%)d 0.00(  0.04%)
                                           -0.0001  0.4641 -0.0083  0.0106 -0.0047
                                           -0.1690 -0.0111  0.8690 -0.0049 -0.0003
                                            0.0014 -0.0063 -0.0005  0.0201
                ( 38.64%)   0.6216* H  18 s( 99.92%)p 0.00(  0.08%)
                                            0.9996 -0.0048  0.0015  0.0068 -0.0282
    10. (0.98886) BD ( 1) C   3 - H  19  
                ( 61.46%)   0.7839* C   3 s( 21.68%)p 3.61( 78.27%)d 0.00(  0.04%)
                                            0.0001 -0.4656  0.0078  0.0034  0.0045
                                            0.7881  0.0030  0.4018 -0.0115  0.0010
                                            0.0007 -0.0151  0.0143  0.0037
                ( 38.54%)   0.6208* H  19 s( 99.91%)p 0.00(  0.09%)
                                           -0.9996  0.0047 -0.0027 -0.0265 -0.0122
    11. (0.99004) BD ( 1) C   4 - C   5  
                ( 48.46%)   0.6962* C   4 s( 27.30%)p 2.66( 72.64%)d 0.00(  0.05%)
                                            0.0003  0.5224  0.0121  0.7144 -0.0022
                                           -0.4226 -0.0055  0.1936  0.0007 -0.0166
                                            0.0076 -0.0046  0.0089 -0.0097
                ( 51.54%)   0.7179* C   5 s( 29.08%)p 2.44( 70.88%)d 0.00(  0.04%)
                                            0.0003  0.5392  0.0071 -0.7055  0.0039
                                            0.4163 -0.0056 -0.1943 -0.0008 -0.0144
                                            0.0071 -0.0046  0.0064 -0.0090
    12. (0.98833) BD ( 1) C   4 - H  20  
                ( 61.72%)   0.7856* C   4 s( 21.66%)p 3.62( 78.30%)d 0.00(  0.04%)
                                            0.0002 -0.4653  0.0084  0.0043  0.0050
                                           -0.1693 -0.0112  0.8684 -0.0059  0.0001
                                            0.0016  0.0060  0.0004 -0.0199
                ( 38.28%)   0.6187* H  20 s( 99.91%)p 0.00(  0.09%)
                                           -0.9996  0.0045 -0.0025  0.0071 -0.0284
    13. (0.98847) BD ( 1) C   4 - H  21  
                ( 61.79%)   0.7860* C   4 s( 21.96%)p 3.55( 78.00%)d 0.00(  0.04%)
                                           -0.0001  0.4685 -0.0085  0.0128 -0.0050
                                            0.7851  0.0045  0.4039 -0.0136  0.0017
                                            0.0011  0.0154 -0.0137 -0.0033
                ( 38.21%)   0.6182* H  21 s( 99.91%)p 0.00(  0.09%)
                                            0.9995 -0.0063  0.0006 -0.0273 -0.0113
    14. (0.98986) BD ( 1) C   5 - C   6  
                ( 49.55%)   0.7039* C   5 s( 27.52%)p 2.63( 72.41%)d 0.00(  0.06%)
                                            0.0004  0.5245  0.0119  0.7076  0.0011
                                            0.4428  0.0051 -0.1655 -0.0019  0.0194
                                           -0.0064 -0.0039  0.0091 -0.0114
                ( 50.45%)   0.7103* C   6 s( 29.73%)p 2.36( 70.21%)d 0.00(  0.06%)
                                            0.0003  0.5452  0.0007 -0.7068  0.0088
                                           -0.4092 -0.0015  0.1870 -0.0084  0.0175
                                           -0.0085 -0.0058  0.0100 -0.0093
    15. (0.98596) BD ( 1) C   5 - H  22  
                ( 62.66%)   0.7915* C   5 s( 22.18%)p 3.51( 77.78%)d 0.00(  0.04%)
                                            0.0002 -0.4709  0.0044 -0.0282  0.0056
                                            0.7656  0.0039  0.4368 -0.0119  0.0028
                                            0.0026 -0.0155  0.0124  0.0020
                ( 37.34%)   0.6111* H  22 s( 99.91%)p 0.00(  0.09%)
                                           -0.9995  0.0042 -0.0009 -0.0269 -0.0133
    16. (0.98797) BD ( 1) C   5 - H  23  
                ( 61.71%)   0.7856* C   5 s( 21.24%)p 3.71( 78.72%)d 0.00(  0.04%)
                                           -0.0002  0.4608 -0.0097 -0.0086 -0.0066
                                           -0.2088 -0.0177  0.8620 -0.0063  0.0001
                                            0.0025 -0.0069 -0.0010  0.0198
                ( 38.29%)   0.6188* H  23 s( 99.91%)p 0.00(  0.09%)
                                            0.9995 -0.0057  0.0026  0.0096 -0.0278
    17. (0.98988) BD ( 1) C   6 - C   7  
                ( 49.69%)   0.7049* C   6 s( 29.23%)p 2.42( 70.70%)d 0.00(  0.06%)
                                            0.0003  0.5407  0.0031  0.7068 -0.0078
                                           -0.4147 -0.0029  0.1882 -0.0074 -0.0181
                                            0.0088 -0.0058  0.0106 -0.0097
                ( 50.31%)   0.7093* C   7 s( 27.99%)p 2.57( 71.95%)d 0.00(  0.06%)
                                            0.0003  0.5289  0.0100 -0.6993  0.0005
                                            0.4503  0.0033 -0.1667 -0.0013 -0.0195
                                            0.0062 -0.0043  0.0078 -0.0112
    18. (0.99645) BD ( 1) C   6 - O  12  
                ( 30.86%)   0.5555* C   6 s( 18.60%)p 4.36( 81.09%)d 0.02(  0.30%)
                                            0.0001 -0.4308 -0.0210 -0.0040  0.0002
                                           -0.7744 -0.0481 -0.4570  0.0004 -0.0008
                                           -0.0005 -0.0431  0.0341  0.0051
                ( 69.14%)   0.8315* O  12 s( 33.91%)p 1.95( 66.02%)d 0.00(  0.06%)
                                            0.0001 -0.5823  0.0021  0.0027 -0.0002
                                            0.7163 -0.0070  0.3836  0.0062 -0.0003
                                            0.0001 -0.0091  0.0213  0.0100
    19. (0.98333) BD ( 1) C   6 - H  24  
                ( 62.34%)   0.7896* C   6 s( 22.43%)p 3.46( 77.52%)d 0.00(  0.05%)
                                            0.0004 -0.4734  0.0101 -0.0032  0.0018
                                           -0.2373 -0.0119  0.8477 -0.0125 -0.0001
                                            0.0006  0.0116 -0.0006 -0.0193
                ( 37.66%)   0.6137* H  24 s( 99.90%)p 0.00(  0.10%)
                                           -0.9995  0.0077 -0.0005  0.0072 -0.0304
    20. (0.98990) BD ( 1) C   7 - C   8  
                ( 50.58%)   0.7112* C   7 s( 28.48%)p 2.51( 71.47%)d 0.00(  0.04%)
                                            0.0003  0.5336  0.0095  0.7137 -0.0020
                                            0.4107 -0.0037 -0.1914 -0.0017  0.0147
                                           -0.0071 -0.0043  0.0075 -0.0094
                ( 49.42%)   0.7030* C   8 s( 27.98%)p 2.57( 71.97%)d 0.00(  0.05%)
                                            0.0003  0.5289  0.0101 -0.7103  0.0054
                                           -0.4217 -0.0035  0.1931  0.0000  0.0160
                                           -0.0075 -0.0049  0.0077 -0.0093
    21. (0.98631) BD ( 1) C   7 - H  25  
                ( 62.78%)   0.7924* C   7 s( 22.27%)p 3.49( 77.69%)d 0.00(  0.04%)
                                            0.0002 -0.4719  0.0046  0.0307 -0.0024
                                            0.7638  0.0037  0.4386 -0.0122 -0.0021
                                           -0.0021 -0.0155  0.0124  0.0019
                ( 37.22%)   0.6100* H  25 s( 99.91%)p 0.00(  0.09%)
                                           -0.9995  0.0039 -0.0007 -0.0269 -0.0135
    22. (0.98827) BD ( 1) C   7 - H  26  
                ( 61.79%)   0.7861* C   7 s( 21.27%)p 3.70( 78.68%)d 0.00(  0.04%)
                                           -0.0002  0.4611 -0.0098  0.0075  0.0029
                                           -0.2102 -0.0175  0.8615 -0.0065 -0.0002
                                           -0.0016 -0.0068 -0.0009  0.0197
                ( 38.21%)   0.6181* H  26 s( 99.91%)p 0.00(  0.09%)
                                            0.9995 -0.0055 -0.0009  0.0097 -0.0279
    23. (0.98874) BD ( 1) C   8 - C   9  
                ( 49.62%)   0.7044* C   8 s( 28.22%)p 2.54( 71.73%)d 0.00(  0.05%)
                                            0.0003  0.5311  0.0122  0.7034 -0.0024
                                           -0.4228 -0.0006  0.2094 -0.0001 -0.0157
                                            0.0079 -0.0053  0.0078 -0.0092
                ( 50.38%)   0.7098* C   9 s( 28.94%)p 2.45( 71.02%)d 0.00(  0.04%)
                                            0.0003  0.5379  0.0066 -0.6998  0.0021
                                            0.4210  0.0018 -0.2078 -0.0018 -0.0150
                                            0.0070 -0.0056  0.0056 -0.0087
    24. (0.98832) BD ( 1) C   8 - H  27  
                ( 61.97%)   0.7872* C   8 s( 21.76%)p 3.59( 78.20%)d 0.00(  0.04%)
                                            0.0001 -0.4664  0.0088 -0.0094 -0.0010
                                           -0.1712 -0.0113  0.8674 -0.0061 -0.0000
                                           -0.0000  0.0060  0.0002 -0.0197
                ( 38.03%)   0.6167* H  27 s( 99.91%)p 0.00(  0.09%)
                                           -0.9996  0.0045  0.0007  0.0072 -0.0287
    25. (0.98858) BD ( 1) C   8 - H  28  
                ( 61.98%)   0.7873* C   8 s( 22.07%)p 3.53( 77.89%)d 0.00(  0.04%)
                                           -0.0001  0.4697 -0.0091 -0.0047  0.0008
                                            0.7829  0.0043  0.4070 -0.0140 -0.0005
                                           -0.0002  0.0155 -0.0134 -0.0031
                ( 38.02%)   0.6166* H  28 s( 99.91%)p 0.00(  0.09%)
                                            0.9995 -0.0060  0.0012 -0.0275 -0.0114
    26. (0.99379) BD ( 1) C   9 - C  10  
                ( 51.14%)   0.7152* C   9 s( 27.44%)p 2.64( 72.50%)d 0.00(  0.06%)
                                            0.0003  0.5236  0.0157  0.7136  0.0157
                                            0.4242 -0.0076 -0.1885  0.0031  0.0178
                                           -0.0071 -0.0045  0.0105 -0.0108
                ( 48.86%)   0.6990* C  10 s( 30.82%)p 2.24( 69.12%)d 0.00(  0.06%)
                                            0.0004  0.5551  0.0006 -0.6772  0.0045
                                           -0.4375 -0.0042  0.2031 -0.0002  0.0194
                                           -0.0089 -0.0059  0.0072 -0.0088
    27. (0.98832) BD ( 1) C   9 - H  29  
                ( 62.40%)   0.7900* C   9 s( 22.16%)p 3.51( 77.80%)d 0.00(  0.04%)
                                            0.0001 -0.4707  0.0073 -0.0121 -0.0034
                                            0.7820  0.0014  0.4076 -0.0126  0.0016
                                            0.0009 -0.0152  0.0129  0.0034
                ( 37.60%)   0.6131* H  29 s( 99.91%)p 0.00(  0.09%)
                                           -0.9995  0.0040  0.0019 -0.0272 -0.0128
    28. (0.98826) BD ( 1) C   9 - H  30  
                ( 61.53%)   0.7844* C   9 s( 21.48%)p 3.65( 78.47%)d 0.00(  0.04%)
                                           -0.0001  0.4634 -0.0092 -0.0067 -0.0011
                                           -0.1741 -0.0120  0.8684 -0.0073  0.0001
                                            0.0015 -0.0054  0.0005  0.0202
                ( 38.47%)   0.6202* H  30 s( 99.91%)p 0.00(  0.09%)
                                            0.9996 -0.0052  0.0016  0.0077 -0.0284
    29. (0.99783) BD ( 1) C  10 - O  11  
                ( 31.23%)   0.5589* C  10 s( 20.79%)p 3.80( 78.95%)d 0.01(  0.26%)
                                            0.0000  0.4540  0.0425  0.7305  0.0461
                                           -0.4541 -0.0121  0.2177 -0.0061 -0.0377
                                            0.0188 -0.0119  0.0160 -0.0195
                ( 68.77%)   0.8293* O  11 s( 32.81%)p 2.05( 67.12%)d 0.00(  0.07%)
                                           -0.0000  0.5727  0.0076 -0.6755  0.0070
                                            0.4368  0.0005 -0.1547 -0.0093 -0.0206
                                           -0.0024  0.0008  0.0129 -0.0113
    30. (0.99403) BD ( 1) C  10 - H  31  
                ( 60.59%)   0.7784* C  10 s( 24.39%)p 3.10( 75.56%)d 0.00(  0.05%)
                                           -0.0000  0.4936 -0.0146  0.0403  0.0131
                                            0.7592  0.0002  0.4210 -0.0158  0.0008
                                           -0.0005  0.0167 -0.0155 -0.0015
                ( 39.41%)   0.6278* H  31 s( 99.90%)p 0.00(  0.10%)
                                            0.9995 -0.0052 -0.0006 -0.0283 -0.0127
    31. (0.98976) BD ( 1) C  10 - H  32  
                ( 61.61%)   0.7849* C  10 s( 24.03%)p 3.16( 75.92%)d 0.00(  0.05%)
                                            0.0002 -0.4902  0.0048 -0.0458 -0.0193
                                           -0.1536 -0.0019  0.8561 -0.0145 -0.0024
                                            0.0017  0.0043  0.0017 -0.0213
                ( 38.39%)   0.6196* H  32 s( 99.90%)p 0.00(  0.10%)
                                           -0.9995  0.0050  0.0019  0.0075 -0.0299
    32. (0.99515) BD ( 1) O  11 - H  33  
                ( 74.55%)   0.8634* O  11 s( 19.94%)p 4.01( 79.97%)d 0.00(  0.09%)
                                            0.0001  0.4462  0.0161  0.0539  0.0233
                                           -0.1929 -0.0188  0.8706  0.0277  0.0008
                                           -0.0106 -0.0032  0.0015  0.0280
                ( 25.45%)   0.5045* H  33 s( 99.60%)p 0.00(  0.40%)
                                            0.9980 -0.0057 -0.0071  0.0150 -0.0608
    33. (0.99491) BD ( 1) O  12 - H  34  
                ( 74.39%)   0.8625* O  12 s( 19.89%)p 4.02( 80.02%)d 0.00(  0.09%)
                                            0.0002  0.4457  0.0165 -0.0209 -0.0007
                                           -0.1128  0.0172  0.8863  0.0350  0.0005
                                           -0.0010 -0.0206 -0.0030  0.0205
                ( 25.61%)   0.5061* H  34 s( 99.56%)p 0.00(  0.44%)
                                            0.9978 -0.0067  0.0025  0.0037 -0.0663
    34. (0.99962) CR ( 1) C   1           s(100.00%)p 0.00(  0.00%)
                                            1.0000 -0.0002 -0.0000 -0.0003  0.0000
                                           -0.0001 -0.0000  0.0001  0.0000 -0.0000
                                            0.0000  0.0000 -0.0000  0.0000
    35. (0.99957) CR ( 1) C   2           s(100.00%)p 0.00(  0.00%)
                                            1.0000 -0.0002 -0.0000 -0.0001 -0.0000
                                            0.0003  0.0000 -0.0002 -0.0000  0.0000
                                           -0.0000  0.0000 -0.0000  0.0000
    36. (0.99955) CR ( 1) C   3           s(100.00%)p 0.00(  0.00%)
                                            1.0000 -0.0002 -0.0000 -0.0000 -0.0000
                                           -0.0004 -0.0000  0.0002  0.0000 -0.0000
                                            0.0000  0.0000 -0.0000  0.0000
    37. (0.99955) CR ( 1) C   4           s(100.00%)p 0.00(  0.00%)
                                            1.0000 -0.0002 -0.0000 -0.0000 -0.0000
                                            0.0004  0.0000 -0.0002 -0.0000  0.0000
                                           -0.0000  0.0000 -0.0000  0.0000
    38. (0.99953) CR ( 1) C   5           s(100.00%)p 0.00(  0.00%)
                                            1.0000 -0.0002 -0.0000 -0.0001 -0.0000
                                           -0.0004 -0.0000  0.0002  0.0000 -0.0000
                                            0.0000  0.0000 -0.0000  0.0000
    39. (0.99944) CR ( 1) C   6           s(100.00%)p 0.00(  0.00%)
                                            1.0000 -0.0001 -0.0000 -0.0000 -0.0000
                                            0.0004  0.0000 -0.0004  0.0000  0.0000
                                           -0.0000  0.0000 -0.0000  0.0000
    40. (0.99954) CR ( 1) C   7           s(100.00%)p 0.00(  0.00%)
                                            1.0000 -0.0002 -0.0000  0.0000  0.0000
                                           -0.0004 -0.0000  0.0002  0.0000  0.0000
                                           -0.0000  0.0000 -0.0000  0.0000
    41. (0.99955) CR ( 1) C   8           s(100.00%)p 0.00(  0.00%)
                                            1.0000 -0.0002 -0.0000 -0.0000 -0.0000
                                            0.0004  0.0000 -0.0002 -0.0000  0.0000
                                           -0.0000  0.0000 -0.0000  0.0000
    42. (0.99955) CR ( 1) C   9           s(100.00%)p 0.00(  0.00%)
                                            1.0000 -0.0002 -0.0000 -0.0000 -0.0000
                                           -0.0003  0.0000  0.0002  0.0000 -0.0000
                                            0.0000  0.0000 -0.0000  0.0000
    43. (0.99954) CR ( 1) C  10           s(100.00%)p 0.00(  0.00%)
                                            1.0000 -0.0001 -0.0000  0.0002  0.0000
                                            0.0002  0.0000 -0.0002  0.0000 -0.0000
                                            0.0000  0.0000 -0.0000  0.0000
    44. (0.99988) CR ( 1) O  11           s(100.00%)p 0.00(  0.00%)
                                            1.0000 -0.0001 -0.0000 -0.0001 -0.0000
                                            0.0000  0.0000 -0.0001 -0.0000 -0.0000
                                            0.0000  0.0000  0.0000 -0.0000
    45. (0.99988) CR ( 1) O  12           s(100.00%)p 0.00(  0.00%)
                                            1.0000 -0.0001 -0.0000 -0.0000  0.0000
                                           -0.0001 -0.0000 -0.0002 -0.0000  0.0000
                                            0.0000  0.0000 -0.0000 -0.0000
    46. (0.99153) LP ( 1) O  11           s( 47.18%)p 1.12( 52.77%)d 0.00(  0.05%)
                                            0.0000  0.6868 -0.0116  0.5089 -0.0023
                                           -0.2693  0.0011 -0.4429  0.0063  0.0078
                                            0.0168 -0.0086 -0.0062 -0.0013
    47. (0.98297) LP ( 2) O  11           s(  0.07%)p99.99( 99.88%)d 0.88(  0.06%)
                                            0.0000  0.0252  0.0051  0.5298 -0.0060
                                            0.8358 -0.0093  0.1394 -0.0018 -0.0107
                                            0.0065  0.0142 -0.0142  0.0050
    48. (0.99050) LP ( 1) O  12           s( 46.18%)p 1.16( 53.78%)d 0.00(  0.04%)
                                            0.0001  0.6795 -0.0052  0.0283 -0.0007
                                            0.6876 -0.0041 -0.2533  0.0037 -0.0008
                                            0.0003  0.0129  0.0148  0.0067
    49. (0.98202) LP ( 2) O  12           s(  0.01%)p 1.00( 99.94%)d 0.00(  0.06%)
                                           -0.0000  0.0083  0.0004 -0.9990  0.0130
                                            0.0238  0.0001 -0.0247  0.0005  0.0209
                                           -0.0107  0.0008  0.0008 -0.0002
    50. (0.00163) RY*( 1) C   1           s(  6.34%)p13.67( 86.69%)d 1.10(  6.96%)
                                           -0.0000  0.0120  0.2515  0.0148  0.6886
                                           -0.0136 -0.5636  0.0065  0.2734 -0.1239
                                            0.0578  0.0573  0.2058 -0.0730
    51. (0.00085) RY*( 2) C   1           s(  0.00%)p 1.00( 79.51%)d 0.26( 20.49%)
                                            0.0000 -0.0000  0.0004  0.0001  0.0087
                                            0.0062  0.3984  0.0124  0.7976  0.1387
                                            0.2692  0.2015 -0.1303 -0.2359
    52. (0.00020) RY*( 3) C   1           s(  7.97%)p11.53( 91.92%)d 0.01(  0.10%)
                                            0.0000  0.0124  0.2821 -0.0175  0.5906
                                           -0.0132  0.6725  0.0068 -0.3430  0.0161
                                           -0.0074 -0.0211 -0.0111 -0.0124
    53. (0.00007) RY*( 4) C   1           s( 66.38%)p 0.11(  7.24%)d 0.40( 26.38%)
    54. (0.00001) RY*( 5) C   1           s(  4.58%)p 1.31(  6.00%)d19.53( 89.42%)
    55. (0.00000) RY*( 6) C   1           s(  0.98%)p 9.23(  9.05%)d91.74( 89.97%)
    56. (0.00000) RY*( 7) C   1           s(  2.81%)p 1.72(  4.84%)d32.83( 92.35%)
    57. (0.00000) RY*( 8) C   1           s( 10.69%)p 0.88(  9.39%)d 7.47( 79.92%)
    58. (0.00000) RY*( 9) C   1           s(  0.27%)p20.39(  5.50%)d99.99( 94.23%)
    59. (0.00175) RY*( 1) C   2           s( 14.97%)p 5.22( 78.10%)d 0.46(  6.93%)
                                            0.0000  0.0030  0.3869  0.0041  0.7094
                                            0.0127  0.4868 -0.0053 -0.2013  0.1024
                                           -0.0542  0.0440  0.2224 -0.0668
    60. (0.00154) RY*( 2) C   2           s(  0.03%)p99.99( 87.38%)d99.99( 12.59%)
                                            0.0000  0.0000  0.0176 -0.0003  0.0192
                                           -0.0099 -0.3900 -0.0216 -0.8490 -0.0028
                                           -0.0277  0.2190 -0.1292 -0.2460
    61. (0.00051) RY*( 3) C   2           s( 14.45%)p 4.27( 61.67%)d 1.65( 23.88%)
                                            0.0000 -0.0150  0.3799  0.0066 -0.6384
                                            0.0083  0.4145 -0.0043 -0.1929 -0.2449
                                            0.1102  0.0873  0.3729 -0.1417
    62. (0.00018) RY*( 4) C   2           s( 33.33%)p 1.56( 52.02%)d 0.44( 14.65%)
                                            0.0000  0.0066  0.5773 -0.0119  0.1234
                                            0.0195 -0.6376 -0.0093  0.3128 -0.1469
                                            0.0681  0.0440  0.3107 -0.1478
    63. (0.00018) RY*( 5) C   2           s(  0.00%)p 1.00(  0.04%)d99.99( 99.96%)
                                            0.0000 -0.0001  0.0002  0.0001  0.0015
                                            0.0020 -0.0118  0.0039 -0.0156 -0.4396
                                           -0.8891 -0.0627  0.0353  0.1031
    64. (0.00006) RY*( 6) C   2           s( 34.08%)p 0.15(  5.03%)d 1.79( 60.89%)
    65. (0.00004) RY*( 7) C   2           s(  2.71%)p 1.19(  3.24%)d34.65( 94.04%)
    66. (0.00000) RY*( 8) C   2           s(  0.19%)p30.52(  5.69%)d99.99( 94.12%)
    67. (0.00000) RY*( 9) C   2           s(  0.22%)p31.49(  7.03%)d99.99( 92.75%)
    68. (0.00178) RY*( 1) C   3           s(  3.23%)p28.54( 92.11%)d 1.44(  4.66%)
                                            0.0000  0.0001  0.1797  0.0069  0.8873
                                           -0.0043 -0.1696  0.0076  0.3238 -0.1570
                                            0.0799  0.0729  0.0512 -0.0875
    69. (0.00172) RY*( 2) C   3           s(  0.05%)p99.99( 88.64%)d99.99( 11.31%)
                                           -0.0000 -0.0007  0.0221 -0.0014 -0.2467
                                            0.0094  0.3990  0.0176  0.8160  0.0553
                                           -0.0197  0.2062 -0.1244 -0.2273
    70. (0.00155) RY*( 3) C   3           s( 39.68%)p 1.29( 51.05%)d 0.23(  9.27%)
                                            0.0000 -0.0087  0.6299 -0.0012 -0.3226
                                           -0.0098 -0.6082  0.0024  0.1907  0.0753
                                           -0.0417  0.0431  0.2815 -0.0649
    71. (0.00020) RY*( 4) C   3           s( 46.30%)p 1.10( 50.96%)d 0.06(  2.74%)
                                            0.0000  0.0026  0.6804 -0.0047  0.0816
                                           -0.0194  0.6359  0.0104 -0.3131 -0.0175
                                           -0.0481  0.0205  0.1318 -0.0837
    72. (0.00019) RY*( 5) C   3           s(  0.13%)p 2.02(  0.26%)d99.99( 99.61%)
                                            0.0000  0.0005  0.0358 -0.0006  0.0035
                                           -0.0027  0.0479 -0.0031  0.0163  0.4388
                                            0.8884 -0.0807  0.0583  0.0669
    73. (0.00007) RY*( 6) C   3           s( 10.43%)p 0.11(  1.19%)d 8.47( 88.37%)
    74. (0.00004) RY*( 7) C   3           s(  0.02%)p99.99(  4.15%)d99.99( 95.83%)
    75. (0.00000) RY*( 8) C   3           s(  0.03%)p99.99(  6.10%)d99.99( 93.87%)
    76. (0.00000) RY*( 9) C   3           s(  0.11%)p50.85(  5.75%)d99.99( 94.14%)
    77. (0.00235) RY*( 1) C   4           s(  6.56%)p13.79( 90.54%)d 0.44(  2.90%)
                                           -0.0000 -0.0003  0.2562  0.0088  0.8459
                                            0.0087  0.4281  0.0010  0.0801  0.1170
                                           -0.0581 -0.0208  0.1047  0.0235
    78. (0.00188) RY*( 2) C   4           s(  0.06%)p99.99( 90.18%)d99.99(  9.76%)
                                           -0.0000 -0.0005  0.0249  0.0009  0.2572
                                           -0.0072 -0.3314 -0.0196 -0.8517  0.0372
                                           -0.0270  0.2000 -0.0999 -0.2132
    79. (0.00157) RY*( 3) C   4           s( 32.26%)p 1.84( 59.32%)d 0.26(  8.42%)
                                            0.0000 -0.0084  0.5679 -0.0028 -0.4303
                                            0.0046  0.5536 -0.0047 -0.3186 -0.0982
                                            0.0412  0.0779  0.2379 -0.1010
    80. (0.00020) RY*( 4) C   4           s( 33.43%)p 0.90( 30.06%)d 1.09( 36.51%)
                                            0.0000  0.0018  0.5782 -0.0040  0.0386
                                            0.0172 -0.4879 -0.0107  0.2463  0.2675
                                            0.5121  0.0439  0.1034 -0.1367
    81. (0.00017) RY*( 5) C   4           s( 16.14%)p 1.01( 16.34%)d 4.18( 67.52%)
                                            0.0000  0.0010  0.4017 -0.0035  0.0347
                                            0.0156 -0.3788 -0.0021  0.1359 -0.3630
                                           -0.7144 -0.0491  0.1716  0.0348
    82. (0.00007) RY*( 6) C   4           s( 11.27%)p 0.05(  0.58%)d 7.82( 88.16%)
    83. (0.00004) RY*( 7) C   4           s(  0.13%)p23.93(  3.08%)d99.99( 96.79%)
    84. (0.00000) RY*( 8) C   4           s(  0.04%)p99.99(  5.35%)d99.99( 94.62%)
    85. (0.00000) RY*( 9) C   4           s(  0.09%)p55.90(  4.78%)d99.99( 95.14%)
    86. (0.00195) RY*( 1) C   5           s(  3.34%)p26.72( 89.26%)d 2.22(  7.40%)
                                            0.0000  0.0024  0.1827 -0.0005  0.3225
                                            0.0015  0.3305  0.0220  0.8239 -0.0881
                                           -0.0016  0.1800 -0.0275 -0.1820
    87. (0.00173) RY*( 2) C   5           s(  4.14%)p22.26( 92.17%)d 0.89(  3.69%)
                                            0.0000 -0.0039  0.2034  0.0085  0.7845
                                           -0.0081 -0.5369 -0.0044 -0.1340 -0.1032
                                            0.1161 -0.0249  0.1084  0.0198
    88. (0.00154) RY*( 3) C   5           s( 37.17%)p 1.45( 53.74%)d 0.24(  9.09%)
                                            0.0000 -0.0099  0.6096 -0.0027 -0.4734
                                           -0.0039 -0.5056  0.0018  0.2400  0.1028
                                           -0.0527  0.0628  0.2579 -0.0843
    89. (0.00025) RY*( 4) C   5           s( 32.02%)p 0.96( 30.74%)d 1.16( 37.24%)
                                            0.0000  0.0033  0.5658 -0.0062  0.0788
                                           -0.0177  0.4863  0.0028 -0.2537  0.2453
                                            0.5068 -0.1534  0.0898  0.1541
    90. (0.00013) RY*( 5) C   5           s( 20.43%)p 0.15(  3.16%)d 3.74( 76.41%)
                                           -0.0000  0.0014  0.4520 -0.0017  0.0503
                                            0.0042  0.0738  0.0042 -0.1536 -0.1641
                                           -0.5120 -0.0839 -0.6787  0.0860
    91. (0.00009) RY*( 6) C   5           s(  1.18%)p14.75( 17.38%)d69.14( 81.45%)
    92. (0.00004) RY*( 7) C   5           s(  0.36%)p24.37(  8.74%)d99.99( 90.91%)
    93. (0.00003) RY*( 8) C   5           s(  1.21%)p 3.82(  4.62%)d77.82( 94.17%)
    94. (0.00000) RY*( 9) C   5           s(  0.14%)p 2.92(  0.41%)d99.99( 99.46%)
    95. (0.00369) RY*( 1) C   6           s(  7.59%)p11.95( 90.72%)d 0.22(  1.69%)
                                            0.0000 -0.0253  0.2744  0.0008  0.0416
                                           -0.0424  0.9346 -0.0205 -0.1728 -0.0022
                                           -0.0003  0.1073  0.0715 -0.0155
    96. (0.00188) RY*( 2) C   6           s(  0.00%)p 1.00( 97.19%)d 0.03(  2.81%)
                                            0.0000  0.0013  0.0030  0.0158  0.9847
                                            0.0025 -0.0438 -0.0015 -0.0047  0.1096
                                           -0.1251 -0.0052 -0.0137 -0.0131
    97. (0.00135) RY*( 3) C   6           s( 31.26%)p 1.46( 45.55%)d 0.74( 23.19%)
                                            0.0000 -0.0009  0.5591 -0.0019 -0.0211
                                            0.0077 -0.2943 -0.0303 -0.6062 -0.0369
                                           -0.0098  0.1391 -0.0638 -0.4550
    98. (0.00087) RY*( 4) C   6           s(  0.12%)p 5.49(  0.64%)d99.99( 99.25%)
                                            0.0000  0.0006  0.0341 -0.0166  0.0437
                                            0.0020  0.0011  0.0025  0.0647 -0.8907
                                           -0.4432 -0.0412  0.0237  0.0188
    99. (0.00056) RY*( 5) C   6           s( 25.45%)p 0.44( 11.15%)d 2.49( 63.40%)
                                            0.0000  0.0050  0.5044 -0.0005  0.0034
                                            0.0331 -0.0838  0.0165  0.3211  0.0556
                                            0.0518 -0.4562  0.6481  0.0095
   100. (0.00057) RY*( 6) C   6           s(  0.16%)p87.35( 14.19%)d99.99( 85.64%)
                                           -0.0000 -0.0029  0.0402 -0.0003 -0.0075
                                           -0.0055  0.1394 -0.0036  0.3499  0.0096
                                            0.0270 -0.4892 -0.5249 -0.5837
   101. (0.00013) RY*( 7) C   6           s(  1.62%)p 2.50(  4.05%)d58.20( 94.33%)
                                           -0.0000 -0.0007  0.1273 -0.0194  0.1547
                                           -0.0101 -0.0301 -0.0047  0.1231 -0.4130
                                            0.8585  0.1413 -0.0990  0.0770
   102. (0.00009) RY*( 8) C   6           s( 33.41%)p 0.26(  8.60%)d 1.74( 57.99%)
   103. (0.00004) RY*( 9) C   6           s(  0.41%)p69.80( 28.37%)d99.99( 71.23%)
   104. (0.00203) RY*( 1) C   7           s(  1.70%)p53.63( 91.16%)d 4.20(  7.14%)
                                            0.0000  0.0030  0.1303  0.0012 -0.1931
                                            0.0041  0.4308  0.0220  0.8296  0.0732
                                            0.0210  0.1777 -0.0507 -0.1774
   105. (0.00173) RY*( 2) C   7           s(  0.75%)p99.99( 95.51%)d 4.99(  3.74%)
                                            0.0000 -0.0016  0.0866 -0.0078 -0.9269
                                           -0.0031 -0.2997 -0.0027 -0.0777  0.1394
                                           -0.1251 -0.0049  0.0477  0.0051
   106. (0.00158) RY*( 3) C   7           s( 41.38%)p 1.22( 50.29%)d 0.20(  8.33%)
                                            0.0000 -0.0101  0.6432 -0.0007  0.2384
                                           -0.0064 -0.6146  0.0026  0.2614 -0.0587
                                            0.0159  0.0670  0.2599 -0.0866
   107. (0.00026) RY*( 4) C   7           s( 38.71%)p 0.91( 35.08%)d 0.68( 26.20%)
                                            0.0000  0.0030  0.6222  0.0032 -0.0534
                                           -0.0178  0.5133  0.0049 -0.2901 -0.2135
                                           -0.4260 -0.1235  0.0655  0.1243
   108. (0.00013) RY*( 5) C   7           s( 15.74%)p 0.12(  1.84%)d 5.24( 82.43%)
                                           -0.0000  0.0011  0.3967  0.0012 -0.0511
                                            0.0047  0.0428  0.0021 -0.1178  0.1842
                                            0.5934 -0.1145 -0.6417  0.1154
   109. (0.00009) RY*( 6) C   7           s(  0.48%)p26.18( 12.45%)d99.99( 87.07%)
   110. (0.00004) RY*( 7) C   7           s(  0.49%)p19.38(  9.45%)d99.99( 90.06%)
   111. (0.00004) RY*( 8) C   7           s(  0.69%)p 6.06(  4.20%)d99.99( 95.11%)
   112. (0.00000) RY*( 9) C   7           s(  0.05%)p 4.87(  0.23%)d99.99( 99.73%)
   113. (0.00233) RY*( 1) C   8           s(  5.30%)p17.27( 91.49%)d 0.61(  3.21%)
                                            0.0000 -0.0005  0.2302 -0.0093 -0.8474
                                            0.0044  0.4159  0.0047  0.1542 -0.1200
                                            0.0613 -0.0358  0.1068  0.0353
   114. (0.00196) RY*( 2) C   8           s(  0.00%)p 1.00( 91.09%)d 0.10(  8.91%)
                                            0.0000 -0.0005  0.0013 -0.0024 -0.3409
                                           -0.0087 -0.3513 -0.0186 -0.8190 -0.0502
                                            0.0290  0.1906 -0.1003 -0.1985
   115. (0.00162) RY*( 3) C   8           s( 34.85%)p 1.66( 57.82%)d 0.21(  7.33%)
                                            0.0000 -0.0076  0.5903  0.0020  0.3697
                                            0.0065  0.5497 -0.0069 -0.3731  0.0678
                                           -0.0294  0.0930  0.2186 -0.1066
   116. (0.00021) RY*( 4) C   8           s( 41.54%)p 1.01( 41.82%)d 0.40( 16.64%)
                                            0.0000  0.0013  0.6445  0.0000 -0.0412
                                            0.0222 -0.5847 -0.0095  0.2720 -0.1517
                                           -0.2990  0.0330  0.2105 -0.0924
   117. (0.00017) RY*( 5) C   8           s(  4.66%)p 1.18(  5.50%)d19.28( 89.84%)
                                            0.0000  0.0004  0.2159  0.0006 -0.0169
                                            0.0086 -0.2147 -0.0025  0.0924  0.4321
                                            0.8358  0.0121  0.1141 -0.0041
   118. (0.00007) RY*( 6) C   8           s( 12.47%)p 0.01(  0.13%)d 7.01( 87.40%)
   119. (0.00005) RY*( 7) C   8           s(  1.12%)p 2.38(  2.67%)d85.80( 96.21%)
   120. (0.00000) RY*( 8) C   8           s(  0.00%)p 1.00(  5.13%)d18.48( 94.87%)
   121. (0.00000) RY*( 9) C   8           s(  0.02%)p99.99(  4.57%)d99.99( 95.41%)
   122. (0.00173) RY*( 1) C   9           s( 10.43%)p 8.13( 84.80%)d 0.46(  4.77%)
                                           -0.0000  0.0044  0.3229  0.0004 -0.8544
                                           -0.0048 -0.3310 -0.0064 -0.0911  0.1251
                                           -0.0519 -0.0053  0.1714  0.0013
   123. (0.00158) RY*( 2) C   9           s(  1.51%)p56.94( 85.90%)d 8.34( 12.59%)
                                            0.0000  0.0002  0.1228 -0.0022 -0.1532
                                            0.0083  0.2363  0.0207  0.8827  0.0234
                                           -0.0312  0.2311 -0.0860 -0.2521
   124. (0.00103) RY*( 3) C   9           s( 14.26%)p 5.55( 79.12%)d 0.46(  6.62%)
                                            0.0000 -0.0145  0.3774 -0.0133  0.4497
                                           -0.0108 -0.7298  0.0026  0.2365 -0.0100
                                           -0.0006 -0.0009  0.2548 -0.0343
   125. (0.00031) RY*( 4) C   9           s( 57.05%)p 0.55( 31.36%)d 0.20( 11.60%)
                                            0.0000  0.0000  0.7553  0.0018  0.1358
                                           -0.0190  0.4901  0.0120 -0.2333 -0.1867
                                            0.0766  0.0762  0.2394 -0.1101
   126. (0.00019) RY*( 5) C   9           s(  0.03%)p 0.57(  0.02%)d99.99( 99.95%)
                                            0.0000 -0.0006  0.0185 -0.0006  0.0062
                                           -0.0003 -0.0109 -0.0002 -0.0062  0.4093
                                            0.9085  0.0559 -0.0498 -0.0326
   127. (0.00006) RY*( 6) C   9           s(  1.53%)p 3.17(  4.86%)d61.01( 93.61%)
   128. (0.00005) RY*( 7) C   9           s( 14.90%)p 0.06(  0.91%)d 5.65( 84.19%)
   129. (0.00000) RY*( 8) C   9           s(  0.27%)p21.91(  5.91%)d99.99( 93.82%)
   130. (0.00000) RY*( 9) C   9           s(  0.00%)p 1.00(  7.33%)d12.64( 92.67%)
   131. (0.00214) RY*( 1) C  10           s(  1.61%)p54.99( 88.77%)d 5.96(  9.62%)
                                           -0.0000  0.0340  0.1224  0.0270 -0.8036
                                           -0.0017  0.4372  0.0058  0.2237  0.0319
                                           -0.0744  0.0716  0.2906 -0.0042
   132. (0.00107) RY*( 2) C  10           s( 15.74%)p 2.75( 43.30%)d 2.60( 40.97%)
                                            0.0000 -0.0092  0.3966 -0.0223 -0.0032
                                            0.0204 -0.0778 -0.0259 -0.6522  0.0587
                                            0.2692  0.1911  0.4582 -0.2954
   133. (0.00070) RY*( 3) C  10           s(  1.18%)p14.11( 16.68%)d69.46( 82.14%)
                                            0.0000 -0.0087  0.1084 -0.0048  0.2634
                                            0.0131  0.2580  0.0188  0.1741  0.3479
                                            0.4620 -0.3927  0.3453  0.4620
   134. (0.00054) RY*( 4) C  10           s(  8.79%)p 4.42( 38.88%)d 5.96( 52.34%)
                                           -0.0000 -0.0200  0.2957 -0.0357  0.4406
                                            0.0253  0.3889 -0.0008  0.2038 -0.4954
                                           -0.3887 -0.0524  0.3232 -0.1403
   135. (0.00052) RY*( 5) C  10           s(  2.14%)p14.88( 31.80%)d30.91( 66.06%)
                                           -0.0000  0.0024  0.1462 -0.0217 -0.0911
                                           -0.0060  0.4484 -0.0059 -0.3289 -0.4294
                                            0.3701 -0.1831 -0.5445  0.0959
   136. (0.00017) RY*( 6) C  10           s( 35.18%)p 1.34( 47.19%)d 0.50( 17.63%)
                                           -0.0000 -0.0026  0.5931 -0.0276 -0.2059
                                            0.0296 -0.5781  0.0008  0.3062 -0.2839
                                            0.1270 -0.2633 -0.0525  0.0866
   137. (0.00007) RY*( 7) C  10           s( 32.67%)p 0.13(  4.40%)d 1.93( 62.93%)
   138. (0.00001) RY*( 8) C  10           s(  2.62%)p 6.74( 17.68%)d30.36( 79.69%)
   139. (0.00000) RY*( 9) C  10           s(  0.04%)p99.99( 11.75%)d99.99( 88.21%)
   140. (0.00089) RY*( 1) O  11           s(  0.81%)p99.99( 92.28%)d 8.49(  6.90%)
                                            0.0000  0.0020  0.0902 -0.0047 -0.5578
                                           -0.0055 -0.7735 -0.0018 -0.1154  0.1146
                                            0.0464  0.0132  0.2313  0.0088
   141. (0.00045) RY*( 2) O  11           s(  1.80%)p40.88( 73.41%)d13.81( 24.79%)
                                            0.0000 -0.0042  0.1339  0.0028  0.4452
                                           -0.0027 -0.1916 -0.0008 -0.7065  0.0250
                                            0.3100 -0.2673 -0.0417  0.2793
   142. (0.00004) RY*( 3) O  11           s( 95.11%)p 0.03(  2.62%)d 0.02(  2.27%)
   143. (0.00002) RY*( 4) O  11           s(  0.09%)p99.99( 93.85%)d69.54(  6.06%)
   144. (0.00001) RY*( 5) O  11           s(  0.93%)p 3.74(  3.49%)d99.99( 95.57%)
   145. (0.00000) RY*( 6) O  11           s(  0.46%)p27.29( 12.52%)d99.99( 87.02%)
   146. (0.00000) RY*( 7) O  11           s(  0.47%)p14.20(  6.71%)d99.99( 92.82%)
   147. (0.00000) RY*( 8) O  11           s(  0.03%)p99.99(  8.32%)d99.99( 91.65%)
   148. (0.00000) RY*( 9) O  11           s(  0.30%)p23.62(  7.06%)d99.99( 92.64%)
   149. (0.00101) RY*( 1) O  12           s(  0.01%)p99.99( 93.95%)d99.99(  6.04%)
                                           -0.0000  0.0004  0.0114  0.0090  0.9692
                                            0.0002  0.0022  0.0005 -0.0012 -0.2247
                                           -0.0993  0.0004  0.0008  0.0036
   150. (0.00046) RY*( 2) O  12           s(  2.87%)p26.12( 74.89%)d 7.76( 22.24%)
                                            0.0000 -0.0037  0.1693  0.0000 -0.0055
                                            0.0010  0.7251 -0.0016 -0.4724  0.0021
                                           -0.0002  0.1783  0.1352  0.4152
   151. (0.00038) RY*( 3) O  12           s( 91.63%)p 0.09(  8.00%)d 0.00(  0.37%)
                                            0.0000  0.0001  0.9572  0.0007 -0.0091
                                           -0.0002 -0.2808 -0.0121 -0.0297  0.0075
                                            0.0011  0.0103  0.0292  0.0522
   152. (0.00002) RY*( 4) O  12           s(  2.25%)p37.83( 85.03%)d 5.66( 12.72%)
   153. (0.00000) RY*( 5) O  12           s(  0.00%)p 1.00(  5.15%)d18.43( 94.85%)
   154. (0.00000) RY*( 6) O  12           s(  0.00%)p 1.00(  0.95%)d99.99( 99.05%)
   155. (0.00001) RY*( 7) O  12           s(  0.05%)p99.99(  7.96%)d99.99( 91.99%)
   156. (0.00001) RY*( 8) O  12           s(  1.14%)p 8.20(  9.35%)d78.51( 89.51%)
   157. (0.00001) RY*( 9) O  12           s(  2.06%)p 7.25( 14.96%)d40.21( 82.97%)
   158. (0.00080) RY*( 1) H  13           s( 98.34%)p 0.02(  1.66%)
                                            0.0052  0.9917 -0.0414 -0.1214 -0.0117
   159. (0.00010) RY*( 2) H  13           s(  0.06%)p99.99( 99.94%)
   160. (0.00007) RY*( 3) H  13           s(  0.04%)p99.99( 99.96%)
   161. (0.00002) RY*( 4) H  13           s(  1.65%)p59.68( 98.35%)
   162. (0.00060) RY*( 1) H  14           s( 97.73%)p 0.02(  2.27%)
                                            0.0049  0.9886 -0.1462  0.0329 -0.0136
   163. (0.00010) RY*( 2) H  14           s(  0.00%)p 1.00(100.00%)
                                            0.0001  0.0005 -0.0116 -0.4385 -0.8986
   164. (0.00007) RY*( 3) H  14           s(  0.02%)p99.99( 99.98%)
   165. (0.00002) RY*( 4) H  14           s(  2.33%)p41.88( 97.67%)
   166. (0.00080) RY*( 1) H  15           s( 98.34%)p 0.02(  1.66%)
                                            0.0053  0.9916 -0.0392 -0.0640  0.1047
   167. (0.00010) RY*( 2) H  15           s(  0.05%)p99.99( 99.95%)
   168. (0.00007) RY*( 3) H  15           s(  0.03%)p99.99( 99.97%)
   169. (0.00002) RY*( 4) H  15           s(  1.65%)p59.49( 98.35%)
   170. (0.00132) RY*( 1) H  16           s( 99.55%)p 0.00(  0.45%)
                                            0.0060  0.9977  0.0151  0.0395 -0.0520
   171. (0.00009) RY*( 2) H  16           s(  0.03%)p99.99( 99.97%)
   172. (0.00006) RY*( 3) H  16           s(  0.03%)p99.99( 99.97%)
   173. (0.00002) RY*( 4) H  16           s(  0.48%)p99.99( 99.52%)
   174. (0.00132) RY*( 1) H  17           s( 99.55%)p 0.00(  0.45%)
                                            0.0059  0.9977  0.0175  0.0650  0.0010
   175. (0.00009) RY*( 2) H  17           s(  0.02%)p99.99( 99.98%)
   176. (0.00006) RY*( 3) H  17           s(  0.03%)p99.99( 99.97%)
   177. (0.00002) RY*( 4) H  17           s(  0.48%)p99.99( 99.52%)
   178. (0.00142) RY*( 1) H  18           s( 99.58%)p 0.00(  0.42%)
                                            0.0063  0.9979  0.0160 -0.0426  0.0460
   179. (0.00009) RY*( 2) H  18           s(  0.05%)p99.99( 99.95%)
   180. (0.00006) RY*( 3) H  18           s(  0.04%)p99.99( 99.96%)
   181. (0.00002) RY*( 4) H  18           s(  0.42%)p99.99( 99.58%)
   182. (0.00142) RY*( 1) H  19           s( 99.61%)p 0.00(  0.39%)
                                            0.0062  0.9980  0.0138 -0.0606  0.0060
   183. (0.00009) RY*( 2) H  19           s(  0.05%)p99.99( 99.95%)
   184. (0.00006) RY*( 3) H  19           s(  0.03%)p99.99( 99.97%)
   185. (0.00002) RY*( 4) H  19           s(  0.39%)p99.99( 99.61%)
   186. (0.00135) RY*( 1) H  20           s( 99.60%)p 0.00(  0.40%)
                                            0.0061  0.9980  0.0111  0.0430 -0.0451
   187. (0.00009) RY*( 2) H  20           s(  0.04%)p99.99( 99.96%)
   188. (0.00006) RY*( 3) H  20           s(  0.03%)p99.99( 99.97%)
   189. (0.00002) RY*( 4) H  20           s(  0.41%)p99.99( 99.59%)
   190. (0.00163) RY*( 1) H  21           s( 99.44%)p 0.01(  0.56%)
                                            0.0077  0.9971  0.0525  0.0536 -0.0035
   191. (0.00010) RY*( 2) H  21           s(  0.00%)p 1.00(100.00%)
   192. (0.00007) RY*( 3) H  21           s(  0.31%)p99.99( 99.69%)
   193. (0.00002) RY*( 4) H  21           s(  0.34%)p99.99( 99.66%)
   194. (0.00114) RY*( 1) H  22           s( 99.35%)p 0.01(  0.65%)
                                            0.0057  0.9967  0.0364 -0.0685  0.0226
   195. (0.00010) RY*( 2) H  22           s(  0.14%)p99.99( 99.86%)
   196. (0.00005) RY*( 3) H  22           s(  0.19%)p99.99( 99.81%)
   197. (0.00002) RY*( 4) H  22           s(  0.41%)p99.99( 99.59%)
   198. (0.00163) RY*( 1) H  23           s( 99.56%)p 0.00(  0.44%)
                                            0.0071  0.9978  0.0170 -0.0544  0.0337
   199. (0.00009) RY*( 2) H  23           s(  0.10%)p99.99( 99.90%)
   200. (0.00006) RY*( 3) H  23           s(  0.05%)p99.99( 99.95%)
   201. (0.00002) RY*( 4) H  23           s(  0.38%)p99.99( 99.62%)
   202. (0.00171) RY*( 1) H  24           s( 99.86%)p 0.00(  0.14%)
                                            0.0076  0.9992  0.0035  0.0365  0.0098
   203. (0.00005) RY*( 2) H  24           s(  0.00%)p 1.00(100.00%)
   204. (0.00005) RY*( 3) H  24           s(  0.12%)p99.99( 99.88%)
   205. (0.00001) RY*( 4) H  24           s(  0.12%)p99.99( 99.88%)
   206. (0.00108) RY*( 1) H  25           s( 99.31%)p 0.01(  0.69%)
                                            0.0055  0.9965 -0.0302 -0.0727  0.0261
   207. (0.00009) RY*( 2) H  25           s(  0.23%)p99.99( 99.77%)
   208. (0.00005) RY*( 3) H  25           s(  0.09%)p99.99( 99.91%)
   209. (0.00002) RY*( 4) H  25           s(  0.46%)p99.99( 99.54%)
   210. (0.00162) RY*( 1) H  26           s( 99.53%)p 0.00(  0.47%)
                                            0.0070  0.9976 -0.0092 -0.0591  0.0330
   211. (0.00009) RY*( 2) H  26           s(  0.15%)p99.99( 99.85%)
   212. (0.00006) RY*( 3) H  26           s(  0.01%)p 1.00( 99.99%)
   213. (0.00002) RY*( 4) H  26           s(  0.40%)p99.99( 99.60%)
   214. (0.00132) RY*( 1) H  27           s( 99.55%)p 0.00(  0.45%)
                                            0.0060  0.9977  0.0148  0.0499 -0.0423
   215. (0.00009) RY*( 2) H  27           s(  0.09%)p99.99( 99.91%)
   216. (0.00006) RY*( 3) H  27           s(  0.02%)p99.99( 99.98%)
   217. (0.00002) RY*( 4) H  27           s(  0.42%)p99.99( 99.58%)
   218. (0.00170) RY*( 1) H  28           s( 99.55%)p 0.00(  0.45%)
                                            0.0075  0.9977 -0.0399  0.0532 -0.0052
   219. (0.00009) RY*( 2) H  28           s(  0.01%)p99.99( 99.99%)
   220. (0.00007) RY*( 3) H  28           s(  0.18%)p99.99( 99.82%)
   221. (0.00002) RY*( 4) H  28           s(  0.34%)p99.99( 99.66%)
   222. (0.00175) RY*( 1) H  29           s( 99.84%)p 0.00(  0.16%)
                                            0.0048  0.9992 -0.0272 -0.0286 -0.0080
   223. (0.00008) RY*( 2) H  29           s(  0.01%)p 1.00( 99.99%)
   224. (0.00005) RY*( 3) H  29           s(  0.05%)p99.99( 99.95%)
   225. (0.00002) RY*( 4) H  29           s(  0.19%)p99.99( 99.81%)
   226. (0.00167) RY*( 1) H  30           s( 99.76%)p 0.00(  0.24%)
                                            0.0065  0.9988 -0.0244 -0.0130  0.0406
   227. (0.00009) RY*( 2) H  30           s(  0.00%)p 1.00(100.00%)
   228. (0.00007) RY*( 3) H  30           s(  0.05%)p99.99( 99.95%)
   229. (0.00002) RY*( 4) H  30           s(  0.28%)p99.99( 99.72%)
   230. (0.00113) RY*( 1) H  31           s( 99.76%)p 0.00(  0.24%)
                                            0.0064  0.9988 -0.0118  0.0228  0.0414
   231. (0.00012) RY*( 2) H  31           s(  0.09%)p99.99( 99.91%)
                                           -0.0005  0.0297  0.7076  0.2579 -0.6572
   232. (0.00007) RY*( 3) H  31           s(  0.08%)p99.99( 99.92%)
   233. (0.00002) RY*( 4) H  31           s(  0.17%)p99.99( 99.83%)
   234. (0.00107) RY*( 1) H  32           s( 99.24%)p 0.01(  0.76%)
                                            0.0048  0.9962  0.0826 -0.0275  0.0041
   235. (0.00009) RY*( 2) H  32           s(  0.00%)p 1.00(100.00%)
   236. (0.00005) RY*( 3) H  32           s(  0.32%)p99.99( 99.68%)
   237. (0.00002) RY*( 4) H  32           s(  0.53%)p99.99( 99.47%)
   238. (0.00078) RY*( 1) H  33           s( 20.94%)p 3.78( 79.06%)
                                            0.0063  0.4575 -0.2877 -0.8339 -0.1119
   239. (0.00073) RY*( 2) H  33           s( 52.91%)p 0.89( 47.09%)
                                            0.0116  0.7273  0.6621  0.1593  0.0850
   240. (0.00051) RY*( 3) H  33           s( 24.05%)p 3.16( 75.95%)
                                            0.0068  0.4903 -0.6855  0.4706  0.2612
   241. (0.00001) RY*( 4) H  33           s(  2.51%)p38.87( 97.49%)
   242. (0.00086) RY*( 1) H  34           s( 83.96%)p 0.19( 16.04%)
                                            0.0167  0.9162  0.3105  0.1779  0.1799
   243. (0.00075) RY*( 2) H  34           s(  8.47%)p10.81( 91.53%)
                                            0.0065  0.2910 -0.9488  0.1162  0.0400
   244. (0.00052) RY*( 3) H  34           s(  4.93%)p19.29( 95.07%)
                                            0.0001  0.2220 -0.0540 -0.9705 -0.0775
   245. (0.00001) RY*( 4) H  34           s(  3.08%)p31.46( 96.92%)
   246. (0.00319) BD*( 1) C   1 - C   2  
                ( 51.16%)   0.7153* C   1 s( 29.63%)p 2.37( 70.33%)d 0.00(  0.05%)
                                            0.0004  0.5443  0.0068  0.6975 -0.0027
                                            0.4132  0.0138 -0.2140 -0.0068  0.0147
                                           -0.0076 -0.0044  0.0089 -0.0088
                ( 48.84%)  -0.6988* C   2 s( 28.38%)p 2.52( 71.58%)d 0.00(  0.04%)
                                            0.0002  0.5325  0.0142 -0.7042 -0.0114
                                           -0.4159  0.0112  0.2160 -0.0053  0.0149
                                           -0.0079 -0.0053  0.0067 -0.0082
   247. (0.00416) BD*( 1) C   1 - H  13  
                ( 38.97%)   0.6243* C   1 s( 23.28%)p 3.29( 76.67%)d 0.00(  0.04%)
                                            0.0000  0.4825 -0.0043 -0.0418 -0.0176
                                           -0.7746 -0.0007 -0.4057  0.0057  0.0002
                                            0.0005  0.0147 -0.0138 -0.0036
                ( 61.03%)  -0.7812* H  13 s( 99.92%)p 0.00(  0.08%)
                                            0.9996 -0.0018  0.0043  0.0253  0.0126
   248. (0.00240) BD*( 1) C   1 - H  14  
                ( 38.42%)   0.6198* C   1 s( 23.81%)p 3.20( 76.15%)d 0.00(  0.04%)
                                            0.0000  0.4879  0.0034 -0.7143 -0.0021
                                            0.4538 -0.0127 -0.2126  0.0062 -0.0155
                                            0.0073 -0.0045  0.0063 -0.0080
                ( 61.58%)  -0.7847* H  14 s( 99.91%)p 0.00(  0.09%)
                                            0.9996 -0.0007  0.0247 -0.0142  0.0067
   249. (0.00418) BD*( 1) C   1 - H  15  
                ( 39.01%)   0.6246* C   1 s( 23.25%)p 3.30( 76.70%)d 0.00(  0.04%)
                                           -0.0000 -0.4822  0.0044  0.0226  0.0178
                                            0.1498  0.0048 -0.8624  0.0025  0.0004
                                           -0.0003  0.0058  0.0004 -0.0196
                ( 60.99%)  -0.7810* H  15 s( 99.92%)p 0.00(  0.08%)
                                           -0.9996  0.0019 -0.0036 -0.0054  0.0278
   250. (0.00743) BD*( 1) C   2 - C   3  
                ( 51.11%)   0.7149* C   2 s( 27.93%)p 2.58( 72.02%)d 0.00(  0.05%)
                                            0.0003  0.5284  0.0067  0.7093  0.0026
                                           -0.4223 -0.0049  0.1969  0.0021 -0.0166
                                            0.0078 -0.0047  0.0090 -0.0097
                ( 48.89%)  -0.6992* C   3 s( 28.87%)p 2.46( 71.08%)d 0.00(  0.05%)
                                            0.0003  0.5372  0.0091 -0.7040  0.0018
                                            0.4203 -0.0031 -0.1964  0.0015 -0.0158
                                            0.0071 -0.0047  0.0076 -0.0090
   251. (0.00851) BD*( 1) C   2 - H  16  
                ( 38.63%)   0.6216* C   2 s( 21.87%)p 3.57( 78.08%)d 0.00(  0.04%)
                                           -0.0001  0.4676 -0.0088 -0.0095 -0.0095
                                            0.1636  0.0110 -0.8682  0.0076  0.0001
                                           -0.0011 -0.0059 -0.0006  0.0202
                ( 61.37%)  -0.7834* H  16 s( 99.92%)p 0.00(  0.08%)
                                            0.9996 -0.0043  0.0022 -0.0068  0.0282
   252. (0.00852) BD*( 1) C   2 - H  17  
                ( 38.71%)   0.6221* C   2 s( 21.83%)p 3.58( 78.12%)d 0.00(  0.04%)
                                            0.0001 -0.4672  0.0089 -0.0105  0.0098
                                           -0.7880 -0.0011 -0.3999  0.0132 -0.0015
                                           -0.0009 -0.0152  0.0142  0.0035
                ( 61.29%)  -0.7829* H  17 s( 99.92%)p 0.00(  0.08%)
                                           -0.9996  0.0042 -0.0012  0.0265  0.0118
   253. (0.00636) BD*( 1) C   3 - C   4  
                ( 50.93%)   0.7136* C   3 s( 27.92%)p 2.58( 72.03%)d 0.00(  0.05%)
                                            0.0003  0.5283  0.0118  0.7097 -0.0006
                                            0.4155  0.0027 -0.2096 -0.0017  0.0158
                                           -0.0080 -0.0047  0.0090 -0.0093
                ( 49.07%)  -0.7005* C   4 s( 29.11%)p 2.43( 70.85%)d 0.00(  0.04%)
                                            0.0003  0.5394  0.0093 -0.6991  0.0042
                                           -0.4187  0.0026  0.2107 -0.0009  0.0150
                                           -0.0078 -0.0054  0.0065 -0.0084
   254. (0.00905) BD*( 1) C   3 - H  18  
                ( 38.64%)   0.6216* C   3 s( 21.55%)p 3.64( 78.41%)d 0.00(  0.04%)
                                            0.0001 -0.4641  0.0083 -0.0106  0.0047
                                            0.1690  0.0111 -0.8690  0.0049  0.0003
                                           -0.0014  0.0063  0.0005 -0.0201
                ( 61.36%)  -0.7833* H  18 s( 99.92%)p 0.00(  0.08%)
                                           -0.9996  0.0048 -0.0015 -0.0068  0.0282
   255. (0.00904) BD*( 1) C   3 - H  19  
                ( 38.54%)   0.6208* C   3 s( 21.68%)p 3.61( 78.27%)d 0.00(  0.04%)
                                           -0.0001  0.4656 -0.0078 -0.0034 -0.0045
                                           -0.7881 -0.0030 -0.4018  0.0115 -0.0010
                                           -0.0007  0.0151 -0.0143 -0.0037
                ( 61.46%)  -0.7839* H  19 s( 99.91%)p 0.00(  0.09%)
                                            0.9996 -0.0047  0.0027  0.0265  0.0122
   256. (0.00659) BD*( 1) C   4 - C   5  
                ( 51.54%)   0.7179* C   4 s( 27.30%)p 2.66( 72.64%)d 0.00(  0.05%)
                                            0.0003  0.5224  0.0121  0.7144 -0.0022
                                           -0.4226 -0.0055  0.1936  0.0007 -0.0166
                                            0.0076 -0.0046  0.0089 -0.0097
                ( 48.46%)  -0.6962* C   5 s( 29.08%)p 2.44( 70.88%)d 0.00(  0.04%)
                                            0.0003  0.5392  0.0071 -0.7055  0.0039
                                            0.4163 -0.0056 -0.1943 -0.0008 -0.0144
                                            0.0071 -0.0046  0.0064 -0.0090
   257. (0.00871) BD*( 1) C   4 - H  20  
                ( 38.28%)   0.6187* C   4 s( 21.66%)p 3.62( 78.30%)d 0.00(  0.04%)
                                           -0.0002  0.4653 -0.0084 -0.0043 -0.0050
                                            0.1693  0.0112 -0.8684  0.0059 -0.0001
                                           -0.0016 -0.0060 -0.0004  0.0199
                ( 61.72%)  -0.7856* H  20 s( 99.91%)p 0.00(  0.09%)
                                            0.9996 -0.0045  0.0025 -0.0071  0.0284
   258. (0.00888) BD*( 1) C   4 - H  21  
                ( 38.21%)   0.6182* C   4 s( 21.96%)p 3.55( 78.00%)d 0.00(  0.04%)
                                            0.0001 -0.4685  0.0085 -0.0128  0.0050
                                           -0.7851 -0.0045 -0.4039  0.0136 -0.0017
                                           -0.0011 -0.0154  0.0137  0.0033
                ( 61.79%)  -0.7860* H  21 s( 99.91%)p 0.00(  0.09%)
                                           -0.9995  0.0063 -0.0006  0.0273  0.0113
   259. (0.01406) BD*( 1) C   5 - C   6  
                ( 50.45%)   0.7103* C   5 s( 27.52%)p 2.63( 72.41%)d 0.00(  0.06%)
                                            0.0004  0.5245  0.0119  0.7076  0.0011
                                            0.4428  0.0051 -0.1655 -0.0019  0.0194
                                           -0.0064 -0.0039  0.0091 -0.0114
                ( 49.55%)  -0.7039* C   6 s( 29.73%)p 2.36( 70.21%)d 0.00(  0.06%)
                                            0.0003  0.5452  0.0007 -0.7068  0.0088
                                           -0.4092 -0.0015  0.1870 -0.0084  0.0175
                                           -0.0085 -0.0058  0.0100 -0.0093
   260. (0.00763) BD*( 1) C   5 - H  22  
                ( 37.34%)   0.6111* C   5 s( 22.18%)p 3.51( 77.78%)d 0.00(  0.04%)
                                           -0.0002  0.4709 -0.0044  0.0282 -0.0056
                                           -0.7656 -0.0039 -0.4368  0.0119 -0.0028
                                           -0.0026  0.0155 -0.0124 -0.0020
                ( 62.66%)  -0.7915* H  22 s( 99.91%)p 0.00(  0.09%)
                                            0.9995 -0.0042  0.0009  0.0269  0.0133
   261. (0.00970) BD*( 1) C   5 - H  23  
                ( 38.29%)   0.6188* C   5 s( 21.24%)p 3.71( 78.72%)d 0.00(  0.04%)
                                            0.0002 -0.4608  0.0097  0.0086  0.0066
                                            0.2088  0.0177 -0.8620  0.0063 -0.0001
                                           -0.0025  0.0069  0.0010 -0.0198
                ( 61.71%)  -0.7856* H  23 s( 99.91%)p 0.00(  0.09%)
                                           -0.9995  0.0057 -0.0026 -0.0096  0.0278
   262. (0.01439) BD*( 1) C   6 - C   7  
                ( 50.31%)   0.7093* C   6 s( 29.23%)p 2.42( 70.70%)d 0.00(  0.06%)
                                            0.0003  0.5407  0.0031  0.7068 -0.0078
                                           -0.4147 -0.0029  0.1882 -0.0074 -0.0181
                                            0.0088 -0.0058  0.0106 -0.0097
                ( 49.69%)  -0.7049* C   7 s( 27.99%)p 2.57( 71.95%)d 0.00(  0.06%)
                                            0.0003  0.5289  0.0100 -0.6993  0.0005
                                            0.4503  0.0033 -0.1667 -0.0013 -0.0195
                                            0.0062 -0.0043  0.0078 -0.0112
   263. (0.01786) BD*( 1) C   6 - O  12  
                ( 69.14%)   0.8315* C   6 s( 18.60%)p 4.36( 81.09%)d 0.02(  0.30%)
                                            0.0001 -0.4308 -0.0210 -0.0040  0.0002
                                           -0.7744 -0.0481 -0.4570  0.0004 -0.0008
                                           -0.0005 -0.0431  0.0341  0.0051
                ( 30.86%)  -0.5555* O  12 s( 33.91%)p 1.95( 66.02%)d 0.00(  0.06%)
                                            0.0001 -0.5823  0.0021  0.0027 -0.0002
                                            0.7163 -0.0070  0.3836  0.0062 -0.0003
                                            0.0001 -0.0091  0.0213  0.0100
   264. (0.01474) BD*( 1) C   6 - H  24  
                ( 37.66%)   0.6137* C   6 s( 22.43%)p 3.46( 77.52%)d 0.00(  0.05%)
                                           -0.0004  0.4734 -0.0101  0.0032 -0.0018
                                            0.2373  0.0119 -0.8477  0.0125  0.0001
                                           -0.0006 -0.0116  0.0006  0.0193
                ( 62.34%)  -0.7896* H  24 s( 99.90%)p 0.00(  0.10%)
                                            0.9995 -0.0077  0.0005 -0.0072  0.0304
   265. (0.00641) BD*( 1) C   7 - C   8  
                ( 49.42%)   0.7030* C   7 s( 28.48%)p 2.51( 71.47%)d 0.00(  0.04%)
                                           -0.0003 -0.5336 -0.0095 -0.7137  0.0020
                                           -0.4107  0.0037  0.1914  0.0017 -0.0147
                                            0.0071  0.0043 -0.0075  0.0094
                ( 50.58%)  -0.7112* C   8 s( 27.98%)p 2.57( 71.97%)d 0.00(  0.05%)
                                           -0.0003 -0.5289 -0.0101  0.7103 -0.0054
                                            0.4217  0.0035 -0.1931 -0.0000 -0.0160
                                            0.0075  0.0049 -0.0077  0.0093
   266. (0.00732) BD*( 1) C   7 - H  25  
                ( 37.22%)   0.6100* C   7 s( 22.27%)p 3.49( 77.69%)d 0.00(  0.04%)
                                           -0.0002  0.4719 -0.0046 -0.0307  0.0024
                                           -0.7638 -0.0037 -0.4386  0.0122  0.0021
                                            0.0021  0.0155 -0.0124 -0.0019
                ( 62.78%)  -0.7924* H  25 s( 99.91%)p 0.00(  0.09%)
                                            0.9995 -0.0039  0.0007  0.0269  0.0135
   267. (0.00950) BD*( 1) C   7 - H  26  
                ( 38.21%)   0.6181* C   7 s( 21.27%)p 3.70( 78.68%)d 0.00(  0.04%)
                                            0.0002 -0.4611  0.0098 -0.0075 -0.0029
                                            0.2102  0.0175 -0.8615  0.0065  0.0002
                                            0.0016  0.0068  0.0009 -0.0197
                ( 61.79%)  -0.7861* H  26 s( 99.91%)p 0.00(  0.09%)
                                           -0.9995  0.0055  0.0009 -0.0097  0.0279
   268. (0.00631) BD*( 1) C   8 - C   9  
                ( 50.38%)   0.7098* C   8 s( 28.22%)p 2.54( 71.73%)d 0.00(  0.05%)
                                            0.0003  0.5311  0.0122  0.7034 -0.0024
                                           -0.4228 -0.0006  0.2094 -0.0001 -0.0157
                                            0.0079 -0.0053  0.0078 -0.0092
                ( 49.62%)  -0.7044* C   9 s( 28.94%)p 2.45( 71.02%)d 0.00(  0.04%)
                                            0.0003  0.5379  0.0066 -0.6998  0.0021
                                            0.4210  0.0018 -0.2078 -0.0018 -0.0150
                                            0.0070 -0.0056  0.0056 -0.0087
   269. (0.00841) BD*( 1) C   8 - H  27  
                ( 38.03%)   0.6167* C   8 s( 21.76%)p 3.59( 78.20%)d 0.00(  0.04%)
                                           -0.0001  0.4664 -0.0088  0.0094  0.0010
                                            0.1712  0.0113 -0.8674  0.0061  0.0000
                                            0.0000 -0.0060 -0.0002  0.0197
                ( 61.97%)  -0.7872* H  27 s( 99.91%)p 0.00(  0.09%)
                                            0.9996 -0.0045 -0.0007 -0.0072  0.0287
   270. (0.00877) BD*( 1) C   8 - H  28  
                ( 38.02%)   0.6166* C   8 s( 22.07%)p 3.53( 77.89%)d 0.00(  0.04%)
                                            0.0001 -0.4697  0.0091  0.0047 -0.0008
                                           -0.7829 -0.0043 -0.4070  0.0140  0.0005
                                            0.0002 -0.0155  0.0134  0.0031
                ( 61.98%)  -0.7873* H  28 s( 99.91%)p 0.00(  0.09%)
                                           -0.9995  0.0060 -0.0012  0.0275  0.0114
   271. (0.01112) BD*( 1) C   9 - C  10  
                ( 48.86%)   0.6990* C   9 s( 27.44%)p 2.64( 72.50%)d 0.00(  0.06%)
                                           -0.0003 -0.5236 -0.0157 -0.7136 -0.0157
                                           -0.4242  0.0076  0.1885 -0.0031 -0.0178
                                            0.0071  0.0045 -0.0105  0.0108
                ( 51.14%)  -0.7152* C  10 s( 30.82%)p 2.24( 69.12%)d 0.00(  0.06%)
                                           -0.0004 -0.5551 -0.0006  0.6772 -0.0045
                                            0.4375  0.0042 -0.2031  0.0002 -0.0194
                                            0.0089  0.0059 -0.0072  0.0088
   272. (0.00860) BD*( 1) C   9 - H  29  
                ( 37.60%)   0.6131* C   9 s( 22.16%)p 3.51( 77.80%)d 0.00(  0.04%)
                                           -0.0001  0.4707 -0.0073  0.0121  0.0034
                                           -0.7820 -0.0014 -0.4076  0.0126 -0.0016
                                           -0.0009  0.0152 -0.0129 -0.0034
                ( 62.40%)  -0.7900* H  29 s( 99.91%)p 0.00(  0.09%)
                                            0.9995 -0.0040 -0.0019  0.0272  0.0128
   273. (0.00916) BD*( 1) C   9 - H  30  
                ( 38.47%)   0.6202* C   9 s( 21.48%)p 3.65( 78.47%)d 0.00(  0.04%)
                                            0.0001 -0.4634  0.0092  0.0067  0.0011
                                            0.1741  0.0120 -0.8684  0.0073 -0.0001
                                           -0.0015  0.0054 -0.0005 -0.0202
                ( 61.53%)  -0.7844* H  30 s( 99.91%)p 0.00(  0.09%)
                                           -0.9996  0.0052 -0.0016 -0.0077  0.0284
   274. (0.00658) BD*( 1) C  10 - O  11  
                ( 68.77%)   0.8293* C  10 s( 20.79%)p 3.80( 78.95%)d 0.01(  0.26%)
                                            0.0000  0.4540  0.0425  0.7305  0.0461
                                           -0.4541 -0.0121  0.2177 -0.0061 -0.0377
                                            0.0188 -0.0119  0.0160 -0.0195
                ( 31.23%)  -0.5589* O  11 s( 32.81%)p 2.05( 67.12%)d 0.00(  0.07%)
                                           -0.0000  0.5727  0.0076 -0.6755  0.0070
                                            0.4368  0.0005 -0.1547 -0.0093 -0.0206
                                           -0.0024  0.0008  0.0129 -0.0113
   275. (0.01333) BD*( 1) C  10 - H  31  
                ( 39.41%)   0.6278* C  10 s( 24.39%)p 3.10( 75.56%)d 0.00(  0.05%)
                                            0.0000 -0.4936  0.0146 -0.0403 -0.0131
                                           -0.7592 -0.0002 -0.4210  0.0158 -0.0008
                                            0.0005 -0.0167  0.0155  0.0015
                ( 60.59%)  -0.7784* H  31 s( 99.90%)p 0.00(  0.10%)
                                           -0.9995  0.0052  0.0006  0.0283  0.0127
   276. (0.00998) BD*( 1) C  10 - H  32  
                ( 38.39%)   0.6196* C  10 s( 24.03%)p 3.16( 75.92%)d 0.00(  0.05%)
                                           -0.0002  0.4902 -0.0048  0.0458  0.0193
                                            0.1536  0.0019 -0.8561  0.0145  0.0024
                                           -0.0017 -0.0043 -0.0017  0.0213
                ( 61.61%)  -0.7849* H  32 s( 99.90%)p 0.00(  0.10%)
                                            0.9995 -0.0050 -0.0019 -0.0075  0.0299
   277. (0.00409) BD*( 1) O  11 - H  33  
                ( 25.45%)   0.5045* O  11 s( 19.94%)p 4.01( 79.97%)d 0.00(  0.09%)
                                           -0.0001 -0.4462 -0.0161 -0.0539 -0.0233
                                            0.1929  0.0188 -0.8706 -0.0277 -0.0008
                                            0.0106  0.0032 -0.0015 -0.0280
                ( 74.55%)  -0.8634* H  33 s( 99.60%)p 0.00(  0.40%)
                                           -0.9980  0.0057  0.0071 -0.0150  0.0608
   278. (0.00516) BD*( 1) O  12 - H  34  
                ( 25.61%)   0.5061* O  12 s( 19.89%)p 4.02( 80.02%)d 0.00(  0.09%)
                                           -0.0002 -0.4457 -0.0165  0.0209  0.0007
                                            0.1128 -0.0172 -0.8863 -0.0350 -0.0005
                                            0.0010  0.0206  0.0030 -0.0205
                ( 74.39%)  -0.8625* H  34 s( 99.56%)p 0.00(  0.44%)
                                           -0.9978  0.0067 -0.0025 -0.0037  0.0663


 NHO Directionality and "Bond Bending" (deviations from line of nuclear centers)

         [Thresholds for printing:  angular deviation  >  1.0 degree]
                                    hybrid p-character > 25.0%
                                    orbital occupancy  >  0.10e

                                Line of Centers        Hybrid 1              Hybrid 2
                                ---------------  -------------------   ------------------
                NBO               Theta   Phi    Theta   Phi    Dev    Theta   Phi    Dev
 ========================================================================================
     1. BD (   1) C   1 - C   2   104.7   30.5   105.2   31.6   1.1     75.6  209.5   1.0
    14. BD (   1) C   5 - C   6   101.2   31.7     --     --    --      77.6  210.5   1.7
    16. BD (   1) C   5 - H  23    13.8  268.9    14.9  266.2   1.2      --     --    --
    17. BD (   1) C   6 - C   7    78.7  327.7    77.5  329.1   1.8      --     --    --
    19. BD (   1) C   6 - H  24   165.7   89.5   163.4   89.7   2.3      --     --    --
    20. BD (   1) C   7 - C   8   103.1   30.1     --     --    --      76.8  211.1   1.0
    22. BD (   1) C   7 - H  26    13.9  270.2    14.9  272.6   1.2      --     --    --
    26. BD (   1) C   9 - C  10   102.9   30.5     --     --    --      75.9  213.3   2.9
    29. BD (   1) C  10 - O  11    78.0  328.0    76.9  329.0   1.5    101.6  146.8   1.3
    30. BD (   1) C  10 - H  31    62.8   90.4    62.0   86.0   4.0      --     --    --
    31. BD (   1) C  10 - H  32   169.0   81.6   168.7   67.3   2.8      --     --    --
    32. BD (   1) O  11 - H  33    10.9  272.0    14.1  290.0   5.0      --     --    --
    33. BD (   1) O  12 - H  34    11.2  262.3     6.1  257.3   5.1      --     --    --
    46. LP (   1) O  11             --     --    127.3  332.1   --       --     --    --
    47. LP (   2) O  11             --     --     82.0   57.6   --       --     --    --
    48. LP (   1) O  12             --     --    110.1   87.7   --       --     --    --
    49. LP (   2) O  12             --     --     91.4  178.6   --       --     --    --


 Second Order Perturbation Theory Analysis of Fock Matrix in NBO Basis

     Threshold for printing:   0.25 kcal/mol
                                                                              E(2)  E(j)-E(i) F(i,j)
         Donor NBO (i)                     Acceptor NBO (j)                 kcal/mol   a.u.    a.u. 
 ===================================================================================================

 within unit  1
   1. BD (   1) C   1 - C   2        / 70. RY*(   3) C   3                    0.55    1.51    0.036
   1. BD (   1) C   1 - C   2        /248. BD*(   1) C   1 - H  14            0.26    1.06    0.021
   1. BD (   1) C   1 - C   2        /250. BD*(   1) C   2 - C   3            0.55    0.99    0.029
   1. BD (   1) C   1 - C   2        /251. BD*(   1) C   2 - H  16            0.31    1.04    0.023
   1. BD (   1) C   1 - C   2        /252. BD*(   1) C   2 - H  17            0.31    1.04    0.023
   1. BD (   1) C   1 - C   2        /253. BD*(   1) C   3 - C   4            1.23    0.98    0.044
   2. BD (   1) C   1 - H  13        /252. BD*(   1) C   2 - H  17            1.59    0.92    0.048
   3. BD (   1) C   1 - H  14        /250. BD*(   1) C   2 - C   3            1.79    0.87    0.050
   4. BD (   1) C   1 - H  15        /251. BD*(   1) C   2 - H  16            1.59    0.92    0.048
   5. BD (   1) C   2 - C   3        / 50. RY*(   1) C   1                    0.62    1.41    0.037
   5. BD (   1) C   2 - C   3        / 79. RY*(   3) C   4                    0.62    1.49    0.038
   5. BD (   1) C   2 - C   3        /246. BD*(   1) C   1 - C   2            0.45    1.01    0.027
   5. BD (   1) C   2 - C   3        /248. BD*(   1) C   1 - H  14            0.77    1.07    0.036
   5. BD (   1) C   2 - C   3        /253. BD*(   1) C   3 - C   4            0.62    0.99    0.031
   5. BD (   1) C   2 - C   3        /254. BD*(   1) C   3 - H  18            0.32    1.03    0.023
   5. BD (   1) C   2 - C   3        /255. BD*(   1) C   3 - H  19            0.33    1.04    0.023
   5. BD (   1) C   2 - C   3        /256. BD*(   1) C   4 - C   5            1.18    0.97    0.043
   6. BD (   1) C   2 - H  16        / 51. RY*(   2) C   1                    0.28    1.42    0.025
   6. BD (   1) C   2 - H  16        / 69. RY*(   2) C   3                    0.29    1.47    0.026
   6. BD (   1) C   2 - H  16        /249. BD*(   1) C   1 - H  15            1.55    0.93    0.048
   6. BD (   1) C   2 - H  16        /254. BD*(   1) C   3 - H  18            1.70    0.90    0.050
   7. BD (   1) C   2 - H  17        / 51. RY*(   2) C   1                    0.28    1.42    0.025
   7. BD (   1) C   2 - H  17        /247. BD*(   1) C   1 - H  13            1.55    0.93    0.048
   7. BD (   1) C   2 - H  17        /255. BD*(   1) C   3 - H  19            1.70    0.91    0.050
   8. BD (   1) C   3 - C   4        / 59. RY*(   1) C   2                    0.56    1.46    0.036
   8. BD (   1) C   3 - C   4        / 88. RY*(   3) C   5                    0.57    1.51    0.037
   8. BD (   1) C   3 - C   4        /246. BD*(   1) C   1 - C   2            0.98    1.03    0.040
   8. BD (   1) C   3 - C   4        /250. BD*(   1) C   2 - C   3            0.54    1.01    0.030
   8. BD (   1) C   3 - C   4        /256. BD*(   1) C   4 - C   5            0.60    0.98    0.031
   8. BD (   1) C   3 - C   4        /257. BD*(   1) C   4 - H  20            0.35    1.04    0.024
   8. BD (   1) C   3 - C   4        /258. BD*(   1) C   4 - H  21            0.34    1.04    0.024
   8. BD (   1) C   3 - C   4        /259. BD*(   1) C   5 - C   6            1.18    0.95    0.042
   9. BD (   1) C   3 - H  18        / 60. RY*(   2) C   2                    0.28    1.48    0.026
   9. BD (   1) C   3 - H  18        /251. BD*(   1) C   2 - H  16            1.51    0.94    0.048
   9. BD (   1) C   3 - H  18        /257. BD*(   1) C   4 - H  20            1.65    0.91    0.049
  10. BD (   1) C   3 - H  19        / 60. RY*(   2) C   2                    0.26    1.48    0.025
  10. BD (   1) C   3 - H  19        / 78. RY*(   2) C   4                    0.31    1.45    0.027
  10. BD (   1) C   3 - H  19        /252. BD*(   1) C   2 - H  17            1.50    0.94    0.047
  10. BD (   1) C   3 - H  19        /258. BD*(   1) C   4 - H  21            1.65    0.91    0.049
  11. BD (   1) C   4 - C   5        / 68. RY*(   1) C   3                    0.42    1.43    0.031
  11. BD (   1) C   4 - C   5        / 95. RY*(   1) C   6                    0.54    1.30    0.034
  11. BD (   1) C   4 - C   5        /250. BD*(   1) C   2 - C   3            0.95    1.03    0.040
  11. BD (   1) C   4 - C   5        /253. BD*(   1) C   3 - C   4            0.54    1.03    0.030
  11. BD (   1) C   4 - C   5        /259. BD*(   1) C   5 - C   6            0.57    0.97    0.030
  11. BD (   1) C   4 - C   5        /260. BD*(   1) C   5 - H  22            0.39    1.04    0.025
  11. BD (   1) C   4 - C   5        /261. BD*(   1) C   5 - H  23            0.35    1.02    0.024
  11. BD (   1) C   4 - C   5        /262. BD*(   1) C   6 - C   7            1.11    0.96    0.041
  12. BD (   1) C   4 - H  20        / 68. RY*(   1) C   3                    0.26    1.30    0.023
  12. BD (   1) C   4 - H  20        /254. BD*(   1) C   3 - H  18            1.54    0.93    0.048
  12. BD (   1) C   4 - H  20        /261. BD*(   1) C   5 - H  23            1.74    0.89    0.050
  13. BD (   1) C   4 - H  21        / 69. RY*(   2) C   3                    0.38    1.50    0.030
  13. BD (   1) C   4 - H  21        / 86. RY*(   1) C   5                    0.31    1.41    0.026
  13. BD (   1) C   4 - H  21        /255. BD*(   1) C   3 - H  19            1.53    0.93    0.048
  13. BD (   1) C   4 - H  21        /260. BD*(   1) C   5 - H  22            1.71    0.90    0.050
  14. BD (   1) C   5 - C   6        / 77. RY*(   1) C   4                    0.60    1.46    0.037
  14. BD (   1) C   5 - C   6        /105. RY*(   2) C   7                    0.49    1.42    0.033
  14. BD (   1) C   5 - C   6        /149. RY*(   1) O  12                    0.31    1.76    0.029
  14. BD (   1) C   5 - C   6        /253. BD*(   1) C   3 - C   4            0.91    1.06    0.039
  14. BD (   1) C   5 - C   6        /256. BD*(   1) C   4 - C   5            0.63    1.04    0.032
  14. BD (   1) C   5 - C   6        /260. BD*(   1) C   5 - H  22            0.28    1.08    0.022
  14. BD (   1) C   5 - C   6        /262. BD*(   1) C   6 - C   7            0.65    1.00    0.032
  14. BD (   1) C   5 - C   6        /264. BD*(   1) C   6 - H  24            0.42    1.07    0.027
  14. BD (   1) C   5 - C   6        /265. BD*(   1) C   7 - C   8            1.07    1.02    0.042
  15. BD (   1) C   5 - H  22        / 77. RY*(   1) C   4                    0.25    1.31    0.023
  15. BD (   1) C   5 - H  22        /258. BD*(   1) C   4 - H  21            1.45    0.95    0.047
  15. BD (   1) C   5 - H  22        /263. BD*(   1) C   6 - O  12            2.79    0.74    0.058
  16. BD (   1) C   5 - H  23        / 78. RY*(   2) C   4                    0.42    1.49    0.032
  16. BD (   1) C   5 - H  23        /257. BD*(   1) C   4 - H  20            1.48    0.95    0.047
  16. BD (   1) C   5 - H  23        /264. BD*(   1) C   6 - H  24            1.61    0.93    0.049
  17. BD (   1) C   6 - C   7        / 77. RY*(   1) C   4                    0.25    1.47    0.024
  17. BD (   1) C   6 - C   7        / 87. RY*(   2) C   5                    0.61    1.44    0.038
  17. BD (   1) C   6 - C   7        /113. RY*(   1) C   8                    0.55    1.45    0.036
  17. BD (   1) C   6 - C   7        /149. RY*(   1) O  12                    0.31    1.76    0.029
  17. BD (   1) C   6 - C   7        /256. BD*(   1) C   4 - C   5            0.98    1.05    0.041
  17. BD (   1) C   6 - C   7        /259. BD*(   1) C   5 - C   6            0.64    1.02    0.032
  17. BD (   1) C   6 - C   7        /264. BD*(   1) C   6 - H  24            0.37    1.08    0.025
  17. BD (   1) C   6 - C   7        /265. BD*(   1) C   7 - C   8            0.64    1.03    0.032
  17. BD (   1) C   6 - C   7        /266. BD*(   1) C   7 - H  25            0.31    1.07    0.023
  17. BD (   1) C   6 - C   7        /267. BD*(   1) C   7 - H  26            0.25    1.06    0.021
  17. BD (   1) C   6 - C   7        /268. BD*(   1) C   8 - C   9            1.01    1.03    0.041
  18. BD (   1) C   6 - O  12        /260. BD*(   1) C   5 - H  22            0.59    1.32    0.035
  18. BD (   1) C   6 - O  12        /266. BD*(   1) C   7 - H  25            0.60    1.31    0.036
  19. BD (   1) C   6 - H  24        / 86. RY*(   1) C   5                    0.41    1.45    0.031
  19. BD (   1) C   6 - H  24        /104. RY*(   1) C   7                    0.35    1.44    0.029
  19. BD (   1) C   6 - H  24        /150. RY*(   2) O  12                    0.31    2.02    0.032
  19. BD (   1) C   6 - H  24        /261. BD*(   1) C   5 - H  23            1.60    0.93    0.049
  19. BD (   1) C   6 - H  24        /267. BD*(   1) C   7 - H  26            1.64    0.92    0.049
  19. BD (   1) C   6 - H  24        /278. BD*(   1) O  12 - H  34            1.40    0.90    0.045
  20. BD (   1) C   7 - C   8        / 95. RY*(   1) C   6                    0.60    1.32    0.036
  20. BD (   1) C   7 - C   8        /122. RY*(   1) C   9                    0.41    1.39    0.030
  20. BD (   1) C   7 - C   8        /259. BD*(   1) C   5 - C   6            1.03    0.99    0.040
  20. BD (   1) C   7 - C   8        /262. BD*(   1) C   6 - C   7            0.55    0.98    0.029
  20. BD (   1) C   7 - C   8        /266. BD*(   1) C   7 - H  25            0.35    1.05    0.024
  20. BD (   1) C   7 - C   8        /267. BD*(   1) C   7 - H  26            0.31    1.03    0.023
  20. BD (   1) C   7 - C   8        /268. BD*(   1) C   8 - C   9            0.56    1.01    0.030
  20. BD (   1) C   7 - C   8        /269. BD*(   1) C   8 - H  27            0.28    1.06    0.022
  20. BD (   1) C   7 - C   8        /270. BD*(   1) C   8 - H  28            0.29    1.06    0.022
  20. BD (   1) C   7 - C   8        /271. BD*(   1) C   9 - C  10            1.07    0.99    0.041
  21. BD (   1) C   7 - H  25        /113. RY*(   1) C   8                    0.26    1.31    0.024
  21. BD (   1) C   7 - H  25        /263. BD*(   1) C   6 - O  12            2.70    0.75    0.057
  21. BD (   1) C   7 - H  25        /270. BD*(   1) C   8 - H  28            1.48    0.94    0.047
  22. BD (   1) C   7 - H  26        / 96. RY*(   2) C   6                    0.26    1.33    0.024
  22. BD (   1) C   7 - H  26        /114. RY*(   2) C   8                    0.40    1.46    0.031
  22. BD (   1) C   7 - H  26        /264. BD*(   1) C   6 - H  24            1.55    0.94    0.048
  22. BD (   1) C   7 - H  26        /269. BD*(   1) C   8 - H  27            1.51    0.94    0.048
  23. BD (   1) C   8 - C   9        /106. RY*(   3) C   7                    0.51    1.52    0.035
  23. BD (   1) C   8 - C   9        /131. RY*(   1) C  10                    0.28    1.38    0.025
  23. BD (   1) C   8 - C   9        /262. BD*(   1) C   6 - C   7            1.08    0.98    0.041
  23. BD (   1) C   8 - C   9        /265. BD*(   1) C   7 - C   8            0.55    1.00    0.030
  23. BD (   1) C   8 - C   9        /269. BD*(   1) C   8 - H  27            0.28    1.05    0.022
  23. BD (   1) C   8 - C   9        /270. BD*(   1) C   8 - H  28            0.28    1.06    0.022
  23. BD (   1) C   8 - C   9        /271. BD*(   1) C   9 - C  10            0.38    0.99    0.025
  23. BD (   1) C   8 - C   9        /272. BD*(   1) C   9 - H  29            0.31    1.06    0.023
  23. BD (   1) C   8 - C   9        /273. BD*(   1) C   9 - H  30            0.33    1.04    0.023
  23. BD (   1) C   8 - C   9        /274. BD*(   1) C  10 - O  11            1.43    0.88    0.045
  24. BD (   1) C   8 - H  27        /123. RY*(   2) C   9                    0.30    1.50    0.027
  24. BD (   1) C   8 - H  27        /267. BD*(   1) C   7 - H  26            1.68    0.90    0.049
  24. BD (   1) C   8 - H  27        /273. BD*(   1) C   9 - H  30            1.62    0.91    0.049
  25. BD (   1) C   8 - H  28        /104. RY*(   1) C   7                    0.32    1.43    0.027
  25. BD (   1) C   8 - H  28        /266. BD*(   1) C   7 - H  25            1.65    0.92    0.049
  25. BD (   1) C   8 - H  28        /272. BD*(   1) C   9 - H  29            1.57    0.93    0.048
  26. BD (   1) C   9 - C  10        /115. RY*(   3) C   8                    0.67    1.50    0.040
  26. BD (   1) C   9 - C  10        /140. RY*(   1) O  11                    0.41    1.73    0.034
  26. BD (   1) C   9 - C  10        /265. BD*(   1) C   7 - C   8            1.09    1.02    0.042
  26. BD (   1) C   9 - C  10        /268. BD*(   1) C   8 - C   9            0.64    1.03    0.032
  26. BD (   1) C   9 - C  10        /272. BD*(   1) C   9 - H  29            0.26    1.08    0.021
  26. BD (   1) C   9 - C  10        /276. BD*(   1) C  10 - H  32            0.27    1.08    0.022
  27. BD (   1) C   9 - H  29        /114. RY*(   2) C   8                    0.39    1.45    0.030
  27. BD (   1) C   9 - H  29        /131. RY*(   1) C  10                    0.28    1.26    0.024
  27. BD (   1) C   9 - H  29        /270. BD*(   1) C   8 - H  28            1.56    0.93    0.048
  27. BD (   1) C   9 - H  29        /274. BD*(   1) C  10 - O  11            0.29    0.76    0.019
  27. BD (   1) C   9 - H  29        /275. BD*(   1) C  10 - H  31            1.53    0.91    0.047
  28. BD (   1) C   9 - H  30        /113. RY*(   1) C   8                    0.26    1.30    0.023
  28. BD (   1) C   9 - H  30        /269. BD*(   1) C   8 - H  27            1.57    0.93    0.048
  28. BD (   1) C   9 - H  30        /276. BD*(   1) C  10 - H  32            1.47    0.94    0.047
  29. BD (   1) C  10 - O  11        /124. RY*(   3) C   9                    0.26    1.61    0.026
  29. BD (   1) C  10 - O  11        /268. BD*(   1) C   8 - C   9            0.77    1.26    0.039
  30. BD (   1) C  10 - H  31        /123. RY*(   2) C   9                    0.28    1.53    0.026
  30. BD (   1) C  10 - H  31        /140. RY*(   1) O  11                    0.28    1.61    0.027
  30. BD (   1) C  10 - H  31        /272. BD*(   1) C   9 - H  29            1.56    0.96    0.049
  31. BD (   1) C  10 - H  32        /141. RY*(   2) O  11                    0.32    2.07    0.032
  31. BD (   1) C  10 - H  32        /273. BD*(   1) C   9 - H  30            1.69    0.93    0.050
  31. BD (   1) C  10 - H  32        /277. BD*(   1) O  11 - H  33            1.36    0.91    0.045
  32. BD (   1) O  11 - H  33        /131. RY*(   1) C  10                    0.41    1.51    0.032
  32. BD (   1) O  11 - H  33        /134. RY*(   4) C  10                    0.32    2.12    0.033
  32. BD (   1) O  11 - H  33        /276. BD*(   1) C  10 - H  32            1.30    1.19    0.050
  33. BD (   1) O  12 - H  34        / 95. RY*(   1) C   6                    1.16    1.45    0.052
  33. BD (   1) O  12 - H  34        /100. RY*(   6) C   6                    0.42    2.57    0.042
  33. BD (   1) O  12 - H  34        /264. BD*(   1) C   6 - H  24            1.22    1.19    0.048
  34. CR (   1) C   1                / 59. RY*(   1) C   2                    0.26   10.90    0.068
  34. CR (   1) C   1                /158. RY*(   1) H  13                    0.33   10.50    0.075
  34. CR (   1) C   1                /162. RY*(   1) H  14                    0.36   10.50    0.078
  34. CR (   1) C   1                /166. RY*(   1) H  15                    0.33   10.50    0.074
  35. CR (   1) C   2                / 52. RY*(   3) C   1                    0.64   10.61    0.104
  35. CR (   1) C   2                / 68. RY*(   1) C   3                    0.36   10.87    0.079
  35. CR (   1) C   2                /170. RY*(   1) H  16                    0.31   10.47    0.072
  35. CR (   1) C   2                /174. RY*(   1) H  17                    0.31   10.47    0.072
  36. CR (   1) C   3                / 62. RY*(   4) C   2                    0.43   10.98    0.087
  36. CR (   1) C   3                / 77. RY*(   1) C   4                    0.32   10.87    0.074
  36. CR (   1) C   3                /178. RY*(   1) H  18                    0.31   10.48    0.072
  36. CR (   1) C   3                /182. RY*(   1) H  19                    0.32   10.48    0.073
  37. CR (   1) C   4                / 71. RY*(   4) C   3                    0.38   10.84    0.081
  37. CR (   1) C   4                / 87. RY*(   2) C   5                    0.33   10.85    0.076
  37. CR (   1) C   4                /186. RY*(   1) H  20                    0.32   10.48    0.074
  37. CR (   1) C   4                /190. RY*(   1) H  21                    0.34   10.49    0.076
  38. CR (   1) C   5                / 96. RY*(   2) C   6                    0.45   10.91    0.088
  38. CR (   1) C   5                /194. RY*(   1) H  22                    0.35   10.49    0.076
  38. CR (   1) C   5                /198. RY*(   1) H  23                    0.33   10.49    0.074
  39. CR (   1) C   6                /105. RY*(   2) C   7                    0.25   10.94    0.067
  39. CR (   1) C   6                /107. RY*(   4) C   7                    0.27   11.25    0.069
  39. CR (   1) C   6                /202. RY*(   1) H  24                    0.34   10.52    0.076
  39. CR (   1) C   6                /263. BD*(   1) C   6 - O  12            0.59   10.41    0.100
  40. CR (   1) C   7                / 96. RY*(   2) C   6                    0.50   10.92    0.094
  40. CR (   1) C   7                /116. RY*(   4) C   8                    0.29   11.04    0.071
  40. CR (   1) C   7                /206. RY*(   1) H  25                    0.35   10.50    0.077
  40. CR (   1) C   7                /210. RY*(   1) H  26                    0.33   10.49    0.074
  41. CR (   1) C   8                /105. RY*(   2) C   7                    0.41   10.87    0.084
  41. CR (   1) C   8                /122. RY*(   1) C   9                    0.29   10.86    0.071
  41. CR (   1) C   8                /214. RY*(   1) H  27                    0.33   10.49    0.074
  41. CR (   1) C   8                /218. RY*(   1) H  28                    0.35   10.49    0.076
  42. CR (   1) C   9                /113. RY*(   1) C   8                    0.32   10.90    0.075
  42. CR (   1) C   9                /136. RY*(   6) C  10                    0.30   10.99    0.073
  42. CR (   1) C   9                /222. RY*(   1) H  29                    0.36   10.47    0.077
  42. CR (   1) C   9                /226. RY*(   1) H  30                    0.33   10.48    0.074
  43. CR (   1) C  10                /122. RY*(   1) C   9                    0.32   10.93    0.075
  43. CR (   1) C  10                /125. RY*(   4) C   9                    0.31   11.08    0.074
  43. CR (   1) C  10                /230. RY*(   1) H  31                    0.34   10.52    0.076
  43. CR (   1) C  10                /234. RY*(   1) H  32                    0.32   10.52    0.074
  43. CR (   1) C  10                /274. BD*(   1) C  10 - O  11            0.56   10.42    0.097
  44. CR (   1) O  11                /131. RY*(   1) C  10                    0.70   19.78    0.149
  44. CR (   1) O  11                /134. RY*(   4) C  10                    0.26   20.39    0.092
  44. CR (   1) O  11                /136. RY*(   6) C  10                    0.26   19.92    0.091
  45. CR (   1) O  12                / 95. RY*(   1) C   6                    1.10   19.71    0.186
  46. LP (   1) O  11                /131. RY*(   1) C  10                    0.80    1.39    0.042
  46. LP (   1) O  11                /240. RY*(   3) H  33                    0.46    2.10    0.039
  46. LP (   1) O  11                /271. BD*(   1) C   9 - C  10            0.61    1.00    0.031
  46. LP (   1) O  11                /275. BD*(   1) C  10 - H  31            0.70    1.04    0.034
  46. LP (   1) O  11                /276. BD*(   1) C  10 - H  32            0.87    1.07    0.038
  47. LP (   2) O  11                /238. RY*(   1) H  33                    0.85    1.74    0.049
  47. LP (   2) O  11                /239. RY*(   2) H  33                    0.38    1.36    0.029
  47. LP (   2) O  11                /268. BD*(   1) C   8 - C   9            0.34    0.75    0.020
  47. LP (   2) O  11                /271. BD*(   1) C   9 - C  10            2.81    0.74    0.058
  47. LP (   2) O  11                /275. BD*(   1) C  10 - H  31            2.99    0.78    0.061
  48. LP (   1) O  12                / 95. RY*(   1) C   6                    1.57    1.33    0.058
  48. LP (   1) O  12                /244. RY*(   3) H  34                    0.46    2.35    0.042
  48. LP (   1) O  12                /259. BD*(   1) C   5 - C   6            0.75    1.00    0.035
  48. LP (   1) O  12                /262. BD*(   1) C   6 - C   7            0.65    0.99    0.032
  48. LP (   1) O  12                /264. BD*(   1) C   6 - H  24            0.86    1.06    0.038
  49. LP (   2) O  12                / 98. RY*(   4) C   6                    0.64    2.44    0.050
  49. LP (   2) O  12                /243. RY*(   2) H  34                    0.92    1.91    0.053
  49. LP (   2) O  12                /259. BD*(   1) C   5 - C   6            2.48    0.74    0.054
  49. LP (   2) O  12                /260. BD*(   1) C   5 - H  22            0.31    0.81    0.020
  49. LP (   2) O  12                /262. BD*(   1) C   6 - C   7            2.77    0.73    0.057
  49. LP (   2) O  12                /266. BD*(   1) C   7 - H  25            0.34    0.80    0.021


 Natural Bond Orbitals (Summary):

                                                            Principal Delocalizations
           NBO                        Occupancy    Energy   (geminal,vicinal,remote)
 ====================================================================================
 Molecular unit  1  (C10H22O2)
     1. BD (   1) C   1 - C   2          0.99370    -0.69003  253(v),70(v),250(g),251(g)
                                                    252(g),248(g)
     2. BD (   1) C   1 - H  13          0.99435    -0.56972  252(v)
     3. BD (   1) C   1 - H  14          0.99381    -0.57259  250(v)
     4. BD (   1) C   1 - H  15          0.99438    -0.56968  251(v)
     5. BD (   1) C   2 - C   3          0.99039    -0.70201  256(v),248(v),253(g),50(v)
                                                    79(v),246(g),255(g),254(g)
     6. BD (   1) C   2 - H  16          0.98865    -0.57159  254(v),249(v),69(v),51(v)
     7. BD (   1) C   2 - H  17          0.98874    -0.57241  255(v),247(v),51(v)
     8. BD (   1) C   3 - C   4          0.98982    -0.71607  259(v),246(v),256(g),88(v)
                                                    59(v),250(g),257(g),258(g)
     9. BD (   1) C   3 - H  18          0.98880    -0.58608  257(v),251(v),60(v)
    10. BD (   1) C   3 - H  19          0.98886    -0.58678  258(v),252(v),78(v),60(v)
    11. BD (   1) C   4 - C   5          0.99004    -0.73650  262(v),250(v),259(g),95(v)
                                                    253(g),68(v),260(g),261(g)
    12. BD (   1) C   4 - H  20          0.98833    -0.59878  261(v),254(v),68(v)
    13. BD (   1) C   4 - H  21          0.98847    -0.60114  260(v),255(v),69(v),86(v)
    14. BD (   1) C   5 - C   6          0.98986    -0.77339  265(v),253(v),262(g),256(g)
                                                    77(v),105(v),264(g),149(v)
                                                    260(g)
    15. BD (   1) C   5 - H  22          0.98596    -0.62625  263(v),258(v),77(v)
    16. BD (   1) C   5 - H  23          0.98797    -0.62559  264(v),257(v),78(v)
    17. BD (   1) C   6 - C   7          0.98988    -0.77968  268(v),256(v),265(g),259(g)
                                                    87(v),113(v),264(g),266(g)
                                                    149(v),77(r),267(g)
    18. BD (   1) C   6 - O  12          0.99645    -1.01553  266(v),260(v)
    19. BD (   1) C   6 - H  24          0.98333    -0.64537  267(v),261(v),278(v),86(v)
                                                    104(v),150(v)
    20. BD (   1) C   7 - C   8          0.98990    -0.75581  271(v),259(v),95(v),268(g)
                                                    262(g),122(v),266(g),267(g)
                                                    270(g),269(g)
    21. BD (   1) C   7 - H  25          0.98631    -0.63824  263(v),270(v),113(v)
    22. BD (   1) C   7 - H  26          0.98827    -0.63777  264(v),269(v),114(v),96(v)
    23. BD (   1) C   8 - C   9          0.98874    -0.75489  274(v),262(v),265(g),106(v)
                                                    271(g),273(g),272(g),269(g)
                                                    270(g),131(v)
    24. BD (   1) C   8 - H  27          0.98832    -0.62461  267(v),273(v),123(v)
    25. BD (   1) C   8 - H  28          0.98858    -0.62739  266(v),272(v),104(v)
    26. BD (   1) C   9 - C  10          0.99379    -0.77665  265(v),115(v),268(g),140(v)
                                                    276(g),272(g)
    27. BD (   1) C   9 - H  29          0.98832    -0.63175  270(v),275(v),114(v),274(v)
                                                    131(v)
    28. BD (   1) C   9 - H  30          0.98826    -0.63420  269(v),276(v),113(v)
    29. BD (   1) C  10 - O  11          0.99783    -1.01164  268(v),124(v)
    30. BD (   1) C  10 - H  31          0.99403    -0.65833  272(v),140(v),123(v)
    31. BD (   1) C  10 - H  32          0.98976    -0.64544  273(v),277(v),141(v)
    32. BD (   1) O  11 - H  33          0.99515    -0.88235  276(v),131(v),134(v)
    33. BD (   1) O  12 - H  34          0.99491    -0.88652  264(v),95(v),100(v)
    34. CR (   1) C   1                  0.99962   -10.15666  162(v),158(v),166(v),59(v)
    35. CR (   1) C   2                  0.99957   -10.16848  52(v),68(v),170(v),174(v)
    36. CR (   1) C   3                  0.99955   -10.17955  62(v),182(v),77(v),178(v)
    37. CR (   1) C   4                  0.99955   -10.19206  71(v),190(v),87(v),186(v)
    38. CR (   1) C   5                  0.99953   -10.21824  96(v),194(v),198(v)
    39. CR (   1) C   6                  0.99944   -10.29667  263(g),202(v),107(v),105(v)
    40. CR (   1) C   7                  0.99954   -10.23133  96(v),206(v),210(v),116(v)
    41. CR (   1) C   8                  0.99955   -10.22038  105(v),218(v),214(v),122(v)
    42. CR (   1) C   9                  0.99955   -10.22862  222(v),226(v),113(v),136(v)
    43. CR (   1) C  10                  0.99954   -10.29349  274(g),230(v),234(v),122(v)
                                                    125(v)
    44. CR (   1) O  11                  0.99988   -19.15583  131(v),134(v),136(v)
    45. CR (   1) O  12                  0.99988   -19.14763  95(v)
    46. LP (   1) O  11                  0.99153    -0.76107  276(v),131(v),275(v),271(v)
                                                    240(v)
    47. LP (   2) O  11                  0.98297    -0.50352  275(v),271(v),238(v),239(v)
                                                    268(r)
    48. LP (   1) O  12                  0.99050    -0.76298  95(v),264(v),259(v),262(v)
                                                    244(v)
    49. LP (   2) O  12                  0.98202    -0.50505  262(v),259(v),243(v),98(v)
                                                    266(r),260(r)
    50. RY*(   1) C   1                  0.00163     0.70830   
    51. RY*(   2) C   1                  0.00085     0.84842   
    52. RY*(   3) C   1                  0.00020     0.43875   
    53. RY*(   4) C   1                  0.00007     1.11391   
    54. RY*(   5) C   1                  0.00001     2.03567   
    55. RY*(   6) C   1                  0.00000     1.89821   
    56. RY*(   7) C   1                  0.00000     2.03930   
    57. RY*(   8) C   1                  0.00000     1.86729   
    58. RY*(   9) C   1                  0.00000     2.18353   
    59. RY*(   1) C   2                  0.00175     0.74489   
    60. RY*(   2) C   2                  0.00154     0.89704   
    61. RY*(   3) C   2                  0.00051     0.93422   
    62. RY*(   4) C   2                  0.00018     0.80046   
    63. RY*(   5) C   2                  0.00018     1.93664   
    64. RY*(   6) C   2                  0.00006     1.58022   
    65. RY*(   7) C   2                  0.00004     2.04956   
    66. RY*(   8) C   2                  0.00000     2.09550   
    67. RY*(   9) C   2                  0.00000     2.09892   
    68. RY*(   1) C   3                  0.00178     0.69803   
    69. RY*(   2) C   3                  0.00172     0.89870   
    70. RY*(   3) C   3                  0.00155     0.81980   
    71. RY*(   4) C   3                  0.00020     0.64733   
    72. RY*(   5) C   3                  0.00019     1.92196   
    73. RY*(   6) C   3                  0.00007     1.94171   
    74. RY*(   7) C   3                  0.00004     2.08001   
    75. RY*(   8) C   3                  0.00000     2.09483   
    76. RY*(   9) C   3                  0.00000     2.09983   
    77. RY*(   1) C   4                  0.00235     0.68685   
    78. RY*(   2) C   4                  0.00188     0.86600   
    79. RY*(   3) C   4                  0.00157     0.78795   
    80. RY*(   4) C   4                  0.00020     1.09913   
    81. RY*(   5) C   4                  0.00017     1.50621   
    82. RY*(   6) C   4                  0.00007     1.94910   
    83. RY*(   7) C   4                  0.00004     2.09251   
    84. RY*(   8) C   4                  0.00000     2.09263   
    85. RY*(   9) C   4                  0.00000     2.09865   
    86. RY*(   1) C   5                  0.00195     0.80919   
    87. RY*(   2) C   5                  0.00173     0.66240   
    88. RY*(   3) C   5                  0.00154     0.79753   
    89. RY*(   4) C   5                  0.00025     1.11298   
    90. RY*(   5) C   5                  0.00013     1.70354   
    91. RY*(   6) C   5                  0.00009     1.74230   
    92. RY*(   7) C   5                  0.00004     2.10908   
    93. RY*(   8) C   5                  0.00003     2.01460   
    94. RY*(   9) C   5                  0.00000     2.00975   
    95. RY*(   1) C   6                  0.00369     0.56660   
    96. RY*(   2) C   6                  0.00188     0.69130   
    97. RY*(   3) C   6                  0.00135     1.11857   
    98. RY*(   4) C   6                  0.00087     1.93117   
    99. RY*(   5) C   6                  0.00056     1.54053   
   100. RY*(   6) C   6                  0.00057     1.68266   
   101. RY*(   7) C   6                  0.00013     1.89090   
   102. RY*(   8) C   6                  0.00009     1.57985   
   103. RY*(   9) C   6                  0.00004     1.65752   
   104. RY*(   1) C   7                  0.00203     0.79889   
   105. RY*(   2) C   7                  0.00173     0.64478   
   106. RY*(   3) C   7                  0.00158     0.76553   
   107. RY*(   4) C   7                  0.00026     0.95160   
   108. RY*(   5) C   7                  0.00013     1.75640   
   109. RY*(   6) C   7                  0.00009     1.81008   
   110. RY*(   7) C   7                  0.00004     2.09647   
   111. RY*(   8) C   7                  0.00004     2.01655   
   112. RY*(   9) C   7                  0.00000     2.00380   
   113. RY*(   1) C   8                  0.00233     0.67054   
   114. RY*(   2) C   8                  0.00196     0.81809   
   115. RY*(   3) C   8                  0.00162     0.72471   
   116. RY*(   4) C   8                  0.00021     0.80762   
   117. RY*(   5) C   8                  0.00017     1.76073   
   118. RY*(   6) C   8                  0.00007     1.91427   
   119. RY*(   7) C   8                  0.00005     2.05119   
   120. RY*(   8) C   8                  0.00000     2.07313   
   121. RY*(   9) C   8                  0.00000     2.08224   
   122. RY*(   1) C   9                  0.00173     0.63720   
   123. RY*(   2) C   9                  0.00158     0.87294   
   124. RY*(   3) C   9                  0.00103     0.59561   
   125. RY*(   4) C   9                  0.00031     0.78875   
   126. RY*(   5) C   9                  0.00019     1.87473   
   127. RY*(   6) C   9                  0.00006     1.99969   
   128. RY*(   7) C   9                  0.00005     1.82564   
   129. RY*(   8) C   9                  0.00000     2.04381   
   130. RY*(   9) C   9                  0.00000     2.02967   
   131. RY*(   1) C  10                  0.00214     0.62840   
   132. RY*(   2) C  10                  0.00107     1.17934   
   133. RY*(   3) C  10                  0.00070     1.83777   
   134. RY*(   4) C  10                  0.00054     1.23400   
   135. RY*(   5) C  10                  0.00052     1.50669   
   136. RY*(   6) C  10                  0.00017     0.76024   
   137. RY*(   7) C  10                  0.00007     1.52416   
   138. RY*(   8) C  10                  0.00001     1.72066   
   139. RY*(   9) C  10                  0.00000     1.87378   
   140. RY*(   1) O  11                  0.00089     0.95314   
   141. RY*(   2) O  11                  0.00045     1.42204   
   142. RY*(   3) O  11                  0.00004     1.47652   
   143. RY*(   4) O  11                  0.00002     1.03314   
   144. RY*(   5) O  11                  0.00001     2.60519   
   145. RY*(   6) O  11                  0.00000     2.47899   
   146. RY*(   7) O  11                  0.00000     2.54955   
   147. RY*(   8) O  11                  0.00000     2.49083   
   148. RY*(   9) O  11                  0.00000     2.95961   
   149. RY*(   1) O  12                  0.00101     0.98315   
   150. RY*(   2) O  12                  0.00046     1.37797   
   151. RY*(   3) O  12                  0.00038     1.31389   
   152. RY*(   4) O  12                  0.00002     1.16639   
   153. RY*(   5) O  12                  0.00000     2.51336   
   154. RY*(   6) O  12                  0.00000     2.60301   
   155. RY*(   7) O  12                  0.00001     2.78324   
   156. RY*(   8) O  12                  0.00001     2.55900   
   157. RY*(   9) O  12                  0.00001     2.74208   
   158. RY*(   1) H  13                  0.00080     0.33853   
   159. RY*(   2) H  13                  0.00010     1.70300   
   160. RY*(   3) H  13                  0.00007     1.69732   
   161. RY*(   4) H  13                  0.00002     2.17715   
   162. RY*(   1) H  14                  0.00060     0.34530   
   163. RY*(   2) H  14                  0.00010     1.69408   
   164. RY*(   3) H  14                  0.00007     1.70011   
   165. RY*(   4) H  14                  0.00002     2.16018   
   166. RY*(   1) H  15                  0.00080     0.33869   
   167. RY*(   2) H  15                  0.00010     1.70329   
   168. RY*(   3) H  15                  0.00007     1.69718   
   169. RY*(   4) H  15                  0.00002     2.17704   
   170. RY*(   1) H  16                  0.00132     0.30115   
   171. RY*(   2) H  16                  0.00009     1.71465   
   172. RY*(   3) H  16                  0.00006     1.72884   
   173. RY*(   4) H  16                  0.00002     2.23098   
   174. RY*(   1) H  17                  0.00132     0.30075   
   175. RY*(   2) H  17                  0.00009     1.71220   
   176. RY*(   3) H  17                  0.00006     1.72672   
   177. RY*(   4) H  17                  0.00002     2.22961   
   178. RY*(   1) H  18                  0.00142     0.29846   
   179. RY*(   2) H  18                  0.00009     1.72082   
   180. RY*(   3) H  18                  0.00006     1.74840   
   181. RY*(   4) H  18                  0.00002     2.22489   
   182. RY*(   1) H  19                  0.00142     0.29598   
   183. RY*(   2) H  19                  0.00009     1.71997   
   184. RY*(   3) H  19                  0.00006     1.74751   
   185. RY*(   4) H  19                  0.00002     2.22530   
   186. RY*(   1) H  20                  0.00135     0.29078   
   187. RY*(   2) H  20                  0.00009     1.72343   
   188. RY*(   3) H  20                  0.00006     1.75936   
   189. RY*(   4) H  20                  0.00002     2.21165   
   190. RY*(   1) H  21                  0.00163     0.29673   
   191. RY*(   2) H  21                  0.00010     1.72682   
   192. RY*(   3) H  21                  0.00007     1.74416   
   193. RY*(   4) H  21                  0.00002     2.22540   
   194. RY*(   1) H  22                  0.00114     0.27614   
   195. RY*(   2) H  22                  0.00010     1.71119   
   196. RY*(   3) H  22                  0.00005     1.73619   
   197. RY*(   4) H  22                  0.00002     2.19251   
   198. RY*(   1) H  23                  0.00163     0.27470   
   199. RY*(   2) H  23                  0.00009     1.71987   
   200. RY*(   3) H  23                  0.00006     1.73228   
   201. RY*(   4) H  23                  0.00002     2.18350   
   202. RY*(   1) H  24                  0.00171     0.22627   
   203. RY*(   2) H  24                  0.00005     1.79350   
   204. RY*(   3) H  24                  0.00005     1.95264   
   205. RY*(   4) H  24                  0.00001     2.00075   
   206. RY*(   1) H  25                  0.00108     0.26576   
   207. RY*(   2) H  25                  0.00009     1.69983   
   208. RY*(   3) H  25                  0.00005     1.72263   
   209. RY*(   4) H  25                  0.00002     2.17930   
   210. RY*(   1) H  26                  0.00162     0.26273   
   211. RY*(   2) H  26                  0.00009     1.71096   
   212. RY*(   3) H  26                  0.00006     1.72031   
   213. RY*(   4) H  26                  0.00002     2.16849   
   214. RY*(   1) H  27                  0.00132     0.26786   
   215. RY*(   2) H  27                  0.00009     1.69868   
   216. RY*(   3) H  27                  0.00006     1.72063   
   217. RY*(   4) H  27                  0.00002     2.18739   
   218. RY*(   1) H  28                  0.00170     0.26994   
   219. RY*(   2) H  28                  0.00009     1.69755   
   220. RY*(   3) H  28                  0.00007     1.71370   
   221. RY*(   4) H  28                  0.00002     2.19984   
   222. RY*(   1) H  29                  0.00175     0.23922   
   223. RY*(   2) H  29                  0.00008     1.67994   
   224. RY*(   3) H  29                  0.00005     1.68669   
   225. RY*(   4) H  29                  0.00002     2.19078   
   226. RY*(   1) H  30                  0.00167     0.24696   
   227. RY*(   2) H  30                  0.00009     1.66624   
   228. RY*(   3) H  30                  0.00007     1.68738   
   229. RY*(   4) H  30                  0.00002     2.18476   
   230. RY*(   1) H  31                  0.00113     0.22983   
   231. RY*(   2) H  31                  0.00012     1.60408   
   232. RY*(   3) H  31                  0.00007     1.72476   
   233. RY*(   4) H  31                  0.00002     2.08539   
   234. RY*(   1) H  32                  0.00107     0.22905   
   235. RY*(   2) H  32                  0.00009     1.65237   
   236. RY*(   3) H  32                  0.00005     1.95236   
   237. RY*(   4) H  32                  0.00002     1.87592   
   238. RY*(   1) H  33                  0.00078     1.23955   
   239. RY*(   2) H  33                  0.00073     0.85439   
   240. RY*(   3) H  33                  0.00051     1.33589   
   241. RY*(   4) H  33                  0.00001     2.18032   
   242. RY*(   1) H  34                  0.00086     0.53008   
   243. RY*(   2) H  34                  0.00075     1.40391   
   244. RY*(   3) H  34                  0.00052     1.58507   
   245. RY*(   4) H  34                  0.00001     2.16022   
   246. BD*(   1) C   1 - C   2          0.00319     0.31042   
   247. BD*(   1) C   1 - H  13          0.00416     0.36080   
   248. BD*(   1) C   1 - H  14          0.00240     0.36828   
   249. BD*(   1) C   1 - H  15          0.00418     0.36045   
   250. BD*(   1) C   2 - C   3          0.00743     0.29689   
   251. BD*(   1) C   2 - H  16          0.00851     0.35367   
   252. BD*(   1) C   2 - H  17          0.00852     0.35261   
   253. BD*(   1) C   3 - C   4          0.00636     0.28867   
   254. BD*(   1) C   3 - H  18          0.00905     0.33259   
   255. BD*(   1) C   3 - H  19          0.00904     0.33368   
   256. BD*(   1) C   4 - C   5          0.00659     0.26729   
   257. BD*(   1) C   4 - H  20          0.00871     0.32241   
   258. BD*(   1) C   4 - H  21          0.00888     0.32648   
   259. BD*(   1) C   5 - C   6          0.01406     0.23550   
   260. BD*(   1) C   5 - H  22          0.00763     0.30319   
   261. BD*(   1) C   5 - H  23          0.00970     0.28822   
   262. BD*(   1) C   6 - C   7          0.01439     0.22826   
   263. BD*(   1) C   6 - O  12          0.01786     0.11588   
   264. BD*(   1) C   6 - H  24          0.01474     0.30031   
   265. BD*(   1) C   7 - C   8          0.00641     0.24726   
   266. BD*(   1) C   7 - H  25          0.00732     0.29301   
   267. BD*(   1) C   7 - H  26          0.00950     0.27756   
   268. BD*(   1) C   8 - C   9          0.00631     0.24936   
   269. BD*(   1) C   8 - H  27          0.00841     0.29973   
   270. BD*(   1) C   8 - H  28          0.00877     0.30312   
   271. BD*(   1) C   9 - C  10          0.01112     0.23777   
   272. BD*(   1) C   9 - H  29          0.00860     0.30205   
   273. BD*(   1) C   9 - H  30          0.00916     0.28516   
   274. BD*(   1) C  10 - O  11          0.00658     0.12971   
   275. BD*(   1) C  10 - H  31          0.01333     0.28129   
   276. BD*(   1) C  10 - H  32          0.00998     0.30759   
   277. BD*(   1) O  11 - H  33          0.00409     0.26888   
   278. BD*(   1) O  12 - H  34          0.00516     0.25738   
       -------------------------------
              Total Lewis   48.62615  ( 99.2370%)
        Valence non-Lewis    0.28015  (  0.5717%)
        Rydberg non-Lewis    0.09370  (  0.1912%)
       -------------------------------
            Total unit  1   49.00000  (100.0000%)
           Charge unit  1    0.00000


 ***************************************************
 *******         Beta  spin orbitals         *******
 ***************************************************


 NATURAL POPULATIONS:  Natural atomic orbital occupancies 
                                                          
   NAO  Atom  No  lang   Type(AO)    Occupancy      Energy
 ----------------------------------------------------------
     1    C    1  S      Cor( 1S)     0.99962     -10.15669
     2    C    1  S      Val( 2S)     0.54693      -0.32269
     3    C    1  S      Ryd( 3S)     0.00020       0.78129
     4    C    1  px     Val( 2p)     0.54261      -0.15438
     5    C    1  px     Ryd( 3p)     0.00113       0.48610
     6    C    1  py     Val( 2p)     0.59576      -0.16082
     7    C    1  py     Ryd( 3p)     0.00083       0.49313
     8    C    1  pz     Val( 2p)     0.60809      -0.16167
     9    C    1  pz     Ryd( 3p)     0.00072       0.49998
    10    C    1  dxy    Ryd( 3d)     0.00028       2.21748
    11    C    1  dxz    Ryd( 3d)     0.00013       2.02844
    12    C    1  dyz    Ryd( 3d)     0.00021       2.16590
    13    C    1  dx2y2  Ryd( 3d)     0.00026       2.15888
    14    C    1  dz2    Ryd( 3d)     0.00037       2.32646

    15    C    2  S      Cor( 1S)     0.99956     -10.16813
    16    C    2  S      Val( 2S)     0.50988      -0.31037
    17    C    2  S      Ryd( 3S)     0.00060       0.81134
    18    C    2  px     Val( 2p)     0.49099      -0.16383
    19    C    2  px     Ryd( 3p)     0.00123       0.52958
    20    C    2  py     Val( 2p)     0.57671      -0.17069
    21    C    2  py     Ryd( 3p)     0.00089       0.51356
    22    C    2  pz     Val( 2p)     0.60603      -0.17268
    23    C    2  pz     Ryd( 3p)     0.00128       0.60193
    24    C    2  dxy    Ryd( 3d)     0.00032       2.13470
    25    C    2  dxz    Ryd( 3d)     0.00021       1.98231
    26    C    2  dyz    Ryd( 3d)     0.00026       2.14136
    27    C    2  dx2y2  Ryd( 3d)     0.00038       2.14894
    28    C    2  dz2    Ryd( 3d)     0.00043       2.30528

    29    C    3  S      Cor( 1S)     0.99956     -10.17911
    30    C    3  S      Val( 2S)     0.50842      -0.32033
    31    C    3  S      Ryd( 3S)     0.00091       0.80531
    32    C    3  px     Val( 2p)     0.48387      -0.17614
    33    C    3  px     Ryd( 3p)     0.00149       0.59179
    34    C    3  py     Val( 2p)     0.58132      -0.18727
    35    C    3  py     Ryd( 3p)     0.00099       0.53375
    36    C    3  pz     Val( 2p)     0.60534      -0.18923
    37    C    3  pz     Ryd( 3p)     0.00144       0.63123
    38    C    3  dxy    Ryd( 3d)     0.00031       2.13086
    39    C    3  dxz    Ryd( 3d)     0.00021       1.97408
    40    C    3  dyz    Ryd( 3d)     0.00026       2.12928
    41    C    3  dx2y2  Ryd( 3d)     0.00037       2.14469
    42    C    3  dz2    Ryd( 3d)     0.00042       2.29413

    43    C    4  S      Cor( 1S)     0.99956     -10.19173
    44    C    4  S      Val( 2S)     0.50642      -0.33256
    45    C    4  S      Ryd( 3S)     0.00092       0.80872
    46    C    4  px     Val( 2p)     0.48195      -0.18891
    47    C    4  px     Ryd( 3p)     0.00159       0.60473
    48    C    4  py     Val( 2p)     0.58225      -0.20153
    49    C    4  py     Ryd( 3p)     0.00117       0.53507
    50    C    4  pz     Val( 2p)     0.60806      -0.20454
    51    C    4  pz     Ryd( 3p)     0.00159       0.62920
    52    C    4  dxy    Ryd( 3d)     0.00031       2.12661
    53    C    4  dxz    Ryd( 3d)     0.00021       1.96526
    54    C    4  dyz    Ryd( 3d)     0.00027       2.11975
    55    C    4  dx2y2  Ryd( 3d)     0.00035       2.13967
    56    C    4  dz2    Ryd( 3d)     0.00042       2.28087

    57    C    5  S      Cor( 1S)     0.99954     -10.21707
    58    C    5  S      Val( 2S)     0.51228      -0.36209
    59    C    5  S      Ryd( 3S)     0.00093       0.78169
    60    C    5  px     Val( 2p)     0.45849      -0.21329
    61    C    5  px     Ryd( 3p)     0.00134       0.57693
    62    C    5  py     Val( 2p)     0.58414      -0.23062
    63    C    5  py     Ryd( 3p)     0.00124       0.51038
    64    C    5  pz     Val( 2p)     0.61313      -0.23342
    65    C    5  pz     Ryd( 3p)     0.00156       0.62470
    66    C    5  dxy    Ryd( 3d)     0.00029       2.11181
    67    C    5  dxz    Ryd( 3d)     0.00018       1.93395
    68    C    5  dyz    Ryd( 3d)     0.00028       2.13157
    69    C    5  dx2y2  Ryd( 3d)     0.00035       2.10113
    70    C    5  dz2    Ryd( 3d)     0.00041       2.23621

    71    C    6  S      Cor( 1S)     0.99944     -10.29570
    72    C    6  S      Val( 2S)     0.46636      -0.35966
    73    C    6  S      Ryd( 3S)     0.00109       0.71461
    74    C    6  px     Val( 2p)     0.46895      -0.23430
    75    C    6  px     Ryd( 3p)     0.00222       0.62414
    76    C    6  py     Val( 2p)     0.40824      -0.23057
    77    C    6  py     Ryd( 3p)     0.00420       0.51709
    78    C    6  pz     Val( 2p)     0.55157      -0.25583
    79    C    6  pz     Ryd( 3p)     0.00088       0.63413
    80    C    6  dxy    Ryd( 3d)     0.00055       2.07280
    81    C    6  dxz    Ryd( 3d)     0.00041       1.87369
    82    C    6  dyz    Ryd( 3d)     0.00093       2.02237
    83    C    6  dx2y2  Ryd( 3d)     0.00078       2.02819
    84    C    6  dz2    Ryd( 3d)     0.00074       2.22292

    85    C    7  S      Cor( 1S)     0.99953     -10.23013
    86    C    7  S      Val( 2S)     0.51228      -0.37453
    87    C    7  S      Ryd( 3S)     0.00095       0.77062
    88    C    7  px     Val( 2p)     0.46018      -0.22640
    89    C    7  px     Ryd( 3p)     0.00128       0.56132
    90    C    7  py     Val( 2p)     0.58272      -0.24287
    91    C    7  py     Ryd( 3p)     0.00127       0.49697
    92    C    7  pz     Val( 2p)     0.61399      -0.24573
    93    C    7  pz     Ryd( 3p)     0.00165       0.61202
    94    C    7  dxy    Ryd( 3d)     0.00029       2.09957
    95    C    7  dxz    Ryd( 3d)     0.00017       1.92112
    96    C    7  dyz    Ryd( 3d)     0.00028       2.12052
    97    C    7  dx2y2  Ryd( 3d)     0.00035       2.08623
    98    C    7  dz2    Ryd( 3d)     0.00041       2.22307

    99    C    8  S      Cor( 1S)     0.99956     -10.22022
   100    C    8  S      Val( 2S)     0.50648      -0.36076
   101    C    8  S      Ryd( 3S)     0.00103       0.77195
   102    C    8  px     Val( 2p)     0.48473      -0.21925
   103    C    8  px     Ryd( 3p)     0.00143       0.56200
   104    C    8  py     Val( 2p)     0.58424      -0.22919
   105    C    8  py     Ryd( 3p)     0.00118       0.50612
   106    C    8  pz     Val( 2p)     0.61184      -0.23228
   107    C    8  pz     Ryd( 3p)     0.00165       0.60397
   108    C    8  dxy    Ryd( 3d)     0.00031       2.09563
   109    C    8  dxz    Ryd( 3d)     0.00020       1.93583
   110    C    8  dyz    Ryd( 3d)     0.00028       2.09435
   111    C    8  dx2y2  Ryd( 3d)     0.00034       2.10821
   112    C    8  dz2    Ryd( 3d)     0.00041       2.25189

   113    C    9  S      Cor( 1S)     0.99955     -10.22774
   114    C    9  S      Val( 2S)     0.51833      -0.37624
   115    C    9  S      Ryd( 3S)     0.00069       0.75292
   116    C    9  px     Val( 2p)     0.47756      -0.22865
   117    C    9  px     Ryd( 3p)     0.00168       0.48842
   118    C    9  py     Val( 2p)     0.58272      -0.23522
   119    C    9  py     Ryd( 3p)     0.00087       0.47365
   120    C    9  pz     Val( 2p)     0.60977      -0.23752
   121    C    9  pz     Ryd( 3p)     0.00145       0.57439
   122    C    9  dxy    Ryd( 3d)     0.00031       2.07988
   123    C    9  dxz    Ryd( 3d)     0.00020       1.92494
   124    C    9  dyz    Ryd( 3d)     0.00027       2.08775
   125    C    9  dx2y2  Ryd( 3d)     0.00030       2.08623
   126    C    9  dz2    Ryd( 3d)     0.00043       2.24336

   127    C   10  S      Cor( 1S)     0.99953     -10.29305
   128    C   10  S      Val( 2S)     0.50553      -0.38224
   129    C   10  S      Ryd( 3S)     0.00103       0.67089
   130    C   10  px     Val( 2p)     0.39068      -0.21671
   131    C   10  px     Ryd( 3p)     0.00284       0.42415
   132    C   10  py     Val( 2p)     0.50144      -0.23223
   133    C   10  py     Ryd( 3p)     0.00075       0.45927
   134    C   10  pz     Val( 2p)     0.60160      -0.24782
   135    C   10  pz     Ryd( 3p)     0.00095       0.49616
   136    C   10  dxy    Ryd( 3d)     0.00078       2.05473
   137    C   10  dxz    Ryd( 3d)     0.00055       1.89997
   138    C   10  dyz    Ryd( 3d)     0.00042       2.04858
   139    C   10  dx2y2  Ryd( 3d)     0.00075       2.03998
   140    C   10  dz2    Ryd( 3d)     0.00065       2.21731

   141    O   11  S      Cor( 1S)     0.99988     -19.14878
   142    O   11  S      Val( 2S)     0.83897      -1.03425
   143    O   11  S      Ryd( 3S)     0.00044       1.38629
   144    O   11  px     Val( 2p)     0.74856      -0.46208
   145    O   11  px     Ryd( 3p)     0.00089       0.88451
   146    O   11  py     Val( 2p)     0.74529      -0.44526
   147    O   11  py     Ryd( 3p)     0.00100       0.89086
   148    O   11  pz     Val( 2p)     0.78366      -0.45311
   149    O   11  pz     Ryd( 3p)     0.00095       1.04244
   150    O   11  dxy    Ryd( 3d)     0.00052       2.73752
   151    O   11  dxz    Ryd( 3d)     0.00042       2.68673
   152    O   11  dyz    Ryd( 3d)     0.00026       2.68853
   153    O   11  dx2y2  Ryd( 3d)     0.00040       2.61889
   154    O   11  dz2    Ryd( 3d)     0.00073       3.15862

   155    O   12  S      Cor( 1S)     0.99988     -19.14133
   156    O   12  S      Val( 2S)     0.83761      -1.04271
   157    O   12  S      Ryd( 3S)     0.00059       1.25028
   158    O   12  px     Val( 2p)     0.74247      -0.44305
   159    O   12  px     Ryd( 3p)     0.00116       0.94313
   160    O   12  py     Val( 2p)     0.83236      -0.48742
   161    O   12  py     Ryd( 3p)     0.00057       0.91976
   162    O   12  pz     Val( 2p)     0.74114      -0.45451
   163    O   12  pz     Ryd( 3p)     0.00106       1.08863
   164    O   12  dxy    Ryd( 3d)     0.00045       2.58090
   165    O   12  dxz    Ryd( 3d)     0.00007       2.63500
   166    O   12  dyz    Ryd( 3d)     0.00056       2.88183
   167    O   12  dx2y2  Ryd( 3d)     0.00056       2.73980
   168    O   12  dz2    Ryd( 3d)     0.00053       3.11242

   169    H   13  S      Val( 1S)     0.38947      -0.01318
   170    H   13  S      Ryd( 2S)     0.00077       0.28327
   171    H   13  px     Ryd( 2p)     0.00008       1.67645
   172    H   13  py     Ryd( 2p)     0.00030       2.15877
   173    H   13  pz     Ryd( 2p)     0.00015       1.80574

   174    H   14  S      Val( 1S)     0.37107      -0.00113
   175    H   14  S      Ryd( 2S)     0.00057       0.27172
   176    H   14  px     Ryd( 2p)     0.00027       2.09128
   177    H   14  py     Ryd( 2p)     0.00014       1.82863
   178    H   14  pz     Ryd( 2p)     0.00011       1.72485

   179    H   15  S      Val( 1S)     0.39056      -0.01399
   180    H   15  S      Ryd( 2S)     0.00079       0.28318
   181    H   15  px     Ryd( 2p)     0.00007       1.67420
   182    H   15  py     Ryd( 2p)     0.00010       1.69741
   183    H   15  pz     Ryd( 2p)     0.00034       2.26915

   184    H   16  S      Val( 1S)     0.38785      -0.01713
   185    H   16  S      Ryd( 2S)     0.00130       0.28133
   186    H   16  px     Ryd( 2p)     0.00006       1.72103
   187    H   16  py     Ryd( 2p)     0.00010       1.72298
   188    H   16  pz     Ryd( 2p)     0.00035       2.25889

   189    H   17  S      Val( 1S)     0.38676      -0.01793
   190    H   17  S      Ryd( 2S)     0.00131       0.28090
   191    H   17  px     Ryd( 2p)     0.00006       1.71693
   192    H   17  py     Ryd( 2p)     0.00031       2.15862
   193    H   17  pz     Ryd( 2p)     0.00014       1.82270

   194    H   18  S      Val( 1S)     0.38799      -0.03506
   195    H   18  S      Ryd( 2S)     0.00140       0.28074
   196    H   18  px     Ryd( 2p)     0.00006       1.74711
   197    H   18  py     Ryd( 2p)     0.00010       1.72614
   198    H   18  pz     Ryd( 2p)     0.00035       2.24765

   199    H   19  S      Val( 1S)     0.38379      -0.03247
   200    H   19  S      Ryd( 2S)     0.00139       0.27966
   201    H   19  px     Ryd( 2p)     0.00006       1.74747
   202    H   19  py     Ryd( 2p)     0.00031       2.14865
   203    H   19  pz     Ryd( 2p)     0.00015       1.82427

   204    H   20  S      Val( 1S)     0.38332      -0.04304
   205    H   20  S      Ryd( 2S)     0.00132       0.27384
   206    H   20  px     Ryd( 2p)     0.00006       1.75820
   207    H   20  py     Ryd( 2p)     0.00010       1.72379
   208    H   20  pz     Ryd( 2p)     0.00035       2.23894

   209    H   21  S      Val( 1S)     0.38365      -0.04202
   210    H   21  S      Ryd( 2S)     0.00175       0.27957
   211    H   21  px     Ryd( 2p)     0.00007       1.74686
   212    H   21  py     Ryd( 2p)     0.00032       2.14707
   213    H   21  pz     Ryd( 2p)     0.00014       1.83040

   214    H   22  S      Val( 1S)     0.37446      -0.06027
   215    H   22  S      Ryd( 2S)     0.00117       0.25618
   216    H   22  px     Ryd( 2p)     0.00005       1.73773
   217    H   22  py     Ryd( 2p)     0.00031       2.09922
   218    H   22  pz     Ryd( 2p)     0.00016       1.83209

   219    H   23  S      Val( 1S)     0.38607      -0.07554
   220    H   23  S      Ryd( 2S)     0.00163       0.25964
   221    H   23  px     Ryd( 2p)     0.00006       1.73255
   222    H   23  py     Ryd( 2p)     0.00012       1.72698
   223    H   23  pz     Ryd( 2p)     0.00035       2.20014

   224    H   24  S      Val( 1S)     0.38083      -0.06674
   225    H   24  S      Ryd( 2S)     0.00167       0.22785
   226    H   24  px     Ryd( 2p)     0.00005       1.79347
   227    H   24  py     Ryd( 2p)     0.00006       1.75908
   228    H   24  pz     Ryd( 2p)     0.00039       2.20321

   229    H   25  S      Val( 1S)     0.37235      -0.06949
   230    H   25  S      Ryd( 2S)     0.00110       0.24493
   231    H   25  px     Ryd( 2p)     0.00005       1.72439
   232    H   25  py     Ryd( 2p)     0.00031       2.08667
   233    H   25  pz     Ryd( 2p)     0.00016       1.82117

   234    H   26  S      Val( 1S)     0.38541      -0.08605
   235    H   26  S      Ryd( 2S)     0.00161       0.24712
   236    H   26  px     Ryd( 2p)     0.00006       1.71963
   237    H   26  py     Ryd( 2p)     0.00012       1.71627
   238    H   26  pz     Ryd( 2p)     0.00035       2.18835

   239    H   27  S      Val( 1S)     0.38138      -0.06514
   240    H   27  S      Ryd( 2S)     0.00130       0.25055
   241    H   27  px     Ryd( 2p)     0.00006       1.72217
   242    H   27  py     Ryd( 2p)     0.00010       1.69687
   243    H   27  pz     Ryd( 2p)     0.00036       2.21397

   244    H   28  S      Val( 1S)     0.38208      -0.06525
   245    H   28  S      Ryd( 2S)     0.00198       0.25507
   246    H   28  px     Ryd( 2p)     0.00007       1.70990
   247    H   28  py     Ryd( 2p)     0.00032       2.12035
   248    H   28  pz     Ryd( 2p)     0.00014       1.80568

   249    H   29  S      Val( 1S)     0.37203      -0.06061
   250    H   29  S      Ryd( 2S)     0.00159       0.23237
   251    H   29  px     Ryd( 2p)     0.00005       1.69063
   252    H   29  py     Ryd( 2p)     0.00032       2.10446
   253    H   29  pz     Ryd( 2p)     0.00014       1.78155

   254    H   30  S      Val( 1S)     0.38735      -0.08235
   255    H   30  S      Ryd( 2S)     0.00167       0.23541
   256    H   30  px     Ryd( 2p)     0.00007       1.68463
   257    H   30  py     Ryd( 2p)     0.00011       1.67536
   258    H   30  pz     Ryd( 2p)     0.00036       2.19876

   259    H   31  S      Val( 1S)     0.37021      -0.08294
   260    H   31  S      Ryd( 2S)     0.00112       0.22173
   261    H   31  px     Ryd( 2p)     0.00010       1.61862
   262    H   31  py     Ryd( 2p)     0.00034       2.08071
   263    H   31  pz     Ryd( 2p)     0.00013       1.75322

   264    H   32  S      Val( 1S)     0.38689      -0.06844
   265    H   32  S      Ryd( 2S)     0.00105       0.22157
   266    H   32  px     Ryd( 2p)     0.00005       1.61997
   267    H   32  py     Ryd( 2p)     0.00009       1.67476
   268    H   32  pz     Ryd( 2p)     0.00041       2.20285

   269    H   33  S      Val( 1S)     0.26193      -0.05280
   270    H   33  S      Ryd( 2S)     0.00070       0.27588
   271    H   33  px     Ryd( 2p)     0.00059       1.55448
   272    H   33  py     Ryd( 2p)     0.00064       1.54763
   273    H   33  pz     Ryd( 2p)     0.00102       2.26086

   274    H   34  S      Val( 1S)     0.26341      -0.06355
   275    H   34  S      Ryd( 2S)     0.00083       0.29430
   276    H   34  px     Ryd( 2p)     0.00063       1.50278
   277    H   34  py     Ryd( 2p)     0.00054       1.64695
   278    H   34  pz     Ryd( 2p)     0.00117       2.26513


 Summary of Natural Population Analysis:                  
                                                          
                                       Natural Population 
                Natural  -----------------------------------------------
    Atom  No    Charge         Core      Valence    Rydberg      Total
 -----------------------------------------------------------------------
      C    1   -0.29713      0.99962     2.29339    0.00413     3.29713
      C    2   -0.18877      0.99956     2.18361    0.00560     3.18877
      C    3   -0.18491      0.99956     2.17895    0.00641     3.18491
      C    4   -0.18508      0.99956     2.17868    0.00684     3.18508
      C    5   -0.17417      0.99954     2.16805    0.00659     3.17417
      C    6    0.09363      0.99944     1.89512    0.01181     2.90637
      C    7   -0.17536      0.99953     2.16917    0.00665     3.17536
      C    8   -0.19368      0.99956     2.18729    0.00684     3.19368
      C    9   -0.19413      0.99955     2.18838    0.00620     3.19413
      C   10   -0.00749      0.99953     1.99925    0.00871     3.00749
      O   11   -0.12196      0.99988     3.11648    0.00560     4.12196
      O   12   -0.15902      0.99988     3.15358    0.00556     4.15902
      H   13    0.10924      0.00000     0.38947    0.00129     0.39076
      H   14    0.12785      0.00000     0.37107    0.00108     0.37215
      H   15    0.10813      0.00000     0.39056    0.00130     0.39187
      H   16    0.11034      0.00000     0.38785    0.00181     0.38966
      H   17    0.11141      0.00000     0.38676    0.00182     0.38859
      H   18    0.11010      0.00000     0.38799    0.00191     0.38990
      H   19    0.11431      0.00000     0.38379    0.00190     0.38569
      H   20    0.11484      0.00000     0.38332    0.00184     0.38516
      H   21    0.11408      0.00000     0.38365    0.00227     0.38592
      H   22    0.12384      0.00000     0.37446    0.00170     0.37616
      H   23    0.11177      0.00000     0.38607    0.00216     0.38823
      H   24    0.11699      0.00000     0.38083    0.00218     0.38301
      H   25    0.12602      0.00000     0.37235    0.00163     0.37398
      H   26    0.11245      0.00000     0.38541    0.00214     0.38755
      H   27    0.11681      0.00000     0.38138    0.00181     0.38319
      H   28    0.11540      0.00000     0.38208    0.00251     0.38460
      H   29    0.12586      0.00000     0.37203    0.00210     0.37414
      H   30    0.11045      0.00000     0.38735    0.00220     0.38955
      H   31    0.12810      0.00000     0.37021    0.00168     0.37190
      H   32    0.11153      0.00000     0.38689    0.00159     0.38847
      H   33    0.23513      0.00000     0.26193    0.00294     0.26487
      H   34    0.23343      0.00000     0.26341    0.00316     0.26657
 =======================================================================
   * Total *    1.00000     11.99521    35.88081    0.12398    48.00000

                                 Natural Population      
 --------------------------------------------------------
   Core                      11.99521 ( 99.9601% of  12)
   Valence                   35.88081 ( 99.6689% of  36)
   Natural Minimal Basis     47.87602 ( 99.7417% of  48)
   Natural Rydberg Basis      0.12398 (  0.2583% of  48)
 --------------------------------------------------------

    Atom  No          Natural Electron Configuration
 ----------------------------------------------------------------------------
      C    1      [core]2S( 0.55)2p( 1.75)
      C    2      [core]2S( 0.51)2p( 1.67)
      C    3      [core]2S( 0.51)2p( 1.67)
      C    4      [core]2S( 0.51)2p( 1.67)
      C    5      [core]2S( 0.51)2p( 1.66)
      C    6      [core]2S( 0.47)2p( 1.43)3p( 0.01)
      C    7      [core]2S( 0.51)2p( 1.66)
      C    8      [core]2S( 0.51)2p( 1.68)
      C    9      [core]2S( 0.52)2p( 1.67)
      C   10      [core]2S( 0.51)2p( 1.49)
      O   11      [core]2S( 0.84)2p( 2.28)
      O   12      [core]2S( 0.84)2p( 2.32)
      H   13            1S( 0.39)
      H   14            1S( 0.37)
      H   15            1S( 0.39)
      H   16            1S( 0.39)
      H   17            1S( 0.39)
      H   18            1S( 0.39)
      H   19            1S( 0.38)
      H   20            1S( 0.38)
      H   21            1S( 0.38)
      H   22            1S( 0.37)
      H   23            1S( 0.39)
      H   24            1S( 0.38)
      H   25            1S( 0.37)
      H   26            1S( 0.39)
      H   27            1S( 0.38)
      H   28            1S( 0.38)
      H   29            1S( 0.37)
      H   30            1S( 0.39)
      H   31            1S( 0.37)
      H   32            1S( 0.39)
      H   33            1S( 0.26)
      H   34            1S( 0.26)


 NATURAL BOND ORBITAL ANALYSIS, beta spin orbitals:

                       Occupancies       Lewis Structure    Low   High
           Occ.    -------------------  -----------------   occ   occ
  Cycle   Thresh.   Lewis   Non-Lewis     CR  BD  3C  LP    (L)   (NL)   Dev
 =============================================================================
   1(1)    0.90    47.14385   0.85615     12  34   0   2     0      0    0.02
 -----------------------------------------------------------------------------

 Structure accepted: No low occupancy Lewis orbitals

 --------------------------------------------------------
   Core                     11.99520 ( 99.960% of  12)
   Valence Lewis            35.14864 ( 97.635% of  36)
  ==================       ============================
   Total Lewis              47.14385 ( 98.216% of  48)
  -----------------------------------------------------
   Valence non-Lewis         0.76543 (  1.595% of  48)
   Rydberg non-Lewis         0.09072 (  0.189% of  48)
  ==================       ============================
   Total non-Lewis           0.85615 (  1.784% of  48)
 --------------------------------------------------------


       (Occupancy)   Bond orbital/ Coefficients/ Hybrids
 ---------------------------------------------------------------------------------
     1. (0.97793) BD ( 1) C   1 - C   2  
                ( 48.70%)   0.6979* C   1 s( 29.85%)p 2.35( 70.11%)d 0.00(  0.04%)
                                            0.0006  0.5463  0.0073  0.6949 -0.0018
                                            0.4142  0.0114 -0.2156 -0.0060  0.0140
                                           -0.0074 -0.0043  0.0095 -0.0088
                ( 51.30%)   0.7162* C   2 s( 28.30%)p 2.53( 71.66%)d 0.00(  0.04%)
                                           -0.0000  0.5318  0.0133 -0.7031 -0.0115
                                           -0.4189  0.0114  0.2159 -0.0051  0.0146
                                           -0.0074 -0.0055  0.0066 -0.0079
     2. (0.99334) BD ( 1) C   1 - H  13  
                ( 61.01%)   0.7811* C   1 s( 23.33%)p 3.29( 76.63%)d 0.00(  0.04%)
                                           -0.0001 -0.4829  0.0041  0.0438  0.0173
                                            0.7742  0.0008  0.4059 -0.0058 -0.0003
                                           -0.0006 -0.0147  0.0138  0.0035
                ( 38.99%)   0.6244* H  13 s( 99.92%)p 0.00(  0.08%)
                                           -0.9996  0.0017 -0.0039 -0.0254 -0.0126
     3. (0.97087) BD ( 1) C   1 - H  14  
                ( 61.90%)   0.7868* C   1 s( 23.45%)p 3.26( 76.51%)d 0.00(  0.04%)
                                           -0.0002  0.4843  0.0020 -0.7168 -0.0024
                                            0.4539 -0.0124 -0.2123  0.0062 -0.0151
                                            0.0072 -0.0047  0.0052 -0.0077
                ( 38.10%)   0.6172* H  14 s( 99.91%)p 0.00(  0.09%)
                                            0.9996 -0.0010  0.0253 -0.0133  0.0061
     4. (0.99419) BD ( 1) C   1 - H  15  
                ( 60.94%)   0.7806* C   1 s( 23.35%)p 3.28( 76.61%)d 0.00(  0.04%)
                                            0.0000  0.4832 -0.0042 -0.0233 -0.0176
                                           -0.1490 -0.0048  0.8620 -0.0025 -0.0004
                                            0.0001 -0.0058 -0.0006  0.0197
                ( 39.06%)   0.6250* H  15 s( 99.92%)p 0.00(  0.08%)
                                            0.9996 -0.0017  0.0034  0.0054 -0.0278
     5. (0.94833) BD ( 1) C   2 - C   3  
                ( 48.71%)   0.6979* C   2 s( 28.11%)p 2.56( 71.85%)d 0.00(  0.04%)
                                            0.0006  0.5301  0.0073  0.7105  0.0023
                                           -0.4192 -0.0021  0.1948 -0.0007 -0.0149
                                            0.0065 -0.0040  0.0083 -0.0095
                ( 51.29%)   0.7162* C   3 s( 28.87%)p 2.46( 71.09%)d 0.00(  0.04%)
                                            0.0001  0.5372  0.0077 -0.7030  0.0005
                                            0.4192 -0.0038 -0.2024  0.0026 -0.0139
                                            0.0068 -0.0044  0.0057 -0.0085
     6. (0.98872) BD ( 1) C   2 - H  16  
                ( 61.27%)   0.7827* C   2 s( 21.77%)p 3.59( 78.18%)d 0.00(  0.05%)
                                            0.0001 -0.4665  0.0088  0.0122  0.0094
                                           -0.1650 -0.0109  0.8684 -0.0078 -0.0003
                                            0.0009  0.0060  0.0009 -0.0203
                ( 38.73%)   0.6223* H  16 s( 99.92%)p 0.00(  0.08%)
                                           -0.9996  0.0039 -0.0021  0.0068 -0.0282
     7. (0.98555) BD ( 1) C   2 - H  17  
                ( 61.25%)   0.7826* C   2 s( 21.83%)p 3.58( 78.13%)d 0.00(  0.05%)
                                           -0.0002  0.4671 -0.0092  0.0069 -0.0102
                                            0.7878  0.0006  0.4004 -0.0131  0.0017
                                            0.0010  0.0151 -0.0145 -0.0033
                ( 38.75%)   0.6225* H  17 s( 99.91%)p 0.00(  0.09%)
                                            0.9996 -0.0040  0.0019 -0.0266 -0.0117
     8. (0.95949) BD ( 1) C   3 - C   4  
                ( 48.98%)   0.6999* C   3 s( 27.65%)p 2.61( 72.30%)d 0.00(  0.05%)
                                            0.0003  0.5257  0.0120  0.7108  0.0015
                                            0.4174  0.0002 -0.2089 -0.0017  0.0145
                                           -0.0076 -0.0049  0.0092 -0.0087
                ( 51.02%)   0.7143* C   4 s( 28.97%)p 2.45( 70.99%)d 0.00(  0.04%)
                                            0.0002  0.5382  0.0081 -0.6969 -0.0012
                                           -0.4258  0.0027  0.2073 -0.0008  0.0139
                                           -0.0070 -0.0057  0.0059 -0.0078
     9. (0.98807) BD ( 1) C   3 - H  18  
                ( 61.26%)   0.7827* C   3 s( 21.85%)p 3.58( 78.11%)d 0.00(  0.05%)
                                           -0.0002  0.4673 -0.0083  0.0076 -0.0051
                                           -0.1667 -0.0109  0.8678 -0.0052 -0.0000
                                            0.0016 -0.0064 -0.0009  0.0202
                ( 38.74%)   0.6224* H  18 s( 99.92%)p 0.00(  0.08%)
                                            0.9996 -0.0043  0.0018  0.0067 -0.0283
    10. (0.98303) BD ( 1) C   3 - H  19  
                ( 61.49%)   0.7841* C   3 s( 21.66%)p 3.62( 78.30%)d 0.00(  0.04%)
                                            0.0001 -0.4653  0.0077 -0.0011  0.0032
                                            0.7882  0.0028  0.4019 -0.0116  0.0008
                                            0.0004 -0.0149  0.0143  0.0035
                ( 38.51%)   0.6206* H  19 s( 99.91%)p 0.00(  0.09%)
                                           -0.9996  0.0045 -0.0017 -0.0265 -0.0123
    11. (0.95312) BD ( 1) C   4 - C   5  
                ( 48.45%)   0.6961* C   4 s( 27.67%)p 2.61( 72.29%)d 0.00(  0.05%)
                                            0.0002  0.5258  0.0135  0.7168  0.0043
                                           -0.4104 -0.0004  0.2016 -0.0004 -0.0145
                                            0.0075 -0.0041  0.0093 -0.0096
                ( 51.55%)   0.7180* C   5 s( 28.93%)p 2.46( 71.03%)d 0.00(  0.04%)
                                           -0.0001  0.5379  0.0059 -0.7001  0.0004
                                            0.4274 -0.0034 -0.1936  0.0030 -0.0142
                                            0.0055 -0.0047  0.0054 -0.0086
    12. (0.98652) BD ( 1) C   4 - H  20  
                ( 61.66%)   0.7852* C   4 s( 21.80%)p 3.58( 78.15%)d 0.00(  0.04%)
                                            0.0001 -0.4669  0.0080  0.0012  0.0036
                                           -0.1693 -0.0115  0.8676 -0.0061 -0.0002
                                            0.0014  0.0061  0.0007 -0.0200
                ( 38.34%)   0.6192* H  20 s( 99.91%)p 0.00(  0.09%)
                                           -0.9996  0.0044 -0.0020  0.0069 -0.0285
    13. (0.98492) BD ( 1) C   4 - H  21  
                ( 61.59%)   0.7848* C   4 s( 21.59%)p 3.63( 78.37%)d 0.00(  0.04%)
                                           -0.0001  0.4645 -0.0090 -0.0027 -0.0068
                                            0.7878  0.0036  0.4036 -0.0137  0.0021
                                            0.0014  0.0152 -0.0142 -0.0030
                ( 38.41%)   0.6197* H  21 s( 99.91%)p 0.00(  0.09%)
                                            0.9996 -0.0043  0.0016 -0.0271 -0.0114
    14. (0.91331) BD ( 1) C   5 - C   6  
                ( 48.03%)   0.6931* C   5 s( 27.42%)p 2.65( 72.54%)d 0.00(  0.04%)
                                            0.0007  0.5235  0.0121  0.7132  0.0054
                                            0.4375 -0.0032 -0.1591 -0.0027  0.0160
                                           -0.0038 -0.0030  0.0077 -0.0101
                ( 51.97%)   0.7209* C   6 s( 29.15%)p 2.43( 70.82%)d 0.00(  0.03%)
                                           -0.0000  0.5399 -0.0011 -0.7088  0.0116
                                           -0.4101  0.0018  0.1931 -0.0101  0.0085
                                           -0.0101 -0.0056  0.0082 -0.0081
    15. (0.98464) BD ( 1) C   5 - H  22  
                ( 62.43%)   0.7901* C   5 s( 22.59%)p 3.43( 77.37%)d 0.00(  0.04%)
                                            0.0002 -0.4753  0.0046 -0.0211  0.0064
                                            0.7620  0.0030  0.4386 -0.0125  0.0031
                                            0.0026 -0.0154  0.0132  0.0017
                ( 37.57%)   0.6130* H  22 s( 99.91%)p 0.00(  0.09%)
                                           -0.9995  0.0032 -0.0015 -0.0270 -0.0133
    16. (0.98746) BD ( 1) C   5 - H  23  
                ( 61.48%)   0.7841* C   5 s( 21.07%)p 3.74( 78.88%)d 0.00(  0.05%)
                                           -0.0002  0.4590 -0.0099 -0.0147 -0.0071
                                           -0.2107 -0.0172  0.8624 -0.0064 -0.0002
                                            0.0021 -0.0071 -0.0017  0.0202
                ( 38.52%)   0.6206* H  23 s( 99.91%)p 0.00(  0.09%)
                                            0.9995 -0.0050  0.0028  0.0097 -0.0280
    17. (0.91255) BD ( 1) C   6 - C   7  
                ( 51.19%)   0.7155* C   6 s( 29.09%)p 2.44( 70.87%)d 0.00(  0.04%)
                                           -0.0001  0.5394  0.0006  0.7049 -0.0108
                                           -0.4179  0.0004  0.1923 -0.0095 -0.0089
                                            0.0102 -0.0055  0.0087 -0.0082
                ( 48.81%)   0.6986* C   7 s( 27.73%)p 2.60( 72.23%)d 0.00(  0.04%)
                                            0.0008  0.5265  0.0096 -0.7072 -0.0039
                                            0.4427 -0.0054 -0.1614 -0.0023 -0.0156
                                            0.0039 -0.0031  0.0064 -0.0099
    18. (0.99635) BD ( 1) C   6 - O  12  
                ( 31.46%)   0.5609* C   6 s( 18.73%)p 4.32( 80.96%)d 0.02(  0.31%)
                                           -0.0001  0.4323  0.0205  0.0047 -0.0002
                                            0.7745  0.0473  0.4556 -0.0002  0.0007
                                            0.0005  0.0435 -0.0346 -0.0053
                ( 68.54%)   0.8279* O  12 s( 34.18%)p 1.92( 65.75%)d 0.00(  0.07%)
                                           -0.0001  0.5846 -0.0023 -0.0052  0.0002
                                           -0.7137  0.0077 -0.3848 -0.0058  0.0004
                                           -0.0002  0.0094 -0.0238 -0.0086
    19. (0.98303) BD ( 1) C   6 - H  24  
                ( 62.15%)   0.7884* C   6 s( 22.99%)p 3.35( 76.96%)d 0.00(  0.05%)
                                            0.0004 -0.4794  0.0098 -0.0010  0.0018
                                           -0.2305 -0.0117  0.8462 -0.0127  0.0000
                                            0.0008  0.0120  0.0001 -0.0193
                ( 37.85%)   0.6152* H  24 s( 99.90%)p 0.00(  0.10%)
                                           -0.9995  0.0070 -0.0006  0.0071 -0.0305
    20. (0.95761) BD ( 1) C   7 - C   8  
                ( 50.51%)   0.7107* C   7 s( 28.51%)p 2.51( 71.45%)d 0.00(  0.04%)
                                           -0.0001  0.5339  0.0089  0.7061  0.0016
                                            0.4226 -0.0016 -0.1932  0.0015  0.0143
                                           -0.0058 -0.0047  0.0066 -0.0089
                ( 49.49%)   0.7035* C   8 s( 28.43%)p 2.52( 71.53%)d 0.00(  0.04%)
                                            0.0003  0.5331  0.0104 -0.7107 -0.0016
                                           -0.4138  0.0010  0.1976 -0.0012  0.0139
                                           -0.0071 -0.0047  0.0080 -0.0093
    21. (0.98404) BD ( 1) C   7 - H  25  
                ( 62.60%)   0.7912* C   7 s( 22.52%)p 3.44( 77.44%)d 0.00(  0.04%)
                                            0.0003 -0.4745  0.0048  0.0233 -0.0035
                                            0.7615  0.0025  0.4402 -0.0130 -0.0024
                                           -0.0021 -0.0154  0.0131  0.0016
                ( 37.40%)   0.6115* H  25 s( 99.91%)p 0.00(  0.09%)
                                           -0.9995  0.0030  0.0001 -0.0271 -0.0135
    22. (0.98781) BD ( 1) C   7 - H  26  
                ( 61.55%)   0.7845* C   7 s( 21.25%)p 3.70( 78.71%)d 0.00(  0.05%)
                                           -0.0002  0.4608 -0.0099  0.0139  0.0033
                                           -0.2113 -0.0171  0.8613 -0.0067  0.0002
                                           -0.0012 -0.0070 -0.0016  0.0202
                ( 38.45%)   0.6201* H  26 s( 99.91%)p 0.00(  0.09%)
                                            0.9995 -0.0048 -0.0011  0.0098 -0.0280
    23. (0.96538) BD ( 1) C   8 - C   9  
                ( 49.54%)   0.7038* C   8 s( 28.18%)p 2.55( 71.78%)d 0.00(  0.04%)
                                            0.0002  0.5307  0.0124  0.7031  0.0036
                                           -0.4245 -0.0000  0.2078 -0.0000 -0.0145
                                            0.0073 -0.0053  0.0075 -0.0087
                ( 50.46%)   0.7104* C   9 s( 28.81%)p 2.47( 71.15%)d 0.00(  0.04%)
                                            0.0001  0.5367  0.0069 -0.6966  0.0043
                                            0.4268 -0.0021 -0.2098 -0.0003 -0.0143
                                            0.0063 -0.0061  0.0059 -0.0080
    24. (0.98802) BD ( 1) C   8 - H  27  
                ( 61.90%)   0.7868* C   8 s( 21.76%)p 3.59( 78.20%)d 0.00(  0.04%)
                                            0.0001 -0.4664  0.0086 -0.0084 -0.0003
                                           -0.1717 -0.0113  0.8673 -0.0062  0.0002
                                            0.0001  0.0061  0.0005 -0.0198
                ( 38.10%)   0.6173* H  27 s( 99.91%)p 0.00(  0.09%)
                                           -0.9996  0.0042  0.0005  0.0071 -0.0287
    25. (0.98758) BD ( 1) C   8 - H  28  
                ( 61.86%)   0.7865* C   8 s( 21.66%)p 3.61( 78.29%)d 0.00(  0.04%)
                                           -0.0001  0.4653 -0.0090  0.0038  0.0019
                                            0.7862  0.0039  0.4058 -0.0139 -0.0007
                                           -0.0004  0.0155 -0.0137 -0.0029
                ( 38.14%)   0.6175* H  28 s( 99.91%)p 0.00(  0.09%)
                                            0.9995 -0.0051  0.0006 -0.0274 -0.0114
    26. (0.93223) BD ( 1) C   9 - C  10  
                ( 50.10%)   0.7078* C   9 s( 26.84%)p 2.72( 73.12%)d 0.00(  0.04%)
                                            0.0004  0.5179  0.0127  0.7168  0.0084
                                            0.4290 -0.0048 -0.1824  0.0036  0.0155
                                           -0.0052 -0.0036  0.0066 -0.0100
                ( 49.90%)   0.7064* C  10 s( 32.58%)p 2.07( 67.39%)d 0.00(  0.03%)
                                            0.0007  0.5708 -0.0003 -0.6697  0.0105
                                           -0.4241  0.0015  0.2131 -0.0027  0.0126
                                           -0.0084 -0.0056  0.0021 -0.0086
    27. (0.98025) BD ( 1) C   9 - H  29  
                ( 62.53%)   0.7907* C   9 s( 22.76%)p 3.39( 77.20%)d 0.00(  0.04%)
                                            0.0002 -0.4771  0.0073 -0.0155 -0.0043
                                            0.7763  0.0026  0.4109 -0.0137  0.0016
                                            0.0013 -0.0149  0.0129  0.0031
                ( 37.47%)   0.6122* H  29 s( 99.91%)p 0.00(  0.09%)
                                           -0.9995  0.0062  0.0006 -0.0274 -0.0128
    28. (0.98830) BD ( 1) C   9 - H  30  
                ( 61.34%)   0.7832* C   9 s( 21.60%)p 3.63( 78.36%)d 0.00(  0.05%)
                                           -0.0001  0.4646 -0.0092 -0.0102 -0.0010
                                           -0.1742 -0.0119  0.8677 -0.0076 -0.0003
                                            0.0010 -0.0056  0.0000  0.0205
                ( 38.66%)   0.6218* H  30 s( 99.91%)p 0.00(  0.09%)
                                            0.9996 -0.0045  0.0015  0.0077 -0.0286
    29. (0.99753) BD ( 1) C  10 - O  11  
                ( 31.92%)   0.5650* C  10 s( 20.95%)p 3.76( 78.78%)d 0.01(  0.26%)
                                            0.0001  0.4558  0.0425  0.7374  0.0437
                                           -0.4409 -0.0122  0.2184 -0.0060 -0.0365
                                            0.0197 -0.0115  0.0193 -0.0197
                ( 68.08%)   0.8251* O  11 s( 33.25%)p 2.00( 66.66%)d 0.00(  0.08%)
                                           -0.0001  0.5766  0.0072 -0.6521  0.0080
                                            0.4671  0.0003 -0.1520 -0.0089 -0.0238
                                           -0.0024  0.0007  0.0130 -0.0097
    30. (0.95263) BD ( 1) C  10 - H  31  
                ( 61.96%)   0.7872* C  10 s( 22.49%)p 3.45( 77.47%)d 0.00(  0.04%)
                                           -0.0006  0.4739 -0.0171  0.0469  0.0101
                                            0.7734 -0.0025  0.4171 -0.0167  0.0032
                                           -0.0003  0.0171 -0.0117 -0.0001
                ( 38.04%)   0.6167* H  31 s( 99.90%)p 0.00(  0.10%)
                                            0.9995 -0.0066 -0.0016 -0.0290 -0.0106
    31. (0.98966) BD ( 1) C  10 - H  32  
                ( 61.50%)   0.7842* C  10 s( 24.01%)p 3.16( 75.94%)d 0.00(  0.05%)
                                            0.0002 -0.4900  0.0047 -0.0452 -0.0191
                                           -0.1584 -0.0016  0.8554 -0.0146 -0.0021
                                            0.0023  0.0044  0.0016 -0.0214
                ( 38.50%)   0.6205* H  32 s( 99.90%)p 0.00(  0.10%)
                                           -0.9995  0.0045  0.0019  0.0075 -0.0299
    32. (0.97471) BD ( 1) O  11 - O  12  
                ( 46.83%)   0.6843* O  11 s(  0.08%)p99.99( 99.86%)d 0.70(  0.06%)
                                           -0.0000 -0.0289 -0.0042 -0.5767  0.0183
                                           -0.8073  0.0248 -0.1156  0.0037  0.0099
                                           -0.0071 -0.0133  0.0157 -0.0052
                ( 53.17%)   0.7292* O  12 s(  0.00%)p 1.00( 99.94%)d 0.00(  0.06%)
                                            0.0000 -0.0025  0.0002  0.9988 -0.0293
                                           -0.0213 -0.0000  0.0222 -0.0007 -0.0213
                                            0.0101 -0.0008 -0.0008  0.0001
    33. (0.99508) BD ( 1) O  11 - H  33  
                ( 73.88%)   0.8596* O  11 s( 20.24%)p 3.94( 79.66%)d 0.00(  0.10%)
                                            0.0001  0.4496  0.0162  0.0620  0.0231
                                           -0.1850 -0.0185  0.8700  0.0272 -0.0014
                                           -0.0107 -0.0034  0.0019  0.0291
                ( 26.12%)   0.5110* H  33 s( 99.60%)p 0.00(  0.40%)
                                            0.9980 -0.0036 -0.0061  0.0162 -0.0604
    34. (0.99489) BD ( 1) O  12 - H  34  
                ( 73.80%)   0.8591* O  12 s( 20.12%)p 3.97( 79.79%)d 0.00(  0.09%)
                                            0.0002  0.4482  0.0166 -0.0209 -0.0007
                                           -0.1105  0.0170  0.8853  0.0345  0.0006
                                           -0.0010 -0.0205 -0.0048  0.0214
                ( 26.20%)   0.5119* H  34 s( 99.56%)p 0.00(  0.44%)
                                            0.9978 -0.0050  0.0025  0.0038 -0.0661
    35. (0.99962) CR ( 1) C   1           s(100.00%)p 0.00(  0.00%)
                                            1.0000 -0.0002 -0.0000 -0.0006  0.0000
                                           -0.0001 -0.0000  0.0001  0.0000 -0.0000
                                            0.0000  0.0000 -0.0000  0.0000
    36. (0.99956) CR ( 1) C   2           s(100.00%)p 0.00(  0.00%)
                                            1.0000 -0.0001 -0.0000 -0.0004 -0.0000
                                            0.0004  0.0000 -0.0001 -0.0000  0.0000
                                           -0.0000  0.0000 -0.0000  0.0000
    37. (0.99956) CR ( 1) C   3           s(100.00%)p 0.00(  0.00%)
                                            1.0000 -0.0001 -0.0000 -0.0001 -0.0000
                                           -0.0003 -0.0000  0.0002  0.0000 -0.0000
                                            0.0000  0.0000 -0.0000  0.0000
    38. (0.99956) CR ( 1) C   4           s(100.00%)p 0.00(  0.00%)
                                            1.0000 -0.0001 -0.0000 -0.0000 -0.0000
                                            0.0003  0.0000 -0.0002 -0.0000  0.0000
                                           -0.0000  0.0000 -0.0000  0.0000
    39. (0.99953) CR ( 1) C   5           s(100.00%)p 0.00(  0.00%)
                                            1.0000 -0.0001 -0.0000 -0.0006 -0.0000
                                           -0.0005 -0.0000  0.0002  0.0000 -0.0000
                                            0.0000  0.0000 -0.0000  0.0000
    40. (0.99944) CR ( 1) C   6           s(100.00%)p 0.00(  0.00%)
                                            1.0000  0.0003 -0.0000  0.0001 -0.0000
                                            0.0001  0.0000 -0.0003  0.0000 -0.0000
                                            0.0000 -0.0000 -0.0000  0.0000
    41. (0.99953) CR ( 1) C   7           s(100.00%)p 0.00(  0.00%)
                                            1.0000 -0.0001 -0.0000  0.0006  0.0000
                                           -0.0005 -0.0000  0.0002  0.0000  0.0000
                                           -0.0000  0.0000 -0.0000  0.0000
    42. (0.99956) CR ( 1) C   8           s(100.00%)p 0.00(  0.00%)
                                            1.0000 -0.0001 -0.0000  0.0001  0.0000
                                            0.0003  0.0000 -0.0002 -0.0000 -0.0000
                                            0.0000  0.0000 -0.0000  0.0000
    43. (0.99955) CR ( 1) C   9           s(100.00%)p 0.00(  0.00%)
                                            1.0000 -0.0001 -0.0000 -0.0002 -0.0000
                                           -0.0004  0.0000  0.0001  0.0000 -0.0000
                                            0.0000  0.0000 -0.0000  0.0000
    44. (0.99953) CR ( 1) C  10           s(100.00%)p 0.00(  0.00%)
                                            1.0000 -0.0000 -0.0000  0.0005 -0.0000
                                            0.0008 -0.0000 -0.0001 -0.0000 -0.0000
                                            0.0000  0.0000 -0.0000  0.0000
    45. (0.99988) CR ( 1) O  11           s(100.00%)p 0.00(  0.00%)
                                            1.0000 -0.0001 -0.0000 -0.0001 -0.0000
                                            0.0001  0.0000 -0.0001 -0.0000 -0.0000
                                            0.0000  0.0000  0.0000 -0.0000
    46. (0.99988) CR ( 1) O  12           s(100.00%)p 0.00(  0.00%)
                                            1.0000 -0.0001 -0.0000 -0.0000  0.0000
                                           -0.0001 -0.0000 -0.0002 -0.0000  0.0000
                                            0.0000  0.0000 -0.0000 -0.0000
    47. (0.99123) LP ( 1) O  11           s( 46.41%)p 1.15( 53.55%)d 0.00(  0.04%)
                                            0.0000  0.6811 -0.0127  0.4868 -0.0045
                                           -0.3073  0.0032 -0.4517  0.0084  0.0047
                                            0.0158 -0.0097 -0.0047  0.0005
    48. (0.99026) LP ( 1) O  12           s( 45.69%)p 1.19( 54.27%)d 0.00(  0.04%)
                                            0.0001  0.6759 -0.0060  0.0221 -0.0007
                                            0.6907 -0.0071 -0.2552  0.0045 -0.0005
                                            0.0001  0.0128  0.0115  0.0084
    49. (0.00148) RY*( 1) C   1           s(  6.23%)p13.88( 86.45%)d 1.18(  7.32%)
                                           -0.0000  0.0111  0.2493  0.0122  0.6955
                                           -0.0138 -0.5476  0.0073  0.2838 -0.1230
                                            0.0640  0.0637  0.2085 -0.0803
    50. (0.00084) RY*( 2) C   1           s(  0.00%)p 1.00( 79.48%)d 0.26( 20.52%)
                                           -0.0000  0.0001  0.0066 -0.0003  0.0076
                                           -0.0067 -0.4048 -0.0123 -0.7941 -0.1413
                                           -0.2679 -0.2004  0.1347  0.2348
    51. (0.00020) RY*( 3) C   1           s(  8.25%)p11.11( 91.60%)d 0.02(  0.15%)
                                            0.0000  0.0129  0.2869 -0.0171  0.5818
                                           -0.0121  0.6788  0.0064 -0.3409  0.0197
                                           -0.0059 -0.0223 -0.0218 -0.0111
    52. (0.00006) RY*( 4) C   1           s( 66.64%)p 0.12(  7.72%)d 0.38( 25.64%)
    53. (0.00001) RY*( 5) C   1           s(  4.37%)p 1.37(  5.99%)d20.50( 89.63%)
    54. (0.00000) RY*( 6) C   1           s(  0.96%)p 9.40(  9.06%)d93.35( 89.98%)
    55. (0.00000) RY*( 7) C   1           s(  2.77%)p 1.76(  4.86%)d33.37( 92.37%)
    56. (0.00000) RY*( 8) C   1           s( 10.56%)p 0.89(  9.44%)d 7.58( 80.00%)
    57. (0.00000) RY*( 9) C   1           s(  0.25%)p22.43(  5.53%)d99.99( 94.22%)
    58. (0.00168) RY*( 1) C   2           s( 15.33%)p 5.03( 77.08%)d 0.50(  7.59%)
                                            0.0000  0.0026  0.3915  0.0022  0.6992
                                            0.0154  0.5232 -0.0028 -0.0897  0.0960
                                           -0.0466  0.0193  0.2500 -0.0406
    59. (0.00152) RY*( 2) C   2           s(  0.47%)p99.99( 87.05%)d26.30( 12.48%)
                                            0.0000 -0.0002  0.0689 -0.0015  0.1082
                                           -0.0074 -0.3312 -0.0226 -0.8652  0.0079
                                           -0.0297  0.2239 -0.0949 -0.2544
    60. (0.00050) RY*( 3) C   2           s( 15.84%)p 3.78( 59.84%)d 1.53( 24.32%)
                                           -0.0000 -0.0152  0.3978  0.0053 -0.6430
                                            0.0094  0.3905 -0.0048 -0.1798 -0.2458
                                            0.1079  0.0912  0.3772 -0.1432
    61. (0.00017) RY*( 4) C   2           s( 33.18%)p 1.66( 55.22%)d 0.35( 11.60%)
                                            0.0000  0.0087  0.5760 -0.0099  0.1235
                                            0.0175 -0.6556 -0.0081  0.3266 -0.1293
                                            0.0603  0.0345  0.2772 -0.1327
    62. (0.00018) RY*( 5) C   2           s(  0.00%)p 1.00(  0.06%)d99.99( 99.94%)
                                            0.0000 -0.0002  0.0020  0.0005 -0.0059
                                           -0.0021  0.0132 -0.0037  0.0185  0.4453
                                            0.8862  0.0631 -0.0346 -0.1030
    63. (0.00006) RY*( 6) C   2           s( 32.11%)p 0.15(  4.96%)d 1.96( 62.92%)
    64. (0.00004) RY*( 7) C   2           s(  2.64%)p 1.25(  3.30%)d35.63( 94.06%)
    65. (0.00000) RY*( 8) C   2           s(  0.17%)p36.18(  6.28%)d99.99( 93.55%)
    66. (0.00000) RY*( 9) C   2           s(  0.24%)p27.11(  6.40%)d99.99( 93.36%)
    67. (0.00172) RY*( 1) C   3           s(  0.90%)p97.50( 87.89%)d12.44( 11.21%)
                                            0.0000 -0.0003  0.0949  0.0027  0.2381
                                            0.0065  0.2756  0.0194  0.8636 -0.0331
                                            0.0250  0.2139 -0.0855 -0.2394
    68. (0.00155) RY*( 2) C   3           s( 26.36%)p 2.50( 65.88%)d 0.29(  7.76%)
                                            0.0000 -0.0076  0.5134 -0.0033 -0.6731
                                           -0.0059 -0.3836  0.0033  0.2421  0.1344
                                           -0.0734  0.0608  0.2096 -0.0806
    69. (0.00150) RY*( 3) C   3           s( 17.48%)p 4.34( 75.79%)d 0.38(  6.73%)
                                            0.0000 -0.0042  0.4181  0.0020  0.6659
                                           -0.0123 -0.5597  0.0006 -0.0315 -0.1169
                                            0.0557 -0.0117  0.2244  0.0014
    70. (0.00020) RY*( 4) C   3           s( 43.84%)p 1.15( 50.57%)d 0.13(  5.59%)
                                            0.0000  0.0045  0.6621 -0.0051  0.0733
                                           -0.0166  0.6336  0.0099 -0.3138 -0.0858
                                           -0.1830  0.0252  0.0870 -0.0826
    71. (0.00018) RY*( 5) C   3           s(  1.91%)p 1.20(  2.29%)d50.03( 95.80%)
                                            0.0000  0.0008  0.1384 -0.0010  0.0114
                                           -0.0050  0.1471 -0.0017 -0.0329  0.4319
                                            0.8702 -0.0756  0.0752  0.0535
    72. (0.00007) RY*( 6) C   3           s(  9.34%)p 0.20(  1.84%)d 9.51( 88.82%)
    73. (0.00004) RY*( 7) C   3           s(  0.00%)p 1.00(  4.16%)d23.06( 95.84%)
    74. (0.00000) RY*( 8) C   3           s(  0.03%)p99.99(  6.07%)d99.99( 93.90%)
    75. (0.00000) RY*( 9) C   3           s(  0.11%)p53.34(  5.70%)d99.99( 94.19%)
    76. (0.00198) RY*( 1) C   4           s(  5.51%)p15.75( 86.78%)d 1.40(  7.71%)
                                            0.0000 -0.0019  0.2348 -0.0003  0.3946
                                            0.0144  0.5717  0.0143  0.6203  0.0490
                                           -0.0260 -0.1423  0.1755  0.1516
    77. (0.00167) RY*( 2) C   4           s( 20.64%)p 3.46( 71.47%)d 0.38(  7.89%)
                                            0.0000 -0.0054  0.4543 -0.0022  0.4492
                                            0.0051  0.2687 -0.0144 -0.6636  0.0483
                                           -0.0419  0.1636  0.1231 -0.1815
    78. (0.00149) RY*( 3) C   4           s( 15.78%)p 4.89( 77.25%)d 0.44(  6.97%)
                                            0.0000 -0.0076  0.3972 -0.0019 -0.7790
                                            0.0030  0.4032 -0.0002 -0.0560 -0.1479
                                            0.0735  0.0178  0.2020 -0.0356
    79. (0.00018) RY*( 4) C   4           s( 46.35%)p 1.08( 50.10%)d 0.08(  3.56%)
                                            0.0000  0.0039  0.6808 -0.0049  0.0383
                                            0.0209 -0.6455 -0.0090  0.2869  0.0090
                                            0.0030  0.0020  0.1666 -0.0880
    80. (0.00018) RY*( 5) C   4           s(  0.01%)p 1.00(  0.20%)d99.99( 99.80%)
                                            0.0000 -0.0007  0.0095  0.0001  0.0020
                                           -0.0026  0.0306 -0.0046  0.0315  0.4554
                                            0.8765  0.0692 -0.0741 -0.1097
    81. (0.00007) RY*( 6) C   4           s( 11.47%)p 0.07(  0.78%)d 7.65( 87.75%)
    82. (0.00004) RY*( 7) C   4           s(  0.09%)p38.56(  3.43%)d99.99( 96.48%)
    83. (0.00000) RY*( 8) C   4           s(  0.03%)p99.99(  5.40%)d99.99( 94.57%)
    84. (0.00000) RY*( 9) C   4           s(  0.09%)p51.08(  4.80%)d99.99( 95.11%)
    85. (0.00200) RY*( 1) C   5           s(  2.55%)p35.62( 90.66%)d 2.67(  6.80%)
                                           -0.0000  0.0023  0.1595  0.0025  0.3165
                                            0.0017  0.3622  0.0224  0.8214 -0.0921
                                           -0.0037  0.1697 -0.0289 -0.1727
    86. (0.00154) RY*( 2) C   5           s( 43.64%)p 1.07( 46.85%)d 0.22(  9.51%)
                                            0.0000 -0.0110  0.6605 -0.0036 -0.0217
                                           -0.0103 -0.6647  0.0014  0.1613  0.0418
                                            0.0084  0.0533  0.2911 -0.0758
    87. (0.00125) RY*( 3) C   5           s(  1.24%)p76.42( 94.49%)d 3.45(  4.27%)
                                           -0.0000 -0.0011  0.1112 -0.0003 -0.9205
                                            0.0077  0.2198  0.0047  0.2220  0.1345
                                           -0.1217  0.0718  0.0119 -0.0673
    88. (0.00024) RY*( 4) C   5           s( 31.35%)p 1.01( 31.52%)d 1.18( 37.12%)
                                            0.0000  0.0059  0.5599 -0.0051  0.0678
                                           -0.0144  0.4956  0.0018 -0.2545  0.2393
                                            0.5085 -0.1600  0.0314  0.1696
    89. (0.00013) RY*( 5) C   5           s( 18.72%)p 0.22(  4.04%)d 4.12( 77.23%)
                                            0.0000  0.0006  0.4327 -0.0023  0.0653
                                            0.0045  0.0693  0.0058 -0.1769 -0.1464
                                           -0.5394 -0.0153 -0.6779  0.0124
    90. (0.00008) RY*( 6) C   5           s(  1.04%)p19.61( 20.34%)d75.79( 78.62%)
    91. (0.00005) RY*( 7) C   5           s(  0.05%)p99.99(  5.40%)d99.99( 94.55%)
    92. (0.00003) RY*( 8) C   5           s(  1.26%)p 5.12(  6.44%)d73.49( 92.31%)
    93. (0.00000) RY*( 9) C   5           s(  0.15%)p 3.03(  0.44%)d99.99( 99.41%)
    94. (0.00370) RY*( 1) C   6           s(  8.59%)p10.44( 89.64%)d 0.21(  1.77%)
                                           -0.0000 -0.0276  0.2917  0.0012  0.0516
                                           -0.0392  0.9302 -0.0211 -0.1627 -0.0043
                                           -0.0022  0.1057  0.0804 -0.0084
    95. (0.00213) RY*( 2) C   6           s(  0.02%)p99.99( 95.39%)d99.99(  4.60%)
                                            0.0000  0.0019  0.0122  0.0170  0.9749
                                            0.0027 -0.0558 -0.0013  0.0026 -0.0951
                                           -0.1904 -0.0087 -0.0178 -0.0172
    96. (0.00133) RY*( 3) C   6           s( 32.01%)p 1.40( 44.89%)d 0.72( 23.09%)
                                           -0.0000  0.0009  0.5658 -0.0013 -0.0304
                                            0.0060 -0.2960 -0.0298 -0.5996 -0.0087
                                            0.0039  0.1437 -0.0635 -0.4541
    97. (0.00063) RY*( 4) C   6           s(  1.69%)p 2.17(  3.66%)d56.06( 94.65%)
                                           -0.0000  0.0019  0.1299 -0.0072 -0.1692
                                            0.0060 -0.0233  0.0050  0.0855 -0.8534
                                           -0.4372 -0.0809  0.1366  0.0431
    98. (0.00058) RY*( 5) C   6           s(  0.26%)p41.58( 10.95%)d99.99( 88.78%)
                                           -0.0000  0.0048  0.0511  0.0007  0.0253
                                            0.0117 -0.1601  0.0064 -0.2883  0.0630
                                            0.0152  0.3916  0.6257  0.5821
    99. (0.00055) RY*( 6) C   6           s( 24.00%)p 0.64( 15.34%)d 2.53( 60.66%)
                                           -0.0000  0.0085  0.4898  0.0002  0.0321
                                            0.0289 -0.0705  0.0169  0.3824  0.1770
                                            0.1178 -0.5334  0.5176 -0.0950
   100. (0.00012) RY*( 7) C   6           s(  2.80%)p 1.32(  3.69%)d33.40( 93.51%)
                                           -0.0000 -0.0005  0.1673 -0.0158  0.1158
                                           -0.0131 -0.0382 -0.0047  0.1470 -0.4375
                                            0.8293  0.1530 -0.1389  0.1150
   101. (0.00009) RY*( 8) C   6           s( 30.22%)p 0.26(  7.81%)d 2.05( 61.97%)
   102. (0.00003) RY*( 9) C   6           s(  0.46%)p63.76( 29.03%)d99.99( 70.52%)
   103. (0.00208) RY*( 1) C   7           s(  1.47%)p62.59( 91.88%)d 4.53(  6.65%)
                                           -0.0000  0.0030  0.1211 -0.0032 -0.2639
                                            0.0048  0.4194  0.0219  0.8203  0.0899
                                            0.0133  0.1673 -0.0438 -0.1683
   104. (0.00154) RY*( 2) C   7           s( 45.79%)p 0.98( 44.96%)d 0.20(  9.26%)
                                            0.0000 -0.0109  0.6766  0.0021  0.0492
                                           -0.0102 -0.6297  0.0033  0.2247 -0.0386
                                           -0.0081  0.0693  0.2796 -0.0897
   105. (0.00125) RY*( 3) C   7           s(  0.04%)p99.99( 95.93%)d95.79(  4.02%)
                                           -0.0000 -0.0001  0.0205 -0.0008  0.9425
                                            0.0055  0.1796  0.0050  0.1967 -0.1295
                                            0.1304  0.0599 -0.0143 -0.0517
   106. (0.00025) RY*( 4) C   7           s( 38.78%)p 1.00( 38.61%)d 0.58( 22.62%)
                                            0.0000  0.0060  0.6227  0.0010 -0.0143
                                           -0.0138  0.5436  0.0048 -0.3003 -0.2044
                                           -0.3982 -0.1041 -0.0140  0.1215
   107. (0.00013) RY*( 5) C   7           s( 12.69%)p 0.16(  2.01%)d 6.72( 85.31%)
                                           -0.0000  0.0000  0.3562  0.0019 -0.0569
                                            0.0055  0.0210  0.0035 -0.1279  0.1631
                                            0.6451 -0.0398 -0.6381  0.0396
   108. (0.00008) RY*( 6) C   7           s(  0.38%)p37.73( 14.20%)d99.99( 85.42%)
   109. (0.00005) RY*( 7) C   7           s(  0.09%)p63.95(  5.78%)d99.99( 94.13%)
   110. (0.00004) RY*( 8) C   7           s(  0.73%)p 9.12(  6.61%)d99.99( 92.66%)
   111. (0.00000) RY*( 9) C   7           s(  0.04%)p 5.29(  0.19%)d99.99( 99.77%)
   112. (0.00204) RY*( 1) C   8           s(  5.82%)p14.76( 85.96%)d 1.41(  8.22%)
                                           -0.0000 -0.0020  0.2413 -0.0005 -0.2467
                                            0.0124  0.5692  0.0159  0.6887 -0.0301
                                            0.0176 -0.1530  0.1786  0.1603
   113. (0.00169) RY*( 2) C   8           s( 36.56%)p 1.50( 54.72%)d 0.24(  8.72%)
                                            0.0000 -0.0077  0.6046  0.0004 -0.2341
                                            0.0061  0.3829 -0.0132 -0.5879 -0.0228
                                            0.0223  0.1570  0.1846 -0.1657
   114. (0.00142) RY*( 3) C   8           s(  3.83%)p23.96( 91.83%)d 1.13(  4.33%)
                                            0.0000 -0.0047  0.1957  0.0004  0.9231
                                            0.0042  0.2560  0.0002  0.0268  0.1491
                                           -0.0836 -0.0106  0.1182 -0.0033
   115. (0.00021) RY*( 4) C   8           s( 38.28%)p 1.29( 49.30%)d 0.32( 12.42%)
                                            0.0000  0.0032  0.6187 -0.0005  0.0066
                                            0.0200 -0.6372 -0.0086  0.2940 -0.1034
                                           -0.2800  0.0271  0.1699 -0.0744
   116. (0.00017) RY*( 5) C   8           s(  3.11%)p 1.61(  5.03%)d29.50( 91.86%)
                                            0.0000  0.0015  0.1765  0.0003  0.0078
                                            0.0069 -0.2066 -0.0018  0.0865  0.4569
                                            0.8375  0.0056  0.0913  0.0056
   117. (0.00007) RY*( 6) C   8           s( 10.82%)p 0.03(  0.31%)d 8.22( 88.87%)
   118. (0.00005) RY*( 7) C   8           s(  1.53%)p 2.06(  3.15%)d62.42( 95.32%)
   119. (0.00000) RY*( 8) C   8           s(  0.01%)p 1.00(  5.27%)d17.98( 94.73%)
   120. (0.00000) RY*( 9) C   8           s(  0.01%)p99.99(  4.62%)d99.99( 95.37%)
   121. (0.00181) RY*( 1) C   9           s(  7.32%)p12.10( 88.54%)d 0.57(  4.14%)
                                           -0.0000  0.0064  0.2704  0.0002 -0.8551
                                           -0.0078 -0.1617 -0.0097 -0.3577  0.0953
                                           -0.0303 -0.0393  0.1671  0.0444
   122. (0.00156) RY*( 2) C   9           s(  3.92%)p21.46( 84.07%)d 3.07( 12.01%)
                                            0.0000  0.0001  0.1979 -0.0043 -0.3429
                                            0.0057  0.1785  0.0199  0.8311  0.0530
                                           -0.0436  0.2271 -0.0404 -0.2495
   123. (0.00091) RY*( 3) C   9           s( 18.04%)p 4.13( 74.45%)d 0.42(  7.51%)
                                            0.0000 -0.0126  0.4245 -0.0049  0.2603
                                           -0.0093 -0.8011  0.0007  0.1867  0.0053
                                            0.0095 -0.0049  0.2730 -0.0215
   124. (0.00036) RY*( 4) C   9           s( 52.18%)p 0.67( 34.77%)d 0.25( 13.05%)
                                           -0.0000  0.0020  0.7223  0.0022  0.2354
                                           -0.0175  0.4981  0.0115 -0.2093 -0.2037
                                            0.0817  0.0797  0.2499 -0.1163
   125. (0.00019) RY*( 5) C   9           s(  0.04%)p 0.65(  0.03%)d99.99( 99.93%)
                                            0.0000 -0.0003  0.0199 -0.0022  0.0111
                                           -0.0011  0.0075  0.0003 -0.0085  0.4396
                                            0.8942  0.0483 -0.0551 -0.0327
   126. (0.00005) RY*( 6) C   9           s(  1.94%)p 2.32(  4.50%)d48.20( 93.56%)
   127. (0.00005) RY*( 7) C   9           s( 16.28%)p 0.04(  0.61%)d 5.10( 83.11%)
   128. (0.00000) RY*( 8) C   9           s(  0.27%)p27.17(  7.26%)d99.99( 92.47%)
   129. (0.00000) RY*( 9) C   9           s(  0.01%)p 1.00(  5.95%)d15.80( 94.04%)
   130. (0.00226) RY*( 1) C  10           s(  2.60%)p33.14( 86.23%)d 4.29( 11.16%)
                                            0.0000  0.0343  0.1576  0.0199 -0.8414
                                           -0.0016  0.3560  0.0023  0.1651  0.0261
                                           -0.0527  0.0887  0.3141 -0.0404
   131. (0.00118) RY*( 2) C  10           s( 15.31%)p 3.22( 49.23%)d 2.32( 35.46%)
                                           -0.0000 -0.0102  0.3912 -0.0250 -0.0020
                                            0.0180 -0.2689 -0.0260 -0.6468  0.1063
                                            0.2951  0.1584  0.4093 -0.2522
   132. (0.00065) RY*( 3) C  10           s(  2.40%)p 3.51(  8.42%)d37.18( 89.18%)
                                            0.0000 -0.0026  0.1549 -0.0062  0.0810
                                            0.0080  0.2751  0.0156  0.0398  0.2521
                                            0.6061 -0.4439  0.0785  0.5077
   133. (0.00055) RY*( 4) C  10           s( 14.64%)p 3.03( 44.35%)d 2.80( 41.01%)
                                            0.0000 -0.0216  0.3820 -0.0363  0.4109
                                            0.0319  0.5178 -0.0029  0.0652 -0.5036
                                           -0.1951 -0.0897  0.3126 -0.1125
   134. (0.00042) RY*( 5) C  10           s(  0.81%)p54.64( 44.11%)d68.22( 55.08%)
                                            0.0000 -0.0067  0.0896 -0.0010  0.1787
                                            0.0154 -0.4106  0.0133  0.4901  0.3199
                                           -0.2476 -0.0748  0.6088  0.1048
   135. (0.00014) RY*( 6) C  10           s( 34.80%)p 0.95( 32.94%)d 0.93( 32.26%)
                                            0.0000 -0.0000  0.5899 -0.0284 -0.2114
                                            0.0227 -0.4736 -0.0003  0.2432 -0.3901
                                            0.0815 -0.2178 -0.3376  0.0487
   136. (0.00007) RY*( 7) C  10           s( 26.68%)p 0.25(  6.56%)d 2.50( 66.76%)
   137. (0.00001) RY*( 8) C  10           s(  2.64%)p 7.59( 20.04%)d29.27( 77.32%)
   138. (0.00000) RY*( 9) C  10           s(  0.09%)p98.02(  8.54%)d99.99( 91.38%)
   139. (0.00083) RY*( 1) O  11           s(  0.44%)p99.99( 92.59%)d15.97(  6.97%)
                                            0.0000  0.0025  0.0660 -0.0160 -0.5449
                                           -0.0202 -0.7808 -0.0037 -0.1368  0.1171
                                            0.0519  0.0094  0.2304  0.0133
   140. (0.00045) RY*( 2) O  11           s(  1.85%)p39.69( 73.56%)d13.26( 24.58%)
                                           -0.0000 -0.0030  0.1361  0.0050  0.4585
                                           -0.0029 -0.1742 -0.0023 -0.7036  0.0233
                                            0.3066 -0.2669 -0.0489  0.2787
   141. (0.00004) RY*( 3) O  11           s( 95.19%)p 0.02(  2.17%)d 0.03(  2.64%)
   142. (0.00002) RY*( 4) O  11           s(  0.11%)p99.99( 94.08%)d52.94(  5.81%)
   143. (0.00001) RY*( 5) O  11           s(  1.15%)p 2.26(  2.60%)d83.52( 96.24%)
   144. (0.00000) RY*( 6) O  11           s(  0.55%)p23.36( 12.87%)d99.99( 86.58%)
   145. (0.00000) RY*( 7) O  11           s(  0.39%)p18.10(  7.15%)d99.99( 92.46%)
   146. (0.00000) RY*( 8) O  11           s(  0.08%)p99.99(  8.25%)d99.99( 91.68%)
   147. (0.00000) RY*( 9) O  11           s(  0.25%)p28.01(  7.00%)d99.99( 92.76%)
   148. (0.00091) RY*( 1) O  12           s(  0.01%)p99.99( 93.57%)d99.99(  6.42%)
                                            0.0000 -0.0004  0.0120 -0.0244 -0.9669
                                            0.0001 -0.0149 -0.0011  0.0037  0.2313
                                            0.1031 -0.0026 -0.0008 -0.0060
   149. (0.00047) RY*( 2) O  12           s(  4.55%)p16.07( 73.16%)d 4.90( 22.29%)
                                           -0.0000 -0.0025  0.2134 -0.0004 -0.0123
                                            0.0030  0.7129 -0.0029 -0.4725  0.0038
                                            0.0005  0.1756  0.1393  0.4155
   150. (0.00037) RY*( 3) O  12           s( 90.14%)p 0.11(  9.67%)d 0.00(  0.19%)
                                           -0.0000  0.0003  0.9494  0.0006  0.0165
                                           -0.0007 -0.3102 -0.0126 -0.0018  0.0012
                                           -0.0013  0.0024  0.0283  0.0326
   151. (0.00002) RY*( 4) O  12           s(  1.94%)p45.32( 88.06%)d 5.14(  9.99%)
   152. (0.00000) RY*( 5) O  12           s(  0.00%)p 1.00(  5.45%)d17.34( 94.54%)
   153. (0.00000) RY*( 6) O  12           s(  0.00%)p 1.00(  1.02%)d97.41( 98.98%)
   154. (0.00001) RY*( 7) O  12           s(  0.07%)p89.62(  6.58%)d99.99( 93.35%)
   155. (0.00001) RY*( 8) O  12           s(  1.10%)p 6.85(  7.57%)d82.73( 91.33%)
   156. (0.00000) RY*( 9) O  12           s(  2.18%)p 6.95( 15.17%)d37.86( 82.65%)
   157. (0.00079) RY*( 1) H  13           s( 98.25%)p 0.02(  1.75%)
                                            0.0052  0.9912 -0.0479 -0.1221 -0.0156
   158. (0.00010) RY*( 2) H  13           s(  0.04%)p99.99( 99.96%)
   159. (0.00007) RY*( 3) H  13           s(  0.04%)p99.99( 99.96%)
   160. (0.00002) RY*( 4) H  13           s(  1.75%)p56.19( 98.25%)
   161. (0.00058) RY*( 1) H  14           s( 97.71%)p 0.02(  2.29%)
                                            0.0053  0.9884 -0.1463  0.0358 -0.0166
   162. (0.00010) RY*( 2) H  14           s(  0.00%)p 1.00(100.00%)
   163. (0.00006) RY*( 3) H  14           s(  0.01%)p99.99( 99.99%)
   164. (0.00002) RY*( 4) H  14           s(  2.37%)p41.21( 97.63%)
   165. (0.00080) RY*( 1) H  15           s( 98.30%)p 0.02(  1.70%)
                                            0.0051  0.9914 -0.0424 -0.0620  0.1068
   166. (0.00010) RY*( 2) H  15           s(  0.05%)p99.99( 99.95%)
   167. (0.00007) RY*( 3) H  15           s(  0.03%)p99.99( 99.97%)
   168. (0.00002) RY*( 4) H  15           s(  1.71%)p57.58( 98.29%)
   169. (0.00131) RY*( 1) H  16           s( 99.52%)p 0.00(  0.48%)
                                            0.0056  0.9976  0.0123  0.0421 -0.0539
   170. (0.00009) RY*( 2) H  16           s(  0.04%)p99.99( 99.96%)
   171. (0.00006) RY*( 3) H  16           s(  0.02%)p99.99( 99.98%)
   172. (0.00002) RY*( 4) H  16           s(  0.51%)p99.99( 99.49%)
   173. (0.00132) RY*( 1) H  17           s( 99.53%)p 0.00(  0.47%)
                                            0.0057  0.9976  0.0171  0.0666  0.0016
   174. (0.00009) RY*( 2) H  17           s(  0.02%)p99.99( 99.98%)
   175. (0.00006) RY*( 3) H  17           s(  0.03%)p99.99( 99.97%)
   176. (0.00002) RY*( 4) H  17           s(  0.50%)p99.99( 99.50%)
   177. (0.00141) RY*( 1) H  18           s( 99.55%)p 0.00(  0.45%)
                                            0.0059  0.9977  0.0153 -0.0431  0.0487
   178. (0.00009) RY*( 2) H  18           s(  0.04%)p99.99( 99.96%)
   179. (0.00006) RY*( 3) H  18           s(  0.04%)p99.99( 99.96%)
   180. (0.00002) RY*( 4) H  18           s(  0.45%)p99.99( 99.55%)
   181. (0.00140) RY*( 1) H  19           s( 99.56%)p 0.00(  0.44%)
                                            0.0061  0.9978  0.0141 -0.0643  0.0051
   182. (0.00009) RY*( 2) H  19           s(  0.05%)p99.99( 99.95%)
   183. (0.00006) RY*( 3) H  19           s(  0.04%)p99.99( 99.96%)
   184. (0.00002) RY*( 4) H  19           s(  0.43%)p99.99( 99.57%)
   185. (0.00134) RY*( 1) H  20           s( 99.57%)p 0.00(  0.43%)
                                            0.0060  0.9978  0.0104  0.0455 -0.0463
   186. (0.00009) RY*( 2) H  20           s(  0.05%)p99.99( 99.95%)
   187. (0.00006) RY*( 3) H  20           s(  0.03%)p99.99( 99.97%)
   188. (0.00002) RY*( 4) H  20           s(  0.44%)p99.99( 99.56%)
   189. (0.00176) RY*( 1) H  21           s( 99.58%)p 0.00(  0.42%)
                                            0.0055  0.9979  0.0414  0.0501 -0.0016
   190. (0.00010) RY*( 2) H  21           s(  0.00%)p 1.00(100.00%)
   191. (0.00006) RY*( 3) H  21           s(  0.20%)p99.99( 99.80%)
   192. (0.00002) RY*( 4) H  21           s(  0.31%)p99.99( 99.69%)
   193. (0.00118) RY*( 1) H  22           s( 99.38%)p 0.01(  0.62%)
                                            0.0047  0.9969  0.0315 -0.0691  0.0198
   194. (0.00010) RY*( 2) H  22           s(  0.14%)p99.99( 99.86%)
   195. (0.00005) RY*( 3) H  22           s(  0.13%)p99.99( 99.87%)
   196. (0.00002) RY*( 4) H  22           s(  0.44%)p99.99( 99.56%)
   197. (0.00164) RY*( 1) H  23           s( 99.55%)p 0.00(  0.45%)
                                            0.0065  0.9977  0.0191 -0.0527  0.0372
   198. (0.00009) RY*( 2) H  23           s(  0.09%)p99.99( 99.91%)
   199. (0.00006) RY*( 3) H  23           s(  0.05%)p99.99( 99.95%)
   200. (0.00002) RY*( 4) H  23           s(  0.40%)p99.99( 99.60%)
   201. (0.00169) RY*( 1) H  24           s( 99.86%)p 0.00(  0.14%)
                                            0.0070  0.9993  0.0032  0.0367  0.0067
   202. (0.00005) RY*( 2) H  24           s(  0.00%)p 1.00(100.00%)
   203. (0.00005) RY*( 3) H  24           s(  0.13%)p99.99( 99.87%)
   204. (0.00001) RY*( 4) H  24           s(  0.11%)p99.99( 99.89%)
   205. (0.00112) RY*( 1) H  25           s( 99.33%)p 0.01(  0.67%)
                                            0.0047  0.9966 -0.0281 -0.0737  0.0226
   206. (0.00010) RY*( 2) H  25           s(  0.21%)p99.99( 99.79%)
   207. (0.00005) RY*( 3) H  25           s(  0.06%)p99.99( 99.94%)
   208. (0.00002) RY*( 4) H  25           s(  0.50%)p99.99( 99.50%)
   209. (0.00163) RY*( 1) H  26           s( 99.52%)p 0.00(  0.48%)
                                            0.0064  0.9976 -0.0113 -0.0578  0.0369
   210. (0.00009) RY*( 2) H  26           s(  0.13%)p99.99( 99.87%)
   211. (0.00006) RY*( 3) H  26           s(  0.01%)p 1.00( 99.99%)
   212. (0.00002) RY*( 4) H  26           s(  0.43%)p99.99( 99.57%)
   213. (0.00131) RY*( 1) H  27           s( 99.49%)p 0.01(  0.51%)
                                            0.0059  0.9974  0.0167  0.0543 -0.0428
   214. (0.00009) RY*( 2) H  27           s(  0.11%)p99.99( 99.89%)
   215. (0.00006) RY*( 3) H  27           s(  0.02%)p99.99( 99.98%)
   216. (0.00002) RY*( 4) H  27           s(  0.46%)p99.99( 99.54%)
   217. (0.00201) RY*( 1) H  28           s( 99.62%)p 0.00(  0.38%)
                                            0.0064  0.9981 -0.0347  0.0500 -0.0088
   218. (0.00009) RY*( 2) H  28           s(  0.04%)p99.99( 99.96%)
   219. (0.00006) RY*( 3) H  28           s(  0.12%)p99.99( 99.88%)
   220. (0.00002) RY*( 4) H  28           s(  0.31%)p99.99( 99.69%)
   221. (0.00160) RY*( 1) H  29           s( 99.81%)p 0.00(  0.19%)
                                            0.0074  0.9990 -0.0165 -0.0386 -0.0110
   222. (0.00009) RY*( 2) H  29           s(  0.00%)p 1.00(100.00%)
   223. (0.00005) RY*( 3) H  29           s(  0.02%)p99.99( 99.98%)
   224. (0.00002) RY*( 4) H  29           s(  0.25%)p99.99( 99.75%)
   225. (0.00168) RY*( 1) H  30           s( 99.74%)p 0.00(  0.26%)
                                            0.0059  0.9987 -0.0211 -0.0093  0.0453
   226. (0.00009) RY*( 2) H  30           s(  0.01%)p 1.00( 99.99%)
   227. (0.00006) RY*( 3) H  30           s(  0.03%)p99.99( 99.97%)
   228. (0.00002) RY*( 4) H  30           s(  0.31%)p99.99( 99.69%)
   229. (0.00114) RY*( 1) H  31           s( 99.75%)p 0.00(  0.25%)
                                            0.0076  0.9987 -0.0172  0.0216  0.0417
   230. (0.00012) RY*( 2) H  31           s(  0.10%)p99.99( 99.90%)
                                            0.0033  0.0309  0.7867  0.2666 -0.5560
   231. (0.00007) RY*( 3) H  31           s(  0.08%)p99.99( 99.92%)
   232. (0.00002) RY*( 4) H  31           s(  0.17%)p99.99( 99.83%)
   233. (0.00106) RY*( 1) H  32           s( 99.20%)p 0.01(  0.80%)
                                            0.0044  0.9960  0.0881 -0.0158  0.0048
   234. (0.00008) RY*( 2) H  32           s(  0.01%)p99.99( 99.99%)
   235. (0.00005) RY*( 3) H  32           s(  0.38%)p99.99( 99.62%)
   236. (0.00002) RY*( 4) H  32           s(  0.51%)p99.99( 99.49%)
   237. (0.00078) RY*( 1) H  33           s( 74.82%)p 0.34( 25.18%)
                                            0.0119  0.8649  0.3687 -0.3400  0.0156
   238. (0.00062) RY*( 2) H  33           s(  0.74%)p99.99( 99.26%)
                                           -0.0003  0.0860  0.5466  0.8185  0.1544
   239. (0.00052) RY*( 3) H  33           s( 21.80%)p 3.59( 78.20%)
                                            0.0072  0.4669 -0.7425  0.3953  0.2728
   240. (0.00001) RY*( 4) H  33           s(  3.03%)p31.99( 96.97%)
   241. (0.00088) RY*( 1) H  34           s( 91.50%)p 0.09(  8.50%)
                                            0.0165  0.9564  0.0881  0.2011  0.1918
   242. (0.00062) RY*( 2) H  34           s(  0.54%)p99.99( 99.46%)
                                            0.0021  0.0732 -0.9931  0.0914 -0.0049
   243. (0.00053) RY*( 3) H  34           s(  4.96%)p19.18( 95.04%)
                                            0.0010  0.2226 -0.0726 -0.9704 -0.0593
   244. (0.00001) RY*( 4) H  34           s(  3.45%)p28.01( 96.55%)
   245. (0.00313) BD*( 1) C   1 - C   2  
                ( 51.30%)   0.7162* C   1 s( 29.85%)p 2.35( 70.11%)d 0.00(  0.04%)
                                            0.0006  0.5463  0.0073  0.6949 -0.0018
                                            0.4142  0.0114 -0.2156 -0.0060  0.0140
                                           -0.0074 -0.0043  0.0095 -0.0088
                ( 48.70%)  -0.6979* C   2 s( 28.30%)p 2.53( 71.66%)d 0.00(  0.04%)
                                           -0.0000  0.5318  0.0133 -0.7031 -0.0115
                                           -0.4189  0.0114  0.2159 -0.0051  0.0146
                                           -0.0074 -0.0055  0.0066 -0.0079
   246. (0.00412) BD*( 1) C   1 - H  13  
                ( 38.99%)   0.6244* C   1 s( 23.33%)p 3.29( 76.63%)d 0.00(  0.04%)
                                            0.0001  0.4829 -0.0041 -0.0438 -0.0173
                                           -0.7742 -0.0008 -0.4059  0.0058  0.0003
                                            0.0006  0.0147 -0.0138 -0.0035
                ( 61.01%)  -0.7811* H  13 s( 99.92%)p 0.00(  0.08%)
                                            0.9996 -0.0017  0.0039  0.0254  0.0126
   247. (0.00242) BD*( 1) C   1 - H  14  
                ( 38.10%)   0.6172* C   1 s( 23.45%)p 3.26( 76.51%)d 0.00(  0.04%)
                                            0.0002 -0.4843 -0.0020  0.7168  0.0024
                                           -0.4539  0.0124  0.2123 -0.0062  0.0151
                                           -0.0072  0.0047 -0.0052  0.0077
                ( 61.90%)  -0.7868* H  14 s( 99.91%)p 0.00(  0.09%)
                                           -0.9996  0.0010 -0.0253  0.0133 -0.0061
   248. (0.00418) BD*( 1) C   1 - H  15  
                ( 39.06%)   0.6250* C   1 s( 23.35%)p 3.28( 76.61%)d 0.00(  0.04%)
                                           -0.0000 -0.4832  0.0042  0.0233  0.0176
                                            0.1490  0.0048 -0.8620  0.0025  0.0004
                                           -0.0001  0.0058  0.0006 -0.0197
                ( 60.94%)  -0.7806* H  15 s( 99.92%)p 0.00(  0.08%)
                                           -0.9996  0.0017 -0.0034 -0.0054  0.0278
   249. (0.00753) BD*( 1) C   2 - C   3  
                ( 51.29%)   0.7162* C   2 s( 28.11%)p 2.56( 71.85%)d 0.00(  0.04%)
                                            0.0006  0.5301  0.0073  0.7105  0.0023
                                           -0.4192 -0.0021  0.1948 -0.0007 -0.0149
                                            0.0065 -0.0040  0.0083 -0.0095
                ( 48.71%)  -0.6979* C   3 s( 28.87%)p 2.46( 71.09%)d 0.00(  0.04%)
                                            0.0001  0.5372  0.0077 -0.7030  0.0005
                                            0.4192 -0.0038 -0.2024  0.0026 -0.0139
                                            0.0068 -0.0044  0.0057 -0.0085
   250. (0.00854) BD*( 1) C   2 - H  16  
                ( 38.73%)   0.6223* C   2 s( 21.77%)p 3.59( 78.18%)d 0.00(  0.05%)
                                           -0.0001  0.4665 -0.0088 -0.0122 -0.0094
                                            0.1650  0.0109 -0.8684  0.0078  0.0003
                                           -0.0009 -0.0060 -0.0009  0.0203
                ( 61.27%)  -0.7827* H  16 s( 99.92%)p 0.00(  0.08%)
                                            0.9996 -0.0039  0.0021 -0.0068  0.0282
   251. (0.00853) BD*( 1) C   2 - H  17  
                ( 38.75%)   0.6225* C   2 s( 21.83%)p 3.58( 78.13%)d 0.00(  0.05%)
                                            0.0002 -0.4671  0.0092 -0.0069  0.0102
                                           -0.7878 -0.0006 -0.4004  0.0131 -0.0017
                                           -0.0010 -0.0151  0.0145  0.0033
                ( 61.25%)  -0.7826* H  17 s( 99.91%)p 0.00(  0.09%)
                                           -0.9996  0.0040 -0.0019  0.0266  0.0117
   252. (0.00669) BD*( 1) C   3 - C   4  
                ( 51.02%)   0.7143* C   3 s( 27.65%)p 2.61( 72.30%)d 0.00(  0.05%)
                                            0.0003  0.5257  0.0120  0.7108  0.0015
                                            0.4174  0.0002 -0.2089 -0.0017  0.0145
                                           -0.0076 -0.0049  0.0092 -0.0087
                ( 48.98%)  -0.6999* C   4 s( 28.97%)p 2.45( 70.99%)d 0.00(  0.04%)
                                            0.0002  0.5382  0.0081 -0.6969 -0.0012
                                           -0.4258  0.0027  0.2073 -0.0008  0.0139
                                           -0.0070 -0.0057  0.0059 -0.0078
   253. (0.00900) BD*( 1) C   3 - H  18  
                ( 38.74%)   0.6224* C   3 s( 21.85%)p 3.58( 78.11%)d 0.00(  0.05%)
                                            0.0002 -0.4673  0.0083 -0.0076  0.0051
                                            0.1667  0.0109 -0.8678  0.0052  0.0000
                                           -0.0016  0.0064  0.0009 -0.0202
                ( 61.26%)  -0.7827* H  18 s( 99.92%)p 0.00(  0.08%)
                                           -0.9996  0.0043 -0.0018 -0.0067  0.0283
   254. (0.00896) BD*( 1) C   3 - H  19  
                ( 38.51%)   0.6206* C   3 s( 21.66%)p 3.62( 78.30%)d 0.00(  0.04%)
                                           -0.0001  0.4653 -0.0077  0.0011 -0.0032
                                           -0.7882 -0.0028 -0.4019  0.0116 -0.0008
                                           -0.0004  0.0149 -0.0143 -0.0035
                ( 61.49%)  -0.7841* H  19 s( 99.91%)p 0.00(  0.09%)
                                            0.9996 -0.0045  0.0017  0.0265  0.0123
   255. (0.00690) BD*( 1) C   4 - C   5  
                ( 51.55%)   0.7180* C   4 s( 27.67%)p 2.61( 72.29%)d 0.00(  0.05%)
                                            0.0002  0.5258  0.0135  0.7168  0.0043
                                           -0.4104 -0.0004  0.2016 -0.0004 -0.0145
                                            0.0075 -0.0041  0.0093 -0.0096
                ( 48.45%)  -0.6961* C   5 s( 28.93%)p 2.46( 71.03%)d 0.00(  0.04%)
                                           -0.0001  0.5379  0.0059 -0.7001  0.0004
                                            0.4274 -0.0034 -0.1936  0.0030 -0.0142
                                            0.0055 -0.0047  0.0054 -0.0086
   256. (0.00872) BD*( 1) C   4 - H  20  
                ( 38.34%)   0.6192* C   4 s( 21.80%)p 3.58( 78.15%)d 0.00(  0.04%)
                                           -0.0001  0.4669 -0.0080 -0.0012 -0.0036
                                            0.1693  0.0115 -0.8676  0.0061  0.0002
                                           -0.0014 -0.0061 -0.0007  0.0200
                ( 61.66%)  -0.7852* H  20 s( 99.91%)p 0.00(  0.09%)
                                            0.9996 -0.0044  0.0020 -0.0069  0.0285
   257. (0.00923) BD*( 1) C   4 - H  21  
                ( 38.41%)   0.6197* C   4 s( 21.59%)p 3.63( 78.37%)d 0.00(  0.04%)
                                            0.0001 -0.4645  0.0090  0.0027  0.0068
                                           -0.7878 -0.0036 -0.4036  0.0137 -0.0021
                                           -0.0014 -0.0152  0.0142  0.0030
                ( 61.59%)  -0.7848* H  21 s( 99.91%)p 0.00(  0.09%)
                                           -0.9996  0.0043 -0.0016  0.0271  0.0114
   258. (0.01431) BD*( 1) C   5 - C   6  
                ( 51.97%)   0.7209* C   5 s( 27.42%)p 2.65( 72.54%)d 0.00(  0.04%)
                                            0.0007  0.5235  0.0121  0.7132  0.0054
                                            0.4375 -0.0032 -0.1591 -0.0027  0.0160
                                           -0.0038 -0.0030  0.0077 -0.0101
                ( 48.03%)  -0.6931* C   6 s( 29.15%)p 2.43( 70.82%)d 0.00(  0.03%)
                                           -0.0000  0.5399 -0.0011 -0.7088  0.0116
                                           -0.4101  0.0018  0.1931 -0.0101  0.0085
                                           -0.0101 -0.0056  0.0082 -0.0081
   259. (0.00778) BD*( 1) C   5 - H  22  
                ( 37.57%)   0.6130* C   5 s( 22.59%)p 3.43( 77.37%)d 0.00(  0.04%)
                                           -0.0002  0.4753 -0.0046  0.0211 -0.0064
                                           -0.7620 -0.0030 -0.4386  0.0125 -0.0031
                                           -0.0026  0.0154 -0.0132 -0.0017
                ( 62.43%)  -0.7901* H  22 s( 99.91%)p 0.00(  0.09%)
                                            0.9995 -0.0032  0.0015  0.0270  0.0133
   260. (0.00984) BD*( 1) C   5 - H  23  
                ( 38.52%)   0.6206* C   5 s( 21.07%)p 3.74( 78.88%)d 0.00(  0.05%)
                                            0.0002 -0.4590  0.0099  0.0147  0.0071
                                            0.2107  0.0172 -0.8624  0.0064  0.0002
                                           -0.0021  0.0071  0.0017 -0.0202
                ( 61.48%)  -0.7841* H  23 s( 99.91%)p 0.00(  0.09%)
                                           -0.9995  0.0050 -0.0028 -0.0097  0.0280
   261. (0.01470) BD*( 1) C   6 - C   7  
                ( 48.81%)   0.6986* C   6 s( 29.09%)p 2.44( 70.87%)d 0.00(  0.04%)
                                            0.0001 -0.5394 -0.0006 -0.7049  0.0108
                                            0.4179 -0.0004 -0.1923  0.0095  0.0089
                                           -0.0102  0.0055 -0.0087  0.0082
                ( 51.19%)  -0.7155* C   7 s( 27.73%)p 2.60( 72.23%)d 0.00(  0.04%)
                                           -0.0008 -0.5265 -0.0096  0.7072  0.0039
                                           -0.4427  0.0054  0.1614  0.0023  0.0156
                                           -0.0039  0.0031 -0.0064  0.0099
   262. (0.01745) BD*( 1) C   6 - O  12  
                ( 68.54%)   0.8279* C   6 s( 18.73%)p 4.32( 80.96%)d 0.02(  0.31%)
                                           -0.0001  0.4323  0.0205  0.0047 -0.0002
                                            0.7745  0.0473  0.4556 -0.0002  0.0007
                                            0.0005  0.0435 -0.0346 -0.0053
                ( 31.46%)  -0.5609* O  12 s( 34.18%)p 1.92( 65.75%)d 0.00(  0.07%)
                                           -0.0001  0.5846 -0.0023 -0.0052  0.0002
                                           -0.7137  0.0077 -0.3848 -0.0058  0.0004
                                           -0.0002  0.0094 -0.0238 -0.0086
   263. (0.01475) BD*( 1) C   6 - H  24  
                ( 37.85%)   0.6152* C   6 s( 22.99%)p 3.35( 76.96%)d 0.00(  0.05%)
                                           -0.0004  0.4794 -0.0098  0.0010 -0.0018
                                            0.2305  0.0117 -0.8462  0.0127 -0.0000
                                           -0.0008 -0.0120 -0.0001  0.0193
                ( 62.15%)  -0.7884* H  24 s( 99.90%)p 0.00(  0.10%)
                                            0.9995 -0.0070  0.0006 -0.0071  0.0305
   264. (0.00668) BD*( 1) C   7 - C   8  
                ( 49.49%)   0.7035* C   7 s( 28.51%)p 2.51( 71.45%)d 0.00(  0.04%)
                                            0.0001 -0.5339 -0.0089 -0.7061 -0.0016
                                           -0.4226  0.0016  0.1932 -0.0015 -0.0143
                                            0.0058  0.0047 -0.0066  0.0089
                ( 50.51%)  -0.7107* C   8 s( 28.43%)p 2.52( 71.53%)d 0.00(  0.04%)
                                           -0.0003 -0.5331 -0.0104  0.7107  0.0016
                                            0.4138 -0.0010 -0.1976  0.0012 -0.0139
                                            0.0071  0.0047 -0.0080  0.0093
   265. (0.00750) BD*( 1) C   7 - H  25  
                ( 37.40%)   0.6115* C   7 s( 22.52%)p 3.44( 77.44%)d 0.00(  0.04%)
                                           -0.0003  0.4745 -0.0048 -0.0233  0.0035
                                           -0.7615 -0.0025 -0.4402  0.0130  0.0024
                                            0.0021  0.0154 -0.0131 -0.0016
                ( 62.60%)  -0.7912* H  25 s( 99.91%)p 0.00(  0.09%)
                                            0.9995 -0.0030 -0.0001  0.0271  0.0135
   266. (0.00959) BD*( 1) C   7 - H  26  
                ( 38.45%)   0.6201* C   7 s( 21.25%)p 3.70( 78.71%)d 0.00(  0.05%)
                                            0.0002 -0.4608  0.0099 -0.0139 -0.0033
                                            0.2113  0.0171 -0.8613  0.0067 -0.0002
                                            0.0012  0.0070  0.0016 -0.0202
                ( 61.55%)  -0.7845* H  26 s( 99.91%)p 0.00(  0.09%)
                                           -0.9995  0.0048  0.0011 -0.0098  0.0280
   267. (0.00713) BD*( 1) C   8 - C   9  
                ( 50.46%)   0.7104* C   8 s( 28.18%)p 2.55( 71.78%)d 0.00(  0.04%)
                                            0.0002  0.5307  0.0124  0.7031  0.0036
                                           -0.4245 -0.0000  0.2078 -0.0000 -0.0145
                                            0.0073 -0.0053  0.0075 -0.0087
                ( 49.54%)  -0.7038* C   9 s( 28.81%)p 2.47( 71.15%)d 0.00(  0.04%)
                                            0.0001  0.5367  0.0069 -0.6966  0.0043
                                            0.4268 -0.0021 -0.2098 -0.0003 -0.0143
                                            0.0063 -0.0061  0.0059 -0.0080
   268. (0.00853) BD*( 1) C   8 - H  27  
                ( 38.10%)   0.6173* C   8 s( 21.76%)p 3.59( 78.20%)d 0.00(  0.04%)
                                           -0.0001  0.4664 -0.0086  0.0084  0.0003
                                            0.1717  0.0113 -0.8673  0.0062 -0.0002
                                           -0.0001 -0.0061 -0.0005  0.0198
                ( 61.90%)  -0.7868* H  27 s( 99.91%)p 0.00(  0.09%)
                                            0.9996 -0.0042 -0.0005 -0.0071  0.0287
   269. (0.00937) BD*( 1) C   8 - H  28  
                ( 38.14%)   0.6175* C   8 s( 21.66%)p 3.61( 78.29%)d 0.00(  0.04%)
                                            0.0001 -0.4653  0.0090 -0.0038 -0.0019
                                           -0.7862 -0.0039 -0.4058  0.0139  0.0007
                                            0.0004 -0.0155  0.0137  0.0029
                ( 61.86%)  -0.7865* H  28 s( 99.91%)p 0.00(  0.09%)
                                           -0.9995  0.0051 -0.0006  0.0274  0.0114
   270. (0.01230) BD*( 1) C   9 - C  10  
                ( 49.90%)   0.7064* C   9 s( 26.84%)p 2.72( 73.12%)d 0.00(  0.04%)
                                           -0.0004 -0.5179 -0.0127 -0.7168 -0.0084
                                           -0.4290  0.0048  0.1824 -0.0036 -0.0155
                                            0.0052  0.0036 -0.0066  0.0100
                ( 50.10%)  -0.7078* C  10 s( 32.58%)p 2.07( 67.39%)d 0.00(  0.03%)
                                           -0.0007 -0.5708  0.0003  0.6697 -0.0105
                                            0.4241 -0.0015 -0.2131  0.0027 -0.0126
                                            0.0084  0.0056 -0.0021  0.0086
   271. (0.00806) BD*( 1) C   9 - H  29  
                ( 37.47%)   0.6122* C   9 s( 22.76%)p 3.39( 77.20%)d 0.00(  0.04%)
                                           -0.0002  0.4771 -0.0073  0.0155  0.0043
                                           -0.7763 -0.0026 -0.4109  0.0137 -0.0016
                                           -0.0013  0.0149 -0.0129 -0.0031
                ( 62.53%)  -0.7907* H  29 s( 99.91%)p 0.00(  0.09%)
                                            0.9995 -0.0062 -0.0006  0.0274  0.0128
   272. (0.00917) BD*( 1) C   9 - H  30  
                ( 38.66%)   0.6218* C   9 s( 21.60%)p 3.63( 78.36%)d 0.00(  0.05%)
                                            0.0001 -0.4646  0.0092  0.0102  0.0010
                                            0.1742  0.0119 -0.8677  0.0076  0.0003
                                           -0.0010  0.0056 -0.0000 -0.0205
                ( 61.34%)  -0.7832* H  30 s( 99.91%)p 0.00(  0.09%)
                                           -0.9996  0.0045 -0.0015 -0.0077  0.0286
   273. (0.00742) BD*( 1) C  10 - O  11  
                ( 68.08%)   0.8251* C  10 s( 20.95%)p 3.76( 78.78%)d 0.01(  0.26%)
                                            0.0001  0.4558  0.0425  0.7374  0.0437
                                           -0.4409 -0.0122  0.2184 -0.0060 -0.0365
                                            0.0197 -0.0115  0.0193 -0.0197
                ( 31.92%)  -0.5650* O  11 s( 33.25%)p 2.00( 66.66%)d 0.00(  0.08%)
                                           -0.0001  0.5766  0.0072 -0.6521  0.0080
                                            0.4671  0.0003 -0.1520 -0.0089 -0.0238
                                           -0.0024  0.0007  0.0130 -0.0097
   274. (0.01323) BD*( 1) C  10 - H  31  
                ( 38.04%)   0.6167* C  10 s( 22.49%)p 3.45( 77.47%)d 0.00(  0.04%)
                                            0.0006 -0.4739  0.0171 -0.0469 -0.0101
                                           -0.7734  0.0025 -0.4171  0.0167 -0.0032
                                            0.0003 -0.0171  0.0117  0.0001
                ( 61.96%)  -0.7872* H  31 s( 99.90%)p 0.00(  0.10%)
                                           -0.9995  0.0066  0.0016  0.0290  0.0106
   275. (0.01016) BD*( 1) C  10 - H  32  
                ( 38.50%)   0.6205* C  10 s( 24.01%)p 3.16( 75.94%)d 0.00(  0.05%)
                                           -0.0002  0.4900 -0.0047  0.0452  0.0191
                                            0.1584  0.0016 -0.8554  0.0146  0.0021
                                           -0.0023 -0.0044 -0.0016  0.0214
                ( 61.50%)  -0.7842* H  32 s( 99.90%)p 0.00(  0.10%)
                                            0.9995 -0.0045 -0.0019 -0.0075  0.0299
   276. (0.48017) BD*( 1) O  11 - O  12  
                ( 53.17%)   0.7292* O  11 s(  0.08%)p99.99( 99.86%)d 0.70(  0.06%)
                                           -0.0000 -0.0289 -0.0042 -0.5767  0.0183
                                           -0.8073  0.0248 -0.1156  0.0037  0.0099
                                           -0.0071 -0.0133  0.0157 -0.0052
                ( 46.83%)  -0.6843* O  12 s(  0.00%)p 1.00( 99.94%)d 0.00(  0.06%)
                                            0.0000 -0.0025  0.0002  0.9988 -0.0293
                                           -0.0213 -0.0000  0.0222 -0.0007 -0.0213
                                            0.0101 -0.0008 -0.0008  0.0001
   277. (0.00414) BD*( 1) O  11 - H  33  
                ( 26.12%)   0.5110* O  11 s( 20.24%)p 3.94( 79.66%)d 0.00(  0.10%)
                                           -0.0001 -0.4496 -0.0162 -0.0620 -0.0231
                                            0.1850  0.0185 -0.8700 -0.0272  0.0014
                                            0.0107  0.0034 -0.0019 -0.0291
                ( 73.88%)  -0.8596* H  33 s( 99.60%)p 0.00(  0.40%)
                                           -0.9980  0.0036  0.0061 -0.0162  0.0604
   278. (0.00520) BD*( 1) O  12 - H  34  
                ( 26.20%)   0.5119* O  12 s( 20.12%)p 3.97( 79.79%)d 0.00(  0.09%)
                                           -0.0002 -0.4482 -0.0166  0.0209  0.0007
                                            0.1105 -0.0170 -0.8853 -0.0345 -0.0006
                                            0.0010  0.0205  0.0048 -0.0214
                ( 73.80%)  -0.8591* H  34 s( 99.56%)p 0.00(  0.44%)
                                           -0.9978  0.0050 -0.0025 -0.0038  0.0661


 NHO Directionality and "Bond Bending" (deviations from line of nuclear centers)

         [Thresholds for printing:  angular deviation  >  1.0 degree]
                                    hybrid p-character > 25.0%
                                    orbital occupancy  >  0.10e

                                Line of Centers        Hybrid 1              Hybrid 2
                                ---------------  -------------------   ------------------
                NBO               Theta   Phi    Theta   Phi    Dev    Theta   Phi    Dev
 ========================================================================================
     1. BD (   1) C   1 - C   2   104.7   30.5   105.2   31.6   1.2      --     --    --
     6. BD (   1) C   2 - H  16   169.0   92.5   168.4   97.0   1.1      --     --    --
     7. BD (   1) C   2 - H  17    63.4   89.0    63.8   90.2   1.2      --     --    --
    13. BD (   1) C   4 - H  21    63.1   88.8    63.8   90.7   1.8      --     --    --
    14. BD (   1) C   5 - C   6   101.2   31.7     --     --    --      77.2  210.4   2.0
    15. BD (   1) C   5 - H  22   119.5  272.2   119.1  271.1   1.0      --     --    --
    16. BD (   1) C   5 - H  23    13.8  268.9    15.0  264.5   1.6      --     --    --
    17. BD (   1) C   6 - C   7    78.7  327.7    77.3  329.0   1.9      --     --    --
    19. BD (   1) C   6 - H  24   165.7   89.5   163.8   90.2   2.0      --     --    --
    22. BD (   1) C   7 - H  26    13.9  270.2    15.0  274.3   1.5      --     --    --
    25. BD (   1) C   8 - H  28    62.9   91.0    63.6   89.6   1.5      --     --    --
    26. BD (   1) C   9 - C  10   102.9   30.5     --     --    --      75.0  212.7   3.0
    29. BD (   1) C  10 - O  11    78.0  328.0    76.8  329.9   2.2    101.4  144.0   4.0
    30. BD (   1) C  10 - H  31    62.8   90.4    62.6   85.8   4.1      --     --    --
    31. BD (   1) C  10 - H  32   169.0   81.6   168.4   68.1   2.7      --     --    --
    32. BD (   1) O  11 - O  12    86.5  161.9    83.4   54.5 106.9     91.3  178.7 162.6
    33. BD (   1) O  11 - H  33    10.9  272.0    13.8  292.7   5.3      --     --    --
    34. BD (   1) O  12 - H  34    11.2  262.3     6.0  257.0   5.3      --     --    --
    47. LP (   1) O  11             --     --    127.9  327.8   --       --     --    --
    48. LP (   1) O  12             --     --    110.1   88.2   --       --     --    --
   276. BD*(   1) O  11 - O  12    86.5  161.9    83.4   54.5 106.9     91.3  178.7 162.6


 Second Order Perturbation Theory Analysis of Fock Matrix in NBO Basis

     Threshold for printing:   0.25 kcal/mol
                                                                              E(2)  E(j)-E(i) F(i,j)
         Donor NBO (i)                     Acceptor NBO (j)                 kcal/mol   a.u.    a.u. 
 ===================================================================================================

 within unit  1
   1. BD (   1) C   1 - C   2        / 68. RY*(   2) C   3                    0.59    1.47    0.037
   1. BD (   1) C   1 - C   2        /247. BD*(   1) C   1 - H  14            0.30    1.06    0.023
   1. BD (   1) C   1 - C   2        /249. BD*(   1) C   2 - C   3            0.51    0.99    0.028
   1. BD (   1) C   1 - C   2        /250. BD*(   1) C   2 - H  16            0.31    1.04    0.023
   1. BD (   1) C   1 - C   2        /251. BD*(   1) C   2 - H  17            0.29    1.04    0.022
   1. BD (   1) C   1 - C   2        /252. BD*(   1) C   3 - C   4            1.24    0.98    0.044
   2. BD (   1) C   1 - H  13        /251. BD*(   1) C   2 - H  17            1.58    0.92    0.048
   3. BD (   1) C   1 - H  14        /249. BD*(   1) C   2 - C   3            1.81    0.87    0.051
   4. BD (   1) C   1 - H  15        /250. BD*(   1) C   2 - H  16            1.58    0.92    0.048
   5. BD (   1) C   2 - C   3        / 49. RY*(   1) C   1                    0.57    1.41    0.037
   5. BD (   1) C   2 - C   3        / 78. RY*(   3) C   4                    0.55    1.45    0.036
   5. BD (   1) C   2 - C   3        /245. BD*(   1) C   1 - C   2            0.40    1.01    0.026
   5. BD (   1) C   2 - C   3        /247. BD*(   1) C   1 - H  14            0.76    1.06    0.037
   5. BD (   1) C   2 - C   3        /251. BD*(   1) C   2 - H  17            0.25    1.05    0.021
   5. BD (   1) C   2 - C   3        /252. BD*(   1) C   3 - C   4            0.55    0.99    0.030
   5. BD (   1) C   2 - C   3        /253. BD*(   1) C   3 - H  18            0.27    1.03    0.022
   5. BD (   1) C   2 - C   3        /254. BD*(   1) C   3 - H  19            0.37    1.03    0.025
   5. BD (   1) C   2 - C   3        /255. BD*(   1) C   4 - C   5            1.20    0.97    0.044
   6. BD (   1) C   2 - H  16        / 50. RY*(   2) C   1                    0.27    1.42    0.025
   6. BD (   1) C   2 - H  16        /248. BD*(   1) C   1 - H  15            1.55    0.93    0.048
   6. BD (   1) C   2 - H  16        /253. BD*(   1) C   3 - H  18            1.67    0.90    0.049
   7. BD (   1) C   2 - H  17        / 50. RY*(   2) C   1                    0.29    1.42    0.026
   7. BD (   1) C   2 - H  17        / 67. RY*(   1) C   3                    0.26    1.47    0.025
   7. BD (   1) C   2 - H  17        /246. BD*(   1) C   1 - H  13            1.54    0.93    0.048
   7. BD (   1) C   2 - H  17        /254. BD*(   1) C   3 - H  19            1.69    0.91    0.050
   8. BD (   1) C   3 - C   4        / 58. RY*(   1) C   2                    0.53    1.47    0.036
   8. BD (   1) C   3 - C   4        / 86. RY*(   2) C   5                    0.40    1.52    0.032
   8. BD (   1) C   3 - C   4        /245. BD*(   1) C   1 - C   2            0.96    1.02    0.040
   8. BD (   1) C   3 - C   4        /249. BD*(   1) C   2 - C   3            0.47    1.01    0.028
   8. BD (   1) C   3 - C   4        /255. BD*(   1) C   4 - C   5            0.54    0.98    0.030
   8. BD (   1) C   3 - C   4        /256. BD*(   1) C   4 - H  20            0.36    1.03    0.025
   8. BD (   1) C   3 - C   4        /257. BD*(   1) C   4 - H  21            0.29    1.03    0.022
   8. BD (   1) C   3 - C   4        /258. BD*(   1) C   5 - C   6            1.28    0.95    0.045
   9. BD (   1) C   3 - H  18        / 59. RY*(   2) C   2                    0.32    1.48    0.028
   9. BD (   1) C   3 - H  18        / 76. RY*(   1) C   4                    0.30    1.41    0.026
   9. BD (   1) C   3 - H  18        /250. BD*(   1) C   2 - H  16            1.52    0.94    0.048
   9. BD (   1) C   3 - H  18        /256. BD*(   1) C   4 - H  20            1.64    0.91    0.049
  10. BD (   1) C   3 - H  19        /251. BD*(   1) C   2 - H  17            1.50    0.94    0.048
  10. BD (   1) C   3 - H  19        /257. BD*(   1) C   4 - H  21            1.64    0.91    0.049
  11. BD (   1) C   4 - C   5        / 69. RY*(   3) C   3                    0.48    1.48    0.035
  11. BD (   1) C   4 - C   5        / 94. RY*(   1) C   6                    0.53    1.30    0.034
  11. BD (   1) C   4 - C   5        /249. BD*(   1) C   2 - C   3            0.93    1.03    0.040
  11. BD (   1) C   4 - C   5        /252. BD*(   1) C   3 - C   4            0.45    1.02    0.028
  11. BD (   1) C   4 - C   5        /257. BD*(   1) C   4 - H  21            0.36    1.05    0.025
  11. BD (   1) C   4 - C   5        /258. BD*(   1) C   5 - C   6            0.48    0.97    0.028
  11. BD (   1) C   4 - C   5        /259. BD*(   1) C   5 - H  22            0.31    1.03    0.023
  11. BD (   1) C   4 - C   5        /260. BD*(   1) C   5 - H  23            0.33    1.02    0.024
  11. BD (   1) C   4 - C   5        /261. BD*(   1) C   6 - C   7            1.09    0.96    0.042
  12. BD (   1) C   4 - H  20        / 67. RY*(   1) C   3                    0.36    1.49    0.030
  12. BD (   1) C   4 - H  20        / 87. RY*(   3) C   5                    0.27    1.28    0.024
  12. BD (   1) C   4 - H  20        /253. BD*(   1) C   3 - H  18            1.52    0.93    0.048
  12. BD (   1) C   4 - H  20        /260. BD*(   1) C   5 - H  23            1.73    0.89    0.050
  13. BD (   1) C   4 - H  21        / 85. RY*(   1) C   5                    0.30    1.40    0.026
  13. BD (   1) C   4 - H  21        /252. BD*(   1) C   3 - C   4            0.32    0.89    0.021
  13. BD (   1) C   4 - H  21        /254. BD*(   1) C   3 - H  19            1.53    0.93    0.048
  13. BD (   1) C   4 - H  21        /259. BD*(   1) C   5 - H  22            1.66    0.90    0.049
  14. BD (   1) C   5 - C   6        / 77. RY*(   2) C   4                    0.39    1.55    0.032
  14. BD (   1) C   5 - C   6        /104. RY*(   2) C   7                    0.33    1.55    0.030
  14. BD (   1) C   5 - C   6        /105. RY*(   3) C   7                    0.27    1.41    0.026
  14. BD (   1) C   5 - C   6        /148. RY*(   1) O  12                    0.33    1.76    0.032
  14. BD (   1) C   5 - C   6        /252. BD*(   1) C   3 - C   4            0.87    1.05    0.040
  14. BD (   1) C   5 - C   6        /255. BD*(   1) C   4 - C   5            0.40    1.03    0.027
  14. BD (   1) C   5 - C   6        /259. BD*(   1) C   5 - H  22            0.28    1.06    0.023
  14. BD (   1) C   5 - C   6        /260. BD*(   1) C   5 - H  23            0.27    1.04    0.022
  14. BD (   1) C   5 - C   6        /261. BD*(   1) C   6 - C   7            0.60    0.99    0.032
  14. BD (   1) C   5 - C   6        /263. BD*(   1) C   6 - H  24            0.34    1.06    0.025
  14. BD (   1) C   5 - C   6        /264. BD*(   1) C   7 - C   8            1.06    1.01    0.043
  14. BD (   1) C   5 - C   6        /276. BD*(   1) O  11 - O  12            1.42    0.32    0.034
  15. BD (   1) C   5 - H  22        / 76. RY*(   1) C   4                    0.44    1.45    0.032
  15. BD (   1) C   5 - H  22        /255. BD*(   1) C   4 - C   5            0.36    0.90    0.023
  15. BD (   1) C   5 - H  22        /257. BD*(   1) C   4 - H  21            1.50    0.95    0.048
  15. BD (   1) C   5 - H  22        /262. BD*(   1) C   6 - O  12            2.71    0.75    0.057
  16. BD (   1) C   5 - H  23        / 77. RY*(   2) C   4                    0.27    1.42    0.025
  16. BD (   1) C   5 - H  23        /256. BD*(   1) C   4 - H  20            1.48    0.95    0.047
  16. BD (   1) C   5 - H  23        /263. BD*(   1) C   6 - H  24            1.56    0.93    0.048
  17. BD (   1) C   6 - C   7        / 86. RY*(   2) C   5                    0.34    1.57    0.031
  17. BD (   1) C   6 - C   7        /113. RY*(   2) C   8                    0.37    1.56    0.032
  17. BD (   1) C   6 - C   7        /148. RY*(   1) O  12                    0.31    1.77    0.031
  17. BD (   1) C   6 - C   7        /255. BD*(   1) C   4 - C   5            0.99    1.03    0.042
  17. BD (   1) C   6 - C   7        /258. BD*(   1) C   5 - C   6            0.69    1.00    0.034
  17. BD (   1) C   6 - C   7        /263. BD*(   1) C   6 - H  24            0.33    1.06    0.025
  17. BD (   1) C   6 - C   7        /264. BD*(   1) C   7 - C   8            0.36    1.01    0.025
  17. BD (   1) C   6 - C   7        /265. BD*(   1) C   7 - H  25            0.33    1.05    0.025
  17. BD (   1) C   6 - C   7        /266. BD*(   1) C   7 - H  26            0.29    1.04    0.023
  17. BD (   1) C   6 - C   7        /267. BD*(   1) C   8 - C   9            0.99    1.01    0.042
  17. BD (   1) C   6 - C   7        /276. BD*(   1) O  11 - O  12            1.48    0.32    0.035
  18. BD (   1) C   6 - O  12        / 94. RY*(   1) C   6                    0.25    1.58    0.025
  18. BD (   1) C   6 - O  12        /259. BD*(   1) C   5 - H  22            0.60    1.31    0.035
  18. BD (   1) C   6 - O  12        /265. BD*(   1) C   7 - H  25            0.61    1.30    0.036
  19. BD (   1) C   6 - H  24        / 85. RY*(   1) C   5                    0.40    1.44    0.030
  19. BD (   1) C   6 - H  24        /103. RY*(   1) C   7                    0.36    1.43    0.029
  19. BD (   1) C   6 - H  24        /149. RY*(   2) O  12                    0.31    2.03    0.032
  19. BD (   1) C   6 - H  24        /258. BD*(   1) C   5 - C   6            0.40    0.89    0.024
  19. BD (   1) C   6 - H  24        /260. BD*(   1) C   5 - H  23            1.61    0.93    0.049
  19. BD (   1) C   6 - H  24        /261. BD*(   1) C   6 - C   7            0.30    0.88    0.020
  19. BD (   1) C   6 - H  24        /266. BD*(   1) C   7 - H  26            1.64    0.92    0.049
  19. BD (   1) C   6 - H  24        /278. BD*(   1) O  12 - H  34            1.41    0.91    0.045
  20. BD (   1) C   7 - C   8        / 94. RY*(   1) C   6                    0.60    1.32    0.036
  20. BD (   1) C   7 - C   8        /123. RY*(   3) C   9                    0.27    1.39    0.025
  20. BD (   1) C   7 - C   8        /258. BD*(   1) C   5 - C   6            1.03    0.99    0.041
  20. BD (   1) C   7 - C   8        /261. BD*(   1) C   6 - C   7            0.52    0.98    0.029
  20. BD (   1) C   7 - C   8        /265. BD*(   1) C   7 - H  25            0.28    1.04    0.022
  20. BD (   1) C   7 - C   8        /266. BD*(   1) C   7 - H  26            0.28    1.03    0.022
  20. BD (   1) C   7 - C   8        /267. BD*(   1) C   8 - C   9            0.50    1.00    0.029
  20. BD (   1) C   7 - C   8        /268. BD*(   1) C   8 - H  27            0.27    1.05    0.022
  20. BD (   1) C   7 - C   8        /269. BD*(   1) C   8 - H  28            0.38    1.05    0.026
  20. BD (   1) C   7 - C   8        /270. BD*(   1) C   9 - C  10            1.12    0.99    0.043
  21. BD (   1) C   7 - H  25        /112. RY*(   1) C   8                    0.37    1.46    0.030
  21. BD (   1) C   7 - H  25        /262. BD*(   1) C   6 - O  12            2.64    0.76    0.057
  21. BD (   1) C   7 - H  25        /264. BD*(   1) C   7 - C   8            0.30    0.89    0.021
  21. BD (   1) C   7 - H  25        /269. BD*(   1) C   8 - H  28            1.52    0.94    0.048
  22. BD (   1) C   7 - H  26        / 95. RY*(   2) C   6                    0.27    1.33    0.024
  22. BD (   1) C   7 - H  26        /263. BD*(   1) C   6 - H  24            1.51    0.94    0.048
  22. BD (   1) C   7 - H  26        /268. BD*(   1) C   8 - H  27            1.51    0.94    0.048
  23. BD (   1) C   8 - C   9        /104. RY*(   2) C   7                    0.40    1.54    0.032
  23. BD (   1) C   8 - C   9        /130. RY*(   1) C  10                    0.30    1.40    0.026
  23. BD (   1) C   8 - C   9        /261. BD*(   1) C   6 - C   7            1.17    0.98    0.043
  23. BD (   1) C   8 - C   9        /264. BD*(   1) C   7 - C   8            0.47    1.00    0.028
  23. BD (   1) C   8 - C   9        /268. BD*(   1) C   8 - H  27            0.29    1.05    0.022
  23. BD (   1) C   8 - C   9        /269. BD*(   1) C   8 - H  28            0.28    1.05    0.022
  23. BD (   1) C   8 - C   9        /270. BD*(   1) C   9 - C  10            0.35    0.99    0.024
  23. BD (   1) C   8 - C   9        /271. BD*(   1) C   9 - H  29            0.27    1.05    0.021
  23. BD (   1) C   8 - C   9        /272. BD*(   1) C   9 - H  30            0.30    1.03    0.022
  23. BD (   1) C   8 - C   9        /273. BD*(   1) C  10 - O  11            1.46    0.88    0.046
  24. BD (   1) C   8 - H  27        /105. RY*(   3) C   7                    0.29    1.28    0.024
  24. BD (   1) C   8 - H  27        /122. RY*(   2) C   9                    0.34    1.48    0.029
  24. BD (   1) C   8 - H  27        /266. BD*(   1) C   7 - H  26            1.67    0.90    0.049
  24. BD (   1) C   8 - H  27        /272. BD*(   1) C   9 - H  30            1.61    0.91    0.048
  25. BD (   1) C   8 - H  28        /103. RY*(   1) C   7                    0.34    1.41    0.028
  25. BD (   1) C   8 - H  28        /121. RY*(   1) C   9                    0.32    1.24    0.025
  25. BD (   1) C   8 - H  28        /265. BD*(   1) C   7 - H  25            1.61    0.92    0.049
  25. BD (   1) C   8 - H  28        /271. BD*(   1) C   9 - H  29            1.55    0.93    0.048
  26. BD (   1) C   9 - C  10        /114. RY*(   3) C   8                    0.46    1.41    0.033
  26. BD (   1) C   9 - C  10        /139. RY*(   1) O  11                    0.41    1.74    0.035
  26. BD (   1) C   9 - C  10        /264. BD*(   1) C   7 - C   8            1.08    1.02    0.043
  26. BD (   1) C   9 - C  10        /267. BD*(   1) C   8 - C   9            0.49    1.02    0.029
  26. BD (   1) C   9 - C  10        /274. BD*(   1) C  10 - H  31            0.51    1.05    0.030
  26. BD (   1) C   9 - C  10        /275. BD*(   1) C  10 - H  32            0.32    1.07    0.024
  26. BD (   1) C   9 - C  10        /276. BD*(   1) O  11 - O  12            1.74    0.33    0.039
  27. BD (   1) C   9 - H  29        /267. BD*(   1) C   8 - C   9            0.25    0.88    0.019
  27. BD (   1) C   9 - H  29        /269. BD*(   1) C   8 - H  28            1.55    0.93    0.048
  27. BD (   1) C   9 - H  29        /274. BD*(   1) C  10 - H  31            1.57    0.92    0.048
  28. BD (   1) C   9 - H  30        /112. RY*(   1) C   8                    0.32    1.46    0.028
  28. BD (   1) C   9 - H  30        /268. BD*(   1) C   8 - H  27            1.57    0.93    0.048
  28. BD (   1) C   9 - H  30        /275. BD*(   1) C  10 - H  32            1.46    0.94    0.047
  29. BD (   1) C  10 - O  11        /123. RY*(   3) C   9                    0.26    1.64    0.026
  29. BD (   1) C  10 - O  11        /267. BD*(   1) C   8 - C   9            0.74    1.26    0.038
  30. BD (   1) C  10 - H  31        /122. RY*(   2) C   9                    0.29    1.50    0.027
  30. BD (   1) C  10 - H  31        /139. RY*(   1) O  11                    0.33    1.62    0.030
  30. BD (   1) C  10 - H  31        /271. BD*(   1) C   9 - H  29            1.52    0.95    0.049
  30. BD (   1) C  10 - H  31        /273. BD*(   1) C  10 - O  11            0.27    0.78    0.019
  30. BD (   1) C  10 - H  31        /276. BD*(   1) O  11 - O  12            2.55    0.21    0.039
  31. BD (   1) C  10 - H  32        /140. RY*(   2) O  11                    0.31    2.07    0.032
  31. BD (   1) C  10 - H  32        /272. BD*(   1) C   9 - H  30            1.68    0.93    0.050
  31. BD (   1) C  10 - H  32        /277. BD*(   1) O  11 - H  33            1.37    0.92    0.045
  32. BD (   1) O  11 - O  12        / 97. RY*(   4) C   6                    0.35    2.34    0.036
  32. BD (   1) O  11 - O  12        /238. RY*(   2) H  33                    0.52    1.91    0.040
  32. BD (   1) O  11 - O  12        /242. RY*(   2) H  34                    0.57    1.94    0.042
  32. BD (   1) O  11 - O  12        /258. BD*(   1) C   5 - C   6            1.54    0.69    0.041
  32. BD (   1) O  11 - O  12        /261. BD*(   1) C   6 - C   7            1.72    0.68    0.043
  32. BD (   1) O  11 - O  12        /270. BD*(   1) C   9 - C  10            1.56    0.68    0.042
  32. BD (   1) O  11 - O  12        /274. BD*(   1) C  10 - H  31            1.55    0.73    0.043
  33. BD (   1) O  11 - H  33        /130. RY*(   1) C  10                    0.32    1.53    0.028
  33. BD (   1) O  11 - H  33        /132. RY*(   3) C  10                    0.30    2.79    0.037
  33. BD (   1) O  11 - H  33        /275. BD*(   1) C  10 - H  32            1.31    1.18    0.050
  34. BD (   1) O  12 - H  34        / 94. RY*(   1) C   6                    1.10    1.45    0.050
  34. BD (   1) O  12 - H  34        / 98. RY*(   5) C   6                    0.45    2.63    0.043
  34. BD (   1) O  12 - H  34        /263. BD*(   1) C   6 - H  24            1.23    1.18    0.048
  35. CR (   1) C   1                / 58. RY*(   1) C   2                    0.25   10.92    0.066
  35. CR (   1) C   1                /157. RY*(   1) H  13                    0.33   10.50    0.075
  35. CR (   1) C   1                /161. RY*(   1) H  14                    0.36   10.50    0.078
  35. CR (   1) C   1                /165. RY*(   1) H  15                    0.33   10.50    0.074
  36. CR (   1) C   2                / 51. RY*(   3) C   1                    0.63   10.61    0.104
  36. CR (   1) C   2                /169. RY*(   1) H  16                    0.31   10.47    0.072
  36. CR (   1) C   2                /173. RY*(   1) H  17                    0.31   10.47    0.072
  37. CR (   1) C   3                / 61. RY*(   4) C   2                    0.43   10.93    0.086
  37. CR (   1) C   3                / 79. RY*(   4) C   4                    0.26   10.84    0.067
  37. CR (   1) C   3                /177. RY*(   1) H  18                    0.31   10.48    0.072
  37. CR (   1) C   3                /181. RY*(   1) H  19                    0.32   10.48    0.073
  38. CR (   1) C   4                / 70. RY*(   4) C   3                    0.36   10.87    0.079
  38. CR (   1) C   4                / 87. RY*(   3) C   5                    0.43   10.87    0.087
  38. CR (   1) C   4                /185. RY*(   1) H  20                    0.32   10.48    0.074
  38. CR (   1) C   4                /189. RY*(   1) H  21                    0.34   10.49    0.075
  39. CR (   1) C   5                / 79. RY*(   4) C   4                    0.34   10.88    0.077
  39. CR (   1) C   5                / 95. RY*(   2) C   6                    0.45   10.91    0.088
  39. CR (   1) C   5                /193. RY*(   1) H  22                    0.35   10.49    0.076
  39. CR (   1) C   5                /197. RY*(   1) H  23                    0.32   10.49    0.074
  40. CR (   1) C   6                / 87. RY*(   3) C   5                    0.26   10.98    0.068
  40. CR (   1) C   6                /105. RY*(   3) C   7                    0.32   10.95    0.075
  40. CR (   1) C   6                /201. RY*(   1) H  24                    0.34   10.52    0.076
  40. CR (   1) C   6                /262. BD*(   1) C   6 - O  12            0.56   10.42    0.097
  41. CR (   1) C   7                / 95. RY*(   2) C   6                    0.53   10.92    0.096
  41. CR (   1) C   7                /114. RY*(   3) C   8                    0.35   10.87    0.078
  41. CR (   1) C   7                /115. RY*(   4) C   8                    0.27   10.96    0.068
  41. CR (   1) C   7                /205. RY*(   1) H  25                    0.35   10.50    0.077
  41. CR (   1) C   7                /209. RY*(   1) H  26                    0.33   10.49    0.074
  42. CR (   1) C   8                /105. RY*(   3) C   7                    0.41   10.87    0.085
  42. CR (   1) C   8                /121. RY*(   1) C   9                    0.41   10.83    0.084
  42. CR (   1) C   8                /213. RY*(   1) H  27                    0.33   10.49    0.074
  42. CR (   1) C   8                /217. RY*(   1) H  28                    0.35   10.49    0.076
  43. CR (   1) C   9                /114. RY*(   3) C   8                    0.34   10.87    0.076
  43. CR (   1) C   9                /115. RY*(   4) C   8                    0.28   10.96    0.070
  43. CR (   1) C   9                /221. RY*(   1) H  29                    0.36   10.47    0.078
  43. CR (   1) C   9                /225. RY*(   1) H  30                    0.32   10.48    0.074
  44. CR (   1) C  10                /124. RY*(   4) C   9                    0.37   11.10    0.081
  44. CR (   1) C  10                /229. RY*(   1) H  31                    0.34   10.52    0.076
  44. CR (   1) C  10                /233. RY*(   1) H  32                    0.32   10.52    0.074
  44. CR (   1) C  10                /273. BD*(   1) C  10 - O  11            0.54   10.43    0.095
  45. CR (   1) O  11                /130. RY*(   1) C  10                    0.64   19.80    0.143
  46. CR (   1) O  12                / 94. RY*(   1) C   6                    1.11   19.71    0.187
  47. LP (   1) O  11                /130. RY*(   1) C  10                    0.73    1.39    0.041
  47. LP (   1) O  11                /239. RY*(   3) H  33                    0.47    2.11    0.040
  47. LP (   1) O  11                /270. BD*(   1) C   9 - C  10            0.51    0.98    0.028
  47. LP (   1) O  11                /274. BD*(   1) C  10 - H  31            0.83    1.03    0.037
  47. LP (   1) O  11                /275. BD*(   1) C  10 - H  32            0.90    1.05    0.039
  48. LP (   1) O  12                / 94. RY*(   1) C   6                    1.62    1.32    0.058
  48. LP (   1) O  12                /243. RY*(   3) H  34                    0.47    2.33    0.042
  48. LP (   1) O  12                /258. BD*(   1) C   5 - C   6            0.74    0.99    0.034
  48. LP (   1) O  12                /261. BD*(   1) C   6 - C   7            0.68    0.98    0.033
  48. LP (   1) O  12                /263. BD*(   1) C   6 - H  24            0.89    1.05    0.039
 276. BD*(   1) O  11 - O  12        /238. RY*(   2) H  33                    0.29    1.90    0.043
 276. BD*(   1) O  11 - O  12        /258. BD*(   1) C   5 - C   6            0.68    0.68    0.039
 276. BD*(   1) O  11 - O  12        /261. BD*(   1) C   6 - C   7            0.72    0.67    0.039
 276. BD*(   1) O  11 - O  12        /270. BD*(   1) C   9 - C  10            0.86    0.68    0.043
 276. BD*(   1) O  11 - O  12        /274. BD*(   1) C  10 - H  31            0.88    0.72    0.045


 Natural Bond Orbitals (Summary):

                                                            Principal Delocalizations
           NBO                        Occupancy    Energy   (geminal,vicinal,remote)
 ====================================================================================
 Molecular unit  1  (C10H22O2)
     1. BD (   1) C   1 - C   2          0.97793    -0.68657  252(v),68(v),249(g),250(g)
                                                    247(g),251(g)
     2. BD (   1) C   1 - H  13          0.99334    -0.56926  251(v)
     3. BD (   1) C   1 - H  14          0.97087    -0.56656  249(v)
     4. BD (   1) C   1 - H  15          0.99419    -0.56952  250(v)
     5. BD (   1) C   2 - C   3          0.94833    -0.69280  255(v),247(v),49(v),252(g)
                                                    78(v),245(g),254(g),253(g)
     6. BD (   1) C   2 - H  16          0.98872    -0.57089  253(v),248(v),50(v)
     7. BD (   1) C   2 - H  17          0.98555    -0.57119  254(v),246(v),50(v),67(v)
     8. BD (   1) C   3 - C   4          0.95949    -0.70838  258(v),245(v),255(g),58(v)
                                                    249(g),86(v),256(g),257(g)
     9. BD (   1) C   3 - H  18          0.98807    -0.58586  256(v),250(v),59(v),76(v)
    10. BD (   1) C   3 - H  19          0.98303    -0.58481  257(v),251(v)
    11. BD (   1) C   4 - C   5          0.95312    -0.72825  261(v),249(v),94(v),69(v)
                                                    258(g),252(g),257(g),260(g)
                                                    259(g)
    12. BD (   1) C   4 - H  20          0.98652    -0.59815  260(v),253(v),67(v),87(v)
    13. BD (   1) C   4 - H  21          0.98492    -0.59874  259(v),254(v),252(g),85(v)
    14. BD (   1) C   5 - C   6          0.91331    -0.75356  276(v),264(v),252(v),261(g)
                                                    255(g),77(v),263(g),104(v)
                                                    148(v),259(g),105(v),260(g)
    15. BD (   1) C   5 - H  22          0.98464    -0.62539  262(v),257(v),76(v),255(g)
                                                    276(r)
    16. BD (   1) C   5 - H  23          0.98746    -0.62400  263(v),256(v),77(v)
    17. BD (   1) C   6 - C   7          0.91255    -0.75992  276(v),267(v),255(v),258(g)
                                                    113(v),264(g),86(v),263(g)
                                                    265(g),148(v),266(g)
    18. BD (   1) C   6 - O  12          0.99635    -1.00984  265(v),259(v),94(g)
    19. BD (   1) C   6 - H  24          0.98303    -0.64532  266(v),260(v),278(v),258(g)
                                                    85(v),103(v),149(v),261(g)
    20. BD (   1) C   7 - C   8          0.95761    -0.74902  270(v),258(v),94(v),261(g)
                                                    267(g),269(g),265(g),266(g)
                                                    123(v),268(g)
    21. BD (   1) C   7 - H  25          0.98404    -0.63684  262(v),269(v),276(r),112(v)
                                                    264(g)
    22. BD (   1) C   7 - H  26          0.98781    -0.63647  263(v),268(v),95(v)
    23. BD (   1) C   8 - C   9          0.96538    -0.74877  273(v),261(v),264(g),104(v)
                                                    270(g),130(v),272(g),268(g)
                                                    269(g),271(g)
    24. BD (   1) C   8 - H  27          0.98802    -0.62413  266(v),272(v),122(v),105(v)
    25. BD (   1) C   8 - H  28          0.98758    -0.62578  265(v),271(v),103(v),121(v)
    26. BD (   1) C   9 - C  10          0.93223    -0.76331  276(v),264(v),274(g),267(g)
                                                    114(v),139(v),275(g)
    27. BD (   1) C   9 - H  29          0.98025    -0.63038  274(v),269(v),267(g)
    28. BD (   1) C   9 - H  30          0.98830    -0.63349  268(v),275(v),112(v)
    29. BD (   1) C  10 - O  11          0.99753    -1.00563  267(v),123(v)
    30. BD (   1) C  10 - H  31          0.95263    -0.64408  276(v),271(v),139(v),122(v)
                                                    273(g)
    31. BD (   1) C  10 - H  32          0.98966    -0.64483  272(v),277(v),140(v)
    32. BD (   1) O  11 - O  12          0.97471    -0.44411  261(v),270(v),274(v),258(v)
                                                    276(g),242(v),238(v),97(v)
    33. BD (   1) O  11 - H  33          0.99508    -0.87597  275(v),130(v),132(v)
    34. BD (   1) O  12 - H  34          0.99489    -0.88067  263(v),94(v),98(v)
    35. CR (   1) C   1                  0.99962   -10.15633  161(v),157(v),165(v),58(v)
    36. CR (   1) C   2                  0.99956   -10.16792  51(v),169(v),173(v)
    37. CR (   1) C   3                  0.99956   -10.17894  61(v),181(v),177(v),79(v)
    38. CR (   1) C   4                  0.99956   -10.19160  87(v),70(v),189(v),185(v)
    39. CR (   1) C   5                  0.99953   -10.21694  95(v),193(v),79(v),197(v)
    40. CR (   1) C   6                  0.99944   -10.29612  262(g),201(v),105(v),87(v)
    41. CR (   1) C   7                  0.99953   -10.22996  95(v),114(v),205(v),209(v)
                                                    115(v)
    42. CR (   1) C   8                  0.99956   -10.22005  105(v),121(v),217(v),213(v)
    43. CR (   1) C   9                  0.99955   -10.22757  221(v),114(v),225(v),115(v)
    44. CR (   1) C  10                  0.99953   -10.29301  273(g),124(v),229(v),233(v)
    45. CR (   1) O  11                  0.99988   -19.14899  130(v)
    46. CR (   1) O  12                  0.99988   -19.14166  94(v)
    47. LP (   1) O  11                  0.99123    -0.74216  275(v),274(v),130(v),270(v)
                                                    239(v)
    48. LP (   1) O  12                  0.99026    -0.74757  94(v),263(v),258(v),261(v)
                                                    243(v)
    49. RY*(   1) C   1                  0.00148     0.71397   
    50. RY*(   2) C   1                  0.00084     0.84955   
    51. RY*(   3) C   1                  0.00020     0.44151   
    52. RY*(   4) C   1                  0.00006     1.10241   
    53. RY*(   5) C   1                  0.00001     2.04089   
    54. RY*(   6) C   1                  0.00000     1.89986   
    55. RY*(   7) C   1                  0.00000     2.03998   
    56. RY*(   8) C   1                  0.00000     1.86985   
    57. RY*(   9) C   1                  0.00000     2.18403   
    58. RY*(   1) C   2                  0.00168     0.75917   
    59. RY*(   2) C   2                  0.00152     0.89405   
    60. RY*(   3) C   2                  0.00050     0.94854   
    61. RY*(   4) C   2                  0.00017     0.74968   
    62. RY*(   5) C   2                  0.00018     1.93897   
    63. RY*(   6) C   2                  0.00006     1.60933   
    64. RY*(   7) C   2                  0.00004     2.05363   
    65. RY*(   8) C   2                  0.00000     2.09897   
    66. RY*(   9) C   2                  0.00000     2.09964   
    67. RY*(   1) C   3                  0.00172     0.89654   
    68. RY*(   2) C   3                  0.00155     0.78017   
    69. RY*(   3) C   3                  0.00150     0.75421   
    70. RY*(   4) C   3                  0.00020     0.68099   
    71. RY*(   5) C   3                  0.00018     1.87522   
    72. RY*(   6) C   3                  0.00007     1.94830   
    73. RY*(   7) C   3                  0.00004     2.08417   
    74. RY*(   8) C   3                  0.00000     2.09816   
    75. RY*(   9) C   3                  0.00000     2.10166   
    76. RY*(   1) C   4                  0.00198     0.82753   
    77. RY*(   2) C   4                  0.00167     0.79244   
    78. RY*(   3) C   4                  0.00149     0.75541   
    79. RY*(   4) C   4                  0.00018     0.66116   
    80. RY*(   5) C   4                  0.00018     1.92783   
    81. RY*(   6) C   4                  0.00007     1.94595   
    82. RY*(   7) C   4                  0.00004     2.09012   
    83. RY*(   8) C   4                  0.00000     2.09212   
    84. RY*(   9) C   4                  0.00000     2.10014   
    85. RY*(   1) C   5                  0.00200     0.79825   
    86. RY*(   2) C   5                  0.00154     0.80864   
    87. RY*(   3) C   5                  0.00125     0.67933   
    88. RY*(   4) C   5                  0.00024     1.11076   
    89. RY*(   5) C   5                  0.00013     1.72056   
    90. RY*(   6) C   5                  0.00008     1.71018   
    91. RY*(   7) C   5                  0.00005     2.14472   
    92. RY*(   8) C   5                  0.00003     2.00633   
    93. RY*(   9) C   5                  0.00000     2.01367   
    94. RY*(   1) C   6                  0.00370     0.56950   
    95. RY*(   2) C   6                  0.00213     0.69143   
    96. RY*(   3) C   6                  0.00133     1.11922   
    97. RY*(   4) C   6                  0.00063     1.89224   
    98. RY*(   5) C   6                  0.00058     1.74641   
    99. RY*(   6) C   6                  0.00055     1.48361   
   100. RY*(   7) C   6                  0.00012     1.90757   
   101. RY*(   8) C   6                  0.00009     1.63604   
   102. RY*(   9) C   6                  0.00003     1.64477   
   103. RY*(   1) C   7                  0.00208     0.78595   
   104. RY*(   2) C   7                  0.00154     0.79350   
   105. RY*(   3) C   7                  0.00125     0.65470   
   106. RY*(   4) C   7                  0.00025     0.89571   
   107. RY*(   5) C   7                  0.00013     1.79812   
   108. RY*(   6) C   7                  0.00008     1.79342   
   109. RY*(   7) C   7                  0.00005     2.12869   
   110. RY*(   8) C   7                  0.00004     2.01618   
   111. RY*(   9) C   7                  0.00000     2.00920   
   112. RY*(   1) C   8                  0.00204     0.82223   
   113. RY*(   2) C   8                  0.00169     0.79571   
   114. RY*(   3) C   8                  0.00142     0.64344   
   115. RY*(   4) C   8                  0.00021     0.73486   
   116. RY*(   5) C   8                  0.00017     1.78776   
   117. RY*(   6) C   8                  0.00007     1.93933   
   118. RY*(   7) C   8                  0.00005     2.03736   
   119. RY*(   8) C   8                  0.00000     2.06927   
   120. RY*(   9) C   8                  0.00000     2.08271   
   121. RY*(   1) C   9                  0.00181     0.61052   
   122. RY*(   2) C   9                  0.00156     0.85663   
   123. RY*(   3) C   9                  0.00091     0.63895   
   124. RY*(   4) C   9                  0.00036     0.80790   
   125. RY*(   5) C   9                  0.00019     1.88031   
   126. RY*(   6) C   9                  0.00005     2.00647   
   127. RY*(   7) C   9                  0.00005     1.81184   
   128. RY*(   8) C   9                  0.00000     2.04865   
   129. RY*(   9) C   9                  0.00000     2.03496   
   130. RY*(   1) C  10                  0.00226     0.65144   
   131. RY*(   2) C  10                  0.00118     1.08876   
   132. RY*(   3) C  10                  0.00065     1.91384   
   133. RY*(   4) C  10                  0.00055     1.10673   
   134. RY*(   5) C  10                  0.00042     1.36570   
   135. RY*(   6) C  10                  0.00014     0.98120   
   136. RY*(   7) C  10                  0.00007     1.57989   
   137. RY*(   8) C  10                  0.00001     1.68290   
   138. RY*(   9) C  10                  0.00000     1.91585   
   139. RY*(   1) O  11                  0.00083     0.97655   
   140. RY*(   2) O  11                  0.00045     1.42247   
   141. RY*(   3) O  11                  0.00004     1.50529   
   142. RY*(   4) O  11                  0.00002     1.03914   
   143. RY*(   5) O  11                  0.00001     2.63006   
   144. RY*(   6) O  11                  0.00000     2.47561   
   145. RY*(   7) O  11                  0.00000     2.55964   
   146. RY*(   8) O  11                  0.00000     2.51113   
   147. RY*(   9) O  11                  0.00000     2.97188   
   148. RY*(   1) O  12                  0.00091     1.00996   
   149. RY*(   2) O  12                  0.00047     1.38137   
   150. RY*(   3) O  12                  0.00037     1.31649   
   151. RY*(   4) O  12                  0.00002     1.12937   
   152. RY*(   5) O  12                  0.00000     2.52872   
   153. RY*(   6) O  12                  0.00000     2.62221   
   154. RY*(   7) O  12                  0.00001     2.80883   
   155. RY*(   8) O  12                  0.00001     2.60800   
   156. RY*(   9) O  12                  0.00000     2.74447   
   157. RY*(   1) H  13                  0.00079     0.34088   
   158. RY*(   2) H  13                  0.00010     1.70246   
   159. RY*(   3) H  13                  0.00007     1.70441   
   160. RY*(   4) H  13                  0.00002     2.16882   
   161. RY*(   1) H  14                  0.00058     0.34753   
   162. RY*(   2) H  14                  0.00010     1.69677   
   163. RY*(   3) H  14                  0.00006     1.70096   
   164. RY*(   4) H  14                  0.00002     2.16340   
   165. RY*(   1) H  15                  0.00080     0.34004   
   166. RY*(   2) H  15                  0.00010     1.70249   
   167. RY*(   3) H  15                  0.00007     1.70153   
   168. RY*(   4) H  15                  0.00002     2.17226   
   169. RY*(   1) H  16                  0.00131     0.30249   
   170. RY*(   2) H  16                  0.00009     1.71828   
   171. RY*(   3) H  16                  0.00006     1.72631   
   172. RY*(   4) H  16                  0.00002     2.22853   
   173. RY*(   1) H  17                  0.00132     0.30180   
   174. RY*(   2) H  17                  0.00009     1.71235   
   175. RY*(   3) H  17                  0.00006     1.72710   
   176. RY*(   4) H  17                  0.00002     2.22924   
   177. RY*(   1) H  18                  0.00141     0.29986   
   178. RY*(   2) H  18                  0.00009     1.72049   
   179. RY*(   3) H  18                  0.00006     1.74859   
   180. RY*(   4) H  18                  0.00002     2.22398   
   181. RY*(   1) H  19                  0.00140     0.29799   
   182. RY*(   2) H  19                  0.00009     1.72148   
   183. RY*(   3) H  19                  0.00006     1.74812   
   184. RY*(   4) H  19                  0.00002     2.22359   
   185. RY*(   1) H  20                  0.00134     0.29183   
   186. RY*(   2) H  20                  0.00009     1.72406   
   187. RY*(   3) H  20                  0.00006     1.75934   
   188. RY*(   4) H  20                  0.00002     2.21066   
   189. RY*(   1) H  21                  0.00176     0.29502   
   190. RY*(   2) H  21                  0.00010     1.72648   
   191. RY*(   3) H  21                  0.00006     1.74664   
   192. RY*(   4) H  21                  0.00002     2.22689   
   193. RY*(   1) H  22                  0.00118     0.27648   
   194. RY*(   2) H  22                  0.00010     1.70964   
   195. RY*(   3) H  22                  0.00005     1.73722   
   196. RY*(   4) H  22                  0.00002     2.19328   
   197. RY*(   1) H  23                  0.00164     0.27594   
   198. RY*(   2) H  23                  0.00009     1.72022   
   199. RY*(   3) H  23                  0.00006     1.73185   
   200. RY*(   4) H  23                  0.00002     2.18231   
   201. RY*(   1) H  24                  0.00169     0.22711   
   202. RY*(   2) H  24                  0.00005     1.79350   
   203. RY*(   3) H  24                  0.00005     1.95816   
   204. RY*(   4) H  24                  0.00001     1.99444   
   205. RY*(   1) H  25                  0.00112     0.26664   
   206. RY*(   2) H  25                  0.00010     1.69891   
   207. RY*(   3) H  25                  0.00005     1.72428   
   208. RY*(   4) H  25                  0.00002     2.17873   
   209. RY*(   1) H  26                  0.00163     0.26411   
   210. RY*(   2) H  26                  0.00009     1.71252   
   211. RY*(   3) H  26                  0.00006     1.71961   
   212. RY*(   4) H  26                  0.00002     2.16617   
   213. RY*(   1) H  27                  0.00131     0.26916   
   214. RY*(   2) H  27                  0.00009     1.69965   
   215. RY*(   3) H  27                  0.00006     1.72126   
   216. RY*(   4) H  27                  0.00002     2.18462   
   217. RY*(   1) H  28                  0.00201     0.26819   
   218. RY*(   2) H  28                  0.00009     1.70121   
   219. RY*(   3) H  28                  0.00006     1.71166   
   220. RY*(   4) H  28                  0.00002     2.20065   
   221. RY*(   1) H  29                  0.00160     0.24168   
   222. RY*(   2) H  29                  0.00009     1.67954   
   223. RY*(   3) H  29                  0.00005     1.68131   
   224. RY*(   4) H  29                  0.00002     2.19656   
   225. RY*(   1) H  30                  0.00168     0.24849   
   226. RY*(   2) H  30                  0.00009     1.66451   
   227. RY*(   3) H  30                  0.00006     1.69025   
   228. RY*(   4) H  30                  0.00002     2.18202   
   229. RY*(   1) H  31                  0.00114     0.23146   
   230. RY*(   2) H  31                  0.00012     1.60598   
   231. RY*(   3) H  31                  0.00007     1.74012   
   232. RY*(   4) H  31                  0.00002     2.08680   
   233. RY*(   1) H  32                  0.00106     0.23009   
   234. RY*(   2) H  32                  0.00008     1.67918   
   235. RY*(   3) H  32                  0.00005     1.92329   
   236. RY*(   4) H  32                  0.00002     1.87725   
   237. RY*(   1) H  33                  0.00078     0.60826   
   238. RY*(   2) H  33                  0.00062     1.46855   
   239. RY*(   3) H  33                  0.00052     1.37143   
   240. RY*(   4) H  33                  0.00001     2.16294   
   241. RY*(   1) H  34                  0.00088     0.44770   
   242. RY*(   2) H  34                  0.00062     1.49645   
   243. RY*(   3) H  34                  0.00053     1.58723   
   244. RY*(   4) H  34                  0.00001     2.14880   
   245. BD*(   1) C   1 - C   2          0.00313     0.31238   
   246. BD*(   1) C   1 - H  13          0.00412     0.36128   
   247. BD*(   1) C   1 - H  14          0.00242     0.37122   
   248. BD*(   1) C   1 - H  15          0.00418     0.36079   
   249. BD*(   1) C   2 - C   3          0.00753     0.30056   
   250. BD*(   1) C   2 - H  16          0.00854     0.35414   
   251. BD*(   1) C   2 - H  17          0.00853     0.35356   
   252. BD*(   1) C   3 - C   4          0.00669     0.29266   
   253. BD*(   1) C   3 - H  18          0.00900     0.33346   
   254. BD*(   1) C   3 - H  19          0.00896     0.33501   
   255. BD*(   1) C   4 - C   5          0.00690     0.27300   
   256. BD*(   1) C   4 - H  20          0.00872     0.32325   
   257. BD*(   1) C   4 - H  21          0.00923     0.32648   
   258. BD*(   1) C   5 - C   6          0.01431     0.24132   
   259. BD*(   1) C   5 - H  22          0.00778     0.30473   
   260. BD*(   1) C   5 - H  23          0.00984     0.28947   
   261. BD*(   1) C   6 - C   7          0.01470     0.23411   
   262. BD*(   1) C   6 - O  12          0.01745     0.12146   
   263. BD*(   1) C   6 - H  24          0.01475     0.30144   
   264. BD*(   1) C   7 - C   8          0.00668     0.25280   
   265. BD*(   1) C   7 - H  25          0.00750     0.29468   
   266. BD*(   1) C   7 - H  26          0.00959     0.27888   
   267. BD*(   1) C   8 - C   9          0.00713     0.25269   
   268. BD*(   1) C   8 - H  27          0.00853     0.30016   
   269. BD*(   1) C   8 - H  28          0.00937     0.30304   
   270. BD*(   1) C   9 - C  10          0.01230     0.24047   
   271. BD*(   1) C   9 - H  29          0.00806     0.30547   
   272. BD*(   1) C   9 - H  30          0.00917     0.28621   
   273. BD*(   1) C  10 - O  11          0.00742     0.13476   
   274. BD*(   1) C  10 - H  31          0.01323     0.28709   
   275. BD*(   1) C  10 - H  32          0.01016     0.30798   
   276. BD*(   1) O  11 - O  12          0.48017    -0.43564  274(v),270(v),261(v),258(v)
                                                    238(v)
   277. BD*(   1) O  11 - H  33          0.00414     0.27262   
   278. BD*(   1) O  12 - H  34          0.00520     0.26060   
       -------------------------------
              Total Lewis   47.14385  ( 98.2164%)
        Valence non-Lewis    0.76543  (  1.5947%)
        Rydberg non-Lewis    0.09072  (  0.1890%)
       -------------------------------
            Total unit  1   48.00000  (100.0000%)
           Charge unit  1    1.00000
 Unable to Open any file for archive entry.
 1\1\GINC-COMPUTE-1-6\SP\UB3LYP\def2SVP\C10H22O2(1+,2)\ZAHRT2\08-Jan-20
 21\0\\# b3lyp/def2svp geom=NewRedundant pop=NBO\\47\\1,2\C,0,5.9261640
 389,0.7445861869,-0.3491464114\C,0,4.722678422,-0.1126661985,0.0389284
 351\C,0,3.3788482077,0.5533874842,-0.2616078737\C,0,2.1723674084,-0.29
 64285719,0.1346737672\C,0,0.828618556,0.3660115184,-0.1644458616\C,0,-
 0.3774180549,-0.4470438848,0.3125326014\C,0,-1.7104867426,0.2090584245
 ,-0.0572360146\C,0,-2.9296319259,-0.614137691,0.3548874921\C,0,-4.2616
 441751,0.0739392927,0.0629062071\C,0,-5.4736622853,-0.7512152657,0.486
 2487877\O,0,-6.7040633434,-0.1392534295,0.1614073099\O,0,-0.3033618354
 ,-0.7136549857,1.70911353\H,0,5.9209089304,0.9746263605,-1.4277812784\
 H,0,6.8773773134,0.238174319,-0.1209713364\H,0,5.9219687251,1.70606264
 3,0.1912063936\H,0,4.7715260036,-1.0820990412,-0.4891200603\H,0,4.7705
 838145,-0.3563609903,1.1155986618\H,0,3.3294631819,1.5260034941,0.2630
 232362\H,0,3.323763132,0.7939602196,-1.339849043\H,0,2.2198179575,-1.2
 693764502,-0.3879567174\H,0,2.2160976552,-0.533973944,1.2105299488\H,0
 ,0.7304913207,0.551169152,-1.2487206424\H,0,0.7899040331,1.3639872271,
 0.3152238977\H,0,-0.3359718388,-1.4457191651,-0.1581349406\H,0,-1.7303
 480072,0.396375852,-1.1452020611\H,0,-1.7550276408,1.2069298361,0.4215
 815516\H,0,-2.8980979234,-1.5892327016,-0.1646981253\H,0,-2.8480075794
 ,-0.8454418169,1.4299195858\H,0,-4.353333905,0.2997551738,-1.013952697
 6\H,0,-4.2934335235,1.0500342657,0.5852234044\H,0,-5.4031181993,-0.983
 2963922,1.5699990605\H,0,-5.4649409043,-1.7200806651,-0.0404458298\H,0
 ,-6.7449628299,0.7076608961,0.6244605503\H,0,-0.3130679864,0.138258848
 ,2.1684202164\\Version=ES64L-G16RevC.01\State=2-A\HF=-544.0376084\S2=0
 .752642\S2-1=0.\S2A=0.750006\RMSD=7.317e-09\Dipole=-2.0820139,0.643765
 9,0.4443864\Quadrupole=33.3922591,-17.331171,-16.0610881,-1.3879814,-6
 .8154525,2.3840366\PG=C01 [X(C10H22O2)]\\@
 The archive entry for this job was punched.


 HONESTY IN A LAWYER IS LIKE A HEN'S HIND LEGS.
  -- MAGNUS OLESON, LAKE WOBEGON PATRIARCH, C.1875
 File lengths (MBytes):  RWF=     77 Int=      0 D2E=      0 Chk=      7 Scr=      1
 Normal termination of Gaussian 16
