# Supplementary material for: Machine-Learning-Guided Discovery of Electrochemical Reactions
Source: J Am Chem Soc. 2022 Dec 2;144(49):22599–610. doi: 10.1021/jacs.2c08997 (PMC9756344; doi:10.1021/jacs.2c08997)
Supplement: Supplementary file 3 — ja2c08997_si_003.zip [file ja2c08997_si_003.zip › Oxidation Site Selectivity/Ologs_notimes/50.log]

 Entering Gaussian System, Link 0=g16
 Input=50.com
 Output=50.log
 Initial command:
  
 Copyright (c) 1988-2019, Gaussian, Inc.  All Rights Reserved.
  
 This is part of the Gaussian(R) 16 program.  It is based on
 the Gaussian(R) 09 system (copyright 2009, Gaussian, Inc.),
 the Gaussian(R) 03 system (copyright 2003, Gaussian, Inc.),
 the Gaussian(R) 98 system (copyright 1998, Gaussian, Inc.),
 the Gaussian(R) 94 system (copyright 1995, Gaussian, Inc.),
 the Gaussian 92(TM) system (copyright 1992, Gaussian, Inc.),
 the Gaussian 90(TM) system (copyright 1990, Gaussian, Inc.),
 the Gaussian 88(TM) system (copyright 1988, Gaussian, Inc.),
 the Gaussian 86(TM) system (copyright 1986, Carnegie Mellon
 University), and the Gaussian 82(TM) system (copyright 1983,
 Carnegie Mellon University). Gaussian is a federally registered
 trademark of Gaussian, Inc.
  
 This software contains proprietary and confidential information,
 including trade secrets, belonging to Gaussian, Inc.
  
 This software is provided under written license and may be
 used, copied, transmitted, or stored only in accord with that
 written license.
  
 The following legend is applicable only to US Government
 contracts under FAR:
  
                    RESTRICTED RIGHTS LEGEND
  
 Use, reproduction and disclosure by the US Government is
 subject to restrictions as set forth in subparagraphs (a)
 and (c) of the Commercial Computer Software - Restricted
 Rights clause in FAR 52.227-19.
  
 Gaussian, Inc.
 340 Quinnipiac St., Bldg. 40, Wallingford CT 06492
  
  
 ---------------------------------------------------------------
 Warning -- This program may not be used in any manner that
 competes with the business of Gaussian, Inc. or will provide
 assistance to any competitor of Gaussian, Inc.  The licensee
 of this program is prohibited from giving any competitor of
 Gaussian, Inc. access to this program.  By using this program,
 the user acknowledges that Gaussian, Inc. is engaged in the
 business of creating and licensing software in the field of
 computational chemistry and represents and warrants to the
 licensee that it is not a competitor of Gaussian, Inc. and that
 it will not use this program in any manner prohibited above.
 ---------------------------------------------------------------
  

 Cite this work as:
 Gaussian 16, Revision C.01,
 M. J. Frisch, G. W. Trucks, H. B. Schlegel, G. E. Scuseria, 
 M. A. Robb, J. R. Cheeseman, G. Scalmani, V. Barone, 
 G. A. Petersson, H. Nakatsuji, X. Li, M. Caricato, A. V. Marenich, 
 J. Bloino, B. G. Janesko, R. Gomperts, B. Mennucci, H. P. Hratchian, 
 J. V. Ortiz, A. F. Izmaylov, J. L. Sonnenberg, D. Williams-Young, 
 F. Ding, F. Lipparini, F. Egidi, J. Goings, B. Peng, A. Petrone, 
 T. Henderson, D. Ranasinghe, V. G. Zakrzewski, J. Gao, N. Rega, 
 G. Zheng, W. Liang, M. Hada, M. Ehara, K. Toyota, R. Fukuda, 
 J. Hasegawa, M. Ishida, T. Nakajima, Y. Honda, O. Kitao, H. Nakai, 
 T. Vreven, K. Throssell, J. A. Montgomery, Jr., J. E. Peralta, 
 F. Ogliaro, M. J. Bearpark, J. J. Heyd, E. N. Brothers, K. N. Kudin, 
 V. N. Staroverov, T. A. Keith, R. Kobayashi, J. Normand, 
 K. Raghavachari, A. P. Rendell, J. C. Burant, S. S. Iyengar, 
 J. Tomasi, M. Cossi, J. M. Millam, M. Klene, C. Adamo, R. Cammi, 
 J. W. Ochterski, R. L. Martin, K. Morokuma, O. Farkas, 
 J. B. Foresman, and D. J. Fox, Gaussian, Inc., Wallingford CT, 2019.
 
 ******************************************
 Gaussian 16:  ES64L-G16RevC.01  3-Jul-2019
                 8-Jan-2021 
 ******************************************
 %nprocshared=16
 Will use up to   16 processors via shared memory.
 %mem=7GB
 -----------------------------------------
 # b3lyp/def2svp geom=NewRedundant pop=NBO
 -----------------------------------------
 1/29=4000,38=1,172=1/1;
 2/12=2,17=6,18=5,40=1/2;
 3/5=43,7=101,11=2,25=1,30=1,74=-5/1,2,3;
 4//1;
 5/5=2,38=5/2;
 6/7=2,8=2,9=2,10=2,28=1,40=1/1,7;
 99/5=1,9=1/99;
 --
 50
 --
 Symbolic Z-matrix:
 Charge =  1 Multiplicity = 2
 C                     4.92843  -0.77573   1.30305 
 C                     4.23229  -0.66403  -0.05238 
 C                     2.83966  -0.03675   0.0304 
 C                     2.13842   0.07519  -1.3251 
 C                     0.76548   0.75405  -1.27991 
 C                    -0.29472  -0.01023  -0.48519 
 C                    -1.66505   0.66499  -0.50309 
 C                    -2.71092  -0.04883   0.34628 
 O                    -2.24127  -0.02581   1.68959 
 C                    -4.09737   0.59351   0.22667 
 C                    -5.1642   -0.08655   1.08294 
 H                     5.05482   0.21585   1.76903 
 H                     4.34124  -1.39385   2.00268 
 H                     5.92726  -1.23152   1.21239 
 H                     4.85785  -0.06986  -0.74312 
 H                     4.1504   -1.66636  -0.51074 
 H                     2.22034  -0.62887   0.72662 
 H                     2.91853   0.96981   0.48234 
 H                     2.79271   0.63403  -2.01781 
 H                     2.03101  -0.935    -1.76246 
 H                     0.4036    0.89998  -2.31366 
 H                     0.87518   1.76876  -0.8542 
 H                    -0.38623  -1.03502  -0.89188 
 H                     0.01631  -0.12391   0.56446 
 H                    -1.57292   1.70028  -0.12862 
 H                    -2.03996   0.73734  -1.53896 
 H                    -2.78494  -1.10137  -0.00526 
 H                    -2.78935  -0.61995   2.21571 
 H                    -4.40138   0.57201  -0.83415 
 H                    -4.01009   1.65641   0.51148 
 H                    -4.91132  -0.02807   2.15461 
 H                    -6.14797   0.39135   0.95812 
 H                    -5.27582  -1.15186   0.81739 
 
                          Input orientation:                          
 ---------------------------------------------------------------------
 Center     Atomic      Atomic             Coordinates (Angstroms)
 Number     Number       Type             X           Y           Z
 ---------------------------------------------------------------------
      1          6           0        4.928432   -0.775732    1.303047
      2          6           0        4.232291   -0.664030   -0.052380
      3          6           0        2.839658   -0.036748    0.030405
      4          6           0        2.138422    0.075190   -1.325099
      5          6           0        0.765484    0.754053   -1.279908
      6          6           0       -0.294723   -0.010230   -0.485190
      7          6           0       -1.665055    0.664993   -0.503085
      8          6           0       -2.710918   -0.048826    0.346276
      9          8           0       -2.241267   -0.025812    1.689590
     10          6           0       -4.097367    0.593513    0.226671
     11          6           0       -5.164204   -0.086553    1.082938
     12          1           0        5.054818    0.215853    1.769034
     13          1           0        4.341236   -1.393849    2.002679
     14          1           0        5.927258   -1.231520    1.212394
     15          1           0        4.857852   -0.069864   -0.743118
     16          1           0        4.150402   -1.666363   -0.510739
     17          1           0        2.220337   -0.628866    0.726617
     18          1           0        2.918530    0.969807    0.482343
     19          1           0        2.792711    0.634034   -2.017809
     20          1           0        2.031009   -0.934997   -1.762463
     21          1           0        0.403598    0.899980   -2.313655
     22          1           0        0.875178    1.768760   -0.854202
     23          1           0       -0.386231   -1.035021   -0.891884
     24          1           0        0.016309   -0.123907    0.564461
     25          1           0       -1.572925    1.700276   -0.128624
     26          1           0       -2.039964    0.737339   -1.538962
     27          1           0       -2.784941   -1.101375   -0.005261
     28          1           0       -2.789352   -0.619951    2.215707
     29          1           0       -4.401381    0.572011   -0.834147
     30          1           0       -4.010093    1.656407    0.511478
     31          1           0       -4.911317   -0.028068    2.154608
     32          1           0       -6.147969    0.391353    0.958116
     33          1           0       -5.275817   -1.151857    0.817386
 ---------------------------------------------------------------------
                    Distance matrix (angstroms):
                    1          2          3          4          5
     1  C    0.000000
     2  C    1.527832   0.000000
     3  C    2.555131   1.529629   0.000000
     4  C    3.926242   2.559404   1.530245   0.000000
     5  C    5.132449   3.941642   2.577689   1.532272   0.000000
     6  C    5.573610   4.594414   3.176615   2.575449   1.529622
     7  C    6.986549   6.062024   4.590151   3.935735   2.553214
     8  C    7.733270   6.981802   5.559569   5.130787   3.921028
     9  O    7.219167   6.734147   5.344979   5.317915   4.297284
    10  C    9.192304   8.428671   6.968361   6.446837   5.093414
    11  C   10.118533   9.482434   8.072925   7.691109   6.438234
    12  H    1.102887   2.183642   2.827291   4.254270   5.290000
    13  H    1.102884   2.183523   2.826009   4.252596   5.308000
    14  H    1.101642   2.189660   3.515374   4.743589   6.066134
    15  H    2.165646   1.105205   2.161606   2.784788   4.208855
    16  H    2.165265   1.105202   2.160216   2.782850   4.231750
    17  H    2.772655   2.157784   1.104026   2.170701   2.838170
    18  H    2.785708   2.163636   1.106175   2.162350   2.790643
    19  H    4.192473   2.760484   2.155767   1.104649   2.160684
    20  H    4.221110   2.800616   2.162207   1.106030   2.165018
    21  H    6.030146   4.713638   3.508057   2.160355   1.104939
    22  H    5.249479   4.222747   2.810973   2.164650   1.105843
    23  H    5.755918   4.708838   3.500504   2.791795   2.162822
    24  H    5.009924   4.294966   2.874737   2.848410   2.175724
    25  H    7.102671   6.268675   4.744831   4.224518   2.772895
    26  H    7.676258   6.596586   5.183900   4.235928   2.817432
    27  H    7.830315   7.031006   5.724580   5.231231   4.203909
    28  H    7.773120   7.378999   6.066417   6.107657   5.171466
    29  H    9.665889   8.756669   7.317833   6.576997   5.189252
    30  H    9.297264   8.581332   7.072290   6.608895   5.179714
    31  H    9.904788   9.427663   8.036786   7.862432   6.680844
    32  H   11.143057  10.482592   9.045515   8.601006   7.275722
    33  H   10.222721   9.560261   8.229443   7.814526   6.672964
                    6          7          8          9         10
     6  C    0.000000
     7  C    1.527762   0.000000
     8  C    2.555548   1.524724   0.000000
     9  O    2.918723   2.370033   1.423234   0.000000
    10  C    3.915527   2.540432   1.532692   2.443113   0.000000
    11  C    5.116317   3.914631   2.561778   2.985847   1.527686
    12  H    5.809495   7.107809   7.899428   7.300518   9.288918
    13  H    5.440222   6.825922   7.367879   6.730445   8.849510
    14  H    6.564022   8.011420   8.761679   8.270807  10.236967
    15  H    5.159371   6.568557   7.646797   7.504498   9.031971
    16  H    4.743687   6.265366   7.101311   6.956025   8.583502
    17  H    2.859496   4.275805   4.979798   4.604009   6.454265
    18  H    3.495939   4.698216   5.722483   5.391865   7.030631
    19  H    3.506601   4.708187   6.028693   6.286584   7.246552
    20  H    2.809920   4.219821   5.264784   5.567372   6.621932
    21  H    2.158569   2.759114   4.204246   4.886550   5.177438
    22  H    2.160936   2.791839   4.195814   4.404951   5.222614
    23  H    1.106332   2.162546   2.812435   3.335217   4.204262
    24  H    1.100650   2.142195   2.736971   2.524318   4.189405
    25  H    2.164895   1.104771   2.140074   2.594602   2.779202
    26  H    2.171442   1.104006   2.149967   3.323623   2.714968
    27  H    2.760818   2.149891   1.112167   2.079649   2.156130
    28  H    3.726899   3.210445   1.956299   0.964468   2.672014
    29  H    4.162381   2.757849   2.153254   3.375312   1.103731
    30  H    4.192255   2.740701   2.150109   2.710453   1.103846
    31  H    5.318063   4.252280   2.848201   2.710243   2.183075
    32  H    6.041928   4.722977   3.518725   3.996424   2.186515
    33  H    5.273643   4.252316   2.831488   3.352195   2.187236
                   11         12         13         14         15
    11  C    0.000000
    12  H   10.246492   0.000000
    13  H    9.638897   1.776213   0.000000
    14  H   11.151155   1.779294   1.779429   0.000000
    15  H   10.187069   2.536008   3.091800   2.513384   0.000000
    16  H    9.581101   3.091613   2.535341   2.513065   1.761618
    17  H    7.412997   3.135995   2.590703   3.786876   3.070682
    18  H    8.173568   2.605331   3.149982   3.798850   2.518658
    19  H    8.570087   4.430822   4.761782   4.872359   2.526879
    20  H    7.783782   4.789504   4.441170   4.911054   3.127069
    21  H    6.596250   6.226575   6.276734   6.891091   4.821573
    22  H    6.608240   5.173227   5.493398   6.228644   4.388003
    23  H    5.256286   6.184674   5.554836   6.657834   5.334236
    24  H    5.206527   5.191629   4.731408   6.048632   5.015299
    25  H    4.190218   7.052063   7.006665   8.163731   6.698200
    26  H    4.161014   7.845426   7.602953   8.655806   6.990336
    27  H    2.806231   8.145247   7.409438   8.797843   7.747305
    28  H    2.684698   7.901208   7.175624   8.795450   8.218088
    29  H    2.165830   9.814433   9.399231  10.682782   9.281901
    30  H    2.167129   9.264408   9.015123  10.372191   9.121100
    31  H    1.102655   9.976574   9.354046  10.945811  10.189957
    32  H    1.100803  11.233469  10.691187  12.186447  11.146076
    33  H    1.103561  10.464142   9.692841  11.210319  10.310049
                   16         17         18         19         20
    16  H    0.000000
    17  H    2.516466   0.000000
    18  H    3.074592   1.761505   0.000000
    19  H    3.066987   3.074801   2.525735   0.000000
    20  H    2.567788   2.514971   3.074919   1.762739   0.000000
    21  H    4.886222   3.857612   3.761299   2.422006   2.513845
    22  H    4.758690   3.171286   2.569040   2.513667   3.077529
    23  H    4.596184   3.094949   4.102352   3.762862   2.571180
    24  H    4.541580   2.266941   3.102555   3.866653   3.182995
    25  H    6.651071   4.532679   4.591300   4.874902   4.754202
    26  H    6.719795   5.014930   5.359699   4.857439   4.406754
    27  H    6.976654   5.080524   6.087458   6.178366   5.129212
    28  H    7.529187   5.226323   6.173475   7.117202   6.257873
    29  H    8.845784   6.908346   7.447985   7.291082   6.671468
    30  H    8.870141   6.639806   6.962621   7.329440   6.955652
    31  H    9.586597   7.297987   8.068379   8.786325   8.022584
    32  H   10.604158   8.433445   9.097383   9.426070   8.721034
    33  H    9.533217   7.514924   8.471188   8.736640   7.751926
                   21         22         23         24         25
    21  H    0.000000
    22  H    1.762717   0.000000
    23  H    2.527745   3.074698   0.000000
    24  H    3.079268   2.516436   1.764401   0.000000
    25  H    3.053110   2.554283   3.077769   2.516679   0.000000
    26  H    2.568579   3.167140   2.508944   3.065026   1.770431
    27  H    4.415981   4.728091   2.558185   3.021097   3.055069
    28  H    5.746324   5.344068   3.950240   3.293084   3.515542
    29  H    5.038287   5.410609   4.325195   4.685764   3.125845
    30  H    5.294736   5.073813   4.727112   4.402753   2.520207
    31  H    7.005353   6.764988   5.547204   5.178730   4.398316
    32  H    7.340723   7.382841   6.217287   6.198288   4.881118
    33  H    6.802147   7.011344   5.181052   5.396966   4.768753
                   26         27         28         29         30
    26  H    0.000000
    27  H    2.507608   0.000000
    28  H    4.062186   2.272551   0.000000
    29  H    2.469897   2.469848   3.649797   0.000000
    30  H    2.988377   3.061597   3.094578   1.771927   0.000000
    31  H    4.740567   3.215353   2.203814   3.090758   2.519829
    32  H    4.819835   3.803457   3.726202   2.509066   2.523957
    33  H    4.426306   2.623691   2.901850   2.542424   3.095477
                   31         32         33
    31  H    0.000000
    32  H    1.771105   0.000000
    33  H    1.784355   1.778187   0.000000
 Stoichiometry    C10H22O(1+,2)
 Framework group  C1[X(C10H22O)]
 Deg. of freedom    93
 Full point group                 C1      NOp   1
 Largest Abelian subgroup         C1      NOp   1
 Largest concise Abelian subgroup C1      NOp   1
                         Standard orientation:                         
 ---------------------------------------------------------------------
 Center     Atomic      Atomic             Coordinates (Angstroms)
 Number     Number       Type             X           Y           Z
 ---------------------------------------------------------------------
      1          6           0        5.001925    1.573776   -0.131442
      2          6           0        4.393851    0.238851    0.295749
      3          6           0        2.955849    0.044377   -0.188085
      4          6           0        2.342694   -1.290897    0.239390
      5          6           0        0.923007   -1.537804   -0.281553
      6          6           0       -0.129060   -0.567709    0.258648
      7          6           0       -1.541562   -0.872326   -0.237440
      8          6           0       -2.586872    0.131897    0.235472
      9          8           0       -2.213357    1.399843   -0.292160
     10          6           0       -4.005984   -0.257122   -0.193395
     11          6           0       -5.075155    0.740999    0.247573
     12          1           0        5.021655    1.669315   -1.230005
     13          1           0        4.416024    2.421977    0.260512
     14          1           0        6.035873    1.686017    0.231833
     15          1           0        5.019100   -0.591202   -0.080488
     16          1           0        4.418669    0.155905    1.397555
     17          1           0        2.336281    0.879082    0.183770
     18          1           0        2.928154    0.119723   -1.291343
     19          1           0        2.999298   -2.109383   -0.105864
     20          1           0        2.341269   -1.352420    1.343707
     21          1           0        0.622878   -2.570617   -0.028353
     22          1           0        0.927162   -1.488687   -1.386296
     23          1           0       -0.115671   -0.594810    1.364567
     24          1           0        0.116978    0.466807   -0.025380
     25          1           0       -1.552908   -0.879044   -1.342132
     26          1           0       -1.849002   -1.881980    0.086459
     27          1           0       -2.557791    0.166796    1.346711
     28          1           0       -2.750257    2.078688    0.133405
     29          1           0       -4.234175   -1.254702    0.220110
     30          1           0       -4.018085   -0.357612   -1.292591
     31          1           0       -4.901335    1.733890   -0.199418
     32          1           0       -6.081014    0.419834   -0.063664
     33          1           0       -5.088406    0.859428    1.344681
 ---------------------------------------------------------------------
 Rotational constants (GHZ):           2.5280172           0.2926475           0.2696293
 Standard basis: def2SVP (5D, 7F)
 There are   275 symmetry adapted cartesian basis functions of A   symmetry.
 There are   264 symmetry adapted basis functions of A   symmetry.
   264 basis functions,   429 primitive gaussians,   275 cartesian basis functions
    45 alpha electrons       44 beta electrons
       nuclear repulsion energy       628.5004186582 Hartrees.
 NAtoms=   33 NActive=   33 NUniq=   33 SFac= 1.00D+00 NAtFMM=   60 NAOKFM=F Big=F
 Integral buffers will be    131072 words long.
 Raffenetti 2 integral format.
 Two-electron integral symmetry is turned on.
 One-electron integrals computed using PRISM.
   1 Symmetry operations used in ECPInt.
 ECPInt:  NShTT=    8778 NPrTT=   29612 LenC2=    7956 LenP2D=   20214.
 LDataN:  DoStor=T MaxTD1= 4 Len=   56
 NBasis=   264 RedAO= T EigKep=  9.13D-04  NBF=   264
 NBsUse=   264 1.00D-06 EigRej= -1.00D+00 NBFU=   264
 ExpMin= 1.22D-01 ExpMax= 2.27D+03 ExpMxC= 3.41D+02 IAcc=3 IRadAn=         5 AccDes= 0.00D+00
 Harris functional with IExCor=  402 and IRadAn=       5 diagonalized for initial guess.
 HarFok:  IExCor=  402 AccDes= 0.00D+00 IRadAn=         5 IDoV= 1 UseB2=F ITyADJ=14
 ICtDFT=  3500011 ScaDFX=  1.000000  1.000000  1.000000  1.000000
 FoFCou: FMM=F IPFlag=           0 FMFlag=      100000 FMFlg1=           0
         NFxFlg=           0 DoJE=T BraDBF=F KetDBF=T FulRan=T
         wScrn=  0.000000 ICntrl=       500 IOpCl=  0 I1Cent=   200000004 NGrid=           0
         NMat0=    1 NMatS0=      1 NMatT0=    0 NMatD0=    1 NMtDS0=    0 NMtDT0=    0
 Petite list used in FoFCou.
 Initial guess <Sx>= 0.0000 <Sy>= 0.0000 <Sz>= 0.5000 <S**2>= 0.7500 S= 0.5000
 Requested convergence on RMS density matrix=1.00D-08 within 128 cycles.
 Requested convergence on MAX density matrix=1.00D-06.
 Requested convergence on             energy=1.00D-06.
 No special actions if energy rises.
 Integral accuracy reduced to 1.0D-05 until final iterations.
 Rare condition: small coef for last iteration:  0.000D+00
 EnCoef did   100 forward-backward iterations
 Rare condition: small coef for last iteration:  0.000D+00
 Initial convergence to 1.0D-05 achieved.  Increase integral accuracy.
 SCF Done:  E(UB3LYP) =  -468.869201945     A.U. after   30 cycles
            NFock= 30  Conv=0.85D-08     -V/T= 2.0119
 <Sx>= 0.0000 <Sy>= 0.0000 <Sz>= 0.5000 <S**2>= 0.7523 S= 0.5011
 <L.S>= 0.000000000000E+00
 Annihilation of the first spin contaminant:
 S**2 before annihilation     0.7523,   after     0.7500

 **********************************************************************

            Population analysis using the SCF Density.

 **********************************************************************

 Orbital symmetries:
 Alpha Orbitals:
       Occupied  (A) (A) (A) (A) (A) (A) (A) (A) (A) (A) (A) (A)
                 (A) (A) (A) (A) (A) (A) (A) (A) (A) (A) (A) (A)
                 (A) (A) (A) (A) (A) (A) (A) (A) (A) (A) (A) (A)
                 (A) (A) (A) (A) (A) (A) (A) (A) (A)
       Virtual   (A) (A) (A) (A) (A) (A) (A) (A) (A) (A) (A) (A)
                 (A) (A) (A) (A) (A) (A) (A) (A) (A) (A) (A) (A)
                 (A) (A) (A) (A) (A) (A) (A) (A) (A) (A) (A) (A)
                 (A) (A) (A) (A) (A) (A) (A) (A) (A) (A) (A) (A)
                 (A) (A) (A) (A) (A) (A) (A) (A) (A) (A) (A) (A)
                 (A) (A) (A) (A) (A) (A) (A) (A) (A) (A) (A) (A)
                 (A) (A) (A) (A) (A) (A) (A) (A) (A) (A) (A) (A)
                 (A) (A) (A) (A) (A) (A) (A) (A) (A) (A) (A) (A)
                 (A) (A) (A) (A) (A) (A) (A) (A) (A) (A) (A) (A)
                 (A) (A) (A) (A) (A) (A) (A) (A) (A) (A) (A) (A)
                 (A) (A) (A) (A) (A) (A) (A) (A) (A) (A) (A) (A)
                 (A) (A) (A) (A) (A) (A) (A) (A) (A) (A) (A) (A)
                 (A) (A) (A) (A) (A) (A) (A) (A) (A) (A) (A) (A)
                 (A) (A) (A) (A) (A) (A) (A) (A) (A) (A) (A) (A)
                 (A) (A) (A) (A) (A) (A) (A) (A) (A) (A) (A) (A)
                 (A) (A) (A) (A) (A) (A) (A) (A) (A) (A) (A) (A)
                 (A) (A) (A) (A) (A) (A) (A) (A) (A) (A) (A) (A)
                 (A) (A) (A) (A) (A) (A) (A) (A) (A) (A) (A) (A)
                 (A) (A) (A)
 Beta  Orbitals:
       Occupied  (A) (A) (A) (A) (A) (A) (A) (A) (A) (A) (A) (A)
                 (A) (A) (A) (A) (A) (A) (A) (A) (A) (A) (A) (A)
                 (A) (A) (A) (A) (A) (A) (A) (A) (A) (A) (A) (A)
                 (A) (A) (A) (A) (A) (A) (A) (A)
       Virtual   (A) (A) (A) (A) (A) (A) (A) (A) (A) (A) (A) (A)
                 (A) (A) (A) (A) (A) (A) (A) (A) (A) (A) (A) (A)
                 (A) (A) (A) (A) (A) (A) (A) (A) (A) (A) (A) (A)
                 (A) (A) (A) (A) (A) (A) (A) (A) (A) (A) (A) (A)
                 (A) (A) (A) (A) (A) (A) (A) (A) (A) (A) (A) (A)
                 (A) (A) (A) (A) (A) (A) (A) (A) (A) (A) (A) (A)
                 (A) (A) (A) (A) (A) (A) (A) (A) (A) (A) (A) (A)
                 (A) (A) (A) (A) (A) (A) (A) (A) (A) (A) (A) (A)
                 (A) (A) (A) (A) (A) (A) (A) (A) (A) (A) (A) (A)
                 (A) (A) (A) (A) (A) (A) (A) (A) (A) (A) (A) (A)
                 (A) (A) (A) (A) (A) (A) (A) (A) (A) (A) (A) (A)
                 (A) (A) (A) (A) (A) (A) (A) (A) (A) (A) (A) (A)
                 (A) (A) (A) (A) (A) (A) (A) (A) (A) (A) (A) (A)
                 (A) (A) (A) (A) (A) (A) (A) (A) (A) (A) (A) (A)
                 (A) (A) (A) (A) (A) (A) (A) (A) (A) (A) (A) (A)
                 (A) (A) (A) (A) (A) (A) (A) (A) (A) (A) (A) (A)
                 (A) (A) (A) (A) (A) (A) (A) (A) (A) (A) (A) (A)
                 (A) (A) (A) (A) (A) (A) (A) (A) (A) (A) (A) (A)
                 (A) (A) (A) (A)
 The electronic state is 2-A.
 Alpha  occ. eigenvalues --  -19.38042 -10.42821 -10.36127 -10.34633 -10.33798
 Alpha  occ. eigenvalues --  -10.33300 -10.32874 -10.32216 -10.31660 -10.30705
 Alpha  occ. eigenvalues --  -10.29096  -1.24165  -0.97202  -0.94360  -0.91455
 Alpha  occ. eigenvalues --   -0.88063  -0.83753  -0.79249  -0.76079  -0.74751
 Alpha  occ. eigenvalues --   -0.72163  -0.71184  -0.69404  -0.64715  -0.61548
 Alpha  occ. eigenvalues --   -0.61215  -0.59721  -0.59186  -0.56860  -0.55925
 Alpha  occ. eigenvalues --   -0.55160  -0.54568  -0.53048  -0.52820  -0.51435
 Alpha  occ. eigenvalues --   -0.50910  -0.50357  -0.49807  -0.48779  -0.48178
 Alpha  occ. eigenvalues --   -0.47266  -0.46024  -0.45438  -0.45148  -0.44293
 Alpha virt. eigenvalues --   -0.11575  -0.07298  -0.06481  -0.06240  -0.04627
 Alpha virt. eigenvalues --   -0.04410  -0.03494  -0.03371  -0.02628  -0.01063
 Alpha virt. eigenvalues --   -0.00071   0.00726   0.00893   0.01648   0.02483
 Alpha virt. eigenvalues --    0.02630   0.03373   0.03679   0.04205   0.05112
 Alpha virt. eigenvalues --    0.05311   0.05809   0.06024   0.06288   0.07745
 Alpha virt. eigenvalues --    0.08197   0.10348   0.10983   0.11759   0.12234
 Alpha virt. eigenvalues --    0.14187   0.16053   0.25798   0.26037   0.27636
 Alpha virt. eigenvalues --    0.28607   0.28841   0.29743   0.30488   0.30750
 Alpha virt. eigenvalues --    0.31056   0.34218   0.34458   0.35199   0.37976
 Alpha virt. eigenvalues --    0.39299   0.40303   0.43638   0.44110   0.46160
 Alpha virt. eigenvalues --    0.46346   0.47282   0.48430   0.49243   0.49796
 Alpha virt. eigenvalues --    0.50234   0.51162   0.51647   0.51765   0.52640
 Alpha virt. eigenvalues --    0.52886   0.53488   0.53733   0.54249   0.54543
 Alpha virt. eigenvalues --    0.55072   0.55304   0.55825   0.56645   0.56870
 Alpha virt. eigenvalues --    0.56959   0.57267   0.57775   0.58304   0.58847
 Alpha virt. eigenvalues --    0.59664   0.60261   0.60312   0.61944   0.62286
 Alpha virt. eigenvalues --    0.63597   0.69485   0.73127   0.75802   0.78116
 Alpha virt. eigenvalues --    0.80411   0.82508   0.84813   0.85625   0.88213
 Alpha virt. eigenvalues --    0.88628   0.90097   0.91132   0.93316   0.95496
 Alpha virt. eigenvalues --    0.96275   1.01911   1.04365   1.09900   1.11131
 Alpha virt. eigenvalues --    1.12948   1.15231   1.18639   1.20280   1.21132
 Alpha virt. eigenvalues --    1.21531   1.23982   1.24568   1.26413   1.26866
 Alpha virt. eigenvalues --    1.27915   1.29484   1.31171   1.39754   1.40246
 Alpha virt. eigenvalues --    1.42850   1.43355   1.46281   1.53111   1.55095
 Alpha virt. eigenvalues --    1.56232   1.58986   1.59229   1.60167   1.61580
 Alpha virt. eigenvalues --    1.62423   1.62917   1.63253   1.63469   1.64167
 Alpha virt. eigenvalues --    1.64404   1.65194   1.65825   1.66434   1.67369
 Alpha virt. eigenvalues --    1.67849   1.68213   1.69340   1.69879   1.70268
 Alpha virt. eigenvalues --    1.70682   1.71295   1.71789   1.71877   1.73733
 Alpha virt. eigenvalues --    1.74821   1.75274   1.75946   1.77370   1.77892
 Alpha virt. eigenvalues --    1.78872   1.80712   1.81166   1.81775   1.83304
 Alpha virt. eigenvalues --    1.86260   1.86884   1.89033   1.91818   1.92308
 Alpha virt. eigenvalues --    1.93267   1.95622   1.97668   2.01693   2.02981
 Alpha virt. eigenvalues --    2.04421   2.07597   2.12880   2.14107   2.16567
 Alpha virt. eigenvalues --    2.18686   2.20803   2.22756   2.24077   2.25295
 Alpha virt. eigenvalues --    2.27518   2.28542   2.29760   2.30547   2.32161
 Alpha virt. eigenvalues --    2.33717   2.35643   2.36906   2.39695   2.40323
 Alpha virt. eigenvalues --    2.41803   2.42195   2.43734   2.44363   2.46647
 Alpha virt. eigenvalues --    2.47054   2.50806   2.55126   2.59559   2.64170
 Alpha virt. eigenvalues --    2.67851   2.69038   2.70316   2.71930   2.72288
 Alpha virt. eigenvalues --    2.73628   2.76730   2.77891   2.79353   2.79846
 Alpha virt. eigenvalues --    2.81891   2.83012   2.84479   2.86136   2.87502
 Alpha virt. eigenvalues --    2.89746   2.91339   2.93430   2.94686   2.96766
 Alpha virt. eigenvalues --    2.97324   2.97605   3.16879   3.56457
  Beta  occ. eigenvalues --  -19.37088 -10.42717 -10.35899 -10.34575 -10.33712
  Beta  occ. eigenvalues --  -10.33202 -10.32867 -10.32103 -10.31549 -10.30612
  Beta  occ. eigenvalues --  -10.29027  -1.22177  -0.96550  -0.93786  -0.91005
  Beta  occ. eigenvalues --   -0.87659  -0.83273  -0.78689  -0.75532  -0.74360
  Beta  occ. eigenvalues --   -0.71401  -0.70685  -0.69150  -0.63095  -0.61115
  Beta  occ. eigenvalues --   -0.60494  -0.59486  -0.58426  -0.56385  -0.55384
  Beta  occ. eigenvalues --   -0.54324  -0.53927  -0.52307  -0.51382  -0.50932
  Beta  occ. eigenvalues --   -0.50487  -0.49677  -0.49509  -0.47904  -0.47008
  Beta  occ. eigenvalues --   -0.45926  -0.45053  -0.44304  -0.43487
  Beta virt. eigenvalues --   -0.40727  -0.11318  -0.07146  -0.06332  -0.06113
  Beta virt. eigenvalues --   -0.04469  -0.04279  -0.03314  -0.03261  -0.02487
  Beta virt. eigenvalues --   -0.00961   0.00004   0.00881   0.01015   0.01794
  Beta virt. eigenvalues --    0.02627   0.02767   0.03494   0.03872   0.04405
  Beta virt. eigenvalues --    0.05302   0.05484   0.05971   0.06205   0.06456
  Beta virt. eigenvalues --    0.08078   0.08383   0.10637   0.11197   0.12126
  Beta virt. eigenvalues --    0.12493   0.14366   0.16375   0.26002   0.26187
  Beta virt. eigenvalues --    0.27922   0.28820   0.29161   0.30047   0.30720
  Beta virt. eigenvalues --    0.30967   0.31198   0.34519   0.34701   0.35461
  Beta virt. eigenvalues --    0.38337   0.39540   0.40546   0.43932   0.44428
  Beta virt. eigenvalues --    0.46564   0.46770   0.47618   0.48764   0.49557
  Beta virt. eigenvalues --    0.50000   0.50417   0.51344   0.51833   0.52033
  Beta virt. eigenvalues --    0.52811   0.53095   0.53733   0.54008   0.54389
  Beta virt. eigenvalues --    0.54646   0.55261   0.55477   0.55966   0.56813
  Beta virt. eigenvalues --    0.57035   0.57122   0.57531   0.57975   0.58536
  Beta virt. eigenvalues --    0.59002   0.59826   0.60382   0.60460   0.62153
  Beta virt. eigenvalues --    0.62400   0.63777   0.69705   0.73364   0.76332
  Beta virt. eigenvalues --    0.78701   0.80681   0.82697   0.85077   0.85904
  Beta virt. eigenvalues --    0.88349   0.88925   0.90734   0.91283   0.94136
  Beta virt. eigenvalues --    0.95927   0.96960   1.02307   1.04588   1.10077
  Beta virt. eigenvalues --    1.11369   1.13214   1.15434   1.18812   1.20476
  Beta virt. eigenvalues --    1.21394   1.21844   1.24165   1.24761   1.26638
  Beta virt. eigenvalues --    1.27303   1.28219   1.29758   1.31541   1.40027
  Beta virt. eigenvalues --    1.40476   1.43352   1.43545   1.46552   1.53327
  Beta virt. eigenvalues --    1.55308   1.56399   1.59220   1.59758   1.60329
  Beta virt. eigenvalues --    1.61814   1.62610   1.63092   1.63518   1.63746
  Beta virt. eigenvalues --    1.64403   1.64702   1.65453   1.66054   1.66730
  Beta virt. eigenvalues --    1.67757   1.67999   1.68335   1.69626   1.70074
  Beta virt. eigenvalues --    1.70443   1.70910   1.71574   1.71932   1.72130
  Beta virt. eigenvalues --    1.73976   1.75001   1.75594   1.76202   1.77543
  Beta virt. eigenvalues --    1.78067   1.79084   1.81002   1.81417   1.82002
  Beta virt. eigenvalues --    1.83548   1.86501   1.87164   1.89374   1.92043
  Beta virt. eigenvalues --    1.92578   1.93686   1.95881   1.97929   2.02090
  Beta virt. eigenvalues --    2.03328   2.05099   2.08019   2.13167   2.14401
  Beta virt. eigenvalues --    2.16880   2.18986   2.21052   2.23001   2.24260
  Beta virt. eigenvalues --    2.25462   2.27719   2.28753   2.29930   2.30791
  Beta virt. eigenvalues --    2.32440   2.33998   2.36001   2.37147   2.39977
  Beta virt. eigenvalues --    2.40637   2.42093   2.42530   2.43919   2.44646
  Beta virt. eigenvalues --    2.46890   2.47359   2.51196   2.55493   2.59858
  Beta virt. eigenvalues --    2.64785   2.68351   2.69789   2.70808   2.72370
  Beta virt. eigenvalues --    2.72716   2.74202   2.77047   2.78972   2.79680
  Beta virt. eigenvalues --    2.80246   2.82431   2.83478   2.84923   2.86530
  Beta virt. eigenvalues --    2.88109   2.89966   2.91747   2.93804   2.95156
  Beta virt. eigenvalues --    2.96970   2.97530   2.98211   3.18217   3.57116
          Condensed to atoms (all electrons):
               1          2          3          4          5          6
     1  C    4.494619   0.425014  -0.041642   0.006653  -0.000346  -0.000017
     2  C    0.425014   4.597840   0.389012  -0.027053   0.005966   0.000429
     3  C   -0.041642   0.389012   4.735644   0.370948  -0.034852  -0.009143
     4  C    0.006653  -0.027053   0.370948   4.644215   0.374346  -0.046422
     5  C   -0.000346   0.005966  -0.034852   0.374346   4.630792   0.397637
     6  C   -0.000017   0.000429  -0.009143  -0.046422   0.397637   4.736560
     7  C   -0.000000  -0.000001   0.000482   0.006148  -0.025860   0.329421
     8  C    0.000000  -0.000000  -0.000003  -0.000325   0.004705  -0.018945
     9  O    0.000000  -0.000000   0.000002   0.000008   0.000002  -0.006912
    10  C    0.000000  -0.000000   0.000000   0.000004  -0.000096   0.005380
    11  C    0.000000   0.000000  -0.000000  -0.000000   0.000005  -0.000295
    12  H    0.386947  -0.020614  -0.007004   0.000330   0.000016  -0.000004
    13  H    0.389576  -0.019924  -0.010088   0.000462  -0.000005  -0.000004
    14  H    0.376204  -0.007741   0.006650  -0.000378   0.000008   0.000001
    15  H   -0.017738   0.370521  -0.024150  -0.005706   0.000105   0.000035
    16  H   -0.023739   0.369151  -0.018932  -0.008131   0.000740  -0.000192
    17  H   -0.002414  -0.022367   0.362551  -0.024109  -0.011509   0.008769
    18  H   -0.004811  -0.022200   0.368243  -0.028331   0.001128  -0.004442
    19  H    0.000272  -0.005881  -0.018746   0.361829  -0.013321   0.009183
    20  H    0.000189  -0.006403  -0.021463   0.366057  -0.014566  -0.015707
    21  H    0.000007  -0.000242   0.006888  -0.004013   0.349113  -0.016318
    22  H   -0.000003   0.000301  -0.011744  -0.015691   0.367837  -0.023887
    23  H   -0.000003  -0.000011  -0.003402  -0.000072  -0.024618   0.364983
    24  H    0.000024  -0.000430   0.005962  -0.007329  -0.018266   0.356757
    25  H   -0.000000   0.000001  -0.000173   0.000616  -0.007459  -0.016990
    26  H    0.000000   0.000000   0.000016   0.000185  -0.005790  -0.016313
    27  H   -0.000000   0.000000  -0.000008   0.000020  -0.000027  -0.008874
    28  H    0.000000  -0.000000   0.000000  -0.000001   0.000024   0.000441
    29  H   -0.000000   0.000000  -0.000000   0.000000  -0.000033   0.000442
    30  H   -0.000000   0.000000  -0.000000   0.000001  -0.000036   0.000422
    31  H   -0.000000   0.000000  -0.000000  -0.000000  -0.000000  -0.000010
    32  H    0.000000  -0.000000   0.000000   0.000000  -0.000000   0.000008
    33  H   -0.000000   0.000000  -0.000000   0.000000  -0.000000   0.000005
               7          8          9         10         11         12
     1  C   -0.000000   0.000000   0.000000   0.000000   0.000000   0.386947
     2  C   -0.000001  -0.000000  -0.000000  -0.000000   0.000000  -0.020614
     3  C    0.000482  -0.000003   0.000002   0.000000  -0.000000  -0.007004
     4  C    0.006148  -0.000325   0.000008   0.000004  -0.000000   0.000330
     5  C   -0.025860   0.004705   0.000002  -0.000096   0.000005   0.000016
     6  C    0.329421  -0.018945  -0.006912   0.005380  -0.000295  -0.000004
     7  C    4.825290   0.305302  -0.063135  -0.035387   0.009948  -0.000000
     8  C    0.305302   4.819413   0.284928   0.332200  -0.048178  -0.000000
     9  O   -0.063135   0.284928   7.624099  -0.029097  -0.006909   0.000000
    10  C   -0.035387   0.332200  -0.029097   4.666273   0.415094   0.000000
    11  C    0.009948  -0.048178  -0.006909   0.415094   4.539233  -0.000000
    12  H   -0.000000  -0.000000   0.000000   0.000000  -0.000000   0.640039
    13  H    0.000000   0.000000  -0.000000  -0.000000  -0.000000  -0.023078
    14  H    0.000000  -0.000000  -0.000000  -0.000000   0.000000  -0.018581
    15  H    0.000001   0.000000  -0.000000  -0.000000   0.000000  -0.008140
    16  H    0.000001  -0.000000   0.000000   0.000000  -0.000000   0.007546
    17  H   -0.000326   0.000073  -0.000107  -0.000002   0.000000  -0.001878
    18  H    0.000026  -0.000009   0.000002   0.000000  -0.000000   0.007114
    19  H   -0.000376   0.000013   0.000000  -0.000000   0.000000  -0.000055
    20  H    0.000559  -0.000021   0.000000   0.000000   0.000000   0.000029
    21  H   -0.006088   0.000360   0.000009   0.000044  -0.000000  -0.000000
    22  H   -0.008421   0.000417  -0.000024  -0.000012   0.000000  -0.000005
    23  H   -0.024261  -0.004645  -0.000993   0.000086  -0.000003  -0.000000
    24  H   -0.023781  -0.011578   0.021331   0.001529  -0.000030   0.000006
    25  H    0.357265  -0.009268  -0.001041  -0.009940  -0.000152  -0.000000
    26  H    0.362204  -0.012329   0.003959  -0.000612   0.000273  -0.000000
    27  H   -0.024991   0.358926  -0.025167  -0.022643  -0.011171  -0.000000
    28  H    0.007188  -0.014878   0.318529  -0.004477   0.009170   0.000000
    29  H   -0.004869  -0.006561   0.003932   0.360985  -0.016175  -0.000000
    30  H   -0.013477  -0.005437  -0.003637   0.366921  -0.025134  -0.000000
    31  H    0.000390  -0.011290   0.006834  -0.022805   0.384830  -0.000000
    32  H   -0.000305   0.006177   0.000253  -0.003585   0.376464   0.000000
    33  H    0.000172  -0.003746  -0.001150  -0.026298   0.392672  -0.000000
              13         14         15         16         17         18
     1  C    0.389576   0.376204  -0.017738  -0.023739  -0.002414  -0.004811
     2  C   -0.019924  -0.007741   0.370521   0.369151  -0.022367  -0.022200
     3  C   -0.010088   0.006650  -0.024150  -0.018932   0.362551   0.368243
     4  C    0.000462  -0.000378  -0.005706  -0.008131  -0.024109  -0.028331
     5  C   -0.000005   0.000008   0.000105   0.000740  -0.011509   0.001128
     6  C   -0.000004   0.000001   0.000035  -0.000192   0.008769  -0.004442
     7  C    0.000000   0.000000   0.000001   0.000001  -0.000326   0.000026
     8  C    0.000000  -0.000000   0.000000  -0.000000   0.000073  -0.000009
     9  O   -0.000000  -0.000000  -0.000000   0.000000  -0.000107   0.000002
    10  C   -0.000000  -0.000000  -0.000000   0.000000  -0.000002   0.000000
    11  C   -0.000000   0.000000   0.000000  -0.000000   0.000000  -0.000000
    12  H   -0.023078  -0.018581  -0.008140   0.007546  -0.001878   0.007114
    13  H    0.649246  -0.022580   0.007585  -0.008282   0.008052  -0.001634
    14  H   -0.022580   0.618367  -0.006411  -0.004756  -0.000131  -0.000009
    15  H    0.007585  -0.006411   0.669152  -0.027277   0.009042  -0.010303
    16  H   -0.008282  -0.004756  -0.027277   0.676770  -0.010880   0.008900
    17  H    0.008052  -0.000131   0.009042  -0.010880   0.697690  -0.032951
    18  H   -0.001634  -0.000009  -0.010303   0.008900  -0.032951   0.684705
    19  H    0.000032   0.000005   0.008413  -0.002025   0.009058  -0.009778
    20  H   -0.000050   0.000006  -0.001858   0.008170  -0.011018   0.009174
    21  H    0.000000  -0.000000   0.000001  -0.000006  -0.000027  -0.000186
    22  H    0.000002  -0.000000  -0.000049   0.000026  -0.000933   0.007883
    23  H    0.000002  -0.000000   0.000002   0.000002   0.000562   0.000255
    24  H   -0.000016  -0.000000  -0.000000   0.000057   0.002111   0.000621
    25  H    0.000000   0.000000   0.000000  -0.000000   0.000070  -0.000015
    26  H   -0.000000   0.000000  -0.000000   0.000000  -0.000022   0.000001
    27  H    0.000000   0.000000   0.000000  -0.000000   0.000012  -0.000001
    28  H   -0.000000  -0.000000  -0.000000   0.000000   0.000003   0.000000
    29  H    0.000000   0.000000   0.000000  -0.000000   0.000000  -0.000000
    30  H    0.000000   0.000000   0.000000  -0.000000   0.000000  -0.000000
    31  H    0.000000   0.000000   0.000000  -0.000000   0.000000  -0.000000
    32  H   -0.000000  -0.000000  -0.000000   0.000000  -0.000000   0.000000
    33  H    0.000000   0.000000   0.000000  -0.000000   0.000000  -0.000000
              19         20         21         22         23         24
     1  C    0.000272   0.000189   0.000007  -0.000003  -0.000003   0.000024
     2  C   -0.005881  -0.006403  -0.000242   0.000301  -0.000011  -0.000430
     3  C   -0.018746  -0.021463   0.006888  -0.011744  -0.003402   0.005962
     4  C    0.361829   0.366057  -0.004013  -0.015691  -0.000072  -0.007329
     5  C   -0.013321  -0.014566   0.349113   0.367837  -0.024618  -0.018266
     6  C    0.009183  -0.015707  -0.016318  -0.023887   0.364983   0.356757
     7  C   -0.000376   0.000559  -0.006088  -0.008421  -0.024261  -0.023781
     8  C    0.000013  -0.000021   0.000360   0.000417  -0.004645  -0.011578
     9  O    0.000000   0.000000   0.000009  -0.000024  -0.000993   0.021331
    10  C   -0.000000   0.000000   0.000044  -0.000012   0.000086   0.001529
    11  C    0.000000   0.000000  -0.000000   0.000000  -0.000003  -0.000030
    12  H   -0.000055   0.000029  -0.000000  -0.000005  -0.000000   0.000006
    13  H    0.000032  -0.000050   0.000000   0.000002   0.000002  -0.000016
    14  H    0.000005   0.000006  -0.000000  -0.000000  -0.000000  -0.000000
    15  H    0.008413  -0.001858   0.000001  -0.000049   0.000002  -0.000000
    16  H   -0.002025   0.008170  -0.000006   0.000026   0.000002   0.000057
    17  H    0.009058  -0.011018  -0.000027  -0.000933   0.000562   0.002111
    18  H   -0.009778   0.009174  -0.000186   0.007883   0.000255   0.000621
    19  H    0.665756  -0.025780  -0.007294  -0.006327  -0.000123  -0.000087
    20  H   -0.025780   0.680131  -0.006472   0.008091   0.007638  -0.000640
    21  H   -0.007294  -0.006472   0.650789  -0.024132  -0.009279   0.007791
    22  H   -0.006327   0.008091  -0.024132   0.669324   0.008882  -0.010072
    23  H   -0.000123   0.007638  -0.009279   0.008882   0.684937  -0.029724
    24  H   -0.000087  -0.000640   0.007791  -0.010072  -0.029724   0.666860
    25  H    0.000009   0.000018  -0.002478   0.008268   0.008612  -0.010232
    26  H   -0.000016  -0.000033   0.006791  -0.001665  -0.010365   0.008865
    27  H    0.000000  -0.000006  -0.000166   0.000037   0.008518  -0.001999
    28  H    0.000000  -0.000000   0.000001  -0.000001  -0.000088  -0.000834
    29  H    0.000000   0.000000  -0.000022   0.000004  -0.000035  -0.000072
    30  H    0.000000  -0.000000  -0.000006  -0.000004   0.000030  -0.000071
    31  H   -0.000000  -0.000000  -0.000000   0.000000   0.000003  -0.000020
    32  H   -0.000000  -0.000000   0.000000  -0.000000  -0.000000   0.000000
    33  H   -0.000000  -0.000000  -0.000000  -0.000000  -0.000005  -0.000002
              25         26         27         28         29         30
     1  C   -0.000000   0.000000  -0.000000   0.000000  -0.000000  -0.000000
     2  C    0.000001   0.000000   0.000000  -0.000000   0.000000   0.000000
     3  C   -0.000173   0.000016  -0.000008   0.000000  -0.000000  -0.000000
     4  C    0.000616   0.000185   0.000020  -0.000001   0.000000   0.000001
     5  C   -0.007459  -0.005790  -0.000027   0.000024  -0.000033  -0.000036
     6  C   -0.016990  -0.016313  -0.008874   0.000441   0.000442   0.000422
     7  C    0.357265   0.362204  -0.024991   0.007188  -0.004869  -0.013477
     8  C   -0.009268  -0.012329   0.358926  -0.014878  -0.006561  -0.005437
     9  O   -0.001041   0.003959  -0.025167   0.318529   0.003932  -0.003637
    10  C   -0.009940  -0.000612  -0.022643  -0.004477   0.360985   0.366921
    11  C   -0.000152   0.000273  -0.011171   0.009170  -0.016175  -0.025134
    12  H   -0.000000  -0.000000  -0.000000   0.000000  -0.000000  -0.000000
    13  H    0.000000  -0.000000   0.000000  -0.000000   0.000000   0.000000
    14  H    0.000000   0.000000   0.000000  -0.000000   0.000000   0.000000
    15  H    0.000000  -0.000000   0.000000  -0.000000   0.000000   0.000000
    16  H   -0.000000   0.000000  -0.000000   0.000000  -0.000000  -0.000000
    17  H    0.000070  -0.000022   0.000012   0.000003   0.000000   0.000000
    18  H   -0.000015   0.000001  -0.000001   0.000000  -0.000000  -0.000000
    19  H    0.000009  -0.000016   0.000000   0.000000   0.000000   0.000000
    20  H    0.000018  -0.000033  -0.000006  -0.000000   0.000000  -0.000000
    21  H   -0.002478   0.006791  -0.000166   0.000001  -0.000022  -0.000006
    22  H    0.008268  -0.001665   0.000037  -0.000001   0.000004  -0.000004
    23  H    0.008612  -0.010365   0.008518  -0.000088  -0.000035   0.000030
    24  H   -0.010232   0.008865  -0.001999  -0.000834  -0.000072  -0.000071
    25  H    0.649181  -0.022140   0.008555  -0.000272  -0.001097   0.008006
    26  H   -0.022140   0.649063  -0.006103  -0.000378   0.004413  -0.001481
    27  H    0.008555  -0.006103   0.655247  -0.007151  -0.007010   0.008285
    28  H   -0.000272  -0.000378  -0.007151   0.473048   0.000086  -0.001039
    29  H   -0.001097   0.004413  -0.007010   0.000086   0.630150  -0.022477
    30  H    0.008006  -0.001481   0.008285  -0.001039  -0.022477   0.632993
    31  H    0.000001   0.000003  -0.000731   0.006628   0.007857  -0.008681
    32  H    0.000007  -0.000002   0.000041  -0.000424  -0.004732  -0.004268
    33  H    0.000027  -0.000058   0.006811  -0.000226  -0.008480   0.007218
              31         32         33
     1  C   -0.000000   0.000000  -0.000000
     2  C    0.000000  -0.000000   0.000000
     3  C   -0.000000   0.000000  -0.000000
     4  C   -0.000000   0.000000   0.000000
     5  C   -0.000000  -0.000000  -0.000000
     6  C   -0.000010   0.000008   0.000005
     7  C    0.000390  -0.000305   0.000172
     8  C   -0.011290   0.006177  -0.003746
     9  O    0.006834   0.000253  -0.001150
    10  C   -0.022805  -0.003585  -0.026298
    11  C    0.384830   0.376464   0.392672
    12  H   -0.000000   0.000000  -0.000000
    13  H    0.000000  -0.000000   0.000000
    14  H    0.000000  -0.000000   0.000000
    15  H    0.000000  -0.000000   0.000000
    16  H   -0.000000   0.000000  -0.000000
    17  H    0.000000  -0.000000   0.000000
    18  H   -0.000000   0.000000  -0.000000
    19  H   -0.000000  -0.000000  -0.000000
    20  H   -0.000000  -0.000000  -0.000000
    21  H   -0.000000   0.000000  -0.000000
    22  H    0.000000  -0.000000  -0.000000
    23  H    0.000003  -0.000000  -0.000005
    24  H   -0.000020   0.000000  -0.000002
    25  H    0.000001   0.000007   0.000027
    26  H    0.000003  -0.000002  -0.000058
    27  H   -0.000731   0.000041   0.006811
    28  H    0.006628  -0.000424  -0.000226
    29  H    0.007857  -0.004732  -0.008480
    30  H   -0.008681  -0.004268   0.007218
    31  H    0.648168  -0.013442  -0.028318
    32  H   -0.013442   0.582798  -0.015565
    33  H   -0.028318  -0.015565   0.630349
          Atomic-Atomic Spin Densities.
               1          2          3          4          5          6
     1  C    0.031689   0.003234  -0.006503   0.000457  -0.000045   0.000020
     2  C    0.003234   0.033909   0.009670  -0.003509   0.000460  -0.000155
     3  C   -0.006503   0.009670   0.049152   0.007193  -0.005625   0.001819
     4  C    0.000457  -0.003509   0.007193   0.043204   0.014542  -0.000026
     5  C   -0.000045   0.000460  -0.005625   0.014542   0.037248  -0.011758
     6  C    0.000020  -0.000155   0.001819  -0.000026  -0.011758   0.048381
     7  C    0.000000  -0.000000  -0.000045   0.000182  -0.001784   0.015698
     8  C    0.000000  -0.000000   0.000005  -0.000019   0.000182  -0.004084
     9  O   -0.000000   0.000000  -0.000006   0.000004  -0.000071   0.001989
    10  C   -0.000000   0.000000  -0.000000   0.000002  -0.000099   0.001472
    11  C    0.000000  -0.000000   0.000000  -0.000000   0.000001  -0.000047
    12  H    0.003441  -0.000225  -0.000814   0.000032  -0.000007   0.000002
    13  H   -0.000445  -0.000066   0.000770  -0.000036   0.000005  -0.000004
    14  H    0.003820  -0.001423   0.000514  -0.000024   0.000001  -0.000000
    15  H   -0.001990   0.003522   0.000878  -0.000937   0.000092  -0.000010
    16  H    0.002047   0.001287  -0.001380   0.000955  -0.000095   0.000039
    17  H   -0.000513   0.000414   0.002104   0.000980   0.000369  -0.000878
    18  H    0.001071  -0.001434   0.002089   0.000070  -0.001041   0.000314
    19  H    0.000007  -0.000192   0.000182   0.000831  -0.000042  -0.000034
    20  H   -0.000001   0.000022   0.000430   0.000098   0.000319   0.000033
    21  H    0.000003  -0.000060   0.000915  -0.006021   0.010175  -0.005487
    22  H   -0.000008   0.000056  -0.000901   0.001113   0.002277   0.000440
    23  H   -0.000000   0.000001  -0.000044   0.000198  -0.000084   0.002357
    24  H    0.000008   0.000004   0.000676  -0.000586  -0.000127   0.004560
    25  H    0.000000  -0.000001   0.000035  -0.000072   0.000822  -0.001619
    26  H    0.000000  -0.000000   0.000009  -0.000061   0.000642  -0.002873
    27  H    0.000000  -0.000000   0.000006  -0.000018   0.000178  -0.002793
    28  H   -0.000000   0.000000   0.000000  -0.000000   0.000000  -0.000061
    29  H    0.000000  -0.000000   0.000000  -0.000000   0.000020  -0.000169
    30  H    0.000000  -0.000000   0.000000  -0.000000   0.000016  -0.000168
    31  H    0.000000  -0.000000   0.000000  -0.000000   0.000000  -0.000008
    32  H   -0.000000   0.000000  -0.000000   0.000000  -0.000000   0.000002
    33  H    0.000000  -0.000000   0.000000  -0.000000   0.000000  -0.000006
               7          8          9         10         11         12
     1  C    0.000000   0.000000  -0.000000  -0.000000   0.000000   0.003441
     2  C   -0.000000  -0.000000   0.000000   0.000000  -0.000000  -0.000225
     3  C   -0.000045   0.000005  -0.000006  -0.000000   0.000000  -0.000814
     4  C    0.000182  -0.000019   0.000004   0.000002  -0.000000   0.000032
     5  C   -0.001784   0.000182  -0.000071  -0.000099   0.000001  -0.000007
     6  C    0.015698  -0.004084   0.001989   0.001472  -0.000047   0.000002
     7  C    0.007274   0.004979   0.001388  -0.006029   0.000224  -0.000000
     8  C    0.004979   0.018946  -0.033648   0.042158   0.000495   0.000000
     9  O    0.001388  -0.033648   0.394302  -0.009529   0.002152  -0.000000
    10  C   -0.006029   0.042158  -0.009529   0.109085  -0.009033  -0.000000
    11  C    0.000224   0.000495   0.002152  -0.009033   0.000944   0.000000
    12  H   -0.000000   0.000000  -0.000000  -0.000000   0.000000   0.003766
    13  H    0.000000  -0.000000   0.000000   0.000000  -0.000000  -0.000569
    14  H   -0.000000  -0.000000   0.000000   0.000000  -0.000000  -0.001636
    15  H    0.000000  -0.000000   0.000000   0.000000  -0.000000  -0.000357
    16  H   -0.000000   0.000000  -0.000000  -0.000000   0.000000   0.000184
    17  H   -0.000017  -0.000000   0.000024   0.000001  -0.000000  -0.000049
    18  H   -0.000008   0.000001  -0.000002  -0.000000   0.000000   0.000271
    19  H    0.000006  -0.000000   0.000000   0.000000  -0.000000   0.000002
    20  H   -0.000006   0.000000  -0.000000  -0.000000   0.000000  -0.000000
    21  H   -0.000757   0.000064  -0.000016  -0.000054   0.000000   0.000000
    22  H    0.000361  -0.000023   0.000012   0.000012  -0.000000  -0.000002
    23  H   -0.000619  -0.000243   0.000181   0.000076  -0.000001  -0.000000
    24  H    0.003600  -0.000096  -0.004092  -0.000313   0.000002   0.000001
    25  H   -0.000286  -0.000012   0.000274  -0.001109   0.000066   0.000000
    26  H    0.001383   0.000322  -0.000047  -0.001911   0.000043   0.000000
    27  H    0.000439   0.010020  -0.004240  -0.012144   0.002220   0.000000
    28  H    0.000094   0.000194   0.001303  -0.000270  -0.000147  -0.000000
    29  H    0.000768  -0.001478   0.000169  -0.001938   0.001435   0.000000
    30  H    0.000967  -0.001569   0.002240  -0.003998   0.000447   0.000000
    31  H    0.000045  -0.001349   0.000704  -0.000813   0.001394   0.000000
    32  H   -0.000018   0.000037  -0.000149  -0.000782   0.006725  -0.000000
    33  H    0.000027  -0.000280   0.000156  -0.001480   0.000811   0.000000
              13         14         15         16         17         18
     1  C   -0.000445   0.003820  -0.001990   0.002047  -0.000513   0.001071
     2  C   -0.000066  -0.001423   0.003522   0.001287   0.000414  -0.001434
     3  C    0.000770   0.000514   0.000878  -0.001380   0.002104   0.002089
     4  C   -0.000036  -0.000024  -0.000937   0.000955   0.000980   0.000070
     5  C    0.000005   0.000001   0.000092  -0.000095   0.000369  -0.001041
     6  C   -0.000004  -0.000000  -0.000010   0.000039  -0.000878   0.000314
     7  C    0.000000  -0.000000   0.000000  -0.000000  -0.000017  -0.000008
     8  C   -0.000000  -0.000000  -0.000000   0.000000  -0.000000   0.000001
     9  O    0.000000   0.000000   0.000000  -0.000000   0.000024  -0.000002
    10  C    0.000000   0.000000   0.000000  -0.000000   0.000001  -0.000000
    11  C   -0.000000  -0.000000  -0.000000   0.000000  -0.000000   0.000000
    12  H   -0.000569  -0.001636  -0.000357   0.000184  -0.000049   0.000271
    13  H    0.000031   0.001060   0.000079  -0.000321   0.000141  -0.000097
    14  H    0.001060   0.020697   0.000705  -0.000881   0.000017  -0.000065
    15  H    0.000079   0.000705   0.005769  -0.001329   0.000073  -0.000366
    16  H   -0.000321  -0.000881  -0.001329   0.007789  -0.000179   0.000127
    17  H    0.000141   0.000017   0.000073  -0.000179   0.000562  -0.000249
    18  H   -0.000097  -0.000065  -0.000366   0.000127  -0.000249   0.002429
    19  H   -0.000000  -0.000001  -0.000036   0.000037  -0.000088   0.000100
    20  H   -0.000000  -0.000000  -0.000000  -0.000054   0.000047  -0.000034
    21  H   -0.000000  -0.000000  -0.000016   0.000016  -0.000050   0.000127
    22  H    0.000001   0.000000   0.000012  -0.000007   0.000060  -0.000276
    23  H    0.000000   0.000000   0.000000  -0.000002   0.000009  -0.000006
    24  H   -0.000004  -0.000000  -0.000003   0.000008  -0.000228   0.000136
    25  H   -0.000000  -0.000000  -0.000000   0.000000  -0.000011   0.000013
    26  H   -0.000000  -0.000000  -0.000000   0.000000  -0.000001   0.000001
    27  H   -0.000000  -0.000000  -0.000000   0.000000  -0.000007   0.000001
    28  H    0.000000   0.000000   0.000000  -0.000000   0.000000  -0.000000
    29  H   -0.000000  -0.000000  -0.000000   0.000000  -0.000000   0.000000
    30  H   -0.000000  -0.000000  -0.000000   0.000000  -0.000000   0.000000
    31  H   -0.000000  -0.000000  -0.000000   0.000000  -0.000000   0.000000
    32  H    0.000000   0.000000   0.000000  -0.000000   0.000000  -0.000000
    33  H   -0.000000  -0.000000  -0.000000   0.000000  -0.000000   0.000000
              19         20         21         22         23         24
     1  C    0.000007  -0.000001   0.000003  -0.000008  -0.000000   0.000008
     2  C   -0.000192   0.000022  -0.000060   0.000056   0.000001   0.000004
     3  C    0.000182   0.000430   0.000915  -0.000901  -0.000044   0.000676
     4  C    0.000831   0.000098  -0.006021   0.001113   0.000198  -0.000586
     5  C   -0.000042   0.000319   0.010175   0.002277  -0.000084  -0.000127
     6  C   -0.000034   0.000033  -0.005487   0.000440   0.002357   0.004560
     7  C    0.000006  -0.000006  -0.000757   0.000361  -0.000619   0.003600
     8  C   -0.000000   0.000000   0.000064  -0.000023  -0.000243  -0.000096
     9  O    0.000000  -0.000000  -0.000016   0.000012   0.000181  -0.004092
    10  C    0.000000  -0.000000  -0.000054   0.000012   0.000076  -0.000313
    11  C   -0.000000   0.000000   0.000000  -0.000000  -0.000001   0.000002
    12  H    0.000002  -0.000000   0.000000  -0.000002  -0.000000   0.000001
    13  H   -0.000000  -0.000000  -0.000000   0.000001   0.000000  -0.000004
    14  H   -0.000001  -0.000000  -0.000000   0.000000   0.000000  -0.000000
    15  H   -0.000036  -0.000000  -0.000016   0.000012   0.000000  -0.000003
    16  H    0.000037  -0.000054   0.000016  -0.000007  -0.000002   0.000008
    17  H   -0.000088   0.000047  -0.000050   0.000060   0.000009  -0.000228
    18  H    0.000100  -0.000034   0.000127  -0.000276  -0.000006   0.000136
    19  H   -0.003183   0.000172  -0.000020   0.000003  -0.000001  -0.000010
    20  H    0.000172  -0.003081   0.000028  -0.000025  -0.000033   0.000018
    21  H   -0.000020   0.000028   0.045899  -0.002313  -0.000204   0.000339
    22  H    0.000003  -0.000025  -0.002313   0.001240  -0.000035  -0.000227
    23  H   -0.000001  -0.000033  -0.000204  -0.000035  -0.002068   0.000071
    24  H   -0.000010   0.000018   0.000339  -0.000227   0.000071   0.012390
    25  H   -0.000001   0.000001   0.000589  -0.000381  -0.000126   0.000803
    26  H   -0.000000   0.000001   0.000731  -0.000069  -0.000020  -0.000040
    27  H   -0.000000   0.000001   0.000118  -0.000016  -0.000489   0.000930
    28  H   -0.000000   0.000000  -0.000000  -0.000000   0.000005  -0.000026
    29  H   -0.000000   0.000000   0.000018  -0.000002  -0.000013   0.000030
    30  H   -0.000000   0.000000   0.000010  -0.000004  -0.000005   0.000033
    31  H   -0.000000   0.000000   0.000000  -0.000000  -0.000001   0.000010
    32  H    0.000000  -0.000000  -0.000000   0.000000   0.000000  -0.000000
    33  H   -0.000000   0.000000   0.000000  -0.000000  -0.000001   0.000001
              25         26         27         28         29         30
     1  C    0.000000   0.000000   0.000000  -0.000000   0.000000   0.000000
     2  C   -0.000001  -0.000000  -0.000000   0.000000  -0.000000  -0.000000
     3  C    0.000035   0.000009   0.000006   0.000000   0.000000   0.000000
     4  C   -0.000072  -0.000061  -0.000018  -0.000000  -0.000000  -0.000000
     5  C    0.000822   0.000642   0.000178   0.000000   0.000020   0.000016
     6  C   -0.001619  -0.002873  -0.002793  -0.000061  -0.000169  -0.000168
     7  C   -0.000286   0.001383   0.000439   0.000094   0.000768   0.000967
     8  C   -0.000012   0.000322   0.010020   0.000194  -0.001478  -0.001569
     9  O    0.000274  -0.000047  -0.004240   0.001303   0.000169   0.002240
    10  C   -0.001109  -0.001911  -0.012144  -0.000270  -0.001938  -0.003998
    11  C    0.000066   0.000043   0.002220  -0.000147   0.001435   0.000447
    12  H    0.000000   0.000000   0.000000  -0.000000   0.000000   0.000000
    13  H   -0.000000  -0.000000  -0.000000   0.000000  -0.000000  -0.000000
    14  H   -0.000000  -0.000000  -0.000000   0.000000  -0.000000  -0.000000
    15  H   -0.000000  -0.000000  -0.000000   0.000000  -0.000000  -0.000000
    16  H    0.000000   0.000000   0.000000  -0.000000   0.000000   0.000000
    17  H   -0.000011  -0.000001  -0.000007   0.000000  -0.000000  -0.000000
    18  H    0.000013   0.000001   0.000001  -0.000000   0.000000   0.000000
    19  H   -0.000001  -0.000000  -0.000000  -0.000000  -0.000000  -0.000000
    20  H    0.000001   0.000001   0.000001   0.000000   0.000000   0.000000
    21  H    0.000589   0.000731   0.000118  -0.000000   0.000018   0.000010
    22  H   -0.000381  -0.000069  -0.000016  -0.000000  -0.000002  -0.000004
    23  H   -0.000126  -0.000020  -0.000489   0.000005  -0.000013  -0.000005
    24  H    0.000803  -0.000040   0.000930  -0.000026   0.000030   0.000033
    25  H    0.001203   0.001114   0.000378   0.000022   0.000155   0.000437
    26  H    0.001114  -0.000073   0.001097   0.000006   0.000611   0.000294
    27  H    0.000378   0.001097   0.051302   0.000391   0.001320   0.000642
    28  H    0.000022   0.000006   0.000391  -0.010648   0.000036   0.000047
    29  H    0.000155   0.000611   0.001320   0.000036   0.001768   0.002285
    30  H    0.000437   0.000294   0.000642   0.000047   0.002285   0.004969
    31  H    0.000009   0.000012   0.000295   0.000354   0.000062   0.000690
    32  H   -0.000007  -0.000006  -0.000158   0.000002  -0.000906  -0.000762
    33  H    0.000004   0.000009   0.000656   0.000011   0.000472   0.000138
              31         32         33
     1  C    0.000000  -0.000000   0.000000
     2  C   -0.000000   0.000000  -0.000000
     3  C    0.000000  -0.000000   0.000000
     4  C   -0.000000   0.000000  -0.000000
     5  C    0.000000  -0.000000   0.000000
     6  C   -0.000008   0.000002  -0.000006
     7  C    0.000045  -0.000018   0.000027
     8  C   -0.001349   0.000037  -0.000280
     9  O    0.000704  -0.000149   0.000156
    10  C   -0.000813  -0.000782  -0.001480
    11  C    0.001394   0.006725   0.000811
    12  H    0.000000  -0.000000   0.000000
    13  H   -0.000000   0.000000  -0.000000
    14  H   -0.000000   0.000000  -0.000000
    15  H   -0.000000   0.000000  -0.000000
    16  H    0.000000  -0.000000   0.000000
    17  H   -0.000000   0.000000  -0.000000
    18  H    0.000000  -0.000000   0.000000
    19  H   -0.000000   0.000000  -0.000000
    20  H    0.000000  -0.000000   0.000000
    21  H    0.000000  -0.000000   0.000000
    22  H   -0.000000   0.000000  -0.000000
    23  H   -0.000001   0.000000  -0.000001
    24  H    0.000010  -0.000000   0.000001
    25  H    0.000009  -0.000007   0.000004
    26  H    0.000012  -0.000006   0.000009
    27  H    0.000295  -0.000158   0.000656
    28  H    0.000354   0.000002   0.000011
    29  H    0.000062  -0.000906   0.000472
    30  H    0.000690  -0.000762   0.000138
    31  H    0.000163  -0.002076   0.000882
    32  H   -0.002076   0.012310  -0.000991
    33  H    0.000882  -0.000991   0.002953
 Mulliken charges and spin densities:
               1          2
     1  C    0.011208   0.036292
     2  C   -0.025368   0.045513
     3  C   -0.045049   0.061128
     4  C    0.035740   0.058552
     5  C    0.024360   0.046569
     6  C   -0.025998   0.046948
     7  C    0.026884   0.027869
     8  C    0.034697   0.034602
     9  O   -0.125718   0.353099
    10  C    0.006436   0.103305
    11  C   -0.019642   0.007730
    12  H    0.037334   0.004040
    13  H    0.030704   0.000542
    14  H    0.059345   0.022783
    15  H    0.036776   0.006086
    16  H    0.032858   0.008242
    17  H    0.020681   0.002531
    18  H    0.026617   0.003173
    19  H    0.035240  -0.002267
    20  H    0.023955  -0.002065
    21  H    0.054934   0.044035
    22  H    0.031899   0.001298
    23  H    0.023116  -0.001095
    24  H    0.043268   0.017866
    25  H    0.040622   0.002301
    26  H    0.041536   0.001175
    27  H    0.069596   0.050130
    28  H    0.214653  -0.008688
    29  H    0.063694   0.004642
    30  H    0.061873   0.006708
    31  H    0.030583   0.000372
    32  H    0.076574   0.013222
    33  H    0.046594   0.003362
 Sum of Mulliken charges =   1.00000   1.00000
 Mulliken charges and spin densities with hydrogens summed into heavy atoms:
               1          2
     1  C    0.138590   0.063657
     2  C    0.044266   0.059841
     3  C    0.002249   0.066832
     4  C    0.094935   0.054220
     5  C    0.111193   0.091902
     6  C    0.040386   0.063719
     7  C    0.109041   0.031345
     8  C    0.104293   0.084732
     9  O    0.088935   0.344410
    10  C    0.132003   0.114655
    11  C    0.134109   0.024686
 Electronic spatial extent (au):  <R**2>=           4128.3530
 Charge=              1.0000 electrons
 Dipole moment (field-independent basis, Debye):
    X=             -4.2550    Y=              0.4845    Z=              0.9704  Tot=              4.3910
 Quadrupole moment (field-independent basis, Debye-Ang):
   XX=             -8.5643   YY=            -60.0155   ZZ=            -68.0648
   XY=             -3.3158   XZ=             -2.2113   YZ=              1.7383
 Traceless Quadrupole moment (field-independent basis, Debye-Ang):
   XX=             36.9839   YY=            -14.4673   ZZ=            -22.5166
   XY=             -3.3158   XZ=             -2.2113   YZ=              1.7383
 Octapole moment (field-independent basis, Debye-Ang**2):
  XXX=            -65.7761  YYY=             13.3909  ZZZ=             -0.6090  XYY=            -14.6732
  XXY=             37.4055  XXZ=              5.6816  XZZ=             -6.6393  YZZ=              1.4715
  YYZ=              2.4404  XYZ=             -2.7636
 Hexadecapole moment (field-independent basis, Debye-Ang**3):
 XXXX=          -3455.2902 YYYY=           -503.1040 ZZZZ=           -158.5489 XXXY=             21.1324
 XXXZ=              6.3354 YYYX=            -49.6926 YYYZ=              2.8336 ZZZX=             -1.2819
 ZZZY=             -0.1576 XXYY=           -789.1049 XXZZ=           -802.3645 YYZZ=           -122.6106
 XXYZ=             12.8649 YYXZ=             -6.1378 ZZXY=             -4.0621
 N-N= 6.285004186582D+02 E-N=-2.328491951033D+03  KE= 4.633400351957D+02
                          Isotropic Fermi Contact Couplings
        Atom                 a.u.       MegaHertz       Gauss      10(-4) cm-1
     1  C(13)              0.00588       6.60502       2.35684       2.20320
     2  C(13)              0.00183       2.05997       0.73505       0.68713
     3  C(13)              0.00149       1.67707       0.59842       0.55941
     4  C(13)              0.00197       2.21576       0.79064       0.73910
     5  C(13)              0.00116       1.30098       0.46422       0.43396
     6  C(13)              0.00281       3.15403       1.12544       1.05207
     7  C(13)              0.00098       1.10716       0.39506       0.36931
     8  C(13)             -0.01612     -18.11960      -6.46552      -6.04405
     9  O(17)              0.13360     -80.98545     -28.89762     -27.01384
    10  C(13)              0.04674      52.54362      18.74887      17.52667
    11  C(13)             -0.00509      -5.72321      -2.04218      -1.90906
    12  H(1)               0.00208       9.31437       3.32360       3.10694
    13  H(1)               0.00009       0.41428       0.14783       0.13819
    14  H(1)               0.01023      45.74796      16.32401      15.25988
    15  H(1)               0.00305      13.64917       4.87036       4.55287
    16  H(1)               0.00369      16.50856       5.89067       5.50666
    17  H(1)               0.00203       9.05407       3.23072       3.02011
    18  H(1)               0.00154       6.89131       2.45899       2.29869
    19  H(1)              -0.00075      -3.35307      -1.19646      -1.11846
    20  H(1)              -0.00080      -3.58234      -1.27827      -1.19494
    21  H(1)               0.01962      87.68462      31.28805      29.24844
    22  H(1)               0.00104       4.64552       1.65764       1.54958
    23  H(1)              -0.00007      -0.29317      -0.10461      -0.09779
    24  H(1)               0.01124      50.23723      17.92589      16.75734
    25  H(1)               0.00040       1.79077       0.63899       0.59734
    26  H(1)               0.00008       0.35824       0.12783       0.11949
    27  H(1)               0.02238     100.02187      35.69029      33.36370
    28  H(1)              -0.00469     -20.94810      -7.47480      -6.98753
    29  H(1)               0.00122       5.45345       1.94593       1.81907
    30  H(1)               0.00172       7.68545       2.74236       2.56359
    31  H(1)              -0.00012      -0.52246      -0.18643      -0.17427
    32  H(1)               0.00647      28.94242      10.32738       9.65415
    33  H(1)               0.00136       6.08998       2.17305       2.03140
 --------------------------------------------------------
       Center         ----  Spin Dipole Couplings  ----
                      3XX-RR        3YY-RR        3ZZ-RR
 --------------------------------------------------------
     1   Atom        0.010701      0.014967     -0.025668
     2   Atom        0.010017      0.011563     -0.021580
     3   Atom        0.009914      0.034748     -0.044661
     4   Atom        0.062056     -0.006447     -0.055608
     5   Atom        0.067326     -0.015488     -0.051838
     6   Atom        0.050825     -0.004743     -0.046082
     7   Atom        0.059857     -0.028393     -0.031464
     8   Atom        0.086227     -0.067570     -0.018657
     9   Atom        0.442252     -0.660780      0.218528
    10   Atom        0.133798     -0.064706     -0.069091
    11   Atom        0.020529     -0.011763     -0.008766
    12   Atom       -0.002530     -0.002491      0.005021
    13   Atom        0.002337      0.002324     -0.004660
    14   Atom        0.008665     -0.004128     -0.004538
    15   Atom        0.007548     -0.000729     -0.006820
    16   Atom       -0.003315     -0.003955      0.007271
    17   Atom        0.009009     -0.000512     -0.008497
    18   Atom       -0.003226     -0.004073      0.007299
    19   Atom        0.002258      0.005252     -0.007510
    20   Atom       -0.001839     -0.005185      0.007023
    21   Atom       -0.007260      0.015247     -0.007987
    22   Atom       -0.001910     -0.006017      0.007927
    23   Atom       -0.000310     -0.005114      0.005424
    24   Atom        0.000714      0.009114     -0.009828
    25   Atom       -0.001225     -0.001361      0.002586
    26   Atom        0.000198      0.006502     -0.006700
    27   Atom       -0.009429     -0.009531      0.018960
    28   Atom        0.001582      0.011977     -0.013559
    29   Atom       -0.002566      0.008827     -0.006261
    30   Atom       -0.002390     -0.008322      0.010711
    31   Atom        0.005620     -0.000532     -0.005088
    32   Atom        0.005669     -0.001858     -0.003811
    33   Atom        0.002376     -0.003084      0.000709
 --------------------------------------------------------
                        XY            XZ            YZ
 --------------------------------------------------------
     1   Atom        0.048613      0.017609      0.018009
     2   Atom        0.057559      0.040029      0.040978
     3   Atom        0.076156      0.029529      0.035776
     4   Atom        0.076624      0.004483      0.002333
     5   Atom        0.067687     -0.017839     -0.009390
     6   Atom        0.056993     -0.011941     -0.007222
     7   Atom       -0.007258      0.019298      0.000167
     8   Atom        0.018713      0.105037      0.000532
     9   Atom        0.201414      1.040843      0.180827
    10   Atom        0.078906      0.075420      0.025265
    11   Atom       -0.005122      0.009223     -0.001454
    12   Atom        0.002504     -0.002874     -0.004606
    13   Atom       -0.002062     -0.001043      0.001836
    14   Atom       -0.001709      0.004003     -0.000858
    15   Atom       -0.006907     -0.001782      0.001464
    16   Atom        0.002439     -0.000850     -0.004799
    17   Atom       -0.006061     -0.002587      0.002493
    18   Atom        0.002922     -0.001645     -0.005383
    19   Atom       -0.004376     -0.001173      0.002408
    20   Atom        0.002025      0.001845     -0.002016
    21   Atom       -0.001085      0.000228     -0.005321
    22   Atom        0.000697      0.004121      0.001355
    23   Atom       -0.001081      0.003707      0.000444
    24   Atom       -0.004942      0.000425     -0.005232
    25   Atom       -0.003013     -0.001347      0.003713
    26   Atom       -0.000574      0.000080     -0.001147
    27   Atom       -0.000244     -0.008685     -0.001375
    28   Atom       -0.040059     -0.012653      0.037933
    29   Atom        0.006246      0.000661     -0.007994
    30   Atom        0.004828      0.001986      0.003109
    31   Atom       -0.002331     -0.000248     -0.000704
    32   Atom        0.002330      0.000971      0.000914
    33   Atom       -0.001194     -0.003938      0.001600
 --------------------------------------------------------


 ---------------------------------------------------------------------------------
              Anisotropic Spin Dipole Couplings in Principal Axis System
 ---------------------------------------------------------------------------------

       Atom             a.u.   MegaHertz   Gauss  10(-4) cm-1        Axes

              Baa    -0.0358    -4.810    -1.716    -1.604  0.7335 -0.6757 -0.0733
     1 C(13)  Bbb    -0.0324    -4.348    -1.552    -1.450 -0.1239 -0.2390  0.9631
              Bcc     0.0682     9.158     3.268     3.055  0.6683  0.6973  0.2590
 
              Baa    -0.0495    -6.637    -2.368    -2.214 -0.2377 -0.3769  0.8952
     2 C(13)  Bbb    -0.0467    -6.273    -2.238    -2.093  0.7385 -0.6688 -0.0855
              Bcc     0.0962    12.911     4.607     4.307  0.6310  0.6408  0.4373
 
              Baa    -0.0584    -7.838    -2.797    -2.615 -0.0442 -0.3265  0.9442
     3 C(13)  Bbb    -0.0547    -7.342    -2.620    -2.449  0.7829 -0.5984 -0.1703
              Bcc     0.1131    15.181     5.417     5.064  0.6206  0.7317  0.2820
 
              Baa    -0.0565    -7.576    -2.703    -2.527 -0.4623  0.6818  0.5669
     4 C(13)  Bbb    -0.0554    -7.438    -2.654    -2.481  0.2878 -0.4894  0.8232
              Bcc     0.1119    15.014     5.357     5.008  0.8387  0.5437  0.0300
 
              Baa    -0.0546    -7.329    -2.615    -2.445  0.2981 -0.2981  0.9068
     5 C(13)  Bbb    -0.0532    -7.138    -2.547    -2.381 -0.4022  0.8223  0.4025
              Bcc     0.1078    14.467     5.162     4.826  0.8656  0.4847 -0.1252
 
              Baa    -0.0475    -6.380    -2.276    -2.128  0.1028  0.0309  0.9942
     6 C(13)  Bbb    -0.0404    -5.416    -1.932    -1.806 -0.5272  0.8493  0.0281
              Bcc     0.0879    11.795     4.209     3.934  0.8435  0.5270 -0.1036
 
              Baa    -0.0357    -4.797    -1.712    -1.600 -0.2092 -0.2280  0.9509
     7 C(13)  Bbb    -0.0286    -3.832    -1.367    -1.278  0.0276  0.9707  0.2388
              Bcc     0.0643     8.630     3.079     2.879  0.9775 -0.0762  0.1968
 
              Baa    -0.0881   -11.828    -4.220    -3.945 -0.4986  0.4341  0.7503
     8 C(13)  Bbb    -0.0642    -8.620    -3.076    -2.875  0.1714  0.8979 -0.4055
              Bcc     0.1524    20.448     7.296     6.821  0.8497  0.0736  0.5221
 
              Baa    -0.7164    51.842    18.498    17.293 -0.6686  0.0036  0.7436
     9 O(17)  Bbb    -0.6961    50.371    17.973    16.802 -0.0939  0.9916 -0.0892
              Bcc     1.4126  -102.212   -36.472   -34.094  0.7377  0.1295  0.6626
 
              Baa    -0.0943   -12.657    -4.516    -4.222 -0.3929  0.3074  0.8667
    10 C(13)  Bbb    -0.0918   -12.320    -4.396    -4.109 -0.1804  0.8984 -0.4004
              Bcc     0.1861    24.976     8.912     8.331  0.9017  0.3136  0.2975
 
              Baa    -0.0126    -1.685    -0.601    -0.562  0.1472  0.9889  0.0211
    11 C(13)  Bbb    -0.0114    -1.533    -0.547    -0.511 -0.2742  0.0203  0.9615
              Bcc     0.0240     3.218     1.148     1.074  0.9503 -0.1473  0.2742
 
              Baa    -0.0053    -2.829    -1.010    -0.944 -0.5130  0.8279  0.2265
    12 H(1)   Bbb    -0.0031    -1.676    -0.598    -0.559  0.7968  0.3612  0.4843
              Bcc     0.0084     4.506     1.608     1.503 -0.3192 -0.4290  0.8450
 
              Baa    -0.0052    -2.749    -0.981    -0.917  0.0755 -0.2181  0.9730
    13 H(1)   Bbb     0.0003     0.171     0.061     0.057  0.7352  0.6714  0.0934
              Bcc     0.0048     2.578     0.920     0.860 -0.6736  0.7083  0.2110
 
              Baa    -0.0058    -3.069    -1.095    -1.024 -0.2308  0.2534  0.9394
    14 H(1)   Bbb    -0.0043    -2.284    -0.815    -0.762  0.1919  0.9584 -0.2114
              Bcc     0.0100     5.353     1.910     1.786  0.9539 -0.1315  0.2698
 
              Baa    -0.0072    -3.820    -1.363    -1.274  0.0282 -0.1930  0.9808
    15 H(1)   Bbb    -0.0046    -2.444    -0.872    -0.815  0.5059  0.8490  0.1525
              Bcc     0.0117     6.264     2.235     2.089  0.8621 -0.4919 -0.1216
 
              Baa    -0.0069    -3.678    -1.312    -1.227 -0.5042  0.8267  0.2498
    16 H(1)   Bbb    -0.0024    -1.264    -0.451    -0.422  0.8534  0.4326  0.2907
              Bcc     0.0093     4.942     1.763     1.648 -0.1322 -0.3598  0.9236
 
              Baa    -0.0093    -4.941    -1.763    -1.648  0.0592 -0.2355  0.9701
    17 H(1)   Bbb    -0.0033    -1.736    -0.619    -0.579  0.4663  0.8658  0.1817
              Bcc     0.0125     6.676     2.382     2.227  0.8827 -0.4415 -0.1611
 
              Baa    -0.0074    -3.946    -1.408    -1.316 -0.4868  0.8364  0.2519
    18 H(1)   Bbb    -0.0026    -1.374    -0.490    -0.458  0.8508  0.3887  0.3537
              Bcc     0.0100     5.320     1.898     1.774 -0.1979 -0.3865  0.9008
 
              Baa    -0.0080    -4.250    -1.516    -1.418  0.0422 -0.1655  0.9853
    19 H(1)   Bbb    -0.0008    -0.450    -0.161    -0.150  0.8219  0.5665  0.0599
              Bcc     0.0088     4.700     1.677     1.568 -0.5681  0.8073  0.1600
 
              Baa    -0.0066    -3.543    -1.264    -1.182 -0.4423  0.8767  0.1891
    20 H(1)   Bbb    -0.0010    -0.510    -0.182    -0.170  0.8818  0.4636 -0.0868
              Bcc     0.0076     4.053     1.446     1.352  0.1638 -0.1283  0.9781
 
              Baa    -0.0091    -4.881    -1.742    -1.628  0.0049  0.2133  0.9770
    21 H(1)   Bbb    -0.0073    -3.901    -1.392    -1.301  0.9989  0.0446 -0.0147
              Bcc     0.0165     8.782     3.134     2.929 -0.0467  0.9760 -0.2129
 
              Baa    -0.0062    -3.296    -1.176    -1.099 -0.0977  0.9930 -0.0669
    22 H(1)   Bbb    -0.0034    -1.812    -0.646    -0.604  0.9348  0.0685 -0.3485
              Bcc     0.0096     5.107     1.822     1.704  0.3414  0.0966  0.9349
 
              Baa    -0.0055    -2.943    -1.050    -0.982  0.2948  0.9455 -0.1383
    23 H(1)   Bbb    -0.0017    -0.922    -0.329    -0.308  0.8476 -0.3256 -0.4191
              Bcc     0.0072     3.865     1.379     1.289  0.4413 -0.0064  0.8974
 
              Baa    -0.0112    -5.997    -2.140    -2.000  0.0755  0.2654  0.9612
    24 H(1)   Bbb    -0.0013    -0.672    -0.240    -0.224  0.9202  0.3528 -0.1697
              Bcc     0.0125     6.669     2.380     2.224 -0.3841  0.8973 -0.2176
 
              Baa    -0.0048    -2.583    -0.922    -0.862  0.5450  0.7853 -0.2938
    25 H(1)   Bbb    -0.0011    -0.566    -0.202    -0.189  0.7518 -0.3027  0.5858
              Bcc     0.0059     3.149     1.124     1.051 -0.3711  0.5401  0.7554
 
              Baa    -0.0068    -3.627    -1.294    -1.210 -0.0043  0.0857  0.9963
    26 H(1)   Bbb     0.0001     0.078     0.028     0.026  0.9960  0.0893 -0.0034
              Bcc     0.0067     3.550     1.267     1.184 -0.0893  0.9923 -0.0857
 
              Baa    -0.0120    -6.416    -2.290    -2.140  0.9317  0.2410  0.2718
    27 H(1)   Bbb    -0.0094    -5.032    -1.796    -1.679 -0.2429  0.9697 -0.0273
              Bcc     0.0215    11.449     4.085     3.819 -0.2702 -0.0406  0.9620
 
              Baa    -0.0466   -24.867    -8.873    -8.295  0.3974  0.6746 -0.6221
    28 H(1)   Bbb    -0.0184    -9.819    -3.504    -3.275  0.7410  0.1640  0.6512
              Bcc     0.0650    34.687    12.377    11.570 -0.5413  0.7198  0.4347
 
              Baa    -0.0110    -5.885    -2.100    -1.963 -0.3926  0.4471  0.8038
    29 H(1)   Bbb    -0.0031    -1.646    -0.587    -0.549  0.8628 -0.1235  0.4901
              Bcc     0.0141     7.531     2.687     2.512  0.3184  0.8859 -0.3373
 
              Baa    -0.0112    -5.958    -2.126    -1.987 -0.4658  0.8810 -0.0829
    30 H(1)   Bbb    -0.0006    -0.320    -0.114    -0.107  0.8616  0.4302 -0.2695
              Bcc     0.0118     6.278     2.240     2.094  0.2017  0.1970  0.9594
 
              Baa    -0.0052    -2.790    -0.996    -0.931  0.0605  0.1772  0.9823
    31 H(1)   Bbb    -0.0012    -0.626    -0.223    -0.209  0.3127  0.9312 -0.1872
              Bcc     0.0064     3.416     1.219     1.140  0.9479 -0.3185 -0.0010
 
              Baa    -0.0042    -2.226    -0.794    -0.742 -0.0063 -0.3619  0.9322
    32 H(1)   Bbb    -0.0023    -1.226    -0.437    -0.409 -0.3020  0.8894  0.3432
              Bcc     0.0065     3.451     1.232     1.151  0.9533  0.2794  0.1149
 
              Baa    -0.0037    -1.968    -0.702    -0.657 -0.0856  0.9092 -0.4074
    33 H(1)   Bbb    -0.0023    -1.223    -0.436    -0.408  0.6536  0.3598  0.6658
              Bcc     0.0060     3.191     1.139     1.065  0.7520 -0.2093 -0.6251
 

 ---------------------------------------------------------------------------------

 ******************************Gaussian NBO Version 3.1******************************
             N A T U R A L   A T O M I C   O R B I T A L   A N D
          N A T U R A L   B O N D   O R B I T A L   A N A L Y S I S
 ******************************Gaussian NBO Version 3.1******************************
       /RESON  / : Allow strongly delocalized NBO set

 Analyzing the SCF density

 Job title: 50                                                              

 Storage needed:    212652 in NPA,    280679 in NBO ( 939518321 available)
 GSVD:  LWork=       39446 too small for GESVD, short by       19965 words or       19965 for optimal perf.


 NATURAL POPULATIONS:  Natural atomic orbital occupancies 
                                                          
   NAO  Atom  No  lang   Type(AO)    Occupancy
 --------------------------------------------
     1    C    1  S      Cor( 1S)     1.99923
     2    C    1  S      Val( 2S)     1.09782
     3    C    1  S      Ryd( 3S)     0.00042
     4    C    1  px     Val( 2p)     1.19615
     5    C    1  px     Ryd( 3p)     0.00291
     6    C    1  py     Val( 2p)     1.09084
     7    C    1  py     Ryd( 3p)     0.00113
     8    C    1  pz     Val( 2p)     1.21525
     9    C    1  pz     Ryd( 3p)     0.00144
    10    C    1  dxy    Ryd( 3d)     0.00057
    11    C    1  dxz    Ryd( 3d)     0.00026
    12    C    1  dyz    Ryd( 3d)     0.00035
    13    C    1  dx2y2  Ryd( 3d)     0.00059
    14    C    1  dz2    Ryd( 3d)     0.00078

    15    C    2  S      Cor( 1S)     1.99912
    16    C    2  S      Val( 2S)     1.02449
    17    C    2  S      Ryd( 3S)     0.00120
    18    C    2  px     Val( 2p)     1.05782
    19    C    2  px     Ryd( 3p)     0.00178
    20    C    2  py     Val( 2p)     1.11608
    21    C    2  py     Ryd( 3p)     0.00260
    22    C    2  pz     Val( 2p)     1.19610
    23    C    2  pz     Ryd( 3p)     0.00251
    24    C    2  dxy    Ryd( 3d)     0.00080
    25    C    2  dxz    Ryd( 3d)     0.00043
    26    C    2  dyz    Ryd( 3d)     0.00042
    27    C    2  dx2y2  Ryd( 3d)     0.00070
    28    C    2  dz2    Ryd( 3d)     0.00095

    29    C    3  S      Cor( 1S)     1.99910
    30    C    3  S      Val( 2S)     1.02007
    31    C    3  S      Ryd( 3S)     0.00192
    32    C    3  px     Val( 2p)     1.07774
    33    C    3  px     Ryd( 3p)     0.00274
    34    C    3  py     Val( 2p)     1.08944
    35    C    3  py     Ryd( 3p)     0.00236
    36    C    3  pz     Val( 2p)     1.20340
    37    C    3  pz     Ryd( 3p)     0.00248
    38    C    3  dxy    Ryd( 3d)     0.00084
    39    C    3  dxz    Ryd( 3d)     0.00048
    40    C    3  dyz    Ryd( 3d)     0.00038
    41    C    3  dx2y2  Ryd( 3d)     0.00064
    42    C    3  dz2    Ryd( 3d)     0.00097

    43    C    4  S      Cor( 1S)     1.99911
    44    C    4  S      Val( 2S)     1.01743
    45    C    4  S      Ryd( 3S)     0.00128
    46    C    4  px     Val( 2p)     1.04752
    47    C    4  px     Ryd( 3p)     0.00317
    48    C    4  py     Val( 2p)     1.11511
    49    C    4  py     Ryd( 3p)     0.00292
    50    C    4  pz     Val( 2p)     1.20872
    51    C    4  pz     Ryd( 3p)     0.00314
    52    C    4  dxy    Ryd( 3d)     0.00082
    53    C    4  dxz    Ryd( 3d)     0.00042
    54    C    4  dyz    Ryd( 3d)     0.00039
    55    C    4  dx2y2  Ryd( 3d)     0.00064
    56    C    4  dz2    Ryd( 3d)     0.00096

    57    C    5  S      Cor( 1S)     1.99909
    58    C    5  S      Val( 2S)     1.01884
    59    C    5  S      Ryd( 3S)     0.00119
    60    C    5  px     Val( 2p)     1.01450
    61    C    5  px     Ryd( 3p)     0.00267
    62    C    5  py     Val( 2p)     1.15498
    63    C    5  py     Ryd( 3p)     0.00345
    64    C    5  pz     Val( 2p)     1.20164
    65    C    5  pz     Ryd( 3p)     0.00290
    66    C    5  dxy    Ryd( 3d)     0.00070
    67    C    5  dxz    Ryd( 3d)     0.00052
    68    C    5  dyz    Ryd( 3d)     0.00026
    69    C    5  dx2y2  Ryd( 3d)     0.00073
    70    C    5  dz2    Ryd( 3d)     0.00102

    71    C    6  S      Cor( 1S)     1.99911
    72    C    6  S      Val( 2S)     1.01588
    73    C    6  S      Ryd( 3S)     0.00187
    74    C    6  px     Val( 2p)     1.01364
    75    C    6  px     Ryd( 3p)     0.00378
    76    C    6  py     Val( 2p)     1.17242
    77    C    6  py     Ryd( 3p)     0.00262
    78    C    6  pz     Val( 2p)     1.20118
    79    C    6  pz     Ryd( 3p)     0.00268
    80    C    6  dxy    Ryd( 3d)     0.00061
    81    C    6  dxz    Ryd( 3d)     0.00051
    82    C    6  dyz    Ryd( 3d)     0.00029
    83    C    6  dx2y2  Ryd( 3d)     0.00080
    84    C    6  dz2    Ryd( 3d)     0.00100

    85    C    7  S      Cor( 1S)     1.99908
    86    C    7  S      Val( 2S)     1.01837
    87    C    7  S      Ryd( 3S)     0.00235
    88    C    7  px     Val( 2p)     1.02055
    89    C    7  px     Ryd( 3p)     0.00331
    90    C    7  py     Val( 2p)     1.16508
    91    C    7  py     Ryd( 3p)     0.00386
    92    C    7  pz     Val( 2p)     1.21640
    93    C    7  pz     Ryd( 3p)     0.00301
    94    C    7  dxy    Ryd( 3d)     0.00080
    95    C    7  dxz    Ryd( 3d)     0.00047
    96    C    7  dyz    Ryd( 3d)     0.00033
    97    C    7  dx2y2  Ryd( 3d)     0.00054
    98    C    7  dz2    Ryd( 3d)     0.00093

    99    C    8  S      Cor( 1S)     1.99886
   100    C    8  S      Val( 2S)     0.94297
   101    C    8  S      Ryd( 3S)     0.00267
   102    C    8  px     Val( 2p)     1.00914
   103    C    8  px     Ryd( 3p)     0.00473
   104    C    8  py     Val( 2p)     0.77485
   105    C    8  py     Ryd( 3p)     0.00351
   106    C    8  pz     Val( 2p)     1.12376
   107    C    8  pz     Ryd( 3p)     0.00269
   108    C    8  dxy    Ryd( 3d)     0.00161
   109    C    8  dxz    Ryd( 3d)     0.00079
   110    C    8  dyz    Ryd( 3d)     0.00149
   111    C    8  dx2y2  Ryd( 3d)     0.00187
   112    C    8  dz2    Ryd( 3d)     0.00150

   113    O    9  S      Cor( 1S)     1.99974
   114    O    9  S      Val( 2S)     1.68375
   115    O    9  S      Ryd( 3S)     0.00160
   116    O    9  px     Val( 2p)     1.65290
   117    O    9  px     Ryd( 3p)     0.00178
   118    O    9  py     Val( 2p)     1.45365
   119    O    9  py     Ryd( 3p)     0.00223
   120    O    9  pz     Val( 2p)     1.70315
   121    O    9  pz     Ryd( 3p)     0.00128
   122    O    9  dxy    Ryd( 3d)     0.00088
   123    O    9  dxz    Ryd( 3d)     0.00114
   124    O    9  dyz    Ryd( 3d)     0.00086
   125    O    9  dx2y2  Ryd( 3d)     0.00056
   126    O    9  dz2    Ryd( 3d)     0.00086

   127    C   10  S      Cor( 1S)     1.99906
   128    C   10  S      Val( 2S)     1.03719
   129    C   10  S      Ryd( 3S)     0.00153
   130    C   10  px     Val( 2p)     0.97255
   131    C   10  px     Ryd( 3p)     0.00249
   132    C   10  py     Val( 2p)     1.18196
   133    C   10  py     Ryd( 3p)     0.00286
   134    C   10  pz     Val( 2p)     1.22046
   135    C   10  pz     Ryd( 3p)     0.00239
   136    C   10  dxy    Ryd( 3d)     0.00054
   137    C   10  dxz    Ryd( 3d)     0.00048
   138    C   10  dyz    Ryd( 3d)     0.00046
   139    C   10  dx2y2  Ryd( 3d)     0.00086
   140    C   10  dz2    Ryd( 3d)     0.00090

   141    C   11  S      Cor( 1S)     1.99924
   142    C   11  S      Val( 2S)     1.09585
   143    C   11  S      Ryd( 3S)     0.00060
   144    C   11  px     Val( 2p)     1.16048
   145    C   11  px     Ryd( 3p)     0.00381
   146    C   11  py     Val( 2p)     1.15410
   147    C   11  py     Ryd( 3p)     0.00160
   148    C   11  pz     Val( 2p)     1.21764
   149    C   11  pz     Ryd( 3p)     0.00167
   150    C   11  dxy    Ryd( 3d)     0.00050
   151    C   11  dxz    Ryd( 3d)     0.00028
   152    C   11  dyz    Ryd( 3d)     0.00037
   153    C   11  dx2y2  Ryd( 3d)     0.00059
   154    C   11  dz2    Ryd( 3d)     0.00075

   155    H   12  S      Val( 1S)     0.77243
   156    H   12  S      Ryd( 2S)     0.00153
   157    H   12  px     Ryd( 2p)     0.00019
   158    H   12  py     Ryd( 2p)     0.00016
   159    H   12  pz     Ryd( 2p)     0.00070

   160    H   13  S      Val( 1S)     0.77850
   161    H   13  S      Ryd( 2S)     0.00156
   162    H   13  px     Ryd( 2p)     0.00028
   163    H   13  py     Ryd( 2p)     0.00050
   164    H   13  pz     Ryd( 2p)     0.00025

   165    H   14  S      Val( 1S)     0.74520
   166    H   14  S      Ryd( 2S)     0.00113
   167    H   14  px     Ryd( 2p)     0.00067
   168    H   14  py     Ryd( 2p)     0.00015
   169    H   14  pz     Ryd( 2p)     0.00024

   170    H   15  S      Val( 1S)     0.76312
   171    H   15  S      Ryd( 2S)     0.00257
   172    H   15  px     Ryd( 2p)     0.00036
   173    H   15  py     Ryd( 2p)     0.00044
   174    H   15  pz     Ryd( 2p)     0.00024

   175    H   16  S      Val( 1S)     0.76480
   176    H   16  S      Ryd( 2S)     0.00261
   177    H   16  px     Ryd( 2p)     0.00016
   178    H   16  py     Ryd( 2p)     0.00015
   179    H   16  pz     Ryd( 2p)     0.00073

   180    H   17  S      Val( 1S)     0.77750
   181    H   17  S      Ryd( 2S)     0.00275
   182    H   17  px     Ryd( 2p)     0.00029
   183    H   17  py     Ryd( 2p)     0.00048
   184    H   17  pz     Ryd( 2p)     0.00025

   185    H   18  S      Val( 1S)     0.76759
   186    H   18  S      Ryd( 2S)     0.00286
   187    H   18  px     Ryd( 2p)     0.00013
   188    H   18  py     Ryd( 2p)     0.00017
   189    H   18  pz     Ryd( 2p)     0.00073

   190    H   19  S      Val( 1S)     0.75494
   191    H   19  S      Ryd( 2S)     0.00231
   192    H   19  px     Ryd( 2p)     0.00032
   193    H   19  py     Ryd( 2p)     0.00047
   194    H   19  pz     Ryd( 2p)     0.00022

   195    H   20  S      Val( 1S)     0.76895
   196    H   20  S      Ryd( 2S)     0.00263
   197    H   20  px     Ryd( 2p)     0.00014
   198    H   20  py     Ryd( 2p)     0.00016
   199    H   20  pz     Ryd( 2p)     0.00072

   200    H   21  S      Val( 1S)     0.72944
   201    H   21  S      Ryd( 2S)     0.00217
   202    H   21  px     Ryd( 2p)     0.00016
   203    H   21  py     Ryd( 2p)     0.00070
   204    H   21  pz     Ryd( 2p)     0.00023

   205    H   22  S      Val( 1S)     0.76457
   206    H   22  S      Ryd( 2S)     0.00263
   207    H   22  px     Ryd( 2p)     0.00012
   208    H   22  py     Ryd( 2p)     0.00017
   209    H   22  pz     Ryd( 2p)     0.00073

   210    H   23  S      Val( 1S)     0.77013
   211    H   23  S      Ryd( 2S)     0.00271
   212    H   23  px     Ryd( 2p)     0.00012
   213    H   23  py     Ryd( 2p)     0.00016
   214    H   23  pz     Ryd( 2p)     0.00073

   215    H   24  S      Val( 1S)     0.74939
   216    H   24  S      Ryd( 2S)     0.00306
   217    H   24  px     Ryd( 2p)     0.00021
   218    H   24  py     Ryd( 2p)     0.00066
   219    H   24  pz     Ryd( 2p)     0.00023

   220    H   25  S      Val( 1S)     0.75264
   221    H   25  S      Ryd( 2S)     0.00302
   222    H   25  px     Ryd( 2p)     0.00011
   223    H   25  py     Ryd( 2p)     0.00016
   224    H   25  pz     Ryd( 2p)     0.00074

   225    H   26  S      Val( 1S)     0.74978
   226    H   26  S      Ryd( 2S)     0.00188
   227    H   26  px     Ryd( 2p)     0.00015
   228    H   26  py     Ryd( 2p)     0.00067
   229    H   26  pz     Ryd( 2p)     0.00021

   230    H   27  S      Val( 1S)     0.74195
   231    H   27  S      Ryd( 2S)     0.00356
   232    H   27  px     Ryd( 2p)     0.00016
   233    H   27  py     Ryd( 2p)     0.00008
   234    H   27  pz     Ryd( 2p)     0.00084

   235    H   28  S      Val( 1S)     0.49979
   236    H   28  S      Ryd( 2S)     0.00100
   237    H   28  px     Ryd( 2p)     0.00153
   238    H   28  py     Ryd( 2p)     0.00184
   239    H   28  pz     Ryd( 2p)     0.00131

   240    H   29  S      Val( 1S)     0.73700
   241    H   29  S      Ryd( 2S)     0.00213
   242    H   29  px     Ryd( 2p)     0.00017
   243    H   29  py     Ryd( 2p)     0.00065
   244    H   29  pz     Ryd( 2p)     0.00023

   245    H   30  S      Val( 1S)     0.74330
   246    H   30  S      Ryd( 2S)     0.00299
   247    H   30  px     Ryd( 2p)     0.00013
   248    H   30  py     Ryd( 2p)     0.00015
   249    H   30  pz     Ryd( 2p)     0.00075

   250    H   31  S      Val( 1S)     0.78491
   251    H   31  S      Ryd( 2S)     0.00201
   252    H   31  px     Ryd( 2p)     0.00019
   253    H   31  py     Ryd( 2p)     0.00061
   254    H   31  pz     Ryd( 2p)     0.00029

   255    H   32  S      Val( 1S)     0.73175
   256    H   32  S      Ryd( 2S)     0.00093
   257    H   32  px     Ryd( 2p)     0.00065
   258    H   32  py     Ryd( 2p)     0.00018
   259    H   32  pz     Ryd( 2p)     0.00021

   260    H   33  S      Val( 1S)     0.76932
   261    H   33  S      Ryd( 2S)     0.00149
   262    H   33  px     Ryd( 2p)     0.00017
   263    H   33  py     Ryd( 2p)     0.00017
   264    H   33  pz     Ryd( 2p)     0.00071

 WARNING:  1 low occupancy (<1.9990e) core orbital  found on  C    8


 Summary of Natural Population Analysis:                  
                                                          
                                       Natural Population 
                Natural  -----------------------------------------------
    Atom  No    Charge         Core      Valence    Rydberg      Total
 -----------------------------------------------------------------------
      C    1   -0.60773      1.99923     4.60007    0.00843     6.60773
      C    2   -0.40499      1.99912     4.39450    0.01137     6.40499
      C    3   -0.40257      1.99910     4.39066    0.01281     6.40257
      C    4   -0.40163      1.99911     4.38878    0.01375     6.40163
      C    5   -0.40248      1.99909     4.38996    0.01343     6.40248
      C    6   -0.41638      1.99911     4.40311    0.01416     6.41638
      C    7   -0.43507      1.99908     4.42039    0.01560     6.43507
      C    8    0.12956      1.99886     3.85071    0.02087     5.87044
      O    9   -0.50437      1.99974     6.49345    0.01119     8.50437
      C   10   -0.42374      1.99906     4.41215    0.01253     6.42374
      C   11   -0.63748      1.99924     4.62808    0.01017     6.63748
      H   12    0.22499      0.00000     0.77243    0.00258     0.77501
      H   13    0.21891      0.00000     0.77850    0.00260     0.78109
      H   14    0.25262      0.00000     0.74520    0.00219     0.74738
      H   15    0.23328      0.00000     0.76312    0.00360     0.76672
      H   16    0.23155      0.00000     0.76480    0.00365     0.76845
      H   17    0.21872      0.00000     0.77750    0.00378     0.78128
      H   18    0.22853      0.00000     0.76759    0.00388     0.77147
      H   19    0.24174      0.00000     0.75494    0.00333     0.75826
      H   20    0.22740      0.00000     0.76895    0.00365     0.77260
      H   21    0.26731      0.00000     0.72944    0.00325     0.73269
      H   22    0.23178      0.00000     0.76457    0.00365     0.76822
      H   23    0.22614      0.00000     0.77013    0.00373     0.77386
      H   24    0.24646      0.00000     0.74939    0.00415     0.75354
      H   25    0.24334      0.00000     0.75264    0.00402     0.75666
      H   26    0.24731      0.00000     0.74978    0.00291     0.75269
      H   27    0.25341      0.00000     0.74195    0.00464     0.74659
      H   28    0.49453      0.00000     0.49979    0.00568     0.50547
      H   29    0.25982      0.00000     0.73700    0.00318     0.74018
      H   30    0.25269      0.00000     0.74330    0.00402     0.74731
      H   31    0.21199      0.00000     0.78491    0.00310     0.78801
      H   32    0.26627      0.00000     0.73175    0.00198     0.73373
      H   33    0.22813      0.00000     0.76932    0.00254     0.77187
 =======================================================================
   * Total *    1.00000     21.99073    66.78886    0.22041    89.00000

                                 Natural Population      
 --------------------------------------------------------
   Core                      21.99073 ( 99.9579% of  22)
   Valence                   66.78886 ( 99.6849% of  67)
   Natural Minimal Basis     88.77959 ( 99.7523% of  89)
   Natural Rydberg Basis      0.22041 (  0.2477% of  89)
 --------------------------------------------------------

    Atom  No          Natural Electron Configuration
 ----------------------------------------------------------------------------
      C    1      [core]2S( 1.10)2p( 3.50)3p( 0.01)
      C    2      [core]2S( 1.02)2p( 3.37)3p( 0.01)
      C    3      [core]2S( 1.02)2p( 3.37)3p( 0.01)
      C    4      [core]2S( 1.02)2p( 3.37)3p( 0.01)
      C    5      [core]2S( 1.02)2p( 3.37)3p( 0.01)
      C    6      [core]2S( 1.02)2p( 3.39)3p( 0.01)
      C    7      [core]2S( 1.02)2p( 3.40)3p( 0.01)
      C    8      [core]2S( 0.94)2p( 2.91)3p( 0.01)3d( 0.01)
      O    9      [core]2S( 1.68)2p( 4.81)3p( 0.01)
      C   10      [core]2S( 1.04)2p( 3.37)3p( 0.01)
      C   11      [core]2S( 1.10)2p( 3.53)3p( 0.01)
      H   12            1S( 0.77)
      H   13            1S( 0.78)
      H   14            1S( 0.75)
      H   15            1S( 0.76)
      H   16            1S( 0.76)
      H   17            1S( 0.78)
      H   18            1S( 0.77)
      H   19            1S( 0.75)
      H   20            1S( 0.77)
      H   21            1S( 0.73)
      H   22            1S( 0.76)
      H   23            1S( 0.77)
      H   24            1S( 0.75)
      H   25            1S( 0.75)
      H   26            1S( 0.75)
      H   27            1S( 0.74)
      H   28            1S( 0.50)
      H   29            1S( 0.74)
      H   30            1S( 0.74)
      H   31            1S( 0.78)
      H   32            1S( 0.73)
      H   33            1S( 0.77)


 ***************************************************
 *******         Alpha spin orbitals         *******
 ***************************************************


 NATURAL POPULATIONS:  Natural atomic orbital occupancies 
                                                          
   NAO  Atom  No  lang   Type(AO)    Occupancy      Energy
 ----------------------------------------------------------
     1    C    1  S      Cor( 1S)     0.99962     -10.17499
     2    C    1  S      Val( 2S)     0.54904      -0.34363
     3    C    1  S      Ryd( 3S)     0.00022       0.76590
     4    C    1  px     Val( 2p)     0.60762      -0.18234
     5    C    1  px     Ryd( 3p)     0.00151       0.53036
     6    C    1  py     Val( 2p)     0.55464      -0.17312
     7    C    1  py     Ryd( 3p)     0.00057       0.41664
     8    C    1  pz     Val( 2p)     0.60952      -0.18022
     9    C    1  pz     Ryd( 3p)     0.00078       0.48605
    10    C    1  dxy    Ryd( 3d)     0.00029       2.16125
    11    C    1  dxz    Ryd( 3d)     0.00014       2.07970
    12    C    1  dyz    Ryd( 3d)     0.00018       2.05036
    13    C    1  dx2y2  Ryd( 3d)     0.00031       2.18427
    14    C    1  dz2    Ryd( 3d)     0.00040       2.32604

    15    C    2  S      Cor( 1S)     0.99956     -10.18500
    16    C    2  S      Val( 2S)     0.51235      -0.33138
    17    C    2  S      Ryd( 3S)     0.00061       0.79575
    18    C    2  px     Val( 2p)     0.53697      -0.18453
    19    C    2  px     Ryd( 3p)     0.00091       0.47412
    20    C    2  py     Val( 2p)     0.56912      -0.19233
    21    C    2  py     Ryd( 3p)     0.00140       0.55730
    22    C    2  pz     Val( 2p)     0.60383      -0.19076
    23    C    2  pz     Ryd( 3p)     0.00126       0.57151
    24    C    2  dxy    Ryd( 3d)     0.00041       2.16831
    25    C    2  dxz    Ryd( 3d)     0.00022       2.00841
    26    C    2  dyz    Ryd( 3d)     0.00022       2.02072
    27    C    2  dx2y2  Ryd( 3d)     0.00038       2.09546
    28    C    2  dz2    Ryd( 3d)     0.00049       2.32555

    29    C    3  S      Cor( 1S)     0.99955     -10.19187
    30    C    3  S      Val( 2S)     0.51017      -0.33740
    31    C    3  S      Ryd( 3S)     0.00096       0.78258
    32    C    3  px     Val( 2p)     0.54967      -0.20166
    33    C    3  px     Ryd( 3p)     0.00143       0.57408
    34    C    3  py     Val( 2p)     0.56147      -0.20030
    35    C    3  py     Ryd( 3p)     0.00124       0.55056
    36    C    3  pz     Val( 2p)     0.60480      -0.20301
    37    C    3  pz     Ryd( 3p)     0.00126       0.59945
    38    C    3  dxy    Ryd( 3d)     0.00043       2.16705
    39    C    3  dxz    Ryd( 3d)     0.00024       2.00203
    40    C    3  dyz    Ryd( 3d)     0.00020       2.00917
    41    C    3  dx2y2  Ryd( 3d)     0.00036       2.10011
    42    C    3  dz2    Ryd( 3d)     0.00049       2.32082

    43    C    4  S      Cor( 1S)     0.99955     -10.19817
    44    C    4  S      Val( 2S)     0.50889      -0.34067
    45    C    4  S      Ryd( 3S)     0.00064       0.83043
    46    C    4  px     Val( 2p)     0.54380      -0.20406
    47    C    4  px     Ryd( 3p)     0.00165       0.58422
    48    C    4  py     Val( 2p)     0.56569      -0.20390
    49    C    4  py     Ryd( 3p)     0.00149       0.51942
    50    C    4  pz     Val( 2p)     0.60449      -0.20741
    51    C    4  pz     Ryd( 3p)     0.00161       0.59592
    52    C    4  dxy    Ryd( 3d)     0.00042       2.17952
    53    C    4  dxz    Ryd( 3d)     0.00023       2.00623
    54    C    4  dyz    Ryd( 3d)     0.00020       1.99502
    55    C    4  dx2y2  Ryd( 3d)     0.00035       2.07256
    56    C    4  dz2    Ryd( 3d)     0.00049       2.32041

    57    C    5  S      Cor( 1S)     0.99955     -10.20892
    58    C    5  S      Val( 2S)     0.50926      -0.35261
    59    C    5  S      Ryd( 3S)     0.00060       0.82459
    60    C    5  px     Val( 2p)     0.52831      -0.21279
    61    C    5  px     Ryd( 3p)     0.00142       0.53981
    62    C    5  py     Val( 2p)     0.58488      -0.21885
    63    C    5  py     Ryd( 3p)     0.00190       0.56460
    64    C    5  pz     Val( 2p)     0.60130      -0.21723
    65    C    5  pz     Ryd( 3p)     0.00148       0.57021
    66    C    5  dxy    Ryd( 3d)     0.00036       2.08047
    67    C    5  dxz    Ryd( 3d)     0.00027       1.99365
    68    C    5  dyz    Ryd( 3d)     0.00013       1.97045
    69    C    5  dx2y2  Ryd( 3d)     0.00042       2.16309
    70    C    5  dz2    Ryd( 3d)     0.00052       2.32198

    71    C    6  S      Cor( 1S)     0.99955     -10.21289
    72    C    6  S      Val( 2S)     0.50804      -0.35752
    73    C    6  S      Ryd( 3S)     0.00093       0.78629
    74    C    6  px     Val( 2p)     0.52373      -0.22088
    75    C    6  px     Ryd( 3p)     0.00199       0.57650
    76    C    6  py     Val( 2p)     0.59282      -0.22767
    77    C    6  py     Ryd( 3p)     0.00137       0.55164
    78    C    6  pz     Val( 2p)     0.60110      -0.22517
    79    C    6  pz     Ryd( 3p)     0.00138       0.58219
    80    C    6  dxy    Ryd( 3d)     0.00031       2.07731
    81    C    6  dxz    Ryd( 3d)     0.00026       1.98420
    82    C    6  dyz    Ryd( 3d)     0.00014       1.97668
    83    C    6  dx2y2  Ryd( 3d)     0.00044       2.17683
    84    C    6  dz2    Ryd( 3d)     0.00051       2.31540

    85    C    7  S      Cor( 1S)     0.99954     -10.22068
    86    C    7  S      Val( 2S)     0.50910      -0.36970
    87    C    7  S      Ryd( 3S)     0.00119       0.77813
    88    C    7  px     Val( 2p)     0.52587      -0.23195
    89    C    7  px     Ryd( 3p)     0.00183       0.56695
    90    C    7  py     Val( 2p)     0.58225      -0.23882
    91    C    7  py     Ryd( 3p)     0.00193       0.55386
    92    C    7  pz     Val( 2p)     0.60857      -0.23952
    93    C    7  pz     Ryd( 3p)     0.00150       0.57885
    94    C    7  dxy    Ryd( 3d)     0.00040       2.09746
    95    C    7  dxz    Ryd( 3d)     0.00026       1.97227
    96    C    7  dyz    Ryd( 3d)     0.00017       1.97640
    97    C    7  dx2y2  Ryd( 3d)     0.00029       2.12820
    98    C    7  dz2    Ryd( 3d)     0.00047       2.30192

    99    C    8  S      Cor( 1S)     0.99942     -10.31420
   100    C    8  S      Val( 2S)     0.46984      -0.38750
   101    C    8  S      Ryd( 3S)     0.00132       0.64638
   102    C    8  px     Val( 2p)     0.52368      -0.27046
   103    C    8  px     Ryd( 3p)     0.00219       0.56818
   104    C    8  py     Val( 2p)     0.38424      -0.25578
   105    C    8  py     Ryd( 3p)     0.00175       0.47274
   106    C    8  pz     Val( 2p)     0.57082      -0.27446
   107    C    8  pz     Ryd( 3p)     0.00132       0.61429
   108    C    8  dxy    Ryd( 3d)     0.00086       2.01727
   109    C    8  dxz    Ryd( 3d)     0.00042       1.89878
   110    C    8  dyz    Ryd( 3d)     0.00073       1.90473
   111    C    8  dx2y2  Ryd( 3d)     0.00100       2.01310
   112    C    8  dz2    Ryd( 3d)     0.00085       2.23653

   113    O    9  S      Cor( 1S)     0.99987     -19.18565
   114    O    9  S      Val( 2S)     0.84550      -1.10530
   115    O    9  S      Ryd( 3S)     0.00080       1.21895
   116    O    9  px     Val( 2p)     0.91981      -0.53497
   117    O    9  px     Ryd( 3p)     0.00086       0.95773
   118    O    9  py     Val( 2p)     0.73354      -0.50525
   119    O    9  py     Ryd( 3p)     0.00114       0.98978
   120    O    9  pz     Val( 2p)     0.92744      -0.53376
   121    O    9  pz     Ryd( 3p)     0.00060       0.90336
   122    O    9  dxy    Ryd( 3d)     0.00043       2.86301
   123    O    9  dxz    Ryd( 3d)     0.00058       2.69386
   124    O    9  dyz    Ryd( 3d)     0.00044       2.80755
   125    O    9  dx2y2  Ryd( 3d)     0.00027       2.73285
   126    O    9  dz2    Ryd( 3d)     0.00047       2.59576

   127    C   10  S      Cor( 1S)     0.99954     -10.23874
   128    C   10  S      Val( 2S)     0.52061      -0.39153
   129    C   10  S      Ryd( 3S)     0.00077       0.74605
   130    C   10  px     Val( 2p)     0.52273      -0.24823
   131    C   10  px     Ryd( 3p)     0.00127       0.45108
   132    C   10  py     Val( 2p)     0.59579      -0.24882
   133    C   10  py     Ryd( 3p)     0.00152       0.50091
   134    C   10  pz     Val( 2p)     0.61634      -0.24740
   135    C   10  pz     Ryd( 3p)     0.00120       0.54944
   136    C   10  dxy    Ryd( 3d)     0.00028       2.04683
   137    C   10  dxz    Ryd( 3d)     0.00026       1.93450
   138    C   10  dyz    Ryd( 3d)     0.00023       2.01139
   139    C   10  dx2y2  Ryd( 3d)     0.00049       2.10171
   140    C   10  dz2    Ryd( 3d)     0.00047       2.26701

   141    C   11  S      Cor( 1S)     0.99962     -10.21304
   142    C   11  S      Val( 2S)     0.54754      -0.38168
   143    C   11  S      Ryd( 3S)     0.00031       0.72617
   144    C   11  px     Val( 2p)     0.58610      -0.22182
   145    C   11  px     Ryd( 3p)     0.00209       0.46341
   146    C   11  py     Val( 2p)     0.57628      -0.21650
   147    C   11  py     Ryd( 3p)     0.00086       0.41579
   148    C   11  pz     Val( 2p)     0.60943      -0.21949
   149    C   11  pz     Ryd( 3p)     0.00087       0.45151
   150    C   11  dxy    Ryd( 3d)     0.00025       2.10305
   151    C   11  dxz    Ryd( 3d)     0.00014       2.00137
   152    C   11  dyz    Ryd( 3d)     0.00018       2.06520
   153    C   11  dx2y2  Ryd( 3d)     0.00031       2.16593
   154    C   11  dz2    Ryd( 3d)     0.00038       2.28574

   155    H   12  S      Val( 1S)     0.38782      -0.02723
   156    H   12  S      Ryd( 2S)     0.00078       0.27031
   157    H   12  px     Ryd( 2p)     0.00009       1.68970
   158    H   12  py     Ryd( 2p)     0.00008       1.63463
   159    H   12  pz     Ryd( 2p)     0.00035       2.26776

   160    H   13  S      Val( 1S)     0.38928      -0.02914
   161    H   13  S      Ryd( 2S)     0.00078       0.27198
   162    H   13  px     Ryd( 2p)     0.00014       1.83813
   163    H   13  py     Ryd( 2p)     0.00025       2.01717
   164    H   13  pz     Ryd( 2p)     0.00012       1.73921

   165    H   14  S      Val( 1S)     0.38110      -0.02076
   166    H   14  S      Ryd( 2S)     0.00057       0.25789
   167    H   14  px     Ryd( 2p)     0.00035       2.20487
   168    H   14  py     Ryd( 2p)     0.00007       1.64932
   169    H   14  pz     Ryd( 2p)     0.00012       1.73342

   170    H   15  S      Val( 1S)     0.38388      -0.02837
   171    H   15  S      Ryd( 2S)     0.00130       0.27098
   172    H   15  px     Ryd( 2p)     0.00019       1.87659
   173    H   15  py     Ryd( 2p)     0.00022       2.02407
   174    H   15  pz     Ryd( 2p)     0.00012       1.75681

   175    H   16  S      Val( 1S)     0.38528      -0.03127
   176    H   16  S      Ryd( 2S)     0.00131       0.26862
   177    H   16  px     Ryd( 2p)     0.00008       1.66634
   178    H   16  py     Ryd( 2p)     0.00008       1.72645
   179    H   16  pz     Ryd( 2p)     0.00037       2.25910

   180    H   17  S      Val( 1S)     0.38970      -0.04900
   181    H   17  S      Ryd( 2S)     0.00138       0.31497
   182    H   17  px     Ryd( 2p)     0.00016       1.90052
   183    H   17  py     Ryd( 2p)     0.00023       2.03664
   184    H   17  pz     Ryd( 2p)     0.00012       1.76268

   185    H   18  S      Val( 1S)     0.38500      -0.04292
   186    H   18  S      Ryd( 2S)     0.00144       0.27280
   187    H   18  px     Ryd( 2p)     0.00006       1.71470
   188    H   18  py     Ryd( 2p)     0.00008       1.70865
   189    H   18  pz     Ryd( 2p)     0.00036       2.25330

   190    H   19  S      Val( 1S)     0.37661      -0.03470
   191    H   19  S      Ryd( 2S)     0.00115       0.26252
   192    H   19  px     Ryd( 2p)     0.00016       1.92159
   193    H   19  py     Ryd( 2p)     0.00024       2.00572
   194    H   19  pz     Ryd( 2p)     0.00011       1.76486

   195    H   20  S      Val( 1S)     0.38360      -0.04482
   196    H   20  S      Ryd( 2S)     0.00131       0.27162
   197    H   20  px     Ryd( 2p)     0.00007       1.73874
   198    H   20  py     Ryd( 2p)     0.00008       1.69545
   199    H   20  pz     Ryd( 2p)     0.00036       2.25273

   200    H   21  S      Val( 1S)     0.38150      -0.05966
   201    H   21  S      Ryd( 2S)     0.00118       0.24604
   202    H   21  px     Ryd( 2p)     0.00007       1.74819
   203    H   21  py     Ryd( 2p)     0.00038       2.16012
   204    H   21  pz     Ryd( 2p)     0.00012       1.71503

   205    H   22  S      Val( 1S)     0.38262      -0.05398
   206    H   22  S      Ryd( 2S)     0.00132       0.26620
   207    H   22  px     Ryd( 2p)     0.00006       1.71520
   208    H   22  py     Ryd( 2p)     0.00009       1.70238
   209    H   22  pz     Ryd( 2p)     0.00037       2.24389

   210    H   23  S      Val( 1S)     0.38464      -0.06599
   211    H   23  S      Ryd( 2S)     0.00136       0.25658
   212    H   23  px     Ryd( 2p)     0.00006       1.71740
   213    H   23  py     Ryd( 2p)     0.00008       1.68906
   214    H   23  pz     Ryd( 2p)     0.00036       2.23476

   215    H   24  S      Val( 1S)     0.38175      -0.06412
   216    H   24  S      Ryd( 2S)     0.00144       0.30662
   217    H   24  px     Ryd( 2p)     0.00010       1.74957
   218    H   24  py     Ryd( 2p)     0.00035       2.19307
   219    H   24  pz     Ryd( 2p)     0.00012       1.72685

   220    H   25  S      Val( 1S)     0.37703      -0.06644
   221    H   25  S      Ryd( 2S)     0.00150       0.25458
   222    H   25  px     Ryd( 2p)     0.00006       1.73160
   223    H   25  py     Ryd( 2p)     0.00008       1.72691
   224    H   25  pz     Ryd( 2p)     0.00037       2.23480

   225    H   26  S      Val( 1S)     0.37526      -0.06818
   226    H   26  S      Ryd( 2S)     0.00096       0.25068
   227    H   26  px     Ryd( 2p)     0.00007       1.76676
   228    H   26  py     Ryd( 2p)     0.00034       2.14284
   229    H   26  pz     Ryd( 2p)     0.00011       1.73005

   230    H   27  S      Val( 1S)     0.39032      -0.10820
   231    H   27  S      Ryd( 2S)     0.00183       0.20872
   232    H   27  px     Ryd( 2p)     0.00008       1.73480
   233    H   27  py     Ryd( 2p)     0.00004       1.68565
   234    H   27  pz     Ryd( 2p)     0.00045       2.17662

   235    H   28  S      Val( 1S)     0.24596      -0.06968
   236    H   28  S      Ryd( 2S)     0.00048       0.27736
   237    H   28  px     Ryd( 2p)     0.00081       1.73354
   238    H   28  py     Ryd( 2p)     0.00092       1.97367
   239    H   28  pz     Ryd( 2p)     0.00069       1.66680

   240    H   29  S      Val( 1S)     0.36951      -0.06671
   241    H   29  S      Ryd( 2S)     0.00103       0.23320
   242    H   29  px     Ryd( 2p)     0.00008       1.69433
   243    H   29  py     Ryd( 2p)     0.00032       2.12011
   244    H   29  pz     Ryd( 2p)     0.00012       1.74137

   245    H   30  S      Val( 1S)     0.37394      -0.06492
   246    H   30  S      Ryd( 2S)     0.00151       0.23462
   247    H   30  px     Ryd( 2p)     0.00006       1.66950
   248    H   30  py     Ryd( 2p)     0.00007       1.68673
   249    H   30  pz     Ryd( 2p)     0.00037       2.21917

   250    H   31  S      Val( 1S)     0.39259      -0.07614
   251    H   31  S      Ryd( 2S)     0.00104       0.24725
   252    H   31  px     Ryd( 2p)     0.00010       1.63648
   253    H   31  py     Ryd( 2p)     0.00030       2.11599
   254    H   31  pz     Ryd( 2p)     0.00015       1.72307

   255    H   32  S      Val( 1S)     0.37138      -0.04547
   256    H   32  S      Ryd( 2S)     0.00049       0.22637
   257    H   32  px     Ryd( 2p)     0.00033       2.14492
   258    H   32  py     Ryd( 2p)     0.00009       1.66867
   259    H   32  pz     Ryd( 2p)     0.00011       1.69412

   260    H   33  S      Val( 1S)     0.38612      -0.06435
   261    H   33  S      Ryd( 2S)     0.00077       0.23654
   262    H   33  px     Ryd( 2p)     0.00008       1.63319
   263    H   33  py     Ryd( 2p)     0.00009       1.61671
   264    H   33  pz     Ryd( 2p)     0.00036       2.22633


 Summary of Natural Population Analysis:                  
                                                          
                                       Natural Population 
                Natural  -----------------------------------------------
    Atom  No    Charge         Core      Valence    Rydberg      Total
 -----------------------------------------------------------------------
      C    1   -0.32485      0.99962     2.32083    0.00440     3.32485
      C    2   -0.22772      0.99956     2.22227    0.00589     3.22772
      C    3   -0.23227      0.99955     2.22611    0.00661     3.23227
      C    4   -0.22950      0.99955     2.22287    0.00708     3.22950
      C    5   -0.23038      0.99955     2.22375    0.00709     3.23038
      C    6   -0.23259      0.99955     2.22570    0.00734     3.23259
      C    7   -0.23336      0.99954     2.22579    0.00803     3.23336
      C    8    0.04157      0.99942     1.94857    0.01044     2.95843
      O    9   -0.43174      0.99987     3.42628    0.00559     4.43174
      C   10   -0.26150      0.99954     2.25546    0.00649     3.26150
      C   11   -0.32437      0.99962     2.31935    0.00539     3.32437
      H   12    0.11087      0.00000     0.38782    0.00131     0.38913
      H   13    0.10942      0.00000     0.38928    0.00130     0.39058
      H   14    0.11779      0.00000     0.38110    0.00111     0.38221
      H   15    0.11429      0.00000     0.38388    0.00182     0.38571
      H   16    0.11288      0.00000     0.38528    0.00183     0.38712
      H   17    0.10840      0.00000     0.38970    0.00190     0.39160
      H   18    0.11305      0.00000     0.38500    0.00195     0.38695
      H   19    0.12173      0.00000     0.37661    0.00166     0.37827
      H   20    0.11458      0.00000     0.38360    0.00182     0.38542
      H   21    0.11675      0.00000     0.38150    0.00174     0.38325
      H   22    0.11554      0.00000     0.38262    0.00183     0.38446
      H   23    0.11349      0.00000     0.38464    0.00186     0.38651
      H   24    0.11625      0.00000     0.38175    0.00201     0.38375
      H   25    0.12097      0.00000     0.37703    0.00200     0.37903
      H   26    0.12326      0.00000     0.37526    0.00148     0.37674
      H   27    0.10729      0.00000     0.39032    0.00239     0.39271
      H   28    0.25114      0.00000     0.24596    0.00290     0.24886
      H   29    0.12894      0.00000     0.36951    0.00155     0.37106
      H   30    0.12404      0.00000     0.37394    0.00202     0.37596
      H   31    0.10582      0.00000     0.39259    0.00159     0.39418
      H   32    0.12760      0.00000     0.37138    0.00102     0.37240
      H   33    0.11259      0.00000     0.38612    0.00129     0.38741
 =======================================================================
   * Total *   -0.00000     10.99537    33.89188    0.11275    45.00000

                                 Natural Population      
 --------------------------------------------------------
   Core                      10.99537 ( 99.9579% of  11)
   Valence                   33.89188 ( 99.6820% of  34)
   Natural Minimal Basis     44.88725 ( 99.7494% of  45)
   Natural Rydberg Basis      0.11275 (  0.2506% of  45)
 --------------------------------------------------------

    Atom  No          Natural Electron Configuration
 ----------------------------------------------------------------------------
      C    1      [core]2S( 0.55)2p( 1.77)
      C    2      [core]2S( 0.51)2p( 1.71)
      C    3      [core]2S( 0.51)2p( 1.72)
      C    4      [core]2S( 0.51)2p( 1.71)
      C    5      [core]2S( 0.51)2p( 1.71)
      C    6      [core]2S( 0.51)2p( 1.72)
      C    7      [core]2S( 0.51)2p( 1.72)3p( 0.01)
      C    8      [core]2S( 0.47)2p( 1.48)3p( 0.01)
      O    9      [core]2S( 0.85)2p( 2.58)
      C   10      [core]2S( 0.52)2p( 1.73)
      C   11      [core]2S( 0.55)2p( 1.77)
      H   12            1S( 0.39)
      H   13            1S( 0.39)
      H   14            1S( 0.38)
      H   15            1S( 0.38)
      H   16            1S( 0.39)
      H   17            1S( 0.39)
      H   18            1S( 0.38)
      H   19            1S( 0.38)
      H   20            1S( 0.38)
      H   21            1S( 0.38)
      H   22            1S( 0.38)
      H   23            1S( 0.38)
      H   24            1S( 0.38)
      H   25            1S( 0.38)
      H   26            1S( 0.38)
      H   27            1S( 0.39)
      H   28            1S( 0.25)
      H   29            1S( 0.37)
      H   30            1S( 0.37)
      H   31            1S( 0.39)
      H   32            1S( 0.37)
      H   33            1S( 0.39)


 NATURAL BOND ORBITAL ANALYSIS, alpha spin orbitals:

                       Occupancies       Lewis Structure    Low   High
           Occ.    -------------------  -----------------   occ   occ
  Cycle   Thresh.   Lewis   Non-Lewis     CR  BD  3C  LP    (L)   (NL)   Dev
 =============================================================================
   1(1)    0.90    44.66975   0.33025     11  32   0   2     0      0    0.01
 -----------------------------------------------------------------------------

 Structure accepted: No low occupancy Lewis orbitals

 --------------------------------------------------------
   Core                     10.99537 ( 99.958% of  11)
   Valence Lewis            33.67438 ( 99.042% of  34)
  ==================       ============================
   Total Lewis              44.66975 ( 99.266% of  45)
  -----------------------------------------------------
   Valence non-Lewis         0.24621 (  0.547% of  45)
   Rydberg non-Lewis         0.08404 (  0.187% of  45)
  ==================       ============================
   Total non-Lewis           0.33025 (  0.734% of  45)
 --------------------------------------------------------


       (Occupancy)   Bond orbital/ Coefficients/ Hybrids
 ---------------------------------------------------------------------------------
     1. (0.99401) BD ( 1) C   1 - C   2  
                ( 48.94%)   0.6996* C   1 s( 29.61%)p 2.38( 70.34%)d 0.00(  0.05%)
                                            0.0004  0.5441  0.0066 -0.3315  0.0096
                                           -0.7331 -0.0092  0.2364  0.0084  0.0138
                                           -0.0041 -0.0089 -0.0110 -0.0085
                ( 51.06%)   0.7146* C   2 s( 28.18%)p 2.55( 71.77%)d 0.00(  0.05%)
                                            0.0002  0.5307  0.0142  0.3361  0.0155
                                            0.7403 -0.0010 -0.2374  0.0069  0.0119
                                           -0.0035 -0.0096 -0.0122 -0.0079
     2. (0.99441) BD ( 1) C   1 - H  12  
                ( 61.22%)   0.7825* C   1 s( 23.32%)p 3.29( 76.64%)d 0.00(  0.04%)
                                           -0.0000 -0.4829  0.0041 -0.0135 -0.0113
                                           -0.0708 -0.0146  0.8723 -0.0023 -0.0001
                                           -0.0006  0.0017 -0.0002 -0.0205
                ( 38.78%)   0.6227* H  12 s( 99.92%)p 0.00(  0.08%)
                                           -0.9996  0.0019  0.0028  0.0048 -0.0285
     3. (0.99445) BD ( 1) C   1 - H  13  
                ( 61.08%)   0.7815* C   1 s( 23.20%)p 3.31( 76.76%)d 0.00(  0.04%)
                                            0.0000  0.4817 -0.0043 -0.4683  0.0143
                                            0.6703  0.0108  0.3140 -0.0051 -0.0147
                                           -0.0069  0.0099 -0.0041 -0.0063
                ( 38.92%)   0.6239* H  13 s( 99.92%)p 0.00(  0.08%)
                                            0.9996 -0.0021  0.0132 -0.0234 -0.0096
     4. (0.99394) BD ( 1) C   1 - H  14  
                ( 61.77%)   0.7860* C   1 s( 23.84%)p 3.19( 76.12%)d 0.00(  0.04%)
                                            0.0000  0.4882  0.0037  0.8184 -0.0051
                                            0.0853  0.0107  0.2898 -0.0077  0.0026
                                            0.0114  0.0014  0.0155 -0.0064
                ( 38.23%)   0.6183* H  14 s( 99.91%)p 0.00(  0.09%)
                                            0.9996 -0.0009 -0.0281 -0.0036 -0.0090
     5. (0.99061) BD ( 1) C   2 - C   3  
                ( 49.06%)   0.7005* C   2 s( 27.99%)p 2.57( 71.96%)d 0.00(  0.05%)
                                            0.0003  0.5290  0.0066 -0.7974 -0.0040
                                           -0.1037  0.0014 -0.2702 -0.0033  0.0044
                                            0.0122  0.0016  0.0170 -0.0080
                ( 50.94%)   0.7137* C   3 s( 28.69%)p 2.48( 71.27%)d 0.00(  0.05%)
                                            0.0003  0.5355  0.0103  0.7937 -0.0026
                                            0.1025  0.0005  0.2686 -0.0012  0.0040
                                            0.0118  0.0016  0.0161 -0.0076
     6. (0.98875) BD ( 1) C   2 - H  15  
                ( 61.67%)   0.7853* C   2 s( 21.98%)p 3.55( 77.98%)d 0.00(  0.04%)
                                            0.0001 -0.4687  0.0084 -0.4999 -0.0067
                                            0.6607 -0.0061  0.3052 -0.0137  0.0148
                                            0.0070 -0.0105  0.0056  0.0061
                ( 38.33%)   0.6191* H  15 s( 99.91%)p 0.00(  0.09%)
                                           -0.9995  0.0043  0.0189 -0.0213 -0.0084
     7. (0.98887) BD ( 1) C   2 - H  16  
                ( 61.53%)   0.7844* C   2 s( 21.86%)p 3.57( 78.10%)d 0.00(  0.04%)
                                           -0.0001  0.4674 -0.0086  0.0191  0.0145
                                           -0.0611 -0.0047  0.8813 -0.0057  0.0001
                                           -0.0004 -0.0021 -0.0002  0.0211
                ( 38.47%)   0.6202* H  16 s( 99.91%)p 0.00(  0.09%)
                                            0.9996 -0.0046 -0.0024  0.0031 -0.0293
     8. (0.99073) BD ( 1) C   3 - C   4  
                ( 49.88%)   0.7063* C   3 s( 28.01%)p 2.57( 71.94%)d 0.00(  0.05%)
                                            0.0003  0.5291  0.0097 -0.3423  0.0044
                                           -0.7385 -0.0014  0.2385  0.0010  0.0139
                                           -0.0042 -0.0094 -0.0118 -0.0087
                ( 50.12%)   0.7080* C   4 s( 28.31%)p 2.53( 71.64%)d 0.00(  0.05%)
                                            0.0003  0.5320  0.0051  0.3266  0.0060
                                            0.7433  0.0022 -0.2390 -0.0029  0.0123
                                           -0.0041 -0.0101 -0.0120 -0.0083
     9. (0.98902) BD ( 1) C   3 - H  17  
                ( 61.13%)   0.7818* C   3 s( 21.77%)p 3.59( 78.18%)d 0.00(  0.05%)
                                           -0.0001  0.4665 -0.0073 -0.5017  0.0027
                                            0.6633  0.0046  0.3000 -0.0109 -0.0153
                                           -0.0075  0.0098 -0.0043 -0.0068
                ( 38.87%)   0.6235* H  17 s( 99.92%)p 0.00(  0.08%)
                                            0.9996 -0.0047  0.0157 -0.0223 -0.0087
    10. (0.98904) BD ( 1) C   3 - H  18  
                ( 61.61%)   0.7849* C   3 s( 21.56%)p 3.64( 78.40%)d 0.00(  0.04%)
                                            0.0002 -0.4643  0.0074  0.0214  0.0032
                                           -0.0570 -0.0102  0.8833 -0.0025 -0.0002
                                           -0.0014  0.0014  0.0002 -0.0210
                ( 38.39%)   0.6196* H  18 s( 99.91%)p 0.00(  0.09%)
                                           -0.9996  0.0050  0.0002  0.0039 -0.0292
    11. (0.99058) BD ( 1) C   4 - C   5  
                ( 49.36%)   0.7026* C   4 s( 28.04%)p 2.56( 71.91%)d 0.00(  0.05%)
                                            0.0003  0.5294  0.0105 -0.7864  0.0019
                                           -0.1264 -0.0245 -0.2899 -0.0020  0.0049
                                            0.0131  0.0017  0.0170 -0.0075
                ( 50.64%)   0.7116* C   5 s( 28.71%)p 2.48( 71.24%)d 0.00(  0.05%)
                                            0.0003  0.5357  0.0082  0.7781  0.0036
                                            0.1463 -0.0240  0.2915 -0.0027  0.0069
                                            0.0123  0.0025  0.0155 -0.0072
    12. (0.98828) BD ( 1) C   4 - H  19  
                ( 62.30%)   0.7893* C   4 s( 21.96%)p 3.55( 78.00%)d 0.00(  0.04%)
                                            0.0001 -0.4686  0.0028 -0.5231  0.0071
                                            0.6545  0.0011  0.2786 -0.0157  0.0152
                                            0.0072 -0.0093  0.0036  0.0064
                ( 37.70%)   0.6140* H  19 s( 99.91%)p 0.00(  0.09%)
                                           -0.9996  0.0039  0.0175 -0.0228 -0.0074
    13. (0.98876) BD ( 1) C   4 - H  20  
                ( 61.72%)   0.7856* C   4 s( 21.67%)p 3.61( 78.29%)d 0.00(  0.04%)
                                           -0.0002  0.4654 -0.0084 -0.0046  0.0102
                                           -0.0468 -0.0160  0.8833 -0.0034 -0.0001
                                           -0.0013 -0.0011  0.0002  0.0207
                ( 38.28%)   0.6187* H  20 s( 99.91%)p 0.00(  0.09%)
                                            0.9996 -0.0048 -0.0018  0.0036 -0.0291
    14. (0.99010) BD ( 1) C   5 - C   6  
                ( 49.22%)   0.7016* C   5 s( 27.81%)p 2.59( 72.15%)d 0.00(  0.04%)
                                            0.0003  0.5273  0.0065 -0.5782 -0.0045
                                            0.5441  0.0006  0.3017  0.0038 -0.0152
                                           -0.0092  0.0082  0.0011 -0.0068
                ( 50.78%)   0.7126* C   6 s( 28.59%)p 2.50( 71.37%)d 0.00(  0.04%)
                                            0.0003  0.5346  0.0081  0.5803 -0.0062
                                           -0.5355  0.0020 -0.3003  0.0014 -0.0143
                                           -0.0086  0.0088  0.0002 -0.0061
    15. (0.98938) BD ( 1) C   5 - H  21  
                ( 61.85%)   0.7864* C   5 s( 21.82%)p 3.58( 78.13%)d 0.00(  0.05%)
                                            0.0001 -0.4671  0.0020  0.2433 -0.0103
                                            0.8244 -0.0000 -0.2051  0.0146 -0.0108
                                            0.0029  0.0088  0.0148  0.0088
                ( 38.15%)   0.6177* H  21 s( 99.90%)p 0.00(  0.10%)
                                           -0.9995  0.0019 -0.0052 -0.0299  0.0058
    16. (0.98898) BD ( 1) C   5 - H  22  
                ( 61.82%)   0.7863* C   5 s( 21.63%)p 3.62( 78.32%)d 0.00(  0.04%)
                                            0.0001 -0.4650  0.0085 -0.0026 -0.0008
                                           -0.0426  0.0180  0.8838 -0.0025 -0.0006
                                            0.0002  0.0022  0.0003 -0.0210
                ( 38.18%)   0.6179* H  22 s( 99.91%)p 0.00(  0.09%)
                                           -0.9995  0.0049  0.0003 -0.0008 -0.0296
    17. (0.98999) BD ( 1) C   6 - C   7  
                ( 49.39%)   0.7028* C   6 s( 27.61%)p 2.62( 72.34%)d 0.00(  0.05%)
                                            0.0003  0.5253  0.0110 -0.7865  0.0020
                                           -0.1754 -0.0058 -0.2720 -0.0020  0.0079
                                            0.0118  0.0026  0.0163 -0.0083
                ( 50.61%)   0.7114* C   7 s( 28.73%)p 2.48( 71.23%)d 0.00(  0.05%)
                                            0.0003  0.5359  0.0086  0.7787 -0.0030
                                            0.1689 -0.0049  0.2782  0.0003  0.0076
                                            0.0126  0.0034  0.0140 -0.0071
    18. (0.98897) BD ( 1) C   6 - H  23  
                ( 61.62%)   0.7850* C   6 s( 21.52%)p 3.64( 78.44%)d 0.00(  0.04%)
                                           -0.0002  0.4638 -0.0083  0.0087  0.0067
                                           -0.0244  0.0089  0.8852 -0.0008  0.0005
                                           -0.0014 -0.0011  0.0001  0.0209
                ( 38.38%)   0.6195* H  23 s( 99.91%)p 0.00(  0.09%)
                                            0.9996 -0.0049 -0.0026  0.0001 -0.0293
    19. (0.98863) BD ( 1) C   6 - H  24  
                ( 61.90%)   0.7867* C   6 s( 22.31%)p 3.48( 77.65%)d 0.00(  0.05%)
                                           -0.0001  0.4723 -0.0063  0.2094  0.0024
                                            0.8253  0.0031 -0.2267  0.0104  0.0071
                                           -0.0021 -0.0097 -0.0157 -0.0084
                ( 38.10%)   0.6173* H  24 s( 99.91%)p 0.00(  0.09%)
                                            0.9995 -0.0072 -0.0063 -0.0286  0.0073
    20. (0.98749) BD ( 1) C   7 - C   8  
                ( 48.72%)   0.6980* C   7 s( 27.40%)p 2.65( 72.55%)d 0.00(  0.05%)
                                            0.0004  0.5233  0.0137 -0.5790 -0.0014
                                            0.5627  0.0023  0.2713  0.0030 -0.0176
                                           -0.0082  0.0087 -0.0007 -0.0079
                ( 51.28%)   0.7161* C   8 s( 29.38%)p 2.40( 70.58%)d 0.00(  0.04%)
                                            0.0001  0.5420  0.0059  0.5853 -0.0118
                                           -0.5394  0.0089 -0.2684  0.0029 -0.0159
                                           -0.0083  0.0079  0.0032 -0.0060
    21. (0.98743) BD ( 1) C   7 - H  25  
                ( 62.33%)   0.7895* C   7 s( 21.82%)p 3.58( 78.14%)d 0.00(  0.04%)
                                            0.0002 -0.4670  0.0087  0.0032 -0.0004
                                            0.0109  0.0154  0.8837 -0.0038  0.0001
                                           -0.0014  0.0016  0.0006 -0.0202
                ( 37.67%)   0.6137* H  25 s( 99.91%)p 0.00(  0.09%)
                                           -0.9995  0.0048  0.0001 -0.0017 -0.0297
    22. (0.98600) BD ( 1) C   7 - H  26  
                ( 62.33%)   0.7895* C   7 s( 22.08%)p 3.53( 77.88%)d 0.00(  0.04%)
                                            0.0002 -0.4698  0.0068  0.2403 -0.0041
                                            0.8085  0.0024 -0.2591  0.0148 -0.0099
                                            0.0042  0.0107  0.0119  0.0067
                ( 37.67%)   0.6138* H  26 s( 99.91%)p 0.00(  0.09%)
                                           -0.9995  0.0024 -0.0072 -0.0283  0.0067
    23. (0.99658) BD ( 1) C   8 - O   9  
                ( 30.09%)   0.5486* C   8 s( 18.41%)p 4.42( 81.28%)d 0.02(  0.32%)
                                            0.0001 -0.4281 -0.0284 -0.2129 -0.0197
                                           -0.8168 -0.0367  0.3137  0.0108 -0.0201
                                            0.0070  0.0307  0.0380  0.0181
                ( 69.91%)   0.8361* O   9 s( 33.81%)p 1.96( 66.13%)d 0.00(  0.06%)
                                            0.0001 -0.5815  0.0029  0.2195 -0.0046
                                            0.7143 -0.0022 -0.3207  0.0025 -0.0133
                                            0.0101  0.0162  0.0072  0.0024
    24. (0.99071) BD ( 1) C   8 - C  10  
                ( 50.73%)   0.7122* C   8 s( 29.56%)p 2.38( 70.37%)d 0.00(  0.07%)
                                            0.0003  0.5437  0.0043 -0.7809  0.0048
                                           -0.1767 -0.0047 -0.2503  0.0036  0.0075
                                            0.0134  0.0031  0.0196 -0.0094
                ( 49.27%)   0.7020* C  10 s( 27.35%)p 2.65( 72.57%)d 0.00(  0.08%)
                                            0.0003  0.5229  0.0083  0.7846  0.0084
                                            0.2280  0.0069  0.2410  0.0052  0.0132
                                            0.0125  0.0041  0.0177 -0.0109
    25. (0.98919) BD ( 1) C   8 - H  27  
                ( 61.57%)   0.7847* C   8 s( 22.73%)p 3.40( 77.22%)d 0.00(  0.06%)
                                           -0.0002  0.4763 -0.0185  0.0331  0.0019
                                            0.0789  0.0004  0.8745 -0.0023 -0.0010
                                            0.0015  0.0045  0.0007  0.0238
                ( 38.43%)   0.6199* H  27 s( 99.90%)p 0.00(  0.10%)
                                            0.9995 -0.0069  0.0005  0.0008 -0.0324
    26. (0.99482) BD ( 1) O   9 - H  28  
                ( 75.42%)   0.8685* O   9 s( 20.25%)p 3.93( 79.66%)d 0.00(  0.08%)
                                            0.0002  0.4496  0.0187 -0.4694 -0.0031
                                            0.6696  0.0356  0.3559 -0.0001 -0.0168
                                           -0.0164  0.0157  0.0059 -0.0001
                ( 24.58%)   0.4958* H  28 s( 99.53%)p 0.00(  0.47%)
                                            0.9976 -0.0049  0.0342 -0.0533 -0.0261
    27. (0.99385) BD ( 1) C  10 - C  11  
                ( 51.83%)   0.7199* C  10 s( 28.16%)p 2.55( 71.80%)d 0.00(  0.04%)
                                            0.0002  0.5305  0.0113 -0.5901 -0.0152
                                            0.5560 -0.0114  0.2455 -0.0070 -0.0142
                                           -0.0069  0.0088 -0.0023 -0.0074
                ( 48.17%)   0.6941* C  11 s( 28.93%)p 2.45( 71.02%)d 0.00(  0.05%)
                                            0.0003  0.5378  0.0063  0.5917 -0.0073
                                           -0.5495 -0.0158 -0.2402 -0.0096 -0.0166
                                           -0.0074  0.0065  0.0029 -0.0086
    28. (0.98520) BD ( 1) C  10 - H  29  
                ( 62.90%)   0.7931* C  10 s( 22.43%)p 3.46( 77.53%)d 0.00(  0.04%)
                                            0.0002 -0.4736  0.0065  0.1855  0.0114
                                            0.7947 -0.0010 -0.3301  0.0144 -0.0036
                                            0.0011  0.0137  0.0135  0.0043
                ( 37.10%)   0.6091* H  29 s( 99.91%)p 0.00(  0.09%)
                                           -0.9995  0.0035 -0.0083 -0.0277  0.0093
    29. (0.98822) BD ( 1) C  10 - H  30  
                ( 62.65%)   0.7915* C  10 s( 22.06%)p 3.53( 77.90%)d 0.00(  0.04%)
                                            0.0002 -0.4696  0.0085  0.0191  0.0143
                                            0.0806  0.0112  0.8785 -0.0061 -0.0006
                                            0.0028 -0.0019  0.0003 -0.0201
                ( 37.35%)   0.6111* H  30 s( 99.91%)p 0.00(  0.09%)
                                           -0.9995  0.0043 -0.0020 -0.0039 -0.0299
    30. (0.99400) BD ( 1) C  11 - H  31  
                ( 60.72%)   0.7793* C  11 s( 23.18%)p 3.31( 76.78%)d 0.00(  0.04%)
                                            0.0000  0.4814 -0.0058  0.1520 -0.0253
                                            0.7879  0.0058 -0.3509  0.0024  0.0075
                                           -0.0032 -0.0131 -0.0130 -0.0054
                ( 39.28%)   0.6267* H  31 s( 99.92%)p 0.00(  0.08%)
                                            0.9996 -0.0017  0.0019 -0.0260  0.0122
    31. (0.99282) BD ( 1) C  11 - H  32  
                ( 62.71%)   0.7919* C  11 s( 24.46%)p 3.09( 75.50%)d 0.00(  0.04%)
                                           -0.0000 -0.4945 -0.0066  0.7909 -0.0041
                                            0.2599 -0.0142  0.2483 -0.0086 -0.0098
                                           -0.0095 -0.0031 -0.0118  0.0068
                ( 37.29%)   0.6106* H  32 s( 99.91%)p 0.00(  0.09%)
                                           -0.9995  0.0004 -0.0282 -0.0074 -0.0073
    32. (0.99452) BD ( 1) C  11 - H  33  
                ( 61.39%)   0.7835* C  11 s( 23.39%)p 3.27( 76.57%)d 0.00(  0.04%)
                                           -0.0000  0.4836 -0.0057 -0.0011 -0.0214
                                            0.0916  0.0078  0.8699 -0.0010  0.0004
                                            0.0021  0.0034  0.0001  0.0200
                ( 38.61%)   0.6214* H  33 s( 99.91%)p 0.00(  0.09%)
                                            0.9996 -0.0014  0.0052 -0.0039 -0.0287
    33. (0.99962) CR ( 1) C   1           s(100.00%)p 0.00(  0.00%)
                                            1.0000 -0.0002 -0.0000  0.0001 -0.0000
                                            0.0003  0.0000 -0.0001 -0.0000 -0.0000
                                            0.0000  0.0000  0.0000  0.0000
    34. (0.99956) CR ( 1) C   2           s(100.00%)p 0.00(  0.00%)
                                            1.0000 -0.0002 -0.0000  0.0002  0.0000
                                           -0.0002 -0.0000  0.0002  0.0000 -0.0000
                                           -0.0000  0.0000 -0.0000  0.0000
    35. (0.99955) CR ( 1) C   3           s(100.00%)p 0.00(  0.00%)
                                            1.0000 -0.0002 -0.0000 -0.0002 -0.0000
                                            0.0003  0.0000 -0.0002 -0.0000 -0.0000
                                           -0.0000  0.0000 -0.0000  0.0000
    36. (0.99955) CR ( 1) C   4           s(100.00%)p 0.00(  0.00%)
                                            1.0000 -0.0002 -0.0000  0.0002 -0.0000
                                           -0.0003  0.0000  0.0003  0.0000 -0.0000
                                           -0.0000  0.0000 -0.0000  0.0000
    37. (0.99955) CR ( 1) C   5           s(100.00%)p 0.00(  0.00%)
                                            1.0000 -0.0002 -0.0000 -0.0001  0.0000
                                           -0.0003  0.0000 -0.0003 -0.0000  0.0000
                                           -0.0000 -0.0000 -0.0000  0.0000
    38. (0.99955) CR ( 1) C   6           s(100.00%)p 0.00(  0.00%)
                                            1.0000 -0.0002 -0.0000  0.0001  0.0000
                                            0.0003  0.0000  0.0003  0.0000  0.0000
                                           -0.0000 -0.0000 -0.0000  0.0000
    39. (0.99954) CR ( 1) C   7           s(100.00%)p 0.00(  0.00%)
                                            1.0000 -0.0002 -0.0000  0.0000  0.0000
                                           -0.0004 -0.0000 -0.0003 -0.0000  0.0000
                                           -0.0000 -0.0000 -0.0000  0.0000
    40. (0.99943) CR ( 1) C   8           s(100.00%)p 0.00(  0.00%)
                                            1.0000 -0.0001 -0.0000  0.0001  0.0000
                                            0.0002  0.0000  0.0003 -0.0000  0.0000
                                           -0.0000 -0.0000 -0.0000  0.0000
    41. (0.99987) CR ( 1) O   9           s(100.00%)p 0.00(  0.00%)
                                            1.0000 -0.0001 -0.0000  0.0000  0.0000
                                           -0.0002 -0.0000 -0.0000 -0.0000  0.0000
                                            0.0000 -0.0000 -0.0000 -0.0000
    42. (0.99954) CR ( 1) C  10           s(100.00%)p 0.00(  0.00%)
                                            1.0000 -0.0001 -0.0000 -0.0002 -0.0000
                                           -0.0003 -0.0000 -0.0002 -0.0000 -0.0000
                                           -0.0000 -0.0000 -0.0000  0.0000
    43. (0.99962) CR ( 1) C  11           s(100.00%)p 0.00(  0.00%)
                                            1.0000 -0.0002 -0.0000 -0.0002  0.0000
                                            0.0002  0.0000  0.0001  0.0000  0.0000
                                            0.0000 -0.0000 -0.0000  0.0000
    44. (0.99132) LP ( 1) O   9           s( 45.59%)p 1.19( 54.37%)d 0.00(  0.04%)
                                            0.0001  0.6752 -0.0060  0.4388 -0.0041
                                            0.1580  0.0021 -0.5711  0.0041 -0.0044
                                            0.0171  0.0053 -0.0067 -0.0073
    45. (0.98473) LP ( 2) O   9           s(  0.34%)p99.99( 99.61%)d 0.15(  0.05%)
                                            0.0000  0.0583  0.0046  0.7334 -0.0072
                                            0.1210 -0.0018  0.6659 -0.0041 -0.0039
                                            0.0018  0.0004 -0.0111  0.0194
    46. (0.00163) RY*( 1) C   1           s(  6.66%)p12.95( 86.23%)d 1.07(  7.11%)
                                           -0.0000  0.0120  0.2577 -0.0193 -0.8608
                                            0.0017  0.0163 -0.0085 -0.3474  0.1584
                                            0.0302  0.0976  0.1714 -0.0787
    47. (0.00085) RY*( 2) C   1           s(  0.00%)p 1.00( 79.16%)d 0.26( 20.84%)
                                            0.0000  0.0002  0.0054 -0.0044 -0.2945
                                            0.0059  0.3739  0.0115  0.7516  0.1037
                                           -0.1268 -0.2725  0.2010  0.2586
    48. (0.00020) RY*( 3) C   1           s(  7.88%)p11.67( 91.96%)d 0.02(  0.16%)
                                            0.0000  0.0122  0.2804  0.0068 -0.0998
                                            0.0207 -0.8685 -0.0078  0.3936 -0.0084
                                            0.0084 -0.0268 -0.0253 -0.0091
    49. (0.00007) RY*( 4) C   1           s( 66.06%)p 0.11(  7.43%)d 0.40( 26.51%)
    50. (0.00000) RY*( 5) C   1           s( 10.12%)p 0.81(  8.20%)d 8.07( 81.69%)
    51. (0.00000) RY*( 6) C   1           s(  0.01%)p 1.00(  2.11%)d46.41( 97.88%)
    52. (0.00000) RY*( 7) C   1           s(  4.00%)p 2.51( 10.04%)d21.47( 85.95%)
    53. (0.00001) RY*( 8) C   1           s(  4.68%)p 1.75(  8.20%)d18.63( 87.12%)
    54. (0.00000) RY*( 9) C   1           s(  0.63%)p10.78(  6.81%)d99.99( 92.56%)
    55. (0.00176) RY*( 1) C   2           s( 14.70%)p 5.33( 78.29%)d 0.48(  7.01%)
                                            0.0000  0.0024  0.3834  0.0042 -0.2750
                                           -0.0121 -0.8187  0.0045  0.1918  0.2437
                                           -0.0727  0.0084 -0.0306 -0.0665
    56. (0.00156) RY*( 2) C   2           s(  0.18%)p99.99( 87.29%)d71.40( 12.54%)
                                            0.0000  0.0004  0.0419 -0.0085 -0.3371
                                            0.0088  0.3181  0.0207  0.8108 -0.1336
                                           -0.1073  0.1069 -0.0284 -0.2895
    57. (0.00052) RY*( 3) C   2           s( 14.08%)p 4.43( 62.31%)d 1.68( 23.62%)
                                            0.0000 -0.0153  0.3749 -0.0007  0.7430
                                           -0.0107  0.0661  0.0048  0.2579  0.2846
                                            0.0777  0.1688  0.3157 -0.1449
    58. (0.00019) RY*( 4) C   2           s( 35.92%)p 1.34( 48.28%)d 0.44( 15.81%)
                                            0.0000  0.0063  0.5993  0.0185 -0.4252
                                           -0.0082  0.4018  0.0113 -0.3741  0.2012
                                           -0.0812 -0.0295  0.3062 -0.1281
    59. (0.00018) RY*( 5) C   2           s(  1.35%)p 1.73(  2.34%)d71.25( 96.31%)
                                            0.0000  0.0006  0.1163  0.0025 -0.0907
                                            0.0002  0.0771  0.0059 -0.0960  0.1296
                                            0.6268  0.5604 -0.4790 -0.0997
    60. (0.00007) RY*( 6) C   2           s( 31.91%)p 0.16(  5.22%)d 1.97( 62.86%)
    61. (0.00004) RY*( 7) C   2           s(  1.47%)p 2.56(  3.78%)d64.26( 94.74%)
    62. (0.00000) RY*( 8) C   2           s(  0.24%)p 9.88(  2.38%)d99.99( 97.37%)
    63. (0.00000) RY*( 9) C   2           s(  0.14%)p71.43( 10.31%)d99.99( 89.55%)
    64. (0.00176) RY*( 1) C   3           s(  4.90%)p18.36( 90.00%)d 1.04(  5.10%)
                                            0.0000  0.0008  0.2214 -0.0067 -0.6684
                                           -0.0031 -0.5005 -0.0094 -0.4501 -0.0452
                                            0.0431  0.1247  0.1199 -0.1309
    65. (0.00159) RY*( 2) C   3           s( 27.89%)p 2.25( 62.69%)d 0.34(  9.42%)
                                            0.0000 -0.0081  0.5280  0.0017  0.2758
                                            0.0027  0.4403 -0.0116 -0.5974  0.1602
                                           -0.1206  0.0719 -0.0490 -0.2154
    66. (0.00150) RY*( 3) C   3           s( 14.38%)p 5.13( 73.78%)d 0.82( 11.85%)
                                            0.0000 -0.0029  0.3792 -0.0115 -0.5648
                                            0.0090  0.4931  0.0095  0.4187  0.2657
                                            0.0603 -0.0479  0.1034  0.1767
    67. (0.00020) RY*( 4) C   3           s( 41.46%)p 1.33( 55.07%)d 0.08(  3.48%)
                                            0.0000  0.0017  0.6439 -0.0079  0.3377
                                            0.0164 -0.5169 -0.0109  0.4111  0.1595
                                            0.0398  0.0538 -0.0076 -0.0694
    68. (0.00019) RY*( 5) C   3           s(  0.21%)p 1.67(  0.34%)d99.99( 99.45%)
                                            0.0000  0.0010  0.0453 -0.0012  0.0130
                                            0.0003 -0.0385 -0.0027  0.0421 -0.1323
                                           -0.6568 -0.4663  0.5668 -0.0829
    69. (0.00009) RY*( 6) C   3           s( 10.30%)p 0.06(  0.63%)d 8.65( 89.07%)
    70. (0.00004) RY*( 7) C   3           s(  0.76%)p 5.61(  4.27%)d99.99( 94.97%)
    71. (0.00000) RY*( 8) C   3           s(  0.03%)p99.99(  4.81%)d99.99( 95.16%)
    72. (0.00000) RY*( 9) C   3           s(  0.06%)p99.99(  8.62%)d99.99( 91.32%)
    73. (0.00246) RY*( 1) C   4           s(  0.53%)p99.99( 93.18%)d11.96(  6.29%)
                                           -0.0000  0.0104  0.0718 -0.0191 -0.5136
                                            0.0118  0.4893  0.0173  0.6541 -0.1517
                                           -0.0628  0.0525 -0.0228 -0.1807
    74. (0.00166) RY*( 2) C   4           s( 20.49%)p 3.47( 71.01%)d 0.41(  8.49%)
                                            0.0000 -0.0052  0.4527  0.0043  0.7153
                                           -0.0045  0.1147  0.0056  0.4304  0.1838
                                            0.0265  0.1218  0.1363 -0.1305
    75. (0.00071) RY*( 3) C   4           s(  1.65%)p49.48( 81.52%)d10.22( 16.83%)
                                            0.0000 -0.0164  0.1273  0.0097 -0.2562
                                            0.0044 -0.7886  0.0051  0.3572  0.2790
                                           -0.1694  0.0206 -0.1155 -0.2191
    76. (0.00031) RY*( 4) C   4           s( 51.11%)p 0.36( 18.50%)d 0.59( 30.39%)
                                            0.0000  0.0019  0.7149  0.0075 -0.2806
                                           -0.0086  0.0904  0.0059 -0.3130  0.0992
                                           -0.3184 -0.3062  0.3004  0.0930
    77. (0.00012) RY*( 5) C   4           s( 20.82%)p 0.41(  8.47%)d 3.40( 70.71%)
                                            0.0000  0.0011  0.4563  0.0039 -0.1859
                                           -0.0013  0.0207  0.0079 -0.2227  0.0224
                                            0.5188  0.4788 -0.4542 -0.0430
    78. (0.00007) RY*( 6) C   4           s(  3.79%)p 4.25( 16.09%)d21.15( 80.12%)
    79. (0.00005) RY*( 7) C   4           s(  1.11%)p 3.74(  4.16%)d85.11( 94.73%)
    80. (0.00001) RY*( 8) C   4           s(  0.00%)p 1.00(  0.94%)d99.99( 99.06%)
    81. (0.00001) RY*( 9) C   4           s(  0.52%)p12.08(  6.29%)d99.99( 93.18%)
    82. (0.00251) RY*( 1) C   5           s(  0.70%)p99.99( 92.79%)d 9.33(  6.51%)
                                           -0.0000  0.0096  0.0830  0.0130  0.2902
                                            0.0181  0.6947 -0.0148 -0.6003  0.1020
                                           -0.0334 -0.0336 -0.1243 -0.1924
    83. (0.00175) RY*( 2) C   5           s( 17.44%)p 4.30( 75.06%)d 0.43(  7.50%)
                                            0.0000 -0.0025  0.4176 -0.0046 -0.7503
                                           -0.0070 -0.0983 -0.0087 -0.4218 -0.0510
                                            0.0546 -0.0947  0.2015 -0.1409
    84. (0.00062) RY*( 3) C   5           s(  2.16%)p35.73( 77.29%)d 9.50( 20.55%)
                                            0.0000 -0.0177  0.1460 -0.0087  0.4861
                                            0.0025 -0.5999 -0.0050 -0.4202 -0.2955
                                           -0.2035 -0.0617  0.1147 -0.2446
    85. (0.00031) RY*( 4) C   5           s( 51.38%)p 0.38( 19.55%)d 0.57( 29.07%)
                                            0.0000  0.0019  0.7168  0.0015  0.1906
                                           -0.0104  0.1755 -0.0077  0.3581  0.1379
                                           -0.4184  0.0976  0.2902  0.0538
    86. (0.00012) RY*( 5) C   5           s( 16.53%)p 0.50(  8.32%)d 4.55( 75.15%)
                                            0.0000  0.0028  0.4066  0.0023  0.1283
                                           -0.0053  0.1211 -0.0062  0.2280 -0.5487
                                            0.5716 -0.2028 -0.2754 -0.0818
    87. (0.00008) RY*( 6) C   5           s( 10.57%)p 1.46( 15.42%)d 7.00( 74.01%)
    88. (0.00004) RY*( 7) C   5           s(  0.77%)p 5.42(  4.15%)d99.99( 95.08%)
    89. (0.00001) RY*( 8) C   5           s(  0.00%)p 1.00(  0.90%)d99.99( 99.10%)
    90. (0.00001) RY*( 9) C   5           s(  0.48%)p14.03(  6.67%)d99.99( 92.85%)
    91. (0.00227) RY*( 1) C   6           s(  2.61%)p36.27( 94.58%)d 1.08(  2.82%)
                                            0.0000 -0.0011  0.1615 -0.0094 -0.8267
                                            0.0064  0.5085  0.0033  0.0606 -0.1296
                                           -0.1032  0.0171  0.0201  0.0046
    92. (0.00176) RY*( 2) C   6           s( 12.85%)p 6.00( 77.08%)d 0.78( 10.07%)
                                            0.0000 -0.0045  0.3585 -0.0005  0.0097
                                           -0.0052 -0.1947  0.0150  0.8559  0.0246
                                           -0.0367 -0.1079 -0.0102 -0.2950
    93. (0.00154) RY*( 3) C   6           s( 28.57%)p 2.22( 63.37%)d 0.28(  8.06%)
                                            0.0000 -0.0049  0.5345  0.0049  0.4957
                                            0.0076  0.6195 -0.0036 -0.0649 -0.0978
                                            0.0486 -0.0351  0.2531  0.0581
    94. (0.00020) RY*( 4) C   6           s( 24.48%)p 1.18( 28.82%)d 1.91( 46.70%)
                                            0.0000  0.0015  0.4948  0.0052 -0.1591
                                            0.0110 -0.3898  0.0132 -0.3326 -0.4550
                                            0.4527 -0.1406 -0.1126 -0.1502
    95. (0.00018) RY*( 5) C   6           s( 17.13%)p 1.29( 22.07%)d 3.55( 60.79%)
                                            0.0000  0.0006  0.4139  0.0079 -0.1272
                                            0.0132 -0.3586  0.0076 -0.2750  0.3158
                                           -0.5579  0.1064  0.4304 -0.0203
    96. (0.00008) RY*( 6) C   6           s( 13.99%)p 0.00(  0.06%)d 6.14( 85.95%)
    97. (0.00005) RY*( 7) C   6           s(  0.26%)p10.31(  2.70%)d99.99( 97.04%)
    98. (0.00000) RY*( 8) C   6           s(  0.03%)p63.81(  1.98%)d99.99( 97.99%)
    99. (0.00000) RY*( 9) C   6           s(  0.04%)p99.99(  9.55%)d99.99( 90.41%)
   100. (0.00242) RY*( 1) C   7           s(  1.60%)p58.24( 93.21%)d 3.24(  5.19%)
                                           -0.0000  0.0044  0.1264  0.0052  0.1170
                                            0.0085  0.7347 -0.0184 -0.6149  0.0940
                                           -0.0265 -0.0574 -0.0806 -0.1805
   101. (0.00193) RY*( 2) C   7           s( 11.07%)p 7.67( 84.96%)d 0.36(  3.97%)
                                            0.0000 -0.0041  0.3327 -0.0064 -0.8814
                                           -0.0052 -0.1270 -0.0060 -0.2378  0.0451
                                            0.0979 -0.0769  0.1313 -0.0700
   102. (0.00160) RY*( 3) C   7           s( 36.39%)p 1.55( 56.27%)d 0.20(  7.34%)
                                            0.0000 -0.0090  0.6032  0.0016  0.4157
                                           -0.0039 -0.4925 -0.0064 -0.3838 -0.1735
                                           -0.0995 -0.0593  0.1262 -0.1180
   103. (0.00044) RY*( 4) C   7           s( 46.52%)p 0.89( 41.59%)d 0.26( 11.89%)
                                            0.0000  0.0025  0.6820 -0.0001  0.0465
                                           -0.0185  0.3731 -0.0042  0.5236 -0.0988
                                            0.2248  0.0133 -0.1225  0.2084
   104. (0.00014) RY*( 5) C   7           s(  4.29%)p 0.38(  1.62%)d21.94( 94.09%)
                                           -0.0000  0.0001  0.2071  0.0016 -0.0214
                                            0.0069 -0.0532 -0.0020  0.1135  0.7070
                                           -0.6017  0.2125 -0.1842 -0.0001
   105. (0.00008) RY*( 6) C   7           s(  0.04%)p99.99( 12.38%)d99.99( 87.58%)
   106. (0.00002) RY*( 7) C   7           s(  0.03%)p99.99(  2.72%)d99.99( 97.26%)
   107. (0.00003) RY*( 8) C   7           s(  0.00%)p 1.00(  6.52%)d14.34( 93.48%)
   108. (0.00000) RY*( 9) C   7           s(  0.04%)p25.43(  0.93%)d99.99( 99.03%)
   109. (0.00245) RY*( 1) C   8           s( 12.28%)p 6.93( 85.12%)d 0.21(  2.61%)
                                           -0.0000 -0.0163  0.3500 -0.0042  0.8025
                                           -0.0367  0.4441  0.0196 -0.0907 -0.0841
                                            0.1038 -0.0516 -0.0116 -0.0736
   110. (0.00168) RY*( 2) C   8           s( 22.27%)p 2.88( 64.20%)d 0.61( 13.53%)
                                            0.0000 -0.0039  0.4719 -0.0014 -0.1715
                                            0.0011  0.0424  0.0244  0.7811 -0.0193
                                           -0.0548 -0.0536  0.0656 -0.3532
   111. (0.00124) RY*( 3) C   8           s(  3.16%)p25.44( 80.37%)d 5.21( 16.47%)
                                           -0.0000 -0.0105  0.1774 -0.0218 -0.5027
                                           -0.0055  0.7126  0.0065 -0.2063 -0.3212
                                           -0.1274 -0.1042  0.0605  0.1755
   112. (0.00073) RY*( 4) C   8           s(  0.67%)p11.25(  7.53%)d99.99( 91.80%)
                                           -0.0000  0.0053  0.0816 -0.0083 -0.0162
                                            0.0086 -0.2736 -0.0024  0.0026 -0.7656
                                            0.3482 -0.0034 -0.4589 -0.0073
   113. (0.00070) RY*( 5) C   8           s( 10.94%)p 1.63( 17.89%)d 6.50( 71.17%)
                                            0.0000 -0.0030  0.3308 -0.0017 -0.1808
                                           -0.0008 -0.0025  0.0177 -0.3820  0.1773
                                            0.0740  0.6537 -0.1727 -0.4665
   114. (0.00052) RY*( 6) C   8           s( 10.02%)p 1.13( 11.33%)d 7.85( 78.65%)
                                            0.0000  0.0082  0.3164  0.0186  0.0238
                                            0.0437 -0.3071 -0.0106 -0.1266 -0.2954
                                            0.0706  0.2019  0.7799  0.2130
   115. (0.00020) RY*( 7) C   8           s( 19.60%)p 1.38( 27.03%)d 2.72( 53.37%)
                                           -0.0000 -0.0028  0.4427 -0.0086 -0.0561
                                           -0.0285 -0.3334  0.0215 -0.3932  0.0721
                                           -0.3611 -0.5983 -0.1104 -0.1670
   116. (0.00013) RY*( 8) C   8           s(  0.05%)p93.99(  5.16%)d99.99( 94.78%)
                                            0.0000 -0.0042  0.0230  0.0160 -0.1809
                                           -0.0090  0.0702  0.0087 -0.1164  0.2543
                                            0.8237 -0.3758  0.1740 -0.1821
   117. (0.00006) RY*( 9) C   8           s( 20.93%)p 0.09(  1.94%)d 3.68( 77.13%)
   118. (0.00101) RY*( 1) O   9           s(  7.82%)p10.97( 85.83%)d 0.81(  6.34%)
                                           -0.0000  0.0025  0.2797 -0.0047 -0.6140
                                           -0.0022 -0.2280 -0.0029 -0.6552  0.1370
                                            0.0117  0.1561  0.0108 -0.1415
   119. (0.00087) RY*( 2) O   9           s( 32.02%)p 1.81( 57.99%)d 0.31(  9.99%)
                                           -0.0000  0.0033  0.5659  0.0006  0.6449
                                           -0.0014 -0.3094 -0.0016 -0.2611 -0.2185
                                            0.0756  0.0833 -0.1725 -0.0987
   120. (0.00024) RY*( 3) O   9           s( 48.00%)p 0.86( 41.30%)d 0.22( 10.70%)
                                           -0.0000  0.0013  0.6928  0.0009 -0.3066
                                           -0.0065 -0.1063 -0.0091  0.5546  0.1006
                                           -0.0457 -0.1495  0.1201  0.2409
   121. (0.00003) RY*( 4) O   9           s(  9.30%)p 7.72( 71.86%)d 2.02( 18.84%)
   122. (0.00000) RY*( 5) O   9           s(  0.57%)p17.80( 10.13%)d99.99( 89.31%)
   123. (0.00000) RY*( 6) O   9           s(  0.15%)p 8.09(  1.19%)d99.99( 98.66%)
   124. (0.00001) RY*( 7) O   9           s(  0.67%)p17.50( 11.81%)d99.99( 87.51%)
   125. (0.00001) RY*( 8) O   9           s(  0.74%)p15.81( 11.63%)d99.99( 87.63%)
   126. (0.00000) RY*( 9) O   9           s(  0.73%)p11.61(  8.49%)d99.99( 90.78%)
   127. (0.00188) RY*( 1) C  10           s( 16.66%)p 4.53( 75.42%)d 0.48(  7.92%)
                                            0.0000  0.0026  0.4081  0.0004  0.5903
                                           -0.0070 -0.3559 -0.0147 -0.5281 -0.1302
                                           -0.1108 -0.0889  0.1036 -0.1771
   128. (0.00157) RY*( 2) C  10           s(  0.08%)p99.99( 93.63%)d82.76(  6.29%)
                                            0.0000  0.0032  0.0274 -0.0043 -0.0021
                                            0.0107  0.8267 -0.0177 -0.5025  0.0664
                                            0.0041 -0.1042 -0.1258 -0.1784
   129. (0.00049) RY*( 3) C  10           s( 33.46%)p 1.22( 40.90%)d 0.77( 25.65%)
                                            0.0000 -0.0137  0.5783  0.0018 -0.6298
                                           -0.0100 -0.0557 -0.0058 -0.0950 -0.0058
                                            0.1506 -0.1197  0.4473 -0.1390
   130. (0.00042) RY*( 4) C  10           s( 28.17%)p 1.92( 54.05%)d 0.63( 17.78%)
                                            0.0000  0.0091  0.5307 -0.0187  0.3562
                                           -0.0147  0.3727 -0.0005  0.5235  0.1506
                                           -0.2639  0.1859  0.1623  0.1567
   131. (0.00012) RY*( 5) C  10           s(  0.79%)p20.30( 16.12%)d99.99( 83.08%)
                                            0.0000  0.0053  0.0890 -0.0190  0.2851
                                           -0.0016  0.0872 -0.0090  0.2682 -0.1096
                                            0.8541 -0.2216 -0.0541 -0.1932
   132. (0.00013) RY*( 6) C  10           s( 20.64%)p 0.24(  5.06%)d 3.60( 74.30%)
                                           -0.0000 -0.0036  0.4543  0.0213 -0.1982
                                            0.0052 -0.0958  0.0029 -0.0403 -0.1065
                                            0.0433  0.0331 -0.8141  0.2570
   133. (0.00004) RY*( 7) C  10           s(  0.08%)p32.88(  2.50%)d99.99( 97.42%)
   134. (0.00000) RY*( 8) C  10           s(  0.06%)p85.19(  5.45%)d99.99( 94.49%)
   135. (0.00001) RY*( 9) C  10           s(  0.07%)p99.99(  7.06%)d99.99( 92.87%)
   136. (0.00210) RY*( 1) C  11           s(  8.43%)p10.39( 87.55%)d 0.48(  4.02%)
                                           -0.0000  0.0177  0.2898  0.0226  0.8172
                                            0.0155  0.3406  0.0091  0.3014  0.0030
                                            0.0454 -0.0599  0.1778 -0.0540
   137. (0.00092) RY*( 2) C  11           s(  0.00%)p 1.00( 82.09%)d 0.22( 17.91%)
                                            0.0000  0.0000  0.0027 -0.0013 -0.1009
                                           -0.0047 -0.4493  0.0087  0.7802 -0.0747
                                            0.2038 -0.1975 -0.1916 -0.2372
   138. (0.00021) RY*( 3) C  11           s(  3.91%)p24.51( 95.90%)d 0.05(  0.19%)
                                            0.0000  0.0138  0.1973 -0.0161  0.4096
                                            0.0207 -0.7923  0.0084 -0.4033 -0.0379
                                           -0.0075  0.0180  0.0019 -0.0087
   139. (0.00008) RY*( 4) C  11           s( 54.90%)p 0.06(  3.47%)d 0.76( 41.63%)
   140. (0.00001) RY*( 5) C  11           s(  0.55%)p 1.03(  0.56%)d99.99( 98.89%)
   141. (0.00000) RY*( 6) C  11           s(  0.60%)p 8.70(  5.18%)d99.99( 94.23%)
   142. (0.00000) RY*( 7) C  11           s(  6.12%)p 0.94(  5.72%)d14.42( 88.16%)
   143. (0.00001) RY*( 8) C  11           s( 22.59%)p 0.59( 13.35%)d 2.84( 64.06%)
   144. (0.00000) RY*( 9) C  11           s(  2.96%)p 2.13(  6.30%)d30.67( 90.74%)
   145. (0.00079) RY*( 1) H  12           s( 98.40%)p 0.02(  1.60%)
                                            0.0052  0.9920  0.0038  0.0705 -0.1049
   146. (0.00010) RY*( 2) H  12           s(  0.07%)p99.99( 99.93%)
   147. (0.00007) RY*( 3) H  12           s(  0.05%)p99.99( 99.95%)
   148. (0.00002) RY*( 4) H  12           s(  1.57%)p62.72( 98.43%)
   149. (0.00079) RY*( 1) H  13           s( 98.38%)p 0.02(  1.62%)
                                            0.0054  0.9919 -0.0442  0.1191 -0.0027
   150. (0.00010) RY*( 2) H  13           s(  0.07%)p99.99( 99.93%)
   151. (0.00007) RY*( 3) H  13           s(  0.02%)p99.99( 99.98%)
   152. (0.00002) RY*( 4) H  13           s(  1.60%)p61.46( 98.40%)
   153. (0.00059) RY*( 1) H  14           s( 97.82%)p 0.02(  2.18%)
                                            0.0051  0.9890  0.1325  0.0614  0.0211
   154. (0.00010) RY*( 2) H  14           s(  0.00%)p 1.00(100.00%)
                                           -0.0005  0.0008 -0.3399  0.4328  0.8350
   155. (0.00007) RY*( 3) H  14           s(  0.02%)p99.99( 99.98%)
   156. (0.00002) RY*( 4) H  14           s(  2.25%)p43.49( 97.75%)
   157. (0.00132) RY*( 1) H  15           s( 99.60%)p 0.00(  0.40%)
                                            0.0059  0.9980  0.0273 -0.0559  0.0095
   158. (0.00009) RY*( 2) H  15           s(  0.04%)p99.99( 99.96%)
   159. (0.00006) RY*( 3) H  15           s(  0.01%)p99.99( 99.99%)
   160. (0.00002) RY*( 4) H  15           s(  0.43%)p99.99( 99.57%)
   161. (0.00132) RY*( 1) H  16           s( 99.57%)p 0.00(  0.43%)
                                            0.0063  0.9978  0.0028 -0.0373  0.0536
   162. (0.00009) RY*( 2) H  16           s(  0.02%)p99.99( 99.98%)
   163. (0.00006) RY*( 3) H  16           s(  0.04%)p99.99( 99.96%)
   164. (0.00002) RY*( 4) H  16           s(  0.45%)p99.99( 99.55%)
   165. (0.00139) RY*( 1) H  17           s( 99.69%)p 0.00(  0.31%)
                                            0.0059  0.9984 -0.0429  0.0322 -0.0147
   166. (0.00010) RY*( 2) H  17           s(  0.06%)p99.99( 99.94%)
   167. (0.00007) RY*( 3) H  17           s(  0.05%)p99.99( 99.95%)
   168. (0.00002) RY*( 4) H  17           s(  0.28%)p99.99( 99.72%)
   169. (0.00145) RY*( 1) H  18           s( 99.63%)p 0.00(  0.37%)
                                            0.0065  0.9981 -0.0292  0.0273 -0.0460
   170. (0.00009) RY*( 2) H  18           s(  0.07%)p99.99( 99.93%)
   171. (0.00005) RY*( 3) H  18           s(  0.01%)p99.99( 99.99%)
   172. (0.00002) RY*( 4) H  18           s(  0.37%)p99.99( 99.63%)
   173. (0.00116) RY*( 1) H  19           s( 99.57%)p 0.00(  0.43%)
                                            0.0056  0.9978  0.0337 -0.0547  0.0129
   174. (0.00009) RY*( 2) H  19           s(  0.05%)p99.99( 99.95%)
   175. (0.00005) RY*( 3) H  19           s(  0.01%)p99.99( 99.99%)
   176. (0.00002) RY*( 4) H  19           s(  0.46%)p99.99( 99.54%)
   177. (0.00132) RY*( 1) H  20           s( 99.68%)p 0.00(  0.32%)
                                            0.0064  0.9984  0.0092 -0.0212  0.0516
   178. (0.00009) RY*( 2) H  20           s(  0.01%)p 1.00( 99.99%)
   179. (0.00006) RY*( 3) H  20           s(  0.00%)p 1.00(100.00%)
   180. (0.00002) RY*( 4) H  20           s(  0.39%)p99.99( 99.61%)
   181. (0.00119) RY*( 1) H  21           s( 99.44%)p 0.01(  0.56%)
                                            0.0039  0.9972 -0.0254 -0.0668 -0.0229
   182. (0.00010) RY*( 2) H  21           s(  0.08%)p99.99( 99.92%)
                                            0.0030  0.0280 -0.0689  0.1049  0.9917
   183. (0.00007) RY*( 3) H  21           s(  0.01%)p 1.00( 99.99%)
   184. (0.00002) RY*( 4) H  21           s(  0.57%)p99.99( 99.43%)
   185. (0.00133) RY*( 1) H  22           s( 99.64%)p 0.00(  0.36%)
                                            0.0065  0.9982 -0.0201 -0.0186 -0.0532
   186. (0.00009) RY*( 2) H  22           s(  0.02%)p99.99( 99.98%)
   187. (0.00006) RY*( 3) H  22           s(  0.03%)p99.99( 99.97%)
   188. (0.00002) RY*( 4) H  22           s(  0.40%)p99.99( 99.60%)
   189. (0.00137) RY*( 1) H  23           s( 99.61%)p 0.00(  0.39%)
                                            0.0065  0.9980  0.0060  0.0322  0.0531
   190. (0.00008) RY*( 2) H  23           s(  0.06%)p99.99( 99.94%)
   191. (0.00006) RY*( 3) H  23           s(  0.01%)p 1.00( 99.99%)
   192. (0.00002) RY*( 4) H  23           s(  0.41%)p99.99( 99.59%)
   193. (0.00145) RY*( 1) H  24           s( 99.73%)p 0.00(  0.27%)
                                            0.0082  0.9986 -0.0131  0.0454  0.0218
   194. (0.00010) RY*( 2) H  24           s(  0.01%)p99.99( 99.99%)
                                            0.0033  0.0096 -0.5576  0.0249 -0.8297
   195. (0.00008) RY*( 3) H  24           s(  0.12%)p99.99( 99.88%)
   196. (0.00003) RY*( 4) H  24           s(  0.23%)p99.99( 99.77%)
   197. (0.00152) RY*( 1) H  25           s( 99.58%)p 0.00(  0.42%)
                                            0.0062  0.9979 -0.0145 -0.0453 -0.0436
   198. (0.00008) RY*( 2) H  25           s(  0.11%)p99.99( 99.89%)
   199. (0.00006) RY*( 3) H  25           s(  0.00%)p 1.00(100.00%)
   200. (0.00002) RY*( 4) H  25           s(  0.39%)p99.99( 99.61%)
   201. (0.00097) RY*( 1) H  26           s( 99.22%)p 0.01(  0.78%)
                                            0.0045  0.9961 -0.0624 -0.0599 -0.0171
   202. (0.00009) RY*( 2) H  26           s(  0.04%)p99.99( 99.96%)
   203. (0.00006) RY*( 3) H  26           s(  0.15%)p99.99( 99.85%)
   204. (0.00002) RY*( 4) H  26           s(  0.68%)p99.99( 99.32%)
   205. (0.00185) RY*( 1) H  27           s( 99.71%)p 0.00(  0.29%)
                                            0.0076  0.9985 -0.0193  0.0441  0.0235
   206. (0.00008) RY*( 2) H  27           s(  0.06%)p99.99( 99.94%)
   207. (0.00005) RY*( 3) H  27           s(  0.25%)p99.99( 99.75%)
   208. (0.00001) RY*( 4) H  27           s(  0.08%)p99.99( 99.92%)
   209. (0.00073) RY*( 1) H  28           s(  5.72%)p16.47( 94.28%)
                                            0.0005  0.2392  0.7595  0.1936  0.5731
   210. (0.00063) RY*( 2) H  28           s( 38.36%)p 1.61( 61.64%)
                                            0.0129  0.6192  0.1012  0.5289 -0.5713
   211. (0.00039) RY*( 3) H  28           s( 51.31%)p 0.95( 48.69%)
                                            0.0153  0.7161 -0.4719 -0.2900  0.4244
   212. (0.00001) RY*( 4) H  28           s(  5.08%)p18.69( 94.92%)
   213. (0.00104) RY*( 1) H  29           s( 99.44%)p 0.01(  0.56%)
                                            0.0051  0.9972  0.0266 -0.0695 -0.0065
   214. (0.00009) RY*( 2) H  29           s(  0.04%)p99.99( 99.96%)
   215. (0.00006) RY*( 3) H  29           s(  0.18%)p99.99( 99.82%)
   216. (0.00002) RY*( 4) H  29           s(  0.43%)p99.99( 99.57%)
   217. (0.00153) RY*( 1) H  30           s( 99.66%)p 0.00(  0.34%)
                                            0.0055  0.9983  0.0048 -0.0476 -0.0332
   218. (0.00008) RY*( 2) H  30           s(  0.06%)p99.99( 99.94%)
   219. (0.00006) RY*( 3) H  30           s(  0.05%)p99.99( 99.95%)
   220. (0.00002) RY*( 4) H  30           s(  0.32%)p99.99( 99.68%)
   221. (0.00105) RY*( 1) H  31           s( 98.89%)p 0.01(  1.11%)
                                            0.0037  0.9944  0.0627  0.0847  0.0050
   222. (0.00010) RY*( 2) H  31           s(  0.43%)p99.99( 99.57%)
   223. (0.00009) RY*( 3) H  31           s(  0.10%)p99.99( 99.90%)
   224. (0.00002) RY*( 4) H  31           s(  0.66%)p99.99( 99.34%)
   225. (0.00050) RY*( 1) H  32           s( 97.82%)p 0.02(  2.18%)
                                            0.0047  0.9890 -0.1460 -0.0017 -0.0222
   226. (0.00009) RY*( 2) H  32           s(  0.00%)p 1.00(100.00%)
   227. (0.00006) RY*( 3) H  32           s(  0.01%)p 1.00( 99.99%)
   228. (0.00002) RY*( 4) H  32           s(  2.27%)p43.11( 97.73%)
   229. (0.00078) RY*( 1) H  33           s( 98.45%)p 0.02(  1.55%)
                                            0.0047  0.9922 -0.0079  0.0633  0.1067
   230. (0.00008) RY*( 2) H  33           s(  0.05%)p99.99( 99.95%)
   231. (0.00008) RY*( 3) H  33           s(  0.13%)p99.99( 99.87%)
   232. (0.00002) RY*( 4) H  33           s(  1.46%)p67.71( 98.54%)
   233. (0.00324) BD*( 1) C   1 - C   2  
                ( 51.06%)   0.7146* C   1 s( 29.61%)p 2.38( 70.34%)d 0.00(  0.05%)
                                            0.0004  0.5441  0.0066 -0.3315  0.0096
                                           -0.7331 -0.0092  0.2364  0.0084  0.0138
                                           -0.0041 -0.0089 -0.0110 -0.0085
                ( 48.94%)  -0.6996* C   2 s( 28.18%)p 2.55( 71.77%)d 0.00(  0.05%)
                                            0.0002  0.5307  0.0142  0.3361  0.0155
                                            0.7403 -0.0010 -0.2374  0.0069  0.0119
                                           -0.0035 -0.0096 -0.0122 -0.0079
   234. (0.00417) BD*( 1) C   1 - H  12  
                ( 38.78%)   0.6227* C   1 s( 23.32%)p 3.29( 76.64%)d 0.00(  0.04%)
                                            0.0000  0.4829 -0.0041  0.0135  0.0113
                                            0.0708  0.0146 -0.8723  0.0023  0.0001
                                            0.0006 -0.0017  0.0002  0.0205
                ( 61.22%)  -0.7825* H  12 s( 99.92%)p 0.00(  0.08%)
                                            0.9996 -0.0019 -0.0028 -0.0048  0.0285
   235. (0.00417) BD*( 1) C   1 - H  13  
                ( 38.92%)   0.6239* C   1 s( 23.20%)p 3.31( 76.76%)d 0.00(  0.04%)
                                           -0.0000 -0.4817  0.0043  0.4683 -0.0143
                                           -0.6703 -0.0108 -0.3140  0.0051  0.0147
                                            0.0069 -0.0099  0.0041  0.0063
                ( 61.08%)  -0.7815* H  13 s( 99.92%)p 0.00(  0.08%)
                                           -0.9996  0.0021 -0.0132  0.0234  0.0096
   236. (0.00243) BD*( 1) C   1 - H  14  
                ( 38.23%)   0.6183* C   1 s( 23.84%)p 3.19( 76.12%)d 0.00(  0.04%)
                                           -0.0000 -0.4882 -0.0037 -0.8184  0.0051
                                           -0.0853 -0.0107 -0.2898  0.0077 -0.0026
                                           -0.0114 -0.0014 -0.0155  0.0064
                ( 61.77%)  -0.7860* H  14 s( 99.91%)p 0.00(  0.09%)
                                           -0.9996  0.0009  0.0281  0.0036  0.0090
   237. (0.00755) BD*( 1) C   2 - C   3  
                ( 50.94%)   0.7137* C   2 s( 27.99%)p 2.57( 71.96%)d 0.00(  0.05%)
                                            0.0003  0.5290  0.0066 -0.7974 -0.0040
                                           -0.1037  0.0014 -0.2702 -0.0033  0.0044
                                            0.0122  0.0016  0.0170 -0.0080
                ( 49.06%)  -0.7005* C   3 s( 28.69%)p 2.48( 71.27%)d 0.00(  0.05%)
                                            0.0003  0.5355  0.0103  0.7937 -0.0026
                                            0.1025  0.0005  0.2686 -0.0012  0.0040
                                            0.0118  0.0016  0.0161 -0.0076
   238. (0.00849) BD*( 1) C   2 - H  15  
                ( 38.33%)   0.6191* C   2 s( 21.98%)p 3.55( 77.98%)d 0.00(  0.04%)
                                           -0.0001  0.4687 -0.0084  0.4999  0.0067
                                           -0.6607  0.0061 -0.3052  0.0137 -0.0148
                                           -0.0070  0.0105 -0.0056 -0.0061
                ( 61.67%)  -0.7853* H  15 s( 99.91%)p 0.00(  0.09%)
                                            0.9995 -0.0043 -0.0189  0.0213  0.0084
   239. (0.00852) BD*( 1) C   2 - H  16  
                ( 38.47%)   0.6202* C   2 s( 21.86%)p 3.57( 78.10%)d 0.00(  0.04%)
                                            0.0001 -0.4674  0.0086 -0.0191 -0.0145
                                            0.0611  0.0047 -0.8813  0.0057 -0.0001
                                            0.0004  0.0021  0.0002 -0.0211
                ( 61.53%)  -0.7844* H  16 s( 99.91%)p 0.00(  0.09%)
                                           -0.9996  0.0046  0.0024 -0.0031  0.0293
   240. (0.00784) BD*( 1) C   3 - C   4  
                ( 50.12%)   0.7080* C   3 s( 28.01%)p 2.57( 71.94%)d 0.00(  0.05%)
                                            0.0003  0.5291  0.0097 -0.3423  0.0044
                                           -0.7385 -0.0014  0.2385  0.0010  0.0139
                                           -0.0042 -0.0094 -0.0118 -0.0087
                ( 49.88%)  -0.7063* C   4 s( 28.31%)p 2.53( 71.64%)d 0.00(  0.05%)
                                            0.0003  0.5320  0.0051  0.3266  0.0060
                                            0.7433  0.0022 -0.2390 -0.0029  0.0123
                                           -0.0041 -0.0101 -0.0120 -0.0083
   241. (0.00912) BD*( 1) C   3 - H  17  
                ( 38.87%)   0.6235* C   3 s( 21.77%)p 3.59( 78.18%)d 0.00(  0.05%)
                                            0.0001 -0.4665  0.0073  0.5017 -0.0027
                                           -0.6633 -0.0046 -0.3000  0.0109  0.0153
                                            0.0075 -0.0098  0.0043  0.0068
                ( 61.13%)  -0.7818* H  17 s( 99.92%)p 0.00(  0.08%)
                                           -0.9996  0.0047 -0.0157  0.0223  0.0087
   242. (0.00913) BD*( 1) C   3 - H  18  
                ( 38.39%)   0.6196* C   3 s( 21.56%)p 3.64( 78.40%)d 0.00(  0.04%)
                                           -0.0002  0.4643 -0.0074 -0.0214 -0.0032
                                            0.0570  0.0102 -0.8833  0.0025  0.0002
                                            0.0014 -0.0014 -0.0002  0.0210
                ( 61.61%)  -0.7849* H  18 s( 99.91%)p 0.00(  0.09%)
                                            0.9996 -0.0050 -0.0002 -0.0039  0.0292
   243. (0.00633) BD*( 1) C   4 - C   5  
                ( 50.64%)   0.7116* C   4 s( 28.04%)p 2.56( 71.91%)d 0.00(  0.05%)
                                            0.0003  0.5294  0.0105 -0.7864  0.0019
                                           -0.1264 -0.0245 -0.2899 -0.0020  0.0049
                                            0.0131  0.0017  0.0170 -0.0075
                ( 49.36%)  -0.7026* C   5 s( 28.71%)p 2.48( 71.24%)d 0.00(  0.05%)
                                            0.0003  0.5357  0.0082  0.7781  0.0036
                                            0.1463 -0.0240  0.2915 -0.0027  0.0069
                                            0.0123  0.0025  0.0155 -0.0072
   244. (0.00699) BD*( 1) C   4 - H  19  
                ( 37.70%)   0.6140* C   4 s( 21.96%)p 3.55( 78.00%)d 0.00(  0.04%)
                                           -0.0001  0.4686 -0.0028  0.5231 -0.0071
                                           -0.6545 -0.0011 -0.2786  0.0157 -0.0152
                                           -0.0072  0.0093 -0.0036 -0.0064
                ( 62.30%)  -0.7893* H  19 s( 99.91%)p 0.00(  0.09%)
                                            0.9996 -0.0039 -0.0175  0.0228  0.0074
   245. (0.00874) BD*( 1) C   4 - H  20  
                ( 38.28%)   0.6187* C   4 s( 21.67%)p 3.61( 78.29%)d 0.00(  0.04%)
                                            0.0002 -0.4654  0.0084  0.0046 -0.0102
                                            0.0468  0.0160 -0.8833  0.0034  0.0001
                                            0.0013  0.0011 -0.0002 -0.0207
                ( 61.72%)  -0.7856* H  20 s( 99.91%)p 0.00(  0.09%)
                                           -0.9996  0.0048  0.0018 -0.0036  0.0291
   246. (0.00796) BD*( 1) C   5 - C   6  
                ( 50.78%)   0.7126* C   5 s( 27.81%)p 2.59( 72.15%)d 0.00(  0.04%)
                                            0.0003  0.5273  0.0065 -0.5782 -0.0045
                                            0.5441  0.0006  0.3017  0.0038 -0.0152
                                           -0.0092  0.0082  0.0011 -0.0068
                ( 49.22%)  -0.7016* C   6 s( 28.59%)p 2.50( 71.37%)d 0.00(  0.04%)
                                            0.0003  0.5346  0.0081  0.5803 -0.0062
                                           -0.5355  0.0020 -0.3003  0.0014 -0.0143
                                           -0.0086  0.0088  0.0002 -0.0061
   247. (0.00708) BD*( 1) C   5 - H  21  
                ( 38.15%)   0.6177* C   5 s( 21.82%)p 3.58( 78.13%)d 0.00(  0.05%)
                                           -0.0001  0.4671 -0.0020 -0.2433  0.0103
                                           -0.8244  0.0000  0.2051 -0.0146  0.0108
                                           -0.0029 -0.0088 -0.0148 -0.0088
                ( 61.85%)  -0.7864* H  21 s( 99.90%)p 0.00(  0.10%)
                                            0.9995 -0.0019  0.0052  0.0299 -0.0058
   248. (0.00874) BD*( 1) C   5 - H  22  
                ( 38.18%)   0.6179* C   5 s( 21.63%)p 3.62( 78.32%)d 0.00(  0.04%)
                                           -0.0001  0.4650 -0.0085  0.0026  0.0008
                                            0.0426 -0.0180 -0.8838  0.0025  0.0006
                                           -0.0002 -0.0022 -0.0003  0.0210
                ( 61.82%)  -0.7863* H  22 s( 99.91%)p 0.00(  0.09%)
                                            0.9995 -0.0049 -0.0003  0.0008  0.0296
   249. (0.00641) BD*( 1) C   6 - C   7  
                ( 50.61%)   0.7114* C   6 s( 27.61%)p 2.62( 72.34%)d 0.00(  0.05%)
                                            0.0003  0.5253  0.0110 -0.7865  0.0020
                                           -0.1754 -0.0058 -0.2720 -0.0020  0.0079
                                            0.0118  0.0026  0.0163 -0.0083
                ( 49.39%)  -0.7028* C   7 s( 28.73%)p 2.48( 71.23%)d 0.00(  0.05%)
                                            0.0003  0.5359  0.0086  0.7787 -0.0030
                                            0.1689 -0.0049  0.2782  0.0003  0.0076
                                            0.0126  0.0034  0.0140 -0.0071
   250. (0.00880) BD*( 1) C   6 - H  23  
                ( 38.38%)   0.6195* C   6 s( 21.52%)p 3.64( 78.44%)d 0.00(  0.04%)
                                            0.0002 -0.4638  0.0083 -0.0087 -0.0067
                                            0.0244 -0.0089 -0.8852  0.0008 -0.0005
                                            0.0014  0.0011 -0.0001 -0.0209
                ( 61.62%)  -0.7850* H  23 s( 99.91%)p 0.00(  0.09%)
                                           -0.9996  0.0049  0.0026 -0.0001  0.0293
   251. (0.00871) BD*( 1) C   6 - H  24  
                ( 38.10%)   0.6173* C   6 s( 22.31%)p 3.48( 77.65%)d 0.00(  0.05%)
                                            0.0001 -0.4723  0.0063 -0.2094 -0.0024
                                           -0.8253 -0.0031  0.2267 -0.0104 -0.0071
                                            0.0021  0.0097  0.0157  0.0084
                ( 61.90%)  -0.7867* H  24 s( 99.91%)p 0.00(  0.09%)
                                           -0.9995  0.0072  0.0063  0.0286 -0.0073
   252. (0.01166) BD*( 1) C   7 - C   8  
                ( 51.28%)   0.7161* C   7 s( 27.40%)p 2.65( 72.55%)d 0.00(  0.05%)
                                            0.0004  0.5233  0.0137 -0.5790 -0.0014
                                            0.5627  0.0023  0.2713  0.0030 -0.0176
                                           -0.0082  0.0087 -0.0007 -0.0079
                ( 48.72%)  -0.6980* C   8 s( 29.38%)p 2.40( 70.58%)d 0.00(  0.04%)
                                            0.0001  0.5420  0.0059  0.5853 -0.0118
                                           -0.5394  0.0089 -0.2684  0.0029 -0.0159
                                           -0.0083  0.0079  0.0032 -0.0060
   253. (0.00870) BD*( 1) C   7 - H  25  
                ( 37.67%)   0.6137* C   7 s( 21.82%)p 3.58( 78.14%)d 0.00(  0.04%)
                                           -0.0002  0.4670 -0.0087 -0.0032  0.0004
                                           -0.0109 -0.0154 -0.8837  0.0038 -0.0001
                                            0.0014 -0.0016 -0.0006  0.0202
                ( 62.33%)  -0.7895* H  25 s( 99.91%)p 0.00(  0.09%)
                                            0.9995 -0.0048 -0.0001  0.0017  0.0297
   254. (0.00668) BD*( 1) C   7 - H  26  
                ( 37.67%)   0.6138* C   7 s( 22.08%)p 3.53( 77.88%)d 0.00(  0.04%)
                                           -0.0002  0.4698 -0.0068 -0.2403  0.0041
                                           -0.8085 -0.0024  0.2591 -0.0148  0.0099
                                           -0.0042 -0.0107 -0.0119 -0.0067
                ( 62.33%)  -0.7895* H  26 s( 99.91%)p 0.00(  0.09%)
                                            0.9995 -0.0024  0.0072  0.0283 -0.0067
   255. (0.01929) BD*( 1) C   8 - O   9  
                ( 69.91%)   0.8361* C   8 s( 18.41%)p 4.42( 81.28%)d 0.02(  0.32%)
                                            0.0001 -0.4281 -0.0284 -0.2129 -0.0197
                                           -0.8168 -0.0367  0.3137  0.0108 -0.0201
                                            0.0070  0.0307  0.0380  0.0181
                ( 30.09%)  -0.5486* O   9 s( 33.81%)p 1.96( 66.13%)d 0.00(  0.06%)
                                            0.0001 -0.5815  0.0029  0.2195 -0.0046
                                            0.7143 -0.0022 -0.3207  0.0025 -0.0133
                                            0.0101  0.0162  0.0072  0.0024
   256. (0.01550) BD*( 1) C   8 - C  10  
                ( 49.27%)   0.7020* C   8 s( 29.56%)p 2.38( 70.37%)d 0.00(  0.07%)
                                           -0.0003 -0.5437 -0.0043  0.7809 -0.0048
                                            0.1767  0.0047  0.2503 -0.0036 -0.0075
                                           -0.0134 -0.0031 -0.0196  0.0094
                ( 50.73%)  -0.7122* C  10 s( 27.35%)p 2.65( 72.57%)d 0.00(  0.08%)
                                           -0.0003 -0.5229 -0.0083 -0.7846 -0.0084
                                           -0.2280 -0.0069 -0.2410 -0.0052 -0.0132
                                           -0.0125 -0.0041 -0.0177  0.0109
   257. (0.01724) BD*( 1) C   8 - H  27  
                ( 38.43%)   0.6199* C   8 s( 22.73%)p 3.40( 77.22%)d 0.00(  0.06%)
                                            0.0002 -0.4763  0.0185 -0.0331 -0.0019
                                           -0.0789 -0.0004 -0.8745  0.0023  0.0010
                                           -0.0015 -0.0045 -0.0007 -0.0238
                ( 61.57%)  -0.7847* H  27 s( 99.90%)p 0.00(  0.10%)
                                           -0.9995  0.0069 -0.0005 -0.0008  0.0324
   258. (0.00342) BD*( 1) O   9 - H  28  
                ( 24.58%)   0.4958* O   9 s( 20.25%)p 3.93( 79.66%)d 0.00(  0.08%)
                                           -0.0002 -0.4496 -0.0187  0.4694  0.0031
                                           -0.6696 -0.0356 -0.3559  0.0001  0.0168
                                            0.0164 -0.0157 -0.0059  0.0001
                ( 75.42%)  -0.8685* H  28 s( 99.53%)p 0.00(  0.47%)
                                           -0.9976  0.0049 -0.0342  0.0533  0.0261
   259. (0.00358) BD*( 1) C  10 - C  11  
                ( 48.17%)   0.6941* C  10 s( 28.16%)p 2.55( 71.80%)d 0.00(  0.04%)
                                           -0.0002 -0.5305 -0.0113  0.5901  0.0152
                                           -0.5560  0.0114 -0.2455  0.0070  0.0142
                                            0.0069 -0.0088  0.0023  0.0074
                ( 51.83%)  -0.7199* C  11 s( 28.93%)p 2.45( 71.02%)d 0.00(  0.05%)
                                           -0.0003 -0.5378 -0.0063 -0.5917  0.0073
                                            0.5495  0.0158  0.2402  0.0096  0.0166
                                            0.0074 -0.0065 -0.0029  0.0086
   260. (0.00684) BD*( 1) C  10 - H  29  
                ( 37.10%)   0.6091* C  10 s( 22.43%)p 3.46( 77.53%)d 0.00(  0.04%)
                                           -0.0002  0.4736 -0.0065 -0.1855 -0.0114
                                           -0.7947  0.0010  0.3301 -0.0144  0.0036
                                           -0.0011 -0.0137 -0.0135 -0.0043
                ( 62.90%)  -0.7931* H  29 s( 99.91%)p 0.00(  0.09%)
                                            0.9995 -0.0035  0.0083  0.0277 -0.0093
   261. (0.00834) BD*( 1) C  10 - H  30  
                ( 37.35%)   0.6111* C  10 s( 22.06%)p 3.53( 77.90%)d 0.00(  0.04%)
                                           -0.0002  0.4696 -0.0085 -0.0191 -0.0143
                                           -0.0806 -0.0112 -0.8785  0.0061  0.0006
                                           -0.0028  0.0019 -0.0003  0.0201
                ( 62.65%)  -0.7915* H  30 s( 99.91%)p 0.00(  0.09%)
                                            0.9995 -0.0043  0.0020  0.0039  0.0299
   262. (0.00415) BD*( 1) C  11 - H  31  
                ( 39.28%)   0.6267* C  11 s( 23.18%)p 3.31( 76.78%)d 0.00(  0.04%)
                                           -0.0000 -0.4814  0.0058 -0.1520  0.0253
                                           -0.7879 -0.0058  0.3509 -0.0024 -0.0075
                                            0.0032  0.0131  0.0130  0.0054
                ( 60.72%)  -0.7793* H  31 s( 99.92%)p 0.00(  0.08%)
                                           -0.9996  0.0017 -0.0019  0.0260 -0.0122
   263. (0.00242) BD*( 1) C  11 - H  32  
                ( 37.29%)   0.6106* C  11 s( 24.46%)p 3.09( 75.50%)d 0.00(  0.04%)
                                            0.0000  0.4945  0.0066 -0.7909  0.0041
                                           -0.2599  0.0142 -0.2483  0.0086  0.0098
                                            0.0095  0.0031  0.0118 -0.0068
                ( 62.71%)  -0.7919* H  32 s( 99.91%)p 0.00(  0.09%)
                                            0.9995 -0.0004  0.0282  0.0074  0.0073
   264. (0.00397) BD*( 1) C  11 - H  33  
                ( 38.61%)   0.6214* C  11 s( 23.39%)p 3.27( 76.57%)d 0.00(  0.04%)
                                            0.0000 -0.4836  0.0057  0.0011  0.0214
                                           -0.0916 -0.0078 -0.8699  0.0010 -0.0004
                                           -0.0021 -0.0034 -0.0001 -0.0200
                ( 61.39%)  -0.7835* H  33 s( 99.91%)p 0.00(  0.09%)
                                           -0.9996  0.0014 -0.0052  0.0039  0.0287


 NHO Directionality and "Bond Bending" (deviations from line of nuclear centers)

         [Thresholds for printing:  angular deviation  >  1.0 degree]
                                    hybrid p-character > 25.0%
                                    orbital occupancy  >  0.10e

                                Line of Centers        Hybrid 1              Hybrid 2
                                ---------------  -------------------   ------------------
                NBO               Theta   Phi    Theta   Phi    Dev    Theta   Phi    Dev
 ========================================================================================
     1. BD (   1) C   1 - C   2    73.8  245.5    73.2  246.6   1.2    105.7   64.6   1.0
    19. BD (   1) C   6 - H  24   105.0   76.6   104.2   75.7   1.2      --     --    --
    20. BD (   1) C   7 - C   8    71.9  136.1     --     --    --     108.8  317.2   1.3
    21. BD (   1) C   7 - H  25   179.3  210.6   178.3  264.1   1.4      --     --    --
    22. BD (   1) C   7 - H  26    72.9  253.1    73.9  253.8   1.1      --     --    --
    23. BD (   1) C   8 - O   9   111.8   73.6   110.1   74.8   2.0     66.8  253.2   1.4
    24. BD (   1) C   8 - C  10   106.2  195.3   107.2  193.2   2.3     73.4   16.5   1.2
    25. BD (   1) C   8 - H  27     2.3   50.2     5.7   66.2   3.5      --     --    --
    26. BD (   1) O   9 - H  28    63.8  128.3    67.3  123.8   5.4      --     --    --
    27. BD (   1) C  10 - C  11    73.2  137.0    73.7  138.0   1.1    107.1  316.0   1.0
    28. BD (   1) C  10 - H  29    68.0  257.1    68.9  256.1   1.3      --     --    --
    29. BD (   1) C  10 - H  30   174.7  263.1   173.6  250.0   1.7      --     --    --
    44. LP (   1) O   9             --     --    140.8   20.2   --       --     --    --
    45. LP (   2) O   9             --     --     48.0    9.3   --       --     --    --


 Second Order Perturbation Theory Analysis of Fock Matrix in NBO Basis

     Threshold for printing:   0.25 kcal/mol
                                                                              E(2)  E(j)-E(i) F(i,j)
         Donor NBO (i)                     Acceptor NBO (j)                 kcal/mol   a.u.    a.u. 
 ===================================================================================================

 within unit  1
   1. BD (   1) C   1 - C   2        / 65. RY*(   2) C   3                    0.47    1.52    0.034
   1. BD (   1) C   1 - C   2        /236. BD*(   1) C   1 - H  14            0.25    1.06    0.021
   1. BD (   1) C   1 - C   2        /237. BD*(   1) C   2 - C   3            0.53    0.99    0.029
   1. BD (   1) C   1 - C   2        /238. BD*(   1) C   2 - H  15            0.30    1.05    0.023
   1. BD (   1) C   1 - C   2        /239. BD*(   1) C   2 - H  16            0.28    1.05    0.022
   1. BD (   1) C   1 - C   2        /240. BD*(   1) C   3 - C   4            1.19    0.98    0.043
   2. BD (   1) C   1 - H  12        /239. BD*(   1) C   2 - H  16            1.58    0.92    0.048
   3. BD (   1) C   1 - H  13        /238. BD*(   1) C   2 - H  15            1.58    0.93    0.048
   4. BD (   1) C   1 - H  14        /237. BD*(   1) C   2 - C   3            1.77    0.87    0.050
   5. BD (   1) C   2 - C   3        / 46. RY*(   1) C   1                    0.62    1.41    0.037
   5. BD (   1) C   2 - C   3        / 74. RY*(   2) C   4                    0.59    1.49    0.038
   5. BD (   1) C   2 - C   3        /233. BD*(   1) C   1 - C   2            0.44    1.01    0.027
   5. BD (   1) C   2 - C   3        /236. BD*(   1) C   1 - H  14            0.77    1.07    0.036
   5. BD (   1) C   2 - C   3        /240. BD*(   1) C   3 - C   4            0.62    0.99    0.031
   5. BD (   1) C   2 - C   3        /241. BD*(   1) C   3 - H  17            0.32    1.04    0.023
   5. BD (   1) C   2 - C   3        /242. BD*(   1) C   3 - H  18            0.31    1.04    0.023
   5. BD (   1) C   2 - C   3        /243. BD*(   1) C   4 - C   5            1.17    0.99    0.043
   6. BD (   1) C   2 - H  15        / 47. RY*(   2) C   1                    0.28    1.43    0.025
   6. BD (   1) C   2 - H  15        /235. BD*(   1) C   1 - H  13            1.54    0.93    0.048
   6. BD (   1) C   2 - H  15        /241. BD*(   1) C   3 - H  17            1.68    0.91    0.049
   7. BD (   1) C   2 - H  16        / 47. RY*(   2) C   1                    0.28    1.43    0.025
   7. BD (   1) C   2 - H  16        /234. BD*(   1) C   1 - H  12            1.55    0.93    0.048
   7. BD (   1) C   2 - H  16        /242. BD*(   1) C   3 - H  18            1.67    0.91    0.049
   8. BD (   1) C   3 - C   4        / 55. RY*(   1) C   2                    0.58    1.46    0.037
   8. BD (   1) C   3 - C   4        / 82. RY*(   1) C   5                    0.68    1.56    0.041
   8. BD (   1) C   3 - C   4        /233. BD*(   1) C   1 - C   2            0.99    1.02    0.040
   8. BD (   1) C   3 - C   4        /237. BD*(   1) C   2 - C   3            0.57    1.01    0.030
   8. BD (   1) C   3 - C   4        /241. BD*(   1) C   3 - H  17            0.30    1.05    0.022
   8. BD (   1) C   3 - C   4        /243. BD*(   1) C   4 - C   5            0.51    0.99    0.028
   8. BD (   1) C   3 - C   4        /244. BD*(   1) C   4 - H  19            0.30    1.05    0.022
   8. BD (   1) C   3 - C   4        /245. BD*(   1) C   4 - H  20            0.28    1.04    0.021
   8. BD (   1) C   3 - C   4        /247. BD*(   1) C   5 - H  21            0.77    1.03    0.036
   9. BD (   1) C   3 - H  17        / 56. RY*(   2) C   2                    0.25    1.49    0.025
   9. BD (   1) C   3 - H  17        / 73. RY*(   1) C   4                    0.27    1.44    0.025
   9. BD (   1) C   3 - H  17        /238. BD*(   1) C   2 - H  15            1.50    0.94    0.048
   9. BD (   1) C   3 - H  17        /244. BD*(   1) C   4 - H  19            1.49    0.93    0.047
  10. BD (   1) C   3 - H  18        / 56. RY*(   2) C   2                    0.30    1.48    0.027
  10. BD (   1) C   3 - H  18        /239. BD*(   1) C   2 - H  16            1.51    0.94    0.048
  10. BD (   1) C   3 - H  18        /245. BD*(   1) C   4 - H  20            1.60    0.92    0.048
  11. BD (   1) C   4 - C   5        / 64. RY*(   1) C   3                    0.30    1.45    0.027
  11. BD (   1) C   4 - C   5        / 93. RY*(   3) C   6                    0.34    1.52    0.029
  11. BD (   1) C   4 - C   5        /237. BD*(   1) C   2 - C   3            0.96    1.02    0.039
  11. BD (   1) C   4 - C   5        /240. BD*(   1) C   3 - C   4            0.54    1.01    0.030
  11. BD (   1) C   4 - C   5        /244. BD*(   1) C   4 - H  19            0.28    1.06    0.022
  11. BD (   1) C   4 - C   5        /245. BD*(   1) C   4 - H  20            0.25    1.05    0.021
  11. BD (   1) C   4 - C   5        /246. BD*(   1) C   5 - C   6            0.60    0.99    0.031
  11. BD (   1) C   4 - C   5        /247. BD*(   1) C   5 - H  21            0.32    1.04    0.023
  11. BD (   1) C   4 - C   5        /248. BD*(   1) C   5 - H  22            0.29    1.04    0.022
  11. BD (   1) C   4 - C   5        /249. BD*(   1) C   6 - C   7            1.06    0.99    0.041
  12. BD (   1) C   4 - H  19        /241. BD*(   1) C   3 - H  17            1.68    0.92    0.050
  12. BD (   1) C   4 - H  19        /246. BD*(   1) C   5 - C   6            1.97    0.86    0.052
  13. BD (   1) C   4 - H  20        / 64. RY*(   1) C   3                    0.30    1.32    0.025
  13. BD (   1) C   4 - H  20        /242. BD*(   1) C   3 - H  18            1.60    0.92    0.049
  13. BD (   1) C   4 - H  20        /248. BD*(   1) C   5 - H  22            1.62    0.91    0.049
  14. BD (   1) C   5 - C   6        / 73. RY*(   1) C   4                    0.68    1.57    0.041
  14. BD (   1) C   5 - C   6        /102. RY*(   3) C   7                    0.56    1.49    0.037
  14. BD (   1) C   5 - C   6        /243. BD*(   1) C   4 - C   5            0.51    1.00    0.029
  14. BD (   1) C   5 - C   6        /244. BD*(   1) C   4 - H  19            0.72    1.07    0.035
  14. BD (   1) C   5 - C   6        /249. BD*(   1) C   6 - C   7            0.63    0.99    0.032
  14. BD (   1) C   5 - C   6        /250. BD*(   1) C   6 - H  23            0.32    1.03    0.023
  14. BD (   1) C   5 - C   6        /251. BD*(   1) C   6 - H  24            0.36    1.04    0.024
  14. BD (   1) C   5 - C   6        /252. BD*(   1) C   7 - C   8            1.20    0.97    0.043
  15. BD (   1) C   5 - H  21        / 75. RY*(   3) C   4                    0.26    1.38    0.024
  15. BD (   1) C   5 - H  21        /240. BD*(   1) C   3 - C   4            1.78    0.89    0.050
  15. BD (   1) C   5 - H  21        /251. BD*(   1) C   6 - H  24            1.66    0.93    0.050
  16. BD (   1) C   5 - H  22        /245. BD*(   1) C   4 - H  20            1.55    0.93    0.048
  16. BD (   1) C   5 - H  22        /250. BD*(   1) C   6 - H  23            1.64    0.91    0.049
  17. BD (   1) C   6 - C   7        / 83. RY*(   2) C   5                    0.57    1.48    0.037
  17. BD (   1) C   6 - C   7        /109. RY*(   1) C   8                    0.36    1.31    0.027
  17. BD (   1) C   6 - C   7        /243. BD*(   1) C   4 - C   5            1.05    1.02    0.041
  17. BD (   1) C   6 - C   7        /246. BD*(   1) C   5 - C   6            0.57    1.01    0.030
  17. BD (   1) C   6 - C   7        /251. BD*(   1) C   6 - H  24            0.30    1.06    0.023
  17. BD (   1) C   6 - C   7        /252. BD*(   1) C   7 - C   8            0.52    0.98    0.029
  17. BD (   1) C   6 - C   7        /253. BD*(   1) C   7 - H  25            0.33    1.05    0.024
  17. BD (   1) C   6 - C   7        /254. BD*(   1) C   7 - H  26            0.35    1.05    0.024
  17. BD (   1) C   6 - C   7        /256. BD*(   1) C   8 - C  10            1.08    0.96    0.041
  18. BD (   1) C   6 - H  23        /248. BD*(   1) C   5 - H  22            1.51    0.93    0.047
  18. BD (   1) C   6 - H  23        /253. BD*(   1) C   7 - H  25            1.62    0.92    0.049
  19. BD (   1) C   6 - H  24        / 82. RY*(   1) C   5                    0.30    1.47    0.027
  19. BD (   1) C   6 - H  24        /100. RY*(   1) C   7                    0.33    1.41    0.027
  19. BD (   1) C   6 - H  24        /247. BD*(   1) C   5 - H  21            1.43    0.94    0.046
  19. BD (   1) C   6 - H  24        /254. BD*(   1) C   7 - H  26            1.63    0.93    0.049
  20. BD (   1) C   7 - C   8        / 91. RY*(   1) C   6                    0.49    1.43    0.034
  20. BD (   1) C   7 - C   8        /119. RY*(   2) O   9                    0.48    1.99    0.039
  20. BD (   1) C   7 - C   8        /127. RY*(   1) C  10                    0.57    1.50    0.037
  20. BD (   1) C   7 - C   8        /246. BD*(   1) C   5 - C   6            0.95    1.03    0.040
  20. BD (   1) C   7 - C   8        /249. BD*(   1) C   6 - C   7            0.57    1.03    0.031
  20. BD (   1) C   7 - C   8        /254. BD*(   1) C   7 - H  26            0.26    1.07    0.021
  20. BD (   1) C   7 - C   8        /256. BD*(   1) C   8 - C  10            0.74    0.99    0.034
  20. BD (   1) C   7 - C   8        /257. BD*(   1) C   8 - H  27            0.35    1.03    0.024
  20. BD (   1) C   7 - C   8        /258. BD*(   1) O   9 - H  28            0.86    1.02    0.038
  20. BD (   1) C   7 - C   8        /259. BD*(   1) C  10 - C  11            1.08    1.02    0.042
  21. BD (   1) C   7 - H  25        /250. BD*(   1) C   6 - H  23            1.55    0.93    0.048
  21. BD (   1) C   7 - H  25        /255. BD*(   1) C   8 - O   9            0.38    0.72    0.021
  21. BD (   1) C   7 - H  25        /257. BD*(   1) C   8 - H  27            1.67    0.89    0.049
  22. BD (   1) C   7 - H  26        /251. BD*(   1) C   6 - H  24            1.48    0.94    0.047
  22. BD (   1) C   7 - H  26        /255. BD*(   1) C   8 - O   9            2.52    0.72    0.054
  23. BD (   1) C   8 - O   9        /254. BD*(   1) C   7 - H  26            0.69    1.34    0.039
  23. BD (   1) C   8 - O   9        /260. BD*(   1) C  10 - H  29            0.54    1.34    0.034
  24. BD (   1) C   8 - C  10        / 91. RY*(   1) C   6                    0.26    1.45    0.025
  24. BD (   1) C   8 - C  10        /101. RY*(   2) C   7                    0.74    1.45    0.042
  24. BD (   1) C   8 - C  10        /118. RY*(   1) O   9                    0.47    1.76    0.036
  24. BD (   1) C   8 - C  10        /136. RY*(   1) C  11                    0.65    1.40    0.038
  24. BD (   1) C   8 - C  10        /249. BD*(   1) C   6 - C   7            1.02    1.05    0.041
  24. BD (   1) C   8 - C  10        /252. BD*(   1) C   7 - C   8            0.89    1.03    0.038
  24. BD (   1) C   8 - C  10        /257. BD*(   1) C   8 - H  27            0.28    1.05    0.022
  24. BD (   1) C   8 - C  10        /259. BD*(   1) C  10 - C  11            0.44    1.04    0.027
  24. BD (   1) C   8 - C  10        /263. BD*(   1) C  11 - H  32            0.71    1.12    0.036
  25. BD (   1) C   8 - H  27        /100. RY*(   1) C   7                    0.34    1.46    0.028
  25. BD (   1) C   8 - H  27        /252. BD*(   1) C   7 - C   8            0.25    0.91    0.019
  25. BD (   1) C   8 - H  27        /253. BD*(   1) C   7 - H  25            1.47    0.97    0.048
  25. BD (   1) C   8 - H  27        /261. BD*(   1) C  10 - H  30            1.43    0.98    0.047
  26. BD (   1) O   9 - H  28        /100. RY*(   1) C   7                    0.31    1.71    0.029
  26. BD (   1) O   9 - H  28        /109. RY*(   1) C   8                    0.40    1.49    0.031
  26. BD (   1) O   9 - H  28        /112. RY*(   4) C   8                    0.30    2.72    0.036
  26. BD (   1) O   9 - H  28        /252. BD*(   1) C   7 - C   8            1.33    1.15    0.050
  27. BD (   1) C  10 - C  11        /111. RY*(   3) C   8                    0.29    1.54    0.027
  27. BD (   1) C  10 - C  11        /252. BD*(   1) C   7 - C   8            1.14    0.98    0.042
  27. BD (   1) C  10 - C  11        /256. BD*(   1) C   8 - C  10            0.42    0.96    0.026
  27. BD (   1) C  10 - C  11        /260. BD*(   1) C  10 - H  29            0.37    1.05    0.025
  27. BD (   1) C  10 - C  11        /261. BD*(   1) C  10 - H  30            0.33    1.05    0.024
  27. BD (   1) C  10 - C  11        /263. BD*(   1) C  11 - H  32            0.26    1.08    0.021
  28. BD (   1) C  10 - H  29        /111. RY*(   3) C   8                    0.27    1.43    0.025
  28. BD (   1) C  10 - H  29        /137. RY*(   2) C  11                    0.30    1.40    0.026
  28. BD (   1) C  10 - H  29        /255. BD*(   1) C   8 - O   9            2.97    0.73    0.059
  28. BD (   1) C  10 - H  29        /262. BD*(   1) C  11 - H  31            1.53    0.94    0.048
  29. BD (   1) C  10 - H  30        /109. RY*(   1) C   8                    0.26    1.20    0.022
  29. BD (   1) C  10 - H  30        /137. RY*(   2) C  11                    0.30    1.39    0.026
  29. BD (   1) C  10 - H  30        /257. BD*(   1) C   8 - H  27            1.66    0.90    0.049
  29. BD (   1) C  10 - H  30        /264. BD*(   1) C  11 - H  33            1.52    0.94    0.048
  30. BD (   1) C  11 - H  31        /260. BD*(   1) C  10 - H  29            1.56    0.93    0.048
  31. BD (   1) C  11 - H  32        /256. BD*(   1) C   8 - C  10            1.88    0.84    0.050
  32. BD (   1) C  11 - H  33        /261. BD*(   1) C  10 - H  30            1.55    0.92    0.048
  33. CR (   1) C   1                / 55. RY*(   1) C   2                    0.27   10.91    0.069
  33. CR (   1) C   1                /145. RY*(   1) H  12                    0.34   10.50    0.076
  33. CR (   1) C   1                /149. RY*(   1) H  13                    0.33   10.50    0.074
  33. CR (   1) C   1                /153. RY*(   1) H  14                    0.37   10.50    0.079
  34. CR (   1) C   2                / 48. RY*(   3) C   1                    0.64   10.61    0.104
  34. CR (   1) C   2                / 64. RY*(   1) C   3                    0.29   10.90    0.071
  34. CR (   1) C   2                / 67. RY*(   4) C   3                    0.27   10.81    0.068
  34. CR (   1) C   2                /157. RY*(   1) H  15                    0.33   10.47    0.075
  34. CR (   1) C   2                /161. RY*(   1) H  16                    0.33   10.47    0.074
  35. CR (   1) C   3                / 58. RY*(   4) C   2                    0.41   10.99    0.085
  35. CR (   1) C   3                / 75. RY*(   3) C   4                    0.36   10.95    0.079
  35. CR (   1) C   3                /165. RY*(   1) H  17                    0.34   10.52    0.075
  35. CR (   1) C   3                /169. RY*(   1) H  18                    0.33   10.48    0.074
  36. CR (   1) C   4                / 64. RY*(   1) C   3                    0.26   10.92    0.067
  36. CR (   1) C   4                / 67. RY*(   4) C   3                    0.35   10.83    0.078
  36. CR (   1) C   4                /173. RY*(   1) H  19                    0.32   10.48    0.073
  36. CR (   1) C   4                /177. RY*(   1) H  20                    0.32   10.49    0.073
  37. CR (   1) C   5                / 91. RY*(   1) C   6                    0.36   10.86    0.079
  37. CR (   1) C   5                /181. RY*(   1) H  21                    0.35   10.48    0.077
  37. CR (   1) C   5                /185. RY*(   1) H  22                    0.33   10.49    0.074
  38. CR (   1) C   6                / 84. RY*(   3) C   5                    0.32   11.03    0.075
  38. CR (   1) C   6                /101. RY*(   2) C   7                    0.30   10.87    0.072
  38. CR (   1) C   6                /189. RY*(   1) H  23                    0.32   10.49    0.074
  38. CR (   1) C   6                /193. RY*(   1) H  24                    0.40   10.53    0.081
  39. CR (   1) C   7                / 91. RY*(   1) C   6                    0.28   10.88    0.070
  39. CR (   1) C   7                /111. RY*(   3) C   8                    0.27   11.01    0.069
  39. CR (   1) C   7                /197. RY*(   1) H  25                    0.35   10.49    0.076
  39. CR (   1) C   7                /201. RY*(   1) H  26                    0.34   10.50    0.076
  40. CR (   1) C   8                /103. RY*(   4) C   7                    0.28   11.10    0.070
  40. CR (   1) C   8                /130. RY*(   4) C  10                    0.45   11.08    0.090
  40. CR (   1) C   8                /205. RY*(   1) H  27                    0.37   10.53    0.079
  40. CR (   1) C   8                /255. BD*(   1) C   8 - O   9            0.65   10.40    0.105
  41. CR (   1) O   9                /109. RY*(   1) C   8                    0.85   19.75    0.163
  41. CR (   1) O   9                /111. RY*(   3) C   8                    0.46   19.97    0.121
  42. CR (   1) C  10                /109. RY*(   1) C   8                    0.38   10.80    0.081
  42. CR (   1) C  10                /138. RY*(   3) C  11                    0.63   10.62    0.103
  42. CR (   1) C  10                /213. RY*(   1) H  29                    0.36   10.49    0.077
  42. CR (   1) C  10                /217. RY*(   1) H  30                    0.35   10.49    0.077
  43. CR (   1) C  11                /129. RY*(   3) C  10                    0.26   11.19    0.068
  43. CR (   1) C  11                /221. RY*(   1) H  31                    0.33   10.50    0.074
  43. CR (   1) C  11                /225. RY*(   1) H  32                    0.40   10.51    0.082
  43. CR (   1) C  11                /229. RY*(   1) H  33                    0.35   10.50    0.076
  44. LP (   1) O   9                /109. RY*(   1) C   8                    0.91    1.36    0.044
  44. LP (   1) O   9                /210. RY*(   2) H  28                    0.32    1.88    0.031
  44. LP (   1) O   9                /252. BD*(   1) C   7 - C   8            0.33    1.03    0.023
  44. LP (   1) O   9                /256. BD*(   1) C   8 - C  10            0.33    1.01    0.023
  44. LP (   1) O   9                /257. BD*(   1) C   8 - H  27            1.02    1.06    0.042
  45. LP (   2) O   9                /111. RY*(   3) C   8                    0.33    1.34    0.027
  45. LP (   2) O   9                /209. RY*(   1) H  28                    0.93    1.96    0.054
  45. LP (   2) O   9                /256. BD*(   1) C   8 - C  10            3.08    0.76    0.061
  45. LP (   2) O   9                /257. BD*(   1) C   8 - H  27            1.96    0.81    0.050
  45. LP (   2) O   9                /260. BD*(   1) C  10 - H  29            0.34    0.85    0.022


 Natural Bond Orbitals (Summary):

                                                            Principal Delocalizations
           NBO                        Occupancy    Energy   (geminal,vicinal,remote)
 ====================================================================================
 Molecular unit  1  (C10H22O)
     1. BD (   1) C   1 - C   2          0.99401    -0.70813  240(v),237(g),65(v),238(g)
                                                    239(g),236(g)
     2. BD (   1) C   1 - H  12          0.99441    -0.58655  239(v)
     3. BD (   1) C   1 - H  13          0.99445    -0.58621  238(v)
     4. BD (   1) C   1 - H  14          0.99394    -0.58989  237(v)
     5. BD (   1) C   2 - C   3          0.99061    -0.71654  243(v),236(v),240(g),46(v)
                                                    74(v),233(g),241(g),242(g)
     6. BD (   1) C   2 - H  15          0.98875    -0.58744  241(v),235(v),47(v)
     7. BD (   1) C   2 - H  16          0.98887    -0.58809  242(v),234(v),47(v)
     8. BD (   1) C   3 - C   4          0.99073    -0.72342  233(v),247(v),82(v),55(v)
                                                    237(g),243(g),241(g),244(g)
                                                    245(g)
     9. BD (   1) C   3 - H  17          0.98902    -0.60243  238(v),244(v),73(v),56(v)
    10. BD (   1) C   3 - H  18          0.98904    -0.59768  245(v),239(v),56(v)
    11. BD (   1) C   4 - C   5          0.99058    -0.73240  249(v),237(v),246(g),240(g)
                                                    93(v),247(g),64(v),248(g)
                                                    244(g)
    12. BD (   1) C   4 - H  19          0.98828    -0.59900  246(v),241(v)
    13. BD (   1) C   4 - H  20          0.98876    -0.60040  248(v),242(v),64(v)
    14. BD (   1) C   5 - C   6          0.99010    -0.73470  252(v),244(v),73(v),249(g)
                                                    102(v),243(g),251(g),250(g)
    15. BD (   1) C   5 - H  21          0.98938    -0.62078  240(v),251(v),75(v)
    16. BD (   1) C   5 - H  22          0.98898    -0.61142  250(v),245(v)
    17. BD (   1) C   6 - C   7          0.98999    -0.75123  256(v),243(v),246(g),83(v)
                                                    252(g),109(v),254(g),253(g)
                                                    251(g)
    18. BD (   1) C   6 - H  23          0.98897    -0.62003  253(v),248(v)
    19. BD (   1) C   6 - H  24          0.98863    -0.62838  254(v),247(v),100(v),82(v)
    20. BD (   1) C   7 - C   8          0.98749    -0.77536  259(v),246(v),258(v),256(g)
                                                    249(g),127(v),91(v),119(v)
                                                    257(g),254(g)
    21. BD (   1) C   7 - H  25          0.98743    -0.62824  257(v),250(v),255(v)
    22. BD (   1) C   7 - H  26          0.98600    -0.63257  255(v),251(v)
    23. BD (   1) C   8 - O   9          0.99658    -1.04466  254(v),260(v)
    24. BD (   1) C   8 - C  10          0.99071    -0.79436  249(v),252(g),101(v),263(v)
                                                    136(v),118(v),259(g),257(g)
                                                    91(r)
    25. BD (   1) C   8 - H  27          0.98919    -0.67729  253(v),261(v),100(v),252(g)
    26. BD (   1) O   9 - H  28          0.99482    -0.92176  252(v),109(v),100(r),112(v)
    27. BD (   1) C  10 - C  11          0.99385    -0.75268  252(v),256(g),260(g),261(g)
                                                    111(v),263(g)
    28. BD (   1) C  10 - H  29          0.98520    -0.63903  255(v),262(v),137(v),111(v)
    29. BD (   1) C  10 - H  30          0.98822    -0.63659  257(v),264(v),137(v),109(v)
    30. BD (   1) C  11 - H  31          0.99400    -0.63029  260(v)
    31. BD (   1) C  11 - H  32          0.99282    -0.62537  256(v)
    32. BD (   1) C  11 - H  33          0.99452    -0.62606  261(v)
    33. CR (   1) C   1                  0.99962   -10.17466  153(v),145(v),149(v),55(v)
    34. CR (   1) C   2                  0.99956   -10.18477  48(v),157(v),161(v),64(v)
                                                    67(v)
    35. CR (   1) C   3                  0.99955   -10.19164  58(v),75(v),165(v),169(v)
    36. CR (   1) C   4                  0.99955   -10.19792  67(v),173(v),177(v),64(v)
    37. CR (   1) C   5                  0.99955   -10.20865  91(v),181(v),185(v)
    38. CR (   1) C   6                  0.99955   -10.21265  193(v),189(v),84(v),101(v)
    39. CR (   1) C   7                  0.99954   -10.22039  197(v),201(v),91(v),111(v)
    40. CR (   1) C   8                  0.99943   -10.31411  255(g),130(v),205(v),103(v)
    41. CR (   1) O   9                  0.99987   -19.18597  109(v),111(v)
    42. CR (   1) C  10                  0.99954   -10.23859  138(v),109(v),213(v),217(v)
    43. CR (   1) C  11                  0.99962   -10.21274  225(v),229(v),221(v),129(v)
    44. LP (   1) O   9                  0.99132    -0.79656  257(v),109(v),252(v),256(v)
                                                    210(v)
    45. LP (   2) O   9                  0.98473    -0.54931  256(v),257(v),209(v),260(r)
                                                    111(v)
    46. RY*(   1) C   1                  0.00163     0.69640   
    47. RY*(   2) C   1                  0.00085     0.83894   
    48. RY*(   3) C   1                  0.00020     0.42414   
    49. RY*(   4) C   1                  0.00007     1.09847   
    50. RY*(   5) C   1                  0.00000     1.87726   
    51. RY*(   6) C   1                  0.00000     2.05337   
    52. RY*(   7) C   1                  0.00000     1.87963   
    53. RY*(   8) C   1                  0.00001     1.96478   
    54. RY*(   9) C   1                  0.00000     2.15166   
    55. RY*(   1) C   2                  0.00176     0.73336   
    56. RY*(   2) C   2                  0.00156     0.88364   
    57. RY*(   3) C   2                  0.00052     0.91513   
    58. RY*(   4) C   2                  0.00019     0.80297   
    59. RY*(   5) C   2                  0.00018     1.87253   
    60. RY*(   6) C   2                  0.00007     1.58870   
    61. RY*(   7) C   2                  0.00004     2.04268   
    62. RY*(   8) C   2                  0.00000     2.07061   
    63. RY*(   9) C   2                  0.00000     2.08984   
    64. RY*(   1) C   3                  0.00176     0.71819   
    65. RY*(   2) C   3                  0.00159     0.81649   
    66. RY*(   3) C   3                  0.00150     0.88358   
    67. RY*(   4) C   3                  0.00020     0.62884   
    68. RY*(   5) C   3                  0.00019     1.90775   
    69. RY*(   6) C   3                  0.00009     1.93822   
    70. RY*(   7) C   3                  0.00004     2.04861   
    71. RY*(   8) C   3                  0.00000     2.06584   
    72. RY*(   9) C   3                  0.00000     2.08279   
    73. RY*(   1) C   4                  0.00246     0.83691   
    74. RY*(   2) C   4                  0.00166     0.77087   
    75. RY*(   3) C   4                  0.00071     0.76253   
    76. RY*(   4) C   4                  0.00031     1.10429   
    77. RY*(   5) C   4                  0.00012     1.56637   
    78. RY*(   6) C   4                  0.00007     1.80344   
    79. RY*(   7) C   4                  0.00005     2.04375   
    80. RY*(   8) C   4                  0.00001     2.07198   
    81. RY*(   9) C   4                  0.00001     2.12669   
    82. RY*(   1) C   5                  0.00251     0.83665   
    83. RY*(   2) C   5                  0.00175     0.73146   
    84. RY*(   3) C   5                  0.00062     0.81588   
    85. RY*(   4) C   5                  0.00031     1.07741   
    86. RY*(   5) C   5                  0.00012     1.60838   
    87. RY*(   6) C   5                  0.00008     1.71484   
    88. RY*(   7) C   5                  0.00004     2.03831   
    89. RY*(   8) C   5                  0.00001     2.06170   
    90. RY*(   9) C   5                  0.00001     2.12850   
    91. RY*(   1) C   6                  0.00227     0.65510   
    92. RY*(   2) C   6                  0.00176     0.85091   
    93. RY*(   3) C   6                  0.00154     0.78383   
    94. RY*(   4) C   6                  0.00020     1.20855   
    95. RY*(   5) C   6                  0.00018     1.40309   
    96. RY*(   6) C   6                  0.00008     1.90050   
    97. RY*(   7) C   6                  0.00005     2.07306   
    98. RY*(   8) C   6                  0.00000     2.04614   
    99. RY*(   9) C   6                  0.00000     2.09105   
   100. RY*(   1) C   7                  0.00242     0.78518   
   101. RY*(   2) C   7                  0.00193     0.65828   
   102. RY*(   3) C   7                  0.00160     0.75778   
   103. RY*(   4) C   7                  0.00044     0.78461   
   104. RY*(   5) C   7                  0.00014     1.89199   
   105. RY*(   6) C   7                  0.00008     1.89230   
   106. RY*(   7) C   7                  0.00002     2.08448   
   107. RY*(   8) C   7                  0.00003     2.10302   
   108. RY*(   9) C   7                  0.00000     1.97966   
   109. RY*(   1) C   8                  0.00245     0.56325   
   110. RY*(   2) C   8                  0.00168     0.92694   
   111. RY*(   3) C   8                  0.00124     0.78680   
   112. RY*(   4) C   8                  0.00073     1.79444   
   113. RY*(   5) C   8                  0.00070     1.51217   
   114. RY*(   6) C   8                  0.00052     1.73668   
   115. RY*(   7) C   8                  0.00020     1.33702   
   116. RY*(   8) C   8                  0.00013     1.88272   
   117. RY*(   9) C   8                  0.00006     1.80844   
   118. RY*(   1) O   9                  0.00101     0.96627   
   119. RY*(   2) O   9                  0.00087     1.21865   
   120. RY*(   3) O   9                  0.00024     1.43039   
   121. RY*(   4) O   9                  0.00003     1.20134   
   122. RY*(   5) O   9                  0.00000     2.67229   
   123. RY*(   6) O   9                  0.00000     2.69665   
   124. RY*(   7) O   9                  0.00001     2.58282   
   125. RY*(   8) O   9                  0.00001     2.53778   
   126. RY*(   9) O   9                  0.00000     2.45466   
   127. RY*(   1) C  10                  0.00188     0.72155   
   128. RY*(   2) C  10                  0.00157     0.72288   
   129. RY*(   3) C  10                  0.00049     0.97496   
   130. RY*(   4) C  10                  0.00042     0.76818   
   131. RY*(   5) C  10                  0.00012     1.65415   
   132. RY*(   6) C  10                  0.00013     1.71083   
   133. RY*(   7) C  10                  0.00004     2.08002   
   134. RY*(   8) C  10                  0.00000     1.89772   
   135. RY*(   9) C  10                  0.00001     2.06019   
   136. RY*(   1) C  11                  0.00210     0.60205   
   137. RY*(   2) C  11                  0.00092     0.75698   
   138. RY*(   3) C  11                  0.00021     0.37734   
   139. RY*(   4) C  11                  0.00008     1.31486   
   140. RY*(   5) C  11                  0.00001     2.08436   
   141. RY*(   6) C  11                  0.00000     1.91708   
   142. RY*(   7) C  11                  0.00000     1.89176   
   143. RY*(   8) C  11                  0.00001     1.63614   
   144. RY*(   9) C  11                  0.00000     2.08190   
   145. RY*(   1) H  12                  0.00079     0.32266   
   146. RY*(   2) H  12                  0.00010     1.68507   
   147. RY*(   3) H  12                  0.00007     1.68506   
   148. RY*(   4) H  12                  0.00002     2.16180   
   149. RY*(   1) H  13                  0.00079     0.32595   
   150. RY*(   2) H  13                  0.00010     1.68506   
   151. RY*(   3) H  13                  0.00007     1.68367   
   152. RY*(   4) H  13                  0.00002     2.16405   
   153. RY*(   1) H  14                  0.00059     0.32918   
   154. RY*(   2) H  14                  0.00010     1.67841   
   155. RY*(   3) H  14                  0.00007     1.68527   
   156. RY*(   4) H  14                  0.00002     2.14471   
   157. RY*(   1) H  15                  0.00132     0.28849   
   158. RY*(   2) H  15                  0.00009     1.70325   
   159. RY*(   3) H  15                  0.00006     1.70999   
   160. RY*(   4) H  15                  0.00002     2.21779   
   161. RY*(   1) H  16                  0.00132     0.28708   
   162. RY*(   2) H  16                  0.00009     1.69772   
   163. RY*(   3) H  16                  0.00006     1.71217   
   164. RY*(   4) H  16                  0.00002     2.21451   
   165. RY*(   1) H  17                  0.00139     0.32810   
   166. RY*(   2) H  17                  0.00010     1.70493   
   167. RY*(   3) H  17                  0.00007     1.74598   
   168. RY*(   4) H  17                  0.00002     2.22707   
   169. RY*(   1) H  18                  0.00145     0.28810   
   170. RY*(   2) H  18                  0.00009     1.70668   
   171. RY*(   3) H  18                  0.00005     1.72828   
   172. RY*(   4) H  18                  0.00002     2.21732   
   173. RY*(   1) H  19                  0.00116     0.28165   
   174. RY*(   2) H  19                  0.00009     1.72751   
   175. RY*(   3) H  19                  0.00005     1.72296   
   176. RY*(   4) H  19                  0.00002     2.21371   
   177. RY*(   1) H  20                  0.00132     0.28750   
   178. RY*(   2) H  20                  0.00009     1.75270   
   179. RY*(   3) H  20                  0.00006     1.70509   
   180. RY*(   4) H  20                  0.00002     2.20428   
   181. RY*(   1) H  21                  0.00119     0.26948   
   182. RY*(   2) H  21                  0.00010     1.69419   
   183. RY*(   3) H  21                  0.00007     1.70744   
   184. RY*(   4) H  21                  0.00002     2.18987   
   185. RY*(   1) H  22                  0.00133     0.28230   
   186. RY*(   2) H  22                  0.00009     1.72199   
   187. RY*(   3) H  22                  0.00006     1.71530   
   188. RY*(   4) H  22                  0.00002     2.19900   
   189. RY*(   1) H  23                  0.00137     0.27319   
   190. RY*(   2) H  23                  0.00008     1.69536   
   191. RY*(   3) H  23                  0.00006     1.72905   
   192. RY*(   4) H  23                  0.00002     2.19117   
   193. RY*(   1) H  24                  0.00145     0.31492   
   194. RY*(   2) H  24                  0.00010     1.70657   
   195. RY*(   3) H  24                  0.00008     1.71330   
   196. RY*(   4) H  24                  0.00003     2.23106   
   197. RY*(   1) H  25                  0.00152     0.26948   
   198. RY*(   2) H  25                  0.00008     1.76047   
   199. RY*(   3) H  25                  0.00006     1.73852   
   200. RY*(   4) H  25                  0.00002     2.17029   
   201. RY*(   1) H  26                  0.00097     0.27817   
   202. RY*(   2) H  26                  0.00009     1.69724   
   203. RY*(   3) H  26                  0.00006     1.73717   
   204. RY*(   4) H  26                  0.00002     2.16950   
   205. RY*(   1) H  27                  0.00185     0.21536   
   206. RY*(   2) H  27                  0.00008     1.73143   
   207. RY*(   3) H  27                  0.00005     1.81045   
   208. RY*(   4) H  27                  0.00001     2.03812   
   209. RY*(   1) H  28                  0.00073     1.40570   
   210. RY*(   2) H  28                  0.00063     1.07925   
   211. RY*(   3) H  28                  0.00039     1.02890   
   212. RY*(   4) H  28                  0.00001     2.10613   
   213. RY*(   1) H  29                  0.00104     0.25320   
   214. RY*(   2) H  29                  0.00009     1.69101   
   215. RY*(   3) H  29                  0.00006     1.66741   
   216. RY*(   4) H  29                  0.00002     2.16855   
   217. RY*(   1) H  30                  0.00153     0.24647   
   218. RY*(   2) H  30                  0.00008     1.71549   
   219. RY*(   3) H  30                  0.00006     1.68913   
   220. RY*(   4) H  30                  0.00002     2.14985   
   221. RY*(   1) H  31                  0.00105     0.28472   
   222. RY*(   2) H  31                  0.00010     1.63405   
   223. RY*(   3) H  31                  0.00009     1.62292   
   224. RY*(   4) H  31                  0.00002     2.17365   
   225. RY*(   1) H  32                  0.00050     0.29820   
   226. RY*(   2) H  32                  0.00009     1.65788   
   227. RY*(   3) H  32                  0.00006     1.66224   
   228. RY*(   4) H  32                  0.00002     2.10795   
   229. RY*(   1) H  33                  0.00078     0.28881   
   230. RY*(   2) H  33                  0.00008     1.66906   
   231. RY*(   3) H  33                  0.00008     1.62241   
   232. RY*(   4) H  33                  0.00002     2.12485   
   233. BD*(   1) C   1 - C   2          0.00324     0.29311   
   234. BD*(   1) C   1 - H  12          0.00417     0.34590   
   235. BD*(   1) C   1 - H  13          0.00417     0.34467   
   236. BD*(   1) C   1 - H  14          0.00243     0.35309   
   237. BD*(   1) C   2 - C   3          0.00755     0.28268   
   238. BD*(   1) C   2 - H  15          0.00849     0.34028   
   239. BD*(   1) C   2 - H  16          0.00852     0.33828   
   240. BD*(   1) C   3 - C   4          0.00784     0.27407   
   241. BD*(   1) C   3 - H  17          0.00912     0.32287   
   242. BD*(   1) C   3 - H  18          0.00913     0.32329   
   243. BD*(   1) C   4 - C   5          0.00633     0.26898   
   244. BD*(   1) C   4 - H  19          0.00699     0.33039   
   245. BD*(   1) C   4 - H  20          0.00874     0.32076   
   246. BD*(   1) C   5 - C   6          0.00796     0.25925   
   247. BD*(   1) C   5 - H  21          0.00708     0.30828   
   248. BD*(   1) C   5 - H  22          0.00874     0.31111   
   249. BD*(   1) C   6 - C   7          0.00641     0.25441   
   250. BD*(   1) C   6 - H  23          0.00880     0.29963   
   251. BD*(   1) C   6 - H  24          0.00871     0.30727   
   252. BD*(   1) C   7 - C   8          0.01166     0.23188   
   253. BD*(   1) C   7 - H  25          0.00870     0.29560   
   254. BD*(   1) C   7 - H  26          0.00668     0.29769   
   255. BD*(   1) C   8 - O   9          0.01929     0.08896   
   256. BD*(   1) C   8 - C  10          0.01550     0.21230   
   257. BD*(   1) C   8 - H  27          0.01724     0.25917   
   258. BD*(   1) O   9 - H  28          0.00342     0.24758   
   259. BD*(   1) C  10 - C  11          0.00358     0.24665   
   260. BD*(   1) C  10 - H  29          0.00684     0.29743   
   261. BD*(   1) C  10 - H  30          0.00834     0.29794   
   262. BD*(   1) C  11 - H  31          0.00415     0.30064   
   263. BD*(   1) C  11 - H  32          0.00242     0.32333   
   264. BD*(   1) C  11 - H  33          0.00397     0.30781   
       -------------------------------
              Total Lewis   44.66975  ( 99.2661%)
        Valence non-Lewis    0.24621  (  0.5471%)
        Rydberg non-Lewis    0.08404  (  0.1868%)
       -------------------------------
            Total unit  1   45.00000  (100.0000%)
           Charge unit  1    0.00000


 ***************************************************
 *******         Beta  spin orbitals         *******
 ***************************************************


 NATURAL POPULATIONS:  Natural atomic orbital occupancies 
                                                          
   NAO  Atom  No  lang   Type(AO)    Occupancy      Energy
 ----------------------------------------------------------
     1    C    1  S      Cor( 1S)     0.99961     -10.17437
     2    C    1  S      Val( 2S)     0.54878      -0.34045
     3    C    1  S      Ryd( 3S)     0.00020       0.76672
     4    C    1  px     Val( 2p)     0.58853      -0.17761
     5    C    1  px     Ryd( 3p)     0.00139       0.53158
     6    C    1  py     Val( 2p)     0.53620      -0.16801
     7    C    1  py     Ryd( 3p)     0.00055       0.41787
     8    C    1  pz     Val( 2p)     0.60573      -0.17841
     9    C    1  pz     Ryd( 3p)     0.00066       0.48684
    10    C    1  dxy    Ryd( 3d)     0.00028       2.16432
    11    C    1  dxz    Ryd( 3d)     0.00013       2.08178
    12    C    1  dyz    Ryd( 3d)     0.00016       2.05272
    13    C    1  dx2y2  Ryd( 3d)     0.00028       2.18752
    14    C    1  dz2    Ryd( 3d)     0.00038       2.32773

    15    C    2  S      Cor( 1S)     0.99956     -10.18417
    16    C    2  S      Val( 2S)     0.51214      -0.32725
    17    C    2  S      Ryd( 3S)     0.00059       0.79670
    18    C    2  px     Val( 2p)     0.52085      -0.17901
    19    C    2  px     Ryd( 3p)     0.00087       0.47529
    20    C    2  py     Val( 2p)     0.54696      -0.18599
    21    C    2  py     Ryd( 3p)     0.00120       0.55874
    22    C    2  pz     Val( 2p)     0.59227      -0.18706
    23    C    2  pz     Ryd( 3p)     0.00124       0.57253
    24    C    2  dxy    Ryd( 3d)     0.00039       2.17195
    25    C    2  dxz    Ryd( 3d)     0.00021       2.01134
    26    C    2  dyz    Ryd( 3d)     0.00020       2.02392
    27    C    2  dx2y2  Ryd( 3d)     0.00032       2.09958
    28    C    2  dz2    Ryd( 3d)     0.00046       2.32826

    29    C    3  S      Cor( 1S)     0.99955     -10.19088
    30    C    3  S      Val( 2S)     0.50990      -0.33246
    31    C    3  S      Ryd( 3S)     0.00096       0.78351
    32    C    3  px     Val( 2p)     0.52808      -0.19503
    33    C    3  px     Ryd( 3p)     0.00132       0.57555
    34    C    3  py     Val( 2p)     0.52797      -0.19091
    35    C    3  py     Ryd( 3p)     0.00112       0.55248
    36    C    3  pz     Val( 2p)     0.59860      -0.20024
    37    C    3  pz     Ryd( 3p)     0.00122       0.60025
    38    C    3  dxy    Ryd( 3d)     0.00041       2.17186
    39    C    3  dxz    Ryd( 3d)     0.00023       2.00480
    40    C    3  dyz    Ryd( 3d)     0.00018       2.01303
    41    C    3  dx2y2  Ryd( 3d)     0.00028       2.10572
    42    C    3  dz2    Ryd( 3d)     0.00047       2.32349

    43    C    4  S      Cor( 1S)     0.99956     -10.19717
    44    C    4  S      Val( 2S)     0.50854      -0.33574
    45    C    4  S      Ryd( 3S)     0.00064       0.83114
    46    C    4  px     Val( 2p)     0.50372      -0.19283
    47    C    4  px     Ryd( 3p)     0.00152       0.58619
    48    C    4  py     Val( 2p)     0.54942      -0.19838
    49    C    4  py     Ryd( 3p)     0.00142       0.52038
    50    C    4  pz     Val( 2p)     0.60423      -0.20565
    51    C    4  pz     Ryd( 3p)     0.00153       0.59663
    52    C    4  dxy    Ryd( 3d)     0.00041       2.18478
    53    C    4  dxz    Ryd( 3d)     0.00019       2.01064
    54    C    4  dyz    Ryd( 3d)     0.00019       1.99729
    55    C    4  dx2y2  Ryd( 3d)     0.00029       2.07819
    56    C    4  dz2    Ryd( 3d)     0.00048       2.32258

    57    C    5  S      Cor( 1S)     0.99955     -10.20804
    58    C    5  S      Val( 2S)     0.50958      -0.34815
    59    C    5  S      Ryd( 3S)     0.00059       0.82611
    60    C    5  px     Val( 2p)     0.48619      -0.20163
    61    C    5  px     Ryd( 3p)     0.00125       0.54238
    62    C    5  py     Val( 2p)     0.57010      -0.21468
    63    C    5  py     Ryd( 3p)     0.00155       0.56626
    64    C    5  pz     Val( 2p)     0.60034      -0.21560
    65    C    5  pz     Ryd( 3p)     0.00143       0.57124
    66    C    5  dxy    Ryd( 3d)     0.00034       2.08549
    67    C    5  dxz    Ryd( 3d)     0.00025       1.99779
    68    C    5  dyz    Ryd( 3d)     0.00013       1.97196
    69    C    5  dx2y2  Ryd( 3d)     0.00030       2.16815
    70    C    5  dz2    Ryd( 3d)     0.00050       2.32403

    71    C    6  S      Cor( 1S)     0.99955     -10.21211
    72    C    6  S      Val( 2S)     0.50783      -0.35362
    73    C    6  S      Ryd( 3S)     0.00093       0.78733
    74    C    6  px     Val( 2p)     0.48990      -0.21207
    75    C    6  px     Ryd( 3p)     0.00179       0.57844
    76    C    6  py     Val( 2p)     0.57959      -0.22340
    77    C    6  py     Ryd( 3p)     0.00126       0.55302
    78    C    6  pz     Val( 2p)     0.60008      -0.22375
    79    C    6  pz     Ryd( 3p)     0.00130       0.58293
    80    C    6  dxy    Ryd( 3d)     0.00030       2.08188
    81    C    6  dxz    Ryd( 3d)     0.00025       1.98742
    82    C    6  dyz    Ryd( 3d)     0.00014       1.97831
    83    C    6  dx2y2  Ryd( 3d)     0.00035       2.18091
    84    C    6  dz2    Ryd( 3d)     0.00050       2.31718

    85    C    7  S      Cor( 1S)     0.99954     -10.22015
    86    C    7  S      Val( 2S)     0.50927      -0.36719
    87    C    7  S      Ryd( 3S)     0.00116       0.77859
    88    C    7  px     Val( 2p)     0.49468      -0.22406
    89    C    7  px     Ryd( 3p)     0.00148       0.56849
    90    C    7  py     Val( 2p)     0.58283      -0.23821
    91    C    7  py     Ryd( 3p)     0.00193       0.55421
    92    C    7  pz     Val( 2p)     0.60783      -0.23844
    93    C    7  pz     Ryd( 3p)     0.00150       0.57947
    94    C    7  dxy    Ryd( 3d)     0.00040       2.10017
    95    C    7  dxz    Ryd( 3d)     0.00021       1.97555
    96    C    7  dyz    Ryd( 3d)     0.00016       1.97676
    97    C    7  dx2y2  Ryd( 3d)     0.00025       2.13091
    98    C    7  dz2    Ryd( 3d)     0.00046       2.30302

    99    C    8  S      Cor( 1S)     0.99943     -10.31325
   100    C    8  S      Val( 2S)     0.47313      -0.38313
   101    C    8  S      Ryd( 3S)     0.00135       0.64867
   102    C    8  px     Val( 2p)     0.48546      -0.25769
   103    C    8  px     Ryd( 3p)     0.00254       0.57221
   104    C    8  py     Val( 2p)     0.39061      -0.25592
   105    C    8  py     Ryd( 3p)     0.00177       0.47386
   106    C    8  pz     Val( 2p)     0.55294      -0.26901
   107    C    8  pz     Ryd( 3p)     0.00137       0.61773
   108    C    8  dxy    Ryd( 3d)     0.00075       2.02133
   109    C    8  dxz    Ryd( 3d)     0.00038       1.90479
   110    C    8  dyz    Ryd( 3d)     0.00076       1.90579
   111    C    8  dx2y2  Ryd( 3d)     0.00087       2.01755
   112    C    8  dz2    Ryd( 3d)     0.00065       2.24032

   113    O    9  S      Cor( 1S)     0.99987     -19.17701
   114    O    9  S      Val( 2S)     0.83825      -1.07285
   115    O    9  S      Ryd( 3S)     0.00080       1.22856
   116    O    9  px     Val( 2p)     0.73309      -0.48184
   117    O    9  px     Ryd( 3p)     0.00092       0.97638
   118    O    9  py     Val( 2p)     0.72011      -0.49111
   119    O    9  py     Ryd( 3p)     0.00109       0.99517
   120    O    9  pz     Val( 2p)     0.77571      -0.48883
   121    O    9  pz     Ryd( 3p)     0.00067       0.91954
   122    O    9  dxy    Ryd( 3d)     0.00045       2.88146
   123    O    9  dxz    Ryd( 3d)     0.00056       2.72191
   124    O    9  dyz    Ryd( 3d)     0.00042       2.82397
   125    O    9  dx2y2  Ryd( 3d)     0.00029       2.75154
   126    O    9  dz2    Ryd( 3d)     0.00039       2.61910

   127    C   10  S      Cor( 1S)     0.99952     -10.23666
   128    C   10  S      Val( 2S)     0.51657      -0.38193
   129    C   10  S      Ryd( 3S)     0.00077       0.74700
   130    C   10  px     Val( 2p)     0.44982      -0.22681
   131    C   10  px     Ryd( 3p)     0.00122       0.45514
   132    C   10  py     Val( 2p)     0.58617      -0.24342
   133    C   10  py     Ryd( 3p)     0.00135       0.50236
   134    C   10  pz     Val( 2p)     0.60412      -0.24190
   135    C   10  pz     Ryd( 3p)     0.00119       0.55069
   136    C   10  dxy    Ryd( 3d)     0.00026       2.05587
   137    C   10  dxz    Ryd( 3d)     0.00022       1.94346
   138    C   10  dyz    Ryd( 3d)     0.00023       2.01460
   139    C   10  dx2y2  Ryd( 3d)     0.00037       2.11083
   140    C   10  dz2    Ryd( 3d)     0.00043       2.27229

   141    C   11  S      Cor( 1S)     0.99962     -10.21298
   142    C   11  S      Val( 2S)     0.54831      -0.38113
   143    C   11  S      Ryd( 3S)     0.00029       0.72669
   144    C   11  px     Val( 2p)     0.57438      -0.21973
   145    C   11  px     Ryd( 3p)     0.00172       0.46417
   146    C   11  py     Val( 2p)     0.57782      -0.21649
   147    C   11  py     Ryd( 3p)     0.00074       0.41602
   148    C   11  pz     Val( 2p)     0.60821      -0.21908
   149    C   11  pz     Ryd( 3p)     0.00080       0.45186
   150    C   11  dxy    Ryd( 3d)     0.00025       2.10370
   151    C   11  dxz    Ryd( 3d)     0.00013       2.00213
   152    C   11  dyz    Ryd( 3d)     0.00018       2.06526
   153    C   11  dx2y2  Ryd( 3d)     0.00028       2.16654
   154    C   11  dz2    Ryd( 3d)     0.00037       2.28604

   155    H   12  S      Val( 1S)     0.38461      -0.02567
   156    H   12  S      Ryd( 2S)     0.00075       0.27059
   157    H   12  px     Ryd( 2p)     0.00009       1.69056
   158    H   12  py     Ryd( 2p)     0.00008       1.63556
   159    H   12  pz     Ryd( 2p)     0.00035       2.26870

   160    H   13  S      Val( 1S)     0.38922      -0.02897
   161    H   13  S      Ryd( 2S)     0.00078       0.27202
   162    H   13  px     Ryd( 2p)     0.00014       1.83856
   163    H   13  py     Ryd( 2p)     0.00025       2.01729
   164    H   13  pz     Ryd( 2p)     0.00013       1.73927

   165    H   14  S      Val( 1S)     0.36410      -0.01286
   166    H   14  S      Ryd( 2S)     0.00056       0.25912
   167    H   14  px     Ryd( 2p)     0.00032       2.20906
   168    H   14  py     Ryd( 2p)     0.00007       1.65328
   169    H   14  pz     Ryd( 2p)     0.00012       1.73732

   170    H   15  S      Val( 1S)     0.37924      -0.02614
   171    H   15  S      Ryd( 2S)     0.00127       0.27136
   172    H   15  px     Ryd( 2p)     0.00017       1.87821
   173    H   15  py     Ryd( 2p)     0.00022       2.02512
   174    H   15  pz     Ryd( 2p)     0.00012       1.75786

   175    H   16  S      Val( 1S)     0.37952      -0.02845
   176    H   16  S      Ryd( 2S)     0.00130       0.26912
   177    H   16  px     Ryd( 2p)     0.00008       1.66773
   178    H   16  py     Ryd( 2p)     0.00007       1.72798
   179    H   16  pz     Ryd( 2p)     0.00036       2.26071

   180    H   17  S      Val( 1S)     0.38780      -0.04769
   181    H   17  S      Ryd( 2S)     0.00137       0.31526
   182    H   17  px     Ryd( 2p)     0.00014       1.90180
   183    H   17  py     Ryd( 2p)     0.00024       2.03730
   184    H   17  pz     Ryd( 2p)     0.00013       1.76332

   185    H   18  S      Val( 1S)     0.38259      -0.04167
   186    H   18  S      Ryd( 2S)     0.00142       0.27305
   187    H   18  px     Ryd( 2p)     0.00006       1.71537
   188    H   18  py     Ryd( 2p)     0.00008       1.70948
   189    H   18  pz     Ryd( 2p)     0.00036       2.25419

   190    H   19  S      Val( 1S)     0.37833      -0.03517
   191    H   19  S      Ryd( 2S)     0.00116       0.26248
   192    H   19  px     Ryd( 2p)     0.00016       1.92157
   193    H   19  py     Ryd( 2p)     0.00023       2.00583
   194    H   19  pz     Ryd( 2p)     0.00011       1.76466

   195    H   20  S      Val( 1S)     0.38535      -0.04532
   196    H   20  S      Ryd( 2S)     0.00132       0.27157
   197    H   20  px     Ryd( 2p)     0.00007       1.73867
   198    H   20  py     Ryd( 2p)     0.00008       1.69525
   199    H   20  pz     Ryd( 2p)     0.00036       2.25273

   200    H   21  S      Val( 1S)     0.34793      -0.04483
   201    H   21  S      Ryd( 2S)     0.00099       0.24841
   202    H   21  px     Ryd( 2p)     0.00008       1.75506
   203    H   21  py     Ryd( 2p)     0.00033       2.16808
   204    H   21  pz     Ryd( 2p)     0.00011       1.72232

   205    H   22  S      Val( 1S)     0.38194      -0.05328
   206    H   22  S      Ryd( 2S)     0.00131       0.26634
   207    H   22  px     Ryd( 2p)     0.00006       1.71584
   208    H   22  py     Ryd( 2p)     0.00008       1.70277
   209    H   22  pz     Ryd( 2p)     0.00037       2.24454

   210    H   23  S      Val( 1S)     0.38549      -0.06605
   211    H   23  S      Ryd( 2S)     0.00136       0.25656
   212    H   23  px     Ryd( 2p)     0.00006       1.71758
   213    H   23  py     Ryd( 2p)     0.00008       1.68914
   214    H   23  pz     Ryd( 2p)     0.00037       2.23496

   215    H   24  S      Val( 1S)     0.36764      -0.05653
   216    H   24  S      Ryd( 2S)     0.00162       0.30800
   217    H   24  px     Ryd( 2p)     0.00011       1.75322
   218    H   24  py     Ryd( 2p)     0.00031       2.19729
   219    H   24  pz     Ryd( 2p)     0.00011       1.73079

   220    H   25  S      Val( 1S)     0.37561      -0.06596
   221    H   25  S      Ryd( 2S)     0.00151       0.25468
   222    H   25  px     Ryd( 2p)     0.00006       1.73191
   223    H   25  py     Ryd( 2p)     0.00008       1.72717
   224    H   25  pz     Ryd( 2p)     0.00037       2.23513

   225    H   26  S      Val( 1S)     0.37452      -0.06794
   226    H   26  S      Ryd( 2S)     0.00092       0.25068
   227    H   26  px     Ryd( 2p)     0.00007       1.76698
   228    H   26  py     Ryd( 2p)     0.00034       2.14310
   229    H   26  pz     Ryd( 2p)     0.00010       1.73020

   230    H   27  S      Val( 1S)     0.35163      -0.09136
   231    H   27  S      Ryd( 2S)     0.00173       0.21134
   232    H   27  px     Ryd( 2p)     0.00008       1.74268
   233    H   27  py     Ryd( 2p)     0.00004       1.69356
   234    H   27  pz     Ryd( 2p)     0.00039       2.18525

   235    H   28  S      Val( 1S)     0.25383      -0.07201
   236    H   28  S      Ryd( 2S)     0.00052       0.27728
   237    H   28  px     Ryd( 2p)     0.00073       1.73423
   238    H   28  py     Ryd( 2p)     0.00093       1.97312
   239    H   28  pz     Ryd( 2p)     0.00062       1.66714

   240    H   29  S      Val( 1S)     0.36750      -0.06540
   241    H   29  S      Ryd( 2S)     0.00110       0.23338
   242    H   29  px     Ryd( 2p)     0.00009       1.69515
   243    H   29  py     Ryd( 2p)     0.00033       2.12104
   244    H   29  pz     Ryd( 2p)     0.00011       1.74226

   245    H   30  S      Val( 1S)     0.36936      -0.06295
   246    H   30  S      Ryd( 2S)     0.00148       0.23494
   247    H   30  px     Ryd( 2p)     0.00007       1.67081
   248    H   30  py     Ryd( 2p)     0.00007       1.68766
   249    H   30  pz     Ryd( 2p)     0.00038       2.22055

   250    H   31  S      Val( 1S)     0.39232      -0.07612
   251    H   31  S      Ryd( 2S)     0.00097       0.24727
   252    H   31  px     Ryd( 2p)     0.00009       1.63662
   253    H   31  py     Ryd( 2p)     0.00031       2.11602
   254    H   31  pz     Ryd( 2p)     0.00015       1.72310

   255    H   32  S      Val( 1S)     0.36037      -0.04047
   256    H   32  S      Ryd( 2S)     0.00045       0.22713
   257    H   32  px     Ryd( 2p)     0.00032       2.14741
   258    H   32  py     Ryd( 2p)     0.00009       1.67130
   259    H   32  pz     Ryd( 2p)     0.00010       1.69661

   260    H   33  S      Val( 1S)     0.38320      -0.06320
   261    H   33  S      Ryd( 2S)     0.00073       0.23671
   262    H   33  px     Ryd( 2p)     0.00008       1.63381
   263    H   33  py     Ryd( 2p)     0.00009       1.61731
   264    H   33  pz     Ryd( 2p)     0.00035       2.22691


 Summary of Natural Population Analysis:                  
                                                          
                                       Natural Population 
                Natural  -----------------------------------------------
    Atom  No    Charge         Core      Valence    Rydberg      Total
 -----------------------------------------------------------------------
      C    1   -0.28289      0.99961     2.27925    0.00403     3.28289
      C    2   -0.17727      0.99956     2.17223    0.00548     3.17727
      C    3   -0.17030      0.99955     2.16455    0.00620     3.17030
      C    4   -0.17213      0.99956     2.16591    0.00666     3.17213
      C    5   -0.17210      0.99955     2.16621    0.00634     3.17210
      C    6   -0.18378      0.99955     2.17741    0.00681     3.18378
      C    7   -0.20171      0.99954     2.19461    0.00757     3.20171
      C    8    0.08799      0.99943     1.90214    0.01044     2.91201
      O    9   -0.07264      0.99987     3.06717    0.00560     4.07264
      C   10   -0.16224      0.99952     2.15669    0.00604     3.16224
      C   11   -0.31312      0.99962     2.30872    0.00477     3.31312
      H   12    0.11411      0.00000     0.38461    0.00127     0.38589
      H   13    0.10948      0.00000     0.38922    0.00130     0.39052
      H   14    0.13483      0.00000     0.36410    0.00107     0.36517
      H   15    0.11899      0.00000     0.37924    0.00178     0.38101
      H   16    0.11867      0.00000     0.37952    0.00182     0.38133
      H   17    0.11032      0.00000     0.38780    0.00188     0.38968
      H   18    0.11548      0.00000     0.38259    0.00193     0.38452
      H   19    0.12000      0.00000     0.37833    0.00167     0.38000
      H   20    0.11281      0.00000     0.38535    0.00183     0.38719
      H   21    0.15056      0.00000     0.34793    0.00151     0.34944
      H   22    0.11624      0.00000     0.38194    0.00182     0.38376
      H   23    0.11265      0.00000     0.38549    0.00186     0.38735
      H   24    0.13021      0.00000     0.36764    0.00215     0.36979
      H   25    0.12237      0.00000     0.37561    0.00202     0.37763
      H   26    0.12405      0.00000     0.37452    0.00143     0.37595
      H   27    0.14612      0.00000     0.35163    0.00224     0.35388
      H   28    0.24338      0.00000     0.25383    0.00279     0.25662
      H   29    0.13088      0.00000     0.36750    0.00163     0.36912
      H   30    0.12864      0.00000     0.36936    0.00200     0.37136
      H   31    0.10617      0.00000     0.39232    0.00151     0.39383
      H   32    0.13867      0.00000     0.36037    0.00096     0.36133
      H   33    0.11554      0.00000     0.38320    0.00125     0.38446
 =======================================================================
   * Total *    1.00000     10.99536    32.89698    0.10766    44.00000

                                 Natural Population      
 --------------------------------------------------------
   Core                      10.99536 ( 99.9578% of  11)
   Valence                   32.89698 ( 99.6878% of  33)
   Natural Minimal Basis     43.89234 ( 99.7553% of  44)
   Natural Rydberg Basis      0.10766 (  0.2447% of  44)
 --------------------------------------------------------

    Atom  No          Natural Electron Configuration
 ----------------------------------------------------------------------------
      C    1      [core]2S( 0.55)2p( 1.73)
      C    2      [core]2S( 0.51)2p( 1.66)
      C    3      [core]2S( 0.51)2p( 1.65)
      C    4      [core]2S( 0.51)2p( 1.66)
      C    5      [core]2S( 0.51)2p( 1.66)
      C    6      [core]2S( 0.51)2p( 1.67)
      C    7      [core]2S( 0.51)2p( 1.69)
      C    8      [core]2S( 0.47)2p( 1.43)3p( 0.01)
      O    9      [core]2S( 0.84)2p( 2.23)
      C   10      [core]2S( 0.52)2p( 1.64)
      C   11      [core]2S( 0.55)2p( 1.76)
      H   12            1S( 0.38)
      H   13            1S( 0.39)
      H   14            1S( 0.36)
      H   15            1S( 0.38)
      H   16            1S( 0.38)
      H   17            1S( 0.39)
      H   18            1S( 0.38)
      H   19            1S( 0.38)
      H   20            1S( 0.39)
      H   21            1S( 0.35)
      H   22            1S( 0.38)
      H   23            1S( 0.39)
      H   24            1S( 0.37)
      H   25            1S( 0.38)
      H   26            1S( 0.37)
      H   27            1S( 0.35)
      H   28            1S( 0.25)
      H   29            1S( 0.37)
      H   30            1S( 0.37)
      H   31            1S( 0.39)
      H   32            1S( 0.36)
      H   33            1S( 0.38)


 NATURAL BOND ORBITAL ANALYSIS, beta spin orbitals:

                       Occupancies       Lewis Structure    Low   High
           Occ.    -------------------  -----------------   occ   occ
  Cycle   Thresh.   Lewis   Non-Lewis     CR  BD  3C  LP    (L)   (NL)   Dev
 =============================================================================
   1(1)    0.90    42.80240   1.19760     11  31   0   2     1      0    0.20
   2(2)    0.90    42.80240   1.19760     11  31   0   2     1      0    0.20
   3(1)    0.80    42.72707   1.27293     11  32   0   1     2      1    0.02
   4(2)    0.80    42.72707   1.27293     11  32   0   1     2      1    0.02
   5(1)    0.70    42.47540   1.52460     11  31   0   2     0      1    0.19

    The hybrids on atom  9 are linearly dependent.  An eigenvalue (  0.000038)
    of the hybrid overlap matrix is too small (<0.00010).

    PRJTHR will be raised from  0.200 to 0.250 and the NBO search repeated.


    The hybrids on atom  9 are linearly dependent.  An eigenvalue (  0.000038)
    of the hybrid overlap matrix is too small (<0.00010).

    PRJTHR will be raised from  0.250 to 0.300 and the NBO search repeated.


    The hybrids on atom  9 are linearly dependent.  An eigenvalue (  0.000038)
    of the hybrid overlap matrix is too small (<0.00010).

    PRJTHR will be raised from  0.300 to 0.350 and the NBO search repeated.

   6(2)    0.70    42.48879   1.51121     11  31   0   2     0      1    0.22
   7(3)    0.70    42.47540   1.52460     11  31   0   2     0      1    0.19
   8(4)    0.70    42.48879   1.51121     11  31   0   2     0      1    0.22
   9(5)    0.70    42.47540   1.52460     11  31   0   2     0      1    0.19
  10(6)    0.70    42.48879   1.51121     11  31   0   2     0      1    0.22
  11(7)    0.70    42.47540   1.52460     11  31   0   2     0      1    0.19
  12(8)    0.70    42.48879   1.51121     11  31   0   2     0      1    0.22
  13(9)    0.70    42.47540   1.52460     11  31   0   2     0      1    0.19
  14(1)    0.60    34.37629   9.62371     11  11   0  22     2      0    0.27
  15(2)    0.60    34.37629   9.62371     11  11   0  22     2      0    0.27

    The hybrids on atom  6 are linearly dependent.  An eigenvalue (  0.000007)
    of the hybrid overlap matrix is too small (<0.00010).

    PRJTHR will be raised from  0.350 to 0.400 and the NBO search repeated.


    The hybrids on atom  6 are linearly dependent.  An eigenvalue (  0.000007)
    of the hybrid overlap matrix is too small (<0.00010).

    PRJTHR will be raised from  0.400 to 0.450 and the NBO search repeated.


    The hybrids on atom  6 are linearly dependent.  An eigenvalue (  0.000007)
    of the hybrid overlap matrix is too small (<0.00010).

    PRJTHR will be raised from  0.450 to 0.500 and the NBO search repeated.

  16(1)    0.50    33.87304  10.12696     11   7   0  26     0      1    0.27
  17(2)    0.50    33.87304  10.12696     11   7   0  26     0      1    0.27
  18(1)    0.90    42.80240   1.19760     11  31   0   2     1      0    0.20
 -----------------------------------------------------------------------------

 Structure accepted: RESONANCE keyword permits strongly delocalized structure

 --------------------------------------------------------
   Core                     10.99535 ( 99.958% of  11)
   Valence Lewis            31.80705 ( 96.385% of  33)
  ==================       ============================
   Total Lewis              42.80240 ( 97.278% of  44)
  -----------------------------------------------------
   Valence non-Lewis         1.11709 (  2.539% of  44)
   Rydberg non-Lewis         0.08050 (  0.183% of  44)
  ==================       ============================
   Total non-Lewis           1.19760 (  2.722% of  44)
 --------------------------------------------------------


       (Occupancy)   Bond orbital/ Coefficients/ Hybrids
 ---------------------------------------------------------------------------------
     1. (0.96157) BD ( 1) C   1 - C   2  
                ( 48.63%)   0.6974* C   1 s( 30.03%)p 2.33( 69.93%)d 0.00(  0.04%)
                                            0.0007  0.5479  0.0074 -0.3243  0.0079
                                           -0.7330 -0.0077  0.2380  0.0046  0.0133
                                           -0.0034 -0.0076 -0.0102 -0.0092
                ( 51.37%)   0.7167* C   2 s( 28.17%)p 2.55( 71.79%)d 0.00(  0.04%)
                                           -0.0001  0.5306  0.0126  0.3391  0.0151
                                            0.7366 -0.0005 -0.2453  0.0083  0.0104
                                           -0.0036 -0.0093 -0.0109 -0.0085
     2. (0.98820) BD ( 1) C   1 - H  12  
                ( 61.30%)   0.7829* C   1 s( 23.42%)p 3.27( 76.54%)d 0.00(  0.04%)
                                           -0.0002 -0.4839  0.0036 -0.0152 -0.0104
                                           -0.0717 -0.0143  0.8716 -0.0024  0.0001
                                           -0.0002  0.0019 -0.0004 -0.0201
                ( 38.70%)   0.6221* H  12 s( 99.92%)p 0.00(  0.08%)
                                           -0.9996  0.0018  0.0019  0.0039 -0.0285
     3. (0.99205) BD ( 1) C   1 - H  13  
                ( 60.99%)   0.7810* C   1 s( 23.34%)p 3.28( 76.61%)d 0.00(  0.04%)
                                           -0.0001  0.4831 -0.0047 -0.4666  0.0148
                                            0.6698  0.0108  0.3154 -0.0048 -0.0152
                                           -0.0072  0.0095 -0.0042 -0.0059
                ( 39.01%)   0.6246* H  13 s( 99.92%)p 0.00(  0.08%)
                                            0.9996 -0.0016  0.0126 -0.0238 -0.0099
     4. (0.95941) BD ( 1) C   1 - H  14  
                ( 62.18%)   0.7885* C   1 s( 23.18%)p 3.31( 76.78%)d 0.00(  0.04%)
                                           -0.0004  0.4814  0.0015  0.8223 -0.0049
                                            0.0896  0.0110  0.2890 -0.0070  0.0014
                                            0.0110  0.0003  0.0152 -0.0054
                ( 37.82%)   0.6150* H  14 s( 99.91%)p 0.00(  0.09%)
                                            0.9996 -0.0011 -0.0276 -0.0059 -0.0092
     5. (0.94195) BD ( 1) C   2 - C   3  
                ( 49.08%)   0.7006* C   2 s( 28.16%)p 2.55( 71.80%)d 0.00(  0.04%)
                                            0.0005  0.5306  0.0076 -0.8005 -0.0014
                                           -0.1000 -0.0034 -0.2593 -0.0029  0.0053
                                            0.0111  0.0005  0.0152 -0.0066
                ( 50.92%)   0.7136* C   3 s( 28.41%)p 2.52( 71.55%)d 0.00(  0.04%)
                                            0.0003  0.5329  0.0092  0.7970 -0.0027
                                            0.0961  0.0037  0.2665 -0.0003  0.0037
                                            0.0116  0.0005  0.0142 -0.0059
     6. (0.97857) BD ( 1) C   2 - H  15  
                ( 61.74%)   0.7858* C   2 s( 22.01%)p 3.54( 77.95%)d 0.00(  0.04%)
                                           -0.0000 -0.4691  0.0079 -0.4925 -0.0057
                                            0.6661 -0.0054  0.3049 -0.0137  0.0149
                                            0.0073 -0.0096  0.0052  0.0059
                ( 38.26%)   0.6185* H  15 s( 99.91%)p 0.00(  0.09%)
                                           -0.9996  0.0042  0.0175 -0.0219 -0.0092
     7. (0.97569) BD ( 1) C   2 - H  16  
                ( 61.61%)   0.7849* C   2 s( 21.67%)p 3.61( 78.28%)d 0.00(  0.04%)
                                           -0.0003  0.4654 -0.0095  0.0292  0.0148
                                           -0.0547 -0.0031  0.8825 -0.0064 -0.0008
                                           -0.0009 -0.0026  0.0000  0.0208
                ( 38.39%)   0.6196* H  16 s( 99.91%)p 0.00(  0.09%)
                                            0.9996 -0.0040 -0.0034  0.0017 -0.0294
     8. (0.94134) BD ( 1) C   3 - C   4  
                ( 49.76%)   0.7054* C   3 s( 28.02%)p 2.57( 71.94%)d 0.00(  0.04%)
                                            0.0001  0.5292  0.0097 -0.3505  0.0010
                                           -0.7297 -0.0006  0.2530 -0.0007  0.0124
                                           -0.0047 -0.0091 -0.0093 -0.0088
                ( 50.24%)   0.7088* C   4 s( 28.24%)p 2.54( 71.72%)d 0.00(  0.04%)
                                            0.0002  0.5314  0.0042  0.3164  0.0086
                                            0.7505 -0.0000 -0.2320  0.0008  0.0110
                                           -0.0021 -0.0084 -0.0116 -0.0080
     9. (0.98049) BD ( 1) C   3 - H  17  
                ( 61.00%)   0.7810* C   3 s( 21.41%)p 3.67( 78.54%)d 0.00(  0.05%)
                                           -0.0001  0.4627 -0.0077 -0.4905  0.0044
                                            0.6746  0.0049  0.2993 -0.0108 -0.0159
                                           -0.0075  0.0092 -0.0040 -0.0063
                ( 39.00%)   0.6245* H  17 s( 99.92%)p 0.00(  0.08%)
                                            0.9996 -0.0034  0.0142 -0.0229 -0.0091
    10. (0.98172) BD ( 1) C   3 - H  18  
                ( 61.56%)   0.7846* C   3 s( 22.18%)p 3.51( 77.78%)d 0.00(  0.04%)
                                            0.0002 -0.4709  0.0072  0.0262  0.0043
                                           -0.0486 -0.0092  0.8801 -0.0029  0.0004
                                           -0.0009  0.0019 -0.0002 -0.0208
                ( 38.44%)   0.6200* H  18 s( 99.91%)p 0.00(  0.09%)
                                           -0.9996  0.0047 -0.0005  0.0027 -0.0293
    11. (0.93253) BD ( 1) C   4 - C   5  
                ( 49.20%)   0.7014* C   4 s( 28.01%)p 2.57( 71.95%)d 0.00(  0.04%)
                                            0.0002  0.5291  0.0103 -0.7875  0.0018
                                           -0.1309 -0.0243 -0.2856  0.0004  0.0045
                                            0.0105  0.0006  0.0152 -0.0073
                ( 50.80%)   0.7127* C   5 s( 29.01%)p 2.45( 70.95%)d 0.00(  0.04%)
                                            0.0005  0.5385  0.0067  0.7738  0.0031
                                            0.1324 -0.0190  0.3047 -0.0065  0.0072
                                            0.0116  0.0026  0.0113 -0.0073
    12. (0.98762) BD ( 1) C   4 - H  19  
                ( 62.10%)   0.7880* C   4 s( 22.53%)p 3.44( 77.43%)d 0.00(  0.04%)
                                            0.0001 -0.4746  0.0028 -0.5278  0.0069
                                            0.6453  0.0007  0.2812 -0.0159  0.0157
                                            0.0071 -0.0092  0.0040  0.0062
                ( 37.90%)   0.6156* H  19 s( 99.91%)p 0.00(  0.09%)
                                           -0.9996  0.0031  0.0178 -0.0226 -0.0075
    13. (0.98899) BD ( 1) C   4 - H  20  
                ( 61.56%)   0.7846* C   4 s( 21.19%)p 3.72( 78.76%)d 0.00(  0.04%)
                                           -0.0002  0.4603 -0.0084 -0.0034  0.0101
                                           -0.0505 -0.0159  0.8858 -0.0037 -0.0006
                                           -0.0013 -0.0011  0.0000  0.0211
                ( 38.44%)   0.6200* H  20 s( 99.91%)p 0.00(  0.09%)
                                            0.9996 -0.0041 -0.0017  0.0035 -0.0291
    14. (0.98546) BD ( 1) C   5 - C   6  
                ( 49.19%)   0.7013* C   5 s( 27.98%)p 2.57( 71.98%)d 0.00(  0.05%)
                                            0.0002  0.5289  0.0066 -0.5793 -0.0056
                                            0.5414 -0.0007  0.3016  0.0043 -0.0161
                                           -0.0091  0.0083  0.0017 -0.0063
                ( 50.81%)   0.7128* C   6 s( 28.82%)p 2.47( 71.14%)d 0.00(  0.04%)
                                            0.0002  0.5368  0.0074  0.5790 -0.0044
                                           -0.5343  0.0016 -0.3011  0.0007 -0.0150
                                           -0.0086  0.0089  0.0008 -0.0058
    15. (0.93239) BD ( 1) C   5 - H  21  
                ( 63.09%)   0.7943* C   5 s( 20.88%)p 3.79( 79.08%)d 0.00(  0.04%)
                                            0.0005 -0.4570  0.0033  0.2544 -0.0077
                                            0.8285  0.0006 -0.1983  0.0138 -0.0086
                                            0.0025  0.0090  0.0132  0.0075
                ( 36.91%)   0.6075* H  21 s( 99.91%)p 0.00(  0.09%)
                                           -0.9995  0.0054 -0.0082 -0.0289  0.0052
    16. (0.98481) BD ( 1) C   5 - H  22  
                ( 61.73%)   0.7857* C   5 s( 22.11%)p 3.52( 77.85%)d 0.00(  0.04%)
                                            0.0001 -0.4701  0.0084 -0.0119 -0.0017
                                           -0.0446  0.0173  0.8809 -0.0026 -0.0004
                                           -0.0007  0.0018  0.0010 -0.0209
                ( 38.27%)   0.6187* H  22 s( 99.91%)p 0.00(  0.09%)
                                           -0.9996  0.0041  0.0014 -0.0001 -0.0296
    17. (0.94264) BD ( 1) C   6 - C   7  
                ( 49.26%)   0.7018* C   6 s( 28.23%)p 2.54( 71.73%)d 0.00(  0.04%)
                                            0.0005  0.5311  0.0128 -0.7821 -0.0001
                                           -0.1518  0.0001 -0.2874  0.0007  0.0062
                                            0.0116  0.0022  0.0132 -0.0078
                ( 50.74%)   0.7123* C   7 s( 28.79%)p 2.47( 71.18%)d 0.00(  0.04%)
                                            0.0004  0.5365  0.0053  0.7774 -0.0014
                                            0.1825 -0.0040  0.2722 -0.0040  0.0087
                                            0.0096  0.0045  0.0113 -0.0064
    18. (0.98723) BD ( 1) C   6 - H  23  
                ( 61.47%)   0.7840* C   6 s( 22.07%)p 3.53( 77.89%)d 0.00(  0.04%)
                                           -0.0001  0.4697 -0.0076 -0.0005  0.0059
                                           -0.0261  0.0094  0.8821 -0.0009  0.0000
                                           -0.0008 -0.0008 -0.0002  0.0210
                ( 38.53%)   0.6208* H  23 s( 99.91%)p 0.00(  0.09%)
                                            0.9996 -0.0042 -0.0020  0.0007 -0.0294
    19. (0.95412) BD ( 1) C   6 - H  24  
                ( 62.06%)   0.7878* C   6 s( 20.91%)p 3.78( 79.05%)d 0.00(  0.04%)
                                           -0.0003  0.4572 -0.0094  0.2293  0.0058
                                            0.8306 -0.0017 -0.2186  0.0094  0.0061
                                           -0.0020 -0.0097 -0.0148 -0.0077
                ( 37.94%)   0.6159* H  24 s( 99.91%)p 0.00(  0.09%)
                                            0.9996 -0.0031 -0.0091 -0.0272  0.0069
    20. (0.97533) BD ( 1) C   7 - C   8  
                ( 48.71%)   0.6979* C   7 s( 27.24%)p 2.67( 72.71%)d 0.00(  0.05%)
                                            0.0003  0.5217  0.0148 -0.5844 -0.0045
                                            0.5619  0.0024  0.2642  0.0020 -0.0180
                                           -0.0072  0.0079 -0.0002 -0.0084
                ( 51.29%)   0.7162* C   8 s( 30.22%)p 2.31( 69.73%)d 0.00(  0.04%)
                                           -0.0000  0.5497  0.0062  0.5686 -0.0125
                                           -0.5462  0.0079 -0.2747  0.0025 -0.0135
                                           -0.0092  0.0095  0.0046 -0.0076
    21. (0.98498) BD ( 1) C   7 - H  25  
                ( 62.39%)   0.7899* C   7 s( 21.27%)p 3.70( 78.69%)d 0.00(  0.04%)
                                            0.0002 -0.4611  0.0084  0.0041  0.0007
                                            0.0148  0.0152  0.8868 -0.0042  0.0001
                                           -0.0016  0.0018  0.0006 -0.0203
                ( 37.61%)   0.6132* H  25 s( 99.91%)p 0.00(  0.09%)
                                           -0.9995  0.0054 -0.0005 -0.0018 -0.0298
    22. (0.98345) BD ( 1) C   7 - H  26  
                ( 62.30%)   0.7893* C   7 s( 22.73%)p 3.40( 77.23%)d 0.00(  0.04%)
                                            0.0002 -0.4767  0.0063  0.2315 -0.0030
                                            0.8061  0.0021 -0.2622  0.0147 -0.0100
                                            0.0039  0.0107  0.0118  0.0068
                ( 37.70%)   0.6140* H  26 s( 99.91%)p 0.00(  0.09%)
                                           -0.9995  0.0028 -0.0078 -0.0283  0.0065
    23. (0.99646) BD ( 1) C   8 - O   9  
                ( 30.96%)   0.5564* C   8 s( 18.14%)p 4.49( 81.53%)d 0.02(  0.33%)
                                            0.0001 -0.4250 -0.0278 -0.2279 -0.0176
                                           -0.8178 -0.0361  0.3048  0.0111 -0.0217
                                            0.0073  0.0300  0.0384  0.0190
                ( 69.04%)   0.8309* O   9 s( 34.24%)p 1.92( 65.69%)d 0.00(  0.07%)
                                            0.0001 -0.5852  0.0030  0.1830 -0.0042
                                            0.7082 -0.0033 -0.3490  0.0032 -0.0126
                                            0.0134  0.0169  0.0098  0.0023
    24. (0.94073) BD ( 1) C   8 - H  27  
                ( 63.55%)   0.7972* C   8 s( 28.60%)p 2.49( 71.35%)d 0.00(  0.05%)
                                           -0.0004  0.5345 -0.0191 -0.0586  0.0018
                                            0.0535 -0.0029  0.8410 -0.0044  0.0030
                                            0.0013  0.0077  0.0041  0.0192
                ( 36.45%)   0.6038* H  27 s( 99.90%)p 0.00(  0.10%)
                                            0.9994 -0.0095 -0.0034  0.0020 -0.0319
    25. (0.99480) BD ( 1) O   9 - H  28  
                ( 74.61%)   0.8638* O   9 s( 20.66%)p 3.83( 79.24%)d 0.00(  0.09%)
                                           -0.0002 -0.4542 -0.0191  0.4449  0.0036
                                           -0.6739 -0.0347 -0.3731  0.0006  0.0174
                                            0.0189 -0.0150 -0.0041  0.0001
                ( 25.39%)   0.5038* H  28 s( 99.53%)p 0.00(  0.47%)
                                           -0.9977  0.0023 -0.0357  0.0529  0.0248
    26. (0.98787) BD ( 1) C  10 - C  11  
                ( 51.58%)   0.7182* C  10 s( 29.45%)p 2.39( 70.51%)d 0.00(  0.04%)
                                           -0.0001  0.5426  0.0110 -0.5677 -0.0156
                                            0.5641 -0.0098  0.2533 -0.0077 -0.0152
                                           -0.0072  0.0084 -0.0016 -0.0078
                ( 48.42%)   0.6958* C  11 s( 29.23%)p 2.42( 70.72%)d 0.00(  0.05%)
                                            0.0004  0.5406  0.0064  0.5926 -0.0047
                                           -0.5462 -0.0139 -0.2395 -0.0083 -0.0168
                                           -0.0074  0.0063  0.0038 -0.0090
    27. (0.97822) BD ( 1) C  10 - H  29  
                ( 62.83%)   0.7926* C  10 s( 24.57%)p 3.07( 75.39%)d 0.00(  0.04%)
                                            0.0005 -0.4956  0.0071  0.1516  0.0116
                                            0.7831 -0.0034 -0.3424  0.0152 -0.0040
                                            0.0013  0.0136  0.0133  0.0049
                ( 37.17%)   0.6097* H  29 s( 99.90%)p 0.00(  0.10%)
                                           -0.9995  0.0031 -0.0098 -0.0280  0.0084
    28. (0.97745) BD ( 1) C  10 - H  30  
                ( 62.69%)   0.7917* C  10 s( 25.16%)p 2.97( 74.80%)d 0.00(  0.04%)
                                            0.0005 -0.5016  0.0092 -0.0302  0.0150
                                            0.0651  0.0089  0.8617 -0.0064 -0.0006
                                            0.0020 -0.0021 -0.0003 -0.0199
                ( 37.31%)   0.6109* H  30 s( 99.91%)p 0.00(  0.09%)
                                           -0.9995  0.0054 -0.0038 -0.0046 -0.0302
    29. (0.99392) BD ( 1) C  11 - H  31  
                ( 60.74%)   0.7793* C  11 s( 23.15%)p 3.32( 76.81%)d 0.00(  0.04%)
                                            0.0000  0.4811 -0.0055  0.1461 -0.0247
                                            0.7887  0.0061 -0.3522  0.0026  0.0077
                                           -0.0033 -0.0131 -0.0130 -0.0054
                ( 39.26%)   0.6266* H  31 s( 99.92%)p 0.00(  0.08%)
                                            0.9996 -0.0022  0.0017 -0.0260  0.0121
    30. (0.97242) BD ( 1) C  11 - H  32  
                ( 63.07%)   0.7942* C  11 s( 24.11%)p 3.15( 75.86%)d 0.00(  0.03%)
                                            0.0001 -0.4910 -0.0053  0.7915 -0.0017
                                            0.2641 -0.0134  0.2492 -0.0081 -0.0101
                                           -0.0091 -0.0036 -0.0104  0.0062
                ( 36.93%)   0.6077* H  32 s( 99.91%)p 0.00(  0.09%)
                                           -0.9996  0.0010 -0.0284 -0.0063 -0.0073
    31. (0.99093) BD ( 1) C  11 - H  33  
                ( 61.53%)   0.7844* C  11 s( 23.47%)p 3.26( 76.49%)d 0.00(  0.04%)
                                            0.0001  0.4844 -0.0053 -0.0044 -0.0198
                                            0.0931  0.0083  0.8694 -0.0008  0.0004
                                            0.0021  0.0032  0.0005  0.0198
                ( 38.47%)   0.6202* H  33 s( 99.91%)p 0.00(  0.09%)
                                            0.9996 -0.0020  0.0046 -0.0039 -0.0288
    32. (0.99961) CR ( 1) C   1           s(100.00%)p 0.00(  0.00%)
                                            1.0000 -0.0002 -0.0000  0.0005 -0.0000
                                            0.0006  0.0000  0.0001 -0.0000 -0.0000
                                            0.0000  0.0000  0.0000  0.0000
    33. (0.99956) CR ( 1) C   2           s(100.00%)p 0.00(  0.00%)
                                            1.0000 -0.0001 -0.0000  0.0005  0.0000
                                            0.0001  0.0000  0.0004  0.0000 -0.0000
                                           -0.0000 -0.0000 -0.0000  0.0000
    34. (0.99955) CR ( 1) C   3           s(100.00%)p 0.00(  0.00%)
                                            1.0000 -0.0001 -0.0000 -0.0002  0.0000
                                            0.0002  0.0000 -0.0002 -0.0000 -0.0000
                                           -0.0000  0.0000 -0.0000  0.0000
    35. (0.99956) CR ( 1) C   4           s(100.00%)p 0.00(  0.00%)
                                            1.0000 -0.0001 -0.0000  0.0001 -0.0000
                                           -0.0002  0.0000  0.0002  0.0000 -0.0000
                                           -0.0000  0.0000 -0.0000  0.0000
    36. (0.99955) CR ( 1) C   5           s(100.00%)p 0.00(  0.00%)
                                            1.0000 -0.0001 -0.0000 -0.0004  0.0000
                                           -0.0006  0.0000 -0.0002 -0.0000  0.0000
                                           -0.0000 -0.0000 -0.0000  0.0000
    37. (0.99955) CR ( 1) C   6           s(100.00%)p 0.00(  0.00%)
                                            1.0000 -0.0001 -0.0000  0.0004  0.0000
                                            0.0004  0.0000  0.0002  0.0000  0.0000
                                           -0.0000 -0.0000 -0.0000  0.0000
    38. (0.99954) CR ( 1) C   7           s(100.00%)p 0.00(  0.00%)
                                            1.0000 -0.0002 -0.0000 -0.0002  0.0000
                                           -0.0004 -0.0000 -0.0003 -0.0000  0.0000
                                           -0.0000 -0.0000 -0.0000  0.0000
    39. (0.99943) CR ( 1) C   8           s(100.00%)p 0.00(  0.00%)
                                            1.0000  0.0003 -0.0000 -0.0000  0.0000
                                            0.0001  0.0000  0.0003 -0.0000  0.0000
                                           -0.0000  0.0000 -0.0000  0.0000
    40. (0.99987) CR ( 1) O   9           s(100.00%)p 0.00(  0.00%)
                                            1.0000 -0.0001 -0.0000  0.0000  0.0000
                                           -0.0002 -0.0000 -0.0000 -0.0000  0.0000
                                            0.0000 -0.0000 -0.0000  0.0000
    41. (0.99951) CR ( 1) C  10           s(100.00%)p 0.00(  0.00%)
                                            1.0000  0.0006 -0.0000 -0.0001 -0.0000
                                           -0.0003 -0.0000 -0.0002 -0.0000  0.0000
                                           -0.0000 -0.0000 -0.0000  0.0000
    42. (0.99962) CR ( 1) C  11           s(100.00%)p 0.00(  0.00%)
                                            1.0000 -0.0002 -0.0000 -0.0003  0.0000
                                            0.0001  0.0000  0.0000  0.0000  0.0000
                                            0.0000 -0.0000  0.0000  0.0000
    43. (0.47408) LP*( 1) C   8           s( 23.09%)p 3.33( 76.88%)d 0.00(  0.03%)
                                           -0.0000  0.4805 -0.0005 -0.7875  0.0173
                                           -0.1606  0.0026 -0.3499  0.0072 -0.0019
                                            0.0106 -0.0049  0.0105 -0.0037
    44. (0.99093) LP ( 1) O   9           s( 45.08%)p 1.22( 54.89%)d 0.00(  0.03%)
                                            0.0001  0.6713 -0.0076  0.4563 -0.0069
                                            0.1599  0.0009 -0.5612  0.0073 -0.0053
                                            0.0126  0.0044 -0.0093 -0.0074
    45. (0.64280) LP ( 2) O   9           s(  0.00%)p 1.00( 99.93%)d 0.00(  0.06%)
                                            0.0000  0.0043  0.0042  0.7477 -0.0167
                                            0.1306 -0.0047  0.6502 -0.0123 -0.0074
                                            0.0023 -0.0018 -0.0112  0.0212
    46. (0.41430) LP*( 1) C  10           s( 20.79%)p 3.81( 79.17%)d 0.00(  0.04%)
                                            0.0000  0.4559  0.0075  0.8081  0.0039
                                            0.2517 -0.0037  0.2744  0.0057  0.0107
                                            0.0100  0.0044  0.0116 -0.0076
    47. (0.00145) RY*( 1) C   1           s(  6.26%)p13.72( 85.91%)d 1.25(  7.83%)
                                           -0.0000  0.0112  0.2500 -0.0179 -0.8865
                                            0.0054  0.0395 -0.0067 -0.2669  0.1767
                                            0.0180  0.0751  0.1947 -0.0565
    48. (0.00081) RY*( 2) C   1           s(  0.06%)p99.99( 79.00%)d99.99( 20.93%)
                                           -0.0000  0.0006  0.0249  0.0043  0.2077
                                           -0.0030 -0.3945 -0.0128 -0.7688 -0.0847
                                            0.1296  0.2841 -0.1823 -0.2672
    49. (0.00019) RY*( 3) C   1           s(  8.67%)p10.50( 91.05%)d 0.03(  0.28%)
                                            0.0000  0.0132  0.2941  0.0067 -0.0919
                                            0.0189 -0.8549 -0.0060  0.4133 -0.0178
                                            0.0035 -0.0436 -0.0229  0.0055
    50. (0.00007) RY*( 4) C   1           s( 66.76%)p 0.13(  8.50%)d 0.37( 24.75%)
    51. (0.00000) RY*( 5) C   1           s(  9.07%)p 0.90(  8.12%)d 9.13( 82.82%)
    52. (0.00000) RY*( 6) C   1           s(  0.02%)p95.81(  2.12%)d99.99( 97.85%)
    53. (0.00000) RY*( 7) C   1           s(  3.78%)p 2.71( 10.24%)d22.74( 85.98%)
    54. (0.00001) RY*( 8) C   1           s(  4.83%)p 1.73(  8.35%)d17.96( 86.82%)
    55. (0.00000) RY*( 9) C   1           s(  0.57%)p11.94(  6.85%)d99.99( 92.58%)
    56. (0.00164) RY*( 1) C   2           s( 14.17%)p 5.45( 77.25%)d 0.61(  8.58%)
                                            0.0000  0.0017  0.3764  0.0021 -0.4035
                                           -0.0062 -0.5736  0.0162  0.5296  0.1747
                                           -0.1096  0.0648 -0.0297 -0.1955
    57. (0.00148) RY*( 2) C   2           s(  2.09%)p41.14( 85.85%)d 5.78( 12.07%)
                                           -0.0000  0.0000  0.1445  0.0135  0.1711
                                           -0.0115 -0.6441 -0.0146 -0.6433  0.2442
                                            0.0647 -0.0841  0.0274  0.2214
    58. (0.00052) RY*( 3) C   2           s( 15.81%)p 3.82( 60.38%)d 1.51( 23.80%)
                                            0.0000 -0.0150  0.3974  0.0010  0.7315
                                           -0.0109  0.0973  0.0056  0.2433  0.2876
                                            0.0790  0.1756  0.3110 -0.1468
    59. (0.00018) RY*( 4) C   2           s( 36.47%)p 1.48( 54.09%)d 0.26(  9.44%)
                                            0.0000  0.0086  0.6039  0.0154 -0.4435
                                           -0.0068  0.4356  0.0104 -0.3926  0.1697
                                           -0.0186  0.0161  0.2203 -0.1283
    60. (0.00018) RY*( 5) C   2           s(  0.29%)p 2.40(  0.69%)d99.99( 99.02%)
                                            0.0000  0.0015  0.0536  0.0005 -0.0465
                                            0.0011  0.0359  0.0045 -0.0586  0.0914
                                            0.6340  0.5527 -0.5183 -0.0766
    61. (0.00006) RY*( 6) C   2           s( 29.49%)p 0.18(  5.26%)d 2.21( 65.25%)
    62. (0.00004) RY*( 7) C   2           s(  1.31%)p 3.02(  3.94%)d72.50( 94.75%)
    63. (0.00000) RY*( 8) C   2           s(  0.24%)p11.29(  2.70%)d99.99( 97.06%)
    64. (0.00000) RY*( 9) C   2           s(  0.13%)p74.51( 10.01%)d99.99( 89.86%)
    65. (0.00161) RY*( 1) C   3           s( 31.86%)p 1.86( 59.22%)d 0.28(  8.92%)
                                            0.0000 -0.0048  0.5644 -0.0029 -0.3230
                                            0.0031 -0.0321 -0.0139 -0.6975  0.1035
                                           -0.0424  0.1419  0.0553 -0.2314
    66. (0.00153) RY*( 2) C   3           s(  1.86%)p49.93( 92.74%)d 2.91(  5.41%)
                                            0.0000 -0.0050  0.1362  0.0071  0.7756
                                           -0.0009  0.5219 -0.0059 -0.2308  0.0819
                                           -0.1345 -0.0212 -0.1296 -0.1096
    67. (0.00148) RY*( 3) C   3           s( 16.30%)p 4.35( 70.98%)d 0.78( 12.72%)
                                            0.0000 -0.0052  0.4037 -0.0112 -0.3525
                                            0.0111  0.6257  0.0086  0.4401  0.2973
                                            0.0313 -0.0613  0.0715  0.1700
    68. (0.00019) RY*( 4) C   3           s( 40.07%)p 1.46( 58.31%)d 0.04(  1.62%)
                                            0.0000  0.0043  0.6330 -0.0062  0.3546
                                            0.0139 -0.5340 -0.0095  0.4146  0.1043
                                           -0.0096  0.0081  0.0282 -0.0659
    69. (0.00019) RY*( 5) C   3           s(  0.00%)p 1.00(  0.09%)d99.99( 99.91%)
                                           -0.0000  0.0005  0.0023 -0.0012  0.0295
                                           -0.0001  0.0019  0.0016 -0.0065  0.1478
                                            0.6682  0.4702 -0.5501  0.0844
    70. (0.00008) RY*( 6) C   3           s(  9.13%)p 0.13(  1.20%)d 9.82( 89.67%)
    71. (0.00004) RY*( 7) C   3           s(  0.68%)p 6.15(  4.18%)d99.99( 95.15%)
    72. (0.00000) RY*( 8) C   3           s(  0.03%)p99.99(  4.61%)d99.99( 95.36%)
    73. (0.00000) RY*( 9) C   3           s(  0.06%)p99.99(  8.86%)d99.99( 91.09%)
    74. (0.00241) RY*( 1) C   4           s(  0.82%)p99.99( 92.78%)d 7.85(  6.40%)
                                           -0.0000  0.0089  0.0899 -0.0178 -0.4780
                                            0.0116  0.5014  0.0184  0.6687 -0.1473
                                           -0.0567  0.0615 -0.0154 -0.1874
    75. (0.00157) RY*( 2) C   4           s( 24.72%)p 2.66( 65.67%)d 0.39(  9.61%)
                                            0.0000 -0.0069  0.4972  0.0051  0.7117
                                           -0.0077  0.0948  0.0064  0.3755  0.2150
                                            0.0106  0.1149  0.1400 -0.1300
    76. (0.00069) RY*( 3) C   4           s(  1.75%)p46.47( 81.41%)d 9.61( 16.84%)
                                            0.0000 -0.0171  0.1312  0.0104 -0.2765
                                            0.0034 -0.7837  0.0063  0.3510  0.2756
                                           -0.1663  0.0279 -0.1155 -0.2251
    77. (0.00028) RY*( 4) C   4           s( 47.81%)p 0.45( 21.42%)d 0.64( 30.76%)
                                            0.0000  0.0043  0.6915  0.0091 -0.3222
                                           -0.0042  0.0723  0.0042 -0.3241  0.0455
                                           -0.3003 -0.3146  0.3210  0.1156
    78. (0.00012) RY*( 5) C   4           s( 20.49%)p 0.47(  9.62%)d 3.41( 69.89%)
                                            0.0000  0.0021  0.4526  0.0021 -0.1929
                                           -0.0013  0.0261  0.0072 -0.2414  0.0009
                                            0.5099  0.4699 -0.4649 -0.0449
    79. (0.00006) RY*( 6) C   4           s(  2.91%)p 6.19( 17.99%)d27.21( 79.11%)
    80. (0.00004) RY*( 7) C   4           s(  1.23%)p 3.11(  3.84%)d76.90( 94.92%)
    81. (0.00001) RY*( 8) C   4           s(  0.01%)p 1.00(  1.68%)d58.39( 98.31%)
    82. (0.00001) RY*( 9) C   4           s(  0.29%)p19.84(  5.72%)d99.99( 93.99%)
    83. (0.00218) RY*( 1) C   5           s(  3.23%)p27.81( 89.92%)d 2.12(  6.85%)
                                           -0.0000  0.0068  0.1797  0.0054  0.1032
                                            0.0142  0.6282 -0.0168 -0.7024  0.0847
                                           -0.0223 -0.0594 -0.0571 -0.2325
    84. (0.00160) RY*( 2) C   5           s( 15.77%)p 4.87( 76.87%)d 0.47(  7.36%)
                                            0.0000 -0.0048  0.3971 -0.0049 -0.8038
                                           -0.0103 -0.2553 -0.0063 -0.2393 -0.0755
                                            0.0636 -0.0847  0.2228 -0.0839
    85. (0.00060) RY*( 3) C   5           s(  1.95%)p39.95( 77.95%)d10.30( 20.10%)
                                            0.0000 -0.0164  0.1387 -0.0071  0.4643
                                            0.0017 -0.6267 -0.0040 -0.4137 -0.3033
                                           -0.1978 -0.0588  0.1083 -0.2338
    86. (0.00032) RY*( 4) C   5           s( 49.58%)p 0.39( 19.30%)d 0.63( 31.12%)
                                            0.0000  0.0038  0.7041  0.0026  0.2119
                                           -0.0105  0.1695 -0.0067  0.3452  0.1545
                                           -0.4269  0.0985  0.3048  0.0505
    87. (0.00011) RY*( 5) C   5           s( 15.94%)p 0.64( 10.21%)d 4.63( 73.85%)
                                            0.0000  0.0030  0.3992  0.0040  0.1337
                                           -0.0060  0.1529 -0.0061  0.2464 -0.5793
                                            0.5312 -0.2064 -0.2573 -0.1091
    88. (0.00008) RY*( 6) C   5           s( 11.99%)p 1.20( 14.36%)d 6.14( 73.65%)
    89. (0.00004) RY*( 7) C   5           s(  1.12%)p 3.57(  3.99%)d85.06( 94.90%)
    90. (0.00001) RY*( 8) C   5           s(  0.00%)p 1.00(  0.92%)d99.99( 99.08%)
    91. (0.00001) RY*( 9) C   5           s(  0.45%)p14.91(  6.64%)d99.99( 92.91%)
    92. (0.00206) RY*( 1) C   6           s(  0.51%)p99.99( 94.97%)d 8.92(  4.53%)
                                            0.0000  0.0003  0.0712 -0.0024 -0.7539
                                            0.0132  0.5708 -0.0026 -0.2352 -0.1392
                                           -0.0971  0.0447  0.0773  0.0920
    93. (0.00164) RY*( 2) C   6           s( 19.25%)p 3.65( 70.32%)d 0.54( 10.43%)
                                            0.0000 -0.0048  0.4387  0.0012 -0.2037
                                            0.0009  0.0330  0.0149  0.8127 -0.0418
                                           -0.0772 -0.1058  0.0668 -0.2845
    94. (0.00152) RY*( 3) C   6           s( 25.58%)p 2.60( 66.43%)d 0.31(  7.99%)
                                            0.0000 -0.0053  0.5058  0.0079  0.5649
                                            0.0097  0.5684 -0.0044 -0.1480 -0.0785
                                            0.0621 -0.0305  0.2492  0.0829
    95. (0.00018) RY*( 4) C   6           s( 41.98%)p 1.28( 53.62%)d 0.10(  4.41%)
                                            0.0000  0.0030  0.6479  0.0068 -0.2002
                                            0.0149 -0.5546  0.0134 -0.4336 -0.0549
                                           -0.0563 -0.0132  0.1713 -0.0914
    96. (0.00019) RY*( 5) C   6           s(  0.08%)p 3.32(  0.26%)d99.99( 99.67%)
                                            0.0000 -0.0009  0.0277 -0.0009 -0.0322
                                           -0.0004 -0.0079  0.0048 -0.0379 -0.5986
                                            0.6898 -0.1920 -0.3228 -0.1466
    97. (0.00005) RY*( 6) C   6           s(  1.55%)p 1.92(  2.98%)d61.59( 95.47%)
    98. (0.00005) RY*( 7) C   6           s( 10.87%)p 0.04(  0.43%)d 8.16( 88.71%)
    99. (0.00000) RY*( 8) C   6           s(  0.16%)p 7.41(  1.16%)d99.99( 98.69%)
   100. (0.00000) RY*( 9) C   6           s(  0.00%)p 1.00( 10.04%)d 8.96( 89.95%)
   101. (0.00244) RY*( 1) C   7           s(  1.87%)p49.80( 93.05%)d 2.72(  5.08%)
                                            0.0000  0.0022  0.1367  0.0028  0.1068
                                            0.0073  0.7348 -0.0199 -0.6154  0.0884
                                           -0.0190 -0.0604 -0.0757 -0.1823
   102. (0.00163) RY*( 2) C   7           s( 41.05%)p 1.28( 52.37%)d 0.16(  6.58%)
                                            0.0000 -0.0098  0.6406 -0.0006 -0.3873
                                           -0.0071 -0.4345 -0.0082 -0.4299 -0.0742
                                           -0.0017 -0.0950  0.1866 -0.1284
   103. (0.00149) RY*( 3) C   7           s(  6.88%)p12.80( 88.04%)d 0.74(  5.08%)
                                            0.0000 -0.0022  0.2623  0.0031  0.8967
                                           -0.0003 -0.2573 -0.0019 -0.1007 -0.1800
                                           -0.1229 -0.0042  0.0162 -0.0550
   104. (0.00047) RY*( 4) C   7           s( 47.53%)p 0.93( 44.14%)d 0.18(  8.33%)
                                            0.0000  0.0044  0.6894  0.0038 -0.0053
                                           -0.0175  0.3742 -0.0034  0.5487 -0.0529
                                            0.1823  0.0257 -0.1316  0.1711
   105. (0.00014) RY*( 5) C   7           s(  2.43%)p 0.94(  2.27%)d39.30( 95.30%)
                                           -0.0000 -0.0004  0.1557 -0.0008 -0.0012
                                            0.0067 -0.0487 -0.0058  0.1424  0.6898
                                           -0.6415  0.1639 -0.0909 -0.1748
   106. (0.00008) RY*( 6) C   7           s(  0.10%)p99.99( 11.28%)d99.99( 88.62%)
   107. (0.00004) RY*( 7) C   7           s(  0.08%)p76.26(  5.74%)d99.99( 94.19%)
   108. (0.00002) RY*( 8) C   7           s(  0.04%)p51.56(  2.05%)d99.99( 97.91%)
   109. (0.00000) RY*( 9) C   7           s(  0.01%)p99.99(  1.25%)d99.99( 98.74%)
   110. (0.00269) RY*( 1) C   8           s( 11.31%)p 7.51( 84.94%)d 0.33(  3.76%)
                                            0.0000 -0.0182  0.3358  0.0064  0.8153
                                           -0.0315  0.4274  0.0235 -0.0187 -0.1296
                                            0.1004 -0.0912  0.0058 -0.0482
   111. (0.00163) RY*( 2) C   8           s( 19.08%)p 3.66( 69.93%)d 0.58( 10.99%)
                                            0.0000 -0.0015  0.4368 -0.0078 -0.2707
                                            0.0010  0.1214  0.0228  0.7815 -0.1275
                                           -0.0649 -0.1503  0.0412 -0.2551
   112. (0.00119) RY*( 3) C   8           s(  4.56%)p19.65( 89.67%)d 1.26(  5.77%)
                                            0.0000 -0.0100  0.2134 -0.0208 -0.4649
                                           -0.0082  0.7291  0.0091 -0.3851 -0.0990
                                           -0.1379  0.0852  0.1223  0.0815
   113. (0.00083) RY*( 4) C   8           s( 18.64%)p 0.71( 13.28%)d 3.65( 68.07%)
                                            0.0000  0.0022  0.4318 -0.0119 -0.0751
                                           -0.0034 -0.2364  0.0135 -0.2664 -0.1283
                                            0.2186  0.5109 -0.3772 -0.4617
   114. (0.00058) RY*( 5) C   8           s(  0.63%)p 3.14(  1.97%)d99.99( 97.40%)
                                            0.0000 -0.0073  0.0790 -0.0068  0.0719
                                           -0.0314  0.1157  0.0119 -0.0029  0.8902
                                           -0.2956  0.0581 -0.0209 -0.3006
   115. (0.00047) RY*( 6) C   8           s( 15.05%)p 0.81( 12.19%)d 4.83( 72.75%)
                                           -0.0000  0.0106  0.3878  0.0102  0.0527
                                            0.0343 -0.3260 -0.0101 -0.1073  0.0228
                                           -0.0894  0.2298  0.8059  0.1293
   116. (0.00015) RY*( 7) C   8           s( 11.44%)p 2.05( 23.51%)d 5.68( 65.05%)
                                            0.0000 -0.0023  0.3383 -0.0083 -0.0867
                                           -0.0285 -0.2752  0.0188 -0.3881 -0.0445
                                           -0.1625 -0.7698 -0.0926 -0.1445
   117. (0.00013) RY*( 8) C   8           s(  0.06%)p49.40(  3.17%)d99.99( 96.77%)
                                            0.0000  0.0008  0.0253  0.0130 -0.1499
                                           -0.0054  0.0925  0.0014 -0.0221  0.2985
                                            0.8915 -0.2145  0.1903 -0.0405
   118. (0.00005) RY*( 9) C   8           s( 19.16%)p 0.10(  1.83%)d 4.12( 79.01%)
   119. (0.00090) RY*( 1) O   9           s( 37.61%)p 1.43( 53.92%)d 0.23(  8.47%)
                                            0.0000  0.0058  0.6133 -0.0036  0.1525
                                           -0.0032 -0.3795 -0.0074 -0.6098 -0.0976
                                            0.0690  0.1617 -0.1308 -0.1647
   120. (0.00081) RY*( 2) O   9           s(  1.17%)p77.54( 90.82%)d 6.84(  8.01%)
                                            0.0000  0.0008  0.1082  0.0121  0.8803
                                            0.0027 -0.0046  0.0076  0.3647 -0.2382
                                            0.0371 -0.0748 -0.1164  0.0534
   121. (0.00023) RY*( 3) O   9           s( 48.80%)p 0.83( 40.68%)d 0.22( 10.53%)
                                           -0.0000  0.0010  0.6985  0.0006 -0.2988
                                           -0.0071 -0.1168 -0.0070  0.5512  0.0969
                                           -0.0349 -0.1476  0.1176  0.2430
   122. (0.00003) RY*( 4) O   9           s(  9.44%)p 7.64( 72.07%)d 1.96( 18.49%)
   123. (0.00000) RY*( 5) O   9           s(  0.72%)p13.92(  9.96%)d99.99( 89.33%)
   124. (0.00000) RY*( 6) O   9           s(  0.12%)p 5.81(  0.71%)d99.99( 99.17%)
   125. (0.00000) RY*( 7) O   9           s(  0.67%)p19.12( 12.75%)d99.99( 86.58%)
   126. (0.00001) RY*( 8) O   9           s(  0.69%)p17.02( 11.67%)d99.99( 87.65%)
   127. (0.00000) RY*( 9) O   9           s(  0.81%)p 9.53(  7.67%)d99.99( 91.52%)
   128. (0.00183) RY*( 1) C  10           s( 16.91%)p 4.42( 74.70%)d 0.50(  8.40%)
                                            0.0000  0.0050  0.4111  0.0013  0.5836
                                           -0.0061 -0.2746 -0.0171 -0.5750 -0.1214
                                           -0.1059 -0.0993  0.0959 -0.1974
   129. (0.00145) RY*( 2) C  10           s(  0.03%)p99.99( 93.38%)d99.99(  6.60%)
                                           -0.0000  0.0040  0.0154  0.0055 -0.0720
                                            0.0150  0.8522 -0.0133 -0.4493  0.0670
                                            0.0142 -0.0936 -0.1779 -0.1445
   130. (0.00049) RY*( 3) C  10           s( 43.61%)p 0.75( 32.59%)d 0.55( 23.80%)
                                           -0.0000 -0.0111  0.6603  0.0004 -0.5706
                                           -0.0126  0.0050 -0.0053 -0.0040 -0.0086
                                            0.1177 -0.0887  0.4543 -0.0992
   131. (0.00042) RY*( 4) C  10           s( 19.11%)p 3.29( 62.81%)d 0.95( 18.08%)
                                            0.0000  0.0151  0.4369 -0.0129  0.4503
                                           -0.0113  0.3772  0.0023  0.5317  0.1273
                                           -0.2848  0.2077  0.0874  0.1808
   132. (0.00012) RY*( 5) C  10           s(  4.13%)p 2.66( 11.00%)d20.54( 84.86%)
                                            0.0000  0.0063  0.2032 -0.0091  0.2203
                                           -0.0005  0.0533 -0.0058  0.2420 -0.2048
                                            0.8306 -0.1703 -0.2860 -0.0769
   133. (0.00008) RY*( 6) C  10           s( 11.31%)p 0.81(  9.12%)d 7.04( 79.58%)
   134. (0.00005) RY*( 7) C  10           s(  4.80%)p 0.93(  4.49%)d18.89( 90.71%)
   135. (0.00002) RY*( 8) C  10           s(  0.04%)p99.99( 11.02%)d99.99( 88.94%)
   136. (0.00000) RY*( 9) C  10           s(  0.09%)p11.54(  1.05%)d99.99( 98.86%)
   137. (0.00164) RY*( 1) C  11           s( 10.85%)p 7.85( 85.17%)d 0.37(  3.97%)
                                           -0.0000  0.0164  0.3290  0.0175  0.8161
                                            0.0165  0.3143  0.0081  0.2936  0.0083
                                            0.0459 -0.0609  0.1781 -0.0465
   138. (0.00091) RY*( 2) C  11           s(  0.00%)p 1.00( 81.73%)d 0.22( 18.26%)
                                            0.0000  0.0001  0.0030 -0.0012 -0.1053
                                           -0.0048 -0.4485  0.0089  0.7778 -0.0745
                                            0.2055 -0.1998 -0.1939 -0.2396
   139. (0.00020) RY*( 3) C  11           s(  2.63%)p36.94( 97.13%)d 0.09(  0.24%)
                                            0.0000  0.0139  0.1616 -0.0166  0.3959
                                            0.0195 -0.8030  0.0076 -0.4112 -0.0391
                                           -0.0090  0.0234 -0.0099 -0.0105
   140. (0.00007) RY*( 4) C  11           s( 47.37%)p 0.06(  2.69%)d 1.05( 49.94%)
   141. (0.00001) RY*( 5) C  11           s(  0.79%)p 0.73(  0.57%)d99.99( 98.64%)
   142. (0.00000) RY*( 6) C  11           s(  0.60%)p 8.86(  5.34%)d99.99( 94.06%)
   143. (0.00000) RY*( 7) C  11           s(  7.83%)p 0.81(  6.30%)d10.97( 85.87%)
   144. (0.00001) RY*( 8) C  11           s( 27.26%)p 0.54( 14.81%)d 2.12( 57.92%)
   145. (0.00000) RY*( 9) C  11           s(  2.71%)p 2.35(  6.36%)d33.59( 90.93%)
   146. (0.00077) RY*( 1) H  12           s( 98.19%)p 0.02(  1.81%)
                                            0.0052  0.9909  0.0107  0.0756 -0.1109
   147. (0.00010) RY*( 2) H  12           s(  0.06%)p99.99( 99.94%)
   148. (0.00007) RY*( 3) H  12           s(  0.05%)p99.99( 99.95%)
   149. (0.00002) RY*( 4) H  12           s(  1.79%)p54.81( 98.21%)
   150. (0.00080) RY*( 1) H  13           s( 98.32%)p 0.02(  1.68%)
                                            0.0050  0.9916 -0.0412  0.1229 -0.0004
   151. (0.00010) RY*( 2) H  13           s(  0.07%)p99.99( 99.93%)
   152. (0.00007) RY*( 3) H  13           s(  0.02%)p99.99( 99.98%)
   153. (0.00002) RY*( 4) H  13           s(  1.67%)p58.81( 98.33%)
   154. (0.00057) RY*( 1) H  14           s( 97.80%)p 0.02(  2.20%)
                                            0.0053  0.9889  0.1361  0.0572  0.0163
   155. (0.00010) RY*( 2) H  14           s(  0.01%)p 1.00( 99.99%)
   156. (0.00006) RY*( 3) H  14           s(  0.01%)p99.99( 99.99%)
   157. (0.00002) RY*( 4) H  14           s(  2.27%)p42.98( 97.73%)
   158. (0.00128) RY*( 1) H  15           s( 99.53%)p 0.00(  0.47%)
                                            0.0059  0.9976  0.0322 -0.0591  0.0122
   159. (0.00009) RY*( 2) H  15           s(  0.05%)p99.99( 99.95%)
   160. (0.00006) RY*( 3) H  15           s(  0.01%)p99.99( 99.99%)
   161. (0.00002) RY*( 4) H  15           s(  0.49%)p99.99( 99.51%)
   162. (0.00131) RY*( 1) H  16           s( 99.56%)p 0.00(  0.44%)
                                            0.0057  0.9978  0.0053 -0.0358  0.0553
   163. (0.00009) RY*( 2) H  16           s(  0.02%)p99.99( 99.98%)
   164. (0.00006) RY*( 3) H  16           s(  0.03%)p99.99( 99.97%)
   165. (0.00002) RY*( 4) H  16           s(  0.48%)p99.99( 99.52%)
   166. (0.00138) RY*( 1) H  17           s( 99.66%)p 0.00(  0.34%)
                                            0.0047  0.9983 -0.0450  0.0345 -0.0139
   167. (0.00010) RY*( 2) H  17           s(  0.05%)p99.99( 99.95%)
   168. (0.00006) RY*( 3) H  17           s(  0.05%)p99.99( 99.95%)
   169. (0.00002) RY*( 4) H  17           s(  0.32%)p99.99( 99.68%)
   170. (0.00144) RY*( 1) H  18           s( 99.59%)p 0.00(  0.41%)
                                            0.0062  0.9979 -0.0316  0.0270 -0.0491
   171. (0.00009) RY*( 2) H  18           s(  0.08%)p99.99( 99.92%)
   172. (0.00005) RY*( 3) H  18           s(  0.02%)p99.99( 99.98%)
   173. (0.00002) RY*( 4) H  18           s(  0.40%)p99.99( 99.60%)
   174. (0.00117) RY*( 1) H  19           s( 99.52%)p 0.00(  0.48%)
                                            0.0050  0.9976  0.0357 -0.0580  0.0118
   175. (0.00009) RY*( 2) H  19           s(  0.05%)p99.99( 99.95%)
   176. (0.00005) RY*( 3) H  19           s(  0.01%)p 1.00( 99.99%)
   177. (0.00002) RY*( 4) H  19           s(  0.51%)p99.99( 99.49%)
   178. (0.00133) RY*( 1) H  20           s( 99.66%)p 0.00(  0.34%)
                                            0.0057  0.9983  0.0075 -0.0227  0.0536
   179. (0.00009) RY*( 2) H  20           s(  0.01%)p 1.00( 99.99%)
   180. (0.00006) RY*( 3) H  20           s(  0.00%)p 1.00(100.00%)
   181. (0.00002) RY*( 4) H  20           s(  0.42%)p99.99( 99.58%)
   182. (0.00100) RY*( 1) H  21           s( 99.37%)p 0.01(  0.63%)
                                            0.0076  0.9968 -0.0191 -0.0743 -0.0199
   183. (0.00010) RY*( 2) H  21           s(  0.07%)p99.99( 99.93%)
   184. (0.00006) RY*( 3) H  21           s(  0.00%)p 1.00(100.00%)
   185. (0.00002) RY*( 4) H  21           s(  0.65%)p99.99( 99.35%)
   186. (0.00132) RY*( 1) H  22           s( 99.60%)p 0.00(  0.40%)
                                            0.0058  0.9980 -0.0192 -0.0209 -0.0566
   187. (0.00009) RY*( 2) H  22           s(  0.01%)p99.99( 99.99%)
   188. (0.00006) RY*( 3) H  22           s(  0.02%)p99.99( 99.98%)
   189. (0.00002) RY*( 4) H  22           s(  0.46%)p99.99( 99.54%)
   190. (0.00137) RY*( 1) H  23           s( 99.58%)p 0.00(  0.42%)
                                            0.0058  0.9979  0.0025  0.0331  0.0557
   191. (0.00008) RY*( 2) H  23           s(  0.05%)p99.99( 99.95%)
   192. (0.00006) RY*( 3) H  23           s(  0.02%)p99.99( 99.98%)
   193. (0.00002) RY*( 4) H  23           s(  0.44%)p99.99( 99.56%)
   194. (0.00164) RY*( 1) H  24           s( 99.65%)p 0.00(  0.35%)
                                            0.0041  0.9982 -0.0219  0.0500  0.0236
   195. (0.00010) RY*( 2) H  24           s(  0.01%)p99.99( 99.99%)
   196. (0.00007) RY*( 3) H  24           s(  0.17%)p99.99( 99.83%)
   197. (0.00003) RY*( 4) H  24           s(  0.26%)p99.99( 99.74%)
   198. (0.00153) RY*( 1) H  25           s( 99.66%)p 0.00(  0.34%)
                                            0.0066  0.9983 -0.0044 -0.0414 -0.0407
   199. (0.00008) RY*( 2) H  25           s(  0.09%)p99.99( 99.91%)
   200. (0.00006) RY*( 3) H  25           s(  0.00%)p 1.00(100.00%)
   201. (0.00002) RY*( 4) H  25           s(  0.34%)p99.99( 99.66%)
   202. (0.00092) RY*( 1) H  26           s( 99.39%)p 0.01(  0.61%)
                                            0.0049  0.9970 -0.0510 -0.0587  0.0003
   203. (0.00009) RY*( 2) H  26           s(  0.00%)p 1.00(100.00%)
   204. (0.00005) RY*( 3) H  26           s(  0.07%)p99.99( 99.93%)
   205. (0.00002) RY*( 4) H  26           s(  0.63%)p99.99( 99.37%)
   206. (0.00176) RY*( 1) H  27           s( 99.69%)p 0.00(  0.31%)
                                            0.0101  0.9984 -0.0261  0.0427  0.0237
   207. (0.00007) RY*( 2) H  27           s(  0.03%)p99.99( 99.97%)
   208. (0.00005) RY*( 3) H  27           s(  0.29%)p99.99( 99.71%)
   209. (0.00001) RY*( 4) H  27           s(  0.08%)p99.99( 99.92%)
   210. (0.00071) RY*( 1) H  28           s( 52.58%)p 0.90( 47.42%)
                                            0.0083  0.7250  0.5000  0.4731 -0.0211
   211. (0.00054) RY*( 2) H  28           s(  0.31%)p99.99( 99.69%)
                                           -0.0041  0.0553  0.2650 -0.3244  0.9063
   212. (0.00036) RY*( 3) H  28           s( 41.79%)p 1.39( 58.21%)
                                            0.0180  0.6462 -0.7243 -0.2210  0.0933
   213. (0.00001) RY*( 4) H  28           s(  5.80%)p16.25( 94.20%)
   214. (0.00111) RY*( 1) H  29           s( 99.53%)p 0.00(  0.47%)
                                            0.0046  0.9976  0.0269 -0.0631  0.0015
   215. (0.00009) RY*( 2) H  29           s(  0.03%)p99.99( 99.97%)
   216. (0.00006) RY*( 3) H  29           s(  0.17%)p99.99( 99.83%)
   217. (0.00002) RY*( 4) H  29           s(  0.37%)p99.99( 99.63%)
   218. (0.00150) RY*( 1) H  30           s( 99.68%)p 0.00(  0.32%)
                                            0.0066  0.9984  0.0133 -0.0420 -0.0354
   219. (0.00008) RY*( 2) H  30           s(  0.03%)p99.99( 99.97%)
   220. (0.00006) RY*( 3) H  30           s(  0.07%)p99.99( 99.93%)
   221. (0.00002) RY*( 4) H  30           s(  0.32%)p99.99( 99.68%)
   222. (0.00098) RY*( 1) H  31           s( 99.17%)p 0.01(  0.83%)
                                            0.0046  0.9958  0.0294  0.0844 -0.0179
   223. (0.00009) RY*( 2) H  31           s(  0.14%)p99.99( 99.86%)
   224. (0.00009) RY*( 3) H  31           s(  0.02%)p99.99( 99.98%)
   225. (0.00002) RY*( 4) H  31           s(  0.76%)p99.99( 99.24%)
   226. (0.00046) RY*( 1) H  32           s( 97.62%)p 0.02(  2.38%)
                                            0.0056  0.9880 -0.1513 -0.0074 -0.0296
   227. (0.00009) RY*( 2) H  32           s(  0.00%)p 1.00(100.00%)
   228. (0.00006) RY*( 3) H  32           s(  0.01%)p 1.00( 99.99%)
   229. (0.00002) RY*( 4) H  32           s(  2.46%)p39.59( 97.54%)
   230. (0.00074) RY*( 1) H  33           s( 98.45%)p 0.02(  1.55%)
                                            0.0054  0.9922 -0.0123  0.0595  0.1086
   231. (0.00008) RY*( 2) H  33           s(  0.03%)p99.99( 99.97%)
   232. (0.00008) RY*( 3) H  33           s(  0.10%)p99.99( 99.90%)
   233. (0.00002) RY*( 4) H  33           s(  1.50%)p65.66( 98.50%)
   234. (0.00313) BD*( 1) C   1 - C   2  
                ( 51.37%)   0.7167* C   1 s( 30.03%)p 2.33( 69.93%)d 0.00(  0.04%)
                                            0.0007  0.5479  0.0074 -0.3243  0.0079
                                           -0.7330 -0.0077  0.2380  0.0046  0.0133
                                           -0.0034 -0.0076 -0.0102 -0.0092
                ( 48.63%)  -0.6974* C   2 s( 28.17%)p 2.55( 71.79%)d 0.00(  0.04%)
                                           -0.0001  0.5306  0.0126  0.3391  0.0151
                                            0.7366 -0.0005 -0.2453  0.0083  0.0104
                                           -0.0036 -0.0093 -0.0109 -0.0085
   235. (0.00403) BD*( 1) C   1 - H  12  
                ( 38.70%)   0.6221* C   1 s( 23.42%)p 3.27( 76.54%)d 0.00(  0.04%)
                                            0.0002  0.4839 -0.0036  0.0152  0.0104
                                            0.0717  0.0143 -0.8716  0.0024 -0.0001
                                            0.0002 -0.0019  0.0004  0.0201
                ( 61.30%)  -0.7829* H  12 s( 99.92%)p 0.00(  0.08%)
                                            0.9996 -0.0018 -0.0019 -0.0039  0.0285
   236. (0.00419) BD*( 1) C   1 - H  13  
                ( 39.01%)   0.6246* C   1 s( 23.34%)p 3.28( 76.61%)d 0.00(  0.04%)
                                            0.0001 -0.4831  0.0047  0.4666 -0.0148
                                           -0.6698 -0.0108 -0.3154  0.0048  0.0152
                                            0.0072 -0.0095  0.0042  0.0059
                ( 60.99%)  -0.7810* H  13 s( 99.92%)p 0.00(  0.08%)
                                           -0.9996  0.0016 -0.0126  0.0238  0.0099
   237. (0.00253) BD*( 1) C   1 - H  14  
                ( 37.82%)   0.6150* C   1 s( 23.18%)p 3.31( 76.78%)d 0.00(  0.04%)
                                            0.0004 -0.4814 -0.0015 -0.8223  0.0049
                                           -0.0896 -0.0110 -0.2890  0.0070 -0.0014
                                           -0.0110 -0.0003 -0.0152  0.0054
                ( 62.18%)  -0.7885* H  14 s( 99.91%)p 0.00(  0.09%)
                                           -0.9996  0.0011  0.0276  0.0059  0.0092
   238. (0.00787) BD*( 1) C   2 - C   3  
                ( 50.92%)   0.7136* C   2 s( 28.16%)p 2.55( 71.80%)d 0.00(  0.04%)
                                            0.0005  0.5306  0.0076 -0.8005 -0.0014
                                           -0.1000 -0.0034 -0.2593 -0.0029  0.0053
                                            0.0111  0.0005  0.0152 -0.0066
                ( 49.08%)  -0.7006* C   3 s( 28.41%)p 2.52( 71.55%)d 0.00(  0.04%)
                                            0.0003  0.5329  0.0092  0.7970 -0.0027
                                            0.0961  0.0037  0.2665 -0.0003  0.0037
                                            0.0116  0.0005  0.0142 -0.0059
   239. (0.00843) BD*( 1) C   2 - H  15  
                ( 38.26%)   0.6185* C   2 s( 22.01%)p 3.54( 77.95%)d 0.00(  0.04%)
                                            0.0000  0.4691 -0.0079  0.4925  0.0057
                                           -0.6661  0.0054 -0.3049  0.0137 -0.0149
                                           -0.0073  0.0096 -0.0052 -0.0059
                ( 61.74%)  -0.7858* H  15 s( 99.91%)p 0.00(  0.09%)
                                            0.9996 -0.0042 -0.0175  0.0219  0.0092
   240. (0.00856) BD*( 1) C   2 - H  16  
                ( 38.39%)   0.6196* C   2 s( 21.67%)p 3.61( 78.28%)d 0.00(  0.04%)
                                            0.0003 -0.4654  0.0095 -0.0292 -0.0148
                                            0.0547  0.0031 -0.8825  0.0064  0.0008
                                            0.0009  0.0026 -0.0000 -0.0208
                ( 61.61%)  -0.7849* H  16 s( 99.91%)p 0.00(  0.09%)
                                           -0.9996  0.0040  0.0034 -0.0017  0.0294
   241. (0.00822) BD*( 1) C   3 - C   4  
                ( 50.24%)   0.7088* C   3 s( 28.02%)p 2.57( 71.94%)d 0.00(  0.04%)
                                            0.0001  0.5292  0.0097 -0.3505  0.0010
                                           -0.7297 -0.0006  0.2530 -0.0007  0.0124
                                           -0.0047 -0.0091 -0.0093 -0.0088
                ( 49.76%)  -0.7054* C   4 s( 28.24%)p 2.54( 71.72%)d 0.00(  0.04%)
                                            0.0002  0.5314  0.0042  0.3164  0.0086
                                            0.7505 -0.0000 -0.2320  0.0008  0.0110
                                           -0.0021 -0.0084 -0.0116 -0.0080
   242. (0.00939) BD*( 1) C   3 - H  17  
                ( 39.00%)   0.6245* C   3 s( 21.41%)p 3.67( 78.54%)d 0.00(  0.05%)
                                            0.0001 -0.4627  0.0077  0.4905 -0.0044
                                           -0.6746 -0.0049 -0.2993  0.0108  0.0159
                                            0.0075 -0.0092  0.0040  0.0063
                ( 61.00%)  -0.7810* H  17 s( 99.92%)p 0.00(  0.08%)
                                           -0.9996  0.0034 -0.0142  0.0229  0.0091
   243. (0.00900) BD*( 1) C   3 - H  18  
                ( 38.44%)   0.6200* C   3 s( 22.18%)p 3.51( 77.78%)d 0.00(  0.04%)
                                           -0.0002  0.4709 -0.0072 -0.0262 -0.0043
                                            0.0486  0.0092 -0.8801  0.0029 -0.0004
                                            0.0009 -0.0019  0.0002  0.0208
                ( 61.56%)  -0.7846* H  18 s( 99.91%)p 0.00(  0.09%)
                                            0.9996 -0.0047  0.0005 -0.0027  0.0293
   244. (0.00662) BD*( 1) C   4 - C   5  
                ( 50.80%)   0.7127* C   4 s( 28.01%)p 2.57( 71.95%)d 0.00(  0.04%)
                                            0.0002  0.5291  0.0103 -0.7875  0.0018
                                           -0.1309 -0.0243 -0.2856  0.0004  0.0045
                                            0.0105  0.0006  0.0152 -0.0073
                ( 49.20%)  -0.7014* C   5 s( 29.01%)p 2.45( 70.95%)d 0.00(  0.04%)
                                            0.0005  0.5385  0.0067  0.7738  0.0031
                                            0.1324 -0.0190  0.3047 -0.0065  0.0072
                                            0.0116  0.0026  0.0113 -0.0073
   245. (0.00699) BD*( 1) C   4 - H  19  
                ( 37.90%)   0.6156* C   4 s( 22.53%)p 3.44( 77.43%)d 0.00(  0.04%)
                                           -0.0001  0.4746 -0.0028  0.5278 -0.0069
                                           -0.6453 -0.0007 -0.2812  0.0159 -0.0157
                                           -0.0071  0.0092 -0.0040 -0.0062
                ( 62.10%)  -0.7880* H  19 s( 99.91%)p 0.00(  0.09%)
                                            0.9996 -0.0031 -0.0178  0.0226  0.0075
   246. (0.00898) BD*( 1) C   4 - H  20  
                ( 38.44%)   0.6200* C   4 s( 21.19%)p 3.72( 78.76%)d 0.00(  0.04%)
                                            0.0002 -0.4603  0.0084  0.0034 -0.0101
                                            0.0505  0.0159 -0.8858  0.0037  0.0006
                                            0.0013  0.0011 -0.0000 -0.0211
                ( 61.56%)  -0.7846* H  20 s( 99.91%)p 0.00(  0.09%)
                                           -0.9996  0.0041  0.0017 -0.0035  0.0291
   247. (0.00795) BD*( 1) C   5 - C   6  
                ( 50.81%)   0.7128* C   5 s( 27.98%)p 2.57( 71.98%)d 0.00(  0.05%)
                                            0.0002  0.5289  0.0066 -0.5793 -0.0056
                                            0.5414 -0.0007  0.3016  0.0043 -0.0161
                                           -0.0091  0.0083  0.0017 -0.0063
                ( 49.19%)  -0.7013* C   6 s( 28.82%)p 2.47( 71.14%)d 0.00(  0.04%)
                                            0.0002  0.5368  0.0074  0.5790 -0.0044
                                           -0.5343  0.0016 -0.3011  0.0007 -0.0150
                                           -0.0086  0.0089  0.0008 -0.0058
   248. (0.00653) BD*( 1) C   5 - H  21  
                ( 36.91%)   0.6075* C   5 s( 20.88%)p 3.79( 79.08%)d 0.00(  0.04%)
                                           -0.0005  0.4570 -0.0033 -0.2544  0.0077
                                           -0.8285 -0.0006  0.1983 -0.0138  0.0086
                                           -0.0025 -0.0090 -0.0132 -0.0075
                ( 63.09%)  -0.7943* H  21 s( 99.91%)p 0.00(  0.09%)
                                            0.9995 -0.0054  0.0082  0.0289 -0.0052
   249. (0.00868) BD*( 1) C   5 - H  22  
                ( 38.27%)   0.6187* C   5 s( 22.11%)p 3.52( 77.85%)d 0.00(  0.04%)
                                           -0.0001  0.4701 -0.0084  0.0119  0.0017
                                            0.0446 -0.0173 -0.8809  0.0026  0.0004
                                            0.0007 -0.0018 -0.0010  0.0209
                ( 61.73%)  -0.7857* H  22 s( 99.91%)p 0.00(  0.09%)
                                            0.9996 -0.0041 -0.0014  0.0001  0.0296
   250. (0.00701) BD*( 1) C   6 - C   7  
                ( 50.74%)   0.7123* C   6 s( 28.23%)p 2.54( 71.73%)d 0.00(  0.04%)
                                            0.0005  0.5311  0.0128 -0.7821 -0.0001
                                           -0.1518  0.0001 -0.2874  0.0007  0.0062
                                            0.0116  0.0022  0.0132 -0.0078
                ( 49.26%)  -0.7018* C   7 s( 28.79%)p 2.47( 71.18%)d 0.00(  0.04%)
                                            0.0004  0.5365  0.0053  0.7774 -0.0014
                                            0.1825 -0.0040  0.2722 -0.0040  0.0087
                                            0.0096  0.0045  0.0113 -0.0064
   251. (0.00879) BD*( 1) C   6 - H  23  
                ( 38.53%)   0.6208* C   6 s( 22.07%)p 3.53( 77.89%)d 0.00(  0.04%)
                                            0.0001 -0.4697  0.0076  0.0005 -0.0059
                                            0.0261 -0.0094 -0.8821  0.0009 -0.0000
                                            0.0008  0.0008  0.0002 -0.0210
                ( 61.47%)  -0.7840* H  23 s( 99.91%)p 0.00(  0.09%)
                                           -0.9996  0.0042  0.0020 -0.0007  0.0294
   252. (0.00963) BD*( 1) C   6 - H  24  
                ( 37.94%)   0.6159* C   6 s( 20.91%)p 3.78( 79.05%)d 0.00(  0.04%)
                                            0.0003 -0.4572  0.0094 -0.2293 -0.0058
                                           -0.8306  0.0017  0.2186 -0.0094 -0.0061
                                            0.0020  0.0097  0.0148  0.0077
                ( 62.06%)  -0.7878* H  24 s( 99.91%)p 0.00(  0.09%)
                                           -0.9996  0.0031  0.0091  0.0272 -0.0069
   253. (0.01165) BD*( 1) C   7 - C   8  
                ( 51.29%)   0.7162* C   7 s( 27.24%)p 2.67( 72.71%)d 0.00(  0.05%)
                                            0.0003  0.5217  0.0148 -0.5844 -0.0045
                                            0.5619  0.0024  0.2642  0.0020 -0.0180
                                           -0.0072  0.0079 -0.0002 -0.0084
                ( 48.71%)  -0.6979* C   8 s( 30.22%)p 2.31( 69.73%)d 0.00(  0.04%)
                                           -0.0000  0.5497  0.0062  0.5686 -0.0125
                                           -0.5462  0.0079 -0.2747  0.0025 -0.0135
                                           -0.0092  0.0095  0.0046 -0.0076
   254. (0.00888) BD*( 1) C   7 - H  25  
                ( 37.61%)   0.6132* C   7 s( 21.27%)p 3.70( 78.69%)d 0.00(  0.04%)
                                           -0.0002  0.4611 -0.0084 -0.0041 -0.0007
                                           -0.0148 -0.0152 -0.8868  0.0042 -0.0001
                                            0.0016 -0.0018 -0.0006  0.0203
                ( 62.39%)  -0.7899* H  25 s( 99.91%)p 0.00(  0.09%)
                                            0.9995 -0.0054  0.0005  0.0018  0.0298
   255. (0.00653) BD*( 1) C   7 - H  26  
                ( 37.70%)   0.6140* C   7 s( 22.73%)p 3.40( 77.23%)d 0.00(  0.04%)
                                           -0.0002  0.4767 -0.0063 -0.2315  0.0030
                                           -0.8061 -0.0021  0.2622 -0.0147  0.0100
                                           -0.0039 -0.0107 -0.0118 -0.0068
                ( 62.30%)  -0.7893* H  26 s( 99.91%)p 0.00(  0.09%)
                                            0.9995 -0.0028  0.0078  0.0283 -0.0065
   256. (0.01934) BD*( 1) C   8 - O   9  
                ( 69.04%)   0.8309* C   8 s( 18.14%)p 4.49( 81.53%)d 0.02(  0.33%)
                                            0.0001 -0.4250 -0.0278 -0.2279 -0.0176
                                           -0.8178 -0.0361  0.3048  0.0111 -0.0217
                                            0.0073  0.0300  0.0384  0.0190
                ( 30.96%)  -0.5564* O   9 s( 34.24%)p 1.92( 65.69%)d 0.00(  0.07%)
                                            0.0001 -0.5852  0.0030  0.1830 -0.0042
                                            0.7082 -0.0033 -0.3490  0.0032 -0.0126
                                            0.0134  0.0169  0.0098  0.0023
   257. (0.01426) BD*( 1) C   8 - H  27  
                ( 36.45%)   0.6038* C   8 s( 28.60%)p 2.49( 71.35%)d 0.00(  0.05%)
                                            0.0004 -0.5345  0.0191  0.0586 -0.0018
                                           -0.0535  0.0029 -0.8410  0.0044 -0.0030
                                           -0.0013 -0.0077 -0.0041 -0.0192
                ( 63.55%)  -0.7972* H  27 s( 99.90%)p 0.00(  0.10%)
                                           -0.9994  0.0095  0.0034 -0.0020  0.0319
   258. (0.00329) BD*( 1) O   9 - H  28  
                ( 25.39%)   0.5038* O   9 s( 20.66%)p 3.83( 79.24%)d 0.00(  0.09%)
                                            0.0002  0.4542  0.0191 -0.4449 -0.0036
                                            0.6739  0.0347  0.3731 -0.0006 -0.0174
                                           -0.0189  0.0150  0.0041 -0.0001
                ( 74.61%)  -0.8638* H  28 s( 99.53%)p 0.00(  0.47%)
                                            0.9977 -0.0023  0.0357 -0.0529 -0.0248
   259. (0.00333) BD*( 1) C  10 - C  11  
                ( 48.42%)   0.6958* C  10 s( 29.45%)p 2.39( 70.51%)d 0.00(  0.04%)
                                            0.0001 -0.5426 -0.0110  0.5677  0.0156
                                           -0.5641  0.0098 -0.2533  0.0077  0.0152
                                            0.0072 -0.0084  0.0016  0.0078
                ( 51.58%)  -0.7182* C  11 s( 29.23%)p 2.42( 70.72%)d 0.00(  0.05%)
                                           -0.0004 -0.5406 -0.0064 -0.5926  0.0047
                                            0.5462  0.0139  0.2395  0.0083  0.0168
                                            0.0074 -0.0063 -0.0038  0.0090
   260. (0.00672) BD*( 1) C  10 - H  29  
                ( 37.17%)   0.6097* C  10 s( 24.57%)p 3.07( 75.39%)d 0.00(  0.04%)
                                           -0.0005  0.4956 -0.0071 -0.1516 -0.0116
                                           -0.7831  0.0034  0.3424 -0.0152  0.0040
                                           -0.0013 -0.0136 -0.0133 -0.0049
                ( 62.83%)  -0.7926* H  29 s( 99.90%)p 0.00(  0.10%)
                                            0.9995 -0.0031  0.0098  0.0280 -0.0084
   261. (0.00794) BD*( 1) C  10 - H  30  
                ( 37.31%)   0.6109* C  10 s( 25.16%)p 2.97( 74.80%)d 0.00(  0.04%)
                                           -0.0005  0.5016 -0.0092  0.0302 -0.0150
                                           -0.0651 -0.0089 -0.8617  0.0064  0.0006
                                           -0.0020  0.0021  0.0003  0.0199
                ( 62.69%)  -0.7917* H  30 s( 99.91%)p 0.00(  0.09%)
                                            0.9995 -0.0054  0.0038  0.0046  0.0302
   262. (0.00396) BD*( 1) C  11 - H  31  
                ( 39.26%)   0.6266* C  11 s( 23.15%)p 3.32( 76.81%)d 0.00(  0.04%)
                                           -0.0000 -0.4811  0.0055 -0.1461  0.0247
                                           -0.7887 -0.0061  0.3522 -0.0026 -0.0077
                                            0.0033  0.0131  0.0130  0.0054
                ( 60.74%)  -0.7793* H  31 s( 99.92%)p 0.00(  0.08%)
                                           -0.9996  0.0022 -0.0017  0.0260 -0.0121
   263. (0.00249) BD*( 1) C  11 - H  32  
                ( 36.93%)   0.6077* C  11 s( 24.11%)p 3.15( 75.86%)d 0.00(  0.03%)
                                           -0.0001  0.4910  0.0053 -0.7915  0.0017
                                           -0.2641  0.0134 -0.2492  0.0081  0.0101
                                            0.0091  0.0036  0.0104 -0.0062
                ( 63.07%)  -0.7942* H  32 s( 99.91%)p 0.00(  0.09%)
                                            0.9996 -0.0010  0.0284  0.0063  0.0073
   264. (0.00379) BD*( 1) C  11 - H  33  
                ( 38.47%)   0.6202* C  11 s( 23.47%)p 3.26( 76.49%)d 0.00(  0.04%)
                                           -0.0001 -0.4844  0.0053  0.0044  0.0198
                                           -0.0931 -0.0083 -0.8694  0.0008 -0.0004
                                           -0.0021 -0.0032 -0.0005 -0.0198
                ( 61.53%)  -0.7844* H  33 s( 99.91%)p 0.00(  0.09%)
                                           -0.9996  0.0020 -0.0046  0.0039  0.0288


 NHO Directionality and "Bond Bending" (deviations from line of nuclear centers)

         [Thresholds for printing:  angular deviation  >  1.0 degree]
                                    hybrid p-character > 25.0%
                                    orbital occupancy  >  0.10e

                                Line of Centers        Hybrid 1              Hybrid 2
                                ---------------  -------------------   ------------------
                NBO               Theta   Phi    Theta   Phi    Dev    Theta   Phi    Dev
 ========================================================================================
     1. BD (   1) C   1 - C   2    73.8  245.5    73.2  246.9   1.4    106.2   64.3   1.2
     7. BD (   1) C   2 - H  16     4.5  286.7     4.7  307.3   1.7      --     --    --
     8. BD (   1) C   3 - C   4    73.8  245.3    72.7  244.4   1.4    105.8   66.6   1.3
     9. BD (   1) C   3 - H  17    70.3  126.6    71.0  125.6   1.1      --     --    --
    11. BD (   1) C   4 - C   5   109.9  189.9   109.6  191.2   1.3     69.2    8.3   1.7
    13. BD (   1) C   4 - H  20     3.2  268.7     4.3  275.8   1.2      --     --    --
    15. BD (   1) C   5 - H  21    76.8  253.8    78.0  253.4   1.3      --     --    --
    16. BD (   1) C   5 - H  22   177.4   85.2   178.0   63.4   1.0      --     --    --
    17. BD (   1) C   6 - C   7   108.9  192.2   109.8  191.0   1.4      --     --    --
    19. BD (   1) C   6 - H  24   105.0   76.6   103.6   74.2   2.7      --     --    --
    20. BD (   1) C   7 - C   8    71.9  136.1     --     --    --     109.4  315.9   1.3
    21. BD (   1) C   7 - H  25   179.3  210.6   178.0  261.0   1.6      --     --    --
    22. BD (   1) C   7 - H  26    72.9  253.1    73.6  254.2   1.3      --     --    --
    23. BD (   1) C   8 - O   9   111.8   73.6   109.6   74.0   2.2     64.6  255.8   4.2
    24. BD (   1) C   8 - H  27     2.3   50.2     5.2  138.3   5.6      --     --    --
    25. BD (   1) O   9 - H  28    63.8  128.3    66.0  122.3   5.9      --     --    --
    27. BD (   1) C  10 - H  29    68.0  257.1    67.7  258.2   1.0      --     --    --
    28. BD (   1) C  10 - H  30   174.7  263.1   174.9  281.6   1.7      --     --    --
    29. BD (   1) C  11 - H  31   113.9   80.1   113.5   81.3   1.2      --     --    --
    31. BD (   1) C  11 - H  33     6.2   96.4     6.8  103.4   1.0      --     --    --
    43. LP*(   1) C   8             --     --    113.6  191.6   --       --     --    --
    44. LP (   1) O   9             --     --    139.3   19.7   --       --     --    --
    45. LP (   2) O   9             --     --     49.3    9.8   --       --     --    --
    46. LP*(   1) C  10             --     --     71.7   17.0   --       --     --    --

 The molecular units found in the alpha and beta manifolds are inequivalent.
 For labelling purposes, the molecular units of the beta system will be used.


 Second Order Perturbation Theory Analysis of Fock Matrix in NBO Basis

     Threshold for printing:   0.25 kcal/mol
    (Intermolecular threshold: 0.03 kcal/mol)
                                                                              E(2)  E(j)-E(i) F(i,j)
         Donor NBO (i)                     Acceptor NBO (j)                 kcal/mol   a.u.    a.u. 
 ===================================================================================================

 within unit  1
   1. BD (   1) C   1 - C   2        / 66. RY*(   2) C   3                    0.31    1.41    0.027
   1. BD (   1) C   1 - C   2        /237. BD*(   1) C   1 - H  14            0.34    1.06    0.024
   1. BD (   1) C   1 - C   2        /238. BD*(   1) C   2 - C   3            0.46    0.99    0.027
   1. BD (   1) C   1 - C   2        /239. BD*(   1) C   2 - H  15            0.37    1.04    0.025
   1. BD (   1) C   1 - C   2        /241. BD*(   1) C   3 - C   4            1.21    0.98    0.044
   2. BD (   1) C   1 - H  12        /240. BD*(   1) C   2 - H  16            1.56    0.93    0.048
   3. BD (   1) C   1 - H  13        /239. BD*(   1) C   2 - H  15            1.59    0.93    0.049
   4. BD (   1) C   1 - H  14        /238. BD*(   1) C   2 - C   3            1.77    0.87    0.050
   5. BD (   1) C   2 - C   3        / 47. RY*(   1) C   1                    0.56    1.41    0.036
   5. BD (   1) C   2 - C   3        / 75. RY*(   2) C   4                    0.56    1.51    0.038
   5. BD (   1) C   2 - C   3        /234. BD*(   1) C   1 - C   2            0.40    1.00    0.026
   5. BD (   1) C   2 - C   3        /237. BD*(   1) C   1 - H  14            0.78    1.06    0.037
   5. BD (   1) C   2 - C   3        /240. BD*(   1) C   2 - H  16            0.33    1.05    0.024
   5. BD (   1) C   2 - C   3        /241. BD*(   1) C   3 - C   4            0.52    0.98    0.029
   5. BD (   1) C   2 - C   3        /242. BD*(   1) C   3 - H  17            0.26    1.03    0.021
   5. BD (   1) C   2 - C   3        /243. BD*(   1) C   3 - H  18            0.31    1.03    0.023
   5. BD (   1) C   2 - C   3        /244. BD*(   1) C   4 - C   5            1.21    0.98    0.045
   6. BD (   1) C   2 - H  15        /236. BD*(   1) C   1 - H  13            1.52    0.93    0.048
   6. BD (   1) C   2 - H  15        /242. BD*(   1) C   3 - H  17            1.66    0.91    0.049
   7. BD (   1) C   2 - H  16        / 48. RY*(   2) C   1                    0.31    1.43    0.027
   7. BD (   1) C   2 - H  16        / 66. RY*(   2) C   3                    0.27    1.29    0.024
   7. BD (   1) C   2 - H  16        /235. BD*(   1) C   1 - H  12            1.54    0.93    0.048
   7. BD (   1) C   2 - H  16        /243. BD*(   1) C   3 - H  18            1.64    0.91    0.049
   8. BD (   1) C   3 - C   4        / 56. RY*(   1) C   2                    0.47    1.48    0.034
   8. BD (   1) C   3 - C   4        / 83. RY*(   1) C   5                    0.66    1.56    0.042
   8. BD (   1) C   3 - C   4        /234. BD*(   1) C   1 - C   2            0.97    1.01    0.041
   8. BD (   1) C   3 - C   4        /238. BD*(   1) C   2 - C   3            0.47    1.00    0.028
   8. BD (   1) C   3 - C   4        /242. BD*(   1) C   3 - H  17            0.43    1.04    0.027
   8. BD (   1) C   3 - C   4        /244. BD*(   1) C   4 - C   5            0.44    0.99    0.027
   8. BD (   1) C   3 - C   4        /246. BD*(   1) C   4 - H  20            0.33    1.03    0.024
   8. BD (   1) C   3 - C   4        /248. BD*(   1) C   5 - H  21            0.80    1.03    0.037
   9. BD (   1) C   3 - H  17        / 57. RY*(   2) C   2                    0.38    1.47    0.030
   9. BD (   1) C   3 - H  17        /238. BD*(   1) C   2 - C   3            0.27    0.89    0.020
   9. BD (   1) C   3 - H  17        /239. BD*(   1) C   2 - H  15            1.48    0.94    0.047
   9. BD (   1) C   3 - H  17        /245. BD*(   1) C   4 - H  19            1.43    0.93    0.046
  10. BD (   1) C   3 - H  18        /240. BD*(   1) C   2 - H  16            1.52    0.94    0.048
  10. BD (   1) C   3 - H  18        /241. BD*(   1) C   3 - C   4            0.26    0.88    0.019
  10. BD (   1) C   3 - H  18        /246. BD*(   1) C   4 - H  20            1.62    0.92    0.049
  11. BD (   1) C   4 - C   5        / 65. RY*(   1) C   3                    0.33    1.55    0.030
  11. BD (   1) C   4 - C   5        / 94. RY*(   3) C   6                    0.29    1.51    0.027
  11. BD (   1) C   4 - C   5        /238. BD*(   1) C   2 - C   3            0.93    1.01    0.040
  11. BD (   1) C   4 - C   5        /241. BD*(   1) C   3 - C   4            0.42    1.00    0.027
  11. BD (   1) C   4 - C   5        /245. BD*(   1) C   4 - H  19            0.27    1.05    0.022
  11. BD (   1) C   4 - C   5        /246. BD*(   1) C   4 - H  20            0.28    1.04    0.022
  11. BD (   1) C   4 - C   5        /247. BD*(   1) C   5 - C   6            0.56    0.98    0.030
  11. BD (   1) C   4 - C   5        /248. BD*(   1) C   5 - H  21            0.56    1.04    0.031
  11. BD (   1) C   4 - C   5        /250. BD*(   1) C   6 - C   7            1.05    0.98    0.042
  12. BD (   1) C   4 - H  19        /241. BD*(   1) C   3 - C   4            0.31    0.88    0.021
  12. BD (   1) C   4 - H  19        /242. BD*(   1) C   3 - H  17            1.73    0.92    0.051
  12. BD (   1) C   4 - H  19        /247. BD*(   1) C   5 - C   6            1.94    0.86    0.052
  13. BD (   1) C   4 - H  20        /243. BD*(   1) C   3 - H  18            1.55    0.92    0.048
  13. BD (   1) C   4 - H  20        /249. BD*(   1) C   5 - H  22            1.58    0.91    0.048
  14. BD (   1) C   5 - C   6        / 74. RY*(   1) C   4                    0.69    1.57    0.042
  14. BD (   1) C   5 - C   6        /103. RY*(   3) C   7                    0.36    1.42    0.029
  14. BD (   1) C   5 - C   6        /244. BD*(   1) C   4 - C   5            0.48    1.01    0.028
  14. BD (   1) C   5 - C   6        /245. BD*(   1) C   4 - H  19            0.71    1.07    0.035
  14. BD (   1) C   5 - C   6        /248. BD*(   1) C   5 - H  21            0.34    1.05    0.024
  14. BD (   1) C   5 - C   6        /250. BD*(   1) C   6 - C   7            0.60    0.99    0.031
  14. BD (   1) C   5 - C   6        /251. BD*(   1) C   6 - H  23            0.32    1.03    0.023
  14. BD (   1) C   5 - C   6        /252. BD*(   1) C   6 - H  24            0.44    1.04    0.027
  14. BD (   1) C   5 - C   6        /253. BD*(   1) C   7 - C   8            1.24    0.97    0.044
  15. BD (   1) C   5 - H  21        /241. BD*(   1) C   3 - C   4            1.75    0.88    0.051
  15. BD (   1) C   5 - H  21        /252. BD*(   1) C   6 - H  24            1.68    0.91    0.051
  16. BD (   1) C   5 - H  22        / 92. RY*(   1) C   6                    0.30    1.32    0.025
  16. BD (   1) C   5 - H  22        /244. BD*(   1) C   4 - C   5            0.28    0.88    0.020
  16. BD (   1) C   5 - H  22        /246. BD*(   1) C   4 - H  20            1.56    0.93    0.048
  16. BD (   1) C   5 - H  22        /251. BD*(   1) C   6 - H  23            1.62    0.91    0.049
  17. BD (   1) C   6 - C   7        / 43. LP*(   1) C   8                    1.98    0.46    0.050
  17. BD (   1) C   6 - C   7        / 84. RY*(   2) C   5                    0.53    1.47    0.036
  17. BD (   1) C   6 - C   7        /110. RY*(   1) C   8                    0.44    1.32    0.031
  17. BD (   1) C   6 - C   7        /244. BD*(   1) C   4 - C   5            1.03    1.02    0.042
  17. BD (   1) C   6 - C   7        /247. BD*(   1) C   5 - C   6            0.52    1.00    0.030
  17. BD (   1) C   6 - C   7        /252. BD*(   1) C   6 - H  24            0.61    1.05    0.033
  17. BD (   1) C   6 - C   7        /253. BD*(   1) C   7 - C   8            0.52    0.98    0.029
  17. BD (   1) C   6 - C   7        /254. BD*(   1) C   7 - H  25            0.39    1.04    0.026
  17. BD (   1) C   6 - C   7        /255. BD*(   1) C   7 - H  26            0.26    1.04    0.021
  18. BD (   1) C   6 - H  23        / 83. RY*(   1) C   5                    0.28    1.47    0.026
  18. BD (   1) C   6 - H  23        /249. BD*(   1) C   5 - H  22            1.49    0.93    0.047
  18. BD (   1) C   6 - H  23        /254. BD*(   1) C   7 - H  25            1.63    0.92    0.049
  19. BD (   1) C   6 - H  24        /101. RY*(   1) C   7                    0.29    1.40    0.026
  19. BD (   1) C   6 - H  24        /248. BD*(   1) C   5 - H  21            1.43    0.93    0.047
  19. BD (   1) C   6 - H  24        /255. BD*(   1) C   7 - H  26            1.55    0.92    0.049
  20. BD (   1) C   7 - C   8        / 43. LP*(   1) C   8                    1.73    0.49    0.050
  20. BD (   1) C   7 - C   8        / 92. RY*(   1) C   6                    0.31    1.48    0.027
  20. BD (   1) C   7 - C   8        /119. RY*(   1) O   9                    0.36    1.95    0.034
  20. BD (   1) C   7 - C   8        /247. BD*(   1) C   5 - C   6            0.91    1.03    0.039
  20. BD (   1) C   7 - C   8        /250. BD*(   1) C   6 - C   7            0.46    1.03    0.028
  20. BD (   1) C   7 - C   8        /254. BD*(   1) C   7 - H  25            0.30    1.07    0.023
  20. BD (   1) C   7 - C   8        /257. BD*(   1) C   8 - H  27            0.32    1.04    0.023
  20. BD (   1) C   7 - C   8        /258. BD*(   1) O   9 - H  28            0.85    1.03    0.038
  21. BD (   1) C   7 - H  25        / 43. LP*(   1) C   8                    0.35    0.35    0.019
  21. BD (   1) C   7 - H  25        /112. RY*(   3) C   8                    0.34    1.26    0.027
  21. BD (   1) C   7 - H  25        /251. BD*(   1) C   6 - H  23            1.51    0.93    0.047
  21. BD (   1) C   7 - H  25        /256. BD*(   1) C   8 - O   9            0.36    0.72    0.020
  21. BD (   1) C   7 - H  25        /257. BD*(   1) C   8 - H  27            1.54    0.89    0.047
  22. BD (   1) C   7 - H  26        / 92. RY*(   1) C   6                    0.32    1.34    0.026
  22. BD (   1) C   7 - H  26        /250. BD*(   1) C   6 - C   7            0.29    0.89    0.021
  22. BD (   1) C   7 - H  26        /252. BD*(   1) C   6 - H  24            1.57    0.94    0.049
  22. BD (   1) C   7 - H  26        /256. BD*(   1) C   8 - O   9            2.42    0.73    0.053
  23. BD (   1) C   8 - O   9        / 43. LP*(   1) C   8                    1.44    0.75    0.057
  23. BD (   1) C   8 - O   9        /255. BD*(   1) C   7 - H  26            0.73    1.33    0.039
  24. BD (   1) C   8 - H  27        / 43. LP*(   1) C   8                    1.04    0.39    0.033
  24. BD (   1) C   8 - H  27        /101. RY*(   1) C   7                    0.35    1.46    0.030
  24. BD (   1) C   8 - H  27        /253. BD*(   1) C   7 - C   8            0.39    0.91    0.024
  24. BD (   1) C   8 - H  27        /254. BD*(   1) C   7 - H  25            1.31    0.97    0.046
  25. BD (   1) O   9 - H  28        /101. RY*(   1) C   7                    0.31    1.70    0.029
  25. BD (   1) O   9 - H  28        /110. RY*(   1) C   8                    0.34    1.49    0.029
  25. BD (   1) O   9 - H  28        /253. BD*(   1) C   7 - C   8            1.33    1.15    0.049
  32. CR (   1) C   1                /146. RY*(   1) H  12                    0.34   10.50    0.076
  32. CR (   1) C   1                /150. RY*(   1) H  13                    0.33   10.50    0.074
  32. CR (   1) C   1                /154. RY*(   1) H  14                    0.37   10.51    0.079
  33. CR (   1) C   2                / 49. RY*(   3) C   1                    0.63   10.61    0.103
  33. CR (   1) C   2                / 66. RY*(   2) C   3                    0.36   10.89    0.079
  33. CR (   1) C   2                / 68. RY*(   4) C   3                    0.27   10.78    0.068
  33. CR (   1) C   2                /158. RY*(   1) H  15                    0.33   10.48    0.075
  33. CR (   1) C   2                /162. RY*(   1) H  16                    0.32   10.47    0.074
  34. CR (   1) C   3                / 59. RY*(   4) C   2                    0.41   10.90    0.084
  34. CR (   1) C   3                / 76. RY*(   3) C   4                    0.36   10.96    0.079
  34. CR (   1) C   3                /166. RY*(   1) H  17                    0.33   10.52    0.075
  34. CR (   1) C   3                /170. RY*(   1) H  18                    0.32   10.48    0.074
  35. CR (   1) C   4                / 66. RY*(   2) C   3                    0.32   10.90    0.075
  35. CR (   1) C   4                / 68. RY*(   4) C   3                    0.34   10.79    0.076
  35. CR (   1) C   4                /174. RY*(   1) H  19                    0.32   10.48    0.073
  35. CR (   1) C   4                /178. RY*(   1) H  20                    0.32   10.49    0.073
  36. CR (   1) C   5                / 77. RY*(   4) C   4                    0.26   11.31    0.068
  36. CR (   1) C   5                / 92. RY*(   1) C   6                    0.30   10.91    0.073
  36. CR (   1) C   5                / 95. RY*(   4) C   6                    0.26   10.86    0.068
  36. CR (   1) C   5                /182. RY*(   1) H  21                    0.36   10.48    0.078
  36. CR (   1) C   5                /186. RY*(   1) H  22                    0.33   10.49    0.074
  37. CR (   1) C   6                / 85. RY*(   3) C   5                    0.32   11.02    0.075
  37. CR (   1) C   6                /103. RY*(   3) C   7                    0.41   10.90    0.085
  37. CR (   1) C   6                /190. RY*(   1) H  23                    0.32   10.49    0.073
  37. CR (   1) C   6                /194. RY*(   1) H  24                    0.38   10.53    0.080
  38. CR (   1) C   7                / 92. RY*(   1) C   6                    0.28   10.93    0.070
  38. CR (   1) C   7                / 95. RY*(   4) C   6                    0.33   10.87    0.076
  38. CR (   1) C   7                /198. RY*(   1) H  25                    0.35   10.49    0.076
  38. CR (   1) C   7                /202. RY*(   1) H  26                    0.34   10.50    0.076
  39. CR (   1) C   8                / 43. LP*(   1) C   8                    3.35   10.03    0.319
  39. CR (   1) C   8                /103. RY*(   3) C   7                    0.28   11.00    0.070
  39. CR (   1) C   8                /104. RY*(   4) C   7                    0.32   11.05    0.075
  39. CR (   1) C   8                /206. RY*(   1) H  27                    0.38   10.53    0.079
  39. CR (   1) C   8                /256. BD*(   1) C   8 - O   9            0.59   10.41    0.099
  40. CR (   1) O   9                /110. RY*(   1) C   8                    0.74   19.76    0.153
  40. CR (   1) O   9                /112. RY*(   3) C   8                    0.63   19.81    0.141
  43. LP*(   1) C   8                /110. RY*(   1) C   8                    0.70    0.86    0.045
  43. LP*(   1) C   8                /111. RY*(   2) C   8                    0.29    1.13    0.033
  43. LP*(   1) C   8                /112. RY*(   3) C   8                    0.56    0.91    0.041
  43. LP*(   1) C   8                /113. RY*(   4) C   8                    0.26    1.78    0.039
  43. LP*(   1) C   8                /115. RY*(   6) C   8                    0.36    1.91    0.048
  43. LP*(   1) C   8                /117. RY*(   8) C   8                    0.53    2.21    0.063
  43. LP*(   1) C   8                /120. RY*(   2) O   9                    0.43    1.32    0.044
  43. LP*(   1) C   8                /247. BD*(   1) C   5 - C   6            0.29    0.54    0.023
  43. LP*(   1) C   8                /250. BD*(   1) C   6 - C   7            1.31    0.54    0.048
  43. LP*(   1) C   8                /253. BD*(   1) C   7 - C   8            0.37    0.52    0.025
  43. LP*(   1) C   8                /254. BD*(   1) C   7 - H  25            0.41    0.58    0.028
  44. LP (   1) O   9                /110. RY*(   1) C   8                    0.78    1.36    0.041
  44. LP (   1) O   9                /112. RY*(   3) C   8                    0.33    1.41    0.027
  44. LP (   1) O   9                /253. BD*(   1) C   7 - C   8            0.36    1.01    0.024
  44. LP (   1) O   9                /255. BD*(   1) C   7 - H  26            0.26    1.07    0.021
  44. LP (   1) O   9                /257. BD*(   1) C   8 - H  27            1.04    1.04    0.042
  45. LP (   2) O   9                / 43. LP*(   1) C   8                   28.27    0.18    0.096
  45. LP (   2) O   9                /210. RY*(   1) H  28                    0.29    1.34    0.031
  45. LP (   2) O   9                /211. RY*(   2) H  28                    0.36    1.97    0.042
  45. LP (   2) O   9                /257. BD*(   1) C   8 - H  27            1.19    0.73    0.046

 from unit  1 to unit  2
  17. BD (   1) C   6 - C   7        / 46. LP*(   1) C  10                    0.13    0.50    0.013
  17. BD (   1) C   6 - C   7        /128. RY*(   1) C  10                    0.10    1.48    0.016
  17. BD (   1) C   6 - C   7        /129. RY*(   2) C  10                    0.03    1.46    0.008
  19. BD (   1) C   6 - H  24        / 46. LP*(   1) C  10                    0.03    0.37    0.005
  20. BD (   1) C   7 - C   8        / 46. LP*(   1) C  10                    9.87    0.53    0.116
  20. BD (   1) C   7 - C   8        /128. RY*(   1) C  10                    0.55    1.51    0.037
  20. BD (   1) C   7 - C   8        /129. RY*(   2) C  10                    0.14    1.49    0.018
  20. BD (   1) C   7 - C   8        /131. RY*(   4) C  10                    0.04    1.52    0.010
  20. BD (   1) C   7 - C   8        /137. RY*(   1) C  11                    0.13    1.38    0.017
  20. BD (   1) C   7 - C   8        /259. BD*(   1) C  10 - C  11            0.99    1.02    0.041
  20. BD (   1) C   7 - C   8        /260. BD*(   1) C  10 - H  29            0.04    1.07    0.008
  20. BD (   1) C   7 - C   8        /261. BD*(   1) C  10 - H  30            0.07    1.08    0.011
  21. BD (   1) C   7 - H  25        / 46. LP*(   1) C  10                    0.06    0.38    0.008
  21. BD (   1) C   7 - H  25        /261. BD*(   1) C  10 - H  30            0.04    0.93    0.007
  22. BD (   1) C   7 - H  26        / 46. LP*(   1) C  10                    0.06    0.39    0.008
  22. BD (   1) C   7 - H  26        /128. RY*(   1) C  10                    0.03    1.37    0.009
  22. BD (   1) C   7 - H  26        /259. BD*(   1) C  10 - C  11            0.05    0.88    0.008
  23. BD (   1) C   8 - O   9        / 46. LP*(   1) C  10                    2.91    0.79    0.079
  23. BD (   1) C   8 - O   9        /129. RY*(   2) C  10                    0.28    1.76    0.028
  23. BD (   1) C   8 - O   9        /130. RY*(   3) C  10                    0.03    2.02    0.010
  23. BD (   1) C   8 - O   9        /260. BD*(   1) C  10 - H  29            0.45    1.34    0.031
  24. BD (   1) C   8 - H  27        / 46. LP*(   1) C  10                   16.68    0.43    0.133
  24. BD (   1) C   8 - H  27        /128. RY*(   1) C  10                    0.15    1.41    0.019
  24. BD (   1) C   8 - H  27        /129. RY*(   2) C  10                    0.11    1.39    0.016
  24. BD (   1) C   8 - H  27        /130. RY*(   3) C  10                    0.08    1.66    0.015
  24. BD (   1) C   8 - H  27        /132. RY*(   5) C  10                    0.10    2.35    0.020
  24. BD (   1) C   8 - H  27        /137. RY*(   1) C  11                    0.05    1.28    0.010
  24. BD (   1) C   8 - H  27        /260. BD*(   1) C  10 - H  29            0.04    0.97    0.008
  24. BD (   1) C   8 - H  27        /261. BD*(   1) C  10 - H  30            1.17    0.97    0.044
  24. BD (   1) C   8 - H  27        /264. BD*(   1) C  11 - H  33            0.03    0.98    0.008
  25. BD (   1) O   9 - H  28        / 46. LP*(   1) C  10                    0.06    0.67    0.011
  25. BD (   1) O   9 - H  28        /128. RY*(   1) C  10                    0.03    1.65    0.008
  25. BD (   1) O   9 - H  28        /137. RY*(   1) C  11                    0.04    1.52    0.010
  25. BD (   1) O   9 - H  28        /262. BD*(   1) C  11 - H  31            0.03    1.21    0.008
  25. BD (   1) O   9 - H  28        /263. BD*(   1) C  11 - H  32            0.04    1.24    0.009
  38. CR (   1) C   7                / 46. LP*(   1) C  10                    0.08    9.97    0.046
  39. CR (   1) C   8                / 46. LP*(   1) C  10                    6.67   10.07    0.427
  39. CR (   1) C   8                /128. RY*(   1) C  10                    0.16   11.05    0.053
  39. CR (   1) C   8                /131. RY*(   4) C  10                    0.46   11.06    0.090
  39. CR (   1) C   8                /132. RY*(   5) C  10                    0.10   11.99    0.044
  39. CR (   1) C   8                /133. RY*(   6) C  10                    0.07   12.09    0.037
  39. CR (   1) C   8                /259. BD*(   1) C  10 - C  11            0.10   10.56    0.042
  39. CR (   1) C   8                /260. BD*(   1) C  10 - H  29            0.03   10.61    0.023
  40. CR (   1) O   9                / 46. LP*(   1) C  10                    0.10   18.93    0.070
  43. LP*(   1) C   8                / 46. LP*(   1) C  10                 3586.57    0.03    0.470
  43. LP*(   1) C   8                /128. RY*(   1) C  10                    1.10    1.02    0.061
  43. LP*(   1) C   8                /130. RY*(   3) C  10                    0.19    1.26    0.028
  43. LP*(   1) C   8                /131. RY*(   4) C  10                    2.04    1.03    0.084
  43. LP*(   1) C   8                /132. RY*(   5) C  10                    0.26    1.95    0.042
  43. LP*(   1) C   8                /133. RY*(   6) C  10                    0.77    2.06    0.073
  43. LP*(   1) C   8                /135. RY*(   8) C  10                    0.03    2.30    0.015
  43. LP*(   1) C   8                /136. RY*(   9) C  10                    0.15    2.23    0.033
  43. LP*(   1) C   8                /137. RY*(   1) C  11                    0.35    0.89    0.032
  43. LP*(   1) C   8                /139. RY*(   3) C  11                    0.04    0.66    0.009
  43. LP*(   1) C   8                /140. RY*(   4) C  11                    0.05    1.72    0.017
  43. LP*(   1) C   8                /216. RY*(   3) H  29                    0.04    1.94    0.016
  43. LP*(   1) C   8                /220. RY*(   3) H  30                    0.03    1.97    0.013
  43. LP*(   1) C   8                /259. BD*(   1) C  10 - C  11            0.09    0.53    0.013
  43. LP*(   1) C   8                /261. BD*(   1) C  10 - H  30            0.07    0.58    0.011
  43. LP*(   1) C   8                /262. BD*(   1) C  11 - H  31            0.15    0.58    0.017
  43. LP*(   1) C   8                /264. BD*(   1) C  11 - H  33            0.16    0.59    0.018
  44. LP (   1) O   9                / 46. LP*(   1) C  10                    0.08    0.53    0.011
  44. LP (   1) O   9                /129. RY*(   2) C  10                    0.03    1.50    0.008
  44. LP (   1) O   9                /131. RY*(   4) C  10                    0.05    1.52    0.011
  44. LP (   1) O   9                /261. BD*(   1) C  10 - H  30            0.03    1.08    0.008
  45. LP (   2) O   9                /129. RY*(   2) C  10                    0.04    1.18    0.010
  45. LP (   2) O   9                /260. BD*(   1) C  10 - H  29            0.30    0.76    0.024

 from unit  2 to unit  1
  26. BD (   1) C  10 - C  11        / 43. LP*(   1) C   8                    9.03    0.47    0.112
  26. BD (   1) C  10 - C  11        /102. RY*(   2) C   7                    0.09    1.49    0.014
  26. BD (   1) C  10 - C  11        /103. RY*(   3) C   7                    0.05    1.44    0.011
  26. BD (   1) C  10 - C  11        /111. RY*(   2) C   8                    0.31    1.60    0.028
  26. BD (   1) C  10 - C  11        /112. RY*(   3) C   8                    0.25    1.39    0.024
  26. BD (   1) C  10 - C  11        /253. BD*(   1) C   7 - C   8            1.07    0.99    0.041
  26. BD (   1) C  10 - C  11        /256. BD*(   1) C   8 - O   9            0.09    0.85    0.011
  26. BD (   1) C  10 - C  11        /257. BD*(   1) C   8 - H  27            0.07    1.02    0.011
  27. BD (   1) C  10 - H  29        / 43. LP*(   1) C   8                    8.17    0.36    0.092
  27. BD (   1) C  10 - H  29        /102. RY*(   2) C   7                    0.03    1.38    0.008
  27. BD (   1) C  10 - H  29        /111. RY*(   2) C   8                    0.04    1.49    0.009
  27. BD (   1) C  10 - H  29        /112. RY*(   3) C   8                    0.18    1.27    0.020
  27. BD (   1) C  10 - H  29        /114. RY*(   5) C   8                    0.19    2.57    0.028
  27. BD (   1) C  10 - H  29        /250. BD*(   1) C   6 - C   7            0.04    0.90    0.008
  27. BD (   1) C  10 - H  29        /255. BD*(   1) C   7 - H  26            0.04    0.94    0.008
  27. BD (   1) C  10 - H  29        /256. BD*(   1) C   8 - O   9            3.06    0.74    0.060
  27. BD (   1) C  10 - H  29        /257. BD*(   1) C   8 - H  27            0.10    0.91    0.012
  28. BD (   1) C  10 - H  30        / 43. LP*(   1) C   8                   11.77    0.36    0.111
  28. BD (   1) C  10 - H  30        /102. RY*(   2) C   7                    0.04    1.37    0.010
  28. BD (   1) C  10 - H  30        /110. RY*(   1) C   8                    0.17    1.22    0.018
  28. BD (   1) C  10 - H  30        /111. RY*(   2) C   8                    0.13    1.49    0.018
  28. BD (   1) C  10 - H  30        /116. RY*(   7) C   8                    0.03    2.11    0.010
  28. BD (   1) C  10 - H  30        /117. RY*(   8) C   8                    0.09    2.57    0.019
  28. BD (   1) C  10 - H  30        /250. BD*(   1) C   6 - C   7            0.05    0.90    0.009
  28. BD (   1) C  10 - H  30        /254. BD*(   1) C   7 - H  25            0.03    0.93    0.007
  28. BD (   1) C  10 - H  30        /256. BD*(   1) C   8 - O   9            0.16    0.73    0.014
  28. BD (   1) C  10 - H  30        /257. BD*(   1) C   8 - H  27            1.16    0.91    0.041
  29. BD (   1) C  11 - H  31        / 43. LP*(   1) C   8                    0.04    0.35    0.006
  29. BD (   1) C  11 - H  31        /253. BD*(   1) C   7 - C   8            0.03    0.87    0.007
  29. BD (   1) C  11 - H  31        /258. BD*(   1) O   9 - H  28            0.14    0.88    0.014
  30. BD (   1) C  11 - H  32        / 43. LP*(   1) C   8                    0.25    0.34    0.015
  30. BD (   1) C  11 - H  32        /111. RY*(   2) C   8                    0.03    1.47    0.009
  30. BD (   1) C  11 - H  32        /112. RY*(   3) C   8                    0.04    1.25    0.009
  30. BD (   1) C  11 - H  32        /253. BD*(   1) C   7 - C   8            0.06    0.86    0.009
  30. BD (   1) C  11 - H  32        /256. BD*(   1) C   8 - O   9            0.03    0.72    0.006
  30. BD (   1) C  11 - H  32        /258. BD*(   1) O   9 - H  28            0.03    0.87    0.006
  31. BD (   1) C  11 - H  33        / 43. LP*(   1) C   8                    0.04    0.34    0.006
  31. BD (   1) C  11 - H  33        /253. BD*(   1) C   7 - C   8            0.05    0.86    0.008
  31. BD (   1) C  11 - H  33        /257. BD*(   1) C   8 - H  27            0.03    0.89    0.006
  41. CR (   1) C  10                / 43. LP*(   1) C   8                    6.08    9.96    0.428
  41. CR (   1) C  10                /110. RY*(   1) C   8                    0.37   10.82    0.080
  41. CR (   1) C  10                /112. RY*(   3) C   8                    0.13   10.87    0.047
  41. CR (   1) C  10                /113. RY*(   4) C   8                    0.08   11.74    0.039
  41. CR (   1) C  10                /115. RY*(   6) C   8                    0.06   11.86    0.034
  41. CR (   1) C  10                /116. RY*(   7) C   8                    0.07   11.71    0.036
  41. CR (   1) C  10                /117. RY*(   8) C   8                    0.06   12.16    0.033
  41. CR (   1) C  10                /253. BD*(   1) C   7 - C   8            0.13   10.47    0.046
  41. CR (   1) C  10                /256. BD*(   1) C   8 - O   9            0.09   10.33    0.040
  42. CR (   1) C  11                / 43. LP*(   1) C   8                    0.07    9.93    0.046
  46. LP*(   1) C  10                / 92. RY*(   1) C   6                    0.05    0.95    0.013
  46. LP*(   1) C  10                / 95. RY*(   4) C   6                    0.03    0.90    0.010
  46. LP*(   1) C  10                /102. RY*(   2) C   7                    0.24    0.98    0.030
  46. LP*(   1) C  10                /103. RY*(   3) C   7                    0.13    0.93    0.022
  46. LP*(   1) C  10                /110. RY*(   1) C   8                    0.59    0.83    0.043
  46. LP*(   1) C  10                /111. RY*(   2) C   8                    0.26    1.10    0.033
  46. LP*(   1) C  10                /112. RY*(   3) C   8                    0.37    0.88    0.036
  46. LP*(   1) C  10                /113. RY*(   4) C   8                    0.24    1.75    0.040
  46. LP*(   1) C  10                /114. RY*(   5) C   8                    0.17    2.18    0.037
  46. LP*(   1) C  10                /115. RY*(   6) C   8                    0.64    1.87    0.068
  46. LP*(   1) C  10                /116. RY*(   7) C   8                    0.03    1.72    0.014
  46. LP*(   1) C  10                /117. RY*(   8) C   8                    0.64    2.17    0.073
  46. LP*(   1) C  10                /118. RY*(   9) C   8                    0.03    2.11    0.016
  46. LP*(   1) C  10                /119. RY*(   1) O   9                    0.03    1.43    0.012
  46. LP*(   1) C  10                /121. RY*(   3) O   9                    0.07    1.69    0.021
  46. LP*(   1) C  10                /207. RY*(   2) H  27                    0.03    2.00    0.015
  46. LP*(   1) C  10                /247. BD*(   1) C   5 - C   6            0.15    0.51    0.017
  46. LP*(   1) C  10                /250. BD*(   1) C   6 - C   7            0.10    0.51    0.014
  46. LP*(   1) C  10                /253. BD*(   1) C   7 - C   8            0.10    0.48    0.014
  46. LP*(   1) C  10                /254. BD*(   1) C   7 - H  25            0.10    0.54    0.015
  46. LP*(   1) C  10                /255. BD*(   1) C   7 - H  26            0.11    0.55    0.015
  46. LP*(   1) C  10                /256. BD*(   1) C   8 - O   9            0.03    0.34    0.006
  46. LP*(   1) C  10                /257. BD*(   1) C   8 - H  27            0.22    0.51    0.021
  46. LP*(   1) C  10                /258. BD*(   1) O   9 - H  28            0.03    0.50    0.008

 within unit  2
  26. BD (   1) C  10 - C  11        / 46. LP*(   1) C  10                    1.89    0.51    0.051
  26. BD (   1) C  10 - C  11        /260. BD*(   1) C  10 - H  29            0.33    1.05    0.023
  26. BD (   1) C  10 - C  11        /261. BD*(   1) C  10 - H  30            0.27    1.06    0.021
  26. BD (   1) C  10 - C  11        /263. BD*(   1) C  11 - H  32            0.30    1.08    0.023
  27. BD (   1) C  10 - H  29        / 46. LP*(   1) C  10                    2.15    0.39    0.047
  27. BD (   1) C  10 - H  29        /138. RY*(   2) C  11                    0.30    1.40    0.026
  27. BD (   1) C  10 - H  29        /262. BD*(   1) C  11 - H  31            1.49    0.94    0.048
  28. BD (   1) C  10 - H  30        / 46. LP*(   1) C  10                    1.98    0.39    0.045
  28. BD (   1) C  10 - H  30        /138. RY*(   2) C  11                    0.30    1.40    0.026
  28. BD (   1) C  10 - H  30        /264. BD*(   1) C  11 - H  33            1.42    0.95    0.047
  29. BD (   1) C  11 - H  31        /260. BD*(   1) C  10 - H  29            1.53    0.93    0.048
  30. BD (   1) C  11 - H  32        / 46. LP*(   1) C  10                    3.88    0.37    0.061
  31. BD (   1) C  11 - H  33        /261. BD*(   1) C  10 - H  30            1.51    0.93    0.047
  41. CR (   1) C  10                / 46. LP*(   1) C  10                    4.16    9.99    0.336
  41. CR (   1) C  10                /139. RY*(   3) C  11                    0.61   10.61    0.102
  41. CR (   1) C  10                /214. RY*(   1) H  29                    0.35   10.49    0.077
  41. CR (   1) C  10                /218. RY*(   1) H  30                    0.35   10.48    0.077
  42. CR (   1) C  11                /130. RY*(   3) C  10                    0.30   11.20    0.073
  42. CR (   1) C  11                /222. RY*(   1) H  31                    0.33   10.49    0.075
  42. CR (   1) C  11                /226. RY*(   1) H  32                    0.41   10.52    0.082
  42. CR (   1) C  11                /230. RY*(   1) H  33                    0.35   10.50    0.077
  46. LP*(   1) C  10                /128. RY*(   1) C  10                    1.32    0.99    0.071
  46. LP*(   1) C  10                /131. RY*(   4) C  10                    2.42    0.99    0.096
  46. LP*(   1) C  10                /132. RY*(   5) C  10                    0.40    1.92    0.054
  46. LP*(   1) C  10                /133. RY*(   6) C  10                    0.54    2.03    0.065
  46. LP*(   1) C  10                /263. BD*(   1) C  11 - H  32            1.17    0.57    0.051
  46. LP*(   1) C  10                /264. BD*(   1) C  11 - H  33            0.30    0.56    0.025


 Natural Bond Orbitals (Summary):

                                                            Principal Delocalizations
           NBO                        Occupancy    Energy   (geminal,vicinal,remote)
 ====================================================================================
 Molecular unit  1  (C8H17O)
     1. BD (   1) C   1 - C   2          0.96157    -0.70140  241(v),238(g),239(g),237(g)
                                                    66(v)
     2. BD (   1) C   1 - H  12          0.98820    -0.58468  240(v)
     3. BD (   1) C   1 - H  13          0.99205    -0.58542  239(v)
     4. BD (   1) C   1 - H  14          0.95941    -0.58049  238(v)
     5. BD (   1) C   2 - C   3          0.94195    -0.70537  244(v),237(v),75(v),47(v)
                                                    241(g),234(g),240(g),243(g)
                                                    242(g)
     6. BD (   1) C   2 - H  15          0.97857    -0.58445  242(v),236(v)
     7. BD (   1) C   2 - H  16          0.97569    -0.58400  243(v),235(v),48(v),66(v)
     8. BD (   1) C   3 - C   4          0.94134    -0.71200  234(v),248(v),83(v),238(g)
                                                    56(v),244(g),242(g),246(g)
     9. BD (   1) C   3 - H  17          0.98049    -0.59877  239(v),245(v),57(v),238(g)
    10. BD (   1) C   3 - H  18          0.98172    -0.59641  246(v),240(v),241(g)
    11. BD (   1) C   4 - C   5          0.93253    -0.71968  250(v),238(v),247(g),248(g)
                                                    241(g),65(v),94(v),246(g)
                                                    245(g)
    12. BD (   1) C   4 - H  19          0.98762    -0.59901  247(v),242(v),241(g)
    13. BD (   1) C   4 - H  20          0.98899    -0.59860  249(v),243(v)
    14. BD (   1) C   5 - C   6          0.98546    -0.73368  253(v),245(v),74(v),250(g)
                                                    244(g),252(g),103(v),248(g)
                                                    251(g)
    15. BD (   1) C   5 - H  21          0.93239    -0.60514  241(v),252(v),46(r)
    16. BD (   1) C   5 - H  22          0.98481    -0.61036  251(v),246(v),92(v),244(g)
    17. BD (   1) C   6 - C   7          0.94264    -0.74162  43(v),244(v),252(g),84(v)
                                                    247(g),253(g),110(v),254(g)
                                                    255(g),46(r),128(r),129(r)
    18. BD (   1) C   6 - H  23          0.98723    -0.61993  254(v),249(v),83(v)
    19. BD (   1) C   6 - H  24          0.95412    -0.61660  255(v),248(v),101(v),46(r)
    20. BD (   1) C   7 - C   8          0.97533    -0.77283  46(r),43(g),259(r),247(v)
                                                    258(v),128(r),250(g),119(v)
                                                    257(g),92(v),254(g),129(r)
                                                    137(r),261(r),260(r),131(r)
    21. BD (   1) C   7 - H  25          0.98498    -0.62624  257(v),251(v),43(v),256(v)
                                                    112(v),46(r),261(r)
    22. BD (   1) C   7 - H  26          0.98345    -0.63291  256(v),252(v),92(v),250(g)
                                                    46(r),259(r),128(r)
    23. BD (   1) C   8 - O   9          0.99646    -1.03541  46(r),43(g),255(v),260(r)
                                                    129(r),130(r)
    24. BD (   1) C   8 - H  27          0.94073    -0.67268  46(r),43(g),254(v),261(r)
                                                    253(g),101(v),128(r),129(r)
                                                    132(r),130(r),137(r),260(r)
                                                    264(r)
    25. BD (   1) O   9 - H  28          0.99480    -0.91362  253(v),110(v),101(r),46(r)
                                                    263(r),137(r),262(r),128(r)
    32. CR (   1) C   1                  0.99961   -10.17400  154(v),146(v),150(v)
    33. CR (   1) C   2                  0.99956   -10.18402  49(v),66(v),158(v),162(v)
                                                    68(v)
    34. CR (   1) C   3                  0.99955   -10.19077  59(v),76(v),166(v),170(v)
    35. CR (   1) C   4                  0.99956   -10.19707  68(v),66(v),174(v),178(v)
    36. CR (   1) C   5                  0.99955   -10.20785  182(v),186(v),92(v),95(v)
                                                    77(v)
    37. CR (   1) C   6                  0.99955   -10.21191  103(v),194(v),190(v),85(v)
    38. CR (   1) C   7                  0.99954   -10.21993  198(v),202(v),95(v),92(v)
                                                    46(r)
    39. CR (   1) C   8                  0.99943   -10.31364  46(r),43(g),256(g),131(r)
                                                    206(v),104(v),103(v),128(r)
                                                    259(r),132(r),133(r),260(r)
    40. CR (   1) O   9                  0.99987   -19.17730  110(v),112(v),46(r)
    43. LP*(   1) C   8                  0.47408    -0.28087  46(r),131(r),250(v),128(r)
                                                    133(r),110(g),112(g),117(g)
                                                    120(v),254(v),253(g),115(g)
                                                    137(r),111(g),247(r),132(r)
                                                    113(g),130(r),264(r),262(r)
                                                    136(r),259(r),261(r),140(r)
                                                    216(r),139(r),135(r),220(r)
    44. LP (   1) O   9                  0.99093    -0.77560  257(v),110(v),253(v),43(v)
                                                    112(v),255(r),46(r),131(r)
                                                    261(r),129(r)
    45. LP (   2) O   9                  0.64280    -0.46000  43(v),257(v),211(v),260(r)
                                                    210(v),129(r)
    47. RY*(   1) C   1                  0.00145     0.70670   
    48. RY*(   2) C   1                  0.00081     0.84234   
    49. RY*(   3) C   1                  0.00019     0.43079   
    50. RY*(   4) C   1                  0.00007     1.07211   
    51. RY*(   5) C   1                  0.00000     1.89759   
    52. RY*(   6) C   1                  0.00000     2.05686   
    53. RY*(   7) C   1                  0.00000     1.87882   
    54. RY*(   8) C   1                  0.00001     1.96286   
    55. RY*(   9) C   1                  0.00000     2.15357   
    56. RY*(   1) C   2                  0.00164     0.76906   
    57. RY*(   2) C   2                  0.00148     0.86978   
    58. RY*(   3) C   2                  0.00052     0.92703   
    59. RY*(   4) C   2                  0.00018     0.70547   
    60. RY*(   5) C   2                  0.00018     1.91274   
    61. RY*(   6) C   2                  0.00006     1.62328   
    62. RY*(   7) C   2                  0.00004     2.04811   
    63. RY*(   8) C   2                  0.00000     2.07578   
    64. RY*(   9) C   2                  0.00000     2.09033   
    65. RY*(   1) C   3                  0.00161     0.82618   
    66. RY*(   2) C   3                  0.00153     0.70524   
    67. RY*(   3) C   3                  0.00148     0.90805   
    68. RY*(   4) C   3                  0.00019     0.59752   
    69. RY*(   5) C   3                  0.00019     1.91914   
    70. RY*(   6) C   3                  0.00008     1.94966   
    71. RY*(   7) C   3                  0.00004     2.05735   
    72. RY*(   8) C   3                  0.00000     2.06896   
    73. RY*(   9) C   3                  0.00000     2.08356   
    74. RY*(   1) C   4                  0.00241     0.84127   
    75. RY*(   2) C   4                  0.00157     0.80008   
    76. RY*(   3) C   4                  0.00069     0.76559   
    77. RY*(   4) C   4                  0.00028     1.10032   
    78. RY*(   5) C   4                  0.00012     1.55951   
    79. RY*(   6) C   4                  0.00006     1.79110   
    80. RY*(   7) C   4                  0.00004     2.05202   
    81. RY*(   8) C   4                  0.00001     2.08905   
    82. RY*(   9) C   4                  0.00001     2.11306   
    83. RY*(   1) C   5                  0.00218     0.84810   
    84. RY*(   2) C   5                  0.00160     0.73029   
    85. RY*(   3) C   5                  0.00060     0.80842   
    86. RY*(   4) C   5                  0.00032     1.10346   
    87. RY*(   5) C   5                  0.00011     1.59498   
    88. RY*(   6) C   5                  0.00008     1.71564   
    89. RY*(   7) C   5                  0.00004     2.03736   
    90. RY*(   8) C   5                  0.00001     2.06714   
    91. RY*(   9) C   5                  0.00001     2.13347   
    92. RY*(   1) C   6                  0.00206     0.70622   
    93. RY*(   2) C   6                  0.00164     0.82987   
    94. RY*(   3) C   6                  0.00152     0.78988   
    95. RY*(   4) C   6                  0.00018     0.65018   
    96. RY*(   5) C   6                  0.00019     1.91446   
    97. RY*(   6) C   6                  0.00005     2.03947   
    98. RY*(   7) C   6                  0.00005     1.93830   
    99. RY*(   8) C   6                  0.00000     2.06761   
   100. RY*(   9) C   6                  0.00000     2.09649   
   101. RY*(   1) C   7                  0.00244     0.78388   
   102. RY*(   2) C   7                  0.00163     0.73624   
   103. RY*(   3) C   7                  0.00149     0.68685   
   104. RY*(   4) C   7                  0.00047     0.73153   
   105. RY*(   5) C   7                  0.00014     1.91124   
   106. RY*(   6) C   7                  0.00008     1.93608   
   107. RY*(   7) C   7                  0.00004     2.07740   
   108. RY*(   8) C   7                  0.00002     2.12445   
   109. RY*(   9) C   7                  0.00000     1.96299   
   110. RY*(   1) C   8                  0.00269     0.58116   
   111. RY*(   2) C   8                  0.00163     0.84859   
   112. RY*(   3) C   8                  0.00119     0.63399   
   113. RY*(   4) C   8                  0.00083     1.50186   
   114. RY*(   5) C   8                  0.00058     1.93377   
   115. RY*(   6) C   8                  0.00047     1.62595   
   116. RY*(   7) C   8                  0.00015     1.47231   
   117. RY*(   8) C   8                  0.00013     1.92696   
   118. RY*(   9) C   8                  0.00005     1.86011   
   119. RY*(   1) O   9                  0.00090     1.18174   
   120. RY*(   2) O   9                  0.00081     1.03923   
   121. RY*(   3) O   9                  0.00023     1.44014   
   122. RY*(   4) O   9                  0.00003     1.20665   
   123. RY*(   5) O   9                  0.00000     2.68584   
   124. RY*(   6) O   9                  0.00000     2.73234   
   125. RY*(   7) O   9                  0.00000     2.58652   
   126. RY*(   8) O   9                  0.00001     2.55929   
   127. RY*(   9) O   9                  0.00000     2.48453   
   146. RY*(   1) H  12                  0.00077     0.32833   
   147. RY*(   2) H  12                  0.00010     1.68569   
   148. RY*(   3) H  12                  0.00007     1.70049   
   149. RY*(   4) H  12                  0.00002     2.14315   
   150. RY*(   1) H  13                  0.00080     0.32781   
   151. RY*(   2) H  13                  0.00010     1.68263   
   152. RY*(   3) H  13                  0.00007     1.68997   
   153. RY*(   4) H  13                  0.00002     2.15916   
   154. RY*(   1) H  14                  0.00057     0.33149   
   155. RY*(   2) H  14                  0.00010     1.68237   
   156. RY*(   3) H  14                  0.00006     1.68804   
   157. RY*(   4) H  14                  0.00002     2.14891   
   158. RY*(   1) H  15                  0.00128     0.29121   
   159. RY*(   2) H  15                  0.00009     1.71065   
   160. RY*(   3) H  15                  0.00006     1.70856   
   161. RY*(   4) H  15                  0.00002     2.21326   
   162. RY*(   1) H  16                  0.00131     0.28856   
   163. RY*(   2) H  16                  0.00009     1.69683   
   164. RY*(   3) H  16                  0.00006     1.71715   
   165. RY*(   4) H  16                  0.00002     2.21420   
   166. RY*(   1) H  17                  0.00138     0.33030   
   167. RY*(   2) H  17                  0.00010     1.70680   
   168. RY*(   3) H  17                  0.00006     1.74410   
   169. RY*(   4) H  17                  0.00002     2.22830   
   170. RY*(   1) H  18                  0.00144     0.28998   
   171. RY*(   2) H  18                  0.00009     1.70789   
   172. RY*(   3) H  18                  0.00005     1.72908   
   173. RY*(   4) H  18                  0.00002     2.21617   
   174. RY*(   1) H  19                  0.00117     0.28376   
   175. RY*(   2) H  19                  0.00009     1.72707   
   176. RY*(   3) H  19                  0.00005     1.72249   
   177. RY*(   4) H  19                  0.00002     2.21263   
   178. RY*(   1) H  20                  0.00133     0.28869   
   179. RY*(   2) H  20                  0.00009     1.75428   
   180. RY*(   3) H  20                  0.00006     1.70338   
   181. RY*(   4) H  20                  0.00002     2.20316   
   182. RY*(   1) H  21                  0.00100     0.27328   
   183. RY*(   2) H  21                  0.00010     1.70159   
   184. RY*(   3) H  21                  0.00006     1.71430   
   185. RY*(   4) H  21                  0.00002     2.19486   
   186. RY*(   1) H  22                  0.00132     0.28435   
   187. RY*(   2) H  22                  0.00009     1.72538   
   188. RY*(   3) H  22                  0.00006     1.72643   
   189. RY*(   4) H  22                  0.00002     2.18457   
   190. RY*(   1) H  23                  0.00137     0.27464   
   191. RY*(   2) H  23                  0.00008     1.70000   
   192. RY*(   3) H  23                  0.00006     1.72942   
   193. RY*(   4) H  23                  0.00002     2.18544   
   194. RY*(   1) H  24                  0.00164     0.31972   
   195. RY*(   2) H  24                  0.00010     1.70558   
   196. RY*(   3) H  24                  0.00007     1.72382   
   197. RY*(   4) H  24                  0.00003     2.23176   
   198. RY*(   1) H  25                  0.00153     0.26735   
   199. RY*(   2) H  25                  0.00008     1.76055   
   200. RY*(   3) H  25                  0.00006     1.73747   
   201. RY*(   4) H  25                  0.00002     2.17412   
   202. RY*(   1) H  26                  0.00092     0.27569   
   203. RY*(   2) H  26                  0.00009     1.69725   
   204. RY*(   3) H  26                  0.00005     1.74080   
   205. RY*(   4) H  26                  0.00002     2.16875   
   206. RY*(   1) H  27                  0.00176     0.21743   
   207. RY*(   2) H  27                  0.00007     1.75432   
   208. RY*(   3) H  27                  0.00005     1.78233   
   209. RY*(   4) H  27                  0.00001     2.06732   
   210. RY*(   1) H  28                  0.00071     0.87628   
   211. RY*(   2) H  28                  0.00054     1.51275   
   212. RY*(   3) H  28                  0.00036     1.15102   
   213. RY*(   4) H  28                  0.00001     2.08153   
   234. BD*(   1) C   1 - C   2          0.00313     0.29654   
   235. BD*(   1) C   1 - H  12          0.00403     0.34731   
   236. BD*(   1) C   1 - H  13          0.00419     0.34557   
   237. BD*(   1) C   1 - H  14          0.00253     0.35749   
   238. BD*(   1) C   2 - C   3          0.00787     0.28742   
   239. BD*(   1) C   2 - H  15          0.00843     0.34219   
   240. BD*(   1) C   2 - H  16          0.00856     0.34043   
   241. BD*(   1) C   3 - C   4          0.00822     0.27871   
   242. BD*(   1) C   3 - H  17          0.00939     0.32420   
   243. BD*(   1) C   3 - H  18          0.00900     0.32531   
   244. BD*(   1) C   4 - C   5          0.00662     0.27444   
   245. BD*(   1) C   4 - H  19          0.00699     0.33156   
   246. BD*(   1) C   4 - H  20          0.00898     0.32140   
   247. BD*(   1) C   5 - C   6          0.00795     0.26209   
   248. BD*(   1) C   5 - H  21          0.00653     0.31670   
   249. BD*(   1) C   5 - H  22          0.00868     0.31255   
   250. BD*(   1) C   6 - C   7          0.00701     0.25879   
   251. BD*(   1) C   6 - H  23          0.00879     0.30061   
   252. BD*(   1) C   6 - H  24          0.00963     0.30915   
   253. BD*(   1) C   7 - C   8          0.01165     0.23538   
   254. BD*(   1) C   7 - H  25          0.00888     0.29633   
   255. BD*(   1) C   7 - H  26          0.00653     0.29893   
   256. BD*(   1) C   8 - O   9          0.01934     0.09584   
   257. BD*(   1) C   8 - H  27          0.01426     0.26844   
   258. BD*(   1) O   9 - H  28          0.00329     0.25226   
       -------------------------------
              Total Lewis   34.90246  ( 97.9181%)
        Valence non-Lewis    0.67455  (  1.8924%)
        Rydberg non-Lewis    0.06754  (  0.1895%)
       -------------------------------
            Total unit  1   35.64455  (100.0000%)
           Charge unit  1    0.85545

 Molecular unit  2  (C2H5)
    26. BD (   1) C  10 - C  11          0.98787    -0.75291  43(r),46(g),253(r),260(g)
                                                    111(r),263(g),261(g),112(r)
                                                    256(r),102(r),257(r),103(r)
    27. BD (   1) C  10 - H  29          0.97822    -0.63972  43(r),46(g),256(r),262(v)
                                                    138(v),114(r),112(r),257(r)
                                                    250(r),255(r),111(r),102(r)
    28. BD (   1) C  10 - H  30          0.97745    -0.63864  43(r),46(g),264(v),257(r)
                                                    138(v),110(r),256(r),111(r)
                                                    117(r),250(r),102(r),254(r)
                                                    116(r)
    29. BD (   1) C  11 - H  31          0.99392    -0.63008  260(v),258(r),43(r),253(r)
    30. BD (   1) C  11 - H  32          0.97242    -0.62002  46(v),43(r),253(r),112(r)
                                                    111(r),256(r),258(r)
    31. BD (   1) C  11 - H  33          0.99093    -0.62531  261(v),46(v),43(r),253(r)
                                                    257(r)
    41. CR (   1) C  10                  0.99951   -10.23752  43(r),46(g),139(v),110(r)
                                                    218(v),214(v),253(r),112(r)
                                                    256(r),113(r),116(r),115(r)
                                                    117(r)
    42. CR (   1) C  11                  0.99962   -10.21270  226(v),230(v),222(v),130(v)
                                                    43(r)
    46. LP*(   1) C  10                  0.41430    -0.24647  43(r),131(g),128(g),263(v)
                                                    117(r),115(r),110(r),133(g)
                                                    132(g),112(r),264(v),111(r)
                                                    102(r),113(r),257(r),114(r)
                                                    247(r),103(r),255(r),254(r)
                                                    253(r),250(r),121(r),92(r)
                                                    118(r),258(r),116(r),207(r)
                                                    95(r),119(r),256(r)
   128. RY*(   1) C  10                  0.00183     0.74020   
   129. RY*(   2) C  10                  0.00145     0.72039   
   130. RY*(   3) C  10                  0.00049     0.98405   
   131. RY*(   4) C  10                  0.00042     0.74555   
   132. RY*(   5) C  10                  0.00012     1.67374   
   133. RY*(   6) C  10                  0.00008     1.77986   
   134. RY*(   7) C  10                  0.00005     2.02229   
   135. RY*(   8) C  10                  0.00002     2.01950   
   136. RY*(   9) C  10                  0.00000     1.95052   
   137. RY*(   1) C  11                  0.00164     0.60656   
   138. RY*(   2) C  11                  0.00091     0.76339   
   139. RY*(   3) C  11                  0.00020     0.37487   
   140. RY*(   4) C  11                  0.00007     1.43679   
   141. RY*(   5) C  11                  0.00001     2.07715   
   142. RY*(   6) C  11                  0.00000     1.91295   
   143. RY*(   7) C  11                  0.00000     1.86217   
   144. RY*(   8) C  11                  0.00001     1.54979   
   145. RY*(   9) C  11                  0.00000     2.08293   
   214. RY*(   1) H  29                  0.00111     0.25157   
   215. RY*(   2) H  29                  0.00009     1.70438   
   216. RY*(   3) H  29                  0.00006     1.65979   
   217. RY*(   4) H  29                  0.00002     2.16735   
   218. RY*(   1) H  30                  0.00150     0.24644   
   219. RY*(   2) H  30                  0.00008     1.72474   
   220. RY*(   3) H  30                  0.00006     1.68540   
   221. RY*(   4) H  30                  0.00002     2.14769   
   222. RY*(   1) H  31                  0.00098     0.28147   
   223. RY*(   2) H  31                  0.00009     1.65210   
   224. RY*(   3) H  31                  0.00009     1.62071   
   225. RY*(   4) H  31                  0.00002     2.16105   
   226. RY*(   1) H  32                  0.00046     0.30502   
   227. RY*(   2) H  32                  0.00009     1.66039   
   228. RY*(   3) H  32                  0.00006     1.66150   
   229. RY*(   4) H  32                  0.00002     2.10751   
   230. RY*(   1) H  33                  0.00074     0.28930   
   231. RY*(   2) H  33                  0.00008     1.67054   
   232. RY*(   3) H  33                  0.00008     1.62318   
   233. RY*(   4) H  33                  0.00002     2.12379   
   259. BD*(   1) C  10 - C  11          0.00333     0.25020   
   260. BD*(   1) C  10 - H  29          0.00672     0.30097   
   261. BD*(   1) C  10 - H  30          0.00794     0.30221   
   262. BD*(   1) C  11 - H  31          0.00396     0.30110   
   263. BD*(   1) C  11 - H  32          0.00249     0.32594   
   264. BD*(   1) C  11 - H  33          0.00379     0.30873   
       -------------------------------
              Total Lewis    7.89994  ( 94.5484%)
        Valence non-Lewis    0.44254  (  5.2964%)
        Rydberg non-Lewis    0.01297  (  0.1552%)
       -------------------------------
            Total unit  2    8.35545  (100.0000%)
           Charge unit  2    0.14455
 Unable to Open any file for archive entry.
 1\1\GINC-COMPUTE-0-14\SP\UB3LYP\def2SVP\C10H22O1(1+,2)\ZAHRT2\08-Jan-2
 021\0\\# b3lyp/def2svp geom=NewRedundant pop=NBO\\50\\1,2\C,0,4.928431
 6229,-0.7757324221,1.3030468546\C,0,4.2322913874,-0.6640295411,-0.0523
 799182\C,0,2.8396575001,-0.0367475561,0.0304045023\C,0,2.138421633,0.0
 751898172,-1.3250989226\C,0,0.7654836063,0.7540532459,-1.2799078309\C,
 0,-0.2947231422,-0.0102303793,-0.4851903861\C,0,-1.6650548447,0.664993
 1282,-0.503085277\C,0,-2.710918249,-0.04882638,0.3462761483\O,0,-2.241
 2665779,-0.0258117863,1.6895899284\C,0,-4.0973667776,0.5935128342,0.22
 66712818\C,0,-5.1642042876,-0.086552867,1.0829384737\H,0,5.0548182065,
 0.2158530685,1.7690338894\H,0,4.341235802,-1.3938493315,2.0026790614\H
 ,0,5.927258239,-1.2315195074,1.2123936658\H,0,4.857851954,-0.069863955
 8,-0.7431178272\H,0,4.1504016141,-1.6663633783,-0.5107391773\H,0,2.220
 3372779,-0.628865748,0.726617144\H,0,2.9185300497,0.969807492,0.482343
 0565\H,0,2.7927114069,0.634033795,-2.0178091656\H,0,2.0310091417,-0.93
 49966045,-1.7624630176\H,0,0.4035979813,0.8999798381,-2.3136554012\H,0
 ,0.8751779751,1.7687603052,-0.8542019441\H,0,-0.3862314353,-1.03502148
 39,-0.8918844021\H,0,0.0163085586,-0.1239070575,0.564460821\H,0,-1.572
 9249534,1.7002759588,-0.1286239158\H,0,-2.0399636346,0.7373392099,-1.5
 38961521\H,0,-2.7849413355,-1.1013747864,-0.0052612566\H,0,-2.78935175
 02,-0.6199512614,2.2157069588\H,0,-4.4013810573,0.5720107761,-0.834146
 9016\H,0,-4.0100931877,1.6564069345,0.5114776499\H,0,-4.9113172328,-0.
 028068123,2.1546080484\H,0,-6.1479689813,0.3913525045,0.9581159005\H,0
 ,-5.2758165095,-1.1518567386,0.8173863624\\Version=ES64L-G16RevC.01\St
 ate=2-A\HF=-468.8692019\S2=0.752272\S2-1=0.\S2A=0.750004\RMSD=8.543e-0
 9\Dipole=-1.6939414,-0.2980456,0.1618433\Quadrupole=27.1608448,-15.282
 2828,-11.878562,-0.9935837,-4.6682999,-2.7370024\PG=C01 [X(C10H22O1)]\
 \@
 The archive entry for this job was punched.


 It takes a long time to grow an old friend.
                            -- John Leonard
 File lengths (MBytes):  RWF=     70 Int=      0 D2E=      0 Chk=      6 Scr=      1
 Normal termination of Gaussian 16
