# Supplementary material for: Machine-Learning-Guided Discovery of Electrochemical Reactions
Source: J Am Chem Soc. 2022 Dec 2;144(49):22599–610. doi: 10.1021/jacs.2c08997 (PMC9756344; doi:10.1021/jacs.2c08997)
Supplement: Supplementary file 3 — ja2c08997_si_003.zip [file ja2c08997_si_003.zip › Oxidation Site Selectivity/Ologs_notimes/61.log]

 Entering Gaussian System, Link 0=g16
 Input=61.com
 Output=61.log
 Initial command:
  
 Copyright (c) 1988-2019, Gaussian, Inc.  All Rights Reserved.
  
 This is part of the Gaussian(R) 16 program.  It is based on
 the Gaussian(R) 09 system (copyright 2009, Gaussian, Inc.),
 the Gaussian(R) 03 system (copyright 2003, Gaussian, Inc.),
 the Gaussian(R) 98 system (copyright 1998, Gaussian, Inc.),
 the Gaussian(R) 94 system (copyright 1995, Gaussian, Inc.),
 the Gaussian 92(TM) system (copyright 1992, Gaussian, Inc.),
 the Gaussian 90(TM) system (copyright 1990, Gaussian, Inc.),
 the Gaussian 88(TM) system (copyright 1988, Gaussian, Inc.),
 the Gaussian 86(TM) system (copyright 1986, Carnegie Mellon
 University), and the Gaussian 82(TM) system (copyright 1983,
 Carnegie Mellon University). Gaussian is a federally registered
 trademark of Gaussian, Inc.
  
 This software contains proprietary and confidential information,
 including trade secrets, belonging to Gaussian, Inc.
  
 This software is provided under written license and may be
 used, copied, transmitted, or stored only in accord with that
 written license.
  
 The following legend is applicable only to US Government
 contracts under FAR:
  
                    RESTRICTED RIGHTS LEGEND
  
 Use, reproduction and disclosure by the US Government is
 subject to restrictions as set forth in subparagraphs (a)
 and (c) of the Commercial Computer Software - Restricted
 Rights clause in FAR 52.227-19.
  
 Gaussian, Inc.
 340 Quinnipiac St., Bldg. 40, Wallingford CT 06492
  
  
 ---------------------------------------------------------------
 Warning -- This program may not be used in any manner that
 competes with the business of Gaussian, Inc. or will provide
 assistance to any competitor of Gaussian, Inc.  The licensee
 of this program is prohibited from giving any competitor of
 Gaussian, Inc. access to this program.  By using this program,
 the user acknowledges that Gaussian, Inc. is engaged in the
 business of creating and licensing software in the field of
 computational chemistry and represents and warrants to the
 licensee that it is not a competitor of Gaussian, Inc. and that
 it will not use this program in any manner prohibited above.
 ---------------------------------------------------------------
  

 Cite this work as:
 Gaussian 16, Revision C.01,
 M. J. Frisch, G. W. Trucks, H. B. Schlegel, G. E. Scuseria, 
 M. A. Robb, J. R. Cheeseman, G. Scalmani, V. Barone, 
 G. A. Petersson, H. Nakatsuji, X. Li, M. Caricato, A. V. Marenich, 
 J. Bloino, B. G. Janesko, R. Gomperts, B. Mennucci, H. P. Hratchian, 
 J. V. Ortiz, A. F. Izmaylov, J. L. Sonnenberg, D. Williams-Young, 
 F. Ding, F. Lipparini, F. Egidi, J. Goings, B. Peng, A. Petrone, 
 T. Henderson, D. Ranasinghe, V. G. Zakrzewski, J. Gao, N. Rega, 
 G. Zheng, W. Liang, M. Hada, M. Ehara, K. Toyota, R. Fukuda, 
 J. Hasegawa, M. Ishida, T. Nakajima, Y. Honda, O. Kitao, H. Nakai, 
 T. Vreven, K. Throssell, J. A. Montgomery, Jr., J. E. Peralta, 
 F. Ogliaro, M. J. Bearpark, J. J. Heyd, E. N. Brothers, K. N. Kudin, 
 V. N. Staroverov, T. A. Keith, R. Kobayashi, J. Normand, 
 K. Raghavachari, A. P. Rendell, J. C. Burant, S. S. Iyengar, 
 J. Tomasi, M. Cossi, J. M. Millam, M. Klene, C. Adamo, R. Cammi, 
 J. W. Ochterski, R. L. Martin, K. Morokuma, O. Farkas, 
 J. B. Foresman, and D. J. Fox, Gaussian, Inc., Wallingford CT, 2019.
 
 ******************************************
 Gaussian 16:  ES64L-G16RevC.01  3-Jul-2019
                 8-Jan-2021 
 ******************************************
 %nprocshared=16
 Will use up to   16 processors via shared memory.
 %mem=7GB
 -----------------------------------------
 # b3lyp/def2svp geom=NewRedundant pop=NBO
 -----------------------------------------
 1/29=4000,38=1,172=1/1;
 2/12=2,17=6,18=5,40=1/2;
 3/5=43,7=101,11=2,25=1,30=1,74=-5/1,2,3;
 4//1;
 5/5=2,38=5/2;
 6/7=2,8=2,9=2,10=2,28=1,40=1/1,7;
 99/5=1,9=1/99;
 --
 61
 --
 Symbolic Z-matrix:
 Charge =  1 Multiplicity = 2
 C                     2.46689  -1.78084  -0.09706 
 C                     1.80419  -0.44308   0.11597 
 N                     2.54745   0.55884   0.40402 
 C                     1.93961   1.85487   0.64961 
 C                     0.69953   2.13291  -0.20239 
 C                    -0.25934   0.98395  -0.12014 
 C                    -1.60421   1.14514  -0.2508 
 O                    -2.18534   2.33575  -0.47994 
 C                    -2.53068  -0.00105  -0.27762 
 O                    -3.70787   0.19119  -0.53507 
 C                    -1.96945  -1.36326   0.11183 
 O                    -2.64851  -2.36709  -0.59683 
 C                    -0.47217  -1.45852   0.054 
 C                     0.31766  -0.35962   0.01715 
 H                     2.17811  -2.22359  -1.0637 
 H                     3.55461  -1.64423  -0.06394 
 H                     2.17979  -2.49734   0.69055 
 H                     1.67904   1.91241   1.72396 
 H                     2.70124   2.63188   0.48 
 H                     0.20703   3.07154   0.08955 
 H                     1.01547   2.25782  -1.25589 
 H                    -3.13808   2.13203  -0.582 
 H                    -2.22371  -1.398     1.20174 
 H                    -2.50321  -3.21022  -0.15069 
 H                    -0.04806  -2.46149   0.13769 
 
                          Input orientation:                          
 ---------------------------------------------------------------------
 Center     Atomic      Atomic             Coordinates (Angstroms)
 Number     Number       Type             X           Y           Z
 ---------------------------------------------------------------------
      1          6           0        2.466887   -1.780841   -0.097060
      2          6           0        1.804195   -0.443076    0.115974
      3          7           0        2.547447    0.558835    0.404020
      4          6           0        1.939611    1.854865    0.649607
      5          6           0        0.699530    2.132909   -0.202392
      6          6           0       -0.259343    0.983953   -0.120141
      7          6           0       -1.604207    1.145141   -0.250796
      8          8           0       -2.185338    2.335745   -0.479936
      9          6           0       -2.530680   -0.001048   -0.277621
     10          8           0       -3.707869    0.191193   -0.535075
     11          6           0       -1.969447   -1.363257    0.111831
     12          8           0       -2.648511   -2.367093   -0.596830
     13          6           0       -0.472169   -1.458523    0.053997
     14          6           0        0.317664   -0.359621    0.017153
     15          1           0        2.178107   -2.223594   -1.063700
     16          1           0        3.554609   -1.644230   -0.063945
     17          1           0        2.179787   -2.497336    0.690549
     18          1           0        1.679036    1.912410    1.723960
     19          1           0        2.701240    2.631880    0.479998
     20          1           0        0.207033    3.071539    0.089550
     21          1           0        1.015475    2.257822   -1.255888
     22          1           0       -3.138081    2.132029   -0.581998
     23          1           0       -2.223705   -1.398002    1.201738
     24          1           0       -2.503206   -3.210216   -0.150688
     25          1           0       -0.048065   -2.461487    0.137693
 ---------------------------------------------------------------------
                    Distance matrix (angstroms):
                    1          2          3          4          5
     1  C    0.000000
     2  C    1.508032   0.000000
     3  N    2.394088   1.280320   0.000000
     4  C    3.748852   2.362972   1.452402   0.000000
     5  C    4.295589   2.820876   2.502048   1.530036   0.000000
     6  C    3.882905   2.519990   2.886787   2.487247   1.498767
     7  C    5.015856   3.778116   4.243674   3.724658   2.507037
     8  O    6.223831   4.898298   5.132060   4.303755   2.905277
     9  C    5.308101   4.375093   5.154171   4.928251   3.872168
    10  O    6.496798   5.586503   6.336090   6.005439   4.827640
    11  C    4.460837   3.884214   4.917534   5.091782   4.409689
    12  O    5.173080   4.902706   6.046548   6.358412   5.622720
    13  C    2.960532   2.493352   3.648333   4.141253   3.786423
    14  C    2.579161   1.492148   2.442368   2.816852   2.531152
    15  H    1.101734   2.168337   3.167416   4.430139   4.680509
    16  H    1.096767   2.130514   2.467157   3.919317   4.736816
    17  H    1.102777   2.165915   3.091513   4.359015   4.942436
    18  H    4.192484   2.854750   2.080516   1.106999   2.172300
    19  H    4.456459   3.223749   2.080129   1.101180   2.172895
    20  H    5.356058   3.860589   3.448204   2.189928   1.099459
    21  H    4.445254   3.130325   2.826445   2.155762   1.106922
    22  H    6.852838   5.616442   5.981003   5.232267   3.856340
    23  H    4.882120   4.279573   5.218186   5.312174   4.794186
    24  H    5.171828   5.126585   6.326337   6.784846   6.229701
    25  H    2.615983   2.739584   3.991235   4.779520   4.667230
                    6          7          8          9         10
     6  C    0.000000
     7  C    1.360776   0.000000
     8  O    2.380389   1.344528   0.000000
     9  C    2.480725   1.474049   2.370822   0.000000
    10  O    3.562720   2.327279   2.630636   1.220252   0.000000
    11  C    2.913359   2.560657   3.752255   1.523900   2.420107
    12  O    4.143051   3.680503   4.727038   2.390387   2.769636
    13  C    2.457908   2.855430   4.197202   2.543948   3.679446
    14  C    1.468665   2.455543   3.711753   2.885919   4.100398
    15  H    4.137611   5.129823   6.337823   5.265957   6.383992
    16  H    4.632141   5.867613   6.997159   6.306857   7.505620
    17  H    4.327348   5.335951   6.616874   5.418238   6.587475
    18  H    2.831970   3.907435   4.468754   5.038785   6.089711
    19  H    3.441058   4.613169   4.988769   5.905868   6.932821
    20  H    2.149300   2.665977   2.566933   4.131667   4.900307
    21  H    2.130216   3.018443   3.294446   4.316794   5.205814
    22  H    3.133452   1.853756   0.979610   2.238660   2.023291
    23  H    3.358541   2.993528   4.095164   2.057722   2.782949
    24  H    4.756775   4.448298   5.564812   3.211795   3.628850
    25  H    3.461528   3.947185   5.287990   3.519890   4.569846
                   11         12         13         14         15
    11  C    0.000000
    12  O    1.403929   0.000000
    13  C    1.501420   2.446536   0.000000
    14  C    2.499425   3.633884   1.353802   0.000000
    15  H    4.395936   4.851268   2.976330   2.846733   0.000000
    16  H    5.533989   6.267790   4.032782   3.483477   1.797201
    17  H    4.340182   4.998676   2.918424   2.913896   1.775479
    18  H    5.161432   6.513669   4.333549   3.150976   5.012649
    19  H    6.157271   7.400617   5.194555   3.852887   5.121748
    20  H    4.940139   6.180936   4.580834   3.433706   5.766590
    21  H    4.888008   5.937086   4.211900   2.993089   4.633761
    22  H    3.750218   4.525705   4.517039   4.302264   6.889510
    23  H    1.119711   2.086731   2.094959   2.989989   5.018940
    24  H    1.940379   0.964890   2.689877   4.013897   4.870493
    25  H    2.213252   2.703841   1.092157   2.136850   2.540822
                   16         17         18         19         20
    16  H    0.000000
    17  H    1.785269   0.000000
    18  H    4.400462   4.556813   0.000000
    19  H    4.394227   5.159951   1.763514   0.000000
    20  H    5.785180   5.938462   2.486297   2.562581   0.000000
    21  H    4.805616   5.268374   3.072315   2.448474   1.768027
    22  H    7.701987   7.164504   5.345119   5.956120   3.538847
    23  H    5.920430   4.567340   5.144213   6.404369   5.207902
    24  H    6.257552   4.811060   6.873627   7.849465   6.845696
    25  H    3.699706   2.295704   4.962872   5.798123   5.539113
                   21         22         23         24         25
    21  H    0.000000
    22  H    4.209748   0.000000
    23  H    5.467839   4.059423   0.000000
    24  H    6.595606   5.397099   2.278442   0.000000
    25  H    5.034388   5.582701   2.645110   2.582920   0.000000
 Stoichiometry    C10H11NO3(1+,2)
 Framework group  C1[X(C10H11NO3)]
 Deg. of freedom    69
 Full point group                 C1      NOp   1
 Largest Abelian subgroup         C1      NOp   1
 Largest concise Abelian subgroup C1      NOp   1
                         Standard orientation:                         
 ---------------------------------------------------------------------
 Center     Atomic      Atomic             Coordinates (Angstroms)
 Number     Number       Type             X           Y           Z
 ---------------------------------------------------------------------
      1          6           0       -2.600542    2.211954   -0.346232
      2          6           0       -2.144748    0.802105   -0.065631
      3          7           0       -3.039189   -0.094855    0.120537
      4          6           0       -2.636055   -1.456093    0.427110
      5          6           0       -1.346643   -1.895833   -0.269350
      6          6           0       -0.266549   -0.877981   -0.060357
      7          6           0        1.052624   -1.210228   -0.027069
      8          8           0        1.500987   -2.466758   -0.193976
      9          6           0        2.113820   -0.191738    0.069685
     10          8           0        3.279513   -0.534275   -0.043639
     11          6           0        1.687286    1.233556    0.399647
     12          8           0        2.570258    2.137721   -0.211795
     13          6           0        0.232762    1.518559    0.160077
     14          6           0       -0.680130    0.529110    0.017254
     15          1           0       -2.141626    2.607622   -1.266374
     16          1           0       -3.692616    2.215382   -0.447527
     17          1           0       -2.323054    2.891385    0.476866
     18          1           0       -2.518363   -1.539013    1.524707
     19          1           0       -3.463938   -2.130798    0.158816
     20          1           0       -1.017179   -2.887571    0.072292
     21          1           0       -1.544629   -1.986673   -1.354627
     22          1           0        2.477189   -2.386893   -0.177013
     23          1           0        1.808615    1.243081    1.512724
     24          1           0        2.480051    2.995534    0.220677
     25          1           0       -0.067151    2.567964    0.200172
 ---------------------------------------------------------------------
 Rotational constants (GHZ):           1.0838317           0.5803930           0.3879161
 Standard basis: def2SVP (5D, 7F)
 There are   265 symmetry adapted cartesian basis functions of A   symmetry.
 There are   251 symmetry adapted basis functions of A   symmetry.
   251 basis functions,   427 primitive gaussians,   265 cartesian basis functions
    51 alpha electrons       50 beta electrons
       nuclear repulsion energy       892.6317879291 Hartrees.
 NAtoms=   25 NActive=   25 NUniq=   25 SFac= 1.00D+00 NAtFMM=   60 NAOKFM=F Big=F
 Integral buffers will be    131072 words long.
 Raffenetti 2 integral format.
 Two-electron integral symmetry is turned on.
 One-electron integrals computed using PRISM.
   1 Symmetry operations used in ECPInt.
 ECPInt:  NShTT=    6903 NPrTT=   25191 LenC2=    6638 LenP2D=   18001.
 LDataN:  DoStor=T MaxTD1= 4 Len=   56
 NBasis=   251 RedAO= T EigKep=  2.63D-04  NBF=   251
 NBsUse=   251 1.00D-06 EigRej= -1.00D+00 NBFU=   251
 ExpMin= 1.22D-01 ExpMax= 2.27D+03 ExpMxC= 3.41D+02 IAcc=3 IRadAn=         5 AccDes= 0.00D+00
 Harris functional with IExCor=  402 and IRadAn=       5 diagonalized for initial guess.
 HarFok:  IExCor=  402 AccDes= 0.00D+00 IRadAn=         5 IDoV= 1 UseB2=F ITyADJ=14
 ICtDFT=  3500011 ScaDFX=  1.000000  1.000000  1.000000  1.000000
 FoFCou: FMM=F IPFlag=           0 FMFlag=      100000 FMFlg1=           0
         NFxFlg=           0 DoJE=T BraDBF=F KetDBF=T FulRan=T
         wScrn=  0.000000 ICntrl=       500 IOpCl=  0 I1Cent=   200000004 NGrid=           0
         NMat0=    1 NMatS0=      1 NMatT0=    0 NMatD0=    1 NMtDS0=    0 NMtDT0=    0
 Petite list used in FoFCou.
 Initial guess <Sx>= 0.0000 <Sy>= 0.0000 <Sz>= 0.5000 <S**2>= 0.7500 S= 0.5000
 Requested convergence on RMS density matrix=1.00D-08 within 128 cycles.
 Requested convergence on MAX density matrix=1.00D-06.
 Requested convergence on             energy=1.00D-06.
 No special actions if energy rises.
 Integral accuracy reduced to 1.0D-05 until final iterations.
 Initial convergence to 1.0D-05 achieved.  Increase integral accuracy.
 SCF Done:  E(UB3LYP) =  -667.284103989     A.U. after   28 cycles
            NFock= 28  Conv=0.28D-08     -V/T= 2.0095
 <Sx>= 0.0000 <Sy>= 0.0000 <Sz>= 0.5000 <S**2>= 0.7670 S= 0.5084
 <L.S>= 0.000000000000E+00
 Annihilation of the first spin contaminant:
 S**2 before annihilation     0.7670,   after     0.7502

 **********************************************************************

            Population analysis using the SCF Density.

 **********************************************************************

 Orbital symmetries:
 Alpha Orbitals:
       Occupied  (A) (A) (A) (A) (A) (A) (A) (A) (A) (A) (A) (A)
                 (A) (A) (A) (A) (A) (A) (A) (A) (A) (A) (A) (A)
                 (A) (A) (A) (A) (A) (A) (A) (A) (A) (A) (A) (A)
                 (A) (A) (A) (A) (A) (A) (A) (A) (A) (A) (A) (A)
                 (A) (A) (A)
       Virtual   (A) (A) (A) (A) (A) (A) (A) (A) (A) (A) (A) (A)
                 (A) (A) (A) (A) (A) (A) (A) (A) (A) (A) (A) (A)
                 (A) (A) (A) (A) (A) (A) (A) (A) (A) (A) (A) (A)
                 (A) (A) (A) (A) (A) (A) (A) (A) (A) (A) (A) (A)
                 (A) (A) (A) (A) (A) (A) (A) (A) (A) (A) (A) (A)
                 (A) (A) (A) (A) (A) (A) (A) (A) (A) (A) (A) (A)
                 (A) (A) (A) (A) (A) (A) (A) (A) (A) (A) (A) (A)
                 (A) (A) (A) (A) (A) (A) (A) (A) (A) (A) (A) (A)
                 (A) (A) (A) (A) (A) (A) (A) (A) (A) (A) (A) (A)
                 (A) (A) (A) (A) (A) (A) (A) (A) (A) (A) (A) (A)
                 (A) (A) (A) (A) (A) (A) (A) (A) (A) (A) (A) (A)
                 (A) (A) (A) (A) (A) (A) (A) (A) (A) (A) (A) (A)
                 (A) (A) (A) (A) (A) (A) (A) (A) (A) (A) (A) (A)
                 (A) (A) (A) (A) (A) (A) (A) (A) (A) (A) (A) (A)
                 (A) (A) (A) (A) (A) (A) (A) (A) (A) (A) (A) (A)
                 (A) (A) (A) (A) (A) (A) (A) (A) (A) (A) (A) (A)
                 (A) (A) (A) (A) (A) (A) (A) (A)
 Beta  Orbitals:
       Occupied  (A) (A) (A) (A) (A) (A) (A) (A) (A) (A) (A) (A)
                 (A) (A) (A) (A) (A) (A) (A) (A) (A) (A) (A) (A)
                 (A) (A) (A) (A) (A) (A) (A) (A) (A) (A) (A) (A)
                 (A) (A) (A) (A) (A) (A) (A) (A) (A) (A) (A) (A)
                 (A) (A)
       Virtual   (A) (A) (A) (A) (A) (A) (A) (A) (A) (A) (A) (A)
                 (A) (A) (A) (A) (A) (A) (A) (A) (A) (A) (A) (A)
                 (A) (A) (A) (A) (A) (A) (A) (A) (A) (A) (A) (A)
                 (A) (A) (A) (A) (A) (A) (A) (A) (A) (A) (A) (A)
                 (A) (A) (A) (A) (A) (A) (A) (A) (A) (A) (A) (A)
                 (A) (A) (A) (A) (A) (A) (A) (A) (A) (A) (A) (A)
                 (A) (A) (A) (A) (A) (A) (A) (A) (A) (A) (A) (A)
                 (A) (A) (A) (A) (A) (A) (A) (A) (A) (A) (A) (A)
                 (A) (A) (A) (A) (A) (A) (A) (A) (A) (A) (A) (A)
                 (A) (A) (A) (A) (A) (A) (A) (A) (A) (A) (A) (A)
                 (A) (A) (A) (A) (A) (A) (A) (A) (A) (A) (A) (A)
                 (A) (A) (A) (A) (A) (A) (A) (A) (A) (A) (A) (A)
                 (A) (A) (A) (A) (A) (A) (A) (A) (A) (A) (A) (A)
                 (A) (A) (A) (A) (A) (A) (A) (A) (A) (A) (A) (A)
                 (A) (A) (A) (A) (A) (A) (A) (A) (A) (A) (A) (A)
                 (A) (A) (A) (A) (A) (A) (A) (A) (A) (A) (A) (A)
                 (A) (A) (A) (A) (A) (A) (A) (A) (A)
 The electronic state is 2-A.
 Alpha  occ. eigenvalues --  -19.38693 -19.33255 -19.30416 -14.49458 -10.47504
 Alpha  occ. eigenvalues --  -10.47052 -10.44179 -10.42719 -10.42331 -10.41490
 Alpha  occ. eigenvalues --  -10.40512 -10.37427 -10.36762 -10.32938  -1.28002
 Alpha  occ. eigenvalues --   -1.22697  -1.18730  -1.10345  -1.04785  -0.98101
 Alpha  occ. eigenvalues --   -0.93242  -0.91968  -0.86132  -0.82769  -0.81726
 Alpha  occ. eigenvalues --   -0.77453  -0.76472  -0.71459  -0.70232  -0.69166
 Alpha  occ. eigenvalues --   -0.67058  -0.65493  -0.65166  -0.62892  -0.62359
 Alpha  occ. eigenvalues --   -0.60645  -0.59778  -0.57839  -0.57592  -0.56734
 Alpha  occ. eigenvalues --   -0.56466  -0.55180  -0.53589  -0.53149  -0.52723
 Alpha  occ. eigenvalues --   -0.51087  -0.46252  -0.45539  -0.44865  -0.43323
 Alpha  occ. eigenvalues --   -0.41709
 Alpha virt. eigenvalues --   -0.28127  -0.22173  -0.15024  -0.11091  -0.09249
 Alpha virt. eigenvalues --   -0.08447  -0.06487  -0.06235  -0.05099  -0.03532
 Alpha virt. eigenvalues --   -0.02299  -0.01090  -0.00428   0.00226   0.00675
 Alpha virt. eigenvalues --    0.01429   0.03163   0.03672   0.04167   0.05840
 Alpha virt. eigenvalues --    0.07078   0.08425   0.09357   0.11359   0.13020
 Alpha virt. eigenvalues --    0.14389   0.15090   0.18442   0.20574   0.21923
 Alpha virt. eigenvalues --    0.22416   0.25572   0.26485   0.28636   0.29239
 Alpha virt. eigenvalues --    0.30558   0.31181   0.32177   0.33439   0.34833
 Alpha virt. eigenvalues --    0.36563   0.37222   0.37739   0.38787   0.40197
 Alpha virt. eigenvalues --    0.41716   0.42291   0.42975   0.44129   0.44729
 Alpha virt. eigenvalues --    0.46232   0.47495   0.47825   0.48702   0.49230
 Alpha virt. eigenvalues --    0.50562   0.50573   0.51274   0.51589   0.52220
 Alpha virt. eigenvalues --    0.52776   0.53634   0.54525   0.55635   0.56449
 Alpha virt. eigenvalues --    0.57840   0.59787   0.60950   0.61913   0.63810
 Alpha virt. eigenvalues --    0.64768   0.65947   0.70246   0.72229   0.76287
 Alpha virt. eigenvalues --    0.77419   0.78735   0.81755   0.84761   0.85427
 Alpha virt. eigenvalues --    0.88508   0.89634   0.90304   0.91968   0.92564
 Alpha virt. eigenvalues --    0.95234   0.96228   0.98324   0.99109   1.02089
 Alpha virt. eigenvalues --    1.05828   1.06885   1.10250   1.11634   1.12538
 Alpha virt. eigenvalues --    1.14825   1.16393   1.18538   1.21856   1.25132
 Alpha virt. eigenvalues --    1.26726   1.27926   1.28861   1.33917   1.35253
 Alpha virt. eigenvalues --    1.38112   1.38313   1.39847   1.42728   1.43741
 Alpha virt. eigenvalues --    1.47044   1.47525   1.47592   1.49512   1.50805
 Alpha virt. eigenvalues --    1.53769   1.55177   1.56402   1.57817   1.58461
 Alpha virt. eigenvalues --    1.59582   1.59791   1.61840   1.63082   1.64073
 Alpha virt. eigenvalues --    1.65515   1.66154   1.67017   1.69845   1.70464
 Alpha virt. eigenvalues --    1.71193   1.72083   1.73671   1.75220   1.75431
 Alpha virt. eigenvalues --    1.77780   1.78956   1.79441   1.83283   1.84785
 Alpha virt. eigenvalues --    1.85415   1.88274   1.90774   1.91317   1.95815
 Alpha virt. eigenvalues --    1.97536   1.99806   2.01607   2.02948   2.05331
 Alpha virt. eigenvalues --    2.08092   2.10191   2.10291   2.13007   2.14189
 Alpha virt. eigenvalues --    2.19902   2.21257   2.23460   2.25399   2.26871
 Alpha virt. eigenvalues --    2.28639   2.28968   2.32007   2.34287   2.37632
 Alpha virt. eigenvalues --    2.39548   2.40899   2.44305   2.48223   2.50989
 Alpha virt. eigenvalues --    2.52666   2.54710   2.55837   2.58931   2.61526
 Alpha virt. eigenvalues --    2.65414   2.66682   2.70515   2.72325   2.73758
 Alpha virt. eigenvalues --    2.74990   2.76745   2.79064   2.79609   2.81767
 Alpha virt. eigenvalues --    2.85820   2.86644   2.89788   2.91185   2.96493
 Alpha virt. eigenvalues --    3.01974   3.05065   3.12450   3.14186   3.17903
 Alpha virt. eigenvalues --    3.22195   3.29675   3.45007   3.59394   3.61134
  Beta  occ. eigenvalues --  -19.38223 -19.32983 -19.30406 -14.49202 -10.47191
  Beta  occ. eigenvalues --  -10.47107 -10.44201 -10.42498 -10.41806 -10.41500
  Beta  occ. eigenvalues --  -10.40529 -10.37405 -10.36765 -10.32934  -1.27196
  Beta  occ. eigenvalues --   -1.22179  -1.18631  -1.09991  -1.04026  -0.97337
  Beta  occ. eigenvalues --   -0.92952  -0.91475  -0.86039  -0.82413  -0.81320
  Beta  occ. eigenvalues --   -0.77192  -0.76197  -0.71092  -0.70021  -0.68812
  Beta  occ. eigenvalues --   -0.66821  -0.65040  -0.64354  -0.62354  -0.61427
  Beta  occ. eigenvalues --   -0.60242  -0.59356  -0.57682  -0.57123  -0.56557
  Beta  occ. eigenvalues --   -0.55304  -0.54021  -0.53217  -0.52958  -0.52523
  Beta  occ. eigenvalues --   -0.50380  -0.45918  -0.45237  -0.43954  -0.40558
  Beta virt. eigenvalues --   -0.36133  -0.26114  -0.20773  -0.13950  -0.10829
  Beta virt. eigenvalues --   -0.09017  -0.08044  -0.06295  -0.06093  -0.04787
  Beta virt. eigenvalues --   -0.03371  -0.02164  -0.00960  -0.00339   0.00363
  Beta virt. eigenvalues --    0.00785   0.01543   0.03360   0.03950   0.04303
  Beta virt. eigenvalues --    0.06142   0.07212   0.08542   0.09695   0.11555
  Beta virt. eigenvalues --    0.13346   0.14775   0.15384   0.18888   0.20828
  Beta virt. eigenvalues --    0.22243   0.22870   0.26045   0.26605   0.28931
  Beta virt. eigenvalues --    0.29686   0.30773   0.31509   0.32413   0.33624
  Beta virt. eigenvalues --    0.35460   0.36868   0.37483   0.38168   0.39098
  Beta virt. eigenvalues --    0.40374   0.41876   0.42532   0.43206   0.44318
  Beta virt. eigenvalues --    0.44935   0.46408   0.47693   0.48065   0.48861
  Beta virt. eigenvalues --    0.49400   0.50631   0.50738   0.51464   0.51732
  Beta virt. eigenvalues --    0.52377   0.52888   0.53787   0.54751   0.55761
  Beta virt. eigenvalues --    0.56677   0.57956   0.60114   0.61202   0.62196
  Beta virt. eigenvalues --    0.64138   0.64937   0.66247   0.70522   0.72468
  Beta virt. eigenvalues --    0.76501   0.77869   0.79476   0.82315   0.84863
  Beta virt. eigenvalues --    0.85665   0.88843   0.89883   0.90627   0.92176
  Beta virt. eigenvalues --    0.92919   0.95518   0.96399   0.98532   0.99342
  Beta virt. eigenvalues --    1.02327   1.05999   1.07322   1.10703   1.12022
  Beta virt. eigenvalues --    1.12682   1.15260   1.16672   1.18927   1.22095
  Beta virt. eigenvalues --    1.25306   1.26973   1.28072   1.29102   1.34274
  Beta virt. eigenvalues --    1.35499   1.38347   1.38516   1.39982   1.42919
  Beta virt. eigenvalues --    1.43961   1.47281   1.47766   1.47835   1.49761
  Beta virt. eigenvalues --    1.50989   1.54079   1.55504   1.56686   1.58064
  Beta virt. eigenvalues --    1.58699   1.59722   1.60396   1.62182   1.63333
  Beta virt. eigenvalues --    1.64171   1.65911   1.66205   1.67348   1.70209
  Beta virt. eigenvalues --    1.70667   1.71507   1.72295   1.73954   1.75411
  Beta virt. eigenvalues --    1.75688   1.78065   1.79277   1.80011   1.83531
  Beta virt. eigenvalues --    1.85073   1.85899   1.88615   1.91095   1.91590
  Beta virt. eigenvalues --    1.96069   1.97735   2.00027   2.01968   2.03068
  Beta virt. eigenvalues --    2.06011   2.08543   2.10441   2.10542   2.13287
  Beta virt. eigenvalues --    2.14577   2.20410   2.21481   2.23757   2.25651
  Beta virt. eigenvalues --    2.27147   2.28801   2.29272   2.32396   2.34711
  Beta virt. eigenvalues --    2.37996   2.40030   2.41293   2.44549   2.48577
  Beta virt. eigenvalues --    2.51728   2.52968   2.54827   2.56462   2.59187
  Beta virt. eigenvalues --    2.61759   2.65597   2.66923   2.70731   2.73459
  Beta virt. eigenvalues --    2.74963   2.75218   2.76972   2.79141   2.79690
  Beta virt. eigenvalues --    2.81893   2.85961   2.86768   2.89999   2.91259
  Beta virt. eigenvalues --    2.97088   3.02360   3.05303   3.13111   3.14518
  Beta virt. eigenvalues --    3.18139   3.22490   3.29869   3.45284   3.59671
  Beta virt. eigenvalues --    3.61170
          Condensed to atoms (all electrons):
               1          2          3          4          5          6
     1  C    4.551369   0.431140  -0.075038   0.013393  -0.001732   0.008842
     2  C    0.431140   5.108497   0.657673  -0.058876  -0.032128  -0.074955
     3  N   -0.075038   0.657673   6.296136   0.349968  -0.029894  -0.037714
     4  C    0.013393  -0.058876   0.349968   4.546896   0.372985  -0.019244
     5  C   -0.001732  -0.032128  -0.029894   0.372985   4.680905   0.346402
     6  C    0.008842  -0.074955  -0.037714  -0.019244   0.346402   5.641296
     7  C   -0.000223   0.015802  -0.000621   0.012900  -0.049048   0.072177
     8  O    0.000000  -0.000014  -0.000001   0.000316   0.005041  -0.105772
     9  C    0.000125  -0.000957   0.000004  -0.000122   0.009415   0.040154
    10  O    0.000000   0.000002  -0.000000   0.000001  -0.000076   0.007739
    11  C   -0.000024   0.009646  -0.000151  -0.000154  -0.001390  -0.083545
    12  O   -0.000014  -0.000167   0.000000  -0.000000   0.000003   0.000251
    13  C    0.003927  -0.053035   0.008114  -0.000457   0.012958  -0.053203
    14  C   -0.133781   0.181818  -0.044373  -0.058080  -0.058372   0.296272
    15  H    0.375058  -0.010527   0.001788  -0.000087  -0.000196  -0.000286
    16  H    0.360443  -0.004954   0.007841  -0.000246   0.000166  -0.000090
    17  H    0.362291   0.002782   0.000149  -0.000757   0.000192  -0.000243
    18  H   -0.000758  -0.003130  -0.022591   0.370478  -0.023312   0.002077
    19  H   -0.000229   0.000227  -0.016732   0.372284  -0.012842   0.002913
    20  H    0.000058   0.000704   0.004387  -0.010365   0.362013  -0.007965
    21  H   -0.000289   0.008718  -0.004700  -0.007202   0.344656   0.000955
    22  H   -0.000000   0.000022   0.000000   0.000006  -0.000481   0.015455
    23  H   -0.000050  -0.001111   0.000018   0.000006  -0.000001   0.000683
    24  H    0.000000  -0.000001  -0.000000  -0.000000  -0.000001   0.000084
    25  H    0.016858  -0.024194   0.000129  -0.000024  -0.000135   0.014374
               7          8          9         10         11         12
     1  C   -0.000223   0.000000   0.000125   0.000000  -0.000024  -0.000014
     2  C    0.015802  -0.000014  -0.000957   0.000002   0.009646  -0.000167
     3  N   -0.000621  -0.000001   0.000004  -0.000000  -0.000151   0.000000
     4  C    0.012900   0.000316  -0.000122   0.000001  -0.000154  -0.000000
     5  C   -0.049048   0.005041   0.009415  -0.000076  -0.001390   0.000003
     6  C    0.072177  -0.105772   0.040154   0.007739  -0.083545   0.000251
     7  C    5.575742   0.522672   0.002340  -0.103419  -0.020841   0.004847
     8  O    0.522672   7.401343  -0.069914  -0.014810   0.003135  -0.000005
     9  C    0.002340  -0.069914   5.374352   0.700411  -0.015554  -0.070223
    10  O   -0.103419  -0.014810   0.700411   7.554218  -0.069839  -0.000630
    11  C   -0.020841   0.003135  -0.015554  -0.069839   5.139220   0.355931
    12  O    0.004847  -0.000005  -0.070223  -0.000630   0.355931   7.671205
    13  C   -0.054539  -0.000380   0.020935   0.003666   0.143732  -0.042167
    14  C   -0.009115   0.002010  -0.054433   0.000078   0.053342   0.005562
    15  H    0.000044   0.000000  -0.000047  -0.000000   0.000406   0.000002
    16  H    0.000012  -0.000000   0.000000  -0.000000  -0.000017  -0.000000
    17  H    0.000015  -0.000000  -0.000043  -0.000000   0.000792  -0.000004
    18  H    0.001109  -0.000025  -0.000124  -0.000000   0.000098   0.000000
    19  H   -0.000613  -0.000007   0.000009  -0.000000  -0.000002  -0.000000
    20  H   -0.019655   0.006516   0.001287   0.000003  -0.000198   0.000000
    21  H    0.002442   0.001218  -0.000968   0.000004   0.000336   0.000000
    22  H   -0.027266   0.314824  -0.026840   0.047161   0.004572  -0.000042
    23  H    0.005695  -0.000047   0.006541  -0.003317   0.319799  -0.013677
    24  H   -0.000784   0.000002   0.008278  -0.000008  -0.021212   0.323494
    25  H   -0.002601   0.000003   0.010419  -0.000058  -0.050376   0.001456
              13         14         15         16         17         18
     1  C    0.003927  -0.133781   0.375058   0.360443   0.362291  -0.000758
     2  C   -0.053035   0.181818  -0.010527  -0.004954   0.002782  -0.003130
     3  N    0.008114  -0.044373   0.001788   0.007841   0.000149  -0.022591
     4  C   -0.000457  -0.058080  -0.000087  -0.000246  -0.000757   0.370478
     5  C    0.012958  -0.058372  -0.000196   0.000166   0.000192  -0.023312
     6  C   -0.053203   0.296272  -0.000286  -0.000090  -0.000243   0.002077
     7  C   -0.054539  -0.009115   0.000044   0.000012   0.000015   0.001109
     8  O   -0.000380   0.002010   0.000000  -0.000000  -0.000000  -0.000025
     9  C    0.020935  -0.054433  -0.000047   0.000000  -0.000043  -0.000124
    10  O    0.003666   0.000078  -0.000000  -0.000000  -0.000000  -0.000000
    11  C    0.143732   0.053342   0.000406  -0.000017   0.000792   0.000098
    12  O   -0.042167   0.005562   0.000002  -0.000000  -0.000004   0.000000
    13  C    5.381315   0.311492   0.001370  -0.000346   0.005796  -0.000821
    14  C    0.311492   5.411343  -0.002932   0.013998  -0.010805  -0.002804
    15  H    0.001370  -0.002932   0.618573  -0.011227  -0.024102  -0.000030
    16  H   -0.000346   0.013998  -0.011227   0.575422  -0.008595   0.000085
    17  H    0.005796  -0.010805  -0.024102  -0.008595   0.616880   0.000186
    18  H   -0.000821  -0.002804  -0.000030   0.000085   0.000186   0.640803
    19  H    0.000157   0.003578   0.000025  -0.000108  -0.000010  -0.023132
    20  H    0.000161   0.009863  -0.000005  -0.000006  -0.000000  -0.008976
    21  H   -0.001946  -0.011465  -0.000007   0.000029   0.000014   0.007936
    22  H   -0.000384  -0.000026  -0.000000   0.000000  -0.000000  -0.000001
    23  H   -0.020563  -0.005781   0.000007   0.000001  -0.000022  -0.000014
    24  H    0.000942   0.000917  -0.000006   0.000000  -0.000018   0.000000
    25  H    0.392169  -0.015622   0.000435  -0.000554   0.003010   0.000012
              19         20         21         22         23         24
     1  C   -0.000229   0.000058  -0.000289  -0.000000  -0.000050   0.000000
     2  C    0.000227   0.000704   0.008718   0.000022  -0.001111  -0.000001
     3  N   -0.016732   0.004387  -0.004700   0.000000   0.000018  -0.000000
     4  C    0.372284  -0.010365  -0.007202   0.000006   0.000006  -0.000000
     5  C   -0.012842   0.362013   0.344656  -0.000481  -0.000001  -0.000001
     6  C    0.002913  -0.007965   0.000955   0.015455   0.000683   0.000084
     7  C   -0.000613  -0.019655   0.002442  -0.027266   0.005695  -0.000784
     8  O   -0.000007   0.006516   0.001218   0.314824  -0.000047   0.000002
     9  C    0.000009   0.001287  -0.000968  -0.026840   0.006541   0.008278
    10  O   -0.000000   0.000003   0.000004   0.047161  -0.003317  -0.000008
    11  C   -0.000002  -0.000198   0.000336   0.004572   0.319799  -0.021212
    12  O   -0.000000   0.000000   0.000000  -0.000042  -0.013677   0.323494
    13  C    0.000157   0.000161  -0.001946  -0.000384  -0.020563   0.000942
    14  C    0.003578   0.009863  -0.011465  -0.000026  -0.005781   0.000917
    15  H    0.000025  -0.000005  -0.000007  -0.000000   0.000007  -0.000006
    16  H   -0.000108  -0.000006   0.000029   0.000000   0.000001   0.000000
    17  H   -0.000010  -0.000000   0.000014  -0.000000  -0.000022  -0.000018
    18  H   -0.023132  -0.008976   0.007936  -0.000001  -0.000014   0.000000
    19  H    0.617173   0.001050  -0.012764  -0.000000  -0.000000  -0.000000
    20  H    0.001050   0.612076  -0.016888  -0.000178   0.000009  -0.000000
    21  H   -0.012764  -0.016888   0.604027   0.000011  -0.000010   0.000000
    22  H   -0.000000  -0.000178   0.000011   0.452891  -0.000264   0.000007
    23  H   -0.000000   0.000009  -0.000010  -0.000264   0.620633  -0.007767
    24  H   -0.000000  -0.000000   0.000000   0.000007  -0.007767   0.497654
    25  H   -0.000001   0.000005   0.000003   0.000006  -0.001692   0.004192
              25
     1  C    0.016858
     2  C   -0.024194
     3  N    0.000129
     4  C   -0.000024
     5  C   -0.000135
     6  C    0.014374
     7  C   -0.002601
     8  O    0.000003
     9  C    0.010419
    10  O   -0.000058
    11  C   -0.050376
    12  O    0.001456
    13  C    0.392169
    14  C   -0.015622
    15  H    0.000435
    16  H   -0.000554
    17  H    0.003010
    18  H    0.000012
    19  H   -0.000001
    20  H    0.000005
    21  H    0.000003
    22  H    0.000006
    23  H   -0.001692
    24  H    0.004192
    25  H    0.595606
          Atomic-Atomic Spin Densities.
               1          2          3          4          5          6
     1  C   -0.001024   0.004206  -0.000425  -0.000074  -0.000003  -0.000322
     2  C    0.004206  -0.029557   0.002995  -0.001319   0.001246   0.003721
     3  N   -0.000425   0.002995   0.126696  -0.006822  -0.001096   0.002200
     4  C   -0.000074  -0.001319  -0.006822   0.001228   0.009754  -0.002047
     5  C   -0.000003   0.001246  -0.001096   0.009754   0.002461  -0.017100
     6  C   -0.000322   0.003721   0.002200  -0.002047  -0.017100   0.207525
     7  C    0.000053   0.000584   0.000407   0.000017  -0.009101   0.026040
     8  O    0.000000   0.000001  -0.000000  -0.000004   0.000944  -0.007324
     9  C   -0.000030  -0.000308  -0.000038  -0.000018   0.000694   0.014350
    10  O    0.000000  -0.000000  -0.000000  -0.000000   0.000010   0.000189
    11  C    0.000119   0.000743   0.000060   0.000016  -0.000381  -0.004094
    12  O    0.000000   0.000001   0.000000  -0.000000  -0.000000  -0.000016
    13  C   -0.000937  -0.009393  -0.001014  -0.000180   0.001083  -0.006325
    14  C    0.002038   0.007062  -0.001627   0.000921   0.001125  -0.058837
    15  H   -0.000240   0.000083  -0.000035   0.000011  -0.000008  -0.000025
    16  H    0.000814  -0.000301   0.000018   0.000004  -0.000005   0.000012
    17  H   -0.000183   0.000373  -0.000056  -0.000001   0.000008   0.000031
    18  H   -0.000016   0.000392  -0.000844   0.001284   0.003329  -0.002648
    19  H    0.000031  -0.000117  -0.002631   0.003889  -0.002240   0.000665
    20  H   -0.000005  -0.000023  -0.000044  -0.000909   0.003217  -0.000804
    21  H    0.000059  -0.000365  -0.000319   0.001426  -0.000088  -0.001534
    22  H   -0.000000  -0.000001  -0.000000  -0.000002   0.000045   0.000431
    23  H    0.000010   0.000046   0.000004   0.000002  -0.000045  -0.000719
    24  H    0.000000   0.000001   0.000000   0.000000  -0.000000   0.000001
    25  H   -0.000754   0.000488  -0.000030  -0.000007   0.000040   0.000239
               7          8          9         10         11         12
     1  C    0.000053   0.000000  -0.000030   0.000000   0.000119   0.000000
     2  C    0.000584   0.000001  -0.000308  -0.000000   0.000743   0.000001
     3  N    0.000407  -0.000000  -0.000038  -0.000000   0.000060   0.000000
     4  C    0.000017  -0.000004  -0.000018  -0.000000   0.000016  -0.000000
     5  C   -0.009101   0.000944   0.000694   0.000010  -0.000381  -0.000000
     6  C    0.026040  -0.007324   0.014350   0.000189  -0.004094  -0.000016
     7  C    0.244803  -0.051097  -0.019123  -0.005254   0.011121   0.000033
     8  O   -0.051097   0.214078   0.000545   0.000967  -0.000089   0.000000
     9  C   -0.019123   0.000545  -0.020377  -0.007901  -0.001492  -0.000496
    10  O   -0.005254   0.000967  -0.007901   0.116821  -0.000655   0.000294
    11  C    0.011121  -0.000089  -0.001492  -0.000655  -0.014890   0.002179
    12  O    0.000033   0.000000  -0.000496   0.000294   0.002179   0.002091
    13  C   -0.010151   0.000071   0.002681   0.000245  -0.029302  -0.000943
    14  C    0.008107   0.000335  -0.009069  -0.000018   0.001469   0.000155
    15  H    0.000007   0.000000  -0.000005   0.000000   0.000003  -0.000000
    16  H   -0.000002  -0.000000   0.000001  -0.000000  -0.000005  -0.000000
    17  H   -0.000015  -0.000000   0.000012  -0.000000  -0.000064   0.000000
    18  H   -0.000315   0.000010   0.000032   0.000000  -0.000023  -0.000000
    19  H    0.000067  -0.000000  -0.000004  -0.000000   0.000002  -0.000000
    20  H   -0.000332  -0.000130  -0.000000   0.000001   0.000005   0.000000
    21  H    0.000111   0.000221  -0.000073   0.000000   0.000015  -0.000000
    22  H   -0.001077   0.000389   0.000815   0.000110  -0.000184  -0.000001
    23  H    0.003073  -0.000034  -0.004706  -0.000498   0.011533  -0.000056
    24  H   -0.000008   0.000000   0.000017   0.000001   0.000203   0.000030
    25  H   -0.000292  -0.000000   0.000367   0.000000  -0.000744   0.000220
              13         14         15         16         17         18
     1  C   -0.000937   0.002038  -0.000240   0.000814  -0.000183  -0.000016
     2  C   -0.009393   0.007062   0.000083  -0.000301   0.000373   0.000392
     3  N   -0.001014  -0.001627  -0.000035   0.000018  -0.000056  -0.000844
     4  C   -0.000180   0.000921   0.000011   0.000004  -0.000001   0.001284
     5  C    0.001083   0.001125  -0.000008  -0.000005   0.000008   0.003329
     6  C   -0.006325  -0.058837  -0.000025   0.000012   0.000031  -0.002648
     7  C   -0.010151   0.008107   0.000007  -0.000002  -0.000015  -0.000315
     8  O    0.000071   0.000335   0.000000  -0.000000  -0.000000   0.000010
     9  C    0.002681  -0.009069  -0.000005   0.000001   0.000012   0.000032
    10  O    0.000245  -0.000018   0.000000  -0.000000  -0.000000   0.000000
    11  C   -0.029302   0.001469   0.000003  -0.000005  -0.000064  -0.000023
    12  O   -0.000943   0.000155  -0.000000  -0.000000   0.000000  -0.000000
    13  C    0.396767   0.032635   0.000060   0.000055   0.000542   0.000183
    14  C    0.032635  -0.017479   0.000122  -0.000268  -0.000363  -0.000065
    15  H    0.000060   0.000122  -0.000656   0.000202   0.000123   0.000000
    16  H    0.000055  -0.000268   0.000202  -0.000639  -0.000188  -0.000001
    17  H    0.000542  -0.000363   0.000123  -0.000188  -0.001561  -0.000000
    18  H    0.000183  -0.000065   0.000000  -0.000001  -0.000000   0.002876
    19  H   -0.000019  -0.000033   0.000001  -0.000005  -0.000002  -0.001372
    20  H   -0.000010  -0.000058  -0.000000   0.000000   0.000000   0.000337
    21  H    0.000041   0.001164   0.000004  -0.000007  -0.000003  -0.000365
    22  H    0.000026  -0.000092  -0.000000   0.000000   0.000000   0.000001
    23  H   -0.010873   0.001168   0.000002  -0.000000  -0.000011  -0.000003
    24  H   -0.000026  -0.000008   0.000000  -0.000000  -0.000000  -0.000000
    25  H    0.005499  -0.003286   0.000062   0.000009   0.000475   0.000003
              19         20         21         22         23         24
     1  C    0.000031  -0.000005   0.000059  -0.000000   0.000010   0.000000
     2  C   -0.000117  -0.000023  -0.000365  -0.000001   0.000046   0.000001
     3  N   -0.002631  -0.000044  -0.000319  -0.000000   0.000004   0.000000
     4  C    0.003889  -0.000909   0.001426  -0.000002   0.000002   0.000000
     5  C   -0.002240   0.003217  -0.000088   0.000045  -0.000045  -0.000000
     6  C    0.000665  -0.000804  -0.001534   0.000431  -0.000719   0.000001
     7  C    0.000067  -0.000332   0.000111  -0.001077   0.003073  -0.000008
     8  O   -0.000000  -0.000130   0.000221   0.000389  -0.000034   0.000000
     9  C   -0.000004  -0.000000  -0.000073   0.000815  -0.004706   0.000017
    10  O   -0.000000   0.000001   0.000000   0.000110  -0.000498   0.000001
    11  C    0.000002   0.000005   0.000015  -0.000184   0.011533   0.000203
    12  O   -0.000000   0.000000  -0.000000  -0.000001  -0.000056   0.000030
    13  C   -0.000019  -0.000010   0.000041   0.000026  -0.010873  -0.000026
    14  C   -0.000033  -0.000058   0.001164  -0.000092   0.001168  -0.000008
    15  H    0.000001  -0.000000   0.000004  -0.000000   0.000002   0.000000
    16  H   -0.000005   0.000000  -0.000007   0.000000  -0.000000  -0.000000
    17  H   -0.000002   0.000000  -0.000003   0.000000  -0.000011  -0.000000
    18  H   -0.001372   0.000337  -0.000365   0.000001  -0.000003  -0.000000
    19  H    0.013761  -0.000280   0.000887  -0.000000   0.000000   0.000000
    20  H   -0.000280  -0.000718  -0.000087   0.000018  -0.000002  -0.000000
    21  H    0.000887  -0.000087   0.005958  -0.000008   0.000002   0.000000
    22  H   -0.000000   0.000018  -0.000008  -0.004669  -0.000011  -0.000000
    23  H    0.000000  -0.000002   0.000002  -0.000011   0.012066  -0.000028
    24  H    0.000000  -0.000000   0.000000  -0.000000  -0.000028  -0.000020
    25  H   -0.000001   0.000000  -0.000002   0.000000  -0.000275   0.000029
              25
     1  C   -0.000754
     2  C    0.000488
     3  N   -0.000030
     4  C   -0.000007
     5  C    0.000040
     6  C    0.000239
     7  C   -0.000292
     8  O   -0.000000
     9  C    0.000367
    10  O    0.000000
    11  C   -0.000744
    12  O    0.000220
    13  C    0.005499
    14  C   -0.003286
    15  H    0.000062
    16  H    0.000009
    17  H    0.000475
    18  H    0.000003
    19  H   -0.000001
    20  H    0.000000
    21  H   -0.000002
    22  H    0.000000
    23  H   -0.000275
    24  H    0.000029
    25  H   -0.017300
 Mulliken charges and spin densities:
               1          2
     1  C    0.088634   0.003316
     2  C   -0.152982  -0.019445
     3  N   -0.094390   0.117399
     4  C    0.116381   0.007169
     5  C    0.074871  -0.006113
     6  C   -0.066657   0.153609
     7  C    0.072930   0.197653
     8  O   -0.066104   0.158883
     9  C    0.064957  -0.044126
    10  O   -0.121127   0.104310
    11  C    0.232293  -0.024453
    12  O   -0.235823   0.003492
    13  C   -0.058893   0.370716
    14  C    0.117315  -0.034904
    15  H    0.051744  -0.000290
    16  H    0.068147  -0.000304
    17  H    0.052494  -0.000882
    18  H    0.062936   0.002794
    19  H    0.069026   0.012597
    20  H    0.066104   0.000174
    21  H    0.085889   0.007038
    22  H    0.220527  -0.004209
    23  H    0.100925   0.010642
    24  H    0.194225   0.000191
    25  H    0.056578  -0.015259
 Sum of Mulliken charges =   1.00000   1.00000
 Mulliken charges and spin densities with hydrogens summed into heavy atoms:
               1          2
     1  C    0.261019   0.001840
     2  C   -0.152982  -0.019445
     3  N   -0.094390   0.117399
     4  C    0.248342   0.022561
     5  C    0.226864   0.001099
     6  C   -0.066657   0.153609
     7  C    0.072930   0.197653
     8  O    0.154423   0.154674
     9  C    0.064957  -0.044126
    10  O   -0.121127   0.104310
    11  C    0.333218  -0.013810
    12  O   -0.041598   0.003683
    13  C   -0.002314   0.355458
    14  C    0.117315  -0.034904
 Electronic spatial extent (au):  <R**2>=           2739.3145
 Charge=              1.0000 electrons
 Dipole moment (field-independent basis, Debye):
    X=             -0.6863    Y=              0.8169    Z=              1.6821  Tot=              1.9919
 Quadrupole moment (field-independent basis, Debye-Ang):
   XX=            -71.9349   YY=            -52.0234   ZZ=            -75.2109
   XY=              1.3288   XZ=              4.5708   YZ=              3.3598
 Traceless Quadrupole moment (field-independent basis, Debye-Ang):
   XX=             -5.5452   YY=             14.3663   ZZ=             -8.8211
   XY=              1.3288   XZ=              4.5708   YZ=              3.3598
 Octapole moment (field-independent basis, Debye-Ang**2):
  XXX=              3.6715  YYY=             27.9366  ZZZ=              0.7617  XYY=             15.0905
  XXY=            -14.1896  XXZ=              6.6057  XZZ=              9.1471  YZZ=             -1.7960
  YYZ=              7.4248  XYZ=             11.5934
 Hexadecapole moment (field-independent basis, Debye-Ang**3):
 XXXX=          -2189.7016 YYYY=           -979.5211 ZZZZ=           -120.4587 XXXY=            -13.5731
 XXXZ=             25.1901 YYYX=             49.1041 YYYZ=             22.7441 ZZZX=              0.9271
 ZZZY=              4.1000 XXYY=           -391.4378 XXZZ=           -356.4706 YYZZ=           -209.8302
 XXYZ=             13.9213 YYXZ=             18.7335 ZZXY=              6.5057
 N-N= 8.926317879291D+02 E-N=-3.322611031636D+03  KE= 6.610037661551D+02
                          Isotropic Fermi Contact Couplings
        Atom                 a.u.       MegaHertz       Gauss      10(-4) cm-1
     1  C(13)              0.00036       0.40824       0.14567       0.13617
     2  C(13)              0.00043       0.48108       0.17166       0.16047
     3  N(14)              0.08631      27.88846       9.95130       9.30259
     4  C(13)             -0.00603      -6.78252      -2.42017      -2.26241
     5  C(13)             -0.00632      -7.10473      -2.53514      -2.36988
     6  C(13)              0.01914      21.52055       7.67907       7.17848
     7  C(13)              0.02547      28.63442      10.21747       9.55141
     8  O(17)              0.06821     -41.34642     -14.75343     -13.79168
     9  C(13)             -0.01006     -11.30576      -4.03418      -3.77119
    10  O(17)              0.03437     -20.83590      -7.43477      -6.95011
    11  C(13)             -0.01082     -12.16604      -4.34115      -4.05815
    12  O(17)             -0.00036       0.21709       0.07746       0.07241
    13  C(13)              0.06569      73.84790      26.35077      24.63301
    14  C(13)             -0.01134     -12.74524      -4.54782      -4.25136
    15  H(1)              -0.00001      -0.05535      -0.01975      -0.01846
    16  H(1)              -0.00002      -0.06885      -0.02457      -0.02297
    17  H(1)              -0.00067      -3.01435      -1.07559      -1.00548
    18  H(1)               0.00175       7.81838       2.78979       2.60793
    19  H(1)               0.00594      26.53460       9.46820       8.85099
    20  H(1)               0.00019       0.83100       0.29652       0.27719
    21  H(1)               0.00362      16.18422       5.77493       5.39847
    22  H(1)              -0.00224     -10.00913      -3.57151      -3.33869
    23  H(1)               0.00510      22.79683       8.13447       7.60420
    24  H(1)               0.00011       0.49258       0.17576       0.16431
    25  H(1)              -0.00499     -22.30775      -7.95996      -7.44107
 --------------------------------------------------------
       Center         ----  Spin Dipole Couplings  ----
                      3XX-RR        3YY-RR        3ZZ-RR
 --------------------------------------------------------
     1   Atom        0.001642      0.001730     -0.003372
     2   Atom        0.020978      0.006104     -0.027082
     3   Atom        0.113028     -0.136221      0.023193
     4   Atom        0.028795     -0.010866     -0.017930
     5   Atom        0.001383     -0.008223      0.006840
     6   Atom       -0.075677     -0.090346      0.166022
     7   Atom       -0.123635     -0.130178      0.253813
     8   Atom       -0.350449     -0.350689      0.701138
     9   Atom        0.026285      0.025883     -0.052168
    10   Atom       -0.201466     -0.085379      0.286845
    11   Atom        0.000897     -0.000686     -0.000212
    12   Atom        0.021719     -0.008341     -0.013378
    13   Atom       -0.192523     -0.194149      0.386672
    14   Atom        0.011925     -0.004223     -0.007701
    15   Atom        0.001603     -0.000397     -0.001205
    16   Atom        0.000696      0.001560     -0.002256
    17   Atom        0.001803      0.000744     -0.002547
    18   Atom       -0.000088     -0.002833      0.002921
    19   Atom       -0.000061      0.004004     -0.003943
    20   Atom        0.002549      0.002512     -0.005060
    21   Atom        0.002109     -0.002016     -0.000092
    22   Atom        0.031811     -0.019385     -0.012426
    23   Atom        0.002659     -0.002335     -0.000324
    24   Atom        0.001226      0.001692     -0.002917
    25   Atom       -0.022112      0.026009     -0.003896
 --------------------------------------------------------
                        XY            XZ            YZ
 --------------------------------------------------------
     1   Atom        0.001105     -0.000470     -0.004450
     2   Atom        0.010341     -0.001291     -0.005023
     3   Atom        0.003770      0.267312     -0.031806
     4   Atom       -0.017575      0.012777     -0.006376
     5   Atom        0.003764     -0.008542     -0.001655
     6   Atom        0.003290     -0.047125     -0.030270
     7   Atom       -0.010432      0.047096     -0.014299
     8   Atom       -0.003830     -0.018743     -0.086485
     9   Atom       -0.006466      0.000515     -0.007623
    10   Atom       -0.001906     -0.018571     -0.275247
    11   Atom        0.001292      0.000693      0.006189
    12   Atom        0.005997     -0.011961      0.001889
    13   Atom        0.001230     -0.069874     -0.010901
    14   Atom        0.010668     -0.048844      0.009436
    15   Atom       -0.002046      0.001634     -0.001473
    16   Atom       -0.001587      0.000786     -0.000588
    17   Atom       -0.002562     -0.000356      0.000533
    18   Atom       -0.000165     -0.003101     -0.000611
    19   Atom        0.004122      0.000449      0.000636
    20   Atom        0.002497     -0.000736      0.000563
    21   Atom        0.001825      0.003291      0.002311
    22   Atom        0.002119      0.000936      0.000007
    23   Atom        0.000216      0.004146      0.001617
    24   Atom        0.003426      0.000318      0.000723
    25   Atom       -0.011515     -0.003655      0.001382
 --------------------------------------------------------


 ---------------------------------------------------------------------------------
              Anisotropic Spin Dipole Couplings in Principal Axis System
 ---------------------------------------------------------------------------------

       Atom             a.u.   MegaHertz   Gauss  10(-4) cm-1        Axes

              Baa    -0.0060    -0.799    -0.285    -0.266 -0.0198  0.5032  0.8639
     1 C(13)  Bbb     0.0012     0.160     0.057     0.053  0.9339 -0.2991  0.1956
              Bcc     0.0048     0.639     0.228     0.213  0.3569  0.8107 -0.4641
 
              Baa    -0.0278    -3.734    -1.332    -1.246 -0.0052  0.1480  0.9890
     2 C(13)  Bbb     0.0013     0.178     0.063     0.059 -0.4683  0.8735 -0.1331
              Bcc     0.0265     3.556     1.269     1.186  0.8835  0.4639 -0.0648
 
              Baa    -0.2124    -8.191    -2.923    -2.732 -0.6008  0.3332  0.7267
     3 N(14)  Bbb    -0.1274    -4.915    -1.754    -1.639  0.2425  0.9421 -0.2315
              Bcc     0.3398    13.106     4.677     4.372  0.7617 -0.0372  0.6468
 
              Baa    -0.0219    -2.941    -1.049    -0.981 -0.1072  0.3636  0.9254
     4 C(13)  Bbb    -0.0171    -2.294    -0.819    -0.765  0.4118  0.8634 -0.2915
              Bcc     0.0390     5.235     1.868     1.746  0.9049 -0.3499  0.2422
 
              Baa    -0.0097    -1.297    -0.463    -0.433 -0.3991  0.9096 -0.1153
     5 C(13)  Bbb    -0.0040    -0.536    -0.191    -0.179  0.6964  0.3825  0.6073
              Bcc     0.0137     1.833     0.654     0.612 -0.5965 -0.1620  0.7861
 
              Baa    -0.0943   -12.659    -4.517    -4.223  0.2088  0.9664  0.1501
     6 C(13)  Bbb    -0.0840   -11.269    -4.021    -3.759  0.9607 -0.2314  0.1531
              Bcc     0.1783    23.928     8.538     7.982 -0.1827 -0.1123  0.9767
 
              Baa    -0.1387   -18.617    -6.643    -6.210  0.6769  0.7340 -0.0545
     7 C(13)  Bbb    -0.1215   -16.301    -5.817    -5.437  0.7258 -0.6779 -0.1169
              Bcc     0.2602    34.918    12.460    11.647  0.1227 -0.0396  0.9916
 
              Baa    -0.3606    26.096     9.312     8.705  0.4757  0.8760  0.0797
     8 O(17)  Bbb    -0.3479    25.172     8.982     8.397  0.8794 -0.4755 -0.0235
              Bcc     0.7085   -51.268   -18.294   -17.101 -0.0173 -0.0813  0.9965
 
              Baa    -0.0529    -7.099    -2.533    -2.368  0.0014  0.0964  0.9953
     9 C(13)  Bbb     0.0200     2.679     0.956     0.894  0.7162  0.6945 -0.0683
              Bcc     0.0329     4.420     1.577     1.474 -0.6979  0.7130 -0.0681
 
              Baa    -0.2348    16.990     6.063     5.667  0.3006  0.8391  0.4534
    10 O(17)  Bbb    -0.1986    14.368     5.127     4.793  0.9534 -0.2765 -0.1203
              Bcc     0.4334   -31.359   -11.190   -10.460 -0.0244 -0.4685  0.8831
 
              Baa    -0.0067    -0.895    -0.319    -0.299 -0.0607  0.7239 -0.6872
    11 C(13)  Bbb     0.0006     0.074     0.026     0.025  0.9640 -0.1360 -0.2284
              Bcc     0.0061     0.821     0.293     0.274  0.2589  0.6764  0.6896
 
              Baa    -0.0184     1.332     0.475     0.444  0.3153 -0.3528  0.8810
    12 O(17)  Bbb    -0.0078     0.563     0.201     0.188 -0.0330  0.9237  0.3818
              Bcc     0.0262    -1.895    -0.676    -0.632  0.9484  0.1494 -0.2796
 
              Baa    -0.2008   -26.950    -9.616    -8.990  0.9929  0.0102  0.1183
    13 C(13)  Bbb    -0.1944   -26.080    -9.306    -8.699 -0.0123  0.9998  0.0173
              Bcc     0.3952    53.030    18.922    17.689 -0.1181 -0.0186  0.9928
 
              Baa    -0.0519    -6.959    -2.483    -2.321  0.6125 -0.2833  0.7380
    14 C(13)  Bbb    -0.0002    -0.022    -0.008    -0.007  0.1472  0.9581  0.2457
              Bcc     0.0520     6.982     2.491     2.329  0.7767  0.0419 -0.6285
 
              Baa    -0.0023    -1.244    -0.444    -0.415 -0.0345  0.5823  0.8122
    15 H(1)   Bbb    -0.0015    -0.794    -0.283    -0.265  0.6452  0.6337 -0.4269
              Bcc     0.0038     2.038     0.727     0.680  0.7633 -0.5093  0.3975
 
              Baa    -0.0025    -1.314    -0.469    -0.438 -0.2134  0.0583  0.9752
    16 H(1)   Bbb    -0.0005    -0.257    -0.092    -0.086  0.7645  0.6315  0.1295
              Bcc     0.0029     1.571     0.561     0.524 -0.6083  0.7731 -0.1793
 
              Baa    -0.0026    -1.404    -0.501    -0.468 -0.0192 -0.1701  0.9852
    17 H(1)   Bbb    -0.0013    -0.702    -0.251    -0.234  0.6380  0.7566  0.1431
              Bcc     0.0039     2.106     0.752     0.703  0.7698 -0.6313 -0.0941
 
              Baa    -0.0031    -1.635    -0.583    -0.545  0.3201  0.9113  0.2589
    18 H(1)   Bbb    -0.0018    -0.972    -0.347    -0.324  0.7874 -0.4079  0.4621
              Bcc     0.0049     2.608     0.930     0.870 -0.5268 -0.0559  0.8482
 
              Baa    -0.0040    -2.135    -0.762    -0.712 -0.0667 -0.0449  0.9968
    19 H(1)   Bbb    -0.0026    -1.399    -0.499    -0.467  0.8473 -0.5302  0.0328
              Bcc     0.0066     3.534     1.261     1.179  0.5270  0.8467  0.0734
 
              Baa    -0.0052    -2.786    -0.994    -0.929  0.1298 -0.1136  0.9850
    20 H(1)   Bbb     0.0002     0.103     0.037     0.034 -0.6908  0.7023  0.1720
              Bcc     0.0050     2.683     0.957     0.895  0.7113  0.7028 -0.0127
 
              Baa    -0.0036    -1.915    -0.683    -0.639  0.1049  0.7815 -0.6150
    21 H(1)   Bbb    -0.0020    -1.046    -0.373    -0.349  0.6669 -0.5140 -0.5394
              Bcc     0.0055     2.961     1.057     0.988  0.7377  0.3536  0.5751
 
              Baa    -0.0195   -10.390    -3.707    -3.466 -0.0414  0.9991  0.0045
    22 H(1)   Bbb    -0.0124    -6.640    -2.369    -2.215 -0.0209 -0.0054  0.9998
              Bcc     0.0319    17.030     6.077     5.681  0.9989  0.0413  0.0211
 
              Baa    -0.0041    -2.193    -0.783    -0.732 -0.4092 -0.5868  0.6988
    23 H(1)   Bbb    -0.0016    -0.863    -0.308    -0.288 -0.4399  0.7978  0.4123
              Bcc     0.0057     3.056     1.091     1.019  0.7994  0.1387  0.5846
 
              Baa    -0.0031    -1.628    -0.581    -0.543  0.1094 -0.2266  0.9678
    24 H(1)   Bbb    -0.0019    -1.020    -0.364    -0.340  0.7278 -0.6450 -0.2333
              Bcc     0.0050     2.648     0.945     0.883  0.6771  0.7299  0.0943
 
              Baa    -0.0252   -13.459    -4.803    -4.489  0.9652  0.2129  0.1516
    25 H(1)   Bbb    -0.0035    -1.889    -0.674    -0.630 -0.1333 -0.0981  0.9862
              Bcc     0.0288    15.348     5.476     5.119 -0.2248  0.9722  0.0663
 

 ---------------------------------------------------------------------------------

 ******************************Gaussian NBO Version 3.1******************************
             N A T U R A L   A T O M I C   O R B I T A L   A N D
          N A T U R A L   B O N D   O R B I T A L   A N A L Y S I S
 ******************************Gaussian NBO Version 3.1******************************
       /RESON  / : Allow strongly delocalized NBO set

 Analyzing the SCF density

 Job title: 61                                                              

 Storage needed:    191154 in NPA,    253396 in NBO ( 939520721 available)
 GSVD:  LWork=       40959 too small for GESVD, short by        2198 words or        2198 for optimal perf.


 NATURAL POPULATIONS:  Natural atomic orbital occupancies 
                                                          
   NAO  Atom  No  lang   Type(AO)    Occupancy
 --------------------------------------------
     1    C    1  S      Cor( 1S)     1.99920
     2    C    1  S      Val( 2S)     1.09918
     3    C    1  S      Ryd( 3S)     0.00100
     4    C    1  px     Val( 2p)     1.25862
     5    C    1  px     Ryd( 3p)     0.00422
     6    C    1  py     Val( 2p)     1.08514
     7    C    1  py     Ryd( 3p)     0.00185
     8    C    1  pz     Val( 2p)     1.22019
     9    C    1  pz     Ryd( 3p)     0.00116
    10    C    1  dxy    Ryd( 3d)     0.00036
    11    C    1  dxz    Ryd( 3d)     0.00043
    12    C    1  dyz    Ryd( 3d)     0.00050
    13    C    1  dx2y2  Ryd( 3d)     0.00060
    14    C    1  dz2    Ryd( 3d)     0.00041

    15    C    2  S      Cor( 1S)     1.99898
    16    C    2  S      Val( 2S)     0.81886
    17    C    2  S      Ryd( 3S)     0.00252
    18    C    2  px     Val( 2p)     0.96189
    19    C    2  px     Ryd( 3p)     0.00997
    20    C    2  py     Val( 2p)     1.00970
    21    C    2  py     Ryd( 3p)     0.00623
    22    C    2  pz     Val( 2p)     0.90051
    23    C    2  pz     Ryd( 3p)     0.00234
    24    C    2  dxy    Ryd( 3d)     0.00135
    25    C    2  dxz    Ryd( 3d)     0.00077
    26    C    2  dyz    Ryd( 3d)     0.00148
    27    C    2  dx2y2  Ryd( 3d)     0.00226
    28    C    2  dz2    Ryd( 3d)     0.00059

    29    N    3  S      Cor( 1S)     1.99917
    30    N    3  S      Val( 2S)     1.35965
    31    N    3  S      Ryd( 3S)     0.00116
    32    N    3  px     Val( 2p)     1.62492
    33    N    3  px     Ryd( 3p)     0.00598
    34    N    3  py     Val( 2p)     1.24769
    35    N    3  py     Ryd( 3p)     0.00243
    36    N    3  pz     Val( 2p)     1.10537
    37    N    3  pz     Ryd( 3p)     0.00153
    38    N    3  dxy    Ryd( 3d)     0.00143
    39    N    3  dxz    Ryd( 3d)     0.00155
    40    N    3  dyz    Ryd( 3d)     0.00040
    41    N    3  dx2y2  Ryd( 3d)     0.00128
    42    N    3  dz2    Ryd( 3d)     0.00077

    43    C    4  S      Cor( 1S)     1.99913
    44    C    4  S      Val( 2S)     1.00560
    45    C    4  S      Ryd( 3S)     0.00102
    46    C    4  px     Val( 2p)     1.09161
    47    C    4  px     Ryd( 3p)     0.00603
    48    C    4  py     Val( 2p)     0.94244
    49    C    4  py     Ryd( 3p)     0.00481
    50    C    4  pz     Val( 2p)     1.18105
    51    C    4  pz     Ryd( 3p)     0.00204
    52    C    4  dxy    Ryd( 3d)     0.00145
    53    C    4  dxz    Ryd( 3d)     0.00052
    54    C    4  dyz    Ryd( 3d)     0.00074
    55    C    4  dx2y2  Ryd( 3d)     0.00119
    56    C    4  dz2    Ryd( 3d)     0.00107

    57    C    5  S      Cor( 1S)     1.99909
    58    C    5  S      Val( 2S)     1.02085
    59    C    5  S      Ryd( 3S)     0.00152
    60    C    5  px     Val( 2p)     1.05760
    61    C    5  px     Ryd( 3p)     0.00439
    62    C    5  py     Val( 2p)     1.17347
    63    C    5  py     Ryd( 3p)     0.00370
    64    C    5  pz     Val( 2p)     1.21413
    65    C    5  pz     Ryd( 3p)     0.00252
    66    C    5  dxy    Ryd( 3d)     0.00081
    67    C    5  dxz    Ryd( 3d)     0.00043
    68    C    5  dyz    Ryd( 3d)     0.00033
    69    C    5  dx2y2  Ryd( 3d)     0.00048
    70    C    5  dz2    Ryd( 3d)     0.00090

    71    C    6  S      Cor( 1S)     1.99886
    72    C    6  S      Val( 2S)     0.87512
    73    C    6  S      Ryd( 3S)     0.00248
    74    C    6  px     Val( 2p)     1.10008
    75    C    6  px     Ryd( 3p)     0.00451
    76    C    6  py     Val( 2p)     1.08332
    77    C    6  py     Ryd( 3p)     0.00540
    78    C    6  pz     Val( 2p)     0.87658
    79    C    6  pz     Ryd( 3p)     0.00243
    80    C    6  dxy    Ryd( 3d)     0.00066
    81    C    6  dxz    Ryd( 3d)     0.00091
    82    C    6  dyz    Ryd( 3d)     0.00059
    83    C    6  dx2y2  Ryd( 3d)     0.00106
    84    C    6  dz2    Ryd( 3d)     0.00047

    85    C    7  S      Cor( 1S)     1.99850
    86    C    7  S      Val( 2S)     0.83270
    87    C    7  S      Ryd( 3S)     0.00402
    88    C    7  px     Val( 2p)     1.06877
    89    C    7  px     Ryd( 3p)     0.00454
    90    C    7  py     Val( 2p)     0.81234
    91    C    7  py     Ryd( 3p)     0.01033
    92    C    7  pz     Val( 2p)     0.88357
    93    C    7  pz     Ryd( 3p)     0.00116
    94    C    7  dxy    Ryd( 3d)     0.00205
    95    C    7  dxz    Ryd( 3d)     0.00095
    96    C    7  dyz    Ryd( 3d)     0.00199
    97    C    7  dx2y2  Ryd( 3d)     0.00196
    98    C    7  dz2    Ryd( 3d)     0.00078

    99    O    8  S      Cor( 1S)     1.99970
   100    O    8  S      Val( 2S)     1.65875
   101    O    8  S      Ryd( 3S)     0.00041
   102    O    8  px     Val( 2p)     1.57620
   103    O    8  px     Ryd( 3p)     0.00191
   104    O    8  py     Val( 2p)     1.62219
   105    O    8  py     Ryd( 3p)     0.00150
   106    O    8  pz     Val( 2p)     1.69631
   107    O    8  pz     Ryd( 3p)     0.00154
   108    O    8  dxy    Ryd( 3d)     0.00111
   109    O    8  dxz    Ryd( 3d)     0.00020
   110    O    8  dyz    Ryd( 3d)     0.00135
   111    O    8  dx2y2  Ryd( 3d)     0.00151
   112    O    8  dz2    Ryd( 3d)     0.00074

   113    C    9  S      Cor( 1S)     1.99907
   114    C    9  S      Val( 2S)     0.82431
   115    C    9  S      Ryd( 3S)     0.00553
   116    C    9  px     Val( 2p)     0.83223
   117    C    9  px     Ryd( 3p)     0.01855
   118    C    9  py     Val( 2p)     1.01409
   119    C    9  py     Ryd( 3p)     0.00596
   120    C    9  pz     Val( 2p)     0.78367
   121    C    9  pz     Ryd( 3p)     0.00179
   122    C    9  dxy    Ryd( 3d)     0.00371
   123    C    9  dxz    Ryd( 3d)     0.00237
   124    C    9  dyz    Ryd( 3d)     0.00088
   125    C    9  dx2y2  Ryd( 3d)     0.00231
   126    C    9  dz2    Ryd( 3d)     0.00077

   127    O   10  S      Cor( 1S)     1.99974
   128    O   10  S      Val( 2S)     1.69396
   129    O   10  S      Ryd( 3S)     0.00141
   130    O   10  px     Val( 2p)     1.62678
   131    O   10  px     Ryd( 3p)     0.00080
   132    O   10  py     Val( 2p)     1.81290
   133    O   10  py     Ryd( 3p)     0.00430
   134    O   10  pz     Val( 2p)     1.31183
   135    O   10  pz     Ryd( 3p)     0.00078
   136    O   10  dxy    Ryd( 3d)     0.00156
   137    O   10  dxz    Ryd( 3d)     0.00188
   138    O   10  dyz    Ryd( 3d)     0.00010
   139    O   10  dx2y2  Ryd( 3d)     0.00127
   140    O   10  dz2    Ryd( 3d)     0.00042

   141    C   11  S      Cor( 1S)     1.99890
   142    C   11  S      Val( 2S)     0.93166
   143    C   11  S      Ryd( 3S)     0.00407
   144    C   11  px     Val( 2p)     0.94179
   145    C   11  px     Ryd( 3p)     0.00699
   146    C   11  py     Val( 2p)     0.94882
   147    C   11  py     Ryd( 3p)     0.00478
   148    C   11  pz     Val( 2p)     1.13813
   149    C   11  pz     Ryd( 3p)     0.00211
   150    C   11  dxy    Ryd( 3d)     0.00148
   151    C   11  dxz    Ryd( 3d)     0.00110
   152    C   11  dyz    Ryd( 3d)     0.00119
   153    C   11  dx2y2  Ryd( 3d)     0.00222
   154    C   11  dz2    Ryd( 3d)     0.00162

   155    O   12  S      Cor( 1S)     1.99973
   156    O   12  S      Val( 2S)     1.66809
   157    O   12  S      Ryd( 3S)     0.00142
   158    O   12  px     Val( 2p)     1.76528
   159    O   12  px     Ryd( 3p)     0.00199
   160    O   12  py     Val( 2p)     1.45529
   161    O   12  py     Ryd( 3p)     0.00276
   162    O   12  pz     Val( 2p)     1.79914
   163    O   12  pz     Ryd( 3p)     0.00161
   164    O   12  dxy    Ryd( 3d)     0.00067
   165    O   12  dxz    Ryd( 3d)     0.00112
   166    O   12  dyz    Ryd( 3d)     0.00095
   167    O   12  dx2y2  Ryd( 3d)     0.00074
   168    O   12  dz2    Ryd( 3d)     0.00106

   169    C   13  S      Cor( 1S)     1.99887
   170    C   13  S      Val( 2S)     0.96905
   171    C   13  S      Ryd( 3S)     0.00192
   172    C   13  px     Val( 2p)     1.05277
   173    C   13  px     Ryd( 3p)     0.00367
   174    C   13  py     Val( 2p)     1.19672
   175    C   13  py     Ryd( 3p)     0.00633
   176    C   13  pz     Val( 2p)     0.78131
   177    C   13  pz     Ryd( 3p)     0.00226
   178    C   13  dxy    Ryd( 3d)     0.00081
   179    C   13  dxz    Ryd( 3d)     0.00065
   180    C   13  dyz    Ryd( 3d)     0.00048
   181    C   13  dx2y2  Ryd( 3d)     0.00069
   182    C   13  dz2    Ryd( 3d)     0.00050

   183    C   14  S      Cor( 1S)     1.99879
   184    C   14  S      Val( 2S)     0.87585
   185    C   14  S      Ryd( 3S)     0.00284
   186    C   14  px     Val( 2p)     1.12813
   187    C   14  px     Ryd( 3p)     0.00468
   188    C   14  py     Val( 2p)     1.08982
   189    C   14  py     Ryd( 3p)     0.00470
   190    C   14  pz     Val( 2p)     0.97458
   191    C   14  pz     Ryd( 3p)     0.00095
   192    C   14  dxy    Ryd( 3d)     0.00083
   193    C   14  dxz    Ryd( 3d)     0.00073
   194    C   14  dyz    Ryd( 3d)     0.00050
   195    C   14  dx2y2  Ryd( 3d)     0.00083
   196    C   14  dz2    Ryd( 3d)     0.00043

   197    H   15  S      Val( 1S)     0.75724
   198    H   15  S      Ryd( 2S)     0.00117
   199    H   15  px     Ryd( 2p)     0.00021
   200    H   15  py     Ryd( 2p)     0.00027
   201    H   15  pz     Ryd( 2p)     0.00061

   202    H   16  S      Val( 1S)     0.72680
   203    H   16  S      Ryd( 2S)     0.00162
   204    H   16  px     Ryd( 2p)     0.00072
   205    H   16  py     Ryd( 2p)     0.00011
   206    H   16  pz     Ryd( 2p)     0.00013

   207    H   17  S      Val( 1S)     0.75890
   208    H   17  S      Ryd( 2S)     0.00117
   209    H   17  px     Ryd( 2p)     0.00021
   210    H   17  py     Ryd( 2p)     0.00044
   211    H   17  pz     Ryd( 2p)     0.00047

   212    H   18  S      Val( 1S)     0.75192
   213    H   18  S      Ryd( 2S)     0.00267
   214    H   18  px     Ryd( 2p)     0.00019
   215    H   18  py     Ryd( 2p)     0.00012
   216    H   18  pz     Ryd( 2p)     0.00079

   217    H   19  S      Val( 1S)     0.73230
   218    H   19  S      Ryd( 2S)     0.00141
   219    H   19  px     Ryd( 2p)     0.00054
   220    H   19  py     Ryd( 2p)     0.00031
   221    H   19  pz     Ryd( 2p)     0.00018

   222    H   20  S      Val( 1S)     0.72280
   223    H   20  S      Ryd( 2S)     0.00224
   224    H   20  px     Ryd( 2p)     0.00016
   225    H   20  py     Ryd( 2p)     0.00067
   226    H   20  pz     Ryd( 2p)     0.00018

   227    H   21  S      Val( 1S)     0.71990
   228    H   21  S      Ryd( 2S)     0.00275
   229    H   21  px     Ryd( 2p)     0.00019
   230    H   21  py     Ryd( 2p)     0.00021
   231    H   21  pz     Ryd( 2p)     0.00072

   232    H   22  S      Val( 1S)     0.47370
   233    H   22  S      Ryd( 2S)     0.00387
   234    H   22  px     Ryd( 2p)     0.00267
   235    H   22  py     Ryd( 2p)     0.00092
   236    H   22  pz     Ryd( 2p)     0.00111

   237    H   23  S      Val( 1S)     0.71868
   238    H   23  S      Ryd( 2S)     0.00255
   239    H   23  px     Ryd( 2p)     0.00023
   240    H   23  py     Ryd( 2p)     0.00020
   241    H   23  pz     Ryd( 2p)     0.00084

   242    H   24  S      Val( 1S)     0.51292
   243    H   24  S      Ryd( 2S)     0.00099
   244    H   24  px     Ryd( 2p)     0.00138
   245    H   24  py     Ryd( 2p)     0.00217
   246    H   24  pz     Ryd( 2p)     0.00134

   247    H   25  S      Val( 1S)     0.74363
   248    H   25  S      Ryd( 2S)     0.00189
   249    H   25  px     Ryd( 2p)     0.00014
   250    H   25  py     Ryd( 2p)     0.00082
   251    H   25  pz     Ryd( 2p)     0.00013

 WARNING:  1 low occupancy (<1.9990e) core orbital  found on  C    2
           1 low occupancy (<1.9990e) core orbital  found on  C    6
           1 low occupancy (<1.9990e) core orbital  found on  C    7
           1 low occupancy (<1.9990e) core orbital  found on  C   11
           1 low occupancy (<1.9990e) core orbital  found on  C   13
           1 low occupancy (<1.9990e) core orbital  found on  C   14


 Summary of Natural Population Analysis:                  
                                                          
                                       Natural Population 
                Natural  -----------------------------------------------
    Atom  No    Charge         Core      Valence    Rydberg      Total
 -----------------------------------------------------------------------
      C    1   -0.67286      1.99920     4.66313    0.01052     6.67286
      C    2    0.28254      1.99898     3.69096    0.02752     5.71746
      N    3   -0.35334      1.99917     5.33763    0.01654     7.35334
      C    4   -0.23869      1.99913     4.22069    0.01887     6.23869
      C    5   -0.48022      1.99909     4.46605    0.01508     6.48022
      C    6    0.04750      1.99886     3.93511    0.01853     5.95250
      C    7    0.37635      1.99850     3.59738    0.02777     5.62365
      O    8   -0.56342      1.99970     6.55345    0.01027     8.56342
      C    9    0.50476      1.99907     3.45431    0.04186     5.49524
      O   10   -0.45772      1.99974     6.44547    0.01252     8.45772
      C   11    0.01513      1.99890     3.96040    0.02557     5.98487
      O   12   -0.69983      1.99973     6.68780    0.01230     8.69983
      C   13   -0.01603      1.99887     3.99985    0.01731     6.01603
      C   14   -0.08365      1.99879     4.06838    0.01648     6.08365
      H   15    0.24050      0.00000     0.75724    0.00226     0.75950
      H   16    0.27061      0.00000     0.72680    0.00259     0.72939
      H   17    0.23881      0.00000     0.75890    0.00229     0.76119
      H   18    0.24432      0.00000     0.75192    0.00377     0.75568
      H   19    0.26526      0.00000     0.73230    0.00244     0.73474
      H   20    0.27394      0.00000     0.72280    0.00326     0.72606
      H   21    0.27623      0.00000     0.71990    0.00386     0.72377
      H   22    0.51772      0.00000     0.47370    0.00857     0.48228
      H   23    0.27752      0.00000     0.71868    0.00381     0.72248
      H   24    0.48119      0.00000     0.51292    0.00589     0.51881
      H   25    0.25339      0.00000     0.74363    0.00298     0.74661
 =======================================================================
   * Total *    1.00000     27.98774    72.69940    0.31287   101.00000

                                 Natural Population      
 --------------------------------------------------------
   Core                      27.98774 ( 99.9562% of  28)
   Valence                   72.69940 ( 99.5882% of  73)
   Natural Minimal Basis    100.68713 ( 99.6902% of 101)
   Natural Rydberg Basis      0.31287 (  0.3098% of 101)
 --------------------------------------------------------

    Atom  No          Natural Electron Configuration
 ----------------------------------------------------------------------------
      C    1      [core]2S( 1.10)2p( 3.56)3p( 0.01)
      C    2      [core]2S( 0.82)2p( 2.87)3p( 0.02)3d( 0.01)
      N    3      [core]2S( 1.36)2p( 3.98)3p( 0.01)3d( 0.01)
      C    4      [core]2S( 1.01)2p( 3.22)3p( 0.01)
      C    5      [core]2S( 1.02)2p( 3.45)3p( 0.01)
      C    6      [core]2S( 0.88)2p( 3.06)3p( 0.01)
      C    7      [core]2S( 0.83)2p( 2.76)3p( 0.02)3d( 0.01)
      O    8      [core]2S( 1.66)2p( 4.89)
      C    9      [core]2S( 0.82)2p( 2.63)3S( 0.01)3p( 0.03)3d( 0.01)
      O   10      [core]2S( 1.69)2p( 4.75)3p( 0.01)3d( 0.01)
      C   11      [core]2S( 0.93)2p( 3.03)3p( 0.01)3d( 0.01)
      O   12      [core]2S( 1.67)2p( 5.02)3p( 0.01)
      C   13      [core]2S( 0.97)2p( 3.03)3p( 0.01)
      C   14      [core]2S( 0.88)2p( 3.19)3p( 0.01)
      H   15            1S( 0.76)
      H   16            1S( 0.73)
      H   17            1S( 0.76)
      H   18            1S( 0.75)
      H   19            1S( 0.73)
      H   20            1S( 0.72)
      H   21            1S( 0.72)
      H   22            1S( 0.47)
      H   23            1S( 0.72)
      H   24            1S( 0.51)
      H   25            1S( 0.74)


 ***************************************************
 *******         Alpha spin orbitals         *******
 ***************************************************


 NATURAL POPULATIONS:  Natural atomic orbital occupancies 
                                                          
   NAO  Atom  No  lang   Type(AO)    Occupancy      Energy
 ----------------------------------------------------------
     1    C    1  S      Cor( 1S)     0.99960     -10.21099
     2    C    1  S      Val( 2S)     0.54962      -0.38110
     3    C    1  S      Ryd( 3S)     0.00050       0.75233
     4    C    1  px     Val( 2p)     0.62938      -0.22960
     5    C    1  px     Ryd( 3p)     0.00212       0.53710
     6    C    1  py     Val( 2p)     0.54307      -0.21577
     7    C    1  py     Ryd( 3p)     0.00092       0.35096
     8    C    1  pz     Val( 2p)     0.61040      -0.22421
     9    C    1  pz     Ryd( 3p)     0.00057       0.44509
    10    C    1  dxy    Ryd( 3d)     0.00018       2.03824
    11    C    1  dxz    Ryd( 3d)     0.00021       2.05857
    12    C    1  dyz    Ryd( 3d)     0.00024       2.16250
    13    C    1  dx2y2  Ryd( 3d)     0.00030       2.26499
    14    C    1  dz2    Ryd( 3d)     0.00021       2.15881

    15    C    2  S      Cor( 1S)     0.99949     -10.27729
    16    C    2  S      Val( 2S)     0.40889      -0.27963
    17    C    2  S      Ryd( 3S)     0.00128       0.34836
    18    C    2  px     Val( 2p)     0.48071      -0.18922
    19    C    2  px     Ryd( 3p)     0.00496       0.56888
    20    C    2  py     Val( 2p)     0.50416      -0.22074
    21    C    2  py     Ryd( 3p)     0.00315       0.76596
    22    C    2  pz     Val( 2p)     0.44336      -0.27404
    23    C    2  pz     Ryd( 3p)     0.00116       0.44953
    24    C    2  dxy    Ryd( 3d)     0.00068       2.24201
    25    C    2  dxz    Ryd( 3d)     0.00040       1.77725
    26    C    2  dyz    Ryd( 3d)     0.00077       1.79015
    27    C    2  dx2y2  Ryd( 3d)     0.00114       2.19479
    28    C    2  dz2    Ryd( 3d)     0.00030       1.95595

    29    N    3  S      Cor( 1S)     0.99962     -14.31541
    30    N    3  S      Val( 2S)     0.68606      -0.65300
    31    N    3  S      Ryd( 3S)     0.00058       0.98999
    32    N    3  px     Val( 2p)     0.84417      -0.39192
    33    N    3  px     Ryd( 3p)     0.00298       0.77297
    34    N    3  py     Val( 2p)     0.62345      -0.33382
    35    N    3  py     Ryd( 3p)     0.00121       1.06986
    36    N    3  pz     Val( 2p)     0.57490      -0.34198
    37    N    3  pz     Ryd( 3p)     0.00078       0.77238
    38    N    3  dxy    Ryd( 3d)     0.00071       2.69333
    39    N    3  dxz    Ryd( 3d)     0.00078       2.17453
    40    N    3  dyz    Ryd( 3d)     0.00020       2.26443
    41    N    3  dx2y2  Ryd( 3d)     0.00062       2.46386
    42    N    3  dz2    Ryd( 3d)     0.00039       2.36591

    43    C    4  S      Cor( 1S)     0.99956     -10.26013
    44    C    4  S      Val( 2S)     0.50251      -0.36625
    45    C    4  S      Ryd( 3S)     0.00052       0.71000
    46    C    4  px     Val( 2p)     0.55202      -0.23471
    47    C    4  px     Ryd( 3p)     0.00299       0.49659
    48    C    4  py     Val( 2p)     0.47011      -0.21821
    49    C    4  py     Ryd( 3p)     0.00246       0.41982
    50    C    4  pz     Val( 2p)     0.59047      -0.24214
    51    C    4  pz     Ryd( 3p)     0.00103       0.50318
    52    C    4  dxy    Ryd( 3d)     0.00075       2.15425
    53    C    4  dxz    Ryd( 3d)     0.00026       1.99561
    54    C    4  dyz    Ryd( 3d)     0.00037       1.90753
    55    C    4  dx2y2  Ryd( 3d)     0.00061       2.01178
    56    C    4  dz2    Ryd( 3d)     0.00054       2.26459

    57    C    5  S      Cor( 1S)     0.99954     -10.24244
    58    C    5  S      Val( 2S)     0.50992      -0.38406
    59    C    5  S      Ryd( 3S)     0.00075       0.76096
    60    C    5  px     Val( 2p)     0.52795      -0.25260
    61    C    5  px     Ryd( 3p)     0.00222       0.45880
    62    C    5  py     Val( 2p)     0.58592      -0.25303
    63    C    5  py     Ryd( 3p)     0.00185       0.47098
    64    C    5  pz     Val( 2p)     0.60946      -0.26158
    65    C    5  pz     Ryd( 3p)     0.00145       0.51418
    66    C    5  dxy    Ryd( 3d)     0.00040       2.11337
    67    C    5  dxz    Ryd( 3d)     0.00025       1.96524
    68    C    5  dyz    Ryd( 3d)     0.00016       1.96384
    69    C    5  dx2y2  Ryd( 3d)     0.00024       2.11148
    70    C    5  dz2    Ryd( 3d)     0.00045       2.23874

    71    C    6  S      Cor( 1S)     0.99943     -10.29101
    72    C    6  S      Val( 2S)     0.43972      -0.33792
    73    C    6  S      Ryd( 3S)     0.00124       0.37355
    74    C    6  px     Val( 2p)     0.55060      -0.28466
    75    C    6  px     Ryd( 3p)     0.00229       0.83392
    76    C    6  py     Val( 2p)     0.54420      -0.27185
    77    C    6  py     Ryd( 3p)     0.00273       0.78715
    78    C    6  pz     Val( 2p)     0.50312      -0.32797
    79    C    6  pz     Ryd( 3p)     0.00139       0.46667
    80    C    6  dxy    Ryd( 3d)     0.00033       2.19221
    81    C    6  dxz    Ryd( 3d)     0.00066       1.74911
    82    C    6  dyz    Ryd( 3d)     0.00026       1.70467
    83    C    6  dx2y2  Ryd( 3d)     0.00053       2.23962
    84    C    6  dz2    Ryd( 3d)     0.00020       1.97414

    85    C    7  S      Cor( 1S)     0.99925     -10.35373
    86    C    7  S      Val( 2S)     0.41936      -0.34563
    87    C    7  S      Ryd( 3S)     0.00206       0.43296
    88    C    7  px     Val( 2p)     0.53468      -0.27911
    89    C    7  px     Ryd( 3p)     0.00229       0.65056
    90    C    7  py     Val( 2p)     0.40593      -0.25892
    91    C    7  py     Ryd( 3p)     0.00519       0.59614
    92    C    7  pz     Val( 2p)     0.52639      -0.35353
    93    C    7  pz     Ryd( 3p)     0.00051       0.39413
    94    C    7  dxy    Ryd( 3d)     0.00103       2.20279
    95    C    7  dxz    Ryd( 3d)     0.00060       1.70994
    96    C    7  dyz    Ryd( 3d)     0.00113       1.67136
    97    C    7  dx2y2  Ryd( 3d)     0.00098       2.17838
    98    C    7  dz2    Ryd( 3d)     0.00033       1.93014

    99    O    8  S      Cor( 1S)     0.99985     -19.18698
   100    O    8  S      Val( 2S)     0.83120      -1.09557
   101    O    8  S      Ryd( 3S)     0.00021       1.41523
   102    O    8  px     Val( 2p)     0.78937      -0.51967
   103    O    8  px     Ryd( 3p)     0.00097       1.11454
   104    O    8  py     Val( 2p)     0.81150      -0.54232
   105    O    8  py     Ryd( 3p)     0.00075       0.89060
   106    O    8  pz     Val( 2p)     0.92603      -0.53654
   107    O    8  pz     Ryd( 3p)     0.00110       0.81512
   108    O    8  dxy    Ryd( 3d)     0.00055       2.81051
   109    O    8  dxz    Ryd( 3d)     0.00013       2.54265
   110    O    8  dyz    Ryd( 3d)     0.00064       2.53538
   111    O    8  dx2y2  Ryd( 3d)     0.00075       3.10170
   112    O    8  dz2    Ryd( 3d)     0.00035       2.83836

   113    C    9  S      Cor( 1S)     0.99954     -10.35637
   114    C    9  S      Val( 2S)     0.41118      -0.33904
   115    C    9  S      Ryd( 3S)     0.00277       0.37768
   116    C    9  px     Val( 2p)     0.41463      -0.20791
   117    C    9  px     Ryd( 3p)     0.00925       0.51788
   118    C    9  py     Val( 2p)     0.50770      -0.26248
   119    C    9  py     Ryd( 3p)     0.00294       0.67108
   120    C    9  pz     Val( 2p)     0.37920      -0.31390
   121    C    9  pz     Ryd( 3p)     0.00090       0.39844
   122    C    9  dxy    Ryd( 3d)     0.00186       2.15796
   123    C    9  dxz    Ryd( 3d)     0.00135       1.75540
   124    C    9  dyz    Ryd( 3d)     0.00044       1.72816
   125    C    9  dx2y2  Ryd( 3d)     0.00115       2.16320
   126    C    9  dz2    Ryd( 3d)     0.00040       1.91604

   127    O   10  S      Cor( 1S)     0.99987     -19.08042
   128    O   10  S      Val( 2S)     0.84781      -1.06149
   129    O   10  S      Ryd( 3S)     0.00070       1.33432
   130    O   10  px     Val( 2p)     0.81363      -0.50270
   131    O   10  px     Ryd( 3p)     0.00041       0.86431
   132    O   10  py     Val( 2p)     0.91583      -0.46330
   133    O   10  py     Ryd( 3p)     0.00216       1.02446
   134    O   10  pz     Val( 2p)     0.69732      -0.44691
   135    O   10  pz     Ryd( 3p)     0.00047       0.89068
   136    O   10  dxy    Ryd( 3d)     0.00078       2.85540
   137    O   10  dxz    Ryd( 3d)     0.00096       2.66586
   138    O   10  dyz    Ryd( 3d)     0.00005       2.47100
   139    O   10  dx2y2  Ryd( 3d)     0.00063       2.98178
   140    O   10  dz2    Ryd( 3d)     0.00021       2.68231

   141    C   11  S      Cor( 1S)     0.99945     -10.33272
   142    C   11  S      Val( 2S)     0.46493      -0.39091
   143    C   11  S      Ryd( 3S)     0.00206       0.69203
   144    C   11  px     Val( 2p)     0.46831      -0.26760
   145    C   11  px     Ryd( 3p)     0.00348       0.46580
   146    C   11  py     Val( 2p)     0.47425      -0.28587
   147    C   11  py     Ryd( 3p)     0.00241       0.47152
   148    C   11  pz     Val( 2p)     0.56859      -0.29315
   149    C   11  pz     Ryd( 3p)     0.00118       0.54787
   150    C   11  dxy    Ryd( 3d)     0.00074       2.01880
   151    C   11  dxz    Ryd( 3d)     0.00061       1.87789
   152    C   11  dyz    Ryd( 3d)     0.00060       1.85273
   153    C   11  dx2y2  Ryd( 3d)     0.00110       2.04446
   154    C   11  dz2    Ryd( 3d)     0.00082       2.21115

   155    O   12  S      Cor( 1S)     0.99987     -19.11890
   156    O   12  S      Val( 2S)     0.83401      -1.01750
   157    O   12  S      Ryd( 3S)     0.00071       1.22599
   158    O   12  px     Val( 2p)     0.88448      -0.46202
   159    O   12  px     Ryd( 3p)     0.00099       0.91586
   160    O   12  py     Val( 2p)     0.72765      -0.43830
   161    O   12  py     Ryd( 3p)     0.00138       1.05875
   162    O   12  pz     Val( 2p)     0.89948      -0.46204
   163    O   12  pz     Ryd( 3p)     0.00081       0.96169
   164    O   12  dxy    Ryd( 3d)     0.00033       2.82985
   165    O   12  dxz    Ryd( 3d)     0.00056       2.71131
   166    O   12  dyz    Ryd( 3d)     0.00047       2.97584
   167    O   12  dx2y2  Ryd( 3d)     0.00037       2.88940
   168    O   12  dz2    Ryd( 3d)     0.00053       2.67597

   169    C   13  S      Cor( 1S)     0.99944     -10.29028
   170    C   13  S      Val( 2S)     0.49135      -0.38532
   171    C   13  S      Ryd( 3S)     0.00097       0.37420
   172    C   13  px     Val( 2p)     0.53175      -0.26047
   173    C   13  px     Ryd( 3p)     0.00183       0.58969
   174    C   13  py     Val( 2p)     0.60132      -0.27282
   175    C   13  py     Ryd( 3p)     0.00318       0.71959
   176    C   13  pz     Val( 2p)     0.53687      -0.34463
   177    C   13  pz     Ryd( 3p)     0.00138       0.37531
   178    C   13  dxy    Ryd( 3d)     0.00041       2.21323
   179    C   13  dxz    Ryd( 3d)     0.00037       1.76770
   180    C   13  dyz    Ryd( 3d)     0.00028       1.74438
   181    C   13  dx2y2  Ryd( 3d)     0.00035       2.27151
   182    C   13  dz2    Ryd( 3d)     0.00017       1.96714

   183    C   14  S      Cor( 1S)     0.99940     -10.27733
   184    C   14  S      Val( 2S)     0.43691      -0.32089
   185    C   14  S      Ryd( 3S)     0.00140       0.35880
   186    C   14  px     Val( 2p)     0.56606      -0.28358
   187    C   14  px     Ryd( 3p)     0.00239       0.89712
   188    C   14  py     Val( 2p)     0.54217      -0.27217
   189    C   14  py     Ryd( 3p)     0.00234       0.83577
   190    C   14  pz     Val( 2p)     0.48629      -0.31389
   191    C   14  pz     Ryd( 3p)     0.00055       0.46812
   192    C   14  dxy    Ryd( 3d)     0.00042       2.24785
   193    C   14  dxz    Ryd( 3d)     0.00039       1.71706
   194    C   14  dyz    Ryd( 3d)     0.00041       1.72765
   195    C   14  dx2y2  Ryd( 3d)     0.00041       2.22440
   196    C   14  dz2    Ryd( 3d)     0.00022       1.98634

   197    H   15  S      Val( 1S)     0.37846      -0.06926
   198    H   15  S      Ryd( 2S)     0.00059       0.23988
   199    H   15  px     Ryd( 2p)     0.00010       1.74641
   200    H   15  py     Ryd( 2p)     0.00013       1.70880
   201    H   15  pz     Ryd( 2p)     0.00031       2.06663

   202    H   16  S      Val( 1S)     0.36331      -0.03443
   203    H   16  S      Ryd( 2S)     0.00080       0.23989
   204    H   16  px     Ryd( 2p)     0.00036       2.25912
   205    H   16  py     Ryd( 2p)     0.00005       1.66245
   206    H   16  pz     Ryd( 2p)     0.00007       1.64513

   207    H   17  S      Val( 1S)     0.37889      -0.07492
   208    H   17  S      Ryd( 2S)     0.00059       0.25355
   209    H   17  px     Ryd( 2p)     0.00011       1.68206
   210    H   17  py     Ryd( 2p)     0.00022       1.85575
   211    H   17  pz     Ryd( 2p)     0.00023       1.97006

   212    H   18  S      Val( 1S)     0.37719      -0.07791
   213    H   18  S      Ryd( 2S)     0.00131       0.20964
   214    H   18  px     Ryd( 2p)     0.00010       1.68912
   215    H   18  py     Ryd( 2p)     0.00006       1.65528
   216    H   18  pz     Ryd( 2p)     0.00040       2.19526

   217    H   19  S      Val( 1S)     0.37098      -0.05156
   218    H   19  S      Ryd( 2S)     0.00073       0.20712
   219    H   19  px     Ryd( 2p)     0.00027       1.97363
   220    H   19  py     Ryd( 2p)     0.00016       1.85855
   221    H   19  pz     Ryd( 2p)     0.00009       1.71425

   222    H   20  S      Val( 1S)     0.36163      -0.06660
   223    H   20  S      Ryd( 2S)     0.00111       0.22093
   224    H   20  px     Ryd( 2p)     0.00008       1.67586
   225    H   20  py     Ryd( 2p)     0.00034       2.12322
   226    H   20  pz     Ryd( 2p)     0.00009       1.71870

   227    H   21  S      Val( 1S)     0.36309      -0.08198
   228    H   21  S      Ryd( 2S)     0.00135       0.21356
   229    H   21  px     Ryd( 2p)     0.00009       1.70567
   230    H   21  py     Ryd( 2p)     0.00010       1.68977
   231    H   21  pz     Ryd( 2p)     0.00036       2.17881

   232    H   22  S      Val( 1S)     0.23500      -0.07445
   233    H   22  S      Ryd( 2S)     0.00192       0.26631
   234    H   22  px     Ryd( 2p)     0.00132       2.26678
   235    H   22  py     Ryd( 2p)     0.00046       1.69640
   236    H   22  pz     Ryd( 2p)     0.00062       1.44038

   237    H   23  S      Val( 1S)     0.36464      -0.12757
   238    H   23  S      Ryd( 2S)     0.00135       0.18760
   239    H   23  px     Ryd( 2p)     0.00012       1.73004
   240    H   23  py     Ryd( 2p)     0.00010       1.70975
   241    H   23  pz     Ryd( 2p)     0.00043       2.14626

   242    H   24  S      Val( 1S)     0.25649      -0.04064
   243    H   24  S      Ryd( 2S)     0.00049       0.27708
   244    H   24  px     Ryd( 2p)     0.00069       1.57045
   245    H   24  py     Ryd( 2p)     0.00109       2.18146
   246    H   24  pz     Ryd( 2p)     0.00067       1.71861

   247    H   25  S      Val( 1S)     0.36718      -0.10945
   248    H   25  S      Ryd( 2S)     0.00095       0.21159
   249    H   25  px     Ryd( 2p)     0.00007       1.83945
   250    H   25  py     Ryd( 2p)     0.00039       2.16483
   251    H   25  pz     Ryd( 2p)     0.00009       1.50282


 Summary of Natural Population Analysis:                  
                                                          
                                       Natural Population 
                Natural  -----------------------------------------------
    Atom  No    Charge         Core      Valence    Rydberg      Total
 -----------------------------------------------------------------------
      C    1   -0.33733      0.99960     2.33247    0.00526     3.33733
      C    2    0.14955      0.99949     1.83712    0.01384     2.85045
      N    3   -0.23646      0.99962     2.72858    0.00826     3.73646
      C    4   -0.12420      0.99956     2.11512    0.00952     3.12420
      C    5   -0.24056      0.99954     2.23325    0.00777     3.24056
      C    6   -0.04672      0.99943     2.03764    0.00964     3.04672
      C    7    0.10027      0.99925     1.88636    0.01411     2.89973
      O    8   -0.36341      0.99985     3.35810    0.00546     4.36341
      C    9    0.26671      0.99954     1.71271    0.02105     2.73329
      O   10   -0.28083      0.99987     3.27458    0.00637     4.28083
      C   11    0.01145      0.99945     1.97608    0.01301     2.98855
      O   12   -0.35164      0.99987     3.34563    0.00615     4.35164
      C   13   -0.16967      0.99944     2.16129    0.00894     3.16967
      C   14   -0.03934      0.99940     2.03143    0.00852     3.03934
      H   15    0.12041      0.00000     0.37846    0.00113     0.37959
      H   16    0.13541      0.00000     0.36331    0.00128     0.36459
      H   17    0.11996      0.00000     0.37889    0.00115     0.38004
      H   18    0.12094      0.00000     0.37719    0.00187     0.37906
      H   19    0.12777      0.00000     0.37098    0.00125     0.37223
      H   20    0.13675      0.00000     0.36163    0.00162     0.36325
      H   21    0.13499      0.00000     0.36309    0.00191     0.36501
      H   22    0.26068      0.00000     0.23500    0.00432     0.23932
      H   23    0.13337      0.00000     0.36464    0.00199     0.36663
      H   24    0.24057      0.00000     0.25649    0.00294     0.25943
      H   25    0.13131      0.00000     0.36718    0.00150     0.36869
 =======================================================================
   * Total *    0.00000     13.99392    36.84722    0.15886    51.00000

                                 Natural Population      
 --------------------------------------------------------
   Core                      13.99392 ( 99.9566% of  14)
   Valence                   36.84722 ( 99.5871% of  37)
   Natural Minimal Basis     50.84114 ( 99.6885% of  51)
   Natural Rydberg Basis      0.15886 (  0.3115% of  51)
 --------------------------------------------------------

    Atom  No          Natural Electron Configuration
 ----------------------------------------------------------------------------
      C    1      [core]2S( 0.55)2p( 1.78)
      C    2      [core]2S( 0.41)2p( 1.43)3p( 0.01)
      N    3      [core]2S( 0.69)2p( 2.04)
      C    4      [core]2S( 0.50)2p( 1.61)3p( 0.01)
      C    5      [core]2S( 0.51)2p( 1.72)3p( 0.01)
      C    6      [core]2S( 0.44)2p( 1.60)3p( 0.01)
      C    7      [core]2S( 0.42)2p( 1.47)3p( 0.01)
      O    8      [core]2S( 0.83)2p( 2.53)
      C    9      [core]2S( 0.41)2p( 1.30)3p( 0.01)3d( 0.01)
      O   10      [core]2S( 0.85)2p( 2.43)
      C   11      [core]2S( 0.46)2p( 1.51)3p( 0.01)
      O   12      [core]2S( 0.83)2p( 2.51)
      C   13      [core]2S( 0.49)2p( 1.67)3p( 0.01)
      C   14      [core]2S( 0.44)2p( 1.59)3p( 0.01)
      H   15            1S( 0.38)
      H   16            1S( 0.36)
      H   17            1S( 0.38)
      H   18            1S( 0.38)
      H   19            1S( 0.37)
      H   20            1S( 0.36)
      H   21            1S( 0.36)
      H   22            1S( 0.23)
      H   23            1S( 0.36)
      H   24            1S( 0.26)
      H   25            1S( 0.37)


 NATURAL BOND ORBITAL ANALYSIS, alpha spin orbitals:

                       Occupancies       Lewis Structure    Low   High
           Occ.    -------------------  -----------------   occ   occ
  Cycle   Thresh.   Lewis   Non-Lewis     CR  BD  3C  LP    (L)   (NL)   Dev
 =============================================================================
   1(1)    0.90    50.20454   0.79546     14  30   0   7     0      1    0.03
 -----------------------------------------------------------------------------

 Structure accepted: No low occupancy Lewis orbitals

 --------------------------------------------------------
   Core                     13.99393 ( 99.957% of  14)
   Valence Lewis            36.21062 ( 97.867% of  37)
  ==================       ============================
   Total Lewis              50.20454 ( 98.440% of  51)
  -----------------------------------------------------
   Valence non-Lewis         0.68486 (  1.343% of  51)
   Rydberg non-Lewis         0.11059 (  0.217% of  51)
  ==================       ============================
   Total non-Lewis           0.79546 (  1.560% of  51)
 --------------------------------------------------------


       (Occupancy)   Bond orbital/ Coefficients/ Hybrids
 ---------------------------------------------------------------------------------
     1. (0.98854) BD ( 1) C   1 - C   2  
                ( 48.28%)   0.6949* C   1 s( 28.56%)p 2.50( 71.39%)d 0.00(  0.05%)
                                           -0.0005 -0.5344 -0.0079 -0.2756  0.0067
                                            0.7834  0.0148 -0.1549 -0.0013  0.0130
                                           -0.0030  0.0069  0.0142  0.0098
                ( 51.72%)   0.7191* C   2 s( 33.44%)p 1.99( 66.53%)d 0.00(  0.04%)
                                            0.0004 -0.5782  0.0040  0.2389  0.0242
                                           -0.7622  0.0302  0.1606 -0.0023  0.0082
                                           -0.0013  0.0053  0.0128  0.0095
     2. (0.98722) BD ( 1) C   1 - H  15  
                ( 61.85%)   0.7864* C   1 s( 23.38%)p 3.28( 76.58%)d 0.00(  0.04%)
                                           -0.0001  0.4835 -0.0048  0.3608 -0.0196
                                            0.3112  0.0142 -0.7336 -0.0043  0.0054
                                           -0.0151 -0.0067  0.0028  0.0093
                ( 38.15%)   0.6177* H  15 s( 99.91%)p 0.00(  0.09%)
                                            0.9995 -0.0011 -0.0071 -0.0131  0.0260
     3. (0.99177) BD ( 1) C   1 - H  16  
                ( 63.46%)   0.7966* C   1 s( 24.89%)p 3.02( 75.08%)d 0.00(  0.03%)
                                            0.0000 -0.4989 -0.0052  0.8617 -0.0116
                                           -0.0195 -0.0137  0.0868  0.0014 -0.0019
                                           -0.0020 -0.0007 -0.0155  0.0085
                ( 36.54%)   0.6045* H  16 s( 99.91%)p 0.00(  0.09%)
                                           -0.9996  0.0011 -0.0298  0.0001 -0.0031
     4. (0.98439) BD ( 1) C   1 - H  17  
                ( 61.70%)   0.7855* C   1 s( 23.13%)p 3.32( 76.83%)d 0.00(  0.04%)
                                           -0.0001  0.4809 -0.0050  0.2244 -0.0207
                                            0.5362  0.0144  0.6555 -0.0042  0.0071
                                            0.0100  0.0132 -0.0024  0.0084
                ( 38.30%)   0.6188* H  17 s( 99.91%)p 0.00(  0.09%)
                                            0.9996 -0.0011 -0.0013 -0.0208 -0.0209
     5. (0.99386) BD ( 1) C   2 - N   3  
                ( 40.27%)   0.6346* C   2 s( 32.49%)p 2.07( 67.39%)d 0.00(  0.12%)
                                           -0.0001  0.5697  0.0186 -0.5583 -0.0577
                                           -0.5954 -0.0084  0.0661  0.0035  0.0290
                                           -0.0048 -0.0054 -0.0034 -0.0169
                ( 59.73%)   0.7728* N   3 s( 41.57%)p 1.40( 58.36%)d 0.00(  0.07%)
                                            0.0000  0.6446  0.0169  0.5085 -0.0021
                                            0.5443 -0.0212 -0.1681  0.0054  0.0208
                                           -0.0055 -0.0036  0.0096 -0.0108
     6. (0.95596) BD ( 2) C   2 - N   3  
                ( 42.65%)   0.6531* C   2 s(  0.06%)p99.99( 99.75%)d 2.91(  0.18%)
                                           -0.0000  0.0245  0.0055 -0.0438 -0.0047
                                            0.1743 -0.0073  0.9824 -0.0037 -0.0031
                                           -0.0223 -0.0338  0.0081  0.0113
                ( 57.35%)   0.7573* N   3 s(  0.18%)p99.99( 99.67%)d 0.85(  0.15%)
                                           -0.0000  0.0422  0.0053  0.0029 -0.0040
                                            0.2459 -0.0017  0.9675 -0.0116  0.0097
                                            0.0362  0.0096 -0.0022 -0.0059
     7. (0.98585) BD ( 1) C   2 - C  14  
                ( 46.73%)   0.6836* C   2 s( 33.71%)p 1.96( 66.23%)d 0.00(  0.06%)
                                            0.0001  0.5805 -0.0093  0.7915 -0.0083
                                           -0.1808  0.0155  0.0529 -0.0027 -0.0089
                                            0.0028 -0.0012  0.0186 -0.0119
                ( 53.27%)   0.7298* C  14 s( 32.48%)p 2.08( 67.49%)d 0.00(  0.04%)
                                           -0.0001  0.5699 -0.0049 -0.8047  0.0183
                                            0.1540  0.0046 -0.0564  0.0026 -0.0051
                                            0.0006  0.0006  0.0142 -0.0115
     8. (0.99120) BD ( 1) N   3 - C   4  
                ( 60.45%)   0.7775* N   3 s( 30.72%)p 2.25( 69.22%)d 0.00(  0.07%)
                                            0.0003  0.5542 -0.0021  0.2000  0.0308
                                           -0.7876  0.0092  0.1755 -0.0041 -0.0202
                                            0.0054 -0.0056 -0.0073 -0.0127
                ( 39.55%)   0.6289* C   4 s( 23.43%)p 3.26( 76.42%)d 0.01(  0.15%)
                                            0.0002  0.4838  0.0150 -0.2229 -0.0489
                                            0.8203  0.0224 -0.1968 -0.0011 -0.0141
                                            0.0035 -0.0145 -0.0287 -0.0162
     9. (0.98745) BD ( 1) C   4 - C   5  
                ( 48.31%)   0.6950* C   4 s( 29.21%)p 2.42( 70.74%)d 0.00(  0.05%)
                                            0.0003  0.5405 -0.0053  0.7120 -0.0114
                                           -0.2179 -0.0350 -0.3893 -0.0043 -0.0071
                                           -0.0153  0.0027  0.0147 -0.0034
                ( 51.69%)   0.7190* C   5 s( 27.63%)p 2.62( 72.32%)d 0.00(  0.04%)
                                            0.0002  0.5257  0.0028 -0.7174 -0.0087
                                            0.2361 -0.0274  0.3899  0.0016 -0.0116
                                           -0.0128  0.0083  0.0084 -0.0033
    10. (0.98196) BD ( 1) C   4 - H  18  
                ( 62.12%)   0.7881* C   4 s( 22.98%)p 3.35( 76.98%)d 0.00(  0.04%)
                                           -0.0001  0.4792 -0.0119  0.0965 -0.0233
                                           -0.0480 -0.0119  0.8703 -0.0032  0.0001
                                            0.0057  0.0016  0.0014  0.0202
                ( 37.88%)   0.6155* H  18 s( 99.90%)p 0.00(  0.10%)
                                            0.9995 -0.0048  0.0006  0.0044 -0.0309
    11. (0.98845) BD ( 1) C   4 - H  19  
                ( 62.91%)   0.7932* C   4 s( 24.27%)p 3.12( 75.69%)d 0.00(  0.04%)
                                           -0.0002  0.4926  0.0076 -0.6566  0.0037
                                           -0.5233  0.0182 -0.2267  0.0148  0.0166
                                            0.0075  0.0054  0.0042 -0.0062
                ( 37.09%)   0.6090* H  19 s( 99.90%)p 0.00(  0.10%)
                                            0.9995 -0.0026  0.0243  0.0193  0.0055
    12. (0.98517) BD ( 1) C   5 - C   6  
                ( 47.06%)   0.6860* C   5 s( 26.66%)p 2.75( 73.29%)d 0.00(  0.06%)
                                            0.0003  0.5163  0.0080  0.6286  0.0155
                                            0.5690 -0.0015  0.1169 -0.0007  0.0198
                                            0.0045  0.0047 -0.0003 -0.0108
                ( 52.94%)   0.7276* C   6 s( 32.75%)p 2.05( 67.23%)d 0.00(  0.03%)
                                           -0.0001  0.5721 -0.0118 -0.5835  0.0273
                                           -0.5653  0.0042 -0.1070 -0.0029  0.0125
                                            0.0025  0.0032 -0.0008 -0.0093
    13. (0.98567) BD ( 1) C   5 - H  20  
                ( 63.63%)   0.7977* C   5 s( 23.98%)p 3.17( 75.98%)d 0.00(  0.03%)
                                            0.0001 -0.4897  0.0007 -0.2550  0.0128
                                            0.7836 -0.0001 -0.2834  0.0171  0.0100
                                           -0.0046  0.0092  0.0102  0.0055
                ( 36.37%)   0.6030* H  20 s( 99.90%)p 0.00(  0.10%)
                                           -0.9995  0.0029  0.0075 -0.0290  0.0083
    14. (0.97459) BD ( 1) C   5 - H  21  
                ( 63.29%)   0.7955* C   5 s( 21.67%)p 3.61( 78.29%)d 0.00(  0.04%)
                                            0.0002 -0.4654  0.0064  0.1542 -0.0013
                                            0.0734  0.0224  0.8679 -0.0050  0.0003
                                           -0.0036  0.0025  0.0000 -0.0196
                ( 36.71%)   0.6059* H  21 s( 99.90%)p 0.00(  0.10%)
                                           -0.9995  0.0051 -0.0059 -0.0061 -0.0298
    15. (0.98736) BD ( 1) C   6 - C   7  
                ( 50.61%)   0.7114* C   6 s( 35.09%)p 1.85( 64.86%)d 0.00(  0.05%)
                                            0.0001  0.5922  0.0157  0.7758  0.0064
                                           -0.2102 -0.0210  0.0445  0.0021 -0.0093
                                            0.0011 -0.0004  0.0180 -0.0103
                ( 49.39%)   0.7028* C   7 s( 41.21%)p 1.43( 58.75%)d 0.00(  0.04%)
                                           -0.0001  0.6419 -0.0044 -0.7516  0.0160
                                            0.1469 -0.0275  0.0036 -0.0027 -0.0086
                                            0.0010 -0.0002  0.0164 -0.0088
    16. (0.90826) BD ( 2) C   6 - C   7  
                ( 48.45%)   0.6961* C   6 s(  0.00%)p 1.00( 99.89%)d 0.00(  0.10%)
                                           -0.0001 -0.0028 -0.0050 -0.0830 -0.0013
                                           -0.1047  0.0001  0.9904  0.0109 -0.0035
                                            0.0316 -0.0004 -0.0021  0.0042
                ( 51.55%)   0.7180* C   7 s(  0.01%)p 1.00( 99.91%)d 0.00(  0.08%)
                                           -0.0000  0.0034  0.0079 -0.0172  0.0024
                                           -0.1278 -0.0042  0.9911  0.0096  0.0023
                                           -0.0226  0.0173  0.0037  0.0011
    17. (0.98048) BD ( 1) C   6 - C  14  
                ( 50.29%)   0.7092* C   6 s( 32.11%)p 2.11( 67.85%)d 0.00(  0.04%)
                                           -0.0001  0.5666 -0.0043 -0.2222 -0.0022
                                            0.7903 -0.0109  0.0666 -0.0029 -0.0055
                                           -0.0005  0.0027 -0.0151 -0.0113
                ( 49.71%)   0.7050* C  14 s( 31.13%)p 2.21( 68.83%)d 0.00(  0.04%)
                                           -0.0001  0.5579 -0.0021  0.2452 -0.0087
                                           -0.7920  0.0089 -0.0263 -0.0017 -0.0105
                                            0.0005  0.0005 -0.0124 -0.0124
    18. (0.99604) BD ( 1) C   7 - O   8  
                ( 32.78%)   0.5725* C   7 s( 25.12%)p 2.97( 74.62%)d 0.01(  0.26%)
                                            0.0002 -0.5007  0.0236 -0.2701 -0.0052
                                            0.8128  0.0472  0.1018  0.0044  0.0280
                                            0.0036 -0.0106  0.0323  0.0253
                ( 67.22%)   0.8199* O   8 s( 34.81%)p 1.87( 65.12%)d 0.00(  0.07%)
                                            0.0000 -0.5900 -0.0016  0.2971  0.0064
                                           -0.7434  0.0003 -0.1009 -0.0003  0.0063
                                            0.0009 -0.0064  0.0217  0.0134
    19. (0.98901) BD ( 1) C   7 - C   9  
                ( 52.06%)   0.7215* C   7 s( 33.35%)p 2.00( 66.60%)d 0.00(  0.05%)
                                           -0.0001  0.5773  0.0128  0.6009 -0.0019
                                            0.5461 -0.0232  0.0787 -0.0034  0.0190
                                            0.0031  0.0018  0.0013 -0.0093
                ( 47.94%)   0.6924* C   9 s( 33.60%)p 1.97( 66.33%)d 0.00(  0.06%)
                                            0.0001  0.5797  0.0060 -0.5640  0.0228
                                           -0.5858 -0.0088 -0.0386 -0.0028  0.0225
                                            0.0000  0.0002  0.0004 -0.0115
    20. (0.99286) BD ( 1) O   8 - H  22  
                ( 77.33%)   0.8794* O   8 s( 21.76%)p 3.59( 78.16%)d 0.00(  0.08%)
                                            0.0002  0.4664  0.0068  0.8833  0.0197
                                           -0.0173 -0.0256  0.0058 -0.0039  0.0175
                                            0.0028  0.0006  0.0188 -0.0122
                ( 22.67%)   0.4761* H  22 s( 99.43%)p 0.01(  0.57%)
                                            0.9969 -0.0192 -0.0758 -0.0003  0.0005
    21. (0.99676) BD ( 1) C   9 - O  10  
                ( 33.81%)   0.5815* C   9 s( 30.14%)p 2.31( 69.62%)d 0.01(  0.24%)
                                           -0.0000  0.5476 -0.0398  0.7993  0.0679
                                           -0.2222 -0.0045 -0.0568 -0.0066 -0.0248
                                           -0.0055  0.0019  0.0336 -0.0247
                ( 66.19%)   0.8136* O  10 s( 43.11%)p 1.32( 56.80%)d 0.00(  0.09%)
                                           -0.0000  0.6563 -0.0212 -0.7170 -0.0166
                                            0.2125  0.0059  0.0915  0.0017 -0.0131
                                           -0.0055  0.0004  0.0226 -0.0125
    22. (0.98524) BD ( 2) C   9 - O  10  
                ( 32.35%)   0.5688* C   9 s(  0.05%)p99.99( 99.59%)d 7.79(  0.36%)
                                           -0.0001 -0.0205  0.0066  0.0482 -0.0053
                                           -0.1320 -0.0000  0.9879 -0.0139 -0.0082
                                            0.0546 -0.0220  0.0001 -0.0101
                ( 67.65%)   0.8225* O  10 s(  0.02%)p99.99( 99.83%)d 7.79(  0.15%)
                                            0.0000 -0.0139  0.0006  0.0758  0.0007
                                           -0.1267 -0.0024  0.9881  0.0138  0.0057
                                           -0.0371  0.0074 -0.0016  0.0062
    23. (0.98524) BD ( 1) C   9 - C  11  
                ( 49.20%)   0.7014* C   9 s( 35.72%)p 1.80( 64.23%)d 0.00(  0.05%)
                                            0.0000 -0.5975 -0.0130  0.1900 -0.0383
                                           -0.7675  0.0112 -0.1243  0.0034  0.0132
                                            0.0008 -0.0075  0.0136  0.0096
                ( 50.80%)   0.7127* C  11 s( 27.18%)p 2.68( 72.77%)d 0.00(  0.06%)
                                           -0.0000 -0.5213 -0.0007 -0.2376 -0.0226
                                            0.7804 -0.0182  0.2478  0.0021  0.0093
                                            0.0006 -0.0099  0.0180  0.0085
    24. (0.99410) BD ( 1) C  11 - O  12  
                ( 34.82%)   0.5901* C  11 s( 22.44%)p 3.45( 77.33%)d 0.01(  0.23%)
                                           -0.0001  0.4719  0.0409  0.5394  0.0270
                                            0.5940  0.0117 -0.3585 -0.0140  0.0347
                                           -0.0214 -0.0232 -0.0033 -0.0109
                ( 65.18%)   0.8074* O  12 s( 31.08%)p 2.21( 68.84%)d 0.00(  0.08%)
                                           -0.0001  0.5575  0.0072 -0.5256  0.0016
                                           -0.5122 -0.0047  0.3869 -0.0022  0.0146
                                           -0.0207 -0.0099  0.0053 -0.0004
    25. (0.98836) BD ( 1) C  11 - C  13  
                ( 49.29%)   0.7021* C  11 s( 29.66%)p 2.37( 70.29%)d 0.00(  0.05%)
                                            0.0001  0.5446  0.0032 -0.7975  0.0044
                                            0.1800  0.0229 -0.1843 -0.0017 -0.0053
                                            0.0072  0.0017  0.0186 -0.0098
                ( 50.71%)   0.7121* C  13 s( 32.43%)p 2.08( 67.53%)d 0.00(  0.04%)
                                            0.0001  0.5695  0.0015  0.7997 -0.0003
                                           -0.1521  0.0419  0.1040  0.0021 -0.0096
                                            0.0050 -0.0013  0.0140 -0.0095
    26. (0.95814) BD ( 1) C  11 - H  23  
                ( 63.07%)   0.7942* C  11 s( 20.68%)p 3.83( 79.27%)d 0.00(  0.05%)
                                           -0.0002  0.4542 -0.0219  0.1208  0.0144
                                            0.0613  0.0101  0.8797 -0.0102 -0.0033
                                            0.0022 -0.0036 -0.0011  0.0221
                ( 36.93%)   0.6077* H  23 s( 99.89%)p 0.00(  0.11%)
                                            0.9994 -0.0060 -0.0042 -0.0028 -0.0326
    27. (0.99250) BD ( 1) O  12 - H  24  
                ( 74.23%)   0.8616* O  12 s( 20.34%)p 3.91( 79.58%)d 0.00(  0.09%)
                                            0.0002  0.4506  0.0174 -0.0506  0.0136
                                            0.8137  0.0341  0.3601 -0.0009 -0.0121
                                           -0.0086  0.0227 -0.0110  0.0013
                ( 25.77%)   0.5076* H  24 s( 99.56%)p 0.00(  0.44%)
                                            0.9978 -0.0028 -0.0028 -0.0615 -0.0239
    28. (0.98812) BD ( 1) C  13 - C  14  
                ( 48.77%)   0.6984* C  13 s( 38.06%)p 1.63( 61.89%)d 0.00(  0.05%)
                                            0.0001  0.6169  0.0078 -0.5311 -0.0177
                                           -0.5664  0.0086 -0.1250 -0.0030  0.0194
                                            0.0030  0.0035 -0.0030 -0.0086
                ( 51.23%)   0.7158* C  14 s( 36.29%)p 1.75( 63.66%)d 0.00(  0.04%)
                                           -0.0000  0.6023  0.0129  0.5361 -0.0037
                                            0.5889  0.0188  0.0441  0.0004  0.0178
                                            0.0011  0.0027 -0.0002 -0.0111
    29. (0.93975) BD ( 2) C  13 - C  14  
                ( 53.05%)   0.7283* C  13 s(  0.00%)p 1.00( 99.91%)d 0.00(  0.09%)
                                            0.0000  0.0020 -0.0007 -0.1447 -0.0003
                                           -0.0798 -0.0009  0.9858 -0.0009  0.0039
                                           -0.0172 -0.0227 -0.0006 -0.0053
                ( 46.95%)   0.6852* C  14 s(  0.04%)p99.99( 99.87%)d 2.11(  0.09%)
                                            0.0001  0.0203 -0.0004 -0.0628 -0.0002
                                           -0.0382  0.0031  0.9965  0.0138 -0.0034
                                            0.0203  0.0201 -0.0018  0.0058
    30. (0.98779) BD ( 1) C  13 - H  25  
                ( 63.26%)   0.7953* C  13 s( 29.42%)p 2.40( 70.56%)d 0.00(  0.03%)
                                           -0.0003  0.5423 -0.0101 -0.2366  0.0088
                                            0.8054 -0.0032  0.0293 -0.0018 -0.0084
                                           -0.0011  0.0016 -0.0119 -0.0071
                ( 36.74%)   0.6062* H  25 s( 99.90%)p 0.00(  0.10%)
                                            0.9995 -0.0043  0.0083 -0.0307 -0.0003
    31. (0.99960) CR ( 1) C   1           s(100.00%)p 0.00(  0.00%)
                                            1.0000 -0.0002 -0.0000 -0.0001  0.0000
                                            0.0004  0.0000 -0.0001 -0.0000  0.0000
                                           -0.0000  0.0000  0.0000  0.0000
    32. (0.99949) CR ( 1) C   2           s(100.00%)p 0.00(  0.00%)
                                            1.0000  0.0002  0.0000 -0.0003 -0.0000
                                            0.0003 -0.0000 -0.0001  0.0000 -0.0000
                                           -0.0000 -0.0000 -0.0000 -0.0000
    33. (0.99962) CR ( 1) N   3           s(100.00%)p 0.00(  0.00%)
                                            1.0000 -0.0003  0.0000  0.0001 -0.0000
                                            0.0002 -0.0000 -0.0000  0.0000  0.0000
                                           -0.0000  0.0000  0.0000  0.0000
    34. (0.99956) CR ( 1) C   4           s(100.00%)p 0.00(  0.00%)
                                            1.0000 -0.0001 -0.0000 -0.0003  0.0000
                                           -0.0002  0.0000  0.0002  0.0000  0.0000
                                            0.0000  0.0000  0.0000  0.0000
    35. (0.99954) CR ( 1) C   5           s(100.00%)p 0.00(  0.00%)
                                            1.0000 -0.0001 -0.0000 -0.0000 -0.0000
                                           -0.0003  0.0000 -0.0003 -0.0000 -0.0000
                                            0.0000 -0.0000 -0.0000  0.0000
    36. (0.99943) CR ( 1) C   6           s(100.00%)p 0.00(  0.00%)
                                            1.0000  0.0001 -0.0000 -0.0002  0.0000
                                            0.0001  0.0000  0.0001 -0.0000  0.0000
                                            0.0000  0.0000 -0.0000 -0.0000
    37. (0.99926) CR ( 1) C   7           s(100.00%)p 0.00(  0.00%)
                                            1.0000  0.0002 -0.0000  0.0000  0.0000
                                           -0.0001 -0.0000  0.0000 -0.0000 -0.0000
                                           -0.0000  0.0000 -0.0000 -0.0000
    38. (0.99985) CR ( 1) O   8           s(100.00%)p 0.00(  0.00%)
                                            1.0000 -0.0002 -0.0000 -0.0001 -0.0000
                                            0.0001  0.0000  0.0000  0.0000 -0.0000
                                           -0.0000  0.0000 -0.0000  0.0000
    39. (0.99954) CR ( 1) C   9           s(100.00%)
                                            1.0000 -0.0000 -0.0000  0.0001 -0.0000
                                            0.0000  0.0000  0.0001 -0.0000 -0.0000
                                            0.0000 -0.0000  0.0000 -0.0000
    40. (0.99987) CR ( 1) O  10           s(100.00%)p 0.00(  0.00%)
                                            1.0000 -0.0003 -0.0000 -0.0003 -0.0000
                                            0.0001 -0.0000  0.0000  0.0000 -0.0000
                                           -0.0000  0.0000  0.0000 -0.0000
    41. (0.99945) CR ( 1) C  11           s(100.00%)p 0.00(  0.00%)
                                            1.0000  0.0001 -0.0000  0.0002  0.0000
                                            0.0000  0.0000  0.0002 -0.0000  0.0000
                                           -0.0000 -0.0000 -0.0000  0.0000
    42. (0.99987) CR ( 1) O  12           s(100.00%)p 0.00(  0.00%)
                                            1.0000 -0.0001 -0.0000 -0.0000 -0.0000
                                           -0.0002 -0.0000 -0.0000  0.0000  0.0000
                                            0.0000 -0.0000  0.0000 -0.0000
    43. (0.99945) CR ( 1) C  13           s(100.00%)p 0.00(  0.00%)
                                            1.0000  0.0001 -0.0000 -0.0001  0.0000
                                            0.0003 -0.0000 -0.0000 -0.0000 -0.0000
                                           -0.0000  0.0000 -0.0000 -0.0000
    44. (0.99940) CR ( 1) C  14           s(100.00%)
                                            1.0000  0.0001 -0.0000 -0.0001  0.0000
                                           -0.0000  0.0000 -0.0001 -0.0000 -0.0000
                                           -0.0000 -0.0000  0.0000 -0.0000
    45. (0.95903) LP ( 1) N   3           s( 27.54%)p 2.63( 72.39%)d 0.00(  0.06%)
                                            0.0002  0.5247 -0.0102 -0.8365 -0.0197
                                            0.1433  0.0072 -0.0569 -0.0008  0.0065
                                            0.0007 -0.0002 -0.0203  0.0133
    46. (0.98864) LP ( 1) O   8           s( 43.37%)p 1.30( 56.58%)d 0.00(  0.04%)
                                            0.0001  0.6586 -0.0038 -0.3594  0.0064
                                           -0.6489  0.0047 -0.1248  0.0008 -0.0155
                                           -0.0026 -0.0042  0.0108  0.0083
    47. (0.92850) LP ( 2) O   8           s(  0.04%)p99.99( 99.88%)d 1.85(  0.08%)
                                           -0.0000  0.0202  0.0020 -0.0203  0.0005
                                           -0.1581  0.0024  0.9866 -0.0100 -0.0023
                                            0.0104  0.0243  0.0040  0.0065
    48. (0.98912) LP ( 1) O  10           s( 56.52%)p 0.77( 43.46%)d 0.00(  0.02%)
                                            0.0004  0.7517  0.0112  0.6480  0.0032
                                           -0.1089  0.0014 -0.0531 -0.0005  0.0024
                                            0.0020 -0.0015 -0.0113  0.0086
    49. (0.93249) LP ( 2) O  10           s(  0.39%)p99.99( 99.53%)d 0.21(  0.08%)
                                            0.0000  0.0618  0.0071 -0.2420  0.0046
                                           -0.9621  0.0176 -0.1039  0.0021  0.0255
                                            0.0021 -0.0031  0.0122 -0.0022
    50. (0.98710) LP ( 1) O  12           s( 47.40%)p 1.11( 52.56%)d 0.00(  0.04%)
                                           -0.0000  0.6884 -0.0133  0.3358  0.0005
                                           -0.0778  0.0056 -0.6377  0.0071  0.0047
                                            0.0135 -0.0027 -0.0079 -0.0114
    51. (0.97364) LP ( 2) O  12           s(  1.19%)p83.28( 98.75%)d 0.05(  0.06%)
                                           -0.0000  0.1086  0.0073  0.7794 -0.0130
                                           -0.2593  0.0038  0.5591 -0.0088  0.0073
                                            0.0053 -0.0027 -0.0125  0.0194
    52. (0.00170) RY*( 1) C   1           s(  0.89%)p99.99( 96.79%)d 2.61(  2.32%)
                                           -0.0000  0.0123  0.0934  0.0265  0.9446
                                            0.0060  0.2571  0.0022 -0.0942 -0.1040
                                            0.0254  0.0212  0.1048 -0.0176
    53. (0.00076) RY*( 2) C   1           s( 47.93%)p 1.03( 49.17%)d 0.06(  2.90%)
                                            0.0000  0.0096  0.6922  0.0033  0.1328
                                            0.0217 -0.5523 -0.0010  0.4105  0.1166
                                           -0.0218 -0.0982  0.0553  0.0468
    54. (0.00062) RY*( 3) C   1           s(  5.04%)p15.79( 79.50%)d 3.07( 15.46%)
                                            0.0000  0.0013  0.2244 -0.0018  0.0032
                                            0.0060 -0.3912 -0.0067 -0.8012  0.0175
                                            0.0037  0.3749 -0.0651 -0.0973
    55. (0.00007) RY*( 4) C   1           s( 33.94%)p 1.46( 49.62%)d 0.48( 16.44%)
    56. (0.00001) RY*( 5) C   1           s(  7.17%)p 0.50(  3.56%)d12.45( 89.27%)
    57. (0.00000) RY*( 6) C   1           s(  0.20%)p 0.97(  0.20%)d99.99( 99.60%)
    58. (0.00000) RY*( 7) C   1           s(  0.43%)p36.24( 15.41%)d99.99( 84.16%)
    59. (0.00001) RY*( 8) C   1           s(  4.11%)p 1.12(  4.59%)d22.24( 91.31%)
    60. (0.00000) RY*( 9) C   1           s(  0.34%)p 3.82(  1.29%)d99.99( 98.38%)
    61. (0.00443) RY*( 1) C   2           s(  5.77%)p14.35( 82.78%)d 1.98( 11.45%)
                                           -0.0000 -0.0454  0.2359  0.0446 -0.7309
                                           -0.0031 -0.5399 -0.0061 -0.0094 -0.1088
                                            0.0006 -0.0897 -0.3076  0.0035
    62. (0.00237) RY*( 2) C   2           s(  1.85%)p51.09( 94.53%)d 1.96(  3.62%)
                                            0.0000  0.0240  0.1339  0.0002  0.6498
                                           -0.0290 -0.7138 -0.0028 -0.1123 -0.0798
                                           -0.0454 -0.1046 -0.1296  0.0081
    63. (0.00155) RY*( 3) C   2           s(  2.55%)p27.63( 70.57%)d10.52( 26.88%)
                                           -0.0000  0.0058  0.1597  0.0060  0.1330
                                            0.0001  0.0262  0.0222  0.8287  0.0125
                                            0.2587  0.2634 -0.3474 -0.1079
    64. (0.00090) RY*( 4) C   2           s( 73.67%)p 0.22( 16.36%)d 0.14(  9.97%)
                                           -0.0000  0.0069  0.8583  0.0076  0.1116
                                            0.0134  0.3533 -0.0134 -0.1609  0.0545
                                           -0.0636 -0.2520 -0.1675  0.0339
    65. (0.00054) RY*( 5) C   2           s( 13.91%)p 0.29(  3.97%)d 5.90( 82.12%)
                                            0.0000 -0.0062  0.3729 -0.0109 -0.0664
                                            0.0048 -0.1635  0.0047  0.0917 -0.3325
                                            0.1646  0.3231  0.7493 -0.1327
    66. (0.00026) RY*( 6) C   2           s(  1.45%)p 5.13(  7.41%)d63.05( 91.14%)
                                           -0.0000 -0.0034  0.1202  0.0123 -0.0053
                                            0.0141 -0.0478  0.0201 -0.2666  0.3919
                                           -0.3217  0.7492 -0.1624 -0.2581
    67. (0.00018) RY*( 7) C   2           s(  0.62%)p26.55( 16.39%)d99.99( 83.00%)
                                           -0.0000 -0.0123  0.0776  0.0202 -0.0693
                                            0.0150 -0.1944 -0.0206  0.3467  0.7129
                                           -0.2867 -0.2748  0.3886  0.1136
    68. (0.00014) RY*( 8) C   2           s(  0.07%)p99.99(  8.04%)d99.99( 91.89%)
                                           -0.0000 -0.0015  0.0267  0.0056 -0.0096
                                            0.0092 -0.0728  0.0182 -0.2730  0.4493
                                            0.8426  0.0459  0.0101  0.0692
    69. (0.00001) RY*( 9) C   2           s(  0.41%)p 0.13(  0.05%)d99.99( 99.53%)
    70. (0.00274) RY*( 1) N   3           s(  5.88%)p15.15( 89.15%)d 0.84(  4.96%)
                                            0.0000 -0.0101  0.2424 -0.0252  0.8533
                                            0.0149 -0.3987 -0.0015  0.0600  0.0654
                                           -0.0074 -0.0557 -0.2037 -0.0267
    71. (0.00081) RY*( 2) N   3           s(  3.19%)p25.32( 80.84%)d 5.00( 15.97%)
                                           -0.0000 -0.0006  0.1787 -0.0029 -0.0307
                                           -0.0035  0.1898  0.0059  0.8783  0.0391
                                           -0.0107  0.3376 -0.0828 -0.1929
    72. (0.00054) RY*( 3) N   3           s(  2.54%)p36.95( 94.04%)d 1.34(  3.42%)
                                           -0.0000 -0.0010  0.1595 -0.0062 -0.4303
                                           -0.0266 -0.8480  0.0075  0.1882 -0.1407
                                            0.0014 -0.0561  0.0601  0.0872
    73. (0.00013) RY*( 4) N   3           s( 83.12%)p 0.14( 11.56%)d 0.06(  5.32%)
                                           -0.0000 -0.0043  0.9117 -0.0084 -0.1854
                                           -0.0169  0.1849 -0.0041 -0.2162  0.2114
                                           -0.0239 -0.0834 -0.0231 -0.0200
    74. (0.00008) RY*( 5) N   3           s(  2.96%)p 1.39(  4.12%)d31.38( 92.92%)
    75. (0.00005) RY*( 6) N   3           s(  0.25%)p59.59( 15.13%)d99.99( 84.62%)
    76. (0.00000) RY*( 7) N   3           s(  0.00%)p 1.00(  0.36%)d99.99( 99.64%)
    77. (0.00001) RY*( 8) N   3           s(  1.51%)p 3.01(  4.54%)d62.25( 93.95%)
    78. (0.00001) RY*( 9) N   3           s(  0.52%)p 1.21(  0.63%)d99.99( 98.85%)
    79. (0.00235) RY*( 1) C   4           s(  7.66%)p10.46( 80.12%)d 1.59( 12.21%)
                                           -0.0000  0.0229  0.2759  0.0416  0.5445
                                            0.0128  0.6232  0.0147  0.3381  0.3201
                                           -0.0099 -0.0429 -0.0482 -0.1242
    80. (0.00180) RY*( 2) C   4           s(  0.10%)p99.99( 88.91%)d99.99( 11.00%)
                                            0.0000  0.0238 -0.0203 -0.0257  0.7010
                                            0.0387 -0.5935  0.0049  0.2082 -0.2500
                                            0.0630  0.0665  0.1595 -0.1167
    81. (0.00096) RY*( 3) C   4           s(  0.48%)p99.99( 71.01%)d59.66( 28.51%)
                                           -0.0000 -0.0191  0.0664  0.0095 -0.3938
                                           -0.0160 -0.0091  0.0091  0.7447 -0.2609
                                            0.0357  0.2972 -0.0634 -0.3513
    82. (0.00031) RY*( 4) C   4           s(  9.38%)p 0.33(  3.08%)d 9.34( 87.55%)
                                            0.0000 -0.0048  0.3061  0.0079 -0.0854
                                           -0.0184  0.1484  0.0025  0.0322 -0.4592
                                            0.4107 -0.6270  0.3204  0.0140
    83. (0.00021) RY*( 5) C   4           s( 53.78%)p 0.18(  9.62%)d 0.68( 36.61%)
                                            0.0000 -0.0014  0.7333  0.0032  0.0363
                                           -0.0218 -0.0483  0.0103 -0.3032 -0.3230
                                           -0.1441  0.2543 -0.4191 -0.0260
    84. (0.00013) RY*( 6) C   4           s(  0.02%)p99.99( 10.89%)d99.99( 89.09%)
                                            0.0000  0.0062  0.0116 -0.0084  0.0360
                                            0.0188  0.3056 -0.0010 -0.1173 -0.3136
                                           -0.2711  0.4706  0.6809  0.1844
    85. (0.00002) RY*( 7) C   4           s( 27.69%)p 0.62( 17.15%)d 1.99( 55.16%)
    86. (0.00003) RY*( 8) C   4           s(  0.38%)p43.93( 16.78%)d99.99( 82.84%)
    87. (0.00000) RY*( 9) C   4           s(  0.63%)p 4.14(  2.62%)d99.99( 96.74%)
    88. (0.00278) RY*( 1) C   5           s(  1.45%)p65.99( 95.90%)d 1.82(  2.65%)
                                            0.0000 -0.0108  0.1201  0.0052  0.7839
                                           -0.0216 -0.5361  0.0126  0.2377  0.0191
                                           -0.0254  0.0143  0.1299  0.0916
    89. (0.00165) RY*( 2) C   5           s( 17.85%)p 4.15( 74.09%)d 0.45(  8.06%)
                                            0.0000  0.0006  0.4224 -0.0161  0.3184
                                            0.0028  0.2023 -0.0140 -0.7734  0.0099
                                           -0.0938 -0.1446  0.0839 -0.2092
    90. (0.00061) RY*( 3) C   5           s( 32.38%)p 1.89( 61.13%)d 0.20(  6.49%)
                                           -0.0000  0.0168  0.5688 -0.0146  0.1792
                                           -0.0085  0.5933 -0.0029  0.4763 -0.0760
                                            0.1929  0.1408 -0.0232  0.0386
    91. (0.00049) RY*( 4) C   5           s( 34.49%)p 1.31( 45.17%)d 0.59( 20.34%)
                                            0.0000 -0.0135  0.5871  0.0108 -0.4702
                                           -0.0057 -0.4693 -0.0055  0.1009  0.1826
                                            0.1020 -0.0616  0.3272 -0.2208
    92. (0.00014) RY*( 5) C   5           s(  5.44%)p 0.27(  1.47%)d17.11( 93.09%)
                                           -0.0000  0.0007  0.2332  0.0070 -0.0973
                                           -0.0034  0.0284  0.0054  0.0656  0.2783
                                           -0.7599 -0.1262 -0.1517  0.4869
    93. (0.00008) RY*( 6) C   5           s(  5.52%)p 1.45(  8.01%)d15.66( 86.47%)
    94. (0.00003) RY*( 7) C   5           s(  2.85%)p 2.02(  5.74%)d32.11( 91.41%)
    95. (0.00000) RY*( 8) C   5           s(  0.03%)p85.97(  2.61%)d99.99( 97.36%)
    96. (0.00001) RY*( 9) C   5           s(  0.05%)p99.99(  5.99%)d99.99( 93.96%)
    97. (0.00296) RY*( 1) C   6           s(  2.92%)p31.71( 92.47%)d 1.58(  4.61%)
                                           -0.0000  0.0055  0.1707  0.0184  0.4543
                                            0.0156  0.8455  0.0029  0.0535  0.2036
                                            0.0557  0.0234 -0.0300 -0.0103
    98. (0.00196) RY*( 2) C   6           s( 12.71%)p 6.13( 77.98%)d 0.73(  9.31%)
                                            0.0000  0.0156  0.3562 -0.0154 -0.6160
                                           -0.0073  0.2423  0.0006  0.5843  0.0122
                                           -0.2321 -0.0812  0.1695 -0.0611
    99. (0.00155) RY*( 3) C   6           s(  9.72%)p 8.23( 80.07%)d 1.05( 10.20%)
                                            0.0000 -0.0171  0.3114 -0.0061  0.5870
                                            0.0058 -0.4156  0.0051  0.5323  0.0601
                                           -0.2611  0.0016 -0.1520 -0.0844
   100. (0.00075) RY*( 4) C   6           s( 72.79%)p 0.32( 23.16%)d 0.06(  4.05%)
                                            0.0000 -0.0028  0.8532 -0.0198 -0.0254
                                           -0.0022 -0.1112  0.0027 -0.4671 -0.0959
                                            0.1451 -0.0925  0.0386 -0.0136
   101. (0.00027) RY*( 5) C   6           s(  0.79%)p 1.12(  0.89%)d99.99( 98.32%)
                                            0.0000 -0.0011  0.0888 -0.0080  0.0466
                                            0.0060 -0.0293 -0.0034  0.0757 -0.1321
                                            0.0899  0.8711  0.3909  0.2148
   102. (0.00016) RY*( 6) C   6           s(  0.24%)p41.28(  9.89%)d99.99( 89.87%)
                                           -0.0000  0.0044  0.0487  0.0110 -0.1755
                                           -0.0155  0.0881  0.0194 -0.2442  0.0647
                                           -0.5744  0.3932 -0.6394 -0.0337
   103. (0.00015) RY*( 7) C   6           s(  0.53%)p19.88( 10.63%)d99.99( 88.83%)
                                            0.0000  0.0044  0.0730  0.0082 -0.1353
                                           -0.0084 -0.0006 -0.0271  0.2952 -0.1205
                                            0.6797  0.1342 -0.6169  0.1151
   104. (0.00005) RY*( 8) C   6           s(  0.25%)p18.74(  4.62%)d99.99( 95.13%)
   105. (0.00001) RY*( 9) C   6           s(  0.10%)p 4.72(  0.45%)d99.99( 99.45%)
   106. (0.00383) RY*( 1) C   7           s(  1.53%)p62.94( 96.12%)d 1.54(  2.35%)
                                            0.0000  0.0498  0.1131  0.0055  0.2050
                                           -0.0172  0.9488 -0.0002  0.1365 -0.0597
                                           -0.0008 -0.0085 -0.1398 -0.0179
   107. (0.00236) RY*( 2) C   7           s( 28.90%)p 2.21( 63.83%)d 0.25(  7.27%)
                                           -0.0000 -0.0147  0.5374  0.0054  0.7672
                                           -0.0101 -0.1930 -0.0136 -0.1103  0.1077
                                           -0.1105  0.1979  0.0730  0.0659
   108. (0.00179) RY*( 3) C   7           s( 43.87%)p 0.70( 30.81%)d 0.58( 25.32%)
                                            0.0000  0.0145  0.6622 -0.0187 -0.5505
                                           -0.0200  0.0166 -0.0129  0.0628  0.3458
                                           -0.0589  0.2391 -0.2613  0.0682
   109. (0.00153) RY*( 4) C   7           s(  6.81%)p 0.70(  4.77%)d12.99( 88.42%)
                                            0.0000 -0.0012  0.2609 -0.0045  0.0582
                                           -0.0119 -0.0477  0.0231 -0.2033  0.1030
                                            0.4966 -0.7536 -0.2104 -0.1215
   110. (0.00058) RY*( 5) C   7           s( 17.59%)p 0.38(  6.63%)d 4.31( 75.78%)
                                            0.0000  0.0045  0.4193  0.0130 -0.2251
                                           -0.0034  0.0375 -0.0015 -0.1185 -0.7200
                                           -0.0834 -0.1291  0.4640  0.0217
   111. (0.00035) RY*( 6) C   7           s(  1.14%)p76.57( 87.64%)d 9.80( 11.21%)
                                            0.0000 -0.0019  0.1070  0.0046  0.0686
                                           -0.0062 -0.1365 -0.0045  0.9236 -0.0235
                                            0.2726 -0.0668  0.1787 -0.0298
   112. (0.00026) RY*( 7) C   7           s(  0.11%)p55.71(  6.23%)d99.99( 93.66%)
                                            0.0000  0.0237 -0.0236  0.0114 -0.0828
                                           -0.0476  0.1877 -0.0038 -0.1335  0.5440
                                            0.1201 -0.0795  0.7661  0.1816
   113. (0.00015) RY*( 8) C   7           s(  0.10%)p34.49(  3.53%)d99.99( 96.36%)
                                            0.0000  0.0016  0.0320  0.0001  0.0031
                                           -0.0033 -0.0253 -0.0121  0.1859  0.1796
                                           -0.7981 -0.5194  0.0202 -0.1557
   114. (0.00001) RY*( 9) C   7           s(  0.26%)p 2.14(  0.55%)d99.99( 99.20%)
   115. (0.00109) RY*( 1) O   8           s(  1.51%)p61.10( 92.44%)d 4.00(  6.05%)
                                            0.0000 -0.0000  0.1230 -0.0011 -0.1339
                                            0.0004  0.0496 -0.0060 -0.9508 -0.0427
                                            0.1192 -0.2034  0.0168 -0.0527
   116. (0.00086) RY*( 2) O   8           s(  7.15%)p12.01( 85.90%)d 0.97(  6.95%)
                                           -0.0000  0.0012  0.2674  0.0000 -0.7851
                                           -0.0045 -0.4772  0.0005  0.1220 -0.1546
                                           -0.0470  0.0197  0.2061 -0.0228
   117. (0.00010) RY*( 3) O   8           s( 82.47%)p 0.08(  6.62%)d 0.13( 10.91%)
   118. (0.00006) RY*( 4) O   8           s(  0.14%)p99.99( 99.12%)d 5.09(  0.74%)
   119. (0.00001) RY*( 5) O   8           s(  6.41%)p 0.93(  5.96%)d13.67( 87.62%)
   120. (0.00000) RY*( 6) O   8           s(  0.04%)p40.81(  1.73%)d99.99( 98.23%)
   121. (0.00000) RY*( 7) O   8           s(  0.30%)p13.59(  4.06%)d99.99( 95.64%)
   122. (0.00000) RY*( 8) O   8           s(  1.59%)p 2.41(  3.83%)d59.55( 94.59%)
   123. (0.00000) RY*( 9) O   8           s(  0.40%)p 1.47(  0.59%)d99.99( 99.00%)
   124. (0.00753) RY*( 1) C   9           s(  8.61%)p10.55( 90.87%)d 0.06(  0.52%)
                                            0.0000  0.0743  0.2839  0.0392 -0.9028
                                           -0.0035  0.2911 -0.0075  0.0855 -0.0700
                                            0.0054 -0.0070 -0.0155 -0.0004
   125. (0.00329) RY*( 2) C   9           s(  1.12%)p49.08( 54.94%)d39.26( 43.94%)
                                            0.0000  0.0105  0.1053  0.0210 -0.2352
                                            0.0126 -0.7006  0.0061  0.0509  0.5495
                                           -0.0443 -0.0357  0.3648  0.0350
   126. (0.00200) RY*( 3) C   9           s( 10.24%)p 3.94( 40.37%)d 4.82( 49.39%)
                                            0.0000 -0.0016  0.3199  0.0144  0.1091
                                           -0.0211 -0.1905  0.0395  0.5944 -0.1848
                                           -0.5567  0.2373 -0.2539  0.1704
   127. (0.00160) RY*( 4) C   9           s( 76.23%)p 0.14( 10.38%)d 0.18( 13.39%)
                                            0.0000 -0.0085  0.8731  0.0265  0.2634
                                           -0.0103  0.0181 -0.0293 -0.1800  0.0489
                                            0.3588  0.0006 -0.0518 -0.0092
   128. (0.00123) RY*( 5) C   9           s(  0.57%)p76.20( 43.32%)d98.69( 56.11%)
                                            0.0000 -0.0001  0.0754  0.0061  0.1821
                                            0.0133  0.6125  0.0251  0.1550  0.6186
                                           -0.3126 -0.0864  0.2664  0.0478
   129. (0.00032) RY*( 6) C   9           s(  2.76%)p 7.43( 20.55%)d27.74( 76.69%)
                                           -0.0000 -0.0079  0.1661 -0.0049 -0.0045
                                           -0.0027 -0.0914  0.0087 -0.4438 -0.1905
                                           -0.5942 -0.5876  0.0104 -0.1791
   130. (0.00015) RY*( 7) C   9           s(  0.60%)p19.27( 11.49%)d99.99( 87.91%)
                                           -0.0000 -0.0182  0.0750 -0.0384  0.0891
                                            0.0072  0.0459 -0.0057  0.3214 -0.4601
                                            0.0860 -0.1045  0.7900 -0.1579
   131. (0.00010) RY*( 8) C   9           s(  0.22%)p99.99( 28.31%)d99.99( 71.47%)
                                           -0.0000 -0.0037  0.0471 -0.0090 -0.0253
                                           -0.0046  0.0436  0.0246 -0.5290 -0.1202
                                           -0.2938  0.6683  0.3137  0.2626
   132. (0.00002) RY*( 9) C   9           s(  0.13%)p 0.11(  0.02%)d99.99( 99.85%)
   133. (0.00205) RY*( 1) O  10           s(  0.54%)p99.99( 97.79%)d 3.12(  1.67%)
                                           -0.0000 -0.0033  0.0731  0.0012  0.2726
                                            0.0148  0.9449  0.0026  0.1025 -0.1074
                                           -0.0032  0.0211 -0.0687  0.0001
   134. (0.00048) RY*( 2) O  10           s( 21.67%)p 3.53( 76.57%)d 0.08(  1.77%)
                                           -0.0000  0.0028  0.4655 -0.0098  0.0490
                                            0.0026  0.0414  0.0180 -0.8724 -0.0431
                                            0.1152 -0.0145  0.0157 -0.0456
   135. (0.00019) RY*( 3) O  10           s( 72.58%)p 0.35( 25.44%)d 0.03(  1.98%)
                                           -0.0000  0.0053  0.8519 -0.0177  0.1581
                                            0.0096 -0.1635 -0.0075  0.4496 -0.0673
                                           -0.0937  0.0136  0.0711 -0.0353
   136. (0.00005) RY*( 4) O  10           s(  1.96%)p41.80( 81.75%)d 8.33( 16.29%)
   137. (0.00001) RY*( 5) O  10           s(  1.40%)p 2.56(  3.58%)d67.89( 95.02%)
   138. (0.00000) RY*( 6) O  10           s(  0.09%)p25.22(  2.31%)d99.99( 97.60%)
   139. (0.00000) RY*( 7) O  10           s(  0.00%)p 1.00(  0.29%)d99.99( 99.71%)
   140. (0.00001) RY*( 8) O  10           s(  1.50%)p 8.29( 12.44%)d57.34( 86.06%)
   141. (0.00000) RY*( 9) O  10           s(  0.22%)p 0.98(  0.22%)d99.99( 99.56%)
   142. (0.00322) RY*( 1) C  11           s(  2.32%)p37.84( 87.70%)d 4.31(  9.98%)
                                           -0.0000 -0.0293  0.1494 -0.0240  0.8991
                                            0.0010 -0.1435  0.0034 -0.2178 -0.1407
                                            0.0718 -0.0849 -0.2503  0.0707
   143. (0.00254) RY*( 2) C  11           s( 26.86%)p 2.24( 60.12%)d 0.48( 13.01%)
                                           -0.0000  0.0218  0.5179 -0.0106 -0.1765
                                           -0.0157 -0.7483  0.0213 -0.0961  0.1987
                                            0.1423  0.1289  0.0065 -0.2318
   144. (0.00118) RY*( 3) C  11           s( 19.83%)p 2.16( 42.84%)d 1.88( 37.33%)
                                           -0.0000 -0.0279  0.4445  0.0044  0.0794
                                           -0.0142  0.4823  0.0221 -0.4345  0.0200
                                            0.0078  0.2843  0.4788 -0.2506
   145. (0.00100) RY*( 4) C  11           s(  6.78%)p 9.85( 66.76%)d 3.90( 26.46%)
                                           -0.0000 -0.0055  0.2604 -0.0032  0.2618
                                           -0.0060  0.0376  0.0226  0.7727 -0.0194
                                           -0.3761  0.0450  0.2136 -0.2741
   146. (0.00066) RY*( 5) C  11           s(  8.45%)p 2.24( 18.92%)d 8.60( 72.63%)
                                           -0.0000 -0.0078  0.2905 -0.0035 -0.1477
                                            0.0132  0.3716  0.0177  0.1697 -0.0835
                                            0.3617  0.0529 -0.6820 -0.3474
   147. (0.00055) RY*( 6) C  11           s( 31.31%)p 0.20(  6.15%)d 2.00( 62.54%)
                                           -0.0000 -0.0044  0.5595 -0.0156 -0.2165
                                           -0.0191  0.0940  0.0076 -0.0712 -0.2409
                                           -0.3366 -0.4832 -0.1014  0.4586
   148. (0.00020) RY*( 7) C  11           s(  0.24%)p25.48(  6.03%)d99.99( 93.73%)
                                            0.0000  0.0160  0.0459  0.0319 -0.0345
                                            0.0198 -0.0977 -0.0157  0.2189 -0.6795
                                            0.5788  0.0093  0.3482  0.1386
   149. (0.00013) RY*( 8) C  11           s(  0.03%)p76.11(  2.47%)d99.99( 97.50%)
                                           -0.0000 -0.0114  0.0139 -0.0053  0.0845
                                           -0.0263  0.1028  0.0095  0.0785  0.4346
                                            0.4030 -0.7270  0.2553 -0.1730
   150. (0.00003) RY*( 9) C  11           s(  4.22%)p 2.22(  9.36%)d20.46( 86.42%)
   151. (0.00110) RY*( 1) O  12           s(  4.53%)p20.23( 91.72%)d 0.83(  3.74%)
                                            0.0000  0.0034  0.2129 -0.0081 -0.6552
                                            0.0052  0.0598 -0.0110 -0.6958  0.0497
                                            0.0523  0.1027  0.0742 -0.1272
   152. (0.00095) RY*( 2) O  12           s( 14.91%)p 5.30( 78.99%)d 0.41(  6.10%)
                                           -0.0000  0.0057  0.3861  0.0055  0.4699
                                            0.0075 -0.6575 -0.0030 -0.3696  0.0374
                                            0.0905  0.0343 -0.2011 -0.0991
   153. (0.00008) RY*( 3) O  12           s( 57.89%)p 0.61( 35.51%)d 0.11(  6.60%)
   154. (0.00003) RY*( 4) O  12           s( 18.74%)p 3.20( 59.90%)d 1.14( 21.36%)
   155. (0.00001) RY*( 5) O  12           s(  1.52%)p 3.33(  5.06%)d61.37( 93.41%)
   156. (0.00000) RY*( 6) O  12           s(  1.72%)p 2.51(  4.33%)d54.50( 93.95%)
   157. (0.00000) RY*( 7) O  12           s(  0.60%)p10.14(  6.07%)d99.99( 93.33%)
   158. (0.00000) RY*( 8) O  12           s(  0.06%)p99.99( 12.48%)d99.99( 87.46%)
   159. (0.00000) RY*( 9) O  12           s(  0.01%)p99.99(  6.22%)d99.99( 93.77%)
   160. (0.00258) RY*( 1) C  13           s(  0.47%)p99.99( 92.50%)d14.92(  7.03%)
                                           -0.0000  0.0254  0.0638  0.0264  0.3753
                                           -0.0211 -0.8541 -0.0009 -0.2314 -0.0830
                                           -0.1198 -0.0037 -0.2170 -0.0437
   161. (0.00196) RY*( 2) C  13           s(  7.15%)p12.82( 91.72%)d 0.16(  1.13%)
                                            0.0000  0.0088  0.2673  0.0157 -0.7224
                                            0.0101 -0.4383  0.0037  0.4503 -0.0074
                                            0.0725 -0.0474  0.0288  0.0540
   162. (0.00137) RY*( 3) C  13           s( 26.62%)p 2.51( 66.89%)d 0.24(  6.50%)
                                            0.0000 -0.0067  0.5159  0.0014 -0.3477
                                            0.0139  0.0941 -0.0025 -0.7341 -0.0415
                                           -0.2023  0.0141  0.1085 -0.1016
   163. (0.00061) RY*( 4) C  13           s( 58.14%)p 0.62( 35.85%)d 0.10(  6.01%)
                                            0.0000 -0.0012  0.7625 -0.0058  0.4341
                                            0.0075  0.1303 -0.0041  0.3911  0.1676
                                           -0.1227 -0.0759  0.0649 -0.0834
   164. (0.00018) RY*( 5) C  13           s(  5.10%)p 0.67(  3.42%)d17.94( 91.48%)
                                           -0.0000 -0.0003  0.2258 -0.0004  0.0769
                                            0.0030 -0.0266  0.0231 -0.1643  0.0961
                                            0.8702  0.3027 -0.0881  0.2213
   165. (0.00008) RY*( 6) C  13           s(  1.22%)p 1.88(  2.29%)d79.24( 96.49%)
   166. (0.00003) RY*( 7) C  13           s(  0.82%)p 6.44(  5.31%)d99.99( 93.86%)
   167. (0.00001) RY*( 8) C  13           s(  0.02%)p72.38(  1.64%)d99.99( 98.33%)
   168. (0.00001) RY*( 9) C  13           s(  0.54%)p 0.92(  0.50%)d99.99( 98.97%)
   169. (0.00251) RY*( 1) C  14           s(  0.79%)p99.99( 94.07%)d 6.49(  5.14%)
                                            0.0000 -0.0092  0.0885 -0.0238 -0.7239
                                            0.0044  0.6140 -0.0012 -0.1976  0.0210
                                           -0.0115  0.0308 -0.2232  0.0048
   170. (0.00221) RY*( 2) C  14           s(  4.16%)p22.00( 91.43%)d 1.06(  4.41%)
                                           -0.0000 -0.0164  0.2032  0.0067  0.6271
                                           -0.0068  0.7186 -0.0018 -0.0678 -0.1968
                                            0.0356  0.0023  0.0635 -0.0090
   171. (0.00126) RY*( 3) C  14           s( 91.58%)p 0.07(  6.14%)d 0.02(  2.28%)
                                            0.0000  0.0001  0.9570 -0.0090 -0.0609
                                           -0.0085 -0.2196 -0.0011 -0.0964  0.0596
                                            0.0439  0.1065  0.0768 -0.0095
   172. (0.00058) RY*( 4) C  14           s(  2.78%)p14.78( 41.09%)d20.20( 56.13%)
                                           -0.0000 -0.0037  0.1667 -0.0029 -0.0829
                                           -0.0025  0.1092  0.0119  0.6260  0.0312
                                           -0.3424 -0.6496  0.0094 -0.1452
   173. (0.00024) RY*( 5) C  14           s(  0.00%)p 1.00(  1.08%)d91.89( 98.92%)
                                           -0.0000  0.0010 -0.0002  0.0016  0.0235
                                            0.0046 -0.0464  0.0116 -0.0889 -0.2354
                                           -0.8896  0.3709 -0.0516 -0.0463
   174. (0.00012) RY*( 6) C  14           s(  0.50%)p 8.09(  4.08%)d99.99( 95.42%)
                                            0.0000  0.0019  0.0710 -0.0043  0.0979
                                            0.0177 -0.1550 -0.0052  0.0824 -0.4500
                                            0.1598 -0.0379 -0.8460 -0.0948
   175. (0.00010) RY*( 7) C  14           s(  0.06%)p99.99( 48.24%)d99.99( 51.70%)
   176. (0.00007) RY*( 8) C  14           s(  0.00%)p 1.00( 13.35%)d 6.49( 86.65%)
   177. (0.00001) RY*( 9) C  14           s(  0.19%)p 3.50(  0.67%)d99.99( 99.14%)
   178. (0.00060) RY*( 1) H  15           s( 97.80%)p 0.02(  2.20%)
                                            0.0048  0.9889  0.0964  0.0859 -0.0734
   179. (0.00010) RY*( 2) H  15           s(  0.40%)p99.99( 99.60%)
   180. (0.00007) RY*( 3) H  15           s(  0.14%)p99.99( 99.86%)
   181. (0.00002) RY*( 4) H  15           s(  1.76%)p55.76( 98.24%)
   182. (0.00081) RY*( 1) H  16           s( 98.30%)p 0.02(  1.70%)
                                            0.0043  0.9915 -0.1059  0.0752 -0.0108
   183. (0.00006) RY*( 2) H  16           s(  0.09%)p99.99( 99.91%)
   184. (0.00006) RY*( 3) H  16           s(  0.01%)p 1.00( 99.99%)
   185. (0.00002) RY*( 4) H  16           s(  1.69%)p58.16( 98.31%)
   186. (0.00060) RY*( 1) H  17           s( 97.57%)p 0.02(  2.43%)
                                            0.0048  0.9878  0.0893  0.1092  0.0663
   187. (0.00010) RY*( 2) H  17           s(  0.57%)p99.99( 99.43%)
                                            0.0020  0.0756 -0.9911  0.0846  0.0701
   188. (0.00009) RY*( 3) H  17           s(  0.04%)p99.99( 99.96%)
   189. (0.00002) RY*( 4) H  17           s(  1.91%)p51.49( 98.09%)
   190. (0.00133) RY*( 1) H  18           s( 99.28%)p 0.01(  0.72%)
                                            0.0055  0.9964  0.0784  0.0193  0.0272
   191. (0.00009) RY*( 2) H  18           s(  0.70%)p99.99( 99.30%)
   192. (0.00007) RY*( 3) H  18           s(  0.02%)p99.99( 99.98%)
   193. (0.00001) RY*( 4) H  18           s(  0.11%)p99.99( 99.89%)
   194. (0.00073) RY*( 1) H  19           s( 99.88%)p 0.00(  0.12%)
                                            0.0033  0.9994 -0.0340  0.0029 -0.0014
   195. (0.00008) RY*( 2) H  19           s(  0.01%)p99.99( 99.99%)
   196. (0.00004) RY*( 3) H  19           s(  0.12%)p99.99( 99.88%)
   197. (0.00002) RY*( 4) H  19           s(  0.08%)p99.99( 99.92%)
   198. (0.00112) RY*( 1) H  20           s( 99.33%)p 0.01(  0.67%)
                                            0.0045  0.9966  0.0653 -0.0443 -0.0224
   199. (0.00008) RY*( 2) H  20           s(  0.04%)p99.99( 99.96%)
   200. (0.00005) RY*( 3) H  20           s(  0.25%)p99.99( 99.75%)
   201. (0.00002) RY*( 4) H  20           s(  0.48%)p99.99( 99.52%)
   202. (0.00137) RY*( 1) H  21           s( 99.68%)p 0.00(  0.32%)
                                            0.0067  0.9984 -0.0178 -0.0299 -0.0443
   203. (0.00010) RY*( 2) H  21           s(  0.02%)p99.99( 99.98%)
   204. (0.00008) RY*( 3) H  21           s(  0.01%)p99.99( 99.99%)
   205. (0.00002) RY*( 4) H  21           s(  0.38%)p99.99( 99.62%)
   206. (0.00215) RY*( 1) H  22           s( 93.07%)p 0.07(  6.93%)
                                            0.0375  0.9640  0.2497 -0.0827  0.0113
   207. (0.00062) RY*( 2) H  22           s(  0.02%)p99.99( 99.98%)
                                            0.0037  0.0133  0.0379  0.1357 -0.9899
   208. (0.00044) RY*( 3) H  22           s(  0.37%)p99.99( 99.63%)
                                            0.0078  0.0605  0.0850  0.9847  0.1391
   209. (0.00002) RY*( 4) H  22           s(  7.12%)p13.05( 92.88%)
   210. (0.00137) RY*( 1) H  23           s( 99.78%)p 0.00(  0.22%)
                                            0.0070  0.9989  0.0298  0.0258  0.0247
   211. (0.00016) RY*( 2) H  23           s(  0.00%)p 1.00(100.00%)
                                            0.0015  0.0032 -0.7493  0.6564  0.0880
   212. (0.00004) RY*( 3) H  23           s(  0.23%)p99.99( 99.77%)
   213. (0.00002) RY*( 4) H  23           s(  0.10%)p99.99( 99.90%)
   214. (0.00083) RY*( 1) H  24           s(  6.77%)p13.77( 93.23%)
                                            0.0040  0.2602 -0.6888  0.3162 -0.5982
   215. (0.00062) RY*( 2) H  24           s( 42.76%)p 1.34( 57.24%)
                                            0.0125  0.6538  0.6376  0.2636 -0.3103
   216. (0.00038) RY*( 3) H  24           s( 45.78%)p 1.18( 54.22%)
                                            0.0111  0.6765 -0.3443 -0.0861  0.6452
   217. (0.00001) RY*( 4) H  24           s(  5.12%)p18.52( 94.88%)
   218. (0.00096) RY*( 1) H  25           s( 99.37%)p 0.01(  0.63%)
                                            0.0055  0.9968 -0.0685  0.0201  0.0345
   219. (0.00009) RY*( 2) H  25           s(  0.16%)p99.99( 99.84%)
   220. (0.00003) RY*( 3) H  25           s(  0.15%)p99.99( 99.85%)
   221. (0.00004) RY*( 4) H  25           s(  0.42%)p99.99( 99.58%)
   222. (0.01252) BD*( 1) C   1 - C   2  
                ( 51.72%)   0.7191* C   1 s( 28.56%)p 2.50( 71.39%)d 0.00(  0.05%)
                                           -0.0005 -0.5344 -0.0079 -0.2756  0.0067
                                            0.7834  0.0148 -0.1549 -0.0013  0.0130
                                           -0.0030  0.0069  0.0142  0.0098
                ( 48.28%)  -0.6949* C   2 s( 33.44%)p 1.99( 66.53%)d 0.00(  0.04%)
                                            0.0004 -0.5782  0.0040  0.2389  0.0242
                                           -0.7622  0.0302  0.1606 -0.0023  0.0082
                                           -0.0013  0.0053  0.0128  0.0095
   223. (0.00346) BD*( 1) C   1 - H  15  
                ( 38.15%)   0.6177* C   1 s( 23.38%)p 3.28( 76.58%)d 0.00(  0.04%)
                                            0.0001 -0.4835  0.0048 -0.3608  0.0196
                                           -0.3112 -0.0142  0.7336  0.0043 -0.0054
                                            0.0151  0.0067 -0.0028 -0.0093
                ( 61.85%)  -0.7864* H  15 s( 99.91%)p 0.00(  0.09%)
                                           -0.9995  0.0011  0.0071  0.0131 -0.0260
   224. (0.00194) BD*( 1) C   1 - H  16  
                ( 36.54%)   0.6045* C   1 s( 24.89%)p 3.02( 75.08%)d 0.00(  0.03%)
                                           -0.0000  0.4989  0.0052 -0.8617  0.0116
                                            0.0195  0.0137 -0.0868 -0.0014  0.0019
                                            0.0020  0.0007  0.0155 -0.0085
                ( 63.46%)  -0.7966* H  16 s( 99.91%)p 0.00(  0.09%)
                                            0.9996 -0.0011  0.0298 -0.0001  0.0031
   225. (0.00364) BD*( 1) C   1 - H  17  
                ( 38.30%)   0.6188* C   1 s( 23.13%)p 3.32( 76.83%)d 0.00(  0.04%)
                                            0.0001 -0.4809  0.0050 -0.2244  0.0207
                                           -0.5362 -0.0144 -0.6555  0.0042 -0.0071
                                           -0.0100 -0.0132  0.0024 -0.0084
                ( 61.70%)  -0.7855* H  17 s( 99.91%)p 0.00(  0.09%)
                                           -0.9996  0.0011  0.0013  0.0208  0.0209
   226. (0.00914) BD*( 1) C   2 - N   3  
                ( 59.73%)   0.7728* C   2 s( 32.49%)p 2.07( 67.39%)d 0.00(  0.12%)
                                           -0.0001  0.5697  0.0186 -0.5583 -0.0577
                                           -0.5954 -0.0084  0.0661  0.0035  0.0290
                                           -0.0048 -0.0054 -0.0034 -0.0169
                ( 40.27%)  -0.6346* N   3 s( 41.57%)p 1.40( 58.36%)d 0.00(  0.07%)
                                            0.0000  0.6446  0.0169  0.5085 -0.0021
                                            0.5443 -0.0212 -0.1681  0.0054  0.0208
                                           -0.0055 -0.0036  0.0096 -0.0108
   227. (0.05815) BD*( 2) C   2 - N   3  
                ( 57.35%)   0.7573* C   2 s(  0.06%)p99.99( 99.75%)d 2.91(  0.18%)
                                           -0.0000  0.0245  0.0055 -0.0438 -0.0047
                                            0.1743 -0.0073  0.9824 -0.0037 -0.0031
                                           -0.0223 -0.0338  0.0081  0.0113
                ( 42.65%)  -0.6531* N   3 s(  0.18%)p99.99( 99.67%)d 0.85(  0.15%)
                                           -0.0000  0.0422  0.0053  0.0029 -0.0040
                                            0.2459 -0.0017  0.9675 -0.0116  0.0097
                                            0.0362  0.0096 -0.0022 -0.0059
   228. (0.02961) BD*( 1) C   2 - C  14  
                ( 53.27%)   0.7298* C   2 s( 33.71%)p 1.96( 66.23%)d 0.00(  0.06%)
                                            0.0001  0.5805 -0.0093  0.7915 -0.0083
                                           -0.1808  0.0155  0.0529 -0.0027 -0.0089
                                            0.0028 -0.0012  0.0186 -0.0119
                ( 46.73%)  -0.6836* C  14 s( 32.48%)p 2.08( 67.49%)d 0.00(  0.04%)
                                           -0.0001  0.5699 -0.0049 -0.8047  0.0183
                                            0.1540  0.0046 -0.0564  0.0026 -0.0051
                                            0.0006  0.0006  0.0142 -0.0115
   229. (0.01010) BD*( 1) N   3 - C   4  
                ( 39.55%)   0.6289* N   3 s( 30.72%)p 2.25( 69.22%)d 0.00(  0.07%)
                                           -0.0003 -0.5542  0.0021 -0.2000 -0.0308
                                            0.7876 -0.0092 -0.1755  0.0041  0.0202
                                           -0.0054  0.0056  0.0073  0.0127
                ( 60.45%)  -0.7775* C   4 s( 23.43%)p 3.26( 76.42%)d 0.01(  0.15%)
                                           -0.0002 -0.4838 -0.0150  0.2229  0.0489
                                           -0.8203 -0.0224  0.1968  0.0011  0.0141
                                           -0.0035  0.0145  0.0287  0.0162
   230. (0.01090) BD*( 1) C   4 - C   5  
                ( 51.69%)   0.7190* C   4 s( 29.21%)p 2.42( 70.74%)d 0.00(  0.05%)
                                            0.0003  0.5405 -0.0053  0.7120 -0.0114
                                           -0.2179 -0.0350 -0.3893 -0.0043 -0.0071
                                           -0.0153  0.0027  0.0147 -0.0034
                ( 48.31%)  -0.6950* C   5 s( 27.63%)p 2.62( 72.32%)d 0.00(  0.04%)
                                            0.0002  0.5257  0.0028 -0.7174 -0.0087
                                            0.2361 -0.0274  0.3899  0.0016 -0.0116
                                           -0.0128  0.0083  0.0084 -0.0033
   231. (0.00896) BD*( 1) C   4 - H  18  
                ( 37.88%)   0.6155* C   4 s( 22.98%)p 3.35( 76.98%)d 0.00(  0.04%)
                                            0.0001 -0.4792  0.0119 -0.0965  0.0233
                                            0.0480  0.0119 -0.8703  0.0032 -0.0001
                                           -0.0057 -0.0016 -0.0014 -0.0202
                ( 62.12%)  -0.7881* H  18 s( 99.90%)p 0.00(  0.10%)
                                           -0.9995  0.0048 -0.0006 -0.0044  0.0309
   232. (0.00756) BD*( 1) C   4 - H  19  
                ( 37.09%)   0.6090* C   4 s( 24.27%)p 3.12( 75.69%)d 0.00(  0.04%)
                                            0.0002 -0.4926 -0.0076  0.6566 -0.0037
                                            0.5233 -0.0182  0.2267 -0.0148 -0.0166
                                           -0.0075 -0.0054 -0.0042  0.0062
                ( 62.91%)  -0.7932* H  19 s( 99.90%)p 0.00(  0.10%)
                                           -0.9995  0.0026 -0.0243 -0.0193 -0.0055
   233. (0.01245) BD*( 1) C   5 - C   6  
                ( 52.94%)   0.7276* C   5 s( 26.66%)p 2.75( 73.29%)d 0.00(  0.06%)
                                            0.0003  0.5163  0.0080  0.6286  0.0155
                                            0.5690 -0.0015  0.1169 -0.0007  0.0198
                                            0.0045  0.0047 -0.0003 -0.0108
                ( 47.06%)  -0.6860* C   6 s( 32.75%)p 2.05( 67.23%)d 0.00(  0.03%)
                                           -0.0001  0.5721 -0.0118 -0.5835  0.0273
                                           -0.5653  0.0042 -0.1070 -0.0029  0.0125
                                            0.0025  0.0032 -0.0008 -0.0093
   234. (0.00555) BD*( 1) C   5 - H  20  
                ( 36.37%)   0.6030* C   5 s( 23.98%)p 3.17( 75.98%)d 0.00(  0.03%)
                                           -0.0001  0.4897 -0.0007  0.2550 -0.0128
                                           -0.7836  0.0001  0.2834 -0.0171 -0.0100
                                            0.0046 -0.0092 -0.0102 -0.0055
                ( 63.63%)  -0.7977* H  20 s( 99.90%)p 0.00(  0.10%)
                                            0.9995 -0.0029 -0.0075  0.0290 -0.0083
   235. (0.00888) BD*( 1) C   5 - H  21  
                ( 36.71%)   0.6059* C   5 s( 21.67%)p 3.61( 78.29%)d 0.00(  0.04%)
                                           -0.0002  0.4654 -0.0064 -0.1542  0.0013
                                           -0.0734 -0.0224 -0.8679  0.0050 -0.0003
                                            0.0036 -0.0025 -0.0000  0.0196
                ( 63.29%)  -0.7955* H  21 s( 99.90%)p 0.00(  0.10%)
                                            0.9995 -0.0051  0.0059  0.0061  0.0298
   236. (0.01509) BD*( 1) C   6 - C   7  
                ( 49.39%)   0.7028* C   6 s( 35.09%)p 1.85( 64.86%)d 0.00(  0.05%)
                                           -0.0001 -0.5922 -0.0157 -0.7758 -0.0064
                                            0.2102  0.0210 -0.0445 -0.0021  0.0093
                                           -0.0011  0.0004 -0.0180  0.0103
                ( 50.61%)  -0.7114* C   7 s( 41.21%)p 1.43( 58.75%)d 0.00(  0.04%)
                                            0.0001 -0.6419  0.0044  0.7516 -0.0160
                                           -0.1469  0.0275 -0.0036  0.0027  0.0086
                                           -0.0010  0.0002 -0.0164  0.0088
   237. (0.12139) BD*( 2) C   6 - C   7  
                ( 51.55%)   0.7180* C   6 s(  0.00%)p 1.00( 99.89%)d 0.00(  0.10%)
                                           -0.0001 -0.0028 -0.0050 -0.0830 -0.0013
                                           -0.1047  0.0001  0.9904  0.0109 -0.0035
                                            0.0316 -0.0004 -0.0021  0.0042
                ( 48.45%)  -0.6961* C   7 s(  0.01%)p 1.00( 99.91%)d 0.00(  0.08%)
                                           -0.0000  0.0034  0.0079 -0.0172  0.0024
                                           -0.1278 -0.0042  0.9911  0.0096  0.0023
                                           -0.0226  0.0173  0.0037  0.0011
   238. (0.01833) BD*( 1) C   6 - C  14  
                ( 49.71%)   0.7050* C   6 s( 32.11%)p 2.11( 67.85%)d 0.00(  0.04%)
                                            0.0001 -0.5666  0.0043  0.2222  0.0022
                                           -0.7903  0.0109 -0.0666  0.0029  0.0055
                                            0.0005 -0.0027  0.0151  0.0113
                ( 50.29%)  -0.7092* C  14 s( 31.13%)p 2.21( 68.83%)d 0.00(  0.04%)
                                            0.0001 -0.5579  0.0021 -0.2452  0.0087
                                            0.7920 -0.0089  0.0263  0.0017  0.0105
                                           -0.0005 -0.0005  0.0124  0.0124
   239. (0.01126) BD*( 1) C   7 - O   8  
                ( 67.22%)   0.8199* C   7 s( 25.12%)p 2.97( 74.62%)d 0.01(  0.26%)
                                            0.0002 -0.5007  0.0236 -0.2701 -0.0052
                                            0.8128  0.0472  0.1018  0.0044  0.0280
                                            0.0036 -0.0106  0.0323  0.0253
                ( 32.78%)  -0.5725* O   8 s( 34.81%)p 1.87( 65.12%)d 0.00(  0.07%)
                                            0.0000 -0.5900 -0.0016  0.2971  0.0064
                                           -0.7434  0.0003 -0.1009 -0.0003  0.0063
                                            0.0009 -0.0064  0.0217  0.0134
   240. (0.03848) BD*( 1) C   7 - C   9  
                ( 47.94%)   0.6924* C   7 s( 33.35%)p 2.00( 66.60%)d 0.00(  0.05%)
                                            0.0001 -0.5773 -0.0128 -0.6009  0.0019
                                           -0.5461  0.0232 -0.0787  0.0034 -0.0190
                                           -0.0031 -0.0018 -0.0013  0.0093
                ( 52.06%)  -0.7215* C   9 s( 33.60%)p 1.97( 66.33%)d 0.00(  0.06%)
                                           -0.0001 -0.5797 -0.0060  0.5640 -0.0228
                                            0.5858  0.0088  0.0386  0.0028 -0.0225
                                           -0.0000 -0.0002 -0.0004  0.0115
   241. (0.01427) BD*( 1) O   8 - H  22  
                ( 22.67%)   0.4761* O   8 s( 21.76%)p 3.59( 78.16%)d 0.00(  0.08%)
                                           -0.0002 -0.4664 -0.0068 -0.8833 -0.0197
                                            0.0173  0.0256 -0.0058  0.0039 -0.0175
                                           -0.0028 -0.0006 -0.0188  0.0122
                ( 77.33%)  -0.8794* H  22 s( 99.43%)p 0.01(  0.57%)
                                           -0.9969  0.0192  0.0758  0.0003 -0.0005
   242. (0.00514) BD*( 1) C   9 - O  10  
                ( 66.19%)   0.8136* C   9 s( 30.14%)p 2.31( 69.62%)d 0.01(  0.24%)
                                           -0.0000  0.5476 -0.0398  0.7993  0.0679
                                           -0.2222 -0.0045 -0.0568 -0.0066 -0.0248
                                           -0.0055  0.0019  0.0336 -0.0247
                ( 33.81%)  -0.5815* O  10 s( 43.11%)p 1.32( 56.80%)d 0.00(  0.09%)
                                           -0.0000  0.6563 -0.0212 -0.7170 -0.0166
                                            0.2125  0.0059  0.0915  0.0017 -0.0131
                                           -0.0055  0.0004  0.0226 -0.0125
   243. (0.08842) BD*( 2) C   9 - O  10  
                ( 67.65%)   0.8225* C   9 s(  0.05%)p99.99( 99.59%)d 7.79(  0.36%)
                                           -0.0001 -0.0205  0.0066  0.0482 -0.0053
                                           -0.1320 -0.0000  0.9879 -0.0139 -0.0082
                                            0.0546 -0.0220  0.0001 -0.0101
                ( 32.35%)  -0.5688* O  10 s(  0.02%)p99.99( 99.83%)d 7.79(  0.15%)
                                            0.0000 -0.0139  0.0006  0.0758  0.0007
                                           -0.1267 -0.0024  0.9881  0.0138  0.0057
                                           -0.0371  0.0074 -0.0016  0.0062
   244. (0.03848) BD*( 1) C   9 - C  11  
                ( 50.80%)   0.7127* C   9 s( 35.72%)p 1.80( 64.23%)d 0.00(  0.05%)
                                            0.0000 -0.5975 -0.0130  0.1900 -0.0383
                                           -0.7675  0.0112 -0.1243  0.0034  0.0132
                                            0.0008 -0.0075  0.0136  0.0096
                ( 49.20%)  -0.7014* C  11 s( 27.18%)p 2.68( 72.77%)d 0.00(  0.06%)
                                           -0.0000 -0.5213 -0.0007 -0.2376 -0.0226
                                            0.7804 -0.0182  0.2478  0.0021  0.0093
                                            0.0006 -0.0099  0.0180  0.0085
   245. (0.00992) BD*( 1) C  11 - O  12  
                ( 65.18%)   0.8074* C  11 s( 22.44%)p 3.45( 77.33%)d 0.01(  0.23%)
                                           -0.0001  0.4719  0.0409  0.5394  0.0270
                                            0.5940  0.0117 -0.3585 -0.0140  0.0347
                                           -0.0214 -0.0232 -0.0033 -0.0109
                ( 34.82%)  -0.5901* O  12 s( 31.08%)p 2.21( 68.84%)d 0.00(  0.08%)
                                           -0.0001  0.5575  0.0072 -0.5256  0.0016
                                           -0.5122 -0.0047  0.3869 -0.0022  0.0146
                                           -0.0207 -0.0099  0.0053 -0.0004
   246. (0.01883) BD*( 1) C  11 - C  13  
                ( 50.71%)   0.7121* C  11 s( 29.66%)p 2.37( 70.29%)d 0.00(  0.05%)
                                            0.0001  0.5446  0.0032 -0.7975  0.0044
                                            0.1800  0.0229 -0.1843 -0.0017 -0.0053
                                            0.0072  0.0017  0.0186 -0.0098
                ( 49.29%)  -0.7021* C  13 s( 32.43%)p 2.08( 67.53%)d 0.00(  0.04%)
                                            0.0001  0.5695  0.0015  0.7997 -0.0003
                                           -0.1521  0.0419  0.1040  0.0021 -0.0096
                                            0.0050 -0.0013  0.0140 -0.0095
   247. (0.01781) BD*( 1) C  11 - H  23  
                ( 36.93%)   0.6077* C  11 s( 20.68%)p 3.83( 79.27%)d 0.00(  0.05%)
                                            0.0002 -0.4542  0.0219 -0.1208 -0.0144
                                           -0.0613 -0.0101 -0.8797  0.0102  0.0033
                                           -0.0022  0.0036  0.0011 -0.0221
                ( 63.07%)  -0.7942* H  23 s( 99.89%)p 0.00(  0.11%)
                                           -0.9994  0.0060  0.0042  0.0028  0.0326
   248. (0.00251) BD*( 1) O  12 - H  24  
                ( 25.77%)   0.5076* O  12 s( 20.34%)p 3.91( 79.58%)d 0.00(  0.09%)
                                           -0.0002 -0.4506 -0.0174  0.0506 -0.0136
                                           -0.8137 -0.0341 -0.3601  0.0009  0.0121
                                            0.0086 -0.0227  0.0110 -0.0013
                ( 74.23%)  -0.8616* H  24 s( 99.56%)p 0.00(  0.44%)
                                           -0.9978  0.0028  0.0028  0.0615  0.0239
   249. (0.01055) BD*( 1) C  13 - C  14  
                ( 51.23%)   0.7158* C  13 s( 38.06%)p 1.63( 61.89%)d 0.00(  0.05%)
                                            0.0001  0.6169  0.0078 -0.5311 -0.0177
                                           -0.5664  0.0086 -0.1250 -0.0030  0.0194
                                            0.0030  0.0035 -0.0030 -0.0086
                ( 48.77%)  -0.6984* C  14 s( 36.29%)p 1.75( 63.66%)d 0.00(  0.04%)
                                           -0.0000  0.6023  0.0129  0.5361 -0.0037
                                            0.5889  0.0188  0.0441  0.0004  0.0178
                                            0.0011  0.0027 -0.0002 -0.0111
   250. (0.08422) BD*( 2) C  13 - C  14  
                ( 46.95%)   0.6852* C  13 s(  0.00%)p 1.00( 99.91%)d 0.00(  0.09%)
                                           -0.0000 -0.0020  0.0007  0.1447  0.0003
                                            0.0798  0.0009 -0.9858  0.0009 -0.0039
                                            0.0172  0.0227  0.0006  0.0053
                ( 53.05%)  -0.7283* C  14 s(  0.04%)p99.99( 99.87%)d 2.11(  0.09%)
                                           -0.0001 -0.0203  0.0004  0.0628  0.0002
                                            0.0382 -0.0031 -0.9965 -0.0138  0.0034
                                           -0.0203 -0.0201  0.0018 -0.0058
   251. (0.00729) BD*( 1) C  13 - H  25  
                ( 36.74%)   0.6062* C  13 s( 29.42%)p 2.40( 70.56%)d 0.00(  0.03%)
                                            0.0003 -0.5423  0.0101  0.2366 -0.0088
                                           -0.8054  0.0032 -0.0293  0.0018  0.0084
                                            0.0011 -0.0016  0.0119  0.0071
                ( 63.26%)  -0.7953* H  25 s( 99.90%)p 0.00(  0.10%)
                                           -0.9995  0.0043 -0.0083  0.0307  0.0003


 NHO Directionality and "Bond Bending" (deviations from line of nuclear centers)

         [Thresholds for printing:  angular deviation  >  1.0 degree]
                                    hybrid p-character > 25.0%
                                    orbital occupancy  >  0.10e

                                Line of Centers        Hybrid 1              Hybrid 2
                                ---------------  -------------------   ------------------
                NBO               Theta   Phi    Theta   Phi    Dev    Theta   Phi    Dev
 ========================================================================================
     1. BD (   1) C   1 - C   2    79.3  287.9     --     --    --     101.5  109.8   2.0
     2. BD (   1) C   1 - H  15   146.6   40.8   147.4   43.6   1.8      --     --    --
     3. BD (   1) C   1 - H  16    95.3  179.8    95.9  177.8   2.1      --     --    --
     4. BD (   1) C   1 - H  17    41.7   67.8    42.0   69.7   1.3      --     --    --
     5. BD (   1) C   2 - N   3    81.6  225.1    85.4  224.4   3.8    102.6   45.9   4.3
     6. BD (   2) C   2 - N   3    81.6  225.1    10.1  106.2  86.6     14.3   90.3  88.2
     7. BD (   1) C   2 - C  14    86.8  349.4    86.4  348.1   1.4     93.8  168.6   1.1
     8. BD (   1) N   3 - C   4    77.8  286.5     --     --    --     102.6  107.9   1.4
     9. BD (   1) C   4 - C   5   117.1  341.2   117.8  340.2   1.2     62.6  164.0   2.5
    10. BD (   1) C   4 - H  18     7.5  324.8     6.2  320.7   1.3      --     --    --
    11. BD (   1) C   4 - H  19   104.1  219.2   104.4  217.7   1.4      --     --    --
    12. BD (   1) C   5 - C   6    82.0   43.3    82.3   41.4   1.9     97.9  225.3   1.9
    13. BD (   1) C   5 - H  20    71.9  288.4    72.0  287.2   1.2      --     --    --
    14. BD (   1) C   5 - H  21   168.7  204.6   168.2  212.1   1.6      --     --    --
    15. BD (   1) C   6 - C   7    88.6  345.9    86.7  343.5   3.0     89.9  170.8   5.1
    16. BD (   2) C   6 - C   7    88.6  345.9   172.4   51.2  88.2      7.6  263.6  92.4
    17. BD (   1) C   6 - C  14    87.0  106.4    85.5  106.1   1.5     92.0  286.8   1.1
    18. BD (   1) C   7 - O   8    97.1  289.6    96.7  287.8   1.9     82.8  112.2   2.6
    19. BD (   1) C   7 - C   9    86.2   43.8    84.6   41.1   3.2     92.9  227.7   3.9
    20. BD (   1) O   8 - H  22    89.0    4.7    89.9  357.3   7.4      --     --    --
    21. BD (   1) C   9 - O  10    95.3  343.6    94.0  345.4   2.1     83.1  163.4   1.6
    22. BD (   2) C   9 - O  10    95.3  343.6   171.9  108.0  89.3    171.5  120.7  89.1
    23. BD (   1) C   9 - C  11    77.5  106.7    81.1  101.3   6.3    107.2  288.8   5.2
    24. BD (   1) C  11 - O  12   115.8   45.7   114.2   46.9   2.0     62.4  224.6   2.0
    25. BD (   1) C  11 - C  13    99.2  168.9   102.8  165.7   4.8     82.5  352.2   3.6
    26. BD (   1) C  11 - H  23     6.2    4.5    10.0   27.9   4.9      --     --    --
    27. BD (   1) O  12 - H  24    63.4   96.0    67.1   92.5   4.9      --     --    --
    28. BD (   1) C  13 - C  14    96.1  227.3    99.3  225.5   3.7     86.8   48.8   3.3
    29. BD (   2) C  13 - C  14    96.1  227.3     9.6  209.1  87.0      4.1  209.1  87.8
    45. LP (   1) N   3             --     --     93.8  170.0   --       --     --    --
    46. LP (   1) O   8             --     --     99.6  241.3   --       --     --    --
    47. LP (   2) O   8             --     --      9.1  262.8   --       --     --    --
    48. LP (   1) O  10             --     --     94.6  350.6   --       --     --    --
    49. LP (   2) O  10             --     --     96.0  255.9   --       --     --    --
    50. LP (   1) O  12             --     --    151.4  347.9   --       --     --    --
    51. LP (   2) O  12             --     --     55.7  341.6   --       --     --    --
   237. BD*(   2) C   6 - C   7    88.6  345.9   172.4   51.2  88.2      7.6  263.6  92.4


 Second Order Perturbation Theory Analysis of Fock Matrix in NBO Basis

     Threshold for printing:   0.25 kcal/mol
                                                                              E(2)  E(j)-E(i) F(i,j)
         Donor NBO (i)                     Acceptor NBO (j)                 kcal/mol   a.u.    a.u. 
 ===================================================================================================

 within unit  1
   1. BD (   1) C   1 - C   2        / 70. RY*(   1) N   3                    0.81    1.62    0.046
   1. BD (   1) C   1 - C   2        /170. RY*(   2) C  14                    0.49    1.69    0.036
   1. BD (   1) C   1 - C   2        /224. BD*(   1) C   1 - H  16            0.26    1.11    0.022
   1. BD (   1) C   1 - C   2        /226. BD*(   1) C   2 - N   3            1.41    1.23    0.053
   1. BD (   1) C   1 - C   2        /228. BD*(   1) C   2 - C  14            0.72    1.04    0.035
   1. BD (   1) C   1 - C   2        /229. BD*(   1) N   3 - C   4            2.44    0.99    0.062
   1. BD (   1) C   1 - C   2        /238. BD*(   1) C   6 - C  14            1.44    1.05    0.049
   2. BD (   1) C   1 - H  15        / 62. RY*(   2) C   2                    0.40    1.46    0.031
   2. BD (   1) C   1 - H  15        /226. BD*(   1) C   2 - N   3            0.97    1.09    0.041
   2. BD (   1) C   1 - H  15        /227. BD*(   2) C   2 - N   3            2.23    0.50    0.043
   3. BD (   1) C   1 - H  16        /222. BD*(   1) C   1 - C   2            0.28    0.89    0.020
   3. BD (   1) C   1 - H  16        /226. BD*(   1) C   2 - N   3            0.43    1.08    0.027
   3. BD (   1) C   1 - H  16        /228. BD*(   1) C   2 - C  14            2.68    0.89    0.062
   4. BD (   1) C   1 - H  17        / 63. RY*(   3) C   2                    0.43    1.48    0.032
   4. BD (   1) C   1 - H  17        /226. BD*(   1) C   2 - N   3            0.80    1.09    0.037
   4. BD (   1) C   1 - H  17        /227. BD*(   2) C   2 - N   3            2.55    0.51    0.046
   5. BD (   1) C   2 - N   3        / 79. RY*(   1) C   4                    0.33    1.86    0.031
   5. BD (   1) C   2 - N   3        / 80. RY*(   2) C   4                    0.45    1.60    0.034
   5. BD (   1) C   2 - N   3        /222. BD*(   1) C   1 - C   2            1.19    1.31    0.050
   5. BD (   1) C   2 - N   3        /228. BD*(   1) C   2 - C  14            0.93    1.31    0.045
   5. BD (   1) C   2 - N   3        /229. BD*(   1) N   3 - C   4            0.63    1.26    0.036
   5. BD (   1) C   2 - N   3        /249. BD*(   1) C  13 - C  14            0.78    1.46    0.043
   6. BD (   2) C   2 - N   3        / 54. RY*(   3) C   1                    0.35    1.21    0.026
   6. BD (   2) C   2 - N   3        / 81. RY*(   3) C   4                    0.32    1.38    0.027
   6. BD (   2) C   2 - N   3        /223. BD*(   1) C   1 - H  15            1.08    0.79    0.038
   6. BD (   2) C   2 - N   3        /225. BD*(   1) C   1 - H  17            1.09    0.78    0.038
   6. BD (   2) C   2 - N   3        /230. BD*(   1) C   4 - C   5            0.64    0.71    0.027
   6. BD (   2) C   2 - N   3        /231. BD*(   1) C   4 - H  18            1.67    0.78    0.046
   6. BD (   2) C   2 - N   3        /232. BD*(   1) C   4 - H  19            0.32    0.81    0.021
   6. BD (   2) C   2 - N   3        /250. BD*(   2) C  13 - C  14            5.55    0.32    0.055
   7. BD (   1) C   2 - C  14        / 52. RY*(   1) C   1                    0.41    1.42    0.031
   7. BD (   1) C   2 - C  14        / 70. RY*(   1) N   3                    0.58    1.68    0.040
   7. BD (   1) C   2 - C  14        / 72. RY*(   3) N   3                    0.35    1.91    0.033
   7. BD (   1) C   2 - C  14        / 97. RY*(   1) C   6                    0.42    1.76    0.035
   7. BD (   1) C   2 - C  14        /160. RY*(   1) C  13                    0.58    1.76    0.040
   7. BD (   1) C   2 - C  14        /222. BD*(   1) C   1 - C   2            0.62    1.10    0.033
   7. BD (   1) C   2 - C  14        /224. BD*(   1) C   1 - H  16            0.39    1.16    0.027
   7. BD (   1) C   2 - C  14        /226. BD*(   1) C   2 - N   3            0.97    1.29    0.045
   7. BD (   1) C   2 - C  14        /236. BD*(   1) C   6 - C   7            1.41    1.23    0.053
   7. BD (   1) C   2 - C  14        /238. BD*(   1) C   6 - C  14            1.22    1.10    0.046
   7. BD (   1) C   2 - C  14        /246. BD*(   1) C  11 - C  13            1.47    1.06    0.050
   7. BD (   1) C   2 - C  14        /249. BD*(   1) C  13 - C  14            2.26    1.25    0.067
   8. BD (   1) N   3 - C   4        / 61. RY*(   1) C   2                    0.30    1.55    0.027
   8. BD (   1) N   3 - C   4        / 62. RY*(   2) C   2                    1.17    1.70    0.056
   8. BD (   1) N   3 - C   4        /222. BD*(   1) C   1 - C   2            2.59    1.14    0.069
   8. BD (   1) N   3 - C   4        /226. BD*(   1) C   2 - N   3            0.54    1.33    0.034
   8. BD (   1) N   3 - C   4        /234. BD*(   1) C   5 - H  20            0.66    1.17    0.035
   9. BD (   1) C   4 - C   5        / 98. RY*(   2) C   6                    0.59    1.53    0.038
   9. BD (   1) C   4 - C   5        /227. BD*(   2) C   2 - N   3            0.34    0.64    0.019
   9. BD (   1) C   4 - C   5        /232. BD*(   1) C   4 - H  19            0.30    1.09    0.023
   9. BD (   1) C   4 - C   5        /233. BD*(   1) C   5 - C   6            0.62    1.01    0.032
   9. BD (   1) C   4 - C   5        /234. BD*(   1) C   5 - H  20            0.39    1.07    0.026
   9. BD (   1) C   4 - C   5        /235. BD*(   1) C   5 - H  21            0.33    1.05    0.023
   9. BD (   1) C   4 - C   5        /236. BD*(   1) C   6 - C   7            1.66    1.17    0.056
   9. BD (   1) C   4 - C   5        /237. BD*(   2) C   6 - C   7            0.57    0.59    0.025
  10. BD (   1) C   4 - H  18        / 71. RY*(   2) N   3                    0.51    1.62    0.037
  10. BD (   1) C   4 - H  18        / 88. RY*(   1) C   5                    0.35    1.29    0.027
  10. BD (   1) C   4 - H  18        /226. BD*(   1) C   2 - N   3            0.46    1.10    0.029
  10. BD (   1) C   4 - H  18        /227. BD*(   2) C   2 - N   3            1.98    0.52    0.041
  10. BD (   1) C   4 - H  18        /235. BD*(   1) C   5 - H  21            1.54    0.92    0.048
  11. BD (   1) C   4 - H  19        / 70. RY*(   1) N   3                    0.37    1.49    0.030
  11. BD (   1) C   4 - H  19        /226. BD*(   1) C   2 - N   3            1.42    1.10    0.050
  11. BD (   1) C   4 - H  19        /227. BD*(   2) C   2 - N   3            0.49    0.51    0.021
  11. BD (   1) C   4 - H  19        /233. BD*(   1) C   5 - C   6            1.83    0.88    0.051
  12. BD (   1) C   5 - C   6        / 79. RY*(   1) C   4                    0.53    1.63    0.037
  12. BD (   1) C   5 - C   6        /106. RY*(   1) C   7                    0.82    1.44    0.044
  12. BD (   1) C   5 - C   6        /169. RY*(   1) C  14                    0.34    1.78    0.031
  12. BD (   1) C   5 - C   6        /230. BD*(   1) C   4 - C   5            0.42    1.04    0.026
  12. BD (   1) C   5 - C   6        /232. BD*(   1) C   4 - H  19            0.74    1.13    0.037
  12. BD (   1) C   5 - C   6        /234. BD*(   1) C   5 - H  20            0.27    1.11    0.022
  12. BD (   1) C   5 - C   6        /236. BD*(   1) C   6 - C   7            1.81    1.21    0.059
  12. BD (   1) C   5 - C   6        /238. BD*(   1) C   6 - C  14            1.21    1.09    0.046
  12. BD (   1) C   5 - C   6        /240. BD*(   1) C   7 - C   9            2.01    1.06    0.059
  12. BD (   1) C   5 - C   6        /249. BD*(   1) C  13 - C  14            1.44    1.23    0.053
  13. BD (   1) C   5 - H  20        / 81. RY*(   3) C   4                    0.29    1.55    0.027
  13. BD (   1) C   5 - H  20        /229. BD*(   1) N   3 - C   4            1.94    0.87    0.052
  13. BD (   1) C   5 - H  20        /230. BD*(   1) C   4 - C   5            0.27    0.88    0.019
  13. BD (   1) C   5 - H  20        /237. BD*(   2) C   6 - C   7            0.48    0.48    0.020
  13. BD (   1) C   5 - H  20        /238. BD*(   1) C   6 - C  14            2.07    0.93    0.056
  14. BD (   1) C   5 - H  21        / 80. RY*(   2) C   4                    0.32    1.21    0.025
  14. BD (   1) C   5 - H  21        / 98. RY*(   2) C   6                    0.29    1.41    0.026
  14. BD (   1) C   5 - H  21        /231. BD*(   1) C   4 - H  18            1.52    0.94    0.048
  14. BD (   1) C   5 - H  21        /236. BD*(   1) C   6 - C   7            0.38    1.05    0.025
  14. BD (   1) C   5 - H  21        /237. BD*(   2) C   6 - C   7            3.23    0.47    0.052
  15. BD (   1) C   6 - C   7        / 88. RY*(   1) C   5                    0.44    1.60    0.034
  15. BD (   1) C   6 - C   7        /170. RY*(   2) C  14                    0.50    1.87    0.039
  15. BD (   1) C   6 - C   7        /228. BD*(   1) C   2 - C  14            0.94    1.22    0.043
  15. BD (   1) C   6 - C   7        /230. BD*(   1) C   4 - C   5            0.38    1.18    0.027
  15. BD (   1) C   6 - C   7        /233. BD*(   1) C   5 - C   6            1.72    1.19    0.057
  15. BD (   1) C   6 - C   7        /238. BD*(   1) C   6 - C  14            1.69    1.23    0.058
  15. BD (   1) C   6 - C   7        /239. BD*(   1) C   7 - O   8            0.71    1.12    0.036
  15. BD (   1) C   6 - C   7        /240. BD*(   1) C   7 - C   9            1.40    1.20    0.052
  15. BD (   1) C   6 - C   7        /241. BD*(   1) O   8 - H  22            0.83    1.18    0.040
  15. BD (   1) C   6 - C   7        /242. BD*(   1) C   9 - O  10            0.73    1.35    0.040
  16. BD (   2) C   6 - C   7        / 89. RY*(   2) C   5                    0.43    1.22    0.030
  16. BD (   2) C   6 - C   7        /115. RY*(   1) O   8                    0.79    1.40    0.044
  16. BD (   2) C   6 - C   7        /126. RY*(   3) C   9                    0.29    1.65    0.029
  16. BD (   2) C   6 - C   7        /172. RY*(   4) C  14                    0.36    1.68    0.033
  16. BD (   2) C   6 - C   7        /230. BD*(   1) C   4 - C   5            0.46    0.73    0.024
  16. BD (   2) C   6 - C   7        /235. BD*(   1) C   5 - H  21            1.32    0.78    0.042
  16. BD (   2) C   6 - C   7        /243. BD*(   2) C   9 - O  10           10.38    0.32    0.073
  16. BD (   2) C   6 - C   7        /250. BD*(   2) C  13 - C  14            6.59    0.34    0.060
  17. BD (   1) C   6 - C  14        / 61. RY*(   1) C   2                    0.51    1.53    0.036
  17. BD (   1) C   6 - C  14        / 88. RY*(   1) C   5                    0.53    1.50    0.036
  17. BD (   1) C   6 - C  14        /106. RY*(   1) C   7                    0.62    1.48    0.039
  17. BD (   1) C   6 - C  14        /160. RY*(   1) C  13                    0.38    1.78    0.033
  17. BD (   1) C   6 - C  14        /222. BD*(   1) C   1 - C   2            1.00    1.12    0.042
  17. BD (   1) C   6 - C  14        /228. BD*(   1) C   2 - C  14            1.08    1.12    0.044
  17. BD (   1) C   6 - C  14        /233. BD*(   1) C   5 - C   6            1.10    1.09    0.044
  17. BD (   1) C   6 - C  14        /234. BD*(   1) C   5 - H  20            0.52    1.15    0.031
  17. BD (   1) C   6 - C  14        /236. BD*(   1) C   6 - C   7            1.58    1.25    0.056
  17. BD (   1) C   6 - C  14        /239. BD*(   1) C   7 - O   8            2.60    1.02    0.065
  17. BD (   1) C   6 - C  14        /249. BD*(   1) C  13 - C  14            2.02    1.27    0.064
  17. BD (   1) C   6 - C  14        /251. BD*(   1) C  13 - H  25            1.41    1.12    0.050
  18. BD (   1) C   7 - O   8        / 97. RY*(   1) C   6                    0.29    2.07    0.031
  18. BD (   1) C   7 - O   8        /236. BD*(   1) C   6 - C   7            1.05    1.53    0.051
  18. BD (   1) C   7 - O   8        /238. BD*(   1) C   6 - C  14            1.16    1.41    0.051
  18. BD (   1) C   7 - O   8        /240. BD*(   1) C   7 - C   9            0.26    1.38    0.024
  18. BD (   1) C   7 - O   8        /244. BD*(   1) C   9 - C  11            0.77    1.33    0.041
  19. BD (   1) C   7 - C   9        / 97. RY*(   1) C   6                    0.87    1.82    0.050
  19. BD (   1) C   7 - C   9        /116. RY*(   2) O   8                    0.32    2.02    0.032
  19. BD (   1) C   7 - C   9        /133. RY*(   1) O  10                    0.64    1.91    0.044
  19. BD (   1) C   7 - C   9        /142. RY*(   1) C  11                    0.61    1.47    0.038
  19. BD (   1) C   7 - C   9        /233. BD*(   1) C   5 - C   6            2.10    1.12    0.061
  19. BD (   1) C   7 - C   9        /236. BD*(   1) C   6 - C   7            2.03    1.28    0.064
  19. BD (   1) C   7 - C   9        /242. BD*(   1) C   9 - O  10            0.40    1.28    0.029
  19. BD (   1) C   7 - C   9        /244. BD*(   1) C   9 - C  11            0.30    1.08    0.023
  19. BD (   1) C   7 - C   9        /245. BD*(   1) C  11 - O  12            0.61    1.02    0.031
  20. BD (   1) O   8 - H  22        /106. RY*(   1) C   7                    0.64    1.55    0.040
  20. BD (   1) O   8 - H  22        /110. RY*(   5) C   7                    0.30    2.64    0.036
  20. BD (   1) O   8 - H  22        /236. BD*(   1) C   6 - C   7            3.18    1.32    0.082
  21. BD (   1) C   9 - O  10        /124. RY*(   1) C   9                    0.76    1.72    0.046
  21. BD (   1) C   9 - O  10        /236. BD*(   1) C   6 - C   7            0.81    1.66    0.046
  21. BD (   1) C   9 - O  10        /240. BD*(   1) C   7 - C   9            0.57    1.50    0.038
  21. BD (   1) C   9 - O  10        /244. BD*(   1) C   9 - C  11            0.83    1.45    0.045
  21. BD (   1) C   9 - O  10        /246. BD*(   1) C  11 - C  13            0.36    1.49    0.029
  22. BD (   2) C   9 - O  10        /237. BD*(   2) C   6 - C   7            3.09    0.40    0.047
  22. BD (   2) C   9 - O  10        /245. BD*(   1) C  11 - O  12            0.35    0.71    0.020
  22. BD (   2) C   9 - O  10        /247. BD*(   1) C  11 - H  23            0.62    0.80    0.028
  23. BD (   1) C   9 - C  11        /107. RY*(   2) C   7                    0.55    1.53    0.037
  23. BD (   1) C   9 - C  11        /133. RY*(   1) O  10                    0.68    1.86    0.045
  23. BD (   1) C   9 - C  11        /152. RY*(   2) O  12                    0.49    1.96    0.039
  23. BD (   1) C   9 - C  11        /160. RY*(   1) C  13                    0.36    1.76    0.032
  23. BD (   1) C   9 - C  11        /239. BD*(   1) C   7 - O   8            1.38    0.99    0.047
  23. BD (   1) C   9 - C  11        /240. BD*(   1) C   7 - C   9            0.37    1.07    0.025
  23. BD (   1) C   9 - C  11        /242. BD*(   1) C   9 - O  10            0.71    1.23    0.037
  23. BD (   1) C   9 - C  11        /246. BD*(   1) C  11 - C  13            0.55    1.06    0.030
  23. BD (   1) C   9 - C  11        /247. BD*(   1) C  11 - H  23            0.28    1.06    0.022
  23. BD (   1) C   9 - C  11        /248. BD*(   1) O  12 - H  24            0.93    1.11    0.041
  23. BD (   1) C   9 - C  11        /251. BD*(   1) C  13 - H  25            0.94    1.10    0.041
  24. BD (   1) C  11 - O  12        /240. BD*(   1) C   7 - C   9            0.84    1.25    0.042
  24. BD (   1) C  11 - O  12        /249. BD*(   1) C  13 - C  14            0.61    1.43    0.037
  25. BD (   1) C  11 - C  13        /151. RY*(   1) O  12                    0.47    1.81    0.037
  25. BD (   1) C  11 - C  13        /169. RY*(   1) C  14                    0.96    1.81    0.053
  25. BD (   1) C  11 - C  13        /228. BD*(   1) C   2 - C  14            2.35    1.11    0.065
  25. BD (   1) C  11 - C  13        /242. BD*(   1) C   9 - O  10            1.35    1.24    0.052
  25. BD (   1) C  11 - C  13        /244. BD*(   1) C   9 - C  11            0.42    1.03    0.027
  25. BD (   1) C  11 - C  13        /247. BD*(   1) C  11 - H  23            0.27    1.07    0.022
  25. BD (   1) C  11 - C  13        /249. BD*(   1) C  13 - C  14            1.27    1.26    0.051
  26. BD (   1) C  11 - H  23        /126. RY*(   3) C   9                    0.36    1.82    0.033
  26. BD (   1) C  11 - H  23        /151. RY*(   1) O  12                    0.37    1.64    0.032
  26. BD (   1) C  11 - H  23        /161. RY*(   2) C  13                    0.33    1.12    0.025
  26. BD (   1) C  11 - H  23        /162. RY*(   3) C  13                    0.25    1.16    0.022
  26. BD (   1) C  11 - H  23        /240. BD*(   1) C   7 - C   9            0.39    0.92    0.024
  26. BD (   1) C  11 - H  23        /243. BD*(   2) C   9 - O  10            5.15    0.50    0.065
  26. BD (   1) C  11 - H  23        /249. BD*(   1) C  13 - C  14            0.48    1.10    0.030
  26. BD (   1) C  11 - H  23        /250. BD*(   2) C  13 - C  14            2.93    0.51    0.050
  27. BD (   1) O  12 - H  24        /144. RY*(   3) C  11                    0.26    1.89    0.028
  27. BD (   1) O  12 - H  24        /146. RY*(   5) C  11                    0.29    2.48    0.034
  27. BD (   1) O  12 - H  24        /244. BD*(   1) C   9 - C  11            1.74    1.06    0.055
  28. BD (   1) C  13 - C  14        / 62. RY*(   2) C   2                    0.37    1.77    0.033
  28. BD (   1) C  13 - C  14        / 97. RY*(   1) C   6                    0.31    1.87    0.031
  28. BD (   1) C  13 - C  14        /143. RY*(   2) C  11                    0.55    1.69    0.039
  28. BD (   1) C  13 - C  14        /226. BD*(   1) C   2 - N   3            0.91    1.40    0.045
  28. BD (   1) C  13 - C  14        /228. BD*(   1) C   2 - C  14            2.15    1.21    0.065
  28. BD (   1) C  13 - C  14        /233. BD*(   1) C   5 - C   6            0.96    1.18    0.042
  28. BD (   1) C  13 - C  14        /238. BD*(   1) C   6 - C  14            2.10    1.21    0.064
  28. BD (   1) C  13 - C  14        /245. BD*(   1) C  11 - O  12            0.60    1.07    0.032
  28. BD (   1) C  13 - C  14        /246. BD*(   1) C  11 - C  13            0.80    1.17    0.039
  28. BD (   1) C  13 - C  14        /251. BD*(   1) C  13 - H  25            0.76    1.21    0.038
  29. BD (   2) C  13 - C  14        / 63. RY*(   3) C   2                    0.43    1.34    0.031
  29. BD (   2) C  13 - C  14        /145. RY*(   4) C  11                    0.31    1.49    0.028
  29. BD (   2) C  13 - C  14        /227. BD*(   2) C   2 - N   3            5.88    0.37    0.059
  29. BD (   2) C  13 - C  14        /237. BD*(   2) C   6 - C   7            5.77    0.32    0.056
  29. BD (   2) C  13 - C  14        /245. BD*(   1) C  11 - O  12            1.57    0.63    0.041
  29. BD (   2) C  13 - C  14        /247. BD*(   1) C  11 - H  23            1.53    0.72    0.043
  30. BD (   1) C  13 - H  25        /169. RY*(   1) C  14                    0.28    1.69    0.028
  30. BD (   1) C  13 - H  25        /170. RY*(   2) C  14                    0.29    1.63    0.027
  30. BD (   1) C  13 - H  25        /238. BD*(   1) C   6 - C  14            3.07    0.99    0.070
  30. BD (   1) C  13 - H  25        /244. BD*(   1) C   9 - C  11            1.43    0.91    0.046
  30. BD (   1) C  13 - H  25        /245. BD*(   1) C  11 - O  12            0.39    0.85    0.023
  30. BD (   1) C  13 - H  25        /249. BD*(   1) C  13 - C  14            0.73    1.14    0.036
  31. CR (   1) C   1                / 62. RY*(   2) C   2                    0.35   11.04    0.079
  31. CR (   1) C   1                / 64. RY*(   4) C   2                    0.30   10.82    0.072
  31. CR (   1) C   1                /178. RY*(   1) H  15                    0.36   10.52    0.078
  31. CR (   1) C   1                /182. RY*(   1) H  16                    0.41   10.50    0.082
  31. CR (   1) C   1                /186. RY*(   1) H  17                    0.37   10.54    0.078
  31. CR (   1) C   1                /226. BD*(   1) C   2 - N   3            0.25   10.67    0.066
  31. CR (   1) C   1                /228. BD*(   1) C   2 - C  14            0.46   10.48    0.089
  32. CR (   1) C   2                / 53. RY*(   2) C   1                    0.50   10.87    0.093
  32. CR (   1) C   2                / 72. RY*(   3) N   3                    0.45   11.36    0.090
  32. CR (   1) C   2                /169. RY*(   1) C  14                    0.39   11.25    0.084
  32. CR (   1) C   2                /229. BD*(   1) N   3 - C   4            1.00   10.50    0.130
  32. CR (   1) C   2                /238. BD*(   1) C   6 - C  14            0.40   10.55    0.083
  32. CR (   1) C   2                /249. BD*(   1) C  13 - C  14            0.51   10.70    0.094
  33. CR (   1) N   3                / 61. RY*(   1) C   2                    2.11   15.00    0.225
  33. CR (   1) N   3                / 67. RY*(   7) C   2                    0.34   16.18    0.094
  33. CR (   1) N   3                / 80. RY*(   2) C   4                    0.73   14.88    0.131
  33. CR (   1) N   3                /222. BD*(   1) C   1 - C   2            0.40   14.58    0.097
  33. CR (   1) N   3                /228. BD*(   1) C   2 - C  14            0.53   14.58    0.112
  34. CR (   1) C   4                /190. RY*(   1) H  18                    0.35   10.49    0.076
  34. CR (   1) C   4                /194. RY*(   1) H  19                    0.36   10.47    0.077
  34. CR (   1) C   4                /226. BD*(   1) C   2 - N   3            0.66   10.72    0.107
  35. CR (   1) C   5                / 80. RY*(   2) C   4                    0.37   10.81    0.080
  35. CR (   1) C   5                / 97. RY*(   1) C   6                    0.29   11.18    0.072
  35. CR (   1) C   5                /198. RY*(   1) H  20                    0.38   10.48    0.080
  35. CR (   1) C   5                /202. RY*(   1) H  21                    0.38   10.47    0.080
  35. CR (   1) C   5                /236. BD*(   1) C   6 - C   7            0.47   10.64    0.090
  35. CR (   1) C   5                /238. BD*(   1) C   6 - C  14            0.41   10.52    0.084
  36. CR (   1) C   6                / 90. RY*(   3) C   5                    0.43   10.84    0.086
  36. CR (   1) C   6                /107. RY*(   2) C   7                    0.89   10.99    0.125
  36. CR (   1) C   6                /169. RY*(   1) C  14                    0.27   11.26    0.070
  36. CR (   1) C   6                /171. RY*(   3) C  14                    0.31   10.72    0.072
  36. CR (   1) C   6                /228. BD*(   1) C   2 - C  14            0.33   10.56    0.076
  36. CR (   1) C   6                /239. BD*(   1) C   7 - O   8            0.45   10.46    0.087
  36. CR (   1) C   6                /240. BD*(   1) C   7 - C   9            0.60   10.54    0.102
  36. CR (   1) C   6                /249. BD*(   1) C  13 - C  14            0.47   10.71    0.090
  37. CR (   1) C   7                / 99. RY*(   3) C   6                    0.79   11.10    0.118
  37. CR (   1) C   7                /100. RY*(   4) C   6                    0.27   10.82    0.068
  37. CR (   1) C   7                /125. RY*(   2) C   9                    0.41   11.61    0.087
  37. CR (   1) C   7                /233. BD*(   1) C   5 - C   6            0.62   10.59    0.103
  37. CR (   1) C   7                /236. BD*(   1) C   6 - C   7            0.79   10.75    0.117
  37. CR (   1) C   7                /238. BD*(   1) C   6 - C  14            0.59   10.63    0.101
  37. CR (   1) C   7                /239. BD*(   1) C   7 - O   8            0.42   10.52    0.084
  37. CR (   1) C   7                /244. BD*(   1) C   9 - C  11            0.31   10.55    0.074
  38. CR (   1) O   8                /106. RY*(   1) C   7                    1.19   19.81    0.194
  38. CR (   1) O   8                /206. RY*(   1) H  22                    0.27   19.64    0.093
  38. CR (   1) O   8                /236. BD*(   1) C   6 - C   7            0.36   19.59    0.106
  39. CR (   1) C   9                /106. RY*(   1) C   7                    0.37   10.98    0.080
  39. CR (   1) C   9                /142. RY*(   1) C  11                    0.27   10.95    0.069
  39. CR (   1) C   9                /143. RY*(   2) C  11                    0.43   11.11    0.087
  39. CR (   1) C   9                /236. BD*(   1) C   6 - C   7            0.57   10.76    0.099
  40. CR (   1) O  10                /124. RY*(   1) C   9                    3.07   19.54    0.310
  40. CR (   1) O  10                /240. BD*(   1) C   7 - C   9            0.30   19.33    0.099
  40. CR (   1) O  10                /244. BD*(   1) C   9 - C  11            0.38   19.28    0.110
  41. CR (   1) C  11                /125. RY*(   2) C   9                    0.38   11.59    0.084
  41. CR (   1) C  11                /163. RY*(   4) C  13                    0.41   10.88    0.084
  41. CR (   1) C  11                /210. RY*(   1) H  23                    0.36   10.53    0.078
  41. CR (   1) C  11                /240. BD*(   1) C   7 - C   9            0.32   10.58    0.075
  41. CR (   1) C  11                /245. BD*(   1) C  11 - O  12            0.34   10.47    0.075
  41. CR (   1) C  11                /249. BD*(   1) C  13 - C  14            0.39   10.75    0.082
  42. CR (   1) O  12                /142. RY*(   1) C  11                    0.47   19.71    0.122
  42. CR (   1) O  12                /144. RY*(   3) C  11                    0.60   20.15    0.139
  43. CR (   1) C  13                /142. RY*(   1) C  11                    0.50   10.88    0.094
  43. CR (   1) C  13                /170. RY*(   2) C  14                    1.00   11.20    0.134
  43. CR (   1) C  13                /218. RY*(   1) H  25                    0.44   10.52    0.086
  43. CR (   1) C  13                /228. BD*(   1) C   2 - C  14            0.66   10.56    0.107
  43. CR (   1) C  13                /238. BD*(   1) C   6 - C  14            0.70   10.57    0.110
  43. CR (   1) C  13                /249. BD*(   1) C  13 - C  14            0.45   10.71    0.088
  44. CR (   1) C  14                / 61. RY*(   1) C   2                    0.32   10.96    0.075
  44. CR (   1) C  14                / 62. RY*(   2) C   2                    0.44   11.11    0.089
  44. CR (   1) C  14                / 97. RY*(   1) C   6                    0.35   11.21    0.079
  44. CR (   1) C  14                /161. RY*(   2) C  13                    0.71   10.72    0.110
  44. CR (   1) C  14                /162. RY*(   3) C  13                    0.26   10.76    0.066
  44. CR (   1) C  14                /222. BD*(   1) C   1 - C   2            0.29   10.55    0.070
  44. CR (   1) C  14                /226. BD*(   1) C   2 - N   3            0.29   10.74    0.070
  44. CR (   1) C  14                /233. BD*(   1) C   5 - C   6            0.35   10.52    0.077
  44. CR (   1) C  14                /236. BD*(   1) C   6 - C   7            0.46   10.68    0.089
  44. CR (   1) C  14                /246. BD*(   1) C  11 - C  13            0.45   10.50    0.087
  44. CR (   1) C  14                /249. BD*(   1) C  13 - C  14            0.33   10.70    0.075
  44. CR (   1) C  14                /251. BD*(   1) C  13 - H  25            0.34   10.55    0.076
  45. LP (   1) N   3                / 61. RY*(   1) C   2                    2.85    1.18    0.074
  45. LP (   1) N   3                / 79. RY*(   1) C   4                    0.52    1.32    0.034
  45. LP (   1) N   3                / 80. RY*(   2) C   4                    0.78    1.06    0.037
  45. LP (   1) N   3                /222. BD*(   1) C   1 - C   2            1.37    0.76    0.041
  45. LP (   1) N   3                /228. BD*(   1) C   2 - C  14            7.20    0.76    0.094
  45. LP (   1) N   3                /230. BD*(   1) C   4 - C   5            2.48    0.72    0.054
  45. LP (   1) N   3                /232. BD*(   1) C   4 - H  19            1.22    0.81    0.040
  46. LP (   1) O   8                /106. RY*(   1) C   7                    1.31    1.41    0.054
  46. LP (   1) O   8                /108. RY*(   3) C   7                    0.54    1.70    0.038
  46. LP (   1) O   8                /208. RY*(   3) H  22                    0.30    2.50    0.035
  46. LP (   1) O   8                /240. BD*(   1) C   7 - C   9            2.79    1.03    0.069
  47. LP (   2) O   8                /107. RY*(   2) C   7                    0.27    1.24    0.024
  47. LP (   2) O   8                /109. RY*(   4) C   7                    1.13    2.11    0.064
  47. LP (   2) O   8                /111. RY*(   6) C   7                    0.32    1.11    0.025
  47. LP (   2) O   8                /207. RY*(   2) H  22                    0.84    1.97    0.053
  47. LP (   2) O   8                /237. BD*(   2) C   6 - C   7           15.50    0.36    0.097
  48. LP (   1) O  10                /124. RY*(   1) C   9                    5.74    1.31    0.110
  48. LP (   1) O  10                /240. BD*(   1) C   7 - C   9            1.31    1.10    0.048
  48. LP (   1) O  10                /241. BD*(   1) O   8 - H  22            0.39    1.08    0.026
  48. LP (   1) O  10                /244. BD*(   1) C   9 - C  11            0.72    1.05    0.035
  49. LP (   2) O  10                /125. RY*(   2) C   9                    1.00    1.72    0.054
  49. LP (   2) O  10                /126. RY*(   3) C   9                    0.44    1.61    0.035
  49. LP (   2) O  10                /128. RY*(   5) C   9                    1.12    1.93    0.061
  49. LP (   2) O  10                /240. BD*(   1) C   7 - C   9            8.88    0.71    0.102
  49. LP (   2) O  10                /241. BD*(   1) O   8 - H  22            2.15    0.69    0.050
  49. LP (   2) O  10                /244. BD*(   1) C   9 - C  11           10.08    0.66    0.104
  50. LP (   1) O  12                /142. RY*(   1) C  11                    0.56    1.33    0.034
  50. LP (   1) O  12                /216. RY*(   3) H  24                    0.35    1.85    0.032
  50. LP (   1) O  12                /244. BD*(   1) C   9 - C  11            0.44    0.93    0.026
  50. LP (   1) O  12                /246. BD*(   1) C  11 - C  13            0.29    0.96    0.021
  50. LP (   1) O  12                /247. BD*(   1) C  11 - H  23            1.63    0.96    0.050
  51. LP (   2) O  12                /142. RY*(   1) C  11                    0.41    1.06    0.027
  51. LP (   2) O  12                /144. RY*(   3) C  11                    0.27    1.50    0.026
  51. LP (   2) O  12                /147. RY*(   6) C  11                    0.44    1.92    0.037
  51. LP (   2) O  12                /214. RY*(   1) H  24                    1.03    1.89    0.056
  51. LP (   2) O  12                /244. BD*(   1) C   9 - C  11            0.42    0.66    0.021
  51. LP (   2) O  12                /246. BD*(   1) C  11 - C  13            4.66    0.69    0.072
  51. LP (   2) O  12                /247. BD*(   1) C  11 - H  23            2.23    0.69    0.050
 237. BD*(   2) C   6 - C   7        /103. RY*(   7) C   6                    0.30    1.94    0.088
 237. BD*(   2) C   6 - C   7        /109. RY*(   4) C   7                    0.30    1.74    0.082
 237. BD*(   2) C   6 - C   7        /235. BD*(   1) C   5 - H  21            0.52    0.45    0.054
 237. BD*(   2) C   6 - C   7        /250. BD*(   2) C  13 - C  14           65.22    0.01    0.076
 243. BD*(   2) C   9 - O  10        /131. RY*(   8) C   9                    0.40    1.57    0.107
 243. BD*(   2) C   9 - O  10        /134. RY*(   2) O  10                    0.42    1.20    0.095
 243. BD*(   2) C   9 - O  10        /245. BD*(   1) C  11 - O  12            0.32    0.32    0.040
 243. BD*(   2) C   9 - O  10        /247. BD*(   1) C  11 - H  23            0.36    0.41    0.047
 243. BD*(   2) C   9 - O  10        /250. BD*(   2) C  13 - C  14            0.46    0.02    0.009
 250. BD*(   2) C  13 - C  14        /175. RY*(   7) C  14                    0.39    1.36    0.101
 250. BD*(   2) C  13 - C  14        /227. BD*(   2) C   2 - N   3           11.99    0.04    0.071
 250. BD*(   2) C  13 - C  14        /245. BD*(   1) C  11 - O  12            0.27    0.30    0.037
 250. BD*(   2) C  13 - C  14        /247. BD*(   1) C  11 - H  23            0.36    0.39    0.047


 Natural Bond Orbitals (Summary):

                                                            Principal Delocalizations
           NBO                        Occupancy    Energy   (geminal,vicinal,remote)
 ====================================================================================
 Molecular unit  1  (C10H11NO3)
     1. BD (   1) C   1 - C   2          0.98854    -0.77494  229(v),238(v),226(g),70(v)
                                                    228(g),170(v),224(g)
     2. BD (   1) C   1 - H  15          0.98722    -0.63136  227(v),226(v),62(v)
     3. BD (   1) C   1 - H  16          0.99177    -0.62231  228(v),226(v),222(g)
     4. BD (   1) C   1 - H  17          0.98439    -0.63245  227(v),226(v),63(v)
     5. BD (   1) C   2 - N   3          0.99386    -1.03966  222(g),228(g),249(v),229(g)
                                                    80(v),79(v)
     6. BD (   2) C   2 - N   3          0.95596    -0.48674  250(v),231(v),225(v),223(v)
                                                    230(v),54(v),81(v),232(v)
     7. BD (   1) C   2 - C  14          0.98585    -0.82921  249(g),246(v),236(v),238(g)
                                                    226(g),222(g),70(v),160(v)
                                                    97(v),52(v),224(v),72(v)
     8. BD (   1) N   3 - C   4          0.99120    -0.87025  222(v),62(v),234(v),226(g)
                                                    61(v)
     9. BD (   1) C   4 - C   5          0.98745    -0.76904  236(v),237(v),233(g),98(v)
                                                    234(g),227(v),235(g),232(g)
    10. BD (   1) C   4 - H  18          0.98196    -0.64390  227(v),235(v),71(v),226(v)
                                                    88(v)
    11. BD (   1) C   4 - H  19          0.98845    -0.64043  233(v),226(v),227(v),70(v)
    12. BD (   1) C   5 - C   6          0.98517    -0.81194  240(v),236(g),249(v),238(g)
                                                    106(v),232(v),79(v),230(g)
                                                    169(v),234(g)
    13. BD (   1) C   5 - H  20          0.98567    -0.65405  238(v),229(v),237(v),81(v)
                                                    230(g)
    14. BD (   1) C   5 - H  21          0.97459    -0.64691  237(v),231(v),236(v),80(v)
                                                    98(v)
    15. BD (   1) C   6 - C   7          0.98736    -0.95401  233(g),238(g),240(g),228(v)
                                                    241(v),242(v),239(g),170(v)
                                                    88(v),230(v)
    16. BD (   2) C   6 - C   7          0.90826    -0.50329  243(v),250(v),235(v),115(v)
                                                    230(v),89(v),172(v),126(v)
    17. BD (   1) C   6 - C  14          0.98048    -0.85076  239(v),249(g),236(g),251(v)
                                                    233(g),228(g),222(v),106(v)
                                                    88(v),234(v),61(v),160(v)
    18. BD (   1) C   7 - O   8          0.99604    -1.13243  238(v),236(g),244(v),97(v)
                                                    240(g)
    19. BD (   1) C   7 - C   9          0.98901    -0.88077  233(v),236(g),97(v),133(v)
                                                    142(v),245(v),242(g),116(v)
                                                    244(g)
    20. BD (   1) O   8 - H  22          0.99286    -0.92299  236(v),106(v),110(v),240(v)
    21. BD (   1) C   9 - O  10          0.99676    -1.25949  244(g),236(v),124(g),240(g)
                                                    246(v)
    22. BD (   2) C   9 - O  10          0.98524    -0.57578  237(v),247(v),245(v)
    23. BD (   1) C   9 - C  11          0.98524    -0.82952  239(v),251(v),248(v),242(g)
                                                    133(v),107(v),246(g),152(v)
                                                    240(g),160(v),247(g)
    24. BD (   1) C  11 - O  12          0.99410    -1.00973  240(v),249(v)
    25. BD (   1) C  11 - C  13          0.98836    -0.83912  228(v),242(v),249(g),169(v)
                                                    151(v),244(g),247(g)
    26. BD (   1) C  11 - H  23          0.95814    -0.67793  243(v),250(v),249(v),240(v)
                                                    151(v),126(v),161(v),162(v)
    27. BD (   1) O  12 - H  24          0.99250    -0.86214  244(v),146(v),144(v)
    28. BD (   1) C  13 - C  14          0.98812    -0.93945  228(g),238(g),233(v),226(v)
                                                    246(g),251(g),245(v),143(v)
                                                    62(v),97(v)
    29. BD (   2) C  13 - C  14          0.93975    -0.49283  237(v),227(v),245(v),247(v)
                                                    63(v),145(v)
    30. BD (   1) C  13 - H  25          0.98779    -0.71889  238(v),244(v),249(g),245(v)
                                                    170(v),169(v)
    31. CR (   1) C   1                  0.99960   -10.21073  228(v),182(v),186(v),178(v)
                                                    62(v),64(v),226(v)
    32. CR (   1) C   2                  0.99949   -10.27755  229(v),249(v),53(v),72(v)
                                                    238(v),169(v)
    33. CR (   1) N   3                  0.99962   -14.31612  61(v),80(v),228(v),222(v)
                                                    67(v)
    34. CR (   1) C   4                  0.99956   -10.26003  226(v),194(v),190(v)
    35. CR (   1) C   5                  0.99954   -10.24232  236(v),238(v),202(v),198(v)
                                                    80(v),97(v)
    36. CR (   1) C   6                  0.99943   -10.29110  107(v),240(v),249(v),239(v)
                                                    90(v),228(v),171(v),169(v)
    37. CR (   1) C   7                  0.99926   -10.35396  236(g),99(v),233(v),238(v)
                                                    239(g),125(v),244(v),100(v)
    38. CR (   1) O   8                  0.99985   -19.18752  106(v),236(v),206(v)
    39. CR (   1) C   9                  0.99954   -10.35632  236(v),143(v),106(v),142(v)
    40. CR (   1) O  10                  0.99987   -19.08167  124(v),244(v),240(v)
    41. CR (   1) C  11                  0.99945   -10.33282  163(v),249(v),125(v),210(v)
                                                    245(g),240(v)
    42. CR (   1) O  12                  0.99987   -19.11907  144(v),142(v)
    43. CR (   1) C  13                  0.99945   -10.29044  170(v),238(v),228(v),142(v)
                                                    249(g),218(v)
    44. CR (   1) C  14                  0.99940   -10.27748  161(v),236(v),246(v),62(v)
                                                    233(v),97(v),251(v),249(g)
                                                    61(v),226(v),222(v),162(v)
    45. LP (   1) N   3                  0.95903    -0.49493  228(v),61(v),230(v),222(v)
                                                    232(v),80(v),79(v)
    46. LP (   1) O   8                  0.98864    -0.78732  240(v),106(v),108(v),208(v)
    47. LP (   2) O   8                  0.92850    -0.53753  237(v),109(v),207(v),111(v)
                                                    107(v)
    48. LP (   1) O  10                  0.98912    -0.85281  124(v),240(v),244(v),241(r)
    49. LP (   2) O  10                  0.93249    -0.46470  244(v),240(v),241(r),128(v)
                                                    125(v),126(v)
    50. LP (   1) O  12                  0.98710    -0.73244  247(v),142(v),244(v),216(v)
                                                    246(v)
    51. LP (   2) O  12                  0.97364    -0.46587  246(v),247(v),214(v),147(v)
                                                    244(v),142(v),144(v)
    52. RY*(   1) C   1                  0.00170     0.59031   
    53. RY*(   2) C   1                  0.00076     0.59538   
    54. RY*(   3) C   1                  0.00062     0.72033   
    55. RY*(   4) C   1                  0.00007     0.76851   
    56. RY*(   5) C   1                  0.00001     1.90717   
    57. RY*(   6) C   1                  0.00000     2.04594   
    58. RY*(   7) C   1                  0.00000     1.88396   
    59. RY*(   8) C   1                  0.00001     2.10253   
    60. RY*(   9) C   1                  0.00000     2.13681   
    61. RY*(   1) C   2                  0.00443     0.68208   
    62. RY*(   2) C   2                  0.00237     0.83012   
    63. RY*(   3) C   2                  0.00155     0.85064   
    64. RY*(   4) C   2                  0.00090     0.60500   
    65. RY*(   5) C   2                  0.00054     1.83863   
    66. RY*(   6) C   2                  0.00026     1.71947   
    67. RY*(   7) C   2                  0.00018     1.86790   
    68. RY*(   8) C   2                  0.00014     1.70024   
    69. RY*(   9) C   2                  0.00001     1.98117   
    70. RY*(   1) N   3                  0.00274     0.84914   
    71. RY*(   2) N   3                  0.00081     0.98091   
    72. RY*(   3) N   3                  0.00054     1.08510   
    73. RY*(   4) N   3                  0.00013     1.12489   
    74. RY*(   5) N   3                  0.00008     2.54580   
    75. RY*(   6) N   3                  0.00005     2.03458   
    76. RY*(   7) N   3                  0.00000     2.14835   
    77. RY*(   8) N   3                  0.00001     2.37212   
    78. RY*(   9) N   3                  0.00001     2.41451   
    79. RY*(   1) C   4                  0.00235     0.82066   
    80. RY*(   2) C   4                  0.00180     0.56432   
    81. RY*(   3) C   4                  0.00096     0.89394   
    82. RY*(   4) C   4                  0.00031     1.76587   
    83. RY*(   5) C   4                  0.00021     1.17482   
    84. RY*(   6) C   4                  0.00013     1.88467   
    85. RY*(   7) C   4                  0.00002     1.46366   
    86. RY*(   8) C   4                  0.00003     1.92191   
    87. RY*(   9) C   4                  0.00000     1.95139   
    88. RY*(   1) C   5                  0.00278     0.64926   
    89. RY*(   2) C   5                  0.00165     0.72038   
    90. RY*(   3) C   5                  0.00061     0.54656   
    91. RY*(   4) C   5                  0.00049     0.89672   
    92. RY*(   5) C   5                  0.00014     1.81606   
    93. RY*(   6) C   5                  0.00008     1.90163   
    94. RY*(   7) C   5                  0.00003     1.98205   
    95. RY*(   8) C   5                  0.00000     1.97773   
    96. RY*(   9) C   5                  0.00001     2.09048   
    97. RY*(   1) C   6                  0.00296     0.93500   
    98. RY*(   2) C   6                  0.00196     0.76111   
    99. RY*(   3) C   6                  0.00155     0.74146   
   100. RY*(   4) C   6                  0.00075     0.46665   
   101. RY*(   5) C   6                  0.00027     1.72889   
   102. RY*(   6) C   6                  0.00016     1.84022   
   103. RY*(   7) C   6                  0.00015     1.76705   
   104. RY*(   8) C   6                  0.00005     2.10771   
   105. RY*(   9) C   6                  0.00001     1.96538   
   106. RY*(   1) C   7                  0.00383     0.62675   
   107. RY*(   2) C   7                  0.00236     0.70027   
   108. RY*(   3) C   7                  0.00179     0.91164   
   109. RY*(   4) C   7                  0.00153     1.56807   
   110. RY*(   5) C   7                  0.00058     1.72067   
   111. RY*(   6) C   7                  0.00035     0.56771   
   112. RY*(   7) C   7                  0.00026     2.07525   
   113. RY*(   8) C   7                  0.00015     1.63294   
   114. RY*(   9) C   7                  0.00001     1.94413   
   115. RY*(   1) O   8                  0.00109     0.89999   
   116. RY*(   2) O   8                  0.00086     1.14398   
   117. RY*(   3) O   8                  0.00010     1.64551   
   118. RY*(   4) O   8                  0.00006     0.91957   
   119. RY*(   5) O   8                  0.00001     2.65808   
   120. RY*(   6) O   8                  0.00000     2.51668   
   121. RY*(   7) O   8                  0.00000     2.48174   
   122. RY*(   8) O   8                  0.00000     2.99875   
   123. RY*(   9) O   8                  0.00000     2.79635   
   124. RY*(   1) C   9                  0.00753     0.45959   
   125. RY*(   2) C   9                  0.00329     1.25537   
   126. RY*(   3) C   9                  0.00200     1.14258   
   127. RY*(   4) C   9                  0.00160     0.62783   
   128. RY*(   5) C   9                  0.00123     1.46718   
   129. RY*(   6) C   9                  0.00032     1.42887   
   130. RY*(   7) C   9                  0.00015     1.95715   
   131. RY*(   8) C   9                  0.00010     1.38908   
   132. RY*(   9) C   9                  0.00002     1.92222   
   133. RY*(   1) O  10                  0.00205     1.02747   
   134. RY*(   2) O  10                  0.00048     1.02214   
   135. RY*(   3) O  10                  0.00019     1.31105   
   136. RY*(   4) O  10                  0.00005     1.14282   
   137. RY*(   5) O  10                  0.00001     2.77722   
   138. RY*(   6) O  10                  0.00000     2.64067   
   139. RY*(   7) O  10                  0.00000     2.46705   
   140. RY*(   8) O  10                  0.00001     2.69990   
   141. RY*(   9) O  10                  0.00000     2.67420   
   142. RY*(   1) C  11                  0.00322     0.59261   
   143. RY*(   2) C  11                  0.00254     0.75408   
   144. RY*(   3) C  11                  0.00118     1.03024   
   145. RY*(   4) C  11                  0.00100     1.00093   
   146. RY*(   5) C  11                  0.00066     1.61657   
   147. RY*(   6) C  11                  0.00055     1.45459   
   148. RY*(   7) C  11                  0.00020     1.97046   
   149. RY*(   8) C  11                  0.00013     1.90854   
   150. RY*(   9) C  11                  0.00003     1.83156   
   151. RY*(   1) O  12                  0.00110     0.96627   
   152. RY*(   2) O  12                  0.00095     1.13351   
   153. RY*(   3) O  12                  0.00008     1.42711   
   154. RY*(   4) O  12                  0.00003     1.33717   
   155. RY*(   5) O  12                  0.00001     2.72008   
   156. RY*(   6) O  12                  0.00000     2.61303   
   157. RY*(   7) O  12                  0.00000     2.84685   
   158. RY*(   8) O  12                  0.00000     2.62155   
   159. RY*(   9) O  12                  0.00000     2.57551   
   160. RY*(   1) C  13                  0.00258     0.93079   
   161. RY*(   2) C  13                  0.00196     0.44686   
   162. RY*(   3) C  13                  0.00137     0.48006   
   163. RY*(   4) C  13                  0.00061     0.54866   
   164. RY*(   5) C  13                  0.00018     1.65668   
   165. RY*(   6) C  13                  0.00008     2.08536   
   166. RY*(   7) C  13                  0.00003     2.09934   
   167. RY*(   8) C  13                  0.00001     1.75659   
   168. RY*(   9) C  13                  0.00001     2.00540   
   169. RY*(   1) C  14                  0.00251     0.96871   
   170. RY*(   2) C  14                  0.00221     0.91165   
   171. RY*(   3) C  14                  0.00126     0.42871   
   172. RY*(   4) C  14                  0.00058     1.17432   
   173. RY*(   5) C  14                  0.00024     1.72770   
   174. RY*(   6) C  14                  0.00012     2.10929   
   175. RY*(   7) C  14                  0.00010     1.19853   
   176. RY*(   8) C  14                  0.00007     1.94695   
   177. RY*(   9) C  14                  0.00001     1.98720   
   178. RY*(   1) H  15                  0.00060     0.30738   
   179. RY*(   2) H  15                  0.00010     1.68763   
   180. RY*(   3) H  15                  0.00007     1.63216   
   181. RY*(   4) H  15                  0.00002     2.12684   
   182. RY*(   1) H  16                  0.00081     0.29164   
   183. RY*(   2) H  16                  0.00006     1.75111   
   184. RY*(   3) H  16                  0.00006     1.64052   
   185. RY*(   4) H  16                  0.00002     2.11519   
   186. RY*(   1) H  17                  0.00060     0.32678   
   187. RY*(   2) H  17                  0.00010     1.64569   
   188. RY*(   3) H  17                  0.00009     1.65203   
   189. RY*(   4) H  17                  0.00002     2.12952   
   190. RY*(   1) H  18                  0.00133     0.22516   
   191. RY*(   2) H  18                  0.00009     1.71914   
   192. RY*(   3) H  18                  0.00007     1.71211   
   193. RY*(   4) H  18                  0.00001     2.08327   
   194. RY*(   1) H  19                  0.00073     0.21321   
   195. RY*(   2) H  19                  0.00008     1.74938   
   196. RY*(   3) H  19                  0.00004     1.73456   
   197. RY*(   4) H  19                  0.00002     2.04709   
   198. RY*(   1) H  20                  0.00112     0.24155   
   199. RY*(   2) H  20                  0.00008     1.69100   
   200. RY*(   3) H  20                  0.00005     1.65375   
   201. RY*(   4) H  20                  0.00002     2.14331   
   202. RY*(   1) H  21                  0.00137     0.22798   
   203. RY*(   2) H  21                  0.00010     1.70696   
   204. RY*(   3) H  21                  0.00008     1.69302   
   205. RY*(   4) H  21                  0.00002     2.15016   
   206. RY*(   1) H  22                  0.00215     0.44986   
   207. RY*(   2) H  22                  0.00062     1.43600   
   208. RY*(   3) H  22                  0.00044     1.71639   
   209. RY*(   4) H  22                  0.00002     2.02800   
   210. RY*(   1) H  23                  0.00137     0.19449   
   211. RY*(   2) H  23                  0.00016     1.69834   
   212. RY*(   3) H  23                  0.00004     1.78335   
   213. RY*(   4) H  23                  0.00002     2.08731   
   214. RY*(   1) H  24                  0.00083     1.42586   
   215. RY*(   2) H  24                  0.00062     1.04862   
   216. RY*(   3) H  24                  0.00038     1.12066   
   217. RY*(   4) H  24                  0.00001     2.12302   
   218. RY*(   1) H  25                  0.00096     0.22695   
   219. RY*(   2) H  25                  0.00009     1.49377   
   220. RY*(   3) H  25                  0.00003     2.15484   
   221. RY*(   4) H  25                  0.00004     1.83347   
   222. BD*(   1) C   1 - C   2          0.01252     0.26781   
   223. BD*(   1) C   1 - H  15          0.00346     0.30367   
   224. BD*(   1) C   1 - H  16          0.00194     0.33166   
   225. BD*(   1) C   1 - H  17          0.00364     0.29789   
   226. BD*(   1) C   2 - N   3          0.00914     0.45910   
   227. BD*(   2) C   2 - N   3          0.05815    -0.12640   
   228. BD*(   1) C   2 - C  14          0.02961     0.26657   
   229. BD*(   1) N   3 - C   4          0.01010     0.21934   
   230. BD*(   1) C   4 - C   5          0.01090     0.22599   
   231. BD*(   1) C   4 - H  18          0.00896     0.29233   
   232. BD*(   1) C   4 - H  19          0.00756     0.31841   
   233. BD*(   1) C   5 - C   6          0.01245     0.24079   
   234. BD*(   1) C   5 - H  20          0.00555     0.29952   
   235. BD*(   1) C   5 - H  21          0.00888     0.27657   
   236. BD*(   1) C   6 - C   7          0.01509     0.39952   
   237. BD*(   2) C   6 - C   7          0.12139    -0.17481  243(v),250(v),235(v),103(g)
                                                    109(g)
   238. BD*(   1) C   6 - C  14          0.01833     0.27467   
   239. BD*(   1) C   7 - O   8          0.01126     0.16426   
   240. BD*(   1) C   7 - C   9          0.03848     0.24413   
   241. BD*(   1) O   8 - H  22          0.01427     0.22729   
   242. BD*(   1) C   9 - O  10          0.00514     0.39950   
   243. BD*(   2) C   9 - O  10          0.08842    -0.18078   
   244. BD*(   1) C   9 - C  11          0.03848     0.19428   
   245. BD*(   1) C  11 - O  12          0.00992     0.13507   
   246. BD*(   1) C  11 - C  13          0.01883     0.22699   
   247. BD*(   1) C  11 - H  23          0.01781     0.22775   
   248. BD*(   1) O  12 - H  24          0.00251     0.28427   
   249. BD*(   1) C  13 - C  14          0.01055     0.41867   
   250. BD*(   2) C  13 - C  14          0.08422    -0.16349   
   251. BD*(   1) C  13 - H  25          0.00729     0.27019   
       -------------------------------
              Total Lewis   50.20454  ( 98.4403%)
        Valence non-Lewis    0.68486  (  1.3429%)
        Rydberg non-Lewis    0.11059  (  0.2168%)
       -------------------------------
            Total unit  1   51.00000  (100.0000%)
           Charge unit  1    0.00000


 ***************************************************
 *******         Beta  spin orbitals         *******
 ***************************************************


 NATURAL POPULATIONS:  Natural atomic orbital occupancies 
                                                          
   NAO  Atom  No  lang   Type(AO)    Occupancy      Energy
 ----------------------------------------------------------
     1    C    1  S      Cor( 1S)     0.99960     -10.21095
     2    C    1  S      Val( 2S)     0.54956      -0.38092
     3    C    1  S      Ryd( 3S)     0.00050       0.75241
     4    C    1  px     Val( 2p)     0.62923      -0.22949
     5    C    1  px     Ryd( 3p)     0.00210       0.53723
     6    C    1  py     Val( 2p)     0.54208      -0.21548
     7    C    1  py     Ryd( 3p)     0.00093       0.35100
     8    C    1  pz     Val( 2p)     0.60980      -0.22403
     9    C    1  pz     Ryd( 3p)     0.00059       0.44510
    10    C    1  dxy    Ryd( 3d)     0.00018       2.03840
    11    C    1  dxz    Ryd( 3d)     0.00022       2.05866
    12    C    1  dyz    Ryd( 3d)     0.00026       2.16264
    13    C    1  dx2y2  Ryd( 3d)     0.00030       2.26515
    14    C    1  dz2    Ryd( 3d)     0.00020       2.15893

    15    C    2  S      Cor( 1S)     0.99948     -10.27743
    16    C    2  S      Val( 2S)     0.40997      -0.28045
    17    C    2  S      Ryd( 3S)     0.00124       0.34813
    18    C    2  px     Val( 2p)     0.48119      -0.18921
    19    C    2  px     Ryd( 3p)     0.00501       0.56952
    20    C    2  py     Val( 2p)     0.50554      -0.22098
    21    C    2  py     Ryd( 3p)     0.00308       0.76635
    22    C    2  pz     Val( 2p)     0.45715      -0.27677
    23    C    2  pz     Ryd( 3p)     0.00118       0.44900
    24    C    2  dxy    Ryd( 3d)     0.00068       2.24218
    25    C    2  dxz    Ryd( 3d)     0.00036       1.77652
    26    C    2  dyz    Ryd( 3d)     0.00071       1.78945
    27    C    2  dx2y2  Ryd( 3d)     0.00113       2.19492
    28    C    2  dz2    Ryd( 3d)     0.00029       1.95474

    29    N    3  S      Cor( 1S)     0.99955     -14.31306
    30    N    3  S      Val( 2S)     0.67359      -0.64280
    31    N    3  S      Ryd( 3S)     0.00058       0.99256
    32    N    3  px     Val( 2p)     0.78075      -0.37565
    33    N    3  px     Ryd( 3p)     0.00300       0.77856
    34    N    3  py     Val( 2p)     0.62424      -0.33032
    35    N    3  py     Ryd( 3p)     0.00122       1.07159
    36    N    3  pz     Val( 2p)     0.53047      -0.32910
    37    N    3  pz     Ryd( 3p)     0.00075       0.77679
    38    N    3  dxy    Ryd( 3d)     0.00072       2.69905
    39    N    3  dxz    Ryd( 3d)     0.00077       2.18376
    40    N    3  dyz    Ryd( 3d)     0.00020       2.26942
    41    N    3  dx2y2  Ryd( 3d)     0.00066       2.46952
    42    N    3  dz2    Ryd( 3d)     0.00037       2.37327

    43    C    4  S      Cor( 1S)     0.99957     -10.25994
    44    C    4  S      Val( 2S)     0.50309      -0.36517
    45    C    4  S      Ryd( 3S)     0.00049       0.71047
    46    C    4  px     Val( 2p)     0.53958      -0.23117
    47    C    4  px     Ryd( 3p)     0.00304       0.49755
    48    C    4  py     Val( 2p)     0.47233      -0.21789
    49    C    4  py     Ryd( 3p)     0.00235       0.42021
    50    C    4  pz     Val( 2p)     0.59057      -0.24187
    51    C    4  pz     Ryd( 3p)     0.00101       0.50366
    52    C    4  dxy    Ryd( 3d)     0.00070       2.15566
    53    C    4  dxz    Ryd( 3d)     0.00026       1.99677
    54    C    4  dyz    Ryd( 3d)     0.00037       1.90760
    55    C    4  dx2y2  Ryd( 3d)     0.00058       2.01319
    56    C    4  dz2    Ryd( 3d)     0.00053       2.26508

    57    C    5  S      Cor( 1S)     0.99954     -10.24247
    58    C    5  S      Val( 2S)     0.51093      -0.38402
    59    C    5  S      Ryd( 3S)     0.00077       0.76149
    60    C    5  px     Val( 2p)     0.52965      -0.25290
    61    C    5  px     Ryd( 3p)     0.00218       0.45899
    62    C    5  py     Val( 2p)     0.58755      -0.25337
    63    C    5  py     Ryd( 3p)     0.00185       0.47118
    64    C    5  pz     Val( 2p)     0.60467      -0.26037
    65    C    5  pz     Ryd( 3p)     0.00107       0.51518
    66    C    5  dxy    Ryd( 3d)     0.00041       2.11325
    67    C    5  dxz    Ryd( 3d)     0.00018       1.96583
    68    C    5  dyz    Ryd( 3d)     0.00016       1.96417
    69    C    5  dx2y2  Ryd( 3d)     0.00024       2.11128
    70    C    5  dz2    Ryd( 3d)     0.00045       2.23919

    71    C    6  S      Cor( 1S)     0.99943     -10.28901
    72    C    6  S      Val( 2S)     0.43540      -0.32645
    73    C    6  S      Ryd( 3S)     0.00124       0.37879
    74    C    6  px     Val( 2p)     0.54948      -0.28006
    75    C    6  px     Ryd( 3p)     0.00222       0.83741
    76    C    6  py     Val( 2p)     0.53912      -0.26769
    77    C    6  py     Ryd( 3p)     0.00267       0.78893
    78    C    6  pz     Val( 2p)     0.37346      -0.29936
    79    C    6  pz     Ryd( 3p)     0.00104       0.47543
    80    C    6  dxy    Ryd( 3d)     0.00033       2.19425
    81    C    6  dxz    Ryd( 3d)     0.00026       1.76145
    82    C    6  dyz    Ryd( 3d)     0.00033       1.71462
    83    C    6  dx2y2  Ryd( 3d)     0.00053       2.24211
    84    C    6  dz2    Ryd( 3d)     0.00028       1.98744

    85    C    7  S      Cor( 1S)     0.99925     -10.35087
    86    C    7  S      Val( 2S)     0.41334      -0.32995
    87    C    7  S      Ryd( 3S)     0.00196       0.43842
    88    C    7  px     Val( 2p)     0.53409      -0.27355
    89    C    7  px     Ryd( 3p)     0.00225       0.65237
    90    C    7  py     Val( 2p)     0.40642      -0.25445
    91    C    7  py     Ryd( 3p)     0.00515       0.59843
    92    C    7  pz     Val( 2p)     0.35718      -0.31340
    93    C    7  pz     Ryd( 3p)     0.00064       0.40483
    94    C    7  dxy    Ryd( 3d)     0.00102       2.20505
    95    C    7  dxz    Ryd( 3d)     0.00035       1.72549
    96    C    7  dyz    Ryd( 3d)     0.00086       1.68556
    97    C    7  dx2y2  Ryd( 3d)     0.00098       2.18087
    98    C    7  dz2    Ryd( 3d)     0.00045       1.94804

    99    O    8  S      Cor( 1S)     0.99985     -19.18272
   100    O    8  S      Val( 2S)     0.82755      -1.07992
   101    O    8  S      Ryd( 3S)     0.00021       1.42026
   102    O    8  px     Val( 2p)     0.78682      -0.51377
   103    O    8  px     Ryd( 3p)     0.00094       1.11730
   104    O    8  py     Val( 2p)     0.81068      -0.53727
   105    O    8  py     Ryd( 3p)     0.00075       0.89326
   106    O    8  pz     Val( 2p)     0.77028      -0.49501
   107    O    8  pz     Ryd( 3p)     0.00044       0.83017
   108    O    8  dxy    Ryd( 3d)     0.00055       2.81311
   109    O    8  dxz    Ryd( 3d)     0.00007       2.55662
   110    O    8  dyz    Ryd( 3d)     0.00070       2.54864
   111    O    8  dx2y2  Ryd( 3d)     0.00076       3.10434
   112    O    8  dz2    Ryd( 3d)     0.00039       2.85563

   113    C    9  S      Cor( 1S)     0.99954     -10.35685
   114    C    9  S      Val( 2S)     0.41313      -0.34113
   115    C    9  S      Ryd( 3S)     0.00276       0.37713
   116    C    9  px     Val( 2p)     0.41761      -0.20883
   117    C    9  px     Ryd( 3p)     0.00930       0.51876
   118    C    9  py     Val( 2p)     0.50639      -0.26251
   119    C    9  py     Ryd( 3p)     0.00302       0.67151
   120    C    9  pz     Val( 2p)     0.40447      -0.31940
   121    C    9  pz     Ryd( 3p)     0.00089       0.39778
   122    C    9  dxy    Ryd( 3d)     0.00184       2.15826
   123    C    9  dxz    Ryd( 3d)     0.00102       1.75422
   124    C    9  dyz    Ryd( 3d)     0.00044       1.72646
   125    C    9  dx2y2  Ryd( 3d)     0.00116       2.16318
   126    C    9  dz2    Ryd( 3d)     0.00038       1.91318

   127    O   10  S      Cor( 1S)     0.99987     -19.07800
   128    O   10  S      Val( 2S)     0.84615      -1.05204
   129    O   10  S      Ryd( 3S)     0.00070       1.33681
   130    O   10  px     Val( 2p)     0.81315      -0.49963
   131    O   10  px     Ryd( 3p)     0.00040       0.86573
   132    O   10  py     Val( 2p)     0.89707      -0.45592
   133    O   10  py     Ryd( 3p)     0.00215       1.02724
   134    O   10  pz     Val( 2p)     0.61452      -0.42454
   135    O   10  pz     Ryd( 3p)     0.00031       0.89817
   136    O   10  dxy    Ryd( 3d)     0.00077       2.85798
   137    O   10  dxz    Ryd( 3d)     0.00092       2.67286
   138    O   10  dyz    Ryd( 3d)     0.00005       2.47959
   139    O   10  dx2y2  Ryd( 3d)     0.00063       2.98433
   140    O   10  dz2    Ryd( 3d)     0.00021       2.69210

   141    C   11  S      Cor( 1S)     0.99945     -10.33291
   142    C   11  S      Val( 2S)     0.46673      -0.39146
   143    C   11  S      Ryd( 3S)     0.00201       0.69272
   144    C   11  px     Val( 2p)     0.47348      -0.26878
   145    C   11  px     Ryd( 3p)     0.00351       0.46629
   146    C   11  py     Val( 2p)     0.47457      -0.28618
   147    C   11  py     Ryd( 3p)     0.00237       0.47182
   148    C   11  pz     Val( 2p)     0.56954      -0.29313
   149    C   11  pz     Ryd( 3p)     0.00093       0.54953
   150    C   11  dxy    Ryd( 3d)     0.00074       2.01829
   151    C   11  dxz    Ryd( 3d)     0.00049       1.87800
   152    C   11  dyz    Ryd( 3d)     0.00059       1.85272
   153    C   11  dx2y2  Ryd( 3d)     0.00112       2.04428
   154    C   11  dz2    Ryd( 3d)     0.00080       2.21107

   155    O   12  S      Cor( 1S)     0.99987     -19.11881
   156    O   12  S      Val( 2S)     0.83408      -1.01719
   157    O   12  S      Ryd( 3S)     0.00071       1.22640
   158    O   12  px     Val( 2p)     0.88080      -0.46103
   159    O   12  px     Ryd( 3p)     0.00100       0.91627
   160    O   12  py     Val( 2p)     0.72764      -0.43819
   161    O   12  py     Ryd( 3p)     0.00138       1.05895
   162    O   12  pz     Val( 2p)     0.89966      -0.46200
   163    O   12  pz     Ryd( 3p)     0.00080       0.96182
   164    O   12  dxy    Ryd( 3d)     0.00033       2.83018
   165    O   12  dxz    Ryd( 3d)     0.00056       2.71158
   166    O   12  dyz    Ryd( 3d)     0.00047       2.97587
   167    O   12  dx2y2  Ryd( 3d)     0.00037       2.88970
   168    O   12  dz2    Ryd( 3d)     0.00053       2.67609

   169    C   13  S      Cor( 1S)     0.99943     -10.28552
   170    C   13  S      Val( 2S)     0.47770      -0.35836
   171    C   13  S      Ryd( 3S)     0.00095       0.38473
   172    C   13  px     Val( 2p)     0.52101      -0.24996
   173    C   13  px     Ryd( 3p)     0.00184       0.59263
   174    C   13  py     Val( 2p)     0.59540      -0.26304
   175    C   13  py     Ryd( 3p)     0.00314       0.72241
   176    C   13  pz     Val( 2p)     0.24444      -0.28020
   177    C   13  pz     Ryd( 3p)     0.00088       0.39382
   178    C   13  dxy    Ryd( 3d)     0.00040       2.21815
   179    C   13  dxz    Ryd( 3d)     0.00028       1.79203
   180    C   13  dyz    Ryd( 3d)     0.00020       1.76897
   181    C   13  dx2y2  Ryd( 3d)     0.00034       2.27622
   182    C   13  dz2    Ryd( 3d)     0.00034       1.99858

   183    C   14  S      Cor( 1S)     0.99939     -10.27741
   184    C   14  S      Val( 2S)     0.43894      -0.32069
   185    C   14  S      Ryd( 3S)     0.00144       0.35864
   186    C   14  px     Val( 2p)     0.56207      -0.28254
   187    C   14  px     Ryd( 3p)     0.00229       0.89854
   188    C   14  py     Val( 2p)     0.54766      -0.27278
   189    C   14  py     Ryd( 3p)     0.00236       0.83784
   190    C   14  pz     Val( 2p)     0.48829      -0.31332
   191    C   14  pz     Ryd( 3p)     0.00040       0.46944
   192    C   14  dxy    Ryd( 3d)     0.00041       2.24887
   193    C   14  dxz    Ryd( 3d)     0.00034       1.71798
   194    C   14  dyz    Ryd( 3d)     0.00009       1.72889
   195    C   14  dx2y2  Ryd( 3d)     0.00042       2.22444
   196    C   14  dz2    Ryd( 3d)     0.00021       1.98633

   197    H   15  S      Val( 1S)     0.37878      -0.06931
   198    H   15  S      Ryd( 2S)     0.00059       0.23970
   199    H   15  px     Ryd( 2p)     0.00010       1.74640
   200    H   15  py     Ryd( 2p)     0.00013       1.70881
   201    H   15  pz     Ryd( 2p)     0.00031       2.06663

   202    H   16  S      Val( 1S)     0.36349      -0.03448
   203    H   16  S      Ryd( 2S)     0.00083       0.23989
   204    H   16  px     Ryd( 2p)     0.00036       2.25912
   205    H   16  py     Ryd( 2p)     0.00005       1.66246
   206    H   16  pz     Ryd( 2p)     0.00007       1.64513

   207    H   17  S      Val( 1S)     0.38000      -0.07541
   208    H   17  S      Ryd( 2S)     0.00058       0.25335
   209    H   17  px     Ryd( 2p)     0.00011       1.68184
   210    H   17  py     Ryd( 2p)     0.00022       1.85555
   211    H   17  pz     Ryd( 2p)     0.00024       1.96982

   212    H   18  S      Val( 1S)     0.37472      -0.07669
   213    H   18  S      Ryd( 2S)     0.00136       0.20983
   214    H   18  px     Ryd( 2p)     0.00009       1.68982
   215    H   18  py     Ryd( 2p)     0.00006       1.65590
   216    H   18  pz     Ryd( 2p)     0.00039       2.19603

   217    H   19  S      Val( 1S)     0.36133      -0.04713
   218    H   19  S      Ryd( 2S)     0.00068       0.20772
   219    H   19  px     Ryd( 2p)     0.00027       1.97572
   220    H   19  py     Ryd( 2p)     0.00015       1.86083
   221    H   19  pz     Ryd( 2p)     0.00009       1.71641

   222    H   20  S      Val( 1S)     0.36117      -0.06644
   223    H   20  S      Ryd( 2S)     0.00113       0.22096
   224    H   20  px     Ryd( 2p)     0.00008       1.67604
   225    H   20  py     Ryd( 2p)     0.00034       2.12331
   226    H   20  pz     Ryd( 2p)     0.00009       1.71886

   227    H   21  S      Val( 1S)     0.35681      -0.07923
   228    H   21  S      Ryd( 2S)     0.00140       0.21394
   229    H   21  px     Ryd( 2p)     0.00009       1.70707
   230    H   21  py     Ryd( 2p)     0.00010       1.69118
   231    H   21  pz     Ryd( 2p)     0.00036       2.18022

   232    H   22  S      Val( 1S)     0.23871      -0.07548
   233    H   22  S      Ryd( 2S)     0.00195       0.26644
   234    H   22  px     Ryd( 2p)     0.00135       2.26676
   235    H   22  py     Ryd( 2p)     0.00046       1.69586
   236    H   22  pz     Ryd( 2p)     0.00049       1.44123

   237    H   23  S      Val( 1S)     0.35404      -0.12356
   238    H   23  S      Ryd( 2S)     0.00120       0.18800
   239    H   23  px     Ryd( 2p)     0.00011       1.73192
   240    H   23  py     Ryd( 2p)     0.00010       1.71176
   241    H   23  pz     Ryd( 2p)     0.00041       2.14828

   242    H   24  S      Val( 1S)     0.25643      -0.04059
   243    H   24  S      Ryd( 2S)     0.00050       0.27711
   244    H   24  px     Ryd( 2p)     0.00069       1.57050
   245    H   24  py     Ryd( 2p)     0.00109       2.18150
   246    H   24  pz     Ryd( 2p)     0.00067       1.71863

   247    H   25  S      Val( 1S)     0.37644      -0.11216
   248    H   25  S      Ryd( 2S)     0.00094       0.21116
   249    H   25  px     Ryd( 2p)     0.00007       1.83865
   250    H   25  py     Ryd( 2p)     0.00043       2.16490
   251    H   25  pz     Ryd( 2p)     0.00004       1.50447


 Summary of Natural Population Analysis:                  
                                                          
                                       Natural Population 
                Natural  -----------------------------------------------
    Atom  No    Charge         Core      Valence    Rydberg      Total
 -----------------------------------------------------------------------
      C    1   -0.33554      0.99960     2.33066    0.00527     3.33554
      C    2    0.13299      0.99948     1.85384    0.01368     2.86701
      N    3   -0.11688      0.99955     2.60905    0.00828     3.61688
      C    4   -0.11449      0.99957     2.10558    0.00935     3.11449
      C    5   -0.23966      0.99954     2.23280    0.00732     3.23966
      C    6    0.09422      0.99943     1.89747    0.00888     2.90578
      C    7    0.27608      0.99925     1.71102    0.01366     2.72392
      O    8   -0.20000      0.99985     3.19534    0.00481     4.20000
      C    9    0.23804      0.99954     1.74160    0.02082     2.76196
      O   10   -0.17689      0.99987     3.17088    0.00614     4.17689
      C   11    0.00368      0.99945     1.98432    0.01255     2.99632
      O   12   -0.34819      0.99987     3.34218    0.00615     4.34819
      C   13    0.15363      0.99943     1.83856    0.00837     2.84637
      C   14   -0.04431      0.99939     2.03695    0.00797     3.04431
      H   15    0.12009      0.00000     0.37878    0.00113     0.37991
      H   16    0.13520      0.00000     0.36349    0.00131     0.36480
      H   17    0.11885      0.00000     0.38000    0.00114     0.38115
      H   18    0.12338      0.00000     0.37472    0.00190     0.37662
      H   19    0.13748      0.00000     0.36133    0.00119     0.36252
      H   20    0.13719      0.00000     0.36117    0.00164     0.36281
      H   21    0.14124      0.00000     0.35681    0.00195     0.35876
      H   22    0.25704      0.00000     0.23871    0.00425     0.24296
      H   23    0.14415      0.00000     0.35404    0.00182     0.35585
      H   24    0.24062      0.00000     0.25643    0.00295     0.25938
      H   25    0.12208      0.00000     0.37644    0.00148     0.37792
 =======================================================================
   * Total *    1.00000     13.99382    35.85218    0.15400    50.00000

                                 Natural Population      
 --------------------------------------------------------
   Core                      13.99382 ( 99.9558% of  14)
   Valence                   35.85218 ( 99.5894% of  36)
   Natural Minimal Basis     49.84600 ( 99.6920% of  50)
   Natural Rydberg Basis      0.15400 (  0.3080% of  50)
 --------------------------------------------------------

    Atom  No          Natural Electron Configuration
 ----------------------------------------------------------------------------
      C    1      [core]2S( 0.55)2p( 1.78)
      C    2      [core]2S( 0.41)2p( 1.44)3p( 0.01)
      N    3      [core]2S( 0.67)2p( 1.94)
      C    4      [core]2S( 0.50)2p( 1.60)3p( 0.01)
      C    5      [core]2S( 0.51)2p( 1.72)3p( 0.01)
      C    6      [core]2S( 0.44)2p( 1.46)3p( 0.01)
      C    7      [core]2S( 0.41)2p( 1.30)3p( 0.01)
      O    8      [core]2S( 0.83)2p( 2.37)
      C    9      [core]2S( 0.41)2p( 1.33)3p( 0.01)
      O   10      [core]2S( 0.85)2p( 2.32)
      C   11      [core]2S( 0.47)2p( 1.52)3p( 0.01)
      O   12      [core]2S( 0.83)2p( 2.51)
      C   13      [core]2S( 0.48)2p( 1.36)3p( 0.01)
      C   14      [core]2S( 0.44)2p( 1.60)3p( 0.01)
      H   15            1S( 0.38)
      H   16            1S( 0.36)
      H   17            1S( 0.38)
      H   18            1S( 0.37)
      H   19            1S( 0.36)
      H   20            1S( 0.36)
      H   21            1S( 0.36)
      H   22            1S( 0.24)
      H   23            1S( 0.35)
      H   24            1S( 0.26)
      H   25            1S( 0.38)


 NATURAL BOND ORBITAL ANALYSIS, beta spin orbitals:

                       Occupancies       Lewis Structure    Low   High
           Occ.    -------------------  -----------------   occ   occ
  Cycle   Thresh.   Lewis   Non-Lewis     CR  BD  3C  LP    (L)   (NL)   Dev
 =============================================================================
   1(1)    0.90    48.41199   1.58801     14  30   0   6     4      0    0.03
   2(2)    0.90    48.66118   1.33882     14  30   0   6     2      0    0.03
   3(3)    0.90    48.60248   1.39752     14  31   0   5     2      0    0.03
   4(4)    0.90    48.66118   1.33882     14  30   0   6     2      0    0.03
   5(1)    0.80    48.69756   1.30244     14  29   0   7     1      0    0.03
   6(2)    0.80    48.10004   1.89996     14  29   0   7     2      0    0.03
   7(3)    0.80    48.10004   1.89996     14  29   0   7     2      0    0.03
   8(4)    0.80    48.10004   1.89996     14  29   0   7     2      0    0.03
   9(5)    0.80    48.10004   1.89996     14  29   0   7     2      0    0.03
  10(6)    0.80    48.10004   1.89996     14  29   0   7     2      0    0.03
  11(7)    0.80    48.10004   1.89996     14  29   0   7     2      0    0.03
  12(8)    0.80    48.10004   1.89996     14  29   0   7     2      0    0.03
  13(9)    0.80    48.10004   1.89996     14  29   0   7     2      0    0.03
  14(1)    0.70    48.26516   1.73484     14  27   0   9     0      0    0.19
  15(2)    0.70    48.26516   1.73484     14  27   0   9     0      0    0.19
  16(1)    0.60    43.24790   6.75210     14  14   0  22     0      0    0.34
  17(2)    0.60    42.70634   7.29366     14  14   0  22     0      0    0.46
  18(3)    0.60    43.24790   6.75210     14  14   0  22     0      0    0.34

    The hybrids on atom  6 are linearly dependent.  An eigenvalue (  0.000074)
    of the hybrid overlap matrix is too small (<0.00010).

    PRJTHR will be raised from  0.200 to 0.250 and the NBO search repeated.


    The hybrids on atom  6 are linearly dependent.  An eigenvalue (  0.000074)
    of the hybrid overlap matrix is too small (<0.00010).

    PRJTHR will be raised from  0.250 to 0.300 and the NBO search repeated.

  19(1)    0.50    39.40049  10.59951     14   7   0  29     0      6    0.46
  20(2)    0.50    39.40049  10.59951     14   7   0  29     0      6    0.46
  21(1)    0.80    48.69756   1.30244     14  29   0   7     1      0    0.03
 -----------------------------------------------------------------------------

 Structure accepted: RESONANCE keyword permits strongly delocalized structure

 --------------------------------------------------------
   Core                     13.99381 ( 99.956% of  14)
   Valence Lewis            34.70375 ( 96.399% of  36)
  ==================       ============================
   Total Lewis              48.69756 ( 97.395% of  50)
  -----------------------------------------------------
   Valence non-Lewis         1.19660 (  2.393% of  50)
   Rydberg non-Lewis         0.10584 (  0.212% of  50)
  ==================       ============================
   Total non-Lewis           1.30244 (  2.605% of  50)
 --------------------------------------------------------


       (Occupancy)   Bond orbital/ Coefficients/ Hybrids
 ---------------------------------------------------------------------------------
     1. (0.98786) BD ( 1) C   1 - C   2  
                ( 48.22%)   0.6944* C   1 s( 28.53%)p 2.50( 71.42%)d 0.00(  0.05%)
                                           -0.0005 -0.5341 -0.0080 -0.2761  0.0064
                                            0.7832  0.0146 -0.1559 -0.0014  0.0130
                                           -0.0032  0.0070  0.0141  0.0097
                ( 51.78%)   0.7196* C   2 s( 33.32%)p 2.00( 66.65%)d 0.00(  0.03%)
                                            0.0003 -0.5772  0.0045  0.2391  0.0237
                                           -0.7658  0.0301  0.1461 -0.0018  0.0080
                                           -0.0020  0.0052  0.0126  0.0092
     2. (0.98696) BD ( 1) C   1 - H  15  
                ( 61.80%)   0.7861* C   1 s( 23.44%)p 3.26( 76.52%)d 0.00(  0.04%)
                                           -0.0001  0.4841 -0.0050  0.3609 -0.0198
                                            0.3111  0.0143 -0.7332 -0.0041  0.0054
                                           -0.0152 -0.0067  0.0028  0.0093
                ( 38.20%)   0.6180* H  15 s( 99.91%)p 0.00(  0.09%)
                                            0.9995 -0.0008 -0.0071 -0.0132  0.0260
     3. (0.99171) BD ( 1) C   1 - H  16  
                ( 63.44%)   0.7965* C   1 s( 24.91%)p 3.01( 75.06%)d 0.00(  0.03%)
                                            0.0000 -0.4991 -0.0052  0.8616 -0.0117
                                           -0.0188 -0.0138  0.0867  0.0014 -0.0018
                                           -0.0021 -0.0007 -0.0155  0.0085
                ( 36.56%)   0.6047* H  16 s( 99.91%)p 0.00(  0.09%)
                                           -0.9996  0.0009 -0.0298  0.0001 -0.0030
     4. (0.98534) BD ( 1) C   1 - H  17  
                ( 61.63%)   0.7851* C   1 s( 23.08%)p 3.33( 76.88%)d 0.00(  0.04%)
                                           -0.0001  0.4804 -0.0049  0.2239 -0.0206
                                            0.5366  0.0143  0.6558 -0.0043  0.0071
                                            0.0099  0.0134 -0.0024  0.0083
                ( 38.37%)   0.6194* H  17 s( 99.91%)p 0.00(  0.09%)
                                            0.9996 -0.0009 -0.0015 -0.0207 -0.0210
     5. (0.99369) BD ( 1) C   2 - N   3  
                ( 40.46%)   0.6361* C   2 s( 32.12%)p 2.11( 67.76%)d 0.00(  0.12%)
                                           -0.0000  0.5665  0.0175 -0.5568 -0.0560
                                           -0.6036 -0.0075 -0.0044  0.0036  0.0293
                                           -0.0025 -0.0022 -0.0032 -0.0177
                ( 59.54%)   0.7716* N   3 s( 41.44%)p 1.41( 58.49%)d 0.00(  0.07%)
                                            0.0001  0.6435  0.0167  0.4974 -0.0022
                                            0.5267 -0.0211 -0.2440  0.0062  0.0202
                                           -0.0102 -0.0037  0.0089 -0.0109
     6. (0.91835) BD ( 2) C   2 - N   3  
                ( 46.18%)   0.6795* C   2 s(  0.57%)p99.99( 99.28%)d 0.27(  0.15%)
                                            0.0007  0.0750  0.0064 -0.0541 -0.0149
                                            0.1145 -0.0078  0.9882 -0.0053 -0.0015
                                           -0.0189 -0.0322  0.0060  0.0096
                ( 53.82%)   0.7336* N   3 s(  0.01%)p 1.00( 99.83%)d 0.00(  0.16%)
                                            0.0013  0.0051  0.0084  0.1919  0.0013
                                            0.2515 -0.0041  0.9477 -0.0119  0.0095
                                            0.0368  0.0101  0.0028 -0.0077
     7. (0.98366) BD ( 1) C   2 - C  14  
                ( 46.87%)   0.6846* C   2 s( 33.70%)p 1.97( 66.25%)d 0.00(  0.05%)
                                            0.0000  0.5804 -0.0093  0.7919 -0.0089
                                           -0.1859  0.0153  0.0209 -0.0032 -0.0089
                                            0.0013 -0.0010  0.0181 -0.0117
                ( 53.13%)   0.7289* C  14 s( 32.20%)p 2.10( 67.76%)d 0.00(  0.03%)
                                           -0.0000  0.5675 -0.0050 -0.8012  0.0187
                                            0.1567  0.0056 -0.1041  0.0022 -0.0046
                                            0.0017 -0.0012  0.0139 -0.0114
     8. (0.98743) BD ( 1) N   3 - C   4  
                ( 60.31%)   0.7766* N   3 s( 29.88%)p 2.34( 70.05%)d 0.00(  0.07%)
                                           -0.0005 -0.5466  0.0019 -0.2132 -0.0310
                                            0.7919 -0.0088 -0.1640  0.0045  0.0211
                                           -0.0037  0.0059  0.0074  0.0132
                ( 39.69%)   0.6300* C   4 s( 23.43%)p 3.26( 76.42%)d 0.01(  0.15%)
                                           -0.0002 -0.4838 -0.0143  0.2240  0.0485
                                           -0.8181 -0.0219  0.2048  0.0018  0.0147
                                           -0.0042  0.0162  0.0283  0.0157
     9. (0.97943) BD ( 1) C   4 - C   5  
                ( 48.04%)   0.6931* C   4 s( 28.95%)p 2.45( 70.99%)d 0.00(  0.05%)
                                            0.0003  0.5381 -0.0051  0.7106 -0.0120
                                           -0.2213 -0.0341 -0.3932 -0.0045 -0.0054
                                           -0.0162  0.0038  0.0140 -0.0032
                ( 51.96%)   0.7208* C   5 s( 27.79%)p 2.60( 72.17%)d 0.00(  0.04%)
                                            0.0002  0.5271  0.0032 -0.7191 -0.0089
                                            0.2366 -0.0266  0.3845  0.0028 -0.0117
                                           -0.0109  0.0089  0.0084 -0.0036
    10. (0.97778) BD ( 1) C   4 - H  18  
                ( 62.21%)   0.7887* C   4 s( 23.53%)p 3.25( 76.42%)d 0.00(  0.04%)
                                           -0.0002  0.4850 -0.0117  0.0983 -0.0239
                                           -0.0432 -0.0116  0.8672 -0.0036  0.0012
                                            0.0050  0.0022  0.0009  0.0200
                ( 37.79%)   0.6147* H  18 s( 99.90%)p 0.00(  0.10%)
                                            0.9995 -0.0050 -0.0004  0.0050 -0.0307
    11. (0.97748) BD ( 1) C   4 - H  19  
                ( 63.44%)   0.7965* C   4 s( 23.97%)p 3.17( 76.00%)d 0.00(  0.04%)
                                           -0.0002  0.4895  0.0068 -0.6576  0.0046
                                           -0.5258  0.0182 -0.2248  0.0148  0.0155
                                            0.0078  0.0047  0.0042 -0.0058
                ( 36.56%)   0.6046* H  19 s( 99.90%)p 0.00(  0.10%)
                                            0.9995 -0.0036  0.0246  0.0189  0.0056
    12. (0.98453) BD ( 1) C   5 - C   6  
                ( 47.42%)   0.6886* C   5 s( 26.86%)p 2.72( 73.08%)d 0.00(  0.06%)
                                            0.0003  0.5182  0.0073  0.6270  0.0154
                                            0.5699 -0.0017  0.1124 -0.0017  0.0202
                                            0.0040  0.0044 -0.0002 -0.0111
                ( 52.58%)   0.7251* C   6 s( 32.65%)p 2.06( 67.32%)d 0.00(  0.03%)
                                           -0.0001  0.5713 -0.0094 -0.5819  0.0275
                                           -0.5624  0.0034 -0.1321 -0.0027  0.0125
                                            0.0026  0.0042 -0.0006 -0.0116
    13. (0.98500) BD ( 1) C   5 - H  20  
                ( 63.65%)   0.7978* C   5 s( 24.19%)p 3.13( 75.77%)d 0.00(  0.03%)
                                            0.0001 -0.4918  0.0003 -0.2545  0.0131
                                            0.7825 -0.0004 -0.2833  0.0164  0.0102
                                           -0.0051  0.0089  0.0101  0.0056
                ( 36.35%)   0.6029* H  20 s( 99.90%)p 0.00(  0.10%)
                                           -0.9995  0.0029  0.0071 -0.0290  0.0085
    14. (0.96567) BD ( 1) C   5 - H  21  
                ( 63.61%)   0.7976* C   5 s( 21.10%)p 3.74( 78.86%)d 0.00(  0.04%)
                                            0.0003 -0.4593  0.0070  0.1535 -0.0019
                                            0.0767  0.0232  0.8710 -0.0035  0.0002
                                           -0.0025  0.0032  0.0000 -0.0194
                ( 36.39%)   0.6032* H  21 s( 99.90%)p 0.00(  0.10%)
                                           -0.9995  0.0056 -0.0062 -0.0064 -0.0297
    15. (0.98686) BD ( 1) C   6 - C   7  
                ( 50.75%)   0.7124* C   6 s( 35.26%)p 1.83( 64.68%)d 0.00(  0.06%)
                                            0.0001  0.5935  0.0192  0.7732  0.0083
                                           -0.2113 -0.0213  0.0608  0.0028 -0.0091
                                            0.0029  0.0002  0.0176 -0.0140
                ( 49.25%)   0.7018* C   7 s( 41.15%)p 1.43( 58.80%)d 0.00(  0.05%)
                                           -0.0001  0.6414 -0.0076 -0.7517  0.0149
                                            0.1478 -0.0265  0.0133 -0.0016 -0.0080
                                           -0.0003  0.0012  0.0160 -0.0140
    16. (0.98055) BD ( 1) C   6 - C  14  
                ( 49.92%)   0.7065* C   6 s( 32.01%)p 2.12( 67.95%)d 0.00(  0.05%)
                                           -0.0001  0.5658 -0.0030 -0.2236 -0.0018
                                            0.7905 -0.0110  0.0668 -0.0025 -0.0059
                                           -0.0002  0.0031 -0.0153 -0.0131
                ( 50.08%)   0.7077* C  14 s( 31.15%)p 2.21( 68.81%)d 0.00(  0.04%)
                                           -0.0001  0.5581 -0.0039  0.2423 -0.0087
                                           -0.7931  0.0095 -0.0171 -0.0022 -0.0109
                                            0.0008  0.0010 -0.0129 -0.0120
    17. (0.99587) BD ( 1) C   7 - O   8  
                ( 32.92%)   0.5738* C   7 s( 25.30%)p 2.94( 74.43%)d 0.01(  0.28%)
                                            0.0002 -0.5024  0.0231 -0.2698 -0.0052
                                            0.8077  0.0465  0.1300  0.0036  0.0282
                                            0.0050 -0.0132  0.0325  0.0266
                ( 67.08%)   0.8190* O   8 s( 35.22%)p 1.84( 64.69%)d 0.00(  0.08%)
                                            0.0000 -0.5935 -0.0007  0.2976  0.0059
                                           -0.7441  0.0008 -0.0684 -0.0005  0.0066
                                            0.0012 -0.0059  0.0220  0.0155
    18. (0.96862) BD ( 2) C   7 - O   8  
                ( 24.39%)   0.4938* C   7 s(  0.12%)p99.99( 99.59%)d 2.52(  0.29%)
                                           -0.0001  0.0340 -0.0036  0.0207 -0.0047
                                           -0.1310  0.0014  0.9888 -0.0238 -0.0033
                                            0.0183 -0.0488 -0.0078 -0.0127
                ( 75.61%)   0.8696* O   8 s(  0.00%)p 1.00( 99.89%)d 0.00(  0.10%)
                                            0.0000  0.0055  0.0012 -0.0060  0.0004
                                           -0.0982  0.0013  0.9946 -0.0058 -0.0011
                                            0.0074  0.0302  0.0031  0.0069
    19. (0.98776) BD ( 1) C   7 - C   9  
                ( 51.46%)   0.7173* C   7 s( 33.09%)p 2.02( 66.86%)d 0.00(  0.05%)
                                           -0.0001  0.5751  0.0093  0.6008 -0.0022
                                            0.5526 -0.0221  0.0407 -0.0038  0.0189
                                            0.0020  0.0007  0.0012 -0.0130
                ( 48.54%)   0.6967* C   9 s( 34.04%)p 1.94( 65.90%)d 0.00(  0.06%)
                                            0.0000  0.5834  0.0070 -0.5657  0.0219
                                           -0.5768 -0.0089 -0.0754 -0.0034  0.0226
                                            0.0014  0.0017  0.0004 -0.0114
    20. (0.99286) BD ( 1) O   8 - H  22  
                ( 76.96%)   0.8772* O   8 s( 21.92%)p 3.56( 77.99%)d 0.00(  0.09%)
                                            0.0002  0.4682  0.0069  0.8823  0.0195
                                           -0.0200 -0.0253  0.0007 -0.0035  0.0176
                                            0.0028  0.0007  0.0187 -0.0138
                ( 23.04%)   0.4800* H  22 s( 99.43%)p 0.01(  0.57%)
                                            0.9970 -0.0184 -0.0758 -0.0005 -0.0001
    21. (0.99679) BD ( 1) C   9 - O  10  
                ( 34.08%)   0.5837* C   9 s( 30.08%)p 2.32( 69.68%)d 0.01(  0.24%)
                                           -0.0000  0.5470 -0.0395  0.8000  0.0677
                                           -0.2234 -0.0044 -0.0476 -0.0068 -0.0251
                                           -0.0050  0.0015  0.0336 -0.0243
                ( 65.92%)   0.8119* O  10 s( 43.22%)p 1.31( 56.69%)d 0.00(  0.09%)
                                           -0.0000  0.6571 -0.0213 -0.7157 -0.0165
                                            0.2097  0.0060  0.1018  0.0018 -0.0129
                                           -0.0059  0.0015  0.0227 -0.0134
    22. (0.96440) BD ( 2) C   9 - O  10  
                ( 39.44%)   0.6280* C   9 s(  0.10%)p99.99( 99.63%)d 2.59(  0.27%)
                                            0.0000 -0.0316  0.0059  0.0280 -0.0066
                                           -0.1878  0.0064  0.9798 -0.0155 -0.0104
                                            0.0452 -0.0208 -0.0030 -0.0084
                ( 60.56%)   0.7782* O  10 s(  0.03%)p99.99( 99.80%)d 4.76(  0.16%)
                                            0.0000 -0.0185  0.0009  0.0540  0.0009
                                           -0.2292 -0.0018  0.9708  0.0150  0.0092
                                           -0.0382  0.0073 -0.0002  0.0064
    23. (0.98107) BD ( 1) C   9 - C  11  
                ( 49.04%)   0.7003* C   9 s( 35.30%)p 1.83( 64.65%)d 0.00(  0.05%)
                                           -0.0001 -0.5940 -0.0130  0.1860 -0.0383
                                           -0.7623  0.0114 -0.1708  0.0027  0.0124
                                            0.0026 -0.0072  0.0132  0.0085
                ( 50.96%)   0.7138* C  11 s( 27.27%)p 2.67( 72.68%)d 0.00(  0.05%)
                                           -0.0000 -0.5222 -0.0003 -0.2431 -0.0222
                                            0.7804 -0.0190  0.2406  0.0027  0.0091
                                           -0.0009 -0.0086  0.0179  0.0081
    24. (0.99368) BD ( 1) C  11 - O  12  
                ( 34.95%)   0.5912* C  11 s( 22.49%)p 3.44( 77.29%)d 0.01(  0.23%)
                                           -0.0001  0.4724  0.0407  0.5404  0.0270
                                            0.5946  0.0119 -0.3553 -0.0144  0.0345
                                           -0.0206 -0.0236 -0.0037 -0.0106
                ( 65.05%)   0.8065* O  12 s( 30.78%)p 2.25( 69.14%)d 0.00(  0.08%)
                                           -0.0001  0.5547  0.0072 -0.5313  0.0020
                                           -0.5098 -0.0048  0.3862 -0.0020  0.0145
                                           -0.0208 -0.0099  0.0054 -0.0004
    25. (0.98821) BD ( 1) C  11 - C  13  
                ( 50.12%)   0.7080* C  11 s( 30.00%)p 2.33( 69.94%)d 0.00(  0.06%)
                                           -0.0001 -0.5477 -0.0018  0.7957 -0.0042
                                           -0.1765 -0.0227  0.1861  0.0013  0.0054
                                           -0.0074 -0.0017 -0.0192  0.0104
                ( 49.88%)   0.7062* C  13 s( 32.43%)p 2.08( 67.51%)d 0.00(  0.06%)
                                           -0.0001 -0.5695 -0.0059 -0.8007 -0.0002
                                            0.1531 -0.0416 -0.0940 -0.0024  0.0099
                                           -0.0069  0.0008 -0.0141  0.0147
    26. (0.95007) BD ( 1) C  11 - H  23  
                ( 63.76%)   0.7985* C  11 s( 20.20%)p 3.95( 79.75%)d 0.00(  0.05%)
                                           -0.0002  0.4489 -0.0211  0.1170  0.0156
                                            0.0652  0.0088  0.8827 -0.0094 -0.0033
                                           -0.0002 -0.0027 -0.0010  0.0215
                ( 36.24%)   0.6020* H  23 s( 99.89%)p 0.00(  0.11%)
                                            0.9994 -0.0077 -0.0062 -0.0022 -0.0325
    27. (0.99219) BD ( 1) O  12 - H  24  
                ( 74.23%)   0.8616* O  12 s( 20.21%)p 3.94( 79.71%)d 0.00(  0.09%)
                                            0.0002  0.4492  0.0173 -0.0517  0.0137
                                            0.8146  0.0341  0.3598 -0.0008 -0.0121
                                           -0.0085  0.0227 -0.0110  0.0013
                ( 25.77%)   0.5076* H  24 s( 99.56%)p 0.00(  0.44%)
                                            0.9978 -0.0026 -0.0027 -0.0614 -0.0239
    28. (0.98734) BD ( 1) C  13 - C  14  
                ( 48.09%)   0.6935* C  13 s( 37.77%)p 1.65( 62.16%)d 0.00(  0.06%)
                                            0.0001  0.6145  0.0129 -0.5400 -0.0182
                                           -0.5713  0.0077 -0.0572 -0.0023  0.0190
                                            0.0027  0.0016 -0.0031 -0.0159
                ( 51.91%)   0.7205* C  14 s( 36.58%)p 1.73( 63.37%)d 0.00(  0.05%)
                                           -0.0000  0.6047  0.0137  0.5284 -0.0029
                                            0.5847  0.0202  0.1104  0.0012  0.0174
                                            0.0035  0.0038 -0.0001 -0.0122
    29. (0.98764) BD ( 1) C  13 - H  25  
                ( 62.31%)   0.7894* C  13 s( 29.60%)p 2.38( 70.37%)d 0.00(  0.04%)
                                           -0.0003  0.5440 -0.0059 -0.2348  0.0080
                                            0.8051 -0.0037  0.0165 -0.0014 -0.0084
                                            0.0001  0.0026 -0.0121 -0.0119
                ( 37.69%)   0.6139* H  25 s( 99.89%)p 0.00(  0.11%)
                                            0.9995 -0.0012  0.0085 -0.0314 -0.0008
    30. (0.99960) CR ( 1) C   1           s(100.00%)p 0.00(  0.00%)
                                            1.0000 -0.0002 -0.0000 -0.0001  0.0000
                                            0.0004  0.0000 -0.0001 -0.0000  0.0000
                                           -0.0000  0.0000  0.0000  0.0000
    31. (0.99948) CR ( 1) C   2           s(100.00%)p 0.00(  0.00%)
                                            1.0000  0.0002 -0.0000 -0.0001 -0.0000
                                            0.0002 -0.0000 -0.0007  0.0000 -0.0000
                                            0.0000  0.0000 -0.0000 -0.0000
    32. (0.99954) CR ( 1) N   3           s(100.00%)p 0.00(  0.00%)
                                            1.0000  0.0001 -0.0000 -0.0010 -0.0000
                                            0.0002  0.0000 -0.0012  0.0000  0.0000
                                           -0.0000 -0.0000 -0.0000  0.0000
    33. (0.99956) CR ( 1) C   4           s(100.00%)p 0.00(  0.00%)
                                            1.0000 -0.0000 -0.0000 -0.0003  0.0000
                                           -0.0002  0.0000  0.0003  0.0000  0.0000
                                            0.0000  0.0000  0.0000  0.0000
    34. (0.99954) CR ( 1) C   5           s(100.00%)p 0.00(  0.00%)
                                            1.0000 -0.0001 -0.0000 -0.0000 -0.0000
                                           -0.0003  0.0000 -0.0003 -0.0000 -0.0000
                                            0.0000 -0.0000 -0.0000  0.0000
    35. (0.99943) CR ( 1) C   6           s(100.00%)p 0.00(  0.00%)
                                            1.0000  0.0001 -0.0000 -0.0001  0.0000
                                            0.0001  0.0000 -0.0000 -0.0000  0.0000
                                           -0.0000  0.0000 -0.0000 -0.0000
    36. (0.99925) CR ( 1) C   7           s(100.00%)p 0.00(  0.00%)
                                            1.0000  0.0002 -0.0000  0.0000  0.0000
                                           -0.0001 -0.0000  0.0000 -0.0000 -0.0000
                                            0.0000  0.0000 -0.0000 -0.0000
    37. (0.99985) CR ( 1) O   8           s(100.00%)p 0.00(  0.00%)
                                            1.0000 -0.0002 -0.0000 -0.0001 -0.0000
                                            0.0001  0.0000 -0.0000  0.0000 -0.0000
                                           -0.0000 -0.0000 -0.0000  0.0000
    38. (0.99954) CR ( 1) C   9           s(100.00%)
                                            1.0000 -0.0001 -0.0000  0.0000 -0.0000
                                           -0.0000  0.0000 -0.0000  0.0000 -0.0000
                                           -0.0000  0.0000  0.0000  0.0000
    39. (0.99987) CR ( 1) O  10           s(100.00%)p 0.00(  0.00%)
                                            1.0000 -0.0003 -0.0000 -0.0003 -0.0000
                                            0.0001 -0.0000  0.0000  0.0000 -0.0000
                                           -0.0000  0.0000  0.0000 -0.0000
    40. (0.99945) CR ( 1) C  11           s(100.00%)p 0.00(  0.00%)
                                            1.0000  0.0001 -0.0000  0.0002  0.0000
                                            0.0001  0.0000  0.0002 -0.0000  0.0000
                                           -0.0000 -0.0000 -0.0000  0.0000
    41. (0.99987) CR ( 1) O  12           s(100.00%)p 0.00(  0.00%)
                                            1.0000 -0.0000 -0.0000 -0.0000 -0.0000
                                           -0.0002 -0.0000 -0.0001  0.0000  0.0000
                                            0.0000 -0.0000  0.0000 -0.0000
    42. (0.99943) CR ( 1) C  13           s(100.00%)p 0.00(  0.00%)
                                            1.0000  0.0001 -0.0000 -0.0001  0.0000
                                            0.0004 -0.0000  0.0000 -0.0000 -0.0000
                                           -0.0000  0.0000 -0.0000 -0.0000
    43. (0.99939) CR ( 1) C  14           s(100.00%)
                                            1.0000  0.0001  0.0000 -0.0000  0.0000
                                           -0.0000  0.0000 -0.0000  0.0000 -0.0000
                                            0.0000  0.0000 -0.0000 -0.0000
    44. (0.89776) LP ( 1) N   3           s( 28.69%)p 2.48( 71.24%)d 0.00(  0.07%)
                                           -0.0008  0.5355 -0.0104 -0.8175 -0.0221
                                            0.1728  0.0073  0.1169 -0.0010  0.0082
                                            0.0027  0.0007 -0.0222  0.0124
    45. (0.36851) LP*( 1) C   6           s(  0.00%)p 1.00( 99.97%)d 0.00(  0.03%)
                                           -0.0000  0.0016 -0.0013 -0.1108 -0.0062
                                           -0.1160 -0.0087  0.9866  0.0210 -0.0046
                                            0.0106  0.0118  0.0007  0.0026
    46. (0.98804) LP ( 1) O   8           s( 42.82%)p 1.33( 57.14%)d 0.00(  0.04%)
                                            0.0001  0.6544 -0.0039 -0.3619  0.0073
                                           -0.6598  0.0069 -0.0709  0.0004 -0.0156
                                           -0.0019 -0.0027  0.0111  0.0061
    47. (0.98902) LP ( 1) O  10           s( 56.37%)p 0.77( 43.61%)d 0.00(  0.02%)
                                            0.0004  0.7507  0.0118  0.6495  0.0020
                                           -0.1093  0.0017 -0.0476 -0.0004  0.0024
                                            0.0020  0.0001 -0.0111  0.0072
    48. (0.92742) LP ( 2) O  10           s(  0.41%)p99.99( 99.51%)d 0.20(  0.08%)
                                            0.0000  0.0637  0.0067 -0.2477  0.0046
                                           -0.9435  0.0184 -0.2077  0.0024  0.0250
                                            0.0053 -0.0036  0.0123 -0.0029
    49. (0.98636) LP ( 1) O  12           s( 46.10%)p 1.17( 53.86%)d 0.00(  0.04%)
                                           -0.0000  0.6788 -0.0137  0.2667  0.0015
                                           -0.0562  0.0053 -0.6813  0.0077  0.0041
                                            0.0130 -0.0025 -0.0069 -0.0130
    50. (0.97313) LP ( 2) O  12           s(  2.92%)p33.21( 97.02%)d 0.02(  0.06%)
                                           -0.0000  0.1708  0.0062  0.8018 -0.0131
                                           -0.2667  0.0043  0.5058 -0.0084  0.0077
                                            0.0063 -0.0029 -0.0131  0.0184
    51. (0.24034) LP*( 1) C  13           s(  0.08%)p99.99( 99.84%)d 1.03(  0.08%)
                                            0.0000  0.0274  0.0077  0.1029  0.0034
                                            0.0317  0.0017 -0.9931 -0.0229 -0.0055
                                            0.0089  0.0267  0.0026 -0.0006
    52. (0.48321) LP ( 1) C  14           s(  0.00%)p 1.00( 99.98%)d 0.00(  0.01%)
                                           -0.0000 -0.0017  0.0025  0.1393  0.0017
                                            0.0625 -0.0057 -0.9881 -0.0090  0.0015
                                           -0.0119  0.0009  0.0009 -0.0012
    53. (0.00168) RY*( 1) C   1           s(  0.69%)p99.99( 96.94%)d 3.42(  2.37%)
                                           -0.0000  0.0121  0.0824  0.0265  0.9432
                                            0.0061  0.2610  0.0019 -0.1045 -0.1072
                                            0.0224  0.0246  0.1036 -0.0195
    54. (0.00075) RY*( 2) C   1           s( 51.65%)p 0.90( 46.52%)d 0.04(  1.84%)
                                            0.0000  0.0099  0.7186  0.0034  0.1451
                                            0.0226 -0.6054 -0.0021  0.2777  0.1137
                                           -0.0301 -0.0377  0.0478  0.0288
    55. (0.00067) RY*( 3) C   1           s(  1.38%)p59.35( 82.05%)d11.99( 16.57%)
                                            0.0000 -0.0004  0.1176 -0.0024 -0.0283
                                            0.0020 -0.2939 -0.0065 -0.8563  0.0011
                                           -0.0066  0.3872 -0.0677 -0.1054
    56. (0.00007) RY*( 4) C   1           s( 34.04%)p 1.46( 49.55%)d 0.48( 16.41%)
    57. (0.00001) RY*( 5) C   1           s(  5.67%)p 0.54(  3.07%)d16.08( 91.26%)
    58. (0.00000) RY*( 6) C   1           s(  0.57%)p 0.55(  0.32%)d99.99( 99.12%)
    59. (0.00000) RY*( 7) C   1           s(  0.39%)p39.18( 15.46%)d99.99( 84.14%)
    60. (0.00001) RY*( 8) C   1           s(  5.37%)p 0.92(  4.95%)d16.69( 89.68%)
    61. (0.00000) RY*( 9) C   1           s(  0.26%)p 4.93(  1.28%)d99.99( 98.46%)
    62. (0.00443) RY*( 1) C   2           s(  5.03%)p16.69( 84.04%)d 2.17( 10.93%)
                                           -0.0000 -0.0457  0.2197  0.0424 -0.7563
                                           -0.0030 -0.5115 -0.0106 -0.0697 -0.1066
                                            0.0526 -0.0666 -0.3012  0.0014
    63. (0.00239) RY*( 2) C   2           s(  2.43%)p38.47( 93.66%)d 1.61(  3.91%)
                                           -0.0000  0.0223  0.1544  0.0018  0.6216
                                           -0.0283 -0.7333  0.0000 -0.1080 -0.0840
                                           -0.0514 -0.1024 -0.1373  0.0060
    64. (0.00153) RY*( 3) C   2           s(  2.17%)p32.30( 70.10%)d12.78( 27.73%)
                                           -0.0000  0.0045  0.1472  0.0084  0.0992
                                           -0.0005  0.0009  0.0222  0.8310  0.0042
                                            0.2727  0.2630 -0.3483 -0.1115
    65. (0.00087) RY*( 4) C   2           s( 76.83%)p 0.22( 16.53%)d 0.09(  6.64%)
                                            0.0000  0.0072  0.8765  0.0065  0.1069
                                            0.0143  0.3514 -0.0094 -0.1733  0.0500
                                            0.0071 -0.1955 -0.1590  0.0173
    66. (0.00054) RY*( 5) C   2           s( 11.52%)p 0.61(  7.06%)d 7.07( 81.42%)
                                            0.0000 -0.0077  0.3393 -0.0093 -0.0869
                                            0.0047 -0.1784  0.0004  0.1763 -0.3273
                                            0.0281  0.2602  0.7905 -0.1170
    67. (0.00026) RY*( 6) C   2           s(  1.24%)p 3.61(  4.48%)d76.07( 94.28%)
                                            0.0000 -0.0043  0.1113  0.0123 -0.0114
                                            0.0139 -0.0535  0.0168 -0.2029  0.3820
                                           -0.4171  0.7368 -0.1231 -0.2548
    68. (0.00019) RY*( 7) C   2           s(  0.64%)p24.36( 15.48%)d99.99( 83.89%)
                                           -0.0000 -0.0129  0.0787  0.0218 -0.0905
                                            0.0149 -0.1787 -0.0200  0.3370  0.7291
                                           -0.2638 -0.3630  0.2927  0.1421
    69. (0.00011) RY*( 8) C   2           s(  0.02%)p99.99(  8.66%)d99.99( 91.32%)
                                            0.0000 -0.0008  0.0132  0.0044  0.0214
                                            0.0091 -0.0958  0.0185 -0.2766  0.4365
                                            0.8203  0.1797  0.1314  0.0146
    70. (0.00001) RY*( 9) C   2           s(  0.42%)p 0.16(  0.07%)d99.99( 99.52%)
    71. (0.00272) RY*( 1) N   3           s(  5.70%)p15.69( 89.49%)d 0.84(  4.81%)
                                            0.0000 -0.0091  0.2387 -0.0273  0.8489
                                            0.0147 -0.4160 -0.0029  0.0163  0.0630
                                            0.0021 -0.0557 -0.2007 -0.0266
    72. (0.00078) RY*( 2) N   3           s(  3.83%)p20.78( 79.63%)d 4.31( 16.53%)
                                           -0.0000 -0.0018  0.1957 -0.0030 -0.0246
                                           -0.0049  0.1125  0.0067  0.8849  0.0235
                                           -0.0031  0.3433 -0.0947 -0.1949
    73. (0.00052) RY*( 3) N   3           s(  2.17%)p43.04( 93.42%)d 2.03(  4.41%)
                                           -0.0000 -0.0014  0.1473 -0.0051 -0.4355
                                           -0.0264 -0.8520  0.0087  0.1335 -0.1370
                                           -0.0101 -0.0896  0.0760  0.1072
    74. (0.00013) RY*( 4) N   3           s( 82.45%)p 0.14( 11.46%)d 0.07(  6.09%)
                                            0.0000 -0.0041  0.9080 -0.0093 -0.1858
                                           -0.0176  0.1870 -0.0040 -0.2114  0.2321
                                           -0.0193 -0.0784 -0.0137 -0.0190
    75. (0.00008) RY*( 5) N   3           s(  3.49%)p 1.39(  4.87%)d26.25( 91.64%)
    76. (0.00005) RY*( 6) N   3           s(  0.54%)p28.69( 15.57%)d99.99( 83.88%)
    77. (0.00000) RY*( 7) N   3           s(  0.00%)p 1.00(  0.31%)d99.99( 99.69%)
    78. (0.00001) RY*( 8) N   3           s(  1.31%)p 3.78(  4.97%)d71.28( 93.71%)
    79. (0.00001) RY*( 9) N   3           s(  0.48%)p 1.42(  0.68%)d99.99( 98.85%)
    80. (0.00225) RY*( 1) C   4           s(  7.67%)p10.68( 81.95%)d 1.35( 10.38%)
                                           -0.0000  0.0253  0.2758  0.0387  0.6105
                                            0.0166  0.5728  0.0147  0.3416  0.2876
                                            0.0058 -0.0623 -0.0247 -0.1284
    81. (0.00190) RY*( 2) C   4           s(  0.25%)p99.99( 87.07%)d51.45( 12.68%)
                                            0.0000 -0.0222  0.0444  0.0274 -0.6451
                                           -0.0372  0.6456 -0.0039 -0.1888  0.2800
                                           -0.0534 -0.0900 -0.1633  0.1039
    82. (0.00095) RY*( 3) C   4           s(  0.69%)p99.99( 71.39%)d40.50( 27.92%)
                                            0.0000 -0.0181  0.0810  0.0104 -0.3939
                                           -0.0159  0.0160  0.0093  0.7470 -0.2623
                                            0.0448  0.2827 -0.0600 -0.3534
    83. (0.00028) RY*( 4) C   4           s(  6.58%)p 0.36(  2.39%)d13.84( 91.03%)
                                            0.0000 -0.0043  0.2565  0.0081 -0.0898
                                           -0.0172  0.1196  0.0019  0.0340 -0.4338
                                            0.4219 -0.6426  0.3603  0.0379
    84. (0.00021) RY*( 5) C   4           s( 56.15%)p 0.17(  9.82%)d 0.61( 34.03%)
                                            0.0000 -0.0013  0.7493  0.0029  0.0320
                                           -0.0224 -0.0295  0.0104 -0.3093 -0.3581
                                           -0.1258  0.2139 -0.3867 -0.0311
    85. (0.00014) RY*( 6) C   4           s(  0.03%)p99.99( 12.13%)d99.99( 87.84%)
                                            0.0000 -0.0065  0.0174  0.0081 -0.0359
                                           -0.0185 -0.3259  0.0013  0.1158  0.3241
                                            0.2779 -0.4638 -0.6677 -0.1875
    86. (0.00003) RY*( 7) C   4           s(  0.33%)p48.93( 16.38%)d99.99( 83.28%)
    87. (0.00002) RY*( 8) C   4           s( 28.25%)p 0.60( 16.95%)d 1.94( 54.81%)
    88. (0.00000) RY*( 9) C   4           s(  0.17%)p12.34(  2.09%)d99.99( 97.74%)
    89. (0.00276) RY*( 1) C   5           s(  0.92%)p99.99( 96.30%)d 3.00(  2.77%)
                                            0.0000 -0.0104  0.0956  0.0057  0.7783
                                           -0.0214 -0.5405  0.0138  0.2537  0.0216
                                           -0.0177  0.0204  0.1294  0.0989
    90. (0.00143) RY*( 2) C   5           s( 32.47%)p 1.83( 59.34%)d 0.25(  8.19%)
                                            0.0000  0.0031  0.5698 -0.0187  0.3458
                                           -0.0005  0.2851 -0.0137 -0.6261  0.0067
                                           -0.0359 -0.1301  0.1084 -0.2279
    91. (0.00052) RY*( 3) C   5           s(  4.80%)p15.34( 73.71%)d 4.47( 21.49%)
                                            0.0000 -0.0201  0.2183  0.0146 -0.4651
                                           -0.0007 -0.6927 -0.0032 -0.2015  0.1986
                                            0.0107 -0.1389  0.3115 -0.2429
    92. (0.00041) RY*( 4) C   5           s( 53.63%)p 0.82( 44.19%)d 0.04(  2.18%)
                                            0.0000  0.0062  0.7323  0.0018 -0.1884
                                           -0.0095  0.1777 -0.0038  0.6121  0.0187
                                            0.0319  0.1078  0.0754  0.0557
    93. (0.00012) RY*( 5) C   5           s(  0.24%)p 1.55(  0.37%)d99.99( 99.39%)
                                           -0.0000  0.0013  0.0491  0.0016 -0.0383
                                           -0.0045  0.0242  0.0074 -0.0399  0.4399
                                           -0.7536 -0.2207 -0.0898  0.4191
    94. (0.00007) RY*( 6) C   5           s(  3.84%)p 2.63( 10.10%)d22.43( 86.07%)
    95. (0.00002) RY*( 7) C   5           s(  2.53%)p 1.42(  3.60%)d37.17( 93.88%)
    96. (0.00002) RY*( 8) C   5           s(  1.60%)p 5.97(  9.54%)d55.60( 88.86%)
    97. (0.00000) RY*( 9) C   5           s(  0.03%)p99.99(  2.97%)d99.99( 97.00%)
    98. (0.00286) RY*( 1) C   6           s(  4.44%)p20.53( 91.07%)d 1.01(  4.49%)
                                            0.0000  0.0055  0.2106  0.0144  0.4066
                                            0.0142  0.8439  0.0102  0.1809  0.2071
                                           -0.0028  0.0387 -0.0137 -0.0187
    99. (0.00174) RY*( 2) C   6           s(  4.21%)p20.99( 88.40%)d 1.76(  7.39%)
                                            0.0000  0.0219  0.2040 -0.0117 -0.8579
                                           -0.0100  0.3435 -0.0063  0.1725 -0.0333
                                           -0.0522 -0.1410  0.2233 -0.0187
   100. (0.00128) RY*( 3) C   6           s( 34.99%)p 1.47( 51.53%)d 0.39( 13.48%)
                                            0.0000 -0.0116  0.5914 -0.0173  0.1560
                                            0.0017 -0.3562 -0.0100  0.6031  0.0444
                                           -0.2394 -0.2364 -0.0680 -0.1223
   101. (0.00064) RY*( 4) C   6           s( 55.36%)p 0.63( 34.94%)d 0.18(  9.69%)
                                            0.0000 -0.0055  0.7440 -0.0171  0.0224
                                           -0.0003 -0.0436  0.0063 -0.5888 -0.1358
                                            0.1377  0.2210  0.0844  0.0597
   102. (0.00019) RY*( 5) C   6           s(  0.19%)p60.49( 11.48%)d99.99( 88.33%)
                                           -0.0000  0.0040  0.0434  0.0123 -0.1298
                                           -0.0163  0.1120  0.0136 -0.2911  0.0217
                                           -0.1339 -0.4405 -0.8049 -0.1519
   103. (0.00015) RY*( 6) C   6           s(  0.00%)p 1.00(  2.68%)d36.30( 97.32%)
                                           -0.0000  0.0045 -0.0017  0.0083 -0.1565
                                           -0.0068 -0.0093 -0.0031  0.0460  0.1561
                                           -0.6042  0.7020 -0.2885  0.0876
   104. (0.00013) RY*( 7) C   6           s(  0.53%)p27.49( 14.70%)d99.99( 84.76%)
                                           -0.0000  0.0038  0.0730  0.0049 -0.1370
                                           -0.0061 -0.0223 -0.0210  0.3567 -0.0923
                                            0.6881  0.3478 -0.4516  0.2017
   105. (0.00005) RY*( 8) C   6           s(  0.26%)p18.87(  4.86%)d99.99( 94.88%)
   106. (0.00001) RY*( 9) C   6           s(  0.09%)p 4.90(  0.43%)d99.99( 99.48%)
   107. (0.00391) RY*( 1) C   7           s(  2.09%)p45.81( 95.70%)d 1.06(  2.21%)
                                            0.0000  0.0488  0.1361  0.0053  0.2188
                                           -0.0174  0.9429 -0.0006  0.1405 -0.0463
                                           -0.0116  0.0211 -0.1390 -0.0061
   108. (0.00225) RY*( 2) C   7           s( 26.00%)p 2.79( 72.56%)d 0.06(  1.44%)
                                           -0.0000 -0.0140  0.5097  0.0047  0.8074
                                           -0.0092 -0.2263  0.0000 -0.1494  0.1038
                                            0.0152 -0.0422  0.0370  0.0159
   109. (0.00189) RY*( 3) C   7           s( 24.32%)p 0.98( 23.95%)d 2.13( 51.74%)
                                            0.0000  0.0074  0.4930 -0.0094 -0.2560
                                           -0.0165 -0.0872  0.0446  0.4050  0.2558
                                           -0.2555  0.6058 -0.0760  0.1182
   110. (0.00168) RY*( 4) C   7           s( 28.25%)p 0.99( 27.87%)d 1.55( 43.88%)
                                            0.0000  0.0129  0.5313 -0.0167 -0.4252
                                           -0.0135  0.0436 -0.0379 -0.3068  0.2654
                                            0.2687 -0.4290 -0.3308 -0.0515
   111. (0.00058) RY*( 5) C   7           s( 19.00%)p 0.26(  4.93%)d 4.00( 76.06%)
                                            0.0000  0.0055  0.4359  0.0122 -0.2102
                                           -0.0019  0.0289 -0.0023 -0.0646 -0.7198
                                           -0.1310 -0.0902  0.4660  0.0068
   112. (0.00027) RY*( 6) C   7           s(  0.20%)p91.83( 18.81%)d99.99( 80.99%)
                                           -0.0000  0.0173  0.0418  0.0110 -0.0245
                                           -0.0369  0.0529 -0.0068  0.4279  0.3268
                                            0.5234 -0.1834  0.6200  0.1053
   113. (0.00024) RY*( 7) C   7           s(  0.24%)p99.99( 34.02%)d99.99( 65.74%)
                                            0.0000 -0.0178  0.0454 -0.0054  0.0889
                                            0.0312 -0.1944  0.0012  0.5418 -0.4470
                                            0.4471 -0.0454 -0.4862 -0.1385
   114. (0.00012) RY*( 8) C   7           s(  0.03%)p99.99( 21.91%)d99.99( 78.06%)
                                           -0.0000 -0.0030  0.0182 -0.0001  0.0228
                                           -0.0022 -0.0679 -0.0093  0.4625  0.1329
                                           -0.6042 -0.5964 -0.0155 -0.2048
   115. (0.00001) RY*( 9) C   7           s(  0.22%)p 2.65(  0.57%)d99.99( 99.21%)
   116. (0.00085) RY*( 1) O   8           s(  8.23%)p10.27( 84.44%)d 0.89(  7.33%)
                                           -0.0000  0.0022  0.2868 -0.0014 -0.7857
                                           -0.0051 -0.4763 -0.0002  0.0138 -0.1630
                                           -0.0332 -0.0036  0.2117 -0.0285
   117. (0.00039) RY*( 2) O   8           s(  0.11%)p99.99( 93.72%)d54.51(  6.17%)
                                           -0.0000  0.0004  0.0336  0.0006 -0.0772
                                            0.0004  0.1221  0.0001 -0.9572 -0.0276
                                            0.1227 -0.2076 -0.0073 -0.0524
   118. (0.00011) RY*( 3) O   8           s( 81.99%)p 0.08(  6.80%)d 0.14( 11.21%)
                                            0.0000  0.0019  0.9055 -0.0115  0.1526
                                            0.0012  0.2065 -0.0005  0.0443  0.3138
                                            0.0285 -0.0418  0.0584  0.0874
   119. (0.00006) RY*( 4) O   8           s(  0.76%)p99.99( 98.42%)d 1.08(  0.82%)
   120. (0.00001) RY*( 5) O   8           s(  6.68%)p 0.94(  6.29%)d13.04( 87.03%)
   121. (0.00000) RY*( 6) O   8           s(  0.04%)p47.75(  1.74%)d99.99( 98.22%)
   122. (0.00000) RY*( 7) O   8           s(  0.21%)p20.16(  4.31%)d99.99( 95.48%)
   123. (0.00000) RY*( 8) O   8           s(  1.55%)p 2.52(  3.91%)d61.06( 94.54%)
   124. (0.00000) RY*( 9) O   8           s(  0.47%)p 1.37(  0.64%)d99.99( 98.89%)
   125. (0.00758) RY*( 1) C   9           s(  8.44%)p10.80( 91.15%)d 0.05(  0.41%)
                                           -0.0000  0.0738  0.2810  0.0398 -0.9053
                                           -0.0019  0.2872 -0.0077  0.0886 -0.0616
                                           -0.0110 -0.0051 -0.0109 -0.0004
   126. (0.00341) RY*( 2) C   9           s(  1.25%)p45.40( 56.72%)d33.65( 42.03%)
                                           -0.0000  0.0088  0.1114  0.0213 -0.2268
                                            0.0111 -0.7158  0.0091  0.0525  0.5328
                                            0.0454 -0.0388  0.3640  0.0209
   127. (0.00183) RY*( 3) C   9           s( 44.18%)p 0.68( 29.93%)d 0.59( 25.89%)
                                           -0.0000 -0.0057  0.6646  0.0239  0.1926
                                           -0.0258 -0.2438  0.0149  0.4487 -0.2100
                                           -0.2502  0.2368 -0.2732  0.1468
   128. (0.00144) RY*( 4) C   9           s( 38.46%)p 0.84( 32.41%)d 0.76( 29.13%)
                                           -0.0000 -0.0066  0.6201  0.0194  0.2676
                                            0.0070  0.4224 -0.0176 -0.2708  0.4235
                                            0.2297 -0.1536  0.1835 -0.0433
   129. (0.00088) RY*( 5) C   9           s(  6.48%)p 7.87( 50.99%)d 6.56( 42.53%)
                                            0.0000 -0.0039  0.2546  0.0017 -0.0745
                                           -0.0069 -0.4024 -0.0364 -0.5840 -0.4779
                                            0.3579 -0.1417 -0.1834 -0.1229
   130. (0.00023) RY*( 6) C   9           s(  0.89%)p 1.45(  1.29%)d99.99( 97.81%)
                                            0.0000 -0.0095  0.0939 -0.0134  0.0274
                                           -0.0004 -0.0315  0.0137 -0.1041 -0.1497
                                           -0.6882 -0.6371  0.1906 -0.1998
   131. (0.00014) RY*( 7) C   9           s(  0.52%)p10.85(  5.68%)d99.99( 93.79%)
                                            0.0000 -0.0171  0.0704 -0.0378  0.0776
                                            0.0062  0.0574 -0.0041  0.2146 -0.4769
                                            0.1902  0.1459  0.8051 -0.0694
   132. (0.00008) RY*( 8) C   9           s(  0.11%)p99.99( 31.89%)d99.99( 68.00%)
   133. (0.00002) RY*( 9) C   9           s(  0.14%)p 0.48(  0.07%)d99.99( 99.79%)
   134. (0.00205) RY*( 1) O  10           s(  0.38%)p99.99( 97.96%)d 4.34(  1.66%)
                                           -0.0000 -0.0034  0.0617  0.0017  0.2712
                                            0.0154  0.9368  0.0026  0.1680 -0.1053
                                           -0.0125  0.0223 -0.0695  0.0020
   135. (0.00029) RY*( 2) O  10           s( 71.78%)p 0.38( 27.14%)d 0.01(  1.07%)
                                           -0.0000  0.0051  0.8472 -0.0187  0.1487
                                            0.0067 -0.0147  0.0120 -0.4986 -0.0731
                                            0.0360 -0.0043  0.0308 -0.0559
   136. (0.00010) RY*( 3) O  10           s( 22.38%)p 3.35( 74.88%)d 0.12(  2.73%)
                                           -0.0000  0.0022  0.4731 -0.0080  0.0704
                                            0.0069 -0.2016 -0.0154  0.8384 -0.0585
                                           -0.1066 -0.0028  0.1119  0.0040
   137. (0.00005) RY*( 4) O  10           s(  1.76%)p46.92( 82.40%)d 9.02( 15.84%)
   138. (0.00000) RY*( 5) O  10           s(  1.42%)p 2.00(  2.85%)d67.23( 95.73%)
   139. (0.00000) RY*( 6) O  10           s(  0.07%)p20.42(  1.45%)d99.99( 98.48%)
   140. (0.00000) RY*( 7) O  10           s(  0.01%)p23.22(  0.24%)d99.99( 99.75%)
   141. (0.00001) RY*( 8) O  10           s(  1.98%)p 6.69( 13.22%)d42.88( 84.80%)
   142. (0.00000) RY*( 9) O  10           s(  0.17%)p 1.43(  0.25%)d99.99( 99.58%)
   143. (0.00322) RY*( 1) C  11           s(  2.03%)p43.37( 88.15%)d 4.83(  9.82%)
                                           -0.0000 -0.0305  0.1393 -0.0245  0.9096
                                            0.0009 -0.1111  0.0020 -0.2027 -0.1462
                                            0.0568 -0.0885 -0.2462  0.0719
   144. (0.00248) RY*( 2) C  11           s( 26.83%)p 2.24( 60.08%)d 0.49( 13.08%)
                                           -0.0000  0.0209  0.5176 -0.0111 -0.1506
                                           -0.0156 -0.7491  0.0197 -0.1277  0.1902
                                            0.1704  0.1254 -0.0056 -0.2232
   145. (0.00119) RY*( 3) C  11           s( 20.70%)p 1.77( 36.66%)d 2.06( 42.64%)
                                            0.0000 -0.0279  0.4542  0.0033  0.1037
                                           -0.0149  0.4734  0.0235 -0.3618  0.0285
                                           -0.0676  0.2940  0.5099 -0.2730
   146. (0.00067) RY*( 4) C  11           s(  8.49%)p 2.30( 19.51%)d 8.48( 72.00%)
                                            0.0000 -0.0086  0.2913 -0.0048 -0.1866
                                            0.0128  0.3983  0.0170  0.0332 -0.0822
                                            0.3829  0.0392 -0.6925 -0.2926
   147. (0.00063) RY*( 5) C  11           s(  0.03%)p99.99( 72.14%)d99.99( 27.83%)
                                            0.0000 -0.0000  0.0175  0.0092  0.2759
                                            0.0043 -0.0076  0.0147  0.8031  0.0138
                                            0.0615  0.0933  0.2050 -0.4728
   148. (0.00053) RY*( 6) C  11           s( 37.22%)p 0.27(  9.96%)d 1.42( 52.81%)
                                           -0.0000 -0.0032  0.6101 -0.0127 -0.1084
                                           -0.0188  0.0741  0.0134  0.2858 -0.2769
                                           -0.3362 -0.4925  0.0312  0.3081
   149. (0.00018) RY*( 7) C  11           s(  0.04%)p72.09(  2.61%)d99.99( 97.35%)
                                            0.0000  0.0189 -0.0025  0.0315 -0.0819
                                            0.0301 -0.1166 -0.0201  0.0594 -0.7775
                                            0.3883  0.3595  0.1849  0.2341
   150. (0.00008) RY*( 8) C  11           s(  0.05%)p19.10(  0.99%)d99.99( 98.96%)
   151. (0.00003) RY*( 9) C  11           s(  4.65%)p 2.20( 10.24%)d18.32( 85.12%)
   152. (0.00110) RY*( 1) O  12           s(  3.05%)p30.56( 93.19%)d 1.23(  3.76%)
                                           -0.0000  0.0030  0.1746 -0.0089 -0.6959
                                            0.0046  0.1169 -0.0104 -0.6586  0.0453
                                            0.0452  0.1000  0.0989 -0.1172
   153. (0.00094) RY*( 2) O  12           s( 16.13%)p 4.84( 77.99%)d 0.36(  5.88%)
                                           -0.0000  0.0062  0.4016  0.0049  0.4063
                                            0.0083 -0.6555 -0.0038 -0.4302  0.0412
                                            0.0985  0.0460 -0.1817 -0.1107
   154. (0.00008) RY*( 3) O  12           s( 58.20%)p 0.60( 34.99%)d 0.12(  6.80%)
   155. (0.00003) RY*( 4) O  12           s( 18.00%)p 3.28( 59.00%)d 1.28( 22.99%)
   156. (0.00001) RY*( 5) O  12           s(  1.90%)p 2.77(  5.24%)d48.97( 92.86%)
   157. (0.00000) RY*( 6) O  12           s(  1.78%)p 2.48(  4.41%)d52.70( 93.81%)
   158. (0.00000) RY*( 7) O  12           s(  0.84%)p 6.79(  5.73%)d99.99( 93.43%)
   159. (0.00000) RY*( 8) O  12           s(  0.01%)p 1.00( 12.49%)d 7.01( 87.50%)
   160. (0.00000) RY*( 9) O  12           s(  0.08%)p89.27(  7.22%)d99.99( 92.70%)
   161. (0.00254) RY*( 1) C  13           s(  0.26%)p99.99( 92.97%)d25.54(  6.77%)
                                           -0.0000  0.0254  0.0448  0.0269  0.3459
                                           -0.0213 -0.8905  0.0043 -0.1258 -0.0795
                                           -0.1079 -0.0133 -0.2204 -0.0307
   162. (0.00185) RY*( 2) C  13           s( 13.78%)p 6.20( 85.45%)d 0.06(  0.77%)
                                            0.0000  0.0017  0.3713  0.0159 -0.8358
                                            0.0147 -0.3503 -0.0028  0.1809 -0.0217
                                            0.0209 -0.0264  0.0713  0.0312
   163. (0.00093) RY*( 3) C  13           s( 39.25%)p 1.25( 49.17%)d 0.29( 11.57%)
                                            0.0000 -0.0120  0.6264 -0.0045  0.0534
                                            0.0092  0.1730  0.0168 -0.6772 -0.0011
                                           -0.2975 -0.0472  0.0651 -0.1441
   164. (0.00053) RY*( 4) C  13           s( 40.13%)p 1.39( 55.81%)d 0.10(  4.06%)
                                            0.0000 -0.0037  0.6335 -0.0040  0.3959
                                            0.0067  0.0592 -0.0099  0.6306  0.1843
                                            0.0245 -0.0265  0.0726 -0.0024
   165. (0.00015) RY*( 5) C  13           s(  4.24%)p 1.79(  7.59%)d20.77( 88.16%)
                                            0.0000 -0.0012  0.2060 -0.0005  0.0529
                                            0.0022 -0.0237  0.0216 -0.2685  0.0801
                                            0.8595  0.2554 -0.1242  0.2364
   166. (0.00008) RY*( 6) C  13           s(  1.33%)p 1.82(  2.41%)d72.61( 96.26%)
   167. (0.00003) RY*( 7) C  13           s(  0.79%)p 7.32(  5.81%)d99.99( 93.39%)
   168. (0.00001) RY*( 8) C  13           s(  0.01%)p 1.00(  0.47%)d99.99( 99.52%)
   169. (0.00001) RY*( 9) C  13           s(  0.31%)p 1.45(  0.44%)d99.99( 99.25%)
   170. (0.00250) RY*( 1) C  14           s(  2.36%)p39.45( 92.99%)d 1.98(  4.66%)
                                           -0.0000 -0.0122  0.1530 -0.0221 -0.6175
                                            0.0033  0.7015 -0.0053 -0.2365 -0.0089
                                           -0.0202  0.0553 -0.2073  0.0060
   171. (0.00215) RY*( 2) C  14           s(  3.12%)p29.38( 91.55%)d 1.71(  5.33%)
                                           -0.0000 -0.0164  0.1758  0.0103  0.7265
                                           -0.0084  0.6218 -0.0013 -0.0303 -0.2025
                                            0.0327 -0.0268  0.1020 -0.0119
   172. (0.00127) RY*( 3) C  14           s( 92.89%)p 0.06(  5.33%)d 0.02(  1.78%)
                                            0.0000  0.0008  0.9638 -0.0087 -0.0350
                                           -0.0111 -0.2257  0.0025 -0.0310  0.0653
                                           -0.0170  0.0495  0.0993 -0.0305
   173. (0.00037) RY*( 4) C  14           s(  0.14%)p99.99( 40.31%)d99.99( 59.54%)
                                           -0.0000 -0.0009  0.0379 -0.0007 -0.0699
                                            0.0023  0.1001  0.0027  0.6231 -0.1505
                                           -0.7510  0.0501 -0.0446 -0.0653
   174. (0.00016) RY*( 5) C  14           s(  1.11%)p32.58( 36.17%)d56.50( 62.72%)
                                           -0.0000 -0.0027  0.1053 -0.0034 -0.0677
                                            0.0029  0.0715 -0.0129  0.5931 -0.0407
                                            0.5087 -0.5033 -0.3368 -0.0107
   175. (0.00012) RY*( 6) C  14           s(  0.21%)p79.09( 16.24%)d99.99( 83.56%)
                                           -0.0000  0.0026  0.0452 -0.0026  0.1333
                                            0.0186 -0.2218  0.0056 -0.3083 -0.4994
                                           -0.1375 -0.0071 -0.7341 -0.1685
   176. (0.00008) RY*( 7) C  14           s(  0.01%)p99.99(  6.95%)d99.99( 93.03%)
   177. (0.00004) RY*( 8) C  14           s(  0.00%)p 1.00(  9.53%)d 9.49( 90.46%)
   178. (0.00001) RY*( 9) C  14           s(  0.23%)p 4.46(  1.01%)d99.99( 98.77%)
   179. (0.00060) RY*( 1) H  15           s( 97.78%)p 0.02(  2.22%)
                                            0.0045  0.9888  0.0978  0.0852 -0.0734
   180. (0.00010) RY*( 2) H  15           s(  0.40%)p99.99( 99.60%)
   181. (0.00007) RY*( 3) H  15           s(  0.14%)p99.99( 99.86%)
   182. (0.00002) RY*( 4) H  15           s(  1.77%)p55.54( 98.23%)
   183. (0.00084) RY*( 1) H  16           s( 98.44%)p 0.02(  1.56%)
                                            0.0040  0.9922 -0.1029  0.0709 -0.0019
   184. (0.00006) RY*( 2) H  16           s(  0.08%)p99.99( 99.92%)
   185. (0.00006) RY*( 3) H  16           s(  0.02%)p99.99( 99.98%)
   186. (0.00002) RY*( 4) H  16           s(  1.55%)p63.66( 98.45%)
   187. (0.00060) RY*( 1) H  17           s( 97.64%)p 0.02(  2.36%)
                                            0.0048  0.9881  0.0753  0.1164  0.0663
   188. (0.00010) RY*( 2) H  17           s(  0.39%)p99.99( 99.61%)
                                            0.0015  0.0623 -0.9930  0.0769  0.0641
   189. (0.00009) RY*( 3) H  17           s(  0.06%)p99.99( 99.94%)
   190. (0.00002) RY*( 4) H  17           s(  2.00%)p49.05( 98.00%)
   191. (0.00137) RY*( 1) H  18           s( 99.34%)p 0.01(  0.66%)
                                            0.0058  0.9967  0.0728  0.0206  0.0299
   192. (0.00009) RY*( 2) H  18           s(  0.63%)p99.99( 99.37%)
   193. (0.00006) RY*( 3) H  18           s(  0.01%)p99.99( 99.99%)
   194. (0.00001) RY*( 4) H  18           s(  0.12%)p99.99( 99.88%)
   195. (0.00068) RY*( 1) H  19           s( 99.85%)p 0.00(  0.15%)
                                            0.0044  0.9993 -0.0379  0.0048 -0.0020
   196. (0.00008) RY*( 2) H  19           s(  0.01%)p99.99( 99.99%)
   197. (0.00004) RY*( 3) H  19           s(  0.15%)p99.99( 99.85%)
   198. (0.00002) RY*( 4) H  19           s(  0.08%)p99.99( 99.92%)
   199. (0.00114) RY*( 1) H  20           s( 99.26%)p 0.01(  0.74%)
                                            0.0044  0.9963  0.0720 -0.0411 -0.0234
   200. (0.00008) RY*( 2) H  20           s(  0.05%)p99.99( 99.95%)
   201. (0.00004) RY*( 3) H  20           s(  0.34%)p99.99( 99.66%)
   202. (0.00002) RY*( 4) H  20           s(  0.45%)p99.99( 99.55%)
   203. (0.00141) RY*( 1) H  21           s( 99.72%)p 0.00(  0.28%)
                                            0.0071  0.9986 -0.0170 -0.0286 -0.0407
   204. (0.00010) RY*( 2) H  21           s(  0.02%)p99.99( 99.98%)
   205. (0.00008) RY*( 3) H  21           s(  0.01%)p 1.00( 99.99%)
   206. (0.00002) RY*( 4) H  21           s(  0.34%)p99.99( 99.66%)
   207. (0.00218) RY*( 1) H  22           s( 92.96%)p 0.08(  7.04%)
                                            0.0368  0.9634  0.2500 -0.0761 -0.0466
   208. (0.00050) RY*( 2) H  22           s(  0.04%)p99.99( 99.96%)
                                           -0.0028  0.0210 -0.0396 -0.4204  0.9062
   209. (0.00045) RY*( 3) H  22           s(  0.46%)p99.99( 99.54%)
                                            0.0087  0.0671  0.0925  0.9002  0.4201
   210. (0.00002) RY*( 4) H  22           s(  7.12%)p13.05( 92.88%)
   211. (0.00122) RY*( 1) H  23           s( 99.64%)p 0.00(  0.36%)
                                            0.0086  0.9982 -0.0293  0.0431  0.0295
   212. (0.00015) RY*( 2) H  23           s(  0.29%)p99.99( 99.71%)
                                            0.0004  0.0537  0.6891 -0.7178 -0.0836
   213. (0.00004) RY*( 3) H  23           s(  0.08%)p99.99( 99.92%)
   214. (0.00002) RY*( 4) H  23           s(  0.11%)p99.99( 99.89%)
   215. (0.00083) RY*( 1) H  24           s(  7.32%)p12.67( 92.68%)
                                            0.0041  0.2705 -0.6816  0.3193 -0.6002
   216. (0.00062) RY*( 2) H  24           s( 43.01%)p 1.33( 56.99%)
                                            0.0123  0.6557  0.6437  0.2587 -0.2978
   217. (0.00038) RY*( 3) H  24           s( 44.98%)p 1.22( 55.02%)
                                            0.0109  0.6706 -0.3472 -0.0885  0.6495
   218. (0.00001) RY*( 4) H  24           s(  5.13%)p18.48( 94.87%)
   219. (0.00095) RY*( 1) H  25           s( 99.42%)p 0.01(  0.58%)
                                            0.0029  0.9971 -0.0667  0.0354 -0.0096
   220. (0.00004) RY*( 2) H  25           s(  0.45%)p99.99( 99.55%)
   221. (0.00004) RY*( 3) H  25           s(  0.22%)p99.99( 99.78%)
   222. (0.00004) RY*( 4) H  25           s(  0.01%)p 1.00( 99.99%)
   223. (0.01275) BD*( 1) C   1 - C   2  
                ( 51.78%)   0.7196* C   1 s( 28.53%)p 2.50( 71.42%)d 0.00(  0.05%)
                                           -0.0005 -0.5341 -0.0080 -0.2761  0.0064
                                            0.7832  0.0146 -0.1559 -0.0014  0.0130
                                           -0.0032  0.0070  0.0141  0.0097
                ( 48.22%)  -0.6944* C   2 s( 33.32%)p 2.00( 66.65%)d 0.00(  0.03%)
                                            0.0003 -0.5772  0.0045  0.2391  0.0237
                                           -0.7658  0.0301  0.1461 -0.0018  0.0080
                                           -0.0020  0.0052  0.0126  0.0092
   224. (0.00343) BD*( 1) C   1 - H  15  
                ( 38.20%)   0.6180* C   1 s( 23.44%)p 3.26( 76.52%)d 0.00(  0.04%)
                                            0.0001 -0.4841  0.0050 -0.3609  0.0198
                                           -0.3111 -0.0143  0.7332  0.0041 -0.0054
                                            0.0152  0.0067 -0.0028 -0.0093
                ( 61.80%)  -0.7861* H  15 s( 99.91%)p 0.00(  0.09%)
                                           -0.9995  0.0008  0.0071  0.0132 -0.0260
   225. (0.00195) BD*( 1) C   1 - H  16  
                ( 36.56%)   0.6047* C   1 s( 24.91%)p 3.01( 75.06%)d 0.00(  0.03%)
                                           -0.0000  0.4991  0.0052 -0.8616  0.0117
                                            0.0188  0.0138 -0.0867 -0.0014  0.0018
                                            0.0021  0.0007  0.0155 -0.0085
                ( 63.44%)  -0.7965* H  16 s( 99.91%)p 0.00(  0.09%)
                                            0.9996 -0.0009  0.0298 -0.0001  0.0030
   226. (0.00372) BD*( 1) C   1 - H  17  
                ( 38.37%)   0.6194* C   1 s( 23.08%)p 3.33( 76.88%)d 0.00(  0.04%)
                                            0.0001 -0.4804  0.0049 -0.2239  0.0206
                                           -0.5366 -0.0143 -0.6558  0.0043 -0.0071
                                           -0.0099 -0.0134  0.0024 -0.0083
                ( 61.63%)  -0.7851* H  17 s( 99.91%)p 0.00(  0.09%)
                                           -0.9996  0.0009  0.0015  0.0207  0.0210
   227. (0.00940) BD*( 1) C   2 - N   3  
                ( 59.54%)   0.7716* C   2 s( 32.12%)p 2.11( 67.76%)d 0.00(  0.12%)
                                           -0.0000  0.5665  0.0175 -0.5568 -0.0560
                                           -0.6036 -0.0075 -0.0044  0.0036  0.0293
                                           -0.0025 -0.0022 -0.0032 -0.0177
                ( 40.46%)  -0.6361* N   3 s( 41.44%)p 1.41( 58.49%)d 0.00(  0.07%)
                                            0.0001  0.6435  0.0167  0.4974 -0.0022
                                            0.5267 -0.0211 -0.2440  0.0062  0.0202
                                           -0.0102 -0.0037  0.0089 -0.0109
   228. (0.05645) BD*( 2) C   2 - N   3  
                ( 53.82%)   0.7336* C   2 s(  0.57%)p99.99( 99.28%)d 0.27(  0.15%)
                                            0.0007  0.0750  0.0064 -0.0541 -0.0149
                                            0.1145 -0.0078  0.9882 -0.0053 -0.0015
                                           -0.0189 -0.0322  0.0060  0.0096
                ( 46.18%)  -0.6795* N   3 s(  0.01%)p 1.00( 99.83%)d 0.00(  0.16%)
                                            0.0013  0.0051  0.0084  0.1919  0.0013
                                            0.2515 -0.0041  0.9477 -0.0119  0.0095
                                            0.0368  0.0101  0.0028 -0.0077
   229. (0.03075) BD*( 1) C   2 - C  14  
                ( 53.13%)   0.7289* C   2 s( 33.70%)p 1.97( 66.25%)d 0.00(  0.05%)
                                            0.0000  0.5804 -0.0093  0.7919 -0.0089
                                           -0.1859  0.0153  0.0209 -0.0032 -0.0089
                                            0.0013 -0.0010  0.0181 -0.0117
                ( 46.87%)  -0.6846* C  14 s( 32.20%)p 2.10( 67.76%)d 0.00(  0.03%)
                                           -0.0000  0.5675 -0.0050 -0.8012  0.0187
                                            0.1567  0.0056 -0.1041  0.0022 -0.0046
                                            0.0017 -0.0012  0.0139 -0.0114
   230. (0.01019) BD*( 1) N   3 - C   4  
                ( 39.69%)   0.6300* N   3 s( 29.88%)p 2.34( 70.05%)d 0.00(  0.07%)
                                            0.0005  0.5466 -0.0019  0.2132  0.0310
                                           -0.7919  0.0088  0.1640 -0.0045 -0.0211
                                            0.0037 -0.0059 -0.0074 -0.0132
                ( 60.31%)  -0.7766* C   4 s( 23.43%)p 3.26( 76.42%)d 0.01(  0.15%)
                                            0.0002  0.4838  0.0143 -0.2240 -0.0485
                                            0.8181  0.0219 -0.2048 -0.0018 -0.0147
                                            0.0042 -0.0162 -0.0283 -0.0157
   231. (0.01198) BD*( 1) C   4 - C   5  
                ( 51.96%)   0.7208* C   4 s( 28.95%)p 2.45( 70.99%)d 0.00(  0.05%)
                                            0.0003  0.5381 -0.0051  0.7106 -0.0120
                                           -0.2213 -0.0341 -0.3932 -0.0045 -0.0054
                                           -0.0162  0.0038  0.0140 -0.0032
                ( 48.04%)  -0.6931* C   5 s( 27.79%)p 2.60( 72.17%)d 0.00(  0.04%)
                                            0.0002  0.5271  0.0032 -0.7191 -0.0089
                                            0.2366 -0.0266  0.3845  0.0028 -0.0117
                                           -0.0109  0.0089  0.0084 -0.0036
   232. (0.00896) BD*( 1) C   4 - H  18  
                ( 37.79%)   0.6147* C   4 s( 23.53%)p 3.25( 76.42%)d 0.00(  0.04%)
                                            0.0002 -0.4850  0.0117 -0.0983  0.0239
                                            0.0432  0.0116 -0.8672  0.0036 -0.0012
                                           -0.0050 -0.0022 -0.0009 -0.0200
                ( 62.21%)  -0.7887* H  18 s( 99.90%)p 0.00(  0.10%)
                                           -0.9995  0.0050  0.0004 -0.0050  0.0307
   233. (0.00689) BD*( 1) C   4 - H  19  
                ( 36.56%)   0.6046* C   4 s( 23.97%)p 3.17( 76.00%)d 0.00(  0.04%)
                                            0.0002 -0.4895 -0.0068  0.6576 -0.0046
                                            0.5258 -0.0182  0.2248 -0.0148 -0.0155
                                           -0.0078 -0.0047 -0.0042  0.0058
                ( 63.44%)  -0.7965* H  19 s( 99.90%)p 0.00(  0.10%)
                                           -0.9995  0.0036 -0.0246 -0.0189 -0.0056
   234. (0.01267) BD*( 1) C   5 - C   6  
                ( 52.58%)   0.7251* C   5 s( 26.86%)p 2.72( 73.08%)d 0.00(  0.06%)
                                            0.0003  0.5182  0.0073  0.6270  0.0154
                                            0.5699 -0.0017  0.1124 -0.0017  0.0202
                                            0.0040  0.0044 -0.0002 -0.0111
                ( 47.42%)  -0.6886* C   6 s( 32.65%)p 2.06( 67.32%)d 0.00(  0.03%)
                                           -0.0001  0.5713 -0.0094 -0.5819  0.0275
                                           -0.5624  0.0034 -0.1321 -0.0027  0.0125
                                            0.0026  0.0042 -0.0006 -0.0116
   235. (0.00547) BD*( 1) C   5 - H  20  
                ( 36.35%)   0.6029* C   5 s( 24.19%)p 3.13( 75.77%)d 0.00(  0.03%)
                                           -0.0001  0.4918 -0.0003  0.2545 -0.0131
                                           -0.7825  0.0004  0.2833 -0.0164 -0.0102
                                            0.0051 -0.0089 -0.0101 -0.0056
                ( 63.65%)  -0.7978* H  20 s( 99.90%)p 0.00(  0.10%)
                                            0.9995 -0.0029 -0.0071  0.0290 -0.0085
   236. (0.00907) BD*( 1) C   5 - H  21  
                ( 36.39%)   0.6032* C   5 s( 21.10%)p 3.74( 78.86%)d 0.00(  0.04%)
                                           -0.0003  0.4593 -0.0070 -0.1535  0.0019
                                           -0.0767 -0.0232 -0.8710  0.0035 -0.0002
                                            0.0025 -0.0032 -0.0000  0.0194
                ( 63.61%)  -0.7976* H  21 s( 99.90%)p 0.00(  0.10%)
                                            0.9995 -0.0056  0.0062  0.0064  0.0297
   237. (0.01537) BD*( 1) C   6 - C   7  
                ( 49.25%)   0.7018* C   6 s( 35.26%)p 1.83( 64.68%)d 0.00(  0.06%)
                                           -0.0001 -0.5935 -0.0192 -0.7732 -0.0083
                                            0.2113  0.0213 -0.0608 -0.0028  0.0091
                                           -0.0029 -0.0002 -0.0176  0.0140
                ( 50.75%)  -0.7124* C   7 s( 41.15%)p 1.43( 58.80%)d 0.00(  0.05%)
                                            0.0001 -0.6414  0.0076  0.7517 -0.0149
                                           -0.1478  0.0265 -0.0133  0.0016  0.0080
                                            0.0003 -0.0012 -0.0160  0.0140
   238. (0.01841) BD*( 1) C   6 - C  14  
                ( 50.08%)   0.7077* C   6 s( 32.01%)p 2.12( 67.95%)d 0.00(  0.05%)
                                           -0.0001  0.5658 -0.0030 -0.2236 -0.0018
                                            0.7905 -0.0110  0.0668 -0.0025 -0.0059
                                           -0.0002  0.0031 -0.0153 -0.0131
                ( 49.92%)  -0.7065* C  14 s( 31.15%)p 2.21( 68.81%)d 0.00(  0.04%)
                                           -0.0001  0.5581 -0.0039  0.2423 -0.0087
                                           -0.7931  0.0095 -0.0171 -0.0022 -0.0109
                                            0.0008  0.0010 -0.0129 -0.0120
   239. (0.01125) BD*( 1) C   7 - O   8  
                ( 67.08%)   0.8190* C   7 s( 25.30%)p 2.94( 74.43%)d 0.01(  0.28%)
                                            0.0002 -0.5024  0.0231 -0.2698 -0.0052
                                            0.8077  0.0465  0.1300  0.0036  0.0282
                                            0.0050 -0.0132  0.0325  0.0266
                ( 32.92%)  -0.5738* O   8 s( 35.22%)p 1.84( 64.69%)d 0.00(  0.08%)
                                            0.0000 -0.5935 -0.0007  0.2976  0.0059
                                           -0.7441  0.0008 -0.0684 -0.0005  0.0066
                                            0.0012 -0.0059  0.0220  0.0155
   240. (0.16066) BD*( 2) C   7 - O   8  
                ( 75.61%)   0.8696* C   7 s(  0.12%)p99.99( 99.59%)d 2.52(  0.29%)
                                           -0.0001  0.0340 -0.0036  0.0207 -0.0047
                                           -0.1310  0.0014  0.9888 -0.0238 -0.0033
                                            0.0183 -0.0488 -0.0078 -0.0127
                ( 24.39%)  -0.4938* O   8 s(  0.00%)p 1.00( 99.89%)d 0.00(  0.10%)
                                            0.0000  0.0055  0.0012 -0.0060  0.0004
                                           -0.0982  0.0013  0.9946 -0.0058 -0.0011
                                            0.0074  0.0302  0.0031  0.0069
   241. (0.03830) BD*( 1) C   7 - C   9  
                ( 48.54%)   0.6967* C   7 s( 33.09%)p 2.02( 66.86%)d 0.00(  0.05%)
                                            0.0001 -0.5751 -0.0093 -0.6008  0.0022
                                           -0.5526  0.0221 -0.0407  0.0038 -0.0189
                                           -0.0020 -0.0007 -0.0012  0.0130
                ( 51.46%)  -0.7173* C   9 s( 34.04%)p 1.94( 65.90%)d 0.00(  0.06%)
                                           -0.0000 -0.5834 -0.0070  0.5657 -0.0219
                                            0.5768  0.0089  0.0754  0.0034 -0.0226
                                           -0.0014 -0.0017 -0.0004  0.0114
   242. (0.01432) BD*( 1) O   8 - H  22  
                ( 23.04%)   0.4800* O   8 s( 21.92%)p 3.56( 77.99%)d 0.00(  0.09%)
                                           -0.0002 -0.4682 -0.0069 -0.8823 -0.0195
                                            0.0200  0.0253 -0.0007  0.0035 -0.0176
                                           -0.0028 -0.0007 -0.0187  0.0138
                ( 76.96%)  -0.8772* H  22 s( 99.43%)p 0.01(  0.57%)
                                           -0.9970  0.0184  0.0758  0.0005  0.0001
   243. (0.00518) BD*( 1) C   9 - O  10  
                ( 65.92%)   0.8119* C   9 s( 30.08%)p 2.32( 69.68%)d 0.01(  0.24%)
                                           -0.0000  0.5470 -0.0395  0.8000  0.0677
                                           -0.2234 -0.0044 -0.0476 -0.0068 -0.0251
                                           -0.0050  0.0015  0.0336 -0.0243
                ( 34.08%)  -0.5837* O  10 s( 43.22%)p 1.31( 56.69%)d 0.00(  0.09%)
                                           -0.0000  0.6571 -0.0213 -0.7157 -0.0165
                                            0.2097  0.0060  0.1018  0.0018 -0.0129
                                           -0.0059  0.0015  0.0227 -0.0134
   244. (0.03826) BD*( 2) C   9 - O  10  
                ( 60.56%)   0.7782* C   9 s(  0.10%)p99.99( 99.63%)d 2.59(  0.27%)
                                            0.0000 -0.0316  0.0059  0.0280 -0.0066
                                           -0.1878  0.0064  0.9798 -0.0155 -0.0104
                                            0.0452 -0.0208 -0.0030 -0.0084
                ( 39.44%)  -0.6280* O  10 s(  0.03%)p99.99( 99.80%)d 4.76(  0.16%)
                                            0.0000 -0.0185  0.0009  0.0540  0.0009
                                           -0.2292 -0.0018  0.9708  0.0150  0.0092
                                           -0.0382  0.0073 -0.0002  0.0064
   245. (0.03899) BD*( 1) C   9 - C  11  
                ( 50.96%)   0.7138* C   9 s( 35.30%)p 1.83( 64.65%)d 0.00(  0.05%)
                                           -0.0001 -0.5940 -0.0130  0.1860 -0.0383
                                           -0.7623  0.0114 -0.1708  0.0027  0.0124
                                            0.0026 -0.0072  0.0132  0.0085
                ( 49.04%)  -0.7003* C  11 s( 27.27%)p 2.67( 72.68%)d 0.00(  0.05%)
                                           -0.0000 -0.5222 -0.0003 -0.2431 -0.0222
                                            0.7804 -0.0190  0.2406  0.0027  0.0091
                                           -0.0009 -0.0086  0.0179  0.0081
   246. (0.00890) BD*( 1) C  11 - O  12  
                ( 65.05%)   0.8065* C  11 s( 22.49%)p 3.44( 77.29%)d 0.01(  0.23%)
                                           -0.0001  0.4724  0.0407  0.5404  0.0270
                                            0.5946  0.0119 -0.3553 -0.0144  0.0345
                                           -0.0206 -0.0236 -0.0037 -0.0106
                ( 34.95%)  -0.5912* O  12 s( 30.78%)p 2.25( 69.14%)d 0.00(  0.08%)
                                           -0.0001  0.5547  0.0072 -0.5313  0.0020
                                           -0.5098 -0.0048  0.3862 -0.0020  0.0145
                                           -0.0208 -0.0099  0.0054 -0.0004
   247. (0.01797) BD*( 1) C  11 - C  13  
                ( 49.88%)   0.7062* C  11 s( 30.00%)p 2.33( 69.94%)d 0.00(  0.06%)
                                            0.0001  0.5477  0.0018 -0.7957  0.0042
                                            0.1765  0.0227 -0.1861 -0.0013 -0.0054
                                            0.0074  0.0017  0.0192 -0.0104
                ( 50.12%)  -0.7080* C  13 s( 32.43%)p 2.08( 67.51%)d 0.00(  0.06%)
                                            0.0001  0.5695  0.0059  0.8007  0.0002
                                           -0.1531  0.0416  0.0940  0.0024 -0.0099
                                            0.0069 -0.0008  0.0141 -0.0147
   248. (0.01581) BD*( 1) C  11 - H  23  
                ( 36.24%)   0.6020* C  11 s( 20.20%)p 3.95( 79.75%)d 0.00(  0.05%)
                                            0.0002 -0.4489  0.0211 -0.1170 -0.0156
                                           -0.0652 -0.0088 -0.8827  0.0094  0.0033
                                            0.0002  0.0027  0.0010 -0.0215
                ( 63.76%)  -0.7985* H  23 s( 99.89%)p 0.00(  0.11%)
                                           -0.9994  0.0077  0.0062  0.0022  0.0325
   249. (0.00252) BD*( 1) O  12 - H  24  
                ( 25.77%)   0.5076* O  12 s( 20.21%)p 3.94( 79.71%)d 0.00(  0.09%)
                                           -0.0002 -0.4492 -0.0173  0.0517 -0.0137
                                           -0.8146 -0.0341 -0.3598  0.0008  0.0121
                                            0.0085 -0.0227  0.0110 -0.0013
                ( 74.23%)  -0.8616* H  24 s( 99.56%)p 0.00(  0.44%)
                                           -0.9978  0.0026  0.0027  0.0614  0.0239
   250. (0.01070) BD*( 1) C  13 - C  14  
                ( 51.91%)   0.7205* C  13 s( 37.77%)p 1.65( 62.16%)d 0.00(  0.06%)
                                            0.0001  0.6145  0.0129 -0.5400 -0.0182
                                           -0.5713  0.0077 -0.0572 -0.0023  0.0190
                                            0.0027  0.0016 -0.0031 -0.0159
                ( 48.09%)  -0.6935* C  14 s( 36.58%)p 1.73( 63.37%)d 0.00(  0.05%)
                                           -0.0000  0.6047  0.0137  0.5284 -0.0029
                                            0.5847  0.0202  0.1104  0.0012  0.0174
                                            0.0035  0.0038 -0.0001 -0.0122
   251. (0.00743) BD*( 1) C  13 - H  25  
                ( 37.69%)   0.6139* C  13 s( 29.60%)p 2.38( 70.37%)d 0.00(  0.04%)
                                            0.0003 -0.5440  0.0059  0.2348 -0.0080
                                           -0.8051  0.0037 -0.0165  0.0014  0.0084
                                           -0.0001 -0.0026  0.0121  0.0119
                ( 62.31%)  -0.7894* H  25 s( 99.89%)p 0.00(  0.11%)
                                           -0.9995  0.0012 -0.0085  0.0314  0.0008


 NHO Directionality and "Bond Bending" (deviations from line of nuclear centers)

         [Thresholds for printing:  angular deviation  >  1.0 degree]
                                    hybrid p-character > 25.0%
                                    orbital occupancy  >  0.10e

                                Line of Centers        Hybrid 1              Hybrid 2
                                ---------------  -------------------   ------------------
                NBO               Theta   Phi    Theta   Phi    Dev    Theta   Phi    Dev
 ========================================================================================
     1. BD (   1) C   1 - C   2    79.3  287.9     --     --    --     100.5  109.7   1.7
     2. BD (   1) C   1 - H  15   146.6   40.8   147.4   43.6   1.7      --     --    --
     3. BD (   1) C   1 - H  16    95.3  179.8    95.9  177.8   2.1      --     --    --
     4. BD (   1) C   1 - H  17    41.7   67.8    42.0   69.8   1.3      --     --    --
     5. BD (   1) C   2 - N   3    81.6  225.1    90.1  224.9   8.4    108.6   45.6  10.2
     6. BD (   2) C   2 - N   3    81.6  225.1     7.4  122.9  83.3     18.5   52.0  80.0
     7. BD (   1) C   2 - C  14    86.8  349.4    88.7  347.7   2.6     97.3  168.3   4.2
     8. BD (   1) N   3 - C   4    77.8  286.5    79.0  287.3   1.4    103.2  108.0   1.7
     9. BD (   1) C   4 - C   5   117.1  341.2   118.1  339.9   1.5     62.9  163.9   2.4
    10. BD (   1) C   4 - H  18     7.5  324.8     6.1  323.6   1.4      --     --    --
    11. BD (   1) C   4 - H  19   104.1  219.2   104.2  217.9   1.3      --     --    --
    12. BD (   1) C   5 - C   6    82.0   43.3    82.6   41.5   1.9     99.7  225.2   2.6
    13. BD (   1) C   5 - H  20    71.9  288.4    71.9  287.2   1.2      --     --    --
    14. BD (   1) C   5 - H  21   168.7  204.6   168.2  213.4   1.8      --     --    --
    15. BD (   1) C   6 - C   7    88.6  345.9    85.5  343.4   3.9     89.1  170.7   5.3
    16. BD (   1) C   6 - C  14    87.0  106.4    85.5  106.1   1.5     91.3  286.6   1.7
    17. BD (   1) C   7 - O   8    97.1  289.6    98.5  287.8   2.2     85.1  112.2   3.4
    18. BD (   2) C   7 - O   8    97.1  289.6     7.7  277.1  89.6      5.6  266.7  88.0
    19. BD (   1) C   7 - C   9    86.2   43.8    87.4   41.5   2.5     95.6  227.1   3.8
    20. BD (   1) O   8 - H  22    89.0    4.7    90.2  357.1   7.6      --     --    --
    21. BD (   1) C   9 - O  10    95.3  343.6    93.5  345.3   2.5     82.3  163.6   2.4
    22. BD (   2) C   9 - O  10    95.3  343.6   169.3   96.7  88.9    166.5  103.4  88.5
    23. BD (   1) C   9 - C  11    77.5  106.7    77.6  101.1   5.4    106.8  289.2   4.9
    24. BD (   1) C  11 - O  12   115.8   45.7   114.0   46.9   2.1     62.5  224.2   2.1
    25. BD (   1) C  11 - C  13    99.2  168.9   102.9  165.9   4.8     83.2  352.1   3.9
    26. BD (   1) C  11 - H  23     6.2    4.5     9.9   29.2   4.9      --     --    --
    27. BD (   1) O  12 - H  24    63.4   96.0    67.1   92.6   4.9      --     --    --
    28. BD (   1) C  13 - C  14    96.1  227.3    94.3  225.3   2.7     82.1   49.0   2.5
    29. BD (   1) C  13 - H  25    87.9  105.9    89.0  105.8   1.1      --     --    --
    44. LP (   1) N   3             --     --     82.3  167.9   --       --     --    --
    45. LP*(   1) C   6             --     --      9.6  226.8   --       --     --    --
    46. LP (   1) O   8             --     --     95.4  241.5   --       --     --    --
    47. LP (   1) O  10             --     --     94.2  350.6   --       --     --    --
    48. LP (   2) O  10             --     --    102.1  255.3   --       --     --    --
    49. LP (   1) O  12             --     --    157.9  349.3   --       --     --    --
    50. LP (   2) O  12             --     --     59.1  341.6   --       --     --    --
    51. LP*(   1) C  13             --     --    173.7   17.4   --       --     --    --
    52. LP (   1) C  14             --     --    171.3   22.0   --       --     --    --
   240. BD*(   2) C   7 - O   8    97.1  289.6     7.7  277.1  89.6      5.6  266.7  88.0


 Second Order Perturbation Theory Analysis of Fock Matrix in NBO Basis

     Threshold for printing:   0.25 kcal/mol
                                                                              E(2)  E(j)-E(i) F(i,j)
         Donor NBO (i)                     Acceptor NBO (j)                 kcal/mol   a.u.    a.u. 
 ===================================================================================================

 within unit  1
   1. BD (   1) C   1 - C   2        / 71. RY*(   1) N   3                    0.81    1.63    0.046
   1. BD (   1) C   1 - C   2        /170. RY*(   1) C  14                    0.30    1.71    0.029
   1. BD (   1) C   1 - C   2        /171. RY*(   2) C  14                    0.38    1.72    0.032
   1. BD (   1) C   1 - C   2        /225. BD*(   1) C   1 - H  16            0.26    1.11    0.021
   1. BD (   1) C   1 - C   2        /227. BD*(   1) C   2 - N   3            1.38    1.23    0.052
   1. BD (   1) C   1 - C   2        /229. BD*(   1) C   2 - C  14            0.72    1.04    0.035
   1. BD (   1) C   1 - C   2        /230. BD*(   1) N   3 - C   4            2.46    1.00    0.063
   1. BD (   1) C   1 - C   2        /238. BD*(   1) C   6 - C  14            1.44    1.05    0.049
   2. BD (   1) C   1 - H  15        / 63. RY*(   2) C   2                    0.39    1.47    0.030
   2. BD (   1) C   1 - H  15        /227. BD*(   1) C   2 - N   3            0.82    1.09    0.038
   2. BD (   1) C   1 - H  15        /228. BD*(   2) C   2 - N   3            2.57    0.51    0.047
   3. BD (   1) C   1 - H  16        /223. BD*(   1) C   1 - C   2            0.29    0.89    0.020
   3. BD (   1) C   1 - H  16        /227. BD*(   1) C   2 - N   3            0.45    1.08    0.028
   3. BD (   1) C   1 - H  16        /229. BD*(   1) C   2 - C  14            2.65    0.89    0.062
   4. BD (   1) C   1 - H  17        / 64. RY*(   3) C   2                    0.43    1.50    0.032
   4. BD (   1) C   1 - H  17        /227. BD*(   1) C   2 - N   3            0.93    1.09    0.040
   4. BD (   1) C   1 - H  17        /228. BD*(   2) C   2 - N   3            1.89    0.51    0.040
   5. BD (   1) C   2 - N   3        / 80. RY*(   1) C   4                    0.39    1.83    0.034
   5. BD (   1) C   2 - N   3        / 81. RY*(   2) C   4                    0.36    1.61    0.030
   5. BD (   1) C   2 - N   3        /223. BD*(   1) C   1 - C   2            1.19    1.30    0.050
   5. BD (   1) C   2 - N   3        /226. BD*(   1) C   1 - H  17            0.27    1.33    0.024
   5. BD (   1) C   2 - N   3        /229. BD*(   1) C   2 - C  14            0.92    1.30    0.044
   5. BD (   1) C   2 - N   3        /230. BD*(   1) N   3 - C   4            0.66    1.25    0.036
   5. BD (   1) C   2 - N   3        /250. BD*(   1) C  13 - C  14            0.78    1.46    0.043
   6. BD (   2) C   2 - N   3        / 52. LP (   1) C  14                   11.55    0.17    0.073
   6. BD (   2) C   2 - N   3        / 55. RY*(   3) C   1                    0.40    1.22    0.029
   6. BD (   2) C   2 - N   3        /173. RY*(   4) C  14                    0.40    1.72    0.034
   6. BD (   2) C   2 - N   3        /224. BD*(   1) C   1 - H  15            1.10    0.79    0.039
   6. BD (   2) C   2 - N   3        /226. BD*(   1) C   1 - H  17            1.12    0.78    0.039
   6. BD (   2) C   2 - N   3        /231. BD*(   1) C   4 - C   5            0.30    0.71    0.019
   6. BD (   2) C   2 - N   3        /232. BD*(   1) C   4 - H  18            1.44    0.78    0.044
   6. BD (   2) C   2 - N   3        /233. BD*(   1) C   4 - H  19            0.53    0.80    0.027
   7. BD (   1) C   2 - C  14        / 53. RY*(   1) C   1                    0.42    1.42    0.031
   7. BD (   1) C   2 - C  14        / 71. RY*(   1) N   3                    0.59    1.68    0.040
   7. BD (   1) C   2 - C  14        / 73. RY*(   3) N   3                    0.33    1.92    0.032
   7. BD (   1) C   2 - C  14        / 98. RY*(   1) C   6                    0.40    1.75    0.033
   7. BD (   1) C   2 - C  14        /161. RY*(   1) C  13                    0.58    1.77    0.041
   7. BD (   1) C   2 - C  14        /223. BD*(   1) C   1 - C   2            0.61    1.10    0.033
   7. BD (   1) C   2 - C  14        /225. BD*(   1) C   1 - H  16            0.39    1.16    0.027
   7. BD (   1) C   2 - C  14        /227. BD*(   1) C   2 - N   3            0.97    1.28    0.045
   7. BD (   1) C   2 - C  14        /237. BD*(   1) C   6 - C   7            1.40    1.24    0.053
   7. BD (   1) C   2 - C  14        /238. BD*(   1) C   6 - C  14            1.18    1.10    0.046
   7. BD (   1) C   2 - C  14        /247. BD*(   1) C  11 - C  13            1.46    1.06    0.050
   7. BD (   1) C   2 - C  14        /250. BD*(   1) C  13 - C  14            2.30    1.26    0.068
   8. BD (   1) N   3 - C   4        / 62. RY*(   1) C   2                    0.33    1.54    0.029
   8. BD (   1) N   3 - C   4        / 63. RY*(   2) C   2                    1.12    1.70    0.055
   8. BD (   1) N   3 - C   4        /223. BD*(   1) C   1 - C   2            2.64    1.13    0.069
   8. BD (   1) N   3 - C   4        /227. BD*(   1) C   2 - N   3            0.53    1.32    0.034
   8. BD (   1) N   3 - C   4        /228. BD*(   2) C   2 - N   3            0.26    0.75    0.018
   8. BD (   1) N   3 - C   4        /235. BD*(   1) C   5 - H  20            0.67    1.16    0.035
   9. BD (   1) C   4 - C   5        / 45. LP*(   1) C   6                    1.10    0.47    0.036
   9. BD (   1) C   4 - C   5        / 99. RY*(   2) C   6                    0.35    1.67    0.031
   9. BD (   1) C   4 - C   5        /233. BD*(   1) C   4 - H  19            0.35    1.09    0.025
   9. BD (   1) C   4 - C   5        /234. BD*(   1) C   5 - C   6            0.62    1.01    0.032
   9. BD (   1) C   4 - C   5        /235. BD*(   1) C   5 - H  20            0.37    1.07    0.025
   9. BD (   1) C   4 - C   5        /236. BD*(   1) C   5 - H  21            0.40    1.04    0.026
   9. BD (   1) C   4 - C   5        /237. BD*(   1) C   6 - C   7            1.63    1.18    0.055
  10. BD (   1) C   4 - H  18        / 72. RY*(   2) N   3                    0.47    1.64    0.035
  10. BD (   1) C   4 - H  18        / 89. RY*(   1) C   5                    0.35    1.30    0.027
  10. BD (   1) C   4 - H  18        /227. BD*(   1) C   2 - N   3            0.58    1.10    0.032
  10. BD (   1) C   4 - H  18        /228. BD*(   2) C   2 - N   3            2.08    0.53    0.043
  10. BD (   1) C   4 - H  18        /236. BD*(   1) C   5 - H  21            1.54    0.92    0.048
  11. BD (   1) C   4 - H  19        / 71. RY*(   1) N   3                    0.36    1.49    0.029
  11. BD (   1) C   4 - H  19        / 91. RY*(   3) C   5                    0.27    1.40    0.025
  11. BD (   1) C   4 - H  19        /227. BD*(   1) C   2 - N   3            1.33    1.09    0.048
  11. BD (   1) C   4 - H  19        /228. BD*(   2) C   2 - N   3            0.97    0.52    0.029
  11. BD (   1) C   4 - H  19        /234. BD*(   1) C   5 - C   6            1.83    0.88    0.051
  12. BD (   1) C   5 - C   6        / 80. RY*(   1) C   4                    0.51    1.61    0.037
  12. BD (   1) C   5 - C   6        /107. RY*(   1) C   7                    0.81    1.43    0.043
  12. BD (   1) C   5 - C   6        /170. RY*(   1) C  14                    0.27    1.74    0.028
  12. BD (   1) C   5 - C   6        /171. RY*(   2) C  14                    0.31    1.76    0.030
  12. BD (   1) C   5 - C   6        /231. BD*(   1) C   4 - C   5            0.44    1.04    0.027
  12. BD (   1) C   5 - C   6        /233. BD*(   1) C   4 - H  19            0.74    1.13    0.037
  12. BD (   1) C   5 - C   6        /235. BD*(   1) C   5 - H  20            0.27    1.11    0.022
  12. BD (   1) C   5 - C   6        /236. BD*(   1) C   5 - H  21            0.27    1.09    0.022
  12. BD (   1) C   5 - C   6        /237. BD*(   1) C   6 - C   7            1.94    1.22    0.061
  12. BD (   1) C   5 - C   6        /238. BD*(   1) C   6 - C  14            1.23    1.09    0.046
  12. BD (   1) C   5 - C   6        /241. BD*(   1) C   7 - C   9            1.96    1.06    0.058
  12. BD (   1) C   5 - C   6        /250. BD*(   1) C  13 - C  14            1.41    1.24    0.053
  13. BD (   1) C   5 - H  20        / 45. LP*(   1) C   6                    0.94    0.36    0.029
  13. BD (   1) C   5 - H  20        / 82. RY*(   3) C   4                    0.29    1.54    0.027
  13. BD (   1) C   5 - H  20        /230. BD*(   1) N   3 - C   4            1.90    0.88    0.052
  13. BD (   1) C   5 - H  20        /231. BD*(   1) C   4 - C   5            0.31    0.88    0.021
  13. BD (   1) C   5 - H  20        /238. BD*(   1) C   6 - C  14            2.08    0.93    0.056
  14. BD (   1) C   5 - H  21        / 45. LP*(   1) C   6                    5.31    0.35    0.066
  14. BD (   1) C   5 - H  21        / 81. RY*(   2) C   4                    0.28    1.22    0.024
  14. BD (   1) C   5 - H  21        /100. RY*(   3) C   6                    0.47    1.28    0.031
  14. BD (   1) C   5 - H  21        /232. BD*(   1) C   4 - H  18            1.50    0.94    0.048
  14. BD (   1) C   5 - H  21        /237. BD*(   1) C   6 - C   7            0.38    1.05    0.026
  15. BD (   1) C   6 - C   7        / 89. RY*(   1) C   5                    0.41    1.60    0.033
  15. BD (   1) C   6 - C   7        /171. RY*(   2) C  14                    0.54    1.89    0.040
  15. BD (   1) C   6 - C   7        /229. BD*(   1) C   2 - C  14            0.94    1.21    0.043
  15. BD (   1) C   6 - C   7        /231. BD*(   1) C   4 - C   5            0.37    1.17    0.026
  15. BD (   1) C   6 - C   7        /234. BD*(   1) C   5 - C   6            1.80    1.19    0.058
  15. BD (   1) C   6 - C   7        /238. BD*(   1) C   6 - C  14            1.77    1.22    0.059
  15. BD (   1) C   6 - C   7        /239. BD*(   1) C   7 - O   8            0.75    1.11    0.036
  15. BD (   1) C   6 - C   7        /241. BD*(   1) C   7 - C   9            1.53    1.19    0.055
  15. BD (   1) C   6 - C   7        /242. BD*(   1) O   8 - H  22            0.84    1.17    0.040
  15. BD (   1) C   6 - C   7        /243. BD*(   1) C   9 - O  10            0.72    1.34    0.039
  16. BD (   1) C   6 - C  14        / 62. RY*(   1) C   2                    0.51    1.52    0.035
  16. BD (   1) C   6 - C  14        / 89. RY*(   1) C   5                    0.52    1.51    0.036
  16. BD (   1) C   6 - C  14        /107. RY*(   1) C   7                    0.62    1.47    0.039
  16. BD (   1) C   6 - C  14        /161. RY*(   1) C  13                    0.37    1.79    0.033
  16. BD (   1) C   6 - C  14        /162. RY*(   2) C  13                    0.26    1.32    0.024
  16. BD (   1) C   6 - C  14        /223. BD*(   1) C   1 - C   2            1.03    1.12    0.043
  16. BD (   1) C   6 - C  14        /229. BD*(   1) C   2 - C  14            1.09    1.12    0.044
  16. BD (   1) C   6 - C  14        /234. BD*(   1) C   5 - C   6            1.12    1.09    0.044
  16. BD (   1) C   6 - C  14        /235. BD*(   1) C   5 - H  20            0.51    1.15    0.031
  16. BD (   1) C   6 - C  14        /237. BD*(   1) C   6 - C   7            1.66    1.26    0.058
  16. BD (   1) C   6 - C  14        /239. BD*(   1) C   7 - O   8            2.50    1.02    0.064
  16. BD (   1) C   6 - C  14        /250. BD*(   1) C  13 - C  14            2.05    1.28    0.065
  16. BD (   1) C   6 - C  14        /251. BD*(   1) C  13 - H  25            1.40    1.13    0.050
  17. BD (   1) C   7 - O   8        / 98. RY*(   1) C   6                    0.31    2.05    0.032
  17. BD (   1) C   7 - O   8        /237. BD*(   1) C   6 - C   7            1.13    1.54    0.053
  17. BD (   1) C   7 - O   8        /238. BD*(   1) C   6 - C  14            1.16    1.41    0.051
  17. BD (   1) C   7 - O   8        /241. BD*(   1) C   7 - C   9            0.28    1.38    0.025
  17. BD (   1) C   7 - O   8        /245. BD*(   1) C   9 - C  11            0.78    1.32    0.041
  18. BD (   2) C   7 - O   8        / 45. LP*(   1) C   6                    5.91    0.28    0.063
  18. BD (   2) C   7 - O   8        /208. RY*(   2) H  22                    0.51    2.03    0.041
  18. BD (   2) C   7 - O   8        /244. BD*(   2) C   9 - O  10            2.94    0.40    0.043
  19. BD (   1) C   7 - C   9        / 98. RY*(   1) C   6                    0.86    1.79    0.050
  19. BD (   1) C   7 - C   9        /116. RY*(   1) O   8                    0.32    2.03    0.032
  19. BD (   1) C   7 - C   9        /134. RY*(   1) O  10                    0.65    1.91    0.045
  19. BD (   1) C   7 - C   9        /143. RY*(   1) C  11                    0.63    1.47    0.039
  19. BD (   1) C   7 - C   9        /234. BD*(   1) C   5 - C   6            2.06    1.12    0.061
  19. BD (   1) C   7 - C   9        /237. BD*(   1) C   6 - C   7            2.21    1.29    0.067
  19. BD (   1) C   7 - C   9        /243. BD*(   1) C   9 - O  10            0.40    1.28    0.029
  19. BD (   1) C   7 - C   9        /245. BD*(   1) C   9 - C  11            0.33    1.07    0.024
  19. BD (   1) C   7 - C   9        /246. BD*(   1) C  11 - O  12            0.57    1.01    0.030
  20. BD (   1) O   8 - H  22        /107. RY*(   1) C   7                    0.62    1.54    0.039
  20. BD (   1) O   8 - H  22        /111. RY*(   5) C   7                    0.30    2.65    0.036
  20. BD (   1) O   8 - H  22        /237. BD*(   1) C   6 - C   7            3.17    1.33    0.082
  20. BD (   1) O   8 - H  22        /241. BD*(   1) C   7 - C   9            0.26    1.17    0.022
  21. BD (   1) C   9 - O  10        /125. RY*(   1) C   9                    0.75    1.72    0.046
  21. BD (   1) C   9 - O  10        /237. BD*(   1) C   6 - C   7            0.80    1.67    0.046
  21. BD (   1) C   9 - O  10        /241. BD*(   1) C   7 - C   9            0.57    1.51    0.037
  21. BD (   1) C   9 - O  10        /245. BD*(   1) C   9 - C  11            0.83    1.45    0.045
  21. BD (   1) C   9 - O  10        /247. BD*(   1) C  11 - C  13            0.35    1.49    0.029
  22. BD (   2) C   9 - O  10        /240. BD*(   2) C   7 - O   8            6.20    0.33    0.061
  22. BD (   2) C   9 - O  10        /246. BD*(   1) C  11 - O  12            0.54    0.70    0.025
  22. BD (   2) C   9 - O  10        /248. BD*(   1) C  11 - H  23            0.76    0.79    0.031
  23. BD (   1) C   9 - C  11        / 51. LP*(   1) C  13                    0.25    0.55    0.017
  23. BD (   1) C   9 - C  11        /108. RY*(   2) C   7                    0.62    1.48    0.039
  23. BD (   1) C   9 - C  11        /134. RY*(   1) O  10                    0.68    1.86    0.045
  23. BD (   1) C   9 - C  11        /153. RY*(   2) O  12                    0.48    1.97    0.039
  23. BD (   1) C   9 - C  11        /161. RY*(   1) C  13                    0.34    1.77    0.031
  23. BD (   1) C   9 - C  11        /239. BD*(   1) C   7 - O   8            1.34    1.00    0.046
  23. BD (   1) C   9 - C  11        /241. BD*(   1) C   7 - C   9            0.35    1.08    0.025
  23. BD (   1) C   9 - C  11        /243. BD*(   1) C   9 - O  10            0.67    1.23    0.037
  23. BD (   1) C   9 - C  11        /247. BD*(   1) C  11 - C  13            0.55    1.06    0.031
  23. BD (   1) C   9 - C  11        /248. BD*(   1) C  11 - H  23            0.34    1.06    0.024
  23. BD (   1) C   9 - C  11        /249. BD*(   1) O  12 - H  24            0.91    1.11    0.041
  23. BD (   1) C   9 - C  11        /251. BD*(   1) C  13 - H  25            0.93    1.10    0.041
  24. BD (   1) C  11 - O  12        / 51. LP*(   1) C  13                    0.28    0.73    0.021
  24. BD (   1) C  11 - O  12        /241. BD*(   1) C   7 - C   9            0.79    1.26    0.041
  24. BD (   1) C  11 - O  12        /244. BD*(   2) C   9 - O  10            0.28    0.83    0.020
  24. BD (   1) C  11 - O  12        /250. BD*(   1) C  13 - C  14            0.65    1.44    0.039
  25. BD (   1) C  11 - C  13        /152. RY*(   1) O  12                    0.51    1.79    0.038
  25. BD (   1) C  11 - C  13        /170. RY*(   1) C  14                    1.03    1.77    0.054
  25. BD (   1) C  11 - C  13        /229. BD*(   1) C   2 - C  14            2.32    1.10    0.064
  25. BD (   1) C  11 - C  13        /243. BD*(   1) C   9 - O  10            1.39    1.23    0.052
  25. BD (   1) C  11 - C  13        /245. BD*(   1) C   9 - C  11            0.46    1.03    0.028
  25. BD (   1) C  11 - C  13        /248. BD*(   1) C  11 - H  23            0.31    1.06    0.023
  25. BD (   1) C  11 - C  13        /250. BD*(   1) C  13 - C  14            1.42    1.26    0.054
  25. BD (   1) C  11 - C  13        /251. BD*(   1) C  13 - H  25            0.27    1.11    0.022
  26. BD (   1) C  11 - H  23        / 51. LP*(   1) C  13                    7.13    0.40    0.075
  26. BD (   1) C  11 - H  23        /127. RY*(   3) C   9                    0.29    1.52    0.027
  26. BD (   1) C  11 - H  23        /152. RY*(   1) O  12                    0.34    1.63    0.031
  26. BD (   1) C  11 - H  23        /163. RY*(   3) C  13                    0.40    1.21    0.028
  26. BD (   1) C  11 - H  23        /241. BD*(   1) C   7 - C   9            0.43    0.92    0.025
  26. BD (   1) C  11 - H  23        /244. BD*(   2) C   9 - O  10            4.08    0.50    0.057
  26. BD (   1) C  11 - H  23        /250. BD*(   1) C  13 - C  14            0.38    1.10    0.026
  27. BD (   1) O  12 - H  24        /145. RY*(   3) C  11                    0.27    1.97    0.029
  27. BD (   1) O  12 - H  24        /245. BD*(   1) C   9 - C  11            1.74    1.06    0.055
  28. BD (   1) C  13 - C  14        / 63. RY*(   2) C   2                    0.39    1.77    0.033
  28. BD (   1) C  13 - C  14        / 98. RY*(   1) C   6                    0.25    1.85    0.027
  28. BD (   1) C  13 - C  14        / 99. RY*(   2) C   6                    0.41    1.84    0.035
  28. BD (   1) C  13 - C  14        /144. RY*(   2) C  11                    0.53    1.68    0.038
  28. BD (   1) C  13 - C  14        /227. BD*(   1) C   2 - N   3            0.93    1.38    0.045
  28. BD (   1) C  13 - C  14        /229. BD*(   1) C   2 - C  14            2.21    1.19    0.065
  28. BD (   1) C  13 - C  14        /234. BD*(   1) C   5 - C   6            0.98    1.17    0.043
  28. BD (   1) C  13 - C  14        /238. BD*(   1) C   6 - C  14            2.13    1.20    0.064
  28. BD (   1) C  13 - C  14        /246. BD*(   1) C  11 - O  12            0.69    1.06    0.034
  28. BD (   1) C  13 - C  14        /247. BD*(   1) C  11 - C  13            0.89    1.16    0.041
  28. BD (   1) C  13 - C  14        /251. BD*(   1) C  13 - H  25            0.87    1.20    0.041
  29. BD (   1) C  13 - H  25        /171. RY*(   2) C  14                    0.35    1.66    0.031
  29. BD (   1) C  13 - H  25        /238. BD*(   1) C   6 - C  14            2.99    0.99    0.069
  29. BD (   1) C  13 - H  25        /245. BD*(   1) C   9 - C  11            1.42    0.91    0.046
  29. BD (   1) C  13 - H  25        /246. BD*(   1) C  11 - O  12            0.40    0.85    0.023
  29. BD (   1) C  13 - H  25        /250. BD*(   1) C  13 - C  14            0.90    1.14    0.040
  30. CR (   1) C   1                / 63. RY*(   2) C   2                    0.35   11.05    0.078
  30. CR (   1) C   1                / 65. RY*(   4) C   2                    0.31   10.76    0.073
  30. CR (   1) C   1                /179. RY*(   1) H  15                    0.36   10.52    0.078
  30. CR (   1) C   1                /183. RY*(   1) H  16                    0.40   10.50    0.082
  30. CR (   1) C   1                /187. RY*(   1) H  17                    0.37   10.54    0.078
  30. CR (   1) C   1                /229. BD*(   1) C   2 - C  14            0.46   10.48    0.089
  31. CR (   1) C   2                / 54. RY*(   2) C   1                    0.54   10.86    0.097
  31. CR (   1) C   2                / 73. RY*(   3) N   3                    0.45   11.37    0.090
  31. CR (   1) C   2                /170. RY*(   1) C  14                    0.37   11.21    0.081
  31. CR (   1) C   2                /230. BD*(   1) N   3 - C   4            0.98   10.50    0.129
  31. CR (   1) C   2                /238. BD*(   1) C   6 - C  14            0.39   10.55    0.082
  31. CR (   1) C   2                /250. BD*(   1) C  13 - C  14            0.49   10.71    0.092
  32. CR (   1) N   3                / 62. RY*(   1) C   2                    2.04   14.98    0.221
  32. CR (   1) N   3                / 68. RY*(   7) C   2                    0.35   16.17    0.095
  32. CR (   1) N   3                / 81. RY*(   2) C   4                    0.77   14.89    0.135
  32. CR (   1) N   3                /223. BD*(   1) C   1 - C   2            0.40   14.58    0.097
  32. CR (   1) N   3                /228. BD*(   2) C   2 - N   3            0.28   14.19    0.082
  32. CR (   1) N   3                /229. BD*(   1) C   2 - C  14            0.53   14.58    0.113
  33. CR (   1) C   4                / 92. RY*(   4) C   5                    0.32   10.88    0.074
  33. CR (   1) C   4                /191. RY*(   1) H  18                    0.35   10.48    0.077
  33. CR (   1) C   4                /195. RY*(   1) H  19                    0.36   10.47    0.078
  33. CR (   1) C   4                /227. BD*(   1) C   2 - N   3            0.66   10.71    0.107
  34. CR (   1) C   5                / 81. RY*(   2) C   4                    0.35   10.82    0.078
  34. CR (   1) C   5                / 98. RY*(   1) C   6                    0.27   11.16    0.070
  34. CR (   1) C   5                /199. RY*(   1) H  20                    0.38   10.48    0.079
  34. CR (   1) C   5                /203. RY*(   1) H  21                    0.38   10.47    0.080
  34. CR (   1) C   5                /237. BD*(   1) C   6 - C   7            0.47   10.65    0.090
  34. CR (   1) C   5                /238. BD*(   1) C   6 - C  14            0.41   10.52    0.083
  35. CR (   1) C   6                / 90. RY*(   2) C   5                    0.26   11.04    0.068
  35. CR (   1) C   6                / 91. RY*(   3) C   5                    0.28   11.06    0.070
  35. CR (   1) C   6                /108. RY*(   2) C   7                    0.96   10.94    0.130
  35. CR (   1) C   6                /170. RY*(   1) C  14                    0.29   11.22    0.072
  35. CR (   1) C   6                /172. RY*(   3) C  14                    0.31   10.71    0.072
  35. CR (   1) C   6                /229. BD*(   1) C   2 - C  14            0.33   10.55    0.076
  35. CR (   1) C   6                /239. BD*(   1) C   7 - O   8            0.43   10.46    0.085
  35. CR (   1) C   6                /241. BD*(   1) C   7 - C   9            0.59   10.54    0.102
  35. CR (   1) C   6                /250. BD*(   1) C  13 - C  14            0.47   10.72    0.090
  36. CR (   1) C   7                / 99. RY*(   2) C   6                    0.61   11.26    0.105
  36. CR (   1) C   7                /100. RY*(   3) C   6                    0.42   10.98    0.086
  36. CR (   1) C   7                /126. RY*(   2) C   9                    0.41   11.58    0.087
  36. CR (   1) C   7                /128. RY*(   4) C   9                    0.27   11.33    0.070
  36. CR (   1) C   7                /234. BD*(   1) C   5 - C   6            0.62   10.59    0.103
  36. CR (   1) C   7                /237. BD*(   1) C   6 - C   7            0.78   10.76    0.117
  36. CR (   1) C   7                /238. BD*(   1) C   6 - C  14            0.59   10.63    0.101
  36. CR (   1) C   7                /239. BD*(   1) C   7 - O   8            0.42   10.52    0.084
  36. CR (   1) C   7                /245. BD*(   1) C   9 - C  11            0.32   10.55    0.075
  37. CR (   1) O   8                /107. RY*(   1) C   7                    1.18   19.81    0.194
  37. CR (   1) O   8                /207. RY*(   1) H  22                    0.27   19.63    0.092
  37. CR (   1) O   8                /237. BD*(   1) C   6 - C   7            0.36   19.59    0.107
  38. CR (   1) C   9                /107. RY*(   1) C   7                    0.37   10.98    0.080
  38. CR (   1) C   9                /144. RY*(   2) C  11                    0.45   11.10    0.089
  38. CR (   1) C   9                /237. BD*(   1) C   6 - C   7            0.56   10.77    0.099
  39. CR (   1) O  10                /125. RY*(   1) C   9                    3.07   19.54    0.311
  39. CR (   1) O  10                /241. BD*(   1) C   7 - C   9            0.30   19.33    0.098
  39. CR (   1) O  10                /245. BD*(   1) C   9 - C  11            0.39   19.27    0.111
  40. CR (   1) C  11                /126. RY*(   2) C   9                    0.39   11.57    0.085
  40. CR (   1) C  11                /164. RY*(   4) C  13                    0.36   10.87    0.079
  40. CR (   1) C  11                /211. RY*(   1) H  23                    0.37   10.53    0.079
  40. CR (   1) C  11                /241. BD*(   1) C   7 - C   9            0.32   10.58    0.075
  40. CR (   1) C  11                /246. BD*(   1) C  11 - O  12            0.33   10.47    0.075
  40. CR (   1) C  11                /250. BD*(   1) C  13 - C  14            0.38   10.76    0.081
  41. CR (   1) O  12                /143. RY*(   1) C  11                    0.49   19.71    0.125
  41. CR (   1) O  12                /145. RY*(   3) C  11                    0.59   20.23    0.138
  42. CR (   1) C  13                /143. RY*(   1) C  11                    0.52   10.88    0.095
  42. CR (   1) C  13                /171. RY*(   2) C  14                    0.97   11.24    0.132
  42. CR (   1) C  13                /219. RY*(   1) H  25                    0.43   10.52    0.085
  42. CR (   1) C  13                /229. BD*(   1) C   2 - C  14            0.67   10.55    0.108
  42. CR (   1) C  13                /238. BD*(   1) C   6 - C  14            0.71   10.56    0.110
  42. CR (   1) C  13                /250. BD*(   1) C  13 - C  14            0.42   10.71    0.085
  43. CR (   1) C  14                / 62. RY*(   1) C   2                    0.35   10.95    0.078
  43. CR (   1) C  14                / 63. RY*(   2) C   2                    0.42   11.11    0.086
  43. CR (   1) C  14                / 98. RY*(   1) C   6                    0.39   11.20    0.083
  43. CR (   1) C  14                / 99. RY*(   2) C   6                    0.29   11.19    0.072
  43. CR (   1) C  14                /162. RY*(   2) C  13                    0.91   10.75    0.125
  43. CR (   1) C  14                /223. BD*(   1) C   1 - C   2            0.29   10.55    0.070
  43. CR (   1) C  14                /227. BD*(   1) C   2 - N   3            0.29   10.73    0.071
  43. CR (   1) C  14                /234. BD*(   1) C   5 - C   6            0.35   10.52    0.077
  43. CR (   1) C  14                /237. BD*(   1) C   6 - C   7            0.46   10.69    0.089
  43. CR (   1) C  14                /247. BD*(   1) C  11 - C  13            0.44   10.51    0.087
  43. CR (   1) C  14                /250. BD*(   1) C  13 - C  14            0.37   10.71    0.079
  43. CR (   1) C  14                /251. BD*(   1) C  13 - H  25            0.34   10.55    0.076
  44. LP (   1) N   3                / 62. RY*(   1) C   2                    2.79    1.15    0.075
  44. LP (   1) N   3                / 80. RY*(   1) C   4                    0.33    1.28    0.027
  44. LP (   1) N   3                / 81. RY*(   2) C   4                    0.91    1.06    0.041
  44. LP (   1) N   3                /223. BD*(   1) C   1 - C   2            1.20    0.75    0.040
  44. LP (   1) N   3                /228. BD*(   2) C   2 - N   3            1.22    0.36    0.027
  44. LP (   1) N   3                /229. BD*(   1) C   2 - C  14            6.91    0.75    0.094
  44. LP (   1) N   3                /231. BD*(   1) C   4 - C   5            3.08    0.71    0.062
  44. LP (   1) N   3                /233. BD*(   1) C   4 - H  19            0.89    0.80    0.035
  45. LP*(   1) C   6                / 51. LP*(   1) C  13                    0.64    0.02    0.006
  45. LP*(   1) C   6                /100. RY*(   3) C   6                    0.35    0.93    0.037
  45. LP*(   1) C   6                /101. RY*(   4) C   6                    0.33    0.84    0.035
  45. LP*(   1) C   6                /104. RY*(   7) C   6                    0.27    1.95    0.048
  45. LP*(   1) C   6                /109. RY*(   3) C   7                    0.59    1.44    0.061
  45. LP*(   1) C   6                /110. RY*(   4) C   7                    0.27    1.40    0.040
  45. LP*(   1) C   6                /114. RY*(   8) C   7                    0.36    1.70    0.051
  45. LP*(   1) C   6                /174. RY*(   5) C  14                    0.50    1.57    0.059
  45. LP*(   1) C   6                /231. BD*(   1) C   4 - C   5            0.56    0.52    0.035
  45. LP*(   1) C   6                /235. BD*(   1) C   5 - H  20            0.33    0.60    0.029
  45. LP*(   1) C   6                /236. BD*(   1) C   5 - H  21            1.96    0.57    0.069
  45. LP*(   1) C   6                /240. BD*(   2) C   7 - O   8           92.89    0.06    0.132
  46. LP (   1) O   8                /107. RY*(   1) C   7                    1.39    1.40    0.056
  46. LP (   1) O   8                /110. RY*(   4) C   7                    0.33    1.88    0.032
  46. LP (   1) O   8                /209. RY*(   3) H  22                    0.28    2.47    0.033
  46. LP (   1) O   8                /241. BD*(   1) C   7 - C   9            2.87    1.02    0.069
  47. LP (   1) O  10                /125. RY*(   1) C   9                    5.79    1.31    0.110
  47. LP (   1) O  10                /241. BD*(   1) C   7 - C   9            1.28    1.09    0.048
  47. LP (   1) O  10                /242. BD*(   1) O   8 - H  22            0.39    1.08    0.026
  47. LP (   1) O  10                /245. BD*(   1) C   9 - C  11            0.71    1.04    0.035
  48. LP (   2) O  10                /126. RY*(   2) C   9                    1.02    1.69    0.054
  48. LP (   2) O  10                /127. RY*(   3) C   9                    0.58    1.31    0.036
  48. LP (   2) O  10                /128. RY*(   4) C   9                    0.93    1.44    0.048
  48. LP (   2) O  10                /129. RY*(   5) C   9                    0.50    1.59    0.037
  48. LP (   2) O  10                /241. BD*(   1) C   7 - C   9            8.64    0.71    0.101
  48. LP (   2) O  10                /242. BD*(   1) O   8 - H  22            2.12    0.69    0.050
  48. LP (   2) O  10                /245. BD*(   1) C   9 - C  11           10.31    0.66    0.106
  49. LP (   1) O  12                /143. RY*(   1) C  11                    0.47    1.31    0.031
  49. LP (   1) O  12                /217. RY*(   3) H  24                    0.36    1.86    0.033
  49. LP (   1) O  12                /245. BD*(   1) C   9 - C  11            0.37    0.92    0.024
  49. LP (   1) O  12                /248. BD*(   1) C  11 - H  23            1.93    0.95    0.054
  50. LP (   2) O  12                / 51. LP*(   1) C  13                    0.40    0.20    0.013
  50. LP (   2) O  12                /143. RY*(   1) C  11                    0.51    1.06    0.030
  50. LP (   2) O  12                /145. RY*(   3) C  11                    0.26    1.58    0.026
  50. LP (   2) O  12                /148. RY*(   6) C  11                    0.26    1.78    0.028
  50. LP (   2) O  12                /215. RY*(   1) H  24                    1.00    1.89    0.056
  50. LP (   2) O  12                /245. BD*(   1) C   9 - C  11            0.53    0.67    0.024
  50. LP (   2) O  12                /247. BD*(   1) C  11 - C  13            4.63    0.71    0.073
  50. LP (   2) O  12                /248. BD*(   1) C  11 - H  23            1.78    0.70    0.045
  51. LP*(   1) C  13                /163. RY*(   3) C  13                    0.57    0.81    0.055
  51. LP*(   1) C  13                /164. RY*(   4) C  13                    0.51    0.81    0.052
  51. LP*(   1) C  13                /177. RY*(   8) C  14                    0.49    1.94    0.080
  51. LP*(   1) C  13                /240. BD*(   2) C   7 - O   8            0.55    0.04    0.010
  51. LP*(   1) C  13                /245. BD*(   1) C   9 - C  11            0.29    0.47    0.028
  51. LP*(   1) C  13                /246. BD*(   1) C  11 - O  12            0.96    0.41    0.050
  51. LP*(   1) C  13                /248. BD*(   1) C  11 - H  23            1.30    0.51    0.064
  52. LP (   1) C  14                / 45. LP*(   1) C   6                  589.03    0.02    0.131
  52. LP (   1) C  14                / 51. LP*(   1) C  13                  304.34    0.04    0.154
  52. LP (   1) C  14                / 64. RY*(   3) C   2                    0.46    1.17    0.042
  52. LP (   1) C  14                /103. RY*(   6) C   6                    0.29    2.09    0.044
  52. LP (   1) C  14                /164. RY*(   4) C  13                    0.40    0.85    0.033
  52. LP (   1) C  14                /165. RY*(   5) C  13                    0.63    1.94    0.063
  52. LP (   1) C  14                /174. RY*(   5) C  14                    0.39    1.59    0.045
  52. LP (   1) C  14                /228. BD*(   2) C   2 - N   3           14.11    0.19    0.090
  52. LP (   1) C  14                /229. BD*(   1) C   2 - C  14            0.27    0.58    0.022
 228. BD*(   2) C   2 - N   3        /227. BD*(   1) C   2 - N   3            0.41    0.57    0.076
 228. BD*(   2) C   2 - N   3        /232. BD*(   1) C   4 - H  18            0.27    0.41    0.052
 229. BD*(   1) C   2 - C  14        / 65. RY*(   4) C   2                    0.33    0.29    0.069
 229. BD*(   1) C   2 - C  14        / 66. RY*(   5) C   2                    0.25    1.57    0.143
 229. BD*(   1) C   2 - C  14        /172. RY*(   3) C  14                    0.88    0.15    0.082
 229. BD*(   1) C   2 - C  14        /224. BD*(   1) C   1 - H  15            0.53    0.04    0.031
 229. BD*(   1) C   2 - C  14        /225. BD*(   1) C   1 - H  16            0.38    0.07    0.035
 229. BD*(   1) C   2 - C  14        /226. BD*(   1) C   1 - H  17            0.29    0.03    0.021
 229. BD*(   1) C   2 - C  14        /227. BD*(   1) C   2 - N   3            0.34    0.19    0.050
 229. BD*(   1) C   2 - C  14        /237. BD*(   1) C   6 - C   7            0.31    0.14    0.039
 229. BD*(   1) C   2 - C  14        /238. BD*(   1) C   6 - C  14            0.60    0.01    0.015
 229. BD*(   1) C   2 - C  14        /251. BD*(   1) C  13 - H  25            7.20    0.01    0.057
 240. BD*(   2) C   7 - O   8        /109. RY*(   3) C   7                    0.29    1.38    0.063
 240. BD*(   2) C   7 - O   8        /113. RY*(   7) C   7                    0.26    1.69    0.066
 240. BD*(   2) C   7 - O   8        /114. RY*(   8) C   7                    0.30    1.64    0.070
 240. BD*(   2) C   7 - O   8        /117. RY*(   2) O   8                    0.57    1.14    0.081
 240. BD*(   2) C   7 - O   8        /244. BD*(   2) C   9 - O  10           15.11    0.06    0.085
 241. BD*(   1) C   7 - C   9        /111. RY*(   5) C   7                    0.37    1.48    0.149
 241. BD*(   1) C   7 - C   9        /126. RY*(   2) C   9                    0.34    0.98    0.112
 241. BD*(   1) C   7 - C   9        /127. RY*(   3) C   9                    0.46    0.60    0.105
 241. BD*(   1) C   7 - C   9        /238. BD*(   1) C   6 - C  14            6.15    0.03    0.070
 245. BD*(   1) C   9 - C  11        /126. RY*(   2) C   9                    0.53    1.04    0.144
 245. BD*(   1) C   9 - C  11        /143. RY*(   1) C  11                    0.38    0.40    0.076
 245. BD*(   1) C   9 - C  11        /144. RY*(   2) C  11                    0.53    0.55    0.106
 245. BD*(   1) C   9 - C  11        /237. BD*(   1) C   6 - C   7            0.43    0.22    0.052
 245. BD*(   1) C   9 - C  11        /241. BD*(   1) C   7 - C   9            0.87    0.05    0.031
 245. BD*(   1) C   9 - C  11        /248. BD*(   1) C  11 - H  23            0.62    0.03    0.025
 245. BD*(   1) C   9 - C  11        /250. BD*(   1) C  13 - C  14            0.46    0.23    0.059
 245. BD*(   1) C   9 - C  11        /251. BD*(   1) C  13 - H  25            0.47    0.08    0.036


 Natural Bond Orbitals (Summary):

                                                            Principal Delocalizations
           NBO                        Occupancy    Energy   (geminal,vicinal,remote)
 ====================================================================================
 Molecular unit  1  (C10H11NO3)
     1. BD (   1) C   1 - C   2          0.98786    -0.77482  230(v),238(v),227(g),71(v)
                                                    229(g),171(v),170(v),225(g)
     2. BD (   1) C   1 - H  15          0.98696    -0.63141  228(v),227(v),63(v)
     3. BD (   1) C   1 - H  16          0.99171    -0.62229  229(v),227(v),223(g)
     4. BD (   1) C   1 - H  17          0.98534    -0.63260  228(v),227(v),64(v)
     5. BD (   1) C   2 - N   3          0.99369    -1.03009  223(g),229(g),250(v),230(g)
                                                    80(v),81(v),226(v)
     6. BD (   2) C   2 - N   3          0.91835    -0.48326  52(v),232(v),226(v),224(v)
                                                    233(v),55(v),173(v),231(v)
     7. BD (   1) C   2 - C  14          0.98366    -0.82819  250(g),247(v),237(v),238(g)
                                                    227(g),223(g),71(v),161(v)
                                                    53(v),98(v),225(v),73(v)
                                                    52(g)
     8. BD (   1) N   3 - C   4          0.98743    -0.86405  223(v),63(v),235(v),227(g)
                                                    62(v),228(g)
     9. BD (   1) C   4 - C   5          0.97943    -0.76680  45(v),237(v),234(g),236(g)
                                                    235(g),99(v),233(g)
    10. BD (   1) C   4 - H  18          0.97778    -0.64359  228(v),236(v),227(v),72(v)
                                                    89(v)
    11. BD (   1) C   4 - H  19          0.97748    -0.63665  234(v),227(v),228(v),71(v)
                                                    91(v)
    12. BD (   1) C   5 - C   6          0.98453    -0.80979  241(v),237(g),250(v),238(g)
                                                    107(v),233(v),80(v),231(g)
                                                    171(v),170(v),235(g),236(g)
    13. BD (   1) C   5 - H  20          0.98500    -0.65417  238(v),230(v),45(v),231(g)
                                                    82(v)
    14. BD (   1) C   5 - H  21          0.96567    -0.64358  45(v),232(v),100(v),237(v)
                                                    81(v)
    15. BD (   1) C   6 - C   7          0.98686    -0.94139  234(g),238(g),241(g),229(v)
                                                    242(v),239(g),243(v),171(v)
                                                    89(v),231(v)
    16. BD (   1) C   6 - C  14          0.98055    -0.85058  239(v),250(g),237(g),251(v)
                                                    234(g),229(g),223(v),107(v)
                                                    89(v),62(v),235(v),161(v)
                                                    162(v)
    17. BD (   1) C   7 - O   8          0.99587    -1.12961  238(v),237(g),245(v),98(v)
                                                    241(g)
    18. BD (   2) C   7 - O   8          0.96862    -0.57426  45(v),244(v),208(v)
    19. BD (   1) C   7 - C   9          0.98776    -0.87670  237(g),234(v),98(v),134(v)
                                                    143(v),246(v),243(g),245(g)
                                                    116(v)
    20. BD (   1) O   8 - H  22          0.99286    -0.91852  237(v),107(v),111(v),241(v)
    21. BD (   1) C   9 - O  10          0.99679    -1.25685  245(g),237(v),125(g),241(g)
                                                    247(v)
    22. BD (   2) C   9 - O  10          0.96440    -0.56416  240(v),248(v),246(v)
    23. BD (   1) C   9 - C  11          0.98107    -0.82872  239(v),251(v),249(v),134(v)
                                                    243(g),108(v),247(g),153(v)
                                                    241(g),161(v),248(g),51(v)
    24. BD (   1) C  11 - O  12          0.99368    -1.00789  241(v),250(v),51(v),244(v)
    25. BD (   1) C  11 - C  13          0.98821    -0.83413  229(v),250(g),243(v),170(v)
                                                    152(v),245(g),248(g),251(g)
    26. BD (   1) C  11 - H  23          0.95007    -0.67442  51(v),244(v),241(v),163(v)
                                                    250(v),152(v),127(v)
    27. BD (   1) O  12 - H  24          0.99219    -0.86118  245(v),145(v)
    28. BD (   1) C  13 - C  14          0.98734    -0.92835  229(g),238(g),234(v),227(v)
                                                    247(g),251(g),246(v),144(v)
                                                    99(v),63(v),98(v)
    29. BD (   1) C  13 - H  25          0.98764    -0.71276  238(v),245(v),250(g),246(v)
                                                    171(v)
    30. CR (   1) C   1                  0.99960   -10.21069  229(v),183(v),187(v),179(v)
                                                    63(v),65(v)
    31. CR (   1) C   2                  0.99948   -10.27764  230(v),54(v),250(v),73(v)
                                                    238(v),170(v)
    32. CR (   1) N   3                  0.99954   -14.31268  62(v),81(v),229(v),223(v)
                                                    68(v),228(g)
    33. CR (   1) C   4                  0.99956   -10.25987  227(v),195(v),191(v),92(v)
    34. CR (   1) C   5                  0.99954   -10.24235  237(v),238(v),203(v),199(v)
                                                    81(v),98(v)
    35. CR (   1) C   6                  0.99943   -10.28909  108(v),241(v),250(v),239(v)
                                                    229(v),172(v),170(v),91(v)
                                                    90(v)
    36. CR (   1) C   7                  0.99925   -10.35110  237(g),234(v),99(v),238(v)
                                                    239(g),100(v),126(v),245(v)
                                                    128(v)
    37. CR (   1) O   8                  0.99985   -19.18325  107(v),237(v),207(v)
    38. CR (   1) C   9                  0.99954   -10.35679  237(v),144(v),107(v)
    39. CR (   1) O  10                  0.99987   -19.07924  125(v),245(v),241(v)
    40. CR (   1) C  11                  0.99945   -10.33303  126(v),250(v),211(v),164(v)
                                                    246(g),241(v)
    41. CR (   1) O  12                  0.99987   -19.11897  145(v),143(v)
    42. CR (   1) C  13                  0.99943   -10.28565  171(v),238(v),229(v),143(v)
                                                    219(v),250(g)
    43. CR (   1) C  14                  0.99939   -10.27753  162(v),237(v),247(v),63(v)
                                                    98(v),250(g),234(v),62(v)
                                                    251(v),227(v),99(v),223(v)
    44. LP (   1) N   3                  0.89776    -0.48077  229(v),231(v),62(v),223(v)
                                                    228(g),81(v),233(v),80(v)
                                                    52(r)
    45. LP*(   1) C   6                  0.36851    -0.29601  52(v),240(v),236(v),109(v)
                                                    231(v),174(v),51(r),114(v)
                                                    100(g),101(g),235(v),104(g)
                                                    110(v)
    46. LP (   1) O   8                  0.98804    -0.77525  241(v),107(v),110(v),209(v)
    47. LP (   1) O  10                  0.98902    -0.84604  125(v),241(v),245(v),242(r)
    48. LP (   2) O  10                  0.92742    -0.46069  245(v),241(v),242(r),126(v)
                                                    128(v),127(v),129(v)
    49. LP (   1) O  12                  0.98636    -0.72490  248(v),143(v),245(v),217(v)
    50. LP (   2) O  12                  0.97313    -0.47521  247(v),248(v),215(v),245(v)
                                                    143(v),51(r),148(v),145(v)
    51. LP*(   1) C  13                  0.24034    -0.27617  52(v),248(v),246(v),163(g)
                                                    164(g),177(v),240(r),45(r)
    52. LP (   1) C  14                  0.48321    -0.31163  45(v),51(v),228(v),165(v)
                                                    64(v),164(v),174(g),103(v)
                                                    229(g)
    53. RY*(   1) C   1                  0.00168     0.58919   
    54. RY*(   2) C   1                  0.00075     0.58220   
    55. RY*(   3) C   1                  0.00067     0.73272   
    56. RY*(   4) C   1                  0.00007     0.76974   
    57. RY*(   5) C   1                  0.00001     1.93190   
    58. RY*(   6) C   1                  0.00000     2.04349   
    59. RY*(   7) C   1                  0.00000     1.88396   
    60. RY*(   8) C   1                  0.00001     2.08206   
    61. RY*(   9) C   1                  0.00000     2.13660   
    62. RY*(   1) C   2                  0.00443     0.67113   
    63. RY*(   2) C   2                  0.00239     0.83716   
    64. RY*(   3) C   2                  0.00153     0.86301   
    65. RY*(   4) C   2                  0.00087     0.55353   
    66. RY*(   5) C   2                  0.00054     1.83825   
    67. RY*(   6) C   2                  0.00026     1.75827   
    68. RY*(   7) C   2                  0.00019     1.86082   
    69. RY*(   8) C   2                  0.00011     1.71261   
    70. RY*(   9) C   2                  0.00001     1.97955   
    71. RY*(   1) N   3                  0.00272     0.85515   
    72. RY*(   2) N   3                  0.00078     0.99543   
    73. RY*(   3) N   3                  0.00052     1.09332   
    74. RY*(   4) N   3                  0.00013     1.14244   
    75. RY*(   5) N   3                  0.00008     2.51283   
    76. RY*(   6) N   3                  0.00005     2.04826   
    77. RY*(   7) N   3                  0.00000     2.16097   
    78. RY*(   8) N   3                  0.00001     2.37658   
    79. RY*(   9) N   3                  0.00001     2.41791   
    80. RY*(   1) C   4                  0.00225     0.80301   
    81. RY*(   2) C   4                  0.00190     0.57613   
    82. RY*(   3) C   4                  0.00095     0.88892   
    83. RY*(   4) C   4                  0.00028     1.80558   
    84. RY*(   5) C   4                  0.00021     1.15205   
    85. RY*(   6) C   4                  0.00014     1.86800   
    86. RY*(   7) C   4                  0.00003     1.92853   
    87. RY*(   8) C   4                  0.00002     1.45518   
    88. RY*(   9) C   4                  0.00000     1.97113   
    89. RY*(   1) C   5                  0.00276     0.65699   
    90. RY*(   2) C   5                  0.00143     0.75358   
    91. RY*(   3) C   5                  0.00052     0.76630   
    92. RY*(   4) C   5                  0.00041     0.61818   
    93. RY*(   5) C   5                  0.00012     1.87705   
    94. RY*(   6) C   5                  0.00007     1.90025   
    95. RY*(   7) C   5                  0.00002     2.02169   
    96. RY*(   8) C   5                  0.00002     2.02089   
    97. RY*(   9) C   5                  0.00000     1.96897   
    98. RY*(   1) C   6                  0.00286     0.91809   
    99. RY*(   2) C   6                  0.00174     0.90766   
   100. RY*(   3) C   6                  0.00128     0.63158   
   101. RY*(   4) C   6                  0.00064     0.54808   
   102. RY*(   5) C   6                  0.00019     1.86896   
   103. RY*(   6) C   6                  0.00015     1.77721   
   104. RY*(   7) C   6                  0.00013     1.64987   
   105. RY*(   8) C   6                  0.00005     2.09408   
   106. RY*(   9) C   6                  0.00001     1.97500   
   107. RY*(   1) C   7                  0.00391     0.62296   
   108. RY*(   2) C   7                  0.00225     0.65330   
   109. RY*(   3) C   7                  0.00189     1.14266   
   110. RY*(   4) C   7                  0.00168     1.10019   
   111. RY*(   5) C   7                  0.00058     1.73120   
   112. RY*(   6) C   7                  0.00027     1.74896   
   113. RY*(   7) C   7                  0.00024     1.46001   
   114. RY*(   8) C   7                  0.00012     1.40154   
   115. RY*(   9) C   7                  0.00001     1.95776   
   116. RY*(   1) O   8                  0.00085     1.15741   
   117. RY*(   2) O   8                  0.00039     0.90802   
   118. RY*(   3) O   8                  0.00011     1.66736   
   119. RY*(   4) O   8                  0.00006     0.91648   
   120. RY*(   5) O   8                  0.00001     2.65039   
   121. RY*(   6) O   8                  0.00000     2.53012   
   122. RY*(   7) O   8                  0.00000     2.49314   
   123. RY*(   8) O   8                  0.00000     3.00324   
   124. RY*(   9) O   8                  0.00000     2.80959   
   125. RY*(   1) C   9                  0.00758     0.45917   
   126. RY*(   2) C   9                  0.00341     1.23320   
   127. RY*(   3) C   9                  0.00183     0.84827   
   128. RY*(   4) C   9                  0.00144     0.98349   
   129. RY*(   5) C   9                  0.00088     1.13427   
   130. RY*(   6) C   9                  0.00023     1.73527   
   131. RY*(   7) C   9                  0.00014     2.00951   
   132. RY*(   8) C   9                  0.00008     1.32432   
   133. RY*(   9) C   9                  0.00002     1.91968   
   134. RY*(   1) O  10                  0.00205     1.02984   
   135. RY*(   2) O  10                  0.00029     1.29268   
   136. RY*(   3) O  10                  0.00010     1.06097   
   137. RY*(   4) O  10                  0.00005     1.13613   
   138. RY*(   5) O  10                  0.00000     2.77834   
   139. RY*(   6) O  10                  0.00000     2.66032   
   140. RY*(   7) O  10                  0.00000     2.47648   
   141. RY*(   8) O  10                  0.00001     2.68736   
   142. RY*(   9) O  10                  0.00000     2.68450   
   143. RY*(   1) C  11                  0.00322     0.58966   
   144. RY*(   2) C  11                  0.00248     0.74746   
   145. RY*(   3) C  11                  0.00119     1.10772   
   146. RY*(   4) C  11                  0.00067     1.59061   
   147. RY*(   5) C  11                  0.00063     1.05786   
   148. RY*(   6) C  11                  0.00053     1.30571   
   149. RY*(   7) C  11                  0.00018     2.06703   
   150. RY*(   8) C  11                  0.00008     1.89548   
   151. RY*(   9) C  11                  0.00003     1.80127   
   152. RY*(   1) O  12                  0.00110     0.95847   
   153. RY*(   2) O  12                  0.00094     1.13839   
   154. RY*(   3) O  12                  0.00008     1.43386   
   155. RY*(   4) O  12                  0.00003     1.36748   
   156. RY*(   5) O  12                  0.00001     2.71373   
   157. RY*(   6) O  12                  0.00000     2.61170   
   158. RY*(   7) O  12                  0.00000     2.84152   
   159. RY*(   8) O  12                  0.00000     2.62506   
   160. RY*(   9) O  12                  0.00000     2.55309   
   161. RY*(   1) C  13                  0.00254     0.94423   
   162. RY*(   2) C  13                  0.00185     0.47066   
   163. RY*(   3) C  13                  0.00093     0.53392   
   164. RY*(   4) C  13                  0.00053     0.53355   
   165. RY*(   5) C  13                  0.00015     1.63056   
   166. RY*(   6) C  13                  0.00008     2.08805   
   167. RY*(   7) C  13                  0.00003     2.12471   
   168. RY*(   8) C  13                  0.00001     1.76502   
   169. RY*(   9) C  13                  0.00001     2.03705   
   170. RY*(   1) C  14                  0.00250     0.93359   
   171. RY*(   2) C  14                  0.00215     0.94954   
   172. RY*(   3) C  14                  0.00127     0.41971   
   173. RY*(   4) C  14                  0.00037     1.24113   
   174. RY*(   5) C  14                  0.00016     1.27596   
   175. RY*(   6) C  14                  0.00012     1.92412   
   176. RY*(   7) C  14                  0.00008     2.06908   
   177. RY*(   8) C  14                  0.00004     1.66763   
   178. RY*(   9) C  14                  0.00001     1.98201   
   179. RY*(   1) H  15                  0.00060     0.30768   
   180. RY*(   2) H  15                  0.00010     1.68767   
   181. RY*(   3) H  15                  0.00007     1.63045   
   182. RY*(   4) H  15                  0.00002     2.12815   
   183. RY*(   1) H  16                  0.00084     0.28856   
   184. RY*(   2) H  16                  0.00006     1.74530   
   185. RY*(   3) H  16                  0.00006     1.63970   
   186. RY*(   4) H  16                  0.00002     2.12497   
   187. RY*(   1) H  17                  0.00060     0.32596   
   188. RY*(   2) H  17                  0.00010     1.65014   
   189. RY*(   3) H  17                  0.00009     1.65153   
   190. RY*(   4) H  17                  0.00002     2.12560   
   191. RY*(   1) H  18                  0.00137     0.22481   
   192. RY*(   2) H  18                  0.00009     1.73675   
   193. RY*(   3) H  18                  0.00006     1.69887   
   194. RY*(   4) H  18                  0.00001     2.08144   
   195. RY*(   1) H  19                  0.00068     0.21428   
   196. RY*(   2) H  19                  0.00008     1.75514   
   197. RY*(   3) H  19                  0.00004     1.72553   
   198. RY*(   4) H  19                  0.00002     2.05602   
   199. RY*(   1) H  20                  0.00114     0.24223   
   200. RY*(   2) H  20                  0.00008     1.69841   
   201. RY*(   3) H  20                  0.00004     1.64161   
   202. RY*(   4) H  20                  0.00002     2.14785   
   203. RY*(   1) H  21                  0.00141     0.22662   
   204. RY*(   2) H  21                  0.00010     1.70601   
   205. RY*(   3) H  21                  0.00008     1.69741   
   206. RY*(   4) H  21                  0.00002     2.15249   
   207. RY*(   1) H  22                  0.00218     0.45167   
   208. RY*(   2) H  22                  0.00050     1.45935   
   209. RY*(   3) H  22                  0.00045     1.69402   
   210. RY*(   4) H  22                  0.00002     2.02592   
   211. RY*(   1) H  23                  0.00122     0.19595   
   212. RY*(   2) H  23                  0.00015     1.69385   
   213. RY*(   3) H  23                  0.00004     1.82918   
   214. RY*(   4) H  23                  0.00002     2.05010   
   215. RY*(   1) H  24                  0.00083     1.41977   
   216. RY*(   2) H  24                  0.00062     1.04468   
   217. RY*(   3) H  24                  0.00038     1.13126   
   218. RY*(   4) H  24                  0.00001     2.12272   
   219. RY*(   1) H  25                  0.00095     0.23019   
   220. RY*(   2) H  25                  0.00004     1.82815   
   221. RY*(   3) H  25                  0.00004     2.14763   
   222. RY*(   4) H  25                  0.00004     1.50441   
   223. BD*(   1) C   1 - C   2          0.01275     0.26750   
   224. BD*(   1) C   1 - H  15          0.00343     0.30367   
   225. BD*(   1) C   1 - H  16          0.00195     0.33165   
   226. BD*(   1) C   1 - H  17          0.00372     0.29763   
   227. BD*(   1) C   2 - N   3          0.00940     0.45374   
   228. BD*(   2) C   2 - N   3          0.05645    -0.11836   
   229. BD*(   1) C   2 - C  14          0.03075     0.26511   
   230. BD*(   1) N   3 - C   4          0.01019     0.22232   
   231. BD*(   1) C   4 - C   5          0.01198     0.22669   
   232. BD*(   1) C   4 - H  18          0.00896     0.29349   
   233. BD*(   1) C   4 - H  19          0.00689     0.32076   
   234. BD*(   1) C   5 - C   6          0.01267     0.24378   
   235. BD*(   1) C   5 - H  20          0.00547     0.29967   
   236. BD*(   1) C   5 - H  21          0.00907     0.27771   
   237. BD*(   1) C   6 - C   7          0.01537     0.40988   
   238. BD*(   1) C   6 - C  14          0.01841     0.27659   
   239. BD*(   1) C   7 - O   8          0.01125     0.17122   
   240. BD*(   2) C   7 - O   8          0.16066    -0.23402  45(v),244(v),117(g),114(g)
                                                    109(g),113(g)
   241. BD*(   1) C   7 - C   9          0.03830     0.24863   
   242. BD*(   1) O   8 - H  22          0.01432     0.22981   
   243. BD*(   1) C   9 - O  10          0.00518     0.40082   
   244. BD*(   2) C   9 - O  10          0.03826    -0.17422   
   245. BD*(   1) C   9 - C  11          0.03899     0.19436   
   246. BD*(   1) C  11 - O  12          0.00890     0.13501   
   247. BD*(   1) C  11 - C  13          0.01797     0.23409   
   248. BD*(   1) C  11 - H  23          0.01581     0.22936   
   249. BD*(   1) O  12 - H  24          0.00252     0.28422   
   250. BD*(   1) C  13 - C  14          0.01070     0.42903   
   251. BD*(   1) C  13 - H  25          0.00743     0.27580   
       -------------------------------
              Total Lewis   48.69756  ( 97.3951%)
        Valence non-Lewis    1.19660  (  2.3932%)
        Rydberg non-Lewis    0.10584  (  0.2117%)
       -------------------------------
            Total unit  1   50.00000  (100.0000%)
           Charge unit  1    1.00000
 Unable to Open any file for archive entry.
 1\1\GINC-COMPUTE-1-6\SP\UB3LYP\def2SVP\C10H11N1O3(1+,2)\ZAHRT2\08-Jan-
 2021\0\\# b3lyp/def2svp geom=NewRedundant pop=NBO\\61\\1,2\C,0,2.46688
 65046,-1.7808412535,-0.0970595167\C,0,1.8041948863,-0.4430759282,0.115
 9742625\N,0,2.5474471871,0.5588351592,0.4040195305\C,0,1.9396106418,1.
 8548654157,0.6496065891\C,0,0.699529938,2.1329094807,-0.2023924965\C,0
 ,-0.2593428985,0.9839533947,-0.1201412232\C,0,-1.6042070529,1.14514133
 ,-0.2507964421\O,0,-2.185337654,2.3357454491,-0.4799361602\C,0,-2.5306
 795972,-0.0010478998,-0.277621293\O,0,-3.7078690875,0.1911930761,-0.53
 50747889\C,0,-1.9694465054,-1.363257154,0.1118314271\O,0,-2.6485109441
 ,-2.3670933077,-0.5968297971\C,0,-0.4721687263,-1.4585230678,0.0539967
 293\C,0,0.317663987,-0.3596205944,0.0171529595\H,0,2.1781065972,-2.223
 593891,-1.0637002172\H,0,3.554608721,-1.6442302476,-0.0639446319\H,0,2
 .1797867112,-2.4973355732,0.6905485397\H,0,1.6790362651,1.9124096757,1
 .7239603315\H,0,2.70124045,2.6318796568,0.479998326\H,0,0.20703264,3.0
 715393646,0.0895502911\H,0,1.0154745499,2.2578221531,-1.2558878443\H,0
 ,-3.1380809733,2.1320293845,-0.5819978507\H,0,-2.2237051528,-1.3980016
 016,1.2017384422\H,0,-2.5032058217,-3.2102159848,-0.1506879785\H,0,-0.
 0480646656,-2.4614870365,0.1376928115\\Version=ES64L-G16RevC.01\State=
 2-A\HF=-667.284104\S2=0.766964\S2-1=0.\S2A=0.750175\RMSD=2.758e-09\Dip
 ole=0.2258516,-0.2902337,0.6920421\Quadrupole=-3.4265708,10.7405558,-7
 .3139851,-0.5438786,-2.6685022,-2.8453925\PG=C01 [X(C10H11N1O3)]\\@
 The archive entry for this job was punched.


 I think that all right-thinking people in this
 country are sick and tired of being told that
 ordinary, decent people are fed up in this country
 with being sick and tired.  I'm certainly not!
 But I'm sick and tired of being told that I am!
                               -- Monty Python
 File lengths (MBytes):  RWF=     64 Int=      0 D2E=      0 Chk=      6 Scr=      1
 Normal termination of Gaussian 16
