# Supplementary material for: Machine-Learning-Guided Discovery of Electrochemical Reactions
Source: J Am Chem Soc. 2022 Dec 2;144(49):22599–610. doi: 10.1021/jacs.2c08997 (PMC9756344; doi:10.1021/jacs.2c08997)
Supplement: Supplementary file 3 — ja2c08997_si_003.zip [file ja2c08997_si_003.zip › Oxidation Site Selectivity/Ologs_notimes/81.log]

 Entering Gaussian System, Link 0=g16
 Input=81.com
 Output=81.log
 Initial command:
  
 Copyright (c) 1988-2019, Gaussian, Inc.  All Rights Reserved.
  
 This is part of the Gaussian(R) 16 program.  It is based on
 the Gaussian(R) 09 system (copyright 2009, Gaussian, Inc.),
 the Gaussian(R) 03 system (copyright 2003, Gaussian, Inc.),
 the Gaussian(R) 98 system (copyright 1998, Gaussian, Inc.),
 the Gaussian(R) 94 system (copyright 1995, Gaussian, Inc.),
 the Gaussian 92(TM) system (copyright 1992, Gaussian, Inc.),
 the Gaussian 90(TM) system (copyright 1990, Gaussian, Inc.),
 the Gaussian 88(TM) system (copyright 1988, Gaussian, Inc.),
 the Gaussian 86(TM) system (copyright 1986, Carnegie Mellon
 University), and the Gaussian 82(TM) system (copyright 1983,
 Carnegie Mellon University). Gaussian is a federally registered
 trademark of Gaussian, Inc.
  
 This software contains proprietary and confidential information,
 including trade secrets, belonging to Gaussian, Inc.
  
 This software is provided under written license and may be
 used, copied, transmitted, or stored only in accord with that
 written license.
  
 The following legend is applicable only to US Government
 contracts under FAR:
  
                    RESTRICTED RIGHTS LEGEND
  
 Use, reproduction and disclosure by the US Government is
 subject to restrictions as set forth in subparagraphs (a)
 and (c) of the Commercial Computer Software - Restricted
 Rights clause in FAR 52.227-19.
  
 Gaussian, Inc.
 340 Quinnipiac St., Bldg. 40, Wallingford CT 06492
  
  
 ---------------------------------------------------------------
 Warning -- This program may not be used in any manner that
 competes with the business of Gaussian, Inc. or will provide
 assistance to any competitor of Gaussian, Inc.  The licensee
 of this program is prohibited from giving any competitor of
 Gaussian, Inc. access to this program.  By using this program,
 the user acknowledges that Gaussian, Inc. is engaged in the
 business of creating and licensing software in the field of
 computational chemistry and represents and warrants to the
 licensee that it is not a competitor of Gaussian, Inc. and that
 it will not use this program in any manner prohibited above.
 ---------------------------------------------------------------
  

 Cite this work as:
 Gaussian 16, Revision C.01,
 M. J. Frisch, G. W. Trucks, H. B. Schlegel, G. E. Scuseria, 
 M. A. Robb, J. R. Cheeseman, G. Scalmani, V. Barone, 
 G. A. Petersson, H. Nakatsuji, X. Li, M. Caricato, A. V. Marenich, 
 J. Bloino, B. G. Janesko, R. Gomperts, B. Mennucci, H. P. Hratchian, 
 J. V. Ortiz, A. F. Izmaylov, J. L. Sonnenberg, D. Williams-Young, 
 F. Ding, F. Lipparini, F. Egidi, J. Goings, B. Peng, A. Petrone, 
 T. Henderson, D. Ranasinghe, V. G. Zakrzewski, J. Gao, N. Rega, 
 G. Zheng, W. Liang, M. Hada, M. Ehara, K. Toyota, R. Fukuda, 
 J. Hasegawa, M. Ishida, T. Nakajima, Y. Honda, O. Kitao, H. Nakai, 
 T. Vreven, K. Throssell, J. A. Montgomery, Jr., J. E. Peralta, 
 F. Ogliaro, M. J. Bearpark, J. J. Heyd, E. N. Brothers, K. N. Kudin, 
 V. N. Staroverov, T. A. Keith, R. Kobayashi, J. Normand, 
 K. Raghavachari, A. P. Rendell, J. C. Burant, S. S. Iyengar, 
 J. Tomasi, M. Cossi, J. M. Millam, M. Klene, C. Adamo, R. Cammi, 
 J. W. Ochterski, R. L. Martin, K. Morokuma, O. Farkas, 
 J. B. Foresman, and D. J. Fox, Gaussian, Inc., Wallingford CT, 2019.
 
 ******************************************
 Gaussian 16:  ES64L-G16RevC.01  3-Jul-2019
                 8-Jan-2021 
 ******************************************
 %nprocshared=16
 Will use up to   16 processors via shared memory.
 %mem=7GB
 -----------------------------------------
 # b3lyp/def2svp geom=NewRedundant pop=NBO
 -----------------------------------------
 1/29=4000,38=1,172=1/1;
 2/12=2,17=6,18=5,40=1/2;
 3/5=43,7=101,11=2,25=1,30=1,74=-5/1,2,3;
 4//1;
 5/5=2,38=5/2;
 6/7=2,8=2,9=2,10=2,28=1,40=1/1,7;
 99/5=1,9=1/99;
 --
 81
 --
 Symbolic Z-matrix:
 Charge =  1 Multiplicity = 2
 C                     3.23344  -1.62898   0.36757 
 C                     2.13341  -0.6479    0.14143 
 N                     0.86098  -0.99634   0.2289 
 N                     0.12938   0.12969  -0.01979 
 C                    -1.29149   0.04368  -0.02715 
 C                    -2.07782   1.04883   0.54629 
 C                    -3.4686    0.92723   0.5217 
 C                    -4.07103  -0.19537  -0.05141 
 C                    -3.27518  -1.20512  -0.60169 
 C                    -1.88562  -1.08985  -0.5947 
 C                     0.94292   1.18789  -0.27793 
 Cl                    0.37707   2.74489  -0.72496 
 C                     2.26078   0.74316  -0.18046 
 C                     3.48044   1.5182   -0.37617 
 O                     4.60245   1.06238  -0.28205 
 H                     3.87373  -1.3101    1.20407 
 H                     2.8099   -2.61895   0.58446 
 H                     3.88853  -1.68947  -0.51457 
 H                    -1.60927   1.91239   1.01658 
 H                    -4.08295   1.71227   0.96811 
 H                    -5.15929  -0.28717  -0.06306 
 H                    -3.73919  -2.08932  -1.04439 
 H                    -1.24701  -1.86802  -1.01212 
 H                     3.31441   2.59598  -0.6271 
 
                          Input orientation:                          
 ---------------------------------------------------------------------
 Center     Atomic      Atomic             Coordinates (Angstroms)
 Number     Number       Type             X           Y           Z
 ---------------------------------------------------------------------
      1          6           0        3.233443   -1.628980    0.367566
      2          6           0        2.133413   -0.647897    0.141435
      3          7           0        0.860980   -0.996338    0.228896
      4          7           0        0.129380    0.129690   -0.019788
      5          6           0       -1.291488    0.043676   -0.027149
      6          6           0       -2.077817    1.048834    0.546294
      7          6           0       -3.468605    0.927232    0.521697
      8          6           0       -4.071028   -0.195374   -0.051411
      9          6           0       -3.275176   -1.205120   -0.601690
     10          6           0       -1.885623   -1.089848   -0.594698
     11          6           0        0.942917    1.187892   -0.277933
     12         17           0        0.377068    2.744888   -0.724956
     13          6           0        2.260783    0.743156   -0.180456
     14          6           0        3.480440    1.518200   -0.376167
     15          8           0        4.602445    1.062385   -0.282053
     16          1           0        3.873730   -1.310102    1.204066
     17          1           0        2.809901   -2.618950    0.584456
     18          1           0        3.888534   -1.689465   -0.514572
     19          1           0       -1.609274    1.912386    1.016582
     20          1           0       -4.082952    1.712273    0.968114
     21          1           0       -5.159289   -0.287173   -0.063064
     22          1           0       -3.739186   -2.089319   -1.044386
     23          1           0       -1.247009   -1.868024   -1.012119
     24          1           0        3.314414    2.595978   -0.627100
 ---------------------------------------------------------------------
                    Distance matrix (angstroms):
                    1          2          3          4          5
     1  C    0.000000
     2  C    1.491216   0.000000
     3  N    2.459278   1.322175   0.000000
     4  N    3.588617   2.155640   1.365657   0.000000
     5  C    4.840308   3.498091   2.404227   1.423488   0.000000
     6  C    5.950809   4.558209   3.594440   2.457030   1.399105
     7  C    7.174638   5.831658   4.746699   3.724885   2.412828
     8  C    7.455607   6.223910   5.004480   4.213086   2.789906
     9  C    6.594031   5.487765   4.223890   3.702881   2.413422
    10  C    5.236550   4.109728   2.868950   2.424465   1.399994
    11  C    3.687539   2.227839   2.243757   1.359512   2.522834
    12  Cl   5.336966   3.917444   3.891114   2.719903   3.250778
    13  C    2.621722   1.433480   2.269991   2.223744   3.623729
    14  C    3.243284   2.602762   3.681111   3.644801   5.006729
    15  O    3.088627   3.033237   4.300927   4.576791   5.986752
    16  H    1.100628   2.143923   3.182148   4.194160   5.479789
    17  H    1.098394   2.130482   2.560778   3.886556   4.927984
    18  H    1.100440   2.143749   3.193627   4.205398   5.483976
    19  H    6.034435   4.618293   3.896572   2.697218   2.163894
    20  H    8.065623   6.700522   5.685550   4.606979   3.401034
    21  H    8.510220   7.304481   6.068920   5.305249   3.882092
    22  H    7.129031   6.162085   4.896670   4.575981   3.402302
    23  H    4.694159   3.774474   2.596839   2.621074   2.150986
    24  H    4.341220   3.536684   4.433599   4.073800   5.299861
                    6          7          8          9         10
     6  C    0.000000
     7  C    1.396310   0.000000
     8  C    2.424499   1.397000   0.000000
     9  C    2.798544   2.417920   1.398490   0.000000
    10  C    2.431617   2.796566   2.423064   1.394344   0.000000
    11  C    3.134250   4.490977   5.206187   4.860415   3.645418
    12  Cl   3.243321   4.432517   5.374417   5.381138   4.454428
    13  C    4.409655   5.775188   6.402291   5.883882   4.552382
    14  C    5.653801   7.031687   7.750256   7.287365   5.970285
    15  O    6.731438   8.112098   8.767229   8.203699   6.842871
    16  H    6.435694   7.705918   8.120223   7.374187   6.037732
    17  H    6.110964   7.211031   7.322925   6.358775   5.077056
    18  H    6.649892   7.877084   8.111810   7.180594   5.805760
    19  H    1.089231   2.161608   3.412256   3.887528   3.418479
    20  H    2.153752   1.092245   2.163028   3.409981   3.888768
    21  H    3.413459   2.162207   1.092188   2.163937   3.412303
    22  H    3.890812   3.409605   2.164058   1.092288   2.153337
    23  H    3.409832   3.886069   3.419913   2.172868   1.089783
    24  H    5.731201   7.079109   7.916301   7.607344   6.373911
                   11         12         13         14         15
    11  C    0.000000
    12  Cl   1.715882   0.000000
    13  C    1.394296   2.802105   0.000000
    14  C    2.560815   3.355195   1.458272   0.000000
    15  O    3.661682   4.569551   2.365504   1.214710   0.000000
    16  H    4.126252   5.691284   2.955397   3.263604   2.892797
    17  H    4.326821   6.033571   3.491472   4.299817   4.185245
    18  H    4.124541   5.660224   2.945989   3.236482   2.852440
    19  H    2.952006   2.769760   4.216318   5.291533   6.402688
    20  H    5.204514   4.881040   6.519308   7.684377   8.798943
    21  H    6.281633   6.346869   7.492185   8.831893   9.857014
    22  H    5.766251   6.357290   6.690958   8.098377   8.949704
    23  H    3.830591   4.898882   4.451352   5.849763   6.583040
    24  H    2.780040   2.942745   2.177746   1.118990   2.032238
                   16         17         18         19         20
    16  H    0.000000
    17  H    1.796867   0.000000
    18  H    1.760072   1.798681   0.000000
    19  H    6.362618   6.344197   6.748604   0.000000
    20  H    8.514646   8.149730   8.792881   2.482232   0.000000
    21  H    9.178640   8.328533   9.166973   4.313503   2.493916
    22  H    7.976165   6.769356   7.656546   4.979734   4.315140
    23  H    5.607559   4.423964   5.162678   4.305620   4.978195
    24  H    4.350111   5.377534   4.325194   5.235617   7.618836
                   21         22         23         24
    21  H    0.000000
    22  H    2.495478   0.000000
    23  H    4.325012   2.502191   0.000000
    24  H    8.968519   8.478172   6.393914   0.000000
 Stoichiometry    C11H9ClN2O(1+,2)
 Framework group  C1[X(C11H9ClN2O)]
 Deg. of freedom    66
 Full point group                 C1      NOp   1
 Largest Abelian subgroup         C1      NOp   1
 Largest concise Abelian subgroup C1      NOp   1
                         Standard orientation:                         
 ---------------------------------------------------------------------
 Center     Atomic      Atomic             Coordinates (Angstroms)
 Number     Number       Type             X           Y           Z
 ---------------------------------------------------------------------
      1          6           0        2.822179   -2.366961    0.290670
      2          6           0        1.815596   -1.273542    0.168392
      3          7           0        0.516427   -1.515340    0.211298
      4          7           0       -0.110167   -0.308592    0.084181
      5          6           0       -1.532860   -0.267095    0.060920
      6          6           0       -2.236264    0.735402    0.737468
      7          6           0       -3.631865    0.740872    0.693312
      8          6           0       -4.322027   -0.254932   -0.002145
      9          6           0       -3.609869   -1.265335   -0.656128
     10          6           0       -2.215801   -1.275048   -0.630171
     11          6           0        0.796484    0.695164   -0.052689
     12         17           0        0.375543    2.335511   -0.328951
     13          6           0        2.068832    0.127487    0.001497
     14          6           0        3.354322    0.808120   -0.102489
     15          8           0        4.430659    0.247188   -0.053758
     16          1           0        3.475938   -2.198942    1.160009
     17          1           0        2.310547   -3.333217    0.395801
     18          1           0        3.481962   -2.388923   -0.589769
     19          1           0       -1.700669    1.497756    1.301718
     20          1           0       -4.181425    1.524011    1.220264
     21          1           0       -5.413869   -0.248159   -0.028781
     22          1           0       -4.143150   -2.051535   -1.195195
     23          1           0       -1.641882   -2.056694   -1.127437
     24          1           0        3.286880    1.917242   -0.234536
 ---------------------------------------------------------------------
 Rotational constants (GHZ):           1.1145272           0.3403681           0.2708213
 Standard basis: def2SVP (5D, 7F)
 There are   274 symmetry adapted cartesian basis functions of A   symmetry.
 There are   259 symmetry adapted basis functions of A   symmetry.
   259 basis functions,   450 primitive gaussians,   274 cartesian basis functions
    57 alpha electrons       56 beta electrons
       nuclear repulsion energy      1024.7633082791 Hartrees.
 NAtoms=   24 NActive=   24 NUniq=   24 SFac= 1.00D+00 NAtFMM=   60 NAOKFM=F Big=F
 Integral buffers will be    131072 words long.
 Raffenetti 2 integral format.
 Two-electron integral symmetry is turned on.
 One-electron integrals computed using PRISM.
   1 Symmetry operations used in ECPInt.
 ECPInt:  NShTT=    7140 NPrTT=   27028 LenC2=    6636 LenP2D=   17991.
 LDataN:  DoStor=T MaxTD1= 4 Len=   56
 NBasis=   259 RedAO= T EigKep=  2.86D-04  NBF=   259
 NBsUse=   259 1.00D-06 EigRej= -1.00D+00 NBFU=   259
 ExpMin= 1.22D-01 ExpMax= 1.04D+04 ExpMxC= 1.57D+03 IAcc=3 IRadAn=         5 AccDes= 0.00D+00
 Harris functional with IExCor=  402 and IRadAn=       5 diagonalized for initial guess.
 HarFok:  IExCor=  402 AccDes= 0.00D+00 IRadAn=         5 IDoV= 1 UseB2=F ITyADJ=14
 ICtDFT=  3500011 ScaDFX=  1.000000  1.000000  1.000000  1.000000
 FoFCou: FMM=F IPFlag=           0 FMFlag=      100000 FMFlg1=           0
         NFxFlg=           0 DoJE=T BraDBF=F KetDBF=T FulRan=T
         wScrn=  0.000000 ICntrl=       500 IOpCl=  0 I1Cent=   200000004 NGrid=           0
         NMat0=    1 NMatS0=      1 NMatT0=    0 NMatD0=    1 NMtDS0=    0 NMtDT0=    0
 Petite list used in FoFCou.
 Initial guess <Sx>= 0.0000 <Sy>= 0.0000 <Sz>= 0.5000 <S**2>= 0.7500 S= 0.5000
 Requested convergence on RMS density matrix=1.00D-08 within 128 cycles.
 Requested convergence on MAX density matrix=1.00D-06.
 Requested convergence on             energy=1.00D-06.
 No special actions if energy rises.
 Integral accuracy reduced to 1.0D-05 until final iterations.
 EnCoef did     4 forward-backward iterations
 EnCoef did   100 forward-backward iterations
 Initial convergence to 1.0D-05 achieved.  Increase integral accuracy.
 SCF Done:  E(UB3LYP) =  -1068.61008882     A.U. after   34 cycles
            NFock= 34  Conv=0.51D-08     -V/T= 2.0066
 <Sx>= 0.0000 <Sy>= 0.0000 <Sz>= 0.5000 <S**2>= 0.7661 S= 0.5080
 <L.S>= 0.000000000000E+00
 Annihilation of the first spin contaminant:
 S**2 before annihilation     0.7661,   after     0.7502

 **********************************************************************

            Population analysis using the SCF Density.

 **********************************************************************

 Orbital symmetries:
 Alpha Orbitals:
       Occupied  (A) (A) (A) (A) (A) (A) (A) (A) (A) (A) (A) (A)
                 (A) (A) (A) (A) (A) (A) (A) (A) (A) (A) (A) (A)
                 (A) (A) (A) (A) (A) (A) (A) (A) (A) (A) (A) (A)
                 (A) (A) (A) (A) (A) (A) (A) (A) (A) (A) (A) (A)
                 (A) (A) (A) (A) (A) (A) (A) (A) (A)
       Virtual   (A) (A) (A) (A) (A) (A) (A) (A) (A) (A) (A) (A)
                 (A) (A) (A) (A) (A) (A) (A) (A) (A) (A) (A) (A)
                 (A) (A) (A) (A) (A) (A) (A) (A) (A) (A) (A) (A)
                 (A) (A) (A) (A) (A) (A) (A) (A) (A) (A) (A) (A)
                 (A) (A) (A) (A) (A) (A) (A) (A) (A) (A) (A) (A)
                 (A) (A) (A) (A) (A) (A) (A) (A) (A) (A) (A) (A)
                 (A) (A) (A) (A) (A) (A) (A) (A) (A) (A) (A) (A)
                 (A) (A) (A) (A) (A) (A) (A) (A) (A) (A) (A) (A)
                 (A) (A) (A) (A) (A) (A) (A) (A) (A) (A) (A) (A)
                 (A) (A) (A) (A) (A) (A) (A) (A) (A) (A) (A) (A)
                 (A) (A) (A) (A) (A) (A) (A) (A) (A) (A) (A) (A)
                 (A) (A) (A) (A) (A) (A) (A) (A) (A) (A) (A) (A)
                 (A) (A) (A) (A) (A) (A) (A) (A) (A) (A) (A) (A)
                 (A) (A) (A) (A) (A) (A) (A) (A) (A) (A) (A) (A)
                 (A) (A) (A) (A) (A) (A) (A) (A) (A) (A) (A) (A)
                 (A) (A) (A) (A) (A) (A) (A) (A) (A) (A) (A) (A)
                 (A) (A) (A) (A) (A) (A) (A) (A) (A) (A)
 Beta  Orbitals:
       Occupied  (A) (A) (A) (A) (A) (A) (A) (A) (A) (A) (A) (A)
                 (A) (A) (A) (A) (A) (A) (A) (A) (A) (A) (A) (A)
                 (A) (A) (A) (A) (A) (A) (A) (A) (A) (A) (A) (A)
                 (A) (A) (A) (A) (A) (A) (A) (A) (A) (A) (A) (A)
                 (A) (A) (A) (A) (A) (A) (A) (A)
       Virtual   (A) (A) (A) (A) (A) (A) (A) (A) (A) (A) (A) (A)
                 (A) (A) (A) (A) (A) (A) (A) (A) (A) (A) (A) (A)
                 (A) (A) (A) (A) (A) (A) (A) (A) (A) (A) (A) (A)
                 (A) (A) (A) (A) (A) (A) (A) (A) (A) (A) (A) (A)
                 (A) (A) (A) (A) (A) (A) (A) (A) (A) (A) (A) (A)
                 (A) (A) (A) (A) (A) (A) (A) (A) (A) (A) (A) (A)
                 (A) (A) (A) (A) (A) (A) (A) (A) (A) (A) (A) (A)
                 (A) (A) (A) (A) (A) (A) (A) (A) (A) (A) (A) (A)
                 (A) (A) (A) (A) (A) (A) (A) (A) (A) (A) (A) (A)
                 (A) (A) (A) (A) (A) (A) (A) (A) (A) (A) (A) (A)
                 (A) (A) (A) (A) (A) (A) (A) (A) (A) (A) (A) (A)
                 (A) (A) (A) (A) (A) (A) (A) (A) (A) (A) (A) (A)
                 (A) (A) (A) (A) (A) (A) (A) (A) (A) (A) (A) (A)
                 (A) (A) (A) (A) (A) (A) (A) (A) (A) (A) (A) (A)
                 (A) (A) (A) (A) (A) (A) (A) (A) (A) (A) (A) (A)
                 (A) (A) (A) (A) (A) (A) (A) (A) (A) (A) (A) (A)
                 (A) (A) (A) (A) (A) (A) (A) (A) (A) (A) (A)
 The electronic state is 2-A.
 Alpha  occ. eigenvalues -- -101.69687 -19.29695 -14.63247 -14.52404 -10.46667
 Alpha  occ. eigenvalues --  -10.43839 -10.43273 -10.41480 -10.38325 -10.38311
 Alpha  occ. eigenvalues --  -10.38217 -10.38016 -10.37140 -10.36817 -10.33202
 Alpha  occ. eigenvalues --   -9.65095  -7.42056  -7.40967  -7.40924  -1.25563
 Alpha  occ. eigenvalues --   -1.19398  -1.07255  -1.05934  -1.01498  -0.95870
 Alpha  occ. eigenvalues --   -0.93189  -0.92423  -0.87377  -0.84554  -0.79277
 Alpha  occ. eigenvalues --   -0.77645  -0.74544  -0.73613  -0.70919  -0.67606
 Alpha  occ. eigenvalues --   -0.67070  -0.65379  -0.63496  -0.62210  -0.61317
 Alpha  occ. eigenvalues --   -0.60031  -0.58900  -0.57801  -0.56766  -0.55565
 Alpha  occ. eigenvalues --   -0.55248  -0.54321  -0.53345  -0.52974  -0.51944
 Alpha  occ. eigenvalues --   -0.50509  -0.47328  -0.46822  -0.43687  -0.43224
 Alpha  occ. eigenvalues --   -0.42649  -0.42039
 Alpha virt. eigenvalues --   -0.22607  -0.19774  -0.18861  -0.16362  -0.12401
 Alpha virt. eigenvalues --   -0.08329  -0.07684  -0.04479  -0.04137  -0.03595
 Alpha virt. eigenvalues --   -0.02802  -0.02631  -0.00554   0.00344   0.00812
 Alpha virt. eigenvalues --    0.01529   0.02411   0.02680   0.05887   0.06616
 Alpha virt. eigenvalues --    0.10186   0.10919   0.11783   0.12114   0.12671
 Alpha virt. eigenvalues --    0.14931   0.15344   0.16865   0.17916   0.18762
 Alpha virt. eigenvalues --    0.22884   0.23819   0.24301   0.25054   0.26841
 Alpha virt. eigenvalues --    0.27784   0.29323   0.29724   0.31884   0.32205
 Alpha virt. eigenvalues --    0.32495   0.33148   0.33472   0.34346   0.37000
 Alpha virt. eigenvalues --    0.38503   0.38796   0.39715   0.40872   0.41015
 Alpha virt. eigenvalues --    0.43549   0.44217   0.45677   0.46719   0.47329
 Alpha virt. eigenvalues --    0.48520   0.49711   0.49810   0.50345   0.50706
 Alpha virt. eigenvalues --    0.51282   0.52079   0.52950   0.53432   0.53668
 Alpha virt. eigenvalues --    0.54247   0.55508   0.55830   0.57228   0.57668
 Alpha virt. eigenvalues --    0.58792   0.59034   0.60044   0.61561   0.62723
 Alpha virt. eigenvalues --    0.63879   0.65642   0.65891   0.66739   0.69507
 Alpha virt. eigenvalues --    0.71329   0.72739   0.74502   0.75565   0.78605
 Alpha virt. eigenvalues --    0.80393   0.83220   0.84674   0.86866   0.87484
 Alpha virt. eigenvalues --    0.88676   0.91633   0.93752   0.96141   1.00051
 Alpha virt. eigenvalues --    1.01130   1.02482   1.02876   1.04078   1.05355
 Alpha virt. eigenvalues --    1.06812   1.07613   1.08546   1.10250   1.11639
 Alpha virt. eigenvalues --    1.13625   1.15659   1.17139   1.24668   1.25529
 Alpha virt. eigenvalues --    1.27642   1.27989   1.33741   1.36818   1.38891
 Alpha virt. eigenvalues --    1.40023   1.41119   1.44156   1.46775   1.48995
 Alpha virt. eigenvalues --    1.49855   1.53117   1.54595   1.57136   1.57873
 Alpha virt. eigenvalues --    1.57981   1.59207   1.60220   1.60875   1.61605
 Alpha virt. eigenvalues --    1.62310   1.63063   1.63993   1.64850   1.66211
 Alpha virt. eigenvalues --    1.68162   1.68503   1.71625   1.73266   1.76783
 Alpha virt. eigenvalues --    1.77548   1.80723   1.80956   1.81420   1.82812
 Alpha virt. eigenvalues --    1.84290   1.84441   1.88048   1.89023   1.92829
 Alpha virt. eigenvalues --    1.93992   1.96681   1.97037   1.97742   2.02831
 Alpha virt. eigenvalues --    2.04338   2.08154   2.09678   2.10283   2.10446
 Alpha virt. eigenvalues --    2.12166   2.14181   2.15453   2.17267   2.18805
 Alpha virt. eigenvalues --    2.19118   2.23737   2.25057   2.29482   2.32119
 Alpha virt. eigenvalues --    2.35395   2.40135   2.43145   2.43382   2.44807
 Alpha virt. eigenvalues --    2.45425   2.49358   2.52477   2.55365   2.55590
 Alpha virt. eigenvalues --    2.55742   2.56652   2.59539   2.63921   2.66690
 Alpha virt. eigenvalues --    2.68387   2.70219   2.77070   2.78435   2.79112
 Alpha virt. eigenvalues --    2.81587   2.87038   2.90573   2.94505   2.97925
 Alpha virt. eigenvalues --    2.98372   3.03857   3.11801   3.26728   3.35287
 Alpha virt. eigenvalues --    3.45155   3.47080
  Beta  occ. eigenvalues -- -101.69687 -19.29317 -14.62728 -14.52477 -10.46757
  Beta  occ. eigenvalues --  -10.43651 -10.43346 -10.41229 -10.38114 -10.38108
  Beta  occ. eigenvalues --  -10.37982 -10.37876 -10.37161 -10.36874 -10.33200
  Beta  occ. eigenvalues --   -9.65095  -7.42055  -7.40970  -7.40925  -1.24903
  Beta  occ. eigenvalues --   -1.18712  -1.06940  -1.05660  -1.00927  -0.95651
  Beta  occ. eigenvalues --   -0.92474  -0.92221  -0.87069  -0.84139  -0.78948
  Beta  occ. eigenvalues --   -0.77268  -0.74273  -0.73317  -0.70759  -0.66851
  Beta  occ. eigenvalues --   -0.66302  -0.65102  -0.63078  -0.61845  -0.61137
  Beta  occ. eigenvalues --   -0.59968  -0.58529  -0.57026  -0.56213  -0.55057
  Beta  occ. eigenvalues --   -0.54159  -0.54100  -0.53191  -0.52802  -0.51656
  Beta  occ. eigenvalues --   -0.50403  -0.46740  -0.44959  -0.43299  -0.42517
  Beta  occ. eigenvalues --   -0.40550
  Beta virt. eigenvalues --   -0.37047  -0.21767  -0.18529  -0.18179  -0.14993
  Beta virt. eigenvalues --   -0.12435  -0.08178  -0.06835  -0.04250  -0.04035
  Beta virt. eigenvalues --   -0.03124  -0.02637  -0.02380  -0.00402   0.00500
  Beta virt. eigenvalues --    0.01047   0.01768   0.02709   0.02957   0.06127
  Beta virt. eigenvalues --    0.06933   0.10406   0.11137   0.11891   0.12357
  Beta virt. eigenvalues --    0.12964   0.15235   0.15627   0.17066   0.18059
  Beta virt. eigenvalues --    0.19128   0.23173   0.24059   0.24491   0.25084
  Beta virt. eigenvalues --    0.27192   0.28077   0.29664   0.30107   0.32098
  Beta virt. eigenvalues --    0.32494   0.32811   0.33437   0.33694   0.34691
  Beta virt. eigenvalues --    0.37205   0.38533   0.39253   0.39980   0.41115
  Beta virt. eigenvalues --    0.41578   0.43887   0.44470   0.45997   0.46872
  Beta virt. eigenvalues --    0.47541   0.48683   0.49909   0.50220   0.50498
  Beta virt. eigenvalues --    0.50958   0.51460   0.52296   0.53232   0.53536
  Beta virt. eigenvalues --    0.53916   0.54384   0.55630   0.55970   0.57383
  Beta virt. eigenvalues --    0.57824   0.58964   0.59314   0.60260   0.61689
  Beta virt. eigenvalues --    0.62906   0.63955   0.65831   0.65998   0.66913
  Beta virt. eigenvalues --    0.69963   0.71485   0.72959   0.74634   0.75682
  Beta virt. eigenvalues --    0.78760   0.80544   0.83381   0.84931   0.87023
  Beta virt. eigenvalues --    0.88066   0.88880   0.91958   0.94075   0.96348
  Beta virt. eigenvalues --    1.00209   1.01275   1.02841   1.03212   1.04479
  Beta virt. eigenvalues --    1.05788   1.07070   1.07851   1.09001   1.10543
  Beta virt. eigenvalues --    1.11902   1.14044   1.15944   1.17300   1.24979
  Beta virt. eigenvalues --    1.26100   1.27859   1.28213   1.33874   1.37016
  Beta virt. eigenvalues --    1.39194   1.40409   1.41460   1.44499   1.46965
  Beta virt. eigenvalues --    1.49227   1.49955   1.53358   1.55204   1.57474
  Beta virt. eigenvalues --    1.58176   1.58289   1.59425   1.60597   1.61138
  Beta virt. eigenvalues --    1.62118   1.62566   1.63288   1.64143   1.65094
  Beta virt. eigenvalues --    1.66462   1.68518   1.68886   1.71840   1.73387
  Beta virt. eigenvalues --    1.77069   1.77885   1.80976   1.81321   1.81502
  Beta virt. eigenvalues --    1.83011   1.84457   1.84727   1.88397   1.89275
  Beta virt. eigenvalues --    1.92931   1.94103   1.96843   1.97627   1.98069
  Beta virt. eigenvalues --    2.02967   2.04916   2.08729   2.10151   2.10858
  Beta virt. eigenvalues --    2.10926   2.12551   2.14539   2.15857   2.17547
  Beta virt. eigenvalues --    2.19239   2.19512   2.23969   2.25423   2.29812
  Beta virt. eigenvalues --    2.32613   2.35748   2.40571   2.43571   2.43692
  Beta virt. eigenvalues --    2.45262   2.46044   2.49865   2.52952   2.55470
  Beta virt. eigenvalues --    2.55623   2.56375   2.57231   2.60136   2.64386
  Beta virt. eigenvalues --    2.67180   2.68651   2.70500   2.77303   2.78745
  Beta virt. eigenvalues --    2.79367   2.81791   2.87222   2.90971   2.94605
  Beta virt. eigenvalues --    2.98124   2.98834   3.04055   3.11987   3.27020
  Beta virt. eigenvalues --    3.35568   3.45533   3.47221
          Condensed to atoms (all electrons):
               1          2          3          4          5          6
     1  C    4.439672   0.464921  -0.069006   0.010379   0.000036   0.000012
     2  C    0.464921   4.925454   0.541037  -0.053133   0.005691  -0.000258
     3  N   -0.069006   0.541037   6.529067   0.201228  -0.063805   0.000722
     4  N    0.010379  -0.053133   0.201228   6.596410   0.294880  -0.064343
     5  C    0.000036   0.005691  -0.063805   0.294880   5.323171   0.156679
     6  C    0.000012  -0.000258   0.000722  -0.064343   0.156679   5.179796
     7  C    0.000000   0.000017  -0.000247   0.007382   0.148132   0.266682
     8  C   -0.000000   0.000000   0.000030  -0.000606  -0.176352   0.110776
     9  C   -0.000001   0.000006   0.000555   0.007363   0.149147  -0.160851
    10  C   -0.000059   0.000448   0.007849  -0.063259   0.164402   0.075690
    11  C    0.006152  -0.101175  -0.073499   0.286280  -0.059090  -0.006519
    12  Cl  -0.000055   0.002517   0.001913  -0.050481   0.002383  -0.002064
    13  C   -0.087235   0.349598  -0.048043  -0.063853   0.009567   0.001039
    14  C    0.000958  -0.036201   0.004004   0.006520   0.000126   0.000009
    15  O    0.007808  -0.016960   0.000019  -0.000022   0.000001   0.000000
    16  H    0.369626   0.006958   0.001823  -0.000238   0.000000  -0.000000
    17  H    0.360900  -0.008122   0.001356  -0.000476  -0.000029  -0.000001
    18  H    0.363775   0.007023   0.002310  -0.000291   0.000027  -0.000000
    19  H    0.000001  -0.000007   0.000004  -0.011578  -0.074860   0.443069
    20  H    0.000000  -0.000000   0.000002  -0.000104   0.014709  -0.059866
    21  H   -0.000000   0.000000   0.000000   0.000011  -0.001611   0.013362
    22  H    0.000000  -0.000000  -0.000030  -0.000105   0.014315  -0.001535
    23  H   -0.000114  -0.000222   0.016256  -0.015232  -0.067895   0.014526
    24  H    0.000433   0.003741  -0.000180   0.000239   0.000008   0.000001
               7          8          9         10         11         12
     1  C    0.000000  -0.000000  -0.000001  -0.000059   0.006152  -0.000055
     2  C    0.000017   0.000000   0.000006   0.000448  -0.101175   0.002517
     3  N   -0.000247   0.000030   0.000555   0.007849  -0.073499   0.001913
     4  N    0.007382  -0.000606   0.007363  -0.063259   0.286280  -0.050481
     5  C    0.148132  -0.176352   0.149147   0.164402  -0.059090   0.002383
     6  C    0.266682   0.110776  -0.160851   0.075690  -0.006519  -0.002064
     7  C    5.043053   0.205206   0.120241  -0.151709  -0.000616  -0.001196
     8  C    0.205206   5.101842   0.202336   0.115289   0.000051   0.000001
     9  C    0.120241   0.202336   5.074889   0.246812  -0.000097  -0.000016
    10  C   -0.151709   0.115289   0.246812   5.122984   0.006851  -0.000386
    11  C   -0.000616   0.000051  -0.000097   0.006851   5.094812   0.339562
    12  Cl  -0.001196   0.000001  -0.000016  -0.000386   0.339562  16.700194
    13  C   -0.000027   0.000001  -0.000011  -0.000533   0.373542  -0.058279
    14  C    0.000000   0.000000  -0.000000  -0.000008  -0.023928   0.001604
    15  O   -0.000000   0.000000   0.000000  -0.000000   0.004420   0.000031
    16  H    0.000000  -0.000000  -0.000000   0.000003   0.000273  -0.000000
    17  H   -0.000000   0.000000   0.000001   0.000017  -0.000270   0.000001
    18  H   -0.000000   0.000000   0.000000  -0.000005   0.000252   0.000000
    19  H   -0.049892   0.013675  -0.002351   0.014114   0.000084   0.010763
    20  H    0.445245  -0.065051   0.012547  -0.001505  -0.000013  -0.000007
    21  H   -0.063807   0.447095  -0.063400   0.012878   0.000000   0.000000
    22  H    0.012664  -0.064883   0.447277  -0.061305   0.000001   0.000000
    23  H   -0.002375   0.013330  -0.059037   0.449483   0.000787  -0.000020
    24  H    0.000000   0.000000   0.000000   0.000000  -0.003165   0.008956
              13         14         15         16         17         18
     1  C   -0.087235   0.000958   0.007808   0.369626   0.360900   0.363775
     2  C    0.349598  -0.036201  -0.016960   0.006958  -0.008122   0.007023
     3  N   -0.048043   0.004004   0.000019   0.001823   0.001356   0.002310
     4  N   -0.063853   0.006520  -0.000022  -0.000238  -0.000476  -0.000291
     5  C    0.009567   0.000126   0.000001   0.000000  -0.000029   0.000027
     6  C    0.001039   0.000009   0.000000  -0.000000  -0.000001  -0.000000
     7  C   -0.000027   0.000000  -0.000000   0.000000  -0.000000  -0.000000
     8  C    0.000001   0.000000   0.000000  -0.000000   0.000000   0.000000
     9  C   -0.000011  -0.000000   0.000000  -0.000000   0.000001   0.000000
    10  C   -0.000533  -0.000008  -0.000000   0.000003   0.000017  -0.000005
    11  C    0.373542  -0.023928   0.004420   0.000273  -0.000270   0.000252
    12  Cl  -0.058279   0.001604   0.000031  -0.000000   0.000001   0.000000
    13  C    5.685569   0.122289  -0.094307  -0.009915   0.013216  -0.011463
    14  C    0.122289   4.629936   0.663147   0.002037   0.000234   0.002919
    15  O   -0.094307   0.663147   7.583038   0.002051   0.000459   0.005163
    16  H   -0.009915   0.002037   0.002051   0.577341  -0.014730  -0.012282
    17  H    0.013216   0.000234   0.000459  -0.014730   0.601860  -0.012662
    18  H   -0.011463   0.002919   0.005163  -0.012282  -0.012662   0.576849
    19  H   -0.000100   0.000005   0.000000   0.000000  -0.000000  -0.000000
    20  H   -0.000000   0.000000   0.000000  -0.000000   0.000000  -0.000000
    21  H    0.000000  -0.000000   0.000000   0.000000   0.000000   0.000000
    22  H   -0.000000   0.000000  -0.000000  -0.000000  -0.000000  -0.000000
    23  H    0.000061  -0.000005   0.000000   0.000001   0.000105  -0.000001
    24  H   -0.127818   0.439490  -0.030391   0.000036   0.000030   0.000170
              19         20         21         22         23         24
     1  C    0.000001   0.000000  -0.000000   0.000000  -0.000114   0.000433
     2  C   -0.000007  -0.000000   0.000000  -0.000000  -0.000222   0.003741
     3  N    0.000004   0.000002   0.000000  -0.000030   0.016256  -0.000180
     4  N   -0.011578  -0.000104   0.000011  -0.000105  -0.015232   0.000239
     5  C   -0.074860   0.014709  -0.001611   0.014315  -0.067895   0.000008
     6  C    0.443069  -0.059866   0.013362  -0.001535   0.014526   0.000001
     7  C   -0.049892   0.445245  -0.063807   0.012664  -0.002375   0.000000
     8  C    0.013675  -0.065051   0.447095  -0.064883   0.013330   0.000000
     9  C   -0.002351   0.012547  -0.063400   0.447277  -0.059037   0.000000
    10  C    0.014114  -0.001505   0.012878  -0.061305   0.449483   0.000000
    11  C    0.000084  -0.000013   0.000000   0.000001   0.000787  -0.003165
    12  Cl   0.010763  -0.000007   0.000000   0.000000  -0.000020   0.008956
    13  C   -0.000100  -0.000000   0.000000  -0.000000   0.000061  -0.127818
    14  C    0.000005   0.000000  -0.000000   0.000000  -0.000005   0.439490
    15  O    0.000000   0.000000   0.000000  -0.000000   0.000000  -0.030391
    16  H    0.000000  -0.000000   0.000000  -0.000000   0.000001   0.000036
    17  H   -0.000000   0.000000   0.000000  -0.000000   0.000105   0.000030
    18  H   -0.000000  -0.000000   0.000000  -0.000000  -0.000001   0.000170
    19  H    0.639183  -0.011584  -0.000162   0.000016  -0.000160   0.000004
    20  H   -0.011584   0.623022  -0.010558  -0.000209   0.000015   0.000000
    21  H   -0.000162  -0.010558   0.616322  -0.010582  -0.000144  -0.000000
    22  H    0.000016  -0.000209  -0.010582   0.621052  -0.010797  -0.000000
    23  H   -0.000160   0.000015  -0.000144  -0.010797   0.617224   0.000000
    24  H    0.000004   0.000000  -0.000000  -0.000000   0.000000   0.671455
          Atomic-Atomic Spin Densities.
               1          2          3          4          5          6
     1  C   -0.004433  -0.009723  -0.000367   0.000097  -0.000011  -0.000000
     2  C   -0.009723   0.158723   0.010865  -0.009489   0.001008   0.000018
     3  N   -0.000367   0.010865  -0.034871  -0.017553   0.000336  -0.000101
     4  N    0.000097  -0.009489  -0.017553   0.290020  -0.047097  -0.003278
     5  C   -0.000011   0.001008   0.000336  -0.047097   0.141456   0.020578
     6  C   -0.000000   0.000018  -0.000101  -0.003278   0.020578   0.068148
     7  C    0.000000  -0.000003   0.000019   0.000374  -0.001274  -0.018384
     8  C    0.000000  -0.000000   0.000003   0.000073  -0.007740  -0.002677
     9  C    0.000000   0.000000  -0.000057   0.000362  -0.000178  -0.001855
    10  C    0.000000   0.000034  -0.000532  -0.005367   0.022418   0.002752
    11  C    0.000038  -0.006131   0.001458   0.016867  -0.001063  -0.000228
    12  Cl   0.000000   0.000085  -0.000003  -0.000986   0.000207  -0.000265
    13  C   -0.001287   0.018113  -0.001171  -0.013035   0.000542   0.000015
    14  C   -0.000208   0.001418   0.000007  -0.000181   0.000013   0.000008
    15  O   -0.000063   0.000410   0.000001  -0.000001  -0.000000   0.000000
    16  H    0.003681  -0.003791  -0.000010   0.000019  -0.000006  -0.000000
    17  H    0.000749  -0.000498   0.000170  -0.000012  -0.000010  -0.000000
    18  H    0.007002  -0.003040  -0.000092   0.000056  -0.000000  -0.000000
    19  H   -0.000000  -0.000004   0.000014   0.000117  -0.000625   0.001465
    20  H   -0.000000   0.000000  -0.000000  -0.000005   0.000143   0.000266
    21  H    0.000000   0.000000   0.000000   0.000000   0.000009  -0.000176
    22  H   -0.000000   0.000000   0.000003  -0.000006   0.000104  -0.000060
    23  H    0.000001  -0.000011  -0.000148   0.000041  -0.000368   0.000001
    24  H   -0.000009   0.000172   0.000005  -0.000011   0.000006   0.000004
               7          8          9         10         11         12
     1  C    0.000000   0.000000   0.000000   0.000000   0.000038   0.000000
     2  C   -0.000003  -0.000000   0.000000   0.000034  -0.006131   0.000085
     3  N    0.000019   0.000003  -0.000057  -0.000532   0.001458  -0.000003
     4  N    0.000374   0.000073   0.000362  -0.005367   0.016867  -0.000986
     5  C   -0.001274  -0.007740  -0.000178   0.022418  -0.001063   0.000207
     6  C   -0.018384  -0.002677  -0.001855   0.002752  -0.000228  -0.000265
     7  C   -0.015502   0.010604   0.001169  -0.002519  -0.000004  -0.000011
     8  C    0.010604   0.241040   0.005572  -0.002690   0.000008  -0.000000
     9  C    0.001169   0.005572  -0.042220  -0.016092   0.000023  -0.000000
    10  C   -0.002519  -0.002690  -0.016092   0.094978  -0.000663   0.000023
    11  C   -0.000004   0.000008   0.000023  -0.000663  -0.065883   0.005870
    12  Cl  -0.000011  -0.000000  -0.000000   0.000023   0.005870  -0.004583
    13  C   -0.000001  -0.000000  -0.000002   0.000042  -0.012346   0.000188
    14  C    0.000000  -0.000000  -0.000000   0.000001   0.000816   0.000135
    15  O    0.000000  -0.000000  -0.000000   0.000000   0.000064  -0.000000
    16  H    0.000000   0.000000  -0.000000  -0.000001   0.000073   0.000000
    17  H    0.000000   0.000000  -0.000000  -0.000006  -0.000021  -0.000000
    18  H   -0.000000  -0.000000   0.000000   0.000001  -0.000014  -0.000000
    19  H    0.000108   0.000049  -0.000053   0.000005   0.000146  -0.000172
    20  H    0.000390  -0.000794   0.000064  -0.000067   0.000001   0.000001
    21  H   -0.000406   0.002626  -0.000281  -0.000162   0.000000   0.000000
    22  H    0.000085  -0.000650   0.000251   0.000164  -0.000000   0.000000
    23  H   -0.000056   0.000023   0.000115   0.001397  -0.000016  -0.000000
    24  H    0.000000  -0.000000  -0.000000   0.000000   0.000429   0.000071
              13         14         15         16         17         18
     1  C   -0.001287  -0.000208  -0.000063   0.003681   0.000749   0.007002
     2  C    0.018113   0.001418   0.000410  -0.003791  -0.000498  -0.003040
     3  N   -0.001171   0.000007   0.000001  -0.000010   0.000170  -0.000092
     4  N   -0.013035  -0.000181  -0.000001   0.000019  -0.000012   0.000056
     5  C    0.000542   0.000013  -0.000000  -0.000006  -0.000010  -0.000000
     6  C    0.000015   0.000008   0.000000  -0.000000  -0.000000  -0.000000
     7  C   -0.000001   0.000000   0.000000   0.000000   0.000000  -0.000000
     8  C   -0.000000  -0.000000  -0.000000   0.000000   0.000000  -0.000000
     9  C   -0.000002  -0.000000  -0.000000  -0.000000  -0.000000   0.000000
    10  C    0.000042   0.000001   0.000000  -0.000001  -0.000006   0.000001
    11  C   -0.012346   0.000816   0.000064   0.000073  -0.000021  -0.000014
    12  Cl   0.000188   0.000135  -0.000000   0.000000  -0.000000  -0.000000
    13  C    0.166964   0.005722  -0.004322  -0.001056   0.000094  -0.000267
    14  C    0.005722  -0.055193  -0.005943   0.000209  -0.000012  -0.000251
    15  O   -0.004322  -0.005943   0.154935   0.001164   0.000018  -0.001104
    16  H   -0.001056   0.000209   0.001164   0.014981   0.000893  -0.003317
    17  H    0.000094  -0.000012   0.000018   0.000893   0.000476  -0.001351
    18  H   -0.000267  -0.000251  -0.001104  -0.003317  -0.001351   0.021724
    19  H    0.000001  -0.000001  -0.000000   0.000000   0.000000  -0.000000
    20  H    0.000000  -0.000000  -0.000000  -0.000000  -0.000000   0.000000
    21  H   -0.000000   0.000000   0.000000   0.000000   0.000000  -0.000000
    22  H    0.000000   0.000000   0.000000   0.000000   0.000000  -0.000000
    23  H    0.000005   0.000000   0.000000   0.000000  -0.000001  -0.000000
    24  H   -0.002428   0.003552  -0.001179   0.000045   0.000001  -0.000058
              19         20         21         22         23         24
     1  C   -0.000000  -0.000000   0.000000  -0.000000   0.000001  -0.000009
     2  C   -0.000004   0.000000   0.000000   0.000000  -0.000011   0.000172
     3  N    0.000014  -0.000000   0.000000   0.000003  -0.000148   0.000005
     4  N    0.000117  -0.000005   0.000000  -0.000006   0.000041  -0.000011
     5  C   -0.000625   0.000143   0.000009   0.000104  -0.000368   0.000006
     6  C    0.001465   0.000266  -0.000176  -0.000060   0.000001   0.000004
     7  C    0.000108   0.000390  -0.000406   0.000085  -0.000056   0.000000
     8  C    0.000049  -0.000794   0.002626  -0.000650   0.000023  -0.000000
     9  C   -0.000053   0.000064  -0.000281   0.000251   0.000115  -0.000000
    10  C    0.000005  -0.000067  -0.000162   0.000164   0.001397   0.000000
    11  C    0.000146   0.000001   0.000000  -0.000000  -0.000016   0.000429
    12  Cl  -0.000172   0.000001   0.000000   0.000000  -0.000000   0.000071
    13  C    0.000001   0.000000  -0.000000   0.000000   0.000005  -0.002428
    14  C   -0.000001  -0.000000   0.000000   0.000000   0.000000   0.003552
    15  O   -0.000000  -0.000000   0.000000   0.000000   0.000000  -0.001179
    16  H    0.000000  -0.000000   0.000000   0.000000   0.000000   0.000045
    17  H    0.000000  -0.000000   0.000000   0.000000  -0.000001   0.000001
    18  H   -0.000000   0.000000  -0.000000  -0.000000  -0.000000  -0.000058
    19  H   -0.004470   0.000055   0.000004  -0.000000   0.000004  -0.000000
    20  H    0.000055   0.000551   0.000108  -0.000002  -0.000001  -0.000000
    21  H    0.000004   0.000108  -0.012035   0.000110   0.000004   0.000000
    22  H   -0.000000  -0.000002   0.000110   0.001631   0.000069   0.000000
    23  H    0.000004  -0.000001   0.000004   0.000069  -0.005416   0.000000
    24  H   -0.000000  -0.000000   0.000000   0.000000   0.000000   0.014556
 Mulliken charges and spin densities:
               1          2
     1  C    0.131797  -0.004530
     2  C   -0.091331   0.158154
     3  N   -0.053365  -0.042024
     4  N   -0.086972   0.211006
     5  C    0.160367   0.128448
     6  C    0.033074   0.066229
     7  C    0.021245  -0.025410
     8  C    0.097259   0.245447
     9  C    0.024588  -0.053182
    10  C    0.061949   0.093715
    11  C    0.155304  -0.060574
    12  Cl   0.044579   0.000559
    13  C   -0.053297   0.155774
    14  C    0.186866  -0.049908
    15  O   -0.124456   0.143978
    16  H    0.077017   0.012883
    17  H    0.058113   0.000491
    18  H    0.078217   0.019289
    19  H    0.029774  -0.003355
    20  H    0.053355   0.000710
    21  H    0.060594  -0.010198
    22  H    0.054120   0.001698
    23  H    0.044212  -0.004357
    24  H    0.036990   0.015158
 Sum of Mulliken charges =   1.00000   1.00000
 Mulliken charges and spin densities with hydrogens summed into heavy atoms:
               1          2
     1  C    0.345144   0.028133
     2  C   -0.091331   0.158154
     3  N   -0.053365  -0.042024
     4  N   -0.086972   0.211006
     5  C    0.160367   0.128448
     6  C    0.062848   0.062874
     7  C    0.074600  -0.024701
     8  C    0.157853   0.235248
     9  C    0.078709  -0.051484
    10  C    0.106160   0.089359
    11  C    0.155304  -0.060574
    12  Cl   0.044579   0.000559
    13  C   -0.053297   0.155774
    14  C    0.223856  -0.034750
    15  O   -0.124456   0.143978
 Electronic spatial extent (au):  <R**2>=           3820.0250
 Charge=              1.0000 electrons
 Dipole moment (field-independent basis, Debye):
    X=             -5.2630    Y=             -0.0698    Z=             -0.0447  Tot=              5.2637
 Quadrupole moment (field-independent basis, Debye-Ang):
   XX=            -47.5134   YY=            -74.8290   ZZ=            -87.3370
   XY=             -1.2602   XZ=              0.4160   YZ=              4.1693
 Traceless Quadrupole moment (field-independent basis, Debye-Ang):
   XX=             22.3798   YY=             -4.9358   ZZ=            -17.4439
   XY=             -1.2602   XZ=              0.4160   YZ=              4.1693
 Octapole moment (field-independent basis, Debye-Ang**2):
  XXX=           -169.0085  YYY=              9.5329  ZZZ=             -0.9393  XYY=             17.1922
  XXY=            -19.0906  XXZ=              1.6220  XZZ=              6.7768  YZZ=              2.5288
  YYZ=             -5.0228  XYZ=            -18.8919
 Hexadecapole moment (field-independent basis, Debye-Ang**3):
 XXXX=          -3084.6057 YYYY=           -987.7862 ZZZZ=           -189.1335 XXXY=              1.6946
 XXXZ=              5.6054 YYYX=            -19.3363 YYYZ=              4.7821 ZZZX=              0.2089
 ZZZY=              3.2602 XXYY=           -656.6818 XXZZ=           -619.6581 YYZZ=           -200.9307
 XXYZ=             45.1973 YYXZ=             10.7094 ZZXY=             -4.1609
 N-N= 1.024763308279D+03 E-N=-4.537565908651D+03  KE= 1.061576303112D+03
                          Isotropic Fermi Contact Couplings
        Atom                 a.u.       MegaHertz       Gauss      10(-4) cm-1
     1  C(13)             -0.00745      -8.36967      -2.98651      -2.79182
     2  C(13)              0.02649      29.78092      10.62657       9.93384
     3  N(14)             -0.00284      -0.91762      -0.32743      -0.30608
     4  N(14)              0.07824      25.27901       9.02018       8.43217
     5  C(13)              0.00855       9.61503       3.43088       3.20723
     6  C(13)              0.01157      13.00412       4.64019       4.33771
     7  C(13)             -0.00987     -11.09863      -3.96027      -3.70211
     8  C(13)              0.03710      41.71272      14.88414      13.91387
     9  C(13)             -0.01441     -16.19590      -5.77910      -5.40237
    10  C(13)              0.01509      16.96343       6.05297       5.65839
    11  C(13)             -0.02224     -25.00465      -8.92228      -8.34065
    12  Cl(35)             0.00054       0.23719       0.08464       0.07912
    13  C(13)              0.02505      28.16416      10.04967       9.39455
    14  C(13)             -0.02057     -23.12667      -8.25217      -7.71423
    15  O(17)              0.04688     -28.42079     -10.14124      -9.48015
    16  H(1)               0.00551      24.62630       8.78728       8.21445
    17  H(1)               0.00017       0.75062       0.26784       0.25038
    18  H(1)               0.00969      43.30295      15.45157      14.44431
    19  H(1)              -0.00115      -5.15996      -1.84120      -1.72118
    20  H(1)               0.00024       1.07051       0.38198       0.35708
    21  H(1)              -0.00321     -14.32651      -5.11205      -4.77881
    22  H(1)               0.00054       2.41338       0.86115       0.80502
    23  H(1)              -0.00143      -6.40172      -2.28429      -2.13538
    24  H(1)               0.00635      28.40429      10.13536       9.47465
 --------------------------------------------------------
       Center         ----  Spin Dipole Couplings  ----
                      3XX-RR        3YY-RR        3ZZ-RR
 --------------------------------------------------------
     1   Atom       -0.010731     -0.008753      0.019484
     2   Atom       -0.095428     -0.097205      0.192632
     3   Atom        0.058747      0.022709     -0.081456
     4   Atom       -0.271672     -0.275555      0.547227
     5   Atom       -0.082359     -0.039486      0.121845
     6   Atom       -0.039337      0.026052      0.013286
     7   Atom        0.002849      0.005851     -0.008700
     8   Atom       -0.121800     -0.020998      0.142798
     9   Atom        0.017394      0.005337     -0.022731
    10   Atom       -0.053555      0.027890      0.025665
    11   Atom        0.033746      0.023613     -0.057359
    12   Atom        0.002373      0.012267     -0.014640
    13   Atom       -0.062931     -0.068429      0.131360
    14   Atom        0.031173      0.017457     -0.048630
    15   Atom       -0.188346     -0.019144      0.207491
    16   Atom        0.002118     -0.000200     -0.001918
    17   Atom       -0.001491      0.004088     -0.002597
    18   Atom        0.002058     -0.000746     -0.001312
    19   Atom       -0.004406      0.005486     -0.001081
    20   Atom       -0.001736      0.001656      0.000080
    21   Atom        0.018641     -0.012078     -0.006563
    22   Atom       -0.000337      0.000988     -0.000651
    23   Atom       -0.004639      0.005722     -0.001083
    24   Atom        0.001213      0.003384     -0.004596
 --------------------------------------------------------
                        XY            XZ            YZ
 --------------------------------------------------------
     1   Atom       -0.002371     -0.007388      0.000733
     2   Atom       -0.002270     -0.032234      0.006749
     3   Atom        0.011045      0.018081     -0.002692
     4   Atom       -0.002919     -0.016208      0.078070
     5   Atom        0.001688     -0.003280     -0.100834
     6   Atom       -0.017326      0.013152     -0.058708
     7   Atom       -0.004622      0.009964      0.001928
     8   Atom        0.006249     -0.009279     -0.170769
     9   Atom        0.001753     -0.005778      0.020737
    10   Atom        0.019228     -0.015896     -0.079697
    11   Atom        0.006862      0.015483     -0.016655
    12   Atom       -0.006913     -0.011201      0.003232
    13   Atom        0.025026      0.076240      0.064341
    14   Atom        0.000173     -0.003529     -0.015126
    15   Atom        0.161157     -0.249248     -0.435359
    16   Atom       -0.000918      0.003536     -0.001575
    17   Atom       -0.000071      0.000077     -0.000480
    18   Atom       -0.001777     -0.004705      0.000899
    19   Atom        0.001589      0.001438      0.005891
    20   Atom       -0.000576     -0.000363      0.004218
    21   Atom        0.000278      0.000983     -0.006323
    22   Atom       -0.000452     -0.000246      0.003529
    23   Atom       -0.002891     -0.002736      0.006101
    24   Atom        0.000706      0.000285      0.001321
 --------------------------------------------------------


 ---------------------------------------------------------------------------------
              Anisotropic Spin Dipole Couplings in Principal Axis System
 ---------------------------------------------------------------------------------

       Atom             a.u.   MegaHertz   Gauss  10(-4) cm-1        Axes

              Baa    -0.0134    -1.803    -0.643    -0.601  0.8875  0.4199  0.1898
     1 C(13)  Bbb    -0.0078    -1.048    -0.374    -0.350 -0.4005  0.9066 -0.1327
              Bcc     0.0212     2.851     1.017     0.951 -0.2278  0.0418  0.9728
 
              Baa    -0.0999   -13.405    -4.783    -4.472  0.8540  0.5137  0.0822
     2 C(13)  Bbb    -0.0965   -12.944    -4.619    -4.318 -0.5085  0.8576 -0.0767
              Bcc     0.1964    26.350     9.402     8.789 -0.1100  0.0237  0.9937
 
              Baa    -0.0839    -3.236    -1.155    -1.079 -0.1286  0.0383  0.9910
     3 N(14)  Bbb     0.0201     0.776     0.277     0.259 -0.2442  0.9673 -0.0691
              Bcc     0.0638     2.460     0.878     0.821  0.9612  0.2509  0.1150
 
              Baa    -0.2831   -10.917    -3.896    -3.642  0.1244  0.9881 -0.0905
     4 N(14)  Bbb    -0.2718   -10.484    -3.741    -3.497  0.9920 -0.1220  0.0313
              Bcc     0.5549    21.401     7.636     7.139 -0.0198  0.0936  0.9954
 
              Baa    -0.0880   -11.802    -4.211    -3.937 -0.0182  0.9013  0.4329
     5 C(13)  Bbb    -0.0824   -11.059    -3.946    -3.689  0.9997  0.0101  0.0210
              Bcc     0.1704    22.861     8.157     7.626 -0.0146 -0.4332  0.9012
 
              Baa    -0.0439    -5.888    -2.101    -1.964  0.9173  0.3636  0.1624
     6 C(13)  Bbb    -0.0387    -5.193    -1.853    -1.732 -0.3577  0.5729  0.7375
              Bcc     0.0826    11.081     3.954     3.696 -0.1751  0.7345 -0.6556
 
              Baa    -0.0152    -2.041    -0.728    -0.681 -0.5111 -0.1890  0.8385
     7 C(13)  Bbb     0.0045     0.598     0.213     0.199  0.4225  0.7944  0.4365
              Bcc     0.0108     1.443     0.515     0.481  0.7486 -0.5773  0.3261
 
              Baa    -0.1285   -17.245    -6.153    -5.752 -0.0540  0.8459  0.5306
     8 C(13)  Bbb    -0.1221   -16.387    -5.847    -5.466  0.9981  0.0297  0.0541
              Bcc     0.2506    33.632    12.001    11.218 -0.0300 -0.5325  0.8459
 
              Baa    -0.0344    -4.618    -1.648    -1.540  0.1137 -0.4635  0.8788
     9 C(13)  Bbb     0.0158     2.116     0.755     0.706  0.4440  0.8150  0.3724
              Bcc     0.0186     2.502     0.893     0.835  0.8888 -0.3478 -0.2984
 
              Baa    -0.0582    -7.811    -2.787    -2.605  0.9153 -0.3640 -0.1724
    10 C(13)  Bbb    -0.0520    -6.984    -2.492    -2.330  0.3737  0.6083  0.7002
              Bcc     0.1103    14.795     5.279     4.935  0.1500  0.7054 -0.6928
 
              Baa    -0.0635    -8.516    -3.039    -2.841 -0.1678  0.1979  0.9657
    11 C(13)  Bbb     0.0257     3.444     1.229     1.149 -0.3144  0.9177 -0.2427
              Bcc     0.0378     5.072     1.810     1.692  0.9344  0.3443  0.0918
 
              Baa    -0.0202    -1.057    -0.377    -0.353  0.4459  0.0059  0.8950
    12 Cl(35) Bbb     0.0022     0.113     0.040     0.038  0.7126  0.6028 -0.3590
              Bcc     0.0180     0.944     0.337     0.315 -0.5416  0.7979  0.2646
 
              Baa    -0.0912   -12.237    -4.366    -4.082  0.8076 -0.5795 -0.1091
    13 C(13)  Bbb    -0.0859   -11.527    -4.113    -3.845  0.4972  0.7688 -0.4022
              Bcc     0.1771    23.764     8.480     7.927  0.3170  0.2705  0.9090
 
              Baa    -0.0521    -6.987    -2.493    -2.331  0.0409  0.2123  0.9763
    14 C(13)  Bbb     0.0207     2.774     0.990     0.925 -0.0861  0.9743 -0.2083
              Bcc     0.0314     4.212     1.503     1.405  0.9954  0.0755 -0.0582
 
              Baa    -0.3636    26.308     9.387     8.776  0.3001  0.6909  0.6577
    15 O(17)  Bbb    -0.2850    20.626     7.360     6.880  0.8938 -0.4446  0.0593
              Bcc     0.6486   -46.934   -16.747   -15.656 -0.3334 -0.5700  0.7509
 
              Baa    -0.0042    -2.236    -0.798    -0.746 -0.4485  0.2369  0.8618
    16 H(1)   Bbb    -0.0005    -0.269    -0.096    -0.090  0.3896  0.9196 -0.0501
              Bcc     0.0047     2.505     0.894     0.835  0.8044 -0.3133  0.5047
 
              Baa    -0.0026    -1.406    -0.502    -0.469 -0.0627  0.0704  0.9955
    17 H(1)   Bbb    -0.0015    -0.794    -0.283    -0.265  0.9979  0.0180  0.0616
              Bcc     0.0041     2.200     0.785     0.734 -0.0136  0.9974 -0.0713
 
              Baa    -0.0046    -2.480    -0.885    -0.827  0.5868  0.0817  0.8056
    18 H(1)   Bbb    -0.0013    -0.695    -0.248    -0.232  0.1831  0.9557 -0.2303
              Bcc     0.0060     3.175     1.133     1.059  0.7887 -0.2826 -0.5459
 
              Baa    -0.0051    -2.708    -0.966    -0.903  0.7697  0.2187 -0.5998
    19 H(1)   Bbb    -0.0042    -2.238    -0.799    -0.747  0.6201 -0.4796  0.6209
              Bcc     0.0093     4.946     1.765     1.650  0.1519  0.8498  0.5048
 
              Baa    -0.0034    -1.829    -0.653    -0.610 -0.0540 -0.6412  0.7654
    20 H(1)   Bbb    -0.0018    -0.959    -0.342    -0.320  0.9939  0.0396  0.1033
              Bcc     0.0052     2.787     0.995     0.930 -0.0966  0.7663  0.6352
 
              Baa    -0.0162    -8.663    -3.091    -2.890 -0.0221  0.8358  0.5486
    21 H(1)   Bbb    -0.0024    -1.304    -0.465    -0.435 -0.0317 -0.5491  0.8352
              Bcc     0.0187     9.967     3.556     3.324  0.9993  0.0011  0.0387
 
              Baa    -0.0035    -1.844    -0.658    -0.615 -0.0288 -0.6233  0.7814
    22 H(1)   Bbb    -0.0004    -0.211    -0.075    -0.070  0.9923  0.0761  0.0973
              Bcc     0.0039     2.056     0.733     0.686 -0.1202  0.7782  0.6164
 
              Baa    -0.0062    -3.282    -1.171    -1.095  0.8373 -0.0745  0.5417
    23 H(1)   Bbb    -0.0042    -2.221    -0.793    -0.741 -0.4853 -0.5576  0.6735
              Bcc     0.0103     5.504     1.964     1.836 -0.2519  0.8268  0.5030
 
              Baa    -0.0048    -2.569    -0.917    -0.857 -0.0283 -0.1566  0.9873
    24 H(1)   Bbb     0.0010     0.536     0.191     0.179  0.9610 -0.2761 -0.0162
              Bcc     0.0038     2.032     0.725     0.678  0.2751  0.9483  0.1583
 

 ---------------------------------------------------------------------------------

 ******************************Gaussian NBO Version 3.1******************************
             N A T U R A L   A T O M I C   O R B I T A L   A N D
          N A T U R A L   B O N D   O R B I T A L   A N A L Y S I S
 ******************************Gaussian NBO Version 3.1******************************
       /RESON  / : Allow strongly delocalized NBO set

 Analyzing the SCF density

 Job title: 81                                                              

 Storage needed:    203254 in NPA,    269695 in NBO ( 939520976 available)


 NATURAL POPULATIONS:  Natural atomic orbital occupancies 
                                                          
   NAO  Atom  No  lang   Type(AO)    Occupancy
 --------------------------------------------
     1    C    1  S      Cor( 1S)     1.99918
     2    C    1  S      Val( 2S)     1.09962
     3    C    1  S      Ryd( 3S)     0.00076
     4    C    1  px     Val( 2p)     1.17185
     5    C    1  px     Ryd( 3p)     0.00260
     6    C    1  py     Val( 2p)     1.15327
     7    C    1  py     Ryd( 3p)     0.00293
     8    C    1  pz     Val( 2p)     1.23618
     9    C    1  pz     Ryd( 3p)     0.00112
    10    C    1  dxy    Ryd( 3d)     0.00079
    11    C    1  dxz    Ryd( 3d)     0.00060
    12    C    1  dyz    Ryd( 3d)     0.00021
    13    C    1  dx2y2  Ryd( 3d)     0.00019
    14    C    1  dz2    Ryd( 3d)     0.00049

    15    C    2  S      Cor( 1S)     1.99904
    16    C    2  S      Val( 2S)     0.84330
    17    C    2  S      Ryd( 3S)     0.00343
    18    C    2  px     Val( 2p)     0.92013
    19    C    2  px     Ryd( 3p)     0.00958
    20    C    2  py     Val( 2p)     1.04648
    21    C    2  py     Ryd( 3p)     0.00704
    22    C    2  pz     Val( 2p)     0.83267
    23    C    2  pz     Ryd( 3p)     0.00151
    24    C    2  dxy    Ryd( 3d)     0.00161
    25    C    2  dxz    Ryd( 3d)     0.00208
    26    C    2  dyz    Ryd( 3d)     0.00079
    27    C    2  dx2y2  Ryd( 3d)     0.00178
    28    C    2  dz2    Ryd( 3d)     0.00057

    29    N    3  S      Cor( 1S)     1.99932
    30    N    3  S      Val( 2S)     1.41274
    31    N    3  S      Ryd( 3S)     0.00257
    32    N    3  px     Val( 2p)     1.28181
    33    N    3  px     Ryd( 3p)     0.00491
    34    N    3  py     Val( 2p)     1.30536
    35    N    3  py     Ryd( 3p)     0.00407
    36    N    3  pz     Val( 2p)     1.27527
    37    N    3  pz     Ryd( 3p)     0.00160
    38    N    3  dxy    Ryd( 3d)     0.00182
    39    N    3  dxz    Ryd( 3d)     0.00105
    40    N    3  dyz    Ryd( 3d)     0.00171
    41    N    3  dx2y2  Ryd( 3d)     0.00164
    42    N    3  dz2    Ryd( 3d)     0.00089

    43    N    4  S      Cor( 1S)     1.99892
    44    N    4  S      Val( 2S)     1.15095
    45    N    4  S      Ryd( 3S)     0.00195
    46    N    4  px     Val( 2p)     1.33620
    47    N    4  px     Ryd( 3p)     0.00225
    48    N    4  py     Val( 2p)     1.22799
    49    N    4  py     Ryd( 3p)     0.00441
    50    N    4  pz     Val( 2p)     1.41142
    51    N    4  pz     Ryd( 3p)     0.00286
    52    N    4  dxy    Ryd( 3d)     0.00148
    53    N    4  dxz    Ryd( 3d)     0.00081
    54    N    4  dyz    Ryd( 3d)     0.00128
    55    N    4  dx2y2  Ryd( 3d)     0.00158
    56    N    4  dz2    Ryd( 3d)     0.00064

    57    C    5  S      Cor( 1S)     1.99879
    58    C    5  S      Val( 2S)     0.82520
    59    C    5  S      Ryd( 3S)     0.00221
    60    C    5  px     Val( 2p)     0.84034
    61    C    5  px     Ryd( 3p)     0.00471
    62    C    5  py     Val( 2p)     1.09447
    63    C    5  py     Ryd( 3p)     0.00717
    64    C    5  pz     Val( 2p)     1.00399
    65    C    5  pz     Ryd( 3p)     0.00277
    66    C    5  dxy    Ryd( 3d)     0.00062
    67    C    5  dxz    Ryd( 3d)     0.00102
    68    C    5  dyz    Ryd( 3d)     0.00062
    69    C    5  dx2y2  Ryd( 3d)     0.00154
    70    C    5  dz2    Ryd( 3d)     0.00090

    71    C    6  S      Cor( 1S)     1.99891
    72    C    6  S      Val( 2S)     0.95103
    73    C    6  S      Ryd( 3S)     0.00188
    74    C    6  px     Val( 2p)     1.11584
    75    C    6  px     Ryd( 3p)     0.00429
    76    C    6  py     Val( 2p)     1.08519
    77    C    6  py     Ryd( 3p)     0.00387
    78    C    6  pz     Val( 2p)     1.02447
    79    C    6  pz     Ryd( 3p)     0.00260
    80    C    6  dxy    Ryd( 3d)     0.00071
    81    C    6  dxz    Ryd( 3d)     0.00065
    82    C    6  dyz    Ryd( 3d)     0.00049
    83    C    6  dx2y2  Ryd( 3d)     0.00053
    84    C    6  dz2    Ryd( 3d)     0.00046

    85    C    7  S      Cor( 1S)     1.99896
    86    C    7  S      Val( 2S)     0.95999
    87    C    7  S      Ryd( 3S)     0.00115
    88    C    7  px     Val( 2p)     1.09062
    89    C    7  px     Ryd( 3p)     0.00467
    90    C    7  py     Val( 2p)     1.09971
    91    C    7  py     Ryd( 3p)     0.00420
    92    C    7  pz     Val( 2p)     1.01758
    93    C    7  pz     Ryd( 3p)     0.00245
    94    C    7  dxy    Ryd( 3d)     0.00067
    95    C    7  dxz    Ryd( 3d)     0.00056
    96    C    7  dyz    Ryd( 3d)     0.00049
    97    C    7  dx2y2  Ryd( 3d)     0.00066
    98    C    7  dz2    Ryd( 3d)     0.00046

    99    C    8  S      Cor( 1S)     1.99894
   100    C    8  S      Val( 2S)     0.97070
   101    C    8  S      Ryd( 3S)     0.00127
   102    C    8  px     Val( 2p)     1.20865
   103    C    8  px     Ryd( 3p)     0.00611
   104    C    8  py     Val( 2p)     0.99283
   105    C    8  py     Ryd( 3p)     0.00272
   106    C    8  pz     Val( 2p)     0.90385
   107    C    8  pz     Ryd( 3p)     0.00148
   108    C    8  dxy    Ryd( 3d)     0.00070
   109    C    8  dxz    Ryd( 3d)     0.00057
   110    C    8  dyz    Ryd( 3d)     0.00051
   111    C    8  dx2y2  Ryd( 3d)     0.00073
   112    C    8  dz2    Ryd( 3d)     0.00055

   113    C    9  S      Cor( 1S)     1.99897
   114    C    9  S      Val( 2S)     0.96063
   115    C    9  S      Ryd( 3S)     0.00113
   116    C    9  px     Val( 2p)     1.08992
   117    C    9  px     Ryd( 3p)     0.00465
   118    C    9  py     Val( 2p)     1.10465
   119    C    9  py     Ryd( 3p)     0.00424
   120    C    9  pz     Val( 2p)     1.02337
   121    C    9  pz     Ryd( 3p)     0.00237
   122    C    9  dxy    Ryd( 3d)     0.00066
   123    C    9  dxz    Ryd( 3d)     0.00055
   124    C    9  dyz    Ryd( 3d)     0.00049
   125    C    9  dx2y2  Ryd( 3d)     0.00067
   126    C    9  dz2    Ryd( 3d)     0.00046

   127    C   10  S      Cor( 1S)     1.99891
   128    C   10  S      Val( 2S)     0.95504
   129    C   10  S      Ryd( 3S)     0.00163
   130    C   10  px     Val( 2p)     1.11697
   131    C   10  px     Ryd( 3p)     0.00444
   132    C   10  py     Val( 2p)     1.07811
   133    C   10  py     Ryd( 3p)     0.00385
   134    C   10  pz     Val( 2p)     0.99712
   135    C   10  pz     Ryd( 3p)     0.00236
   136    C   10  dxy    Ryd( 3d)     0.00072
   137    C   10  dxz    Ryd( 3d)     0.00063
   138    C   10  dyz    Ryd( 3d)     0.00048
   139    C   10  dx2y2  Ryd( 3d)     0.00055
   140    C   10  dz2    Ryd( 3d)     0.00045

   141    C   11  S      Cor( 1S)     1.99868
   142    C   11  S      Val( 2S)     0.85801
   143    C   11  S      Ryd( 3S)     0.00330
   144    C   11  px     Val( 2p)     0.97478
   145    C   11  px     Ryd( 3p)     0.00918
   146    C   11  py     Val( 2p)     0.88734
   147    C   11  py     Ryd( 3p)     0.00906
   148    C   11  pz     Val( 2p)     1.04311
   149    C   11  pz     Ryd( 3p)     0.00317
   150    C   11  dxy    Ryd( 3d)     0.00239
   151    C   11  dxz    Ryd( 3d)     0.00116
   152    C   11  dyz    Ryd( 3d)     0.00172
   153    C   11  dx2y2  Ryd( 3d)     0.00195
   154    C   11  dz2    Ryd( 3d)     0.00096

   155   Cl   12  S      Cor( 1S)     2.00000
   156   Cl   12  S      Cor( 2S)     1.99968
   157   Cl   12  S      Val( 3S)     1.81927
   158   Cl   12  S      Ryd( 4S)     0.00187
   159   Cl   12  px     Cor( 2p)     1.99998
   160   Cl   12  px     Val( 3p)     1.90320
   161   Cl   12  px     Ryd( 4p)     0.00081
   162   Cl   12  py     Cor( 2p)     1.99990
   163   Cl   12  py     Val( 3p)     1.28330
   164   Cl   12  py     Ryd( 4p)     0.00155
   165   Cl   12  pz     Cor( 2p)     1.99998
   166   Cl   12  pz     Val( 3p)     1.86694
   167   Cl   12  pz     Ryd( 4p)     0.00097
   168   Cl   12  dxy    Ryd( 3d)     0.00222
   169   Cl   12  dxz    Ryd( 3d)     0.00033
   170   Cl   12  dyz    Ryd( 3d)     0.00345
   171   Cl   12  dx2y2  Ryd( 3d)     0.00405
   172   Cl   12  dz2    Ryd( 3d)     0.00163

   173    C   13  S      Cor( 1S)     1.99865
   174    C   13  S      Val( 2S)     0.90733
   175    C   13  S      Ryd( 3S)     0.00313
   176    C   13  px     Val( 2p)     1.11784
   177    C   13  px     Ryd( 3p)     0.00652
   178    C   13  py     Val( 2p)     1.09188
   179    C   13  py     Ryd( 3p)     0.00502
   180    C   13  pz     Val( 2p)     1.05565
   181    C   13  pz     Ryd( 3p)     0.00107
   182    C   13  dxy    Ryd( 3d)     0.00077
   183    C   13  dxz    Ryd( 3d)     0.00065
   184    C   13  dyz    Ryd( 3d)     0.00039
   185    C   13  dx2y2  Ryd( 3d)     0.00069
   186    C   13  dz2    Ryd( 3d)     0.00044

   187    C   14  S      Cor( 1S)     1.99928
   188    C   14  S      Val( 2S)     0.89899
   189    C   14  S      Ryd( 3S)     0.00711
   190    C   14  px     Val( 2p)     0.82839
   191    C   14  px     Ryd( 3p)     0.01394
   192    C   14  py     Val( 2p)     1.08132
   193    C   14  py     Ryd( 3p)     0.00437
   194    C   14  pz     Val( 2p)     0.75474
   195    C   14  pz     Ryd( 3p)     0.00137
   196    C   14  dxy    Ryd( 3d)     0.00250
   197    C   14  dxz    Ryd( 3d)     0.00216
   198    C   14  dyz    Ryd( 3d)     0.00082
   199    C   14  dx2y2  Ryd( 3d)     0.00339
   200    C   14  dz2    Ryd( 3d)     0.00060

   201    O   15  S      Cor( 1S)     1.99976
   202    O   15  S      Val( 2S)     1.70440
   203    O   15  S      Ryd( 3S)     0.00184
   204    O   15  px     Val( 2p)     1.64125
   205    O   15  px     Ryd( 3p)     0.00128
   206    O   15  py     Val( 2p)     1.77511
   207    O   15  py     Ryd( 3p)     0.00274
   208    O   15  pz     Val( 2p)     1.30182
   209    O   15  pz     Ryd( 3p)     0.00034
   210    O   15  dxy    Ryd( 3d)     0.00134
   211    O   15  dxz    Ryd( 3d)     0.00162
   212    O   15  dyz    Ryd( 3d)     0.00037
   213    O   15  dx2y2  Ryd( 3d)     0.00148
   214    O   15  dz2    Ryd( 3d)     0.00037

   215    H   16  S      Val( 1S)     0.72545
   216    H   16  S      Ryd( 2S)     0.00126
   217    H   16  px     Ryd( 2p)     0.00042
   218    H   16  py     Ryd( 2p)     0.00016
   219    H   16  pz     Ryd( 2p)     0.00054

   220    H   17  S      Val( 1S)     0.73940
   221    H   17  S      Ryd( 2S)     0.00173
   222    H   17  px     Ryd( 2p)     0.00024
   223    H   17  py     Ryd( 2p)     0.00060
   224    H   17  pz     Ryd( 2p)     0.00013

   225    H   18  S      Val( 1S)     0.72261
   226    H   18  S      Ryd( 2S)     0.00147
   227    H   18  px     Ryd( 2p)     0.00043
   228    H   18  py     Ryd( 2p)     0.00017
   229    H   18  pz     Ryd( 2p)     0.00053

   230    H   19  S      Val( 1S)     0.73840
   231    H   19  S      Ryd( 2S)     0.00227
   232    H   19  px     Ryd( 2p)     0.00027
   233    H   19  py     Ryd( 2p)     0.00050
   234    H   19  pz     Ryd( 2p)     0.00035

   235    H   20  S      Val( 1S)     0.73797
   236    H   20  S      Ryd( 2S)     0.00139
   237    H   20  px     Ryd( 2p)     0.00028
   238    H   20  py     Ryd( 2p)     0.00049
   239    H   20  pz     Ryd( 2p)     0.00029

   240    H   21  S      Val( 1S)     0.74144
   241    H   21  S      Ryd( 2S)     0.00143
   242    H   21  px     Ryd( 2p)     0.00089
   243    H   21  py     Ryd( 2p)     0.00008
   244    H   21  pz     Ryd( 2p)     0.00009

   245    H   22  S      Val( 1S)     0.73698
   246    H   22  S      Ryd( 2S)     0.00137
   247    H   22  px     Ryd( 2p)     0.00026
   248    H   22  py     Ryd( 2p)     0.00050
   249    H   22  pz     Ryd( 2p)     0.00030

   250    H   23  S      Val( 1S)     0.72736
   251    H   23  S      Ryd( 2S)     0.00162
   252    H   23  px     Ryd( 2p)     0.00030
   253    H   23  py     Ryd( 2p)     0.00053
   254    H   23  pz     Ryd( 2p)     0.00026

   255    H   24  S      Val( 1S)     0.81909
   256    H   24  S      Ryd( 2S)     0.00402
   257    H   24  px     Ryd( 2p)     0.00008
   258    H   24  py     Ryd( 2p)     0.00101
   259    H   24  pz     Ryd( 2p)     0.00005

 WARNING:  1 low occupancy (<1.9990e) core orbital  found on  N    4
           1 low occupancy (<1.9990e) core orbital  found on  C    5
           1 low occupancy (<1.9990e) core orbital  found on  C    6
           1 low occupancy (<1.9990e) core orbital  found on  C    7
           1 low occupancy (<1.9990e) core orbital  found on  C    8
           1 low occupancy (<1.9990e) core orbital  found on  C    9
           1 low occupancy (<1.9990e) core orbital  found on  C   10
           1 low occupancy (<1.9990e) core orbital  found on  C   11
           1 low occupancy (<1.9990e) core orbital  found on  C   13


 Summary of Natural Population Analysis:                  
                                                          
                                       Natural Population 
                Natural  -----------------------------------------------
    Atom  No    Charge         Core      Valence    Rydberg      Total
 -----------------------------------------------------------------------
      C    1   -0.66978      1.99918     4.66092    0.00968     6.66978
      C    2    0.32998      1.99904     3.64259    0.02839     5.67002
      N    3   -0.29475      1.99932     5.27518    0.02025     7.29475
      N    4   -0.14275      1.99892     5.12656    0.01727     7.14275
      C    5    0.21564      1.99879     3.76401    0.02156     5.78436
      C    6   -0.19091      1.99891     4.17652    0.01548     6.19091
      C    7   -0.18216      1.99896     4.16790    0.01531     6.18216
      C    8   -0.08961      1.99894     4.07604    0.01464     6.08961
      C    9   -0.19274      1.99897     4.17856    0.01522     6.19274
      C   10   -0.16124      1.99891     4.14723    0.01510     6.16124
      C   11    0.20519      1.99868     3.76323    0.03290     5.79481
     Cl   12    0.11086      9.99954     6.87271    0.01689    16.88914
      C   13   -0.19002      1.99865     4.17270    0.01868     6.19002
      C   14    0.40101      1.99928     3.56344    0.03627     5.59899
      O   15   -0.43371      1.99976     6.42257    0.01138     8.43371
      H   16    0.27217      0.00000     0.72545    0.00238     0.72783
      H   17    0.25790      0.00000     0.73940    0.00270     0.74210
      H   18    0.27478      0.00000     0.72261    0.00260     0.72522
      H   19    0.25821      0.00000     0.73840    0.00339     0.74179
      H   20    0.25958      0.00000     0.73797    0.00245     0.74042
      H   21    0.25608      0.00000     0.74144    0.00248     0.74392
      H   22    0.26059      0.00000     0.73698    0.00243     0.73941
      H   23    0.26994      0.00000     0.72736    0.00270     0.73006
      H   24    0.17574      0.00000     0.81909    0.00516     0.82426
 =======================================================================
   * Total *    1.00000     37.98583    74.69887    0.31531   113.00000

                                 Natural Population      
 --------------------------------------------------------
   Core                      37.98583 ( 99.9627% of  38)
   Valence                   74.69887 ( 99.5985% of  75)
   Natural Minimal Basis    112.68469 ( 99.7210% of 113)
   Natural Rydberg Basis      0.31531 (  0.2790% of 113)
 --------------------------------------------------------

    Atom  No          Natural Electron Configuration
 ----------------------------------------------------------------------------
      C    1      [core]2S( 1.10)2p( 3.56)3p( 0.01)
      C    2      [core]2S( 0.84)2p( 2.80)3p( 0.02)3d( 0.01)
      N    3      [core]2S( 1.41)2p( 3.86)3p( 0.01)3d( 0.01)
      N    4      [core]2S( 1.15)2p( 3.98)3p( 0.01)3d( 0.01)
      C    5      [core]2S( 0.83)2p( 2.94)3p( 0.01)
      C    6      [core]2S( 0.95)2p( 3.23)3p( 0.01)
      C    7      [core]2S( 0.96)2p( 3.21)3p( 0.01)
      C    8      [core]2S( 0.97)2p( 3.11)3p( 0.01)
      C    9      [core]2S( 0.96)2p( 3.22)3p( 0.01)
      C   10      [core]2S( 0.96)2p( 3.19)3p( 0.01)
      C   11      [core]2S( 0.86)2p( 2.91)3p( 0.02)3d( 0.01)
     Cl   12      [core]3S( 1.82)3p( 5.05)3d( 0.01)
      C   13      [core]2S( 0.91)2p( 3.27)3p( 0.01)
      C   14      [core]2S( 0.90)2p( 2.66)3S( 0.01)3p( 0.02)3d( 0.01)
      O   15      [core]2S( 1.70)2p( 4.72)3d( 0.01)
      H   16            1S( 0.73)
      H   17            1S( 0.74)
      H   18            1S( 0.72)
      H   19            1S( 0.74)
      H   20            1S( 0.74)
      H   21            1S( 0.74)
      H   22            1S( 0.74)
      H   23            1S( 0.73)
      H   24            1S( 0.82)


 ***************************************************
 *******         Alpha spin orbitals         *******
 ***************************************************


 NATURAL POPULATIONS:  Natural atomic orbital occupancies 
                                                          
   NAO  Atom  No  lang   Type(AO)    Occupancy      Energy
 ----------------------------------------------------------
     1    C    1  S      Cor( 1S)     0.99959     -10.21299
     2    C    1  S      Val( 2S)     0.54920      -0.38116
     3    C    1  S      Ryd( 3S)     0.00038       0.75950
     4    C    1  px     Val( 2p)     0.58454      -0.21828
     5    C    1  px     Ryd( 3p)     0.00130       0.41010
     6    C    1  py     Val( 2p)     0.57567      -0.21878
     7    C    1  py     Ryd( 3p)     0.00146       0.42644
     8    C    1  pz     Val( 2p)     0.62337      -0.22818
     9    C    1  pz     Ryd( 3p)     0.00070       0.44050
    10    C    1  dxy    Ryd( 3d)     0.00039       2.21834
    11    C    1  dxz    Ryd( 3d)     0.00034       2.29567
    12    C    1  dyz    Ryd( 3d)     0.00011       1.91275
    13    C    1  dx2y2  Ryd( 3d)     0.00010       2.09996
    14    C    1  dz2    Ryd( 3d)     0.00024       2.15962

    15    C    2  S      Cor( 1S)     0.99952     -10.28824
    16    C    2  S      Val( 2S)     0.42432      -0.30422
    17    C    2  S      Ryd( 3S)     0.00172       0.32206
    18    C    2  px     Val( 2p)     0.46162      -0.20192
    19    C    2  px     Ryd( 3p)     0.00479       0.62463
    20    C    2  py     Val( 2p)     0.52379      -0.22911
    21    C    2  py     Ryd( 3p)     0.00354       0.70315
    22    C    2  pz     Val( 2p)     0.48493      -0.29615
    23    C    2  pz     Ryd( 3p)     0.00086       0.42868
    24    C    2  dxy    Ryd( 3d)     0.00080       2.16024
    25    C    2  dxz    Ryd( 3d)     0.00107       1.73968
    26    C    2  dyz    Ryd( 3d)     0.00045       1.73674
    27    C    2  dx2y2  Ryd( 3d)     0.00089       2.26683
    28    C    2  dz2    Ryd( 3d)     0.00024       1.97061

    29    N    3  S      Cor( 1S)     0.99966     -14.34862
    30    N    3  S      Val( 2S)     0.70658      -0.68376
    31    N    3  S      Ryd( 3S)     0.00131       0.95873
    32    N    3  px     Val( 2p)     0.64138      -0.36477
    33    N    3  px     Ryd( 3p)     0.00247       0.91580
    34    N    3  py     Val( 2p)     0.65031      -0.34872
    35    N    3  py     Ryd( 3p)     0.00205       0.79224
    36    N    3  pz     Val( 2p)     0.62301      -0.36396
    37    N    3  pz     Ryd( 3p)     0.00085       0.69979
    38    N    3  dxy    Ryd( 3d)     0.00091       2.51695
    39    N    3  dxz    Ryd( 3d)     0.00060       2.17723
    40    N    3  dyz    Ryd( 3d)     0.00082       2.14572
    41    N    3  dx2y2  Ryd( 3d)     0.00081       2.65712
    42    N    3  dz2    Ryd( 3d)     0.00044       2.47180

    43    N    4  S      Cor( 1S)     0.99946     -14.46839
    44    N    4  S      Val( 2S)     0.57980      -0.69730
    45    N    4  S      Ryd( 3S)     0.00100       0.89169
    46    N    4  px     Val( 2p)     0.66992      -0.49686
    47    N    4  px     Ryd( 3p)     0.00112       1.19976
    48    N    4  py     Val( 2p)     0.61781      -0.46825
    49    N    4  py     Ryd( 3p)     0.00222       1.03399
    50    N    4  pz     Val( 2p)     0.80133      -0.49554
    51    N    4  pz     Ryd( 3p)     0.00163       0.71468
    52    N    4  dxy    Ryd( 3d)     0.00074       2.62256
    53    N    4  dxz    Ryd( 3d)     0.00041       2.11082
    54    N    4  dyz    Ryd( 3d)     0.00064       2.06708
    55    N    4  dx2y2  Ryd( 3d)     0.00079       2.51535
    56    N    4  dz2    Ryd( 3d)     0.00026       2.38243

    57    C    5  S      Cor( 1S)     0.99939     -10.30898
    58    C    5  S      Val( 2S)     0.41375      -0.30956
    59    C    5  S      Ryd( 3S)     0.00112       0.38784
    60    C    5  px     Val( 2p)     0.41845      -0.21870
    61    C    5  px     Ryd( 3p)     0.00237       0.77258
    62    C    5  py     Val( 2p)     0.56224      -0.28749
    63    C    5  py     Ryd( 3p)     0.00363       0.66206
    64    C    5  pz     Val( 2p)     0.54758      -0.30653
    65    C    5  pz     Ryd( 3p)     0.00151       0.50499
    66    C    5  dxy    Ryd( 3d)     0.00031       2.13298
    67    C    5  dxz    Ryd( 3d)     0.00062       1.87732
    68    C    5  dyz    Ryd( 3d)     0.00029       2.02078
    69    C    5  dx2y2  Ryd( 3d)     0.00076       2.07027
    70    C    5  dz2    Ryd( 3d)     0.00047       1.81414

    71    C    6  S      Cor( 1S)     0.99946     -10.25015
    72    C    6  S      Val( 2S)     0.47670      -0.32895
    73    C    6  S      Ryd( 3S)     0.00094       0.39595
    74    C    6  px     Val( 2p)     0.55852      -0.23793
    75    C    6  px     Ryd( 3p)     0.00219       0.60285
    76    C    6  py     Val( 2p)     0.55713      -0.25929
    77    C    6  py     Ryd( 3p)     0.00195       0.62240
    78    C    6  pz     Val( 2p)     0.52768      -0.27444
    79    C    6  pz     Ryd( 3p)     0.00133       0.52908
    80    C    6  dxy    Ryd( 3d)     0.00036       2.11984
    81    C    6  dxz    Ryd( 3d)     0.00032       1.93240
    82    C    6  dyz    Ryd( 3d)     0.00023       2.06332
    83    C    6  dx2y2  Ryd( 3d)     0.00029       2.14610
    84    C    6  dz2    Ryd( 3d)     0.00026       1.86050

    85    C    7  S      Cor( 1S)     0.99948     -10.24297
    86    C    7  S      Val( 2S)     0.47921      -0.32257
    87    C    7  S      Ryd( 3S)     0.00058       0.41120
    88    C    7  px     Val( 2p)     0.54443      -0.21511
    89    C    7  px     Ryd( 3p)     0.00235       0.57623
    90    C    7  py     Val( 2p)     0.54979      -0.24452
    91    C    7  py     Ryd( 3p)     0.00214       0.65120
    92    C    7  pz     Val( 2p)     0.50639      -0.26017
    93    C    7  pz     Ryd( 3p)     0.00121       0.51417
    94    C    7  dxy    Ryd( 3d)     0.00035       2.13762
    95    C    7  dxz    Ryd( 3d)     0.00029       1.93979
    96    C    7  dyz    Ryd( 3d)     0.00025       2.05773
    97    C    7  dx2y2  Ryd( 3d)     0.00034       2.14150
    98    C    7  dz2    Ryd( 3d)     0.00026       1.86721

    99    C    8  S      Cor( 1S)     0.99947     -10.25282
   100    C    8  S      Val( 2S)     0.48943      -0.33965
   101    C    8  S      Ryd( 3S)     0.00064       0.40640
   102    C    8  px     Val( 2p)     0.60640      -0.23711
   103    C    8  px     Ryd( 3p)     0.00307       0.85890
   104    C    8  py     Val( 2p)     0.52645      -0.23797
   105    C    8  py     Ryd( 3p)     0.00137       0.45079
   106    C    8  pz     Val( 2p)     0.52191      -0.27050
   107    C    8  pz     Ryd( 3p)     0.00081       0.41700
   108    C    8  dxy    Ryd( 3d)     0.00035       2.08135
   109    C    8  dxz    Ryd( 3d)     0.00030       1.88291
   110    C    8  dyz    Ryd( 3d)     0.00022       2.06017
   111    C    8  dx2y2  Ryd( 3d)     0.00036       2.18310
   112    C    8  dz2    Ryd( 3d)     0.00026       1.86723

   113    C    9  S      Cor( 1S)     0.99948     -10.24013
   114    C    9  S      Val( 2S)     0.47905      -0.31921
   115    C    9  S      Ryd( 3S)     0.00057       0.41817
   116    C    9  px     Val( 2p)     0.54378      -0.21240
   117    C    9  px     Ryd( 3p)     0.00234       0.57354
   118    C    9  py     Val( 2p)     0.54854      -0.24063
   119    C    9  py     Ryd( 3p)     0.00215       0.65812
   120    C    9  pz     Val( 2p)     0.50226      -0.25776
   121    C    9  pz     Ryd( 3p)     0.00117       0.51915
   122    C    9  dxy    Ryd( 3d)     0.00034       2.14773
   123    C    9  dxz    Ryd( 3d)     0.00030       1.93213
   124    C    9  dyz    Ryd( 3d)     0.00025       2.05488
   125    C    9  dx2y2  Ryd( 3d)     0.00034       2.15114
   126    C    9  dz2    Ryd( 3d)     0.00025       1.87335

   127    C   10  S      Cor( 1S)     0.99945     -10.24803
   128    C   10  S      Val( 2S)     0.47919      -0.32772
   129    C   10  S      Ryd( 3S)     0.00083       0.40538
   130    C   10  px     Val( 2p)     0.55972      -0.23118
   131    C   10  px     Ryd( 3p)     0.00224       0.65550
   132    C   10  py     Val( 2p)     0.55762      -0.25399
   133    C   10  py     Ryd( 3p)     0.00194       0.63508
   134    C   10  pz     Val( 2p)     0.52077      -0.27268
   135    C   10  pz     Ryd( 3p)     0.00121       0.50219
   136    C   10  dxy    Ryd( 3d)     0.00036       2.14775
   137    C   10  dxz    Ryd( 3d)     0.00030       1.92321
   138    C   10  dyz    Ryd( 3d)     0.00022       2.03650
   139    C   10  dx2y2  Ryd( 3d)     0.00029       2.15429
   140    C   10  dz2    Ryd( 3d)     0.00026       1.86769

   141    C   11  S      Cor( 1S)     0.99934     -10.35362
   142    C   11  S      Val( 2S)     0.42717      -0.37538
   143    C   11  S      Ryd( 3S)     0.00164       0.27800
   144    C   11  px     Val( 2p)     0.48563      -0.27124
   145    C   11  px     Ryd( 3p)     0.00461       0.51329
   146    C   11  py     Val( 2p)     0.44178      -0.32560
   147    C   11  py     Ryd( 3p)     0.00457       0.60165
   148    C   11  pz     Val( 2p)     0.50356      -0.34352
   149    C   11  pz     Ryd( 3p)     0.00169       0.37635
   150    C   11  dxy    Ryd( 3d)     0.00119       2.13873
   151    C   11  dxz    Ryd( 3d)     0.00069       1.69497
   152    C   11  dyz    Ryd( 3d)     0.00088       1.66901
   153    C   11  dx2y2  Ryd( 3d)     0.00098       2.05160
   154    C   11  dz2    Ryd( 3d)     0.00049       1.90519

   155   Cl   12  S      Cor( 1S)     1.00000    -100.76820
   156   Cl   12  S      Cor( 2S)     0.99984     -10.25203
   157   Cl   12  S      Val( 3S)     0.90962      -1.16702
   158   Cl   12  S      Ryd( 4S)     0.00093       0.57047
   159   Cl   12  px     Cor( 2p)     0.99999      -7.40483
   160   Cl   12  px     Val( 3p)     0.95161      -0.48989
   161   Cl   12  px     Ryd( 4p)     0.00040       0.80828
   162   Cl   12  py     Cor( 2p)     0.99995      -7.41301
   163   Cl   12  py     Val( 3p)     0.64212      -0.45451
   164   Cl   12  py     Ryd( 4p)     0.00077       0.81159
   165   Cl   12  pz     Cor( 2p)     0.99999      -7.40504
   166   Cl   12  pz     Val( 3p)     0.93289      -0.48912
   167   Cl   12  pz     Ryd( 4p)     0.00045       0.77244
   168   Cl   12  dxy    Ryd( 3d)     0.00111       0.92551
   169   Cl   12  dxz    Ryd( 3d)     0.00016       0.62496
   170   Cl   12  dyz    Ryd( 3d)     0.00171       0.71135
   171   Cl   12  dx2y2  Ryd( 3d)     0.00204       0.94450
   172   Cl   12  dz2    Ryd( 3d)     0.00081       0.72100

   173    C   13  S      Cor( 1S)     0.99933     -10.25046
   174    C   13  S      Val( 2S)     0.45613      -0.32173
   175    C   13  S      Ryd( 3S)     0.00157       0.37864
   176    C   13  px     Val( 2p)     0.56347      -0.27963
   177    C   13  px     Ryd( 3p)     0.00326       0.82451
   178    C   13  py     Val( 2p)     0.54935      -0.25802
   179    C   13  py     Ryd( 3p)     0.00252       0.77132
   180    C   13  pz     Val( 2p)     0.58399      -0.30596
   181    C   13  pz     Ryd( 3p)     0.00057       0.46523
   182    C   13  dxy    Ryd( 3d)     0.00040       2.21325
   183    C   13  dxz    Ryd( 3d)     0.00029       1.73434
   184    C   13  dyz    Ryd( 3d)     0.00023       1.72273
   185    C   13  dx2y2  Ryd( 3d)     0.00035       2.26355
   186    C   13  dz2    Ryd( 3d)     0.00019       2.00072

   187    C   14  S      Cor( 1S)     0.99964     -10.32175
   188    C   14  S      Val( 2S)     0.44767      -0.32581
   189    C   14  S      Ryd( 3S)     0.00352       0.37024
   190    C   14  px     Val( 2p)     0.41245      -0.15598
   191    C   14  px     Ryd( 3p)     0.00691       0.37781
   192    C   14  py     Val( 2p)     0.54002      -0.21401
   193    C   14  py     Ryd( 3p)     0.00218       0.65200
   194    C   14  pz     Val( 2p)     0.36291      -0.27415
   195    C   14  pz     Ryd( 3p)     0.00066       0.35524
   196    C   14  dxy    Ryd( 3d)     0.00126       2.21735
   197    C   14  dxz    Ryd( 3d)     0.00119       1.78602
   198    C   14  dyz    Ryd( 3d)     0.00041       1.73196
   199    C   14  dx2y2  Ryd( 3d)     0.00174       2.32693
   200    C   14  dz2    Ryd( 3d)     0.00031       1.98348

   201    O   15  S      Cor( 1S)     0.99988     -19.05391
   202    O   15  S      Val( 2S)     0.85332      -1.02858
   203    O   15  S      Ryd( 3S)     0.00091       1.24985
   204    O   15  px     Val( 2p)     0.82879      -0.45749
   205    O   15  px     Ryd( 3p)     0.00064       0.90805
   206    O   15  py     Val( 2p)     0.90878      -0.43444
   207    O   15  py     Ryd( 3p)     0.00133       1.02254
   208    O   15  pz     Val( 2p)     0.69246      -0.41170
   209    O   15  pz     Ryd( 3p)     0.00020       0.88328
   210    O   15  dxy    Ryd( 3d)     0.00068       2.98507
   211    O   15  dxz    Ryd( 3d)     0.00083       2.65168
   212    O   15  dyz    Ryd( 3d)     0.00019       2.53235
   213    O   15  dx2y2  Ryd( 3d)     0.00075       2.88875
   214    O   15  dz2    Ryd( 3d)     0.00019       2.70745

   215    H   16  S      Val( 1S)     0.36818      -0.05306
   216    H   16  S      Ryd( 2S)     0.00071       0.24277
   217    H   16  px     Ryd( 2p)     0.00022       1.88156
   218    H   16  py     Ryd( 2p)     0.00008       1.62484
   219    H   16  pz     Ryd( 2p)     0.00027       2.03504

   220    H   17  S      Val( 1S)     0.36987      -0.04617
   221    H   17  S      Ryd( 2S)     0.00087       0.24020
   222    H   17  px     Ryd( 2p)     0.00012       1.78403
   223    H   17  py     Ryd( 2p)     0.00030       2.12073
   224    H   17  pz     Ryd( 2p)     0.00007       1.63543

   225    H   18  S      Val( 1S)     0.36900      -0.05609
   226    H   18  S      Ryd( 2S)     0.00076       0.24406
   227    H   18  px     Ryd( 2p)     0.00022       1.88476
   228    H   18  py     Ryd( 2p)     0.00009       1.61577
   229    H   18  pz     Ryd( 2p)     0.00027       2.03461

   230    H   19  S      Val( 1S)     0.36813      -0.07923
   231    H   19  S      Ryd( 2S)     0.00111       0.19493
   232    H   19  px     Ryd( 2p)     0.00013       1.93561
   233    H   19  py     Ryd( 2p)     0.00025       1.90663
   234    H   19  pz     Ryd( 2p)     0.00018       1.71218

   235    H   20  S      Val( 1S)     0.36924      -0.06026
   236    H   20  S      Ryd( 2S)     0.00069       0.18639
   237    H   20  px     Ryd( 2p)     0.00014       1.91907
   238    H   20  py     Ryd( 2p)     0.00024       1.92588
   239    H   20  pz     Ryd( 2p)     0.00015       1.69807

   240    H   21  S      Val( 1S)     0.36772      -0.06365
   241    H   21  S      Ryd( 2S)     0.00071       0.18504
   242    H   21  px     Ryd( 2p)     0.00043       2.22360
   243    H   21  py     Ryd( 2p)     0.00004       1.72029
   244    H   21  pz     Ryd( 2p)     0.00005       1.59448

   245    H   22  S      Val( 1S)     0.36903      -0.05687
   246    H   22  S      Ryd( 2S)     0.00069       0.18901
   247    H   22  px     Ryd( 2p)     0.00013       1.91757
   248    H   22  py     Ryd( 2p)     0.00025       1.93528
   249    H   22  pz     Ryd( 2p)     0.00015       1.70029

   250    H   23  S      Val( 1S)     0.36234      -0.06522
   251    H   23  S      Ryd( 2S)     0.00080       0.20367
   252    H   23  px     Ryd( 2p)     0.00015       1.95316
   253    H   23  py     Ryd( 2p)     0.00026       1.93534
   254    H   23  pz     Ryd( 2p)     0.00013       1.68403

   255    H   24  S      Val( 1S)     0.41574      -0.11814
   256    H   24  S      Ryd( 2S)     0.00198       0.21582
   257    H   24  px     Ryd( 2p)     0.00004       1.72853
   258    H   24  py     Ryd( 2p)     0.00052       2.16523
   259    H   24  pz     Ryd( 2p)     0.00002       1.48949


 Summary of Natural Population Analysis:                  
                                                          
                                       Natural Population 
                Natural  -----------------------------------------------
    Atom  No    Charge         Core      Valence    Rydberg      Total
 -----------------------------------------------------------------------
      C    1   -0.33738      0.99959     2.33278    0.00501     3.33738
      C    2    0.09143      0.99952     1.89467    0.01437     2.90857
      N    3   -0.13121      0.99966     2.62128    0.01027     3.63121
      N    4   -0.17712      0.99946     2.66885    0.00881     3.67712
      C    5    0.04752      0.99939     1.94202    0.01107     2.95248
      C    6   -0.12735      0.99946     2.12004    0.00785     3.12735
      C    7   -0.08706      0.99948     2.07982    0.00776     3.08706
      C    8   -0.15106      0.99947     2.14420    0.00739     3.15106
      C    9   -0.08084      0.99948     2.07365    0.00771     3.08084
      C   10   -0.12440      0.99945     2.11730    0.00765     3.12440
      C   11    0.12577      0.99934     1.85814    0.01675     2.87423
     Cl   12    0.05560      4.99977     3.43625    0.00839     8.44440
      C   13   -0.16165      0.99933     2.15294    0.00938     3.16165
      C   14    0.21915      0.99964     1.76304    0.01817     2.78085
      O   15   -0.28894      0.99988     3.28335    0.00571     4.28894
      H   16    0.13054      0.00000     0.36818    0.00128     0.36946
      H   17    0.12877      0.00000     0.36987    0.00136     0.37123
      H   18    0.12967      0.00000     0.36900    0.00133     0.37033
      H   19    0.13020      0.00000     0.36813    0.00167     0.36980
      H   20    0.12953      0.00000     0.36924    0.00123     0.37047
      H   21    0.13105      0.00000     0.36772    0.00124     0.36895
      H   22    0.12976      0.00000     0.36903    0.00121     0.37024
      H   23    0.13633      0.00000     0.36234    0.00134     0.36367
      H   24    0.08170      0.00000     0.41574    0.00256     0.41830
 =======================================================================
   * Total *    0.00000     18.99293    37.84756    0.15952    57.00000

                                 Natural Population      
 --------------------------------------------------------
   Core                      18.99293 ( 99.9628% of  19)
   Valence                   37.84756 ( 99.5988% of  38)
   Natural Minimal Basis     56.84048 ( 99.7201% of  57)
   Natural Rydberg Basis      0.15952 (  0.2799% of  57)
 --------------------------------------------------------

    Atom  No          Natural Electron Configuration
 ----------------------------------------------------------------------------
      C    1      [core]2S( 0.55)2p( 1.78)
      C    2      [core]2S( 0.42)2p( 1.47)3p( 0.01)
      N    3      [core]2S( 0.71)2p( 1.91)3p( 0.01)
      N    4      [core]2S( 0.58)2p( 2.09)
      C    5      [core]2S( 0.41)2p( 1.53)3p( 0.01)
      C    6      [core]2S( 0.48)2p( 1.64)3p( 0.01)
      C    7      [core]2S( 0.48)2p( 1.60)3p( 0.01)
      C    8      [core]2S( 0.49)2p( 1.65)3p( 0.01)
      C    9      [core]2S( 0.48)2p( 1.59)3p( 0.01)
      C   10      [core]2S( 0.48)2p( 1.64)3p( 0.01)
      C   11      [core]2S( 0.43)2p( 1.43)3p( 0.01)
     Cl   12      [core]3S( 0.91)3p( 2.53)3d( 0.01)
      C   13      [core]2S( 0.46)2p( 1.70)3p( 0.01)
      C   14      [core]2S( 0.45)2p( 1.32)3p( 0.01)
      O   15      [core]2S( 0.85)2p( 2.43)
      H   16            1S( 0.37)
      H   17            1S( 0.37)
      H   18            1S( 0.37)
      H   19            1S( 0.37)
      H   20            1S( 0.37)
      H   21            1S( 0.37)
      H   22            1S( 0.37)
      H   23            1S( 0.36)
      H   24            1S( 0.42)


 NATURAL BOND ORBITAL ANALYSIS, alpha spin orbitals:

                       Occupancies       Lewis Structure    Low   High
           Occ.    -------------------  -----------------   occ   occ
  Cycle   Thresh.   Lewis   Non-Lewis     CR  BD  3C  LP    (L)   (NL)   Dev
 =============================================================================
   1(1)    0.90    54.58728   2.41272     19  28   0  10     4      5    0.04
   2(2)    0.90    54.11496   2.88504     19  27   0  11     5      5    0.04
   3(3)    0.90    54.11496   2.88504     19  27   0  11     5      5    0.04
   4(4)    0.90    54.11496   2.88504     19  27   0  11     5      5    0.04
   5(5)    0.90    54.11496   2.88504     19  27   0  11     5      5    0.04
   6(6)    0.90    54.11496   2.88504     19  27   0  11     5      5    0.04
   7(7)    0.90    54.11496   2.88504     19  27   0  11     5      5    0.04
   8(8)    0.90    54.11496   2.88504     19  27   0  11     5      5    0.04
   9(9)    0.90    54.11496   2.88504     19  27   0  11     5      5    0.04
  10(1)    0.80    55.65434   1.34566     19  31   0   7     0      5    0.04
 -----------------------------------------------------------------------------

 Structure accepted: No low occupancy Lewis orbitals

 --------------------------------------------------------
   Core                     18.99294 ( 99.963% of  19)
   Valence Lewis            36.66140 ( 96.477% of  38)
  ==================       ============================
   Total Lewis              55.65434 ( 97.639% of  57)
  -----------------------------------------------------
   Valence non-Lewis         1.23406 (  2.165% of  57)
   Rydberg non-Lewis         0.11160 (  0.196% of  57)
  ==================       ============================
   Total non-Lewis           1.34566 (  2.361% of  57)
 --------------------------------------------------------


       (Occupancy)   Bond orbital/ Coefficients/ Hybrids
 ---------------------------------------------------------------------------------
     1. (0.98947) BD ( 1) C   1 - C   2  
                ( 47.25%)   0.6874* C   1 s( 28.37%)p 2.52( 71.57%)d 0.00(  0.05%)
                                            0.0005  0.5325  0.0146 -0.5669 -0.0146
                                            0.6238  0.0068 -0.0698 -0.0006 -0.0203
                                            0.0023 -0.0025 -0.0022 -0.0110
                ( 52.75%)   0.7263* C   2 s( 36.53%)p 1.74( 63.45%)d 0.00(  0.02%)
                                           -0.0003  0.6043 -0.0060  0.5353 -0.0283
                                           -0.5857  0.0043  0.0637 -0.0001 -0.0127
                                            0.0012 -0.0020 -0.0025 -0.0074
     2. (0.98439) BD ( 1) C   1 - H  16  
                ( 62.80%)   0.7924* C   1 s( 23.56%)p 3.24( 76.40%)d 0.00(  0.04%)
                                           -0.0001  0.4854 -0.0045  0.5085  0.0056
                                            0.1269 -0.0170  0.6993 -0.0051  0.0050
                                            0.0138  0.0086  0.0039  0.0087
                ( 37.20%)   0.6100* H  16 s( 99.91%)p 0.00(  0.09%)
                                            0.9995  0.0001 -0.0197 -0.0010 -0.0235
     3. (0.99158) BD ( 1) C   1 - H  17  
                ( 62.84%)   0.7927* C   1 s( 24.42%)p 3.09( 75.54%)d 0.00(  0.03%)
                                            0.0001 -0.4942  0.0019  0.3942 -0.0169
                                            0.7700 -0.0000 -0.0833 -0.0004 -0.0149
                                            0.0016  0.0022  0.0062  0.0086
                ( 37.16%)   0.6096* H  17 s( 99.91%)p 0.00(  0.09%)
                                           -0.9996  0.0015 -0.0124 -0.0270  0.0030
     4. (0.98474) BD ( 1) C   1 - H  18  
                ( 62.72%)   0.7920* C   1 s( 23.65%)p 3.23( 76.31%)d 0.00(  0.04%)
                                           -0.0001  0.4863 -0.0041  0.5132  0.0065
                                           -0.0269 -0.0152 -0.7061  0.0082  0.0019
                                           -0.0149 -0.0037  0.0055  0.0112
                ( 37.28%)   0.6105* H  18 s( 99.90%)p 0.00(  0.10%)
                                            0.9995 -0.0010 -0.0201  0.0038  0.0233
     5. (0.99186) BD ( 1) C   2 - N   3  
                ( 39.94%)   0.6320* C   2 s( 28.90%)p 2.46( 70.96%)d 0.00(  0.14%)
                                            0.0000  0.5373  0.0193 -0.8181 -0.0275
                                           -0.1908 -0.0519  0.0172  0.0072  0.0073
                                           -0.0015 -0.0005  0.0315 -0.0187
                ( 60.06%)   0.7750* N   3 s( 40.63%)p 1.46( 59.28%)d 0.00(  0.09%)
                                            0.0001  0.6372  0.0174  0.7662 -0.0070
                                            0.0658  0.0232 -0.0303 -0.0014  0.0190
                                           -0.0030 -0.0011  0.0175 -0.0132
     6. (0.94677) BD ( 2) C   2 - N   3  
                ( 41.18%)   0.6417* C   2 s(  0.00%)p 1.00( 99.79%)d 0.00(  0.21%)
                                            0.0001  0.0046  0.0024 -0.0019 -0.0020
                                            0.1111 -0.0008  0.9927 -0.0044 -0.0049
                                           -0.0454  0.0028 -0.0005  0.0002
                ( 58.82%)   0.7669* N   3 s(  0.01%)p99.99( 99.81%)d17.25(  0.18%)
                                            0.0000  0.0103  0.0010  0.0209  0.0024
                                            0.1131  0.0007  0.9924 -0.0036  0.0037
                                            0.0294  0.0299 -0.0029 -0.0075
     7. (0.98157) BD ( 1) C   2 - C  13  
                ( 48.48%)   0.6963* C   2 s( 34.41%)p 1.90( 65.54%)d 0.00(  0.05%)
                                            0.0002  0.5865 -0.0104  0.2014  0.0265
                                            0.7783 -0.0205 -0.0893  0.0020  0.0044
                                           -0.0008 -0.0047 -0.0194 -0.0104
                ( 51.52%)   0.7177* C  13 s( 32.20%)p 2.10( 67.75%)d 0.00(  0.04%)
                                           -0.0003  0.5675 -0.0048 -0.0449  0.0218
                                           -0.8153  0.0070  0.1017 -0.0013  0.0096
                                           -0.0006 -0.0043 -0.0135 -0.0119
     8. (0.98811) BD ( 1) N   3 - N   4  
                ( 43.03%)   0.6559* N   3 s( 21.44%)p 3.66( 78.39%)d 0.01(  0.17%)
                                            0.0001  0.4620  0.0311 -0.4514  0.0404
                                            0.7560 -0.0165 -0.0816 -0.0000 -0.0186
                                            0.0024 -0.0075 -0.0295 -0.0205
                ( 56.97%)   0.7548* N   4 s( 27.62%)p 2.62( 72.31%)d 0.00(  0.07%)
                                            0.0002  0.5255  0.0049  0.3673  0.0157
                                           -0.7616  0.0290  0.0834 -0.0088 -0.0196
                                            0.0016 -0.0030 -0.0101 -0.0152
     9. (0.99141) BD ( 1) N   4 - C   5  
                ( 64.85%)   0.8053* N   4 s( 36.03%)p 1.77( 63.94%)d 0.00(  0.02%)
                                           -0.0001 -0.6003  0.0001  0.7988  0.0205
                                           -0.0278 -0.0085  0.0097  0.0022  0.0011
                                           -0.0009  0.0004 -0.0128  0.0076
                ( 35.15%)   0.5929* C   5 s( 25.44%)p 2.93( 74.42%)d 0.01(  0.14%)
                                           -0.0000 -0.5042 -0.0116 -0.8623 -0.0118
                                            0.0131  0.0065 -0.0178 -0.0036  0.0014
                                           -0.0011 -0.0010 -0.0328  0.0191
    10. (0.99221) BD ( 1) N   4 - C  11  
                ( 64.06%)   0.8004* N   4 s( 36.27%)p 1.76( 63.70%)d 0.00(  0.03%)
                                            0.0001  0.6023 -0.0003  0.4753  0.0130
                                            0.6356 -0.0037 -0.0825  0.0037  0.0157
                                           -0.0023 -0.0029 -0.0030 -0.0085
                ( 35.94%)   0.5995* C  11 s( 30.16%)p 2.31( 69.69%)d 0.01(  0.15%)
                                            0.0000  0.5490  0.0112 -0.6347 -0.0351
                                           -0.5353 -0.0044  0.0792  0.0003  0.0324
                                           -0.0044 -0.0051  0.0002 -0.0213
    11. (0.98663) BD ( 1) C   5 - C   6  
                ( 51.62%)   0.7185* C   5 s( 37.50%)p 1.67( 62.47%)d 0.00(  0.04%)
                                           -0.0001  0.6123 -0.0038 -0.3569  0.0188
                                            0.5951 -0.0000  0.3778  0.0078 -0.0103
                                           -0.0073  0.0128 -0.0058 -0.0025
                ( 48.38%)   0.6956* C   6 s( 34.05%)p 1.94( 65.90%)d 0.00(  0.05%)
                                            0.0001  0.5835  0.0085  0.4366  0.0230
                                           -0.5581  0.0053 -0.3954  0.0070 -0.0141
                                           -0.0096  0.0145 -0.0045 -0.0040
    12. (0.84975) BD ( 2) C   5 - C   6  
                ( 53.39%)   0.7307* C   5 s(  0.01%)p99.99( 99.95%)d 2.69(  0.03%)
                                           -0.0001  0.0076  0.0085 -0.0302  0.0058
                                           -0.5540  0.0087  0.8316  0.0008  0.0066
                                           -0.0120  0.0048  0.0065  0.0098
                ( 46.61%)   0.6827* C   6 s(  0.02%)p99.99( 99.91%)d 4.60(  0.07%)
                                            0.0000  0.0115  0.0045 -0.0292  0.0064
                                           -0.5846 -0.0041  0.8102  0.0047 -0.0008
                                            0.0020 -0.0090 -0.0129 -0.0212
    13. (0.98599) BD ( 1) C   5 - C  10  
                ( 51.79%)   0.7196* C   5 s( 36.92%)p 1.71( 63.04%)d 0.00(  0.04%)
                                           -0.0002  0.6077 -0.0017 -0.3559  0.0222
                                           -0.5817 -0.0020 -0.4060 -0.0065  0.0098
                                            0.0074  0.0131 -0.0058 -0.0017
                ( 48.21%)   0.6944* C  10 s( 33.82%)p 1.96( 66.13%)d 0.00(  0.05%)
                                            0.0001  0.5814  0.0091  0.4196  0.0235
                                            0.5712 -0.0070  0.3979 -0.0054  0.0140
                                            0.0088  0.0147 -0.0059 -0.0041
    14. (0.98736) BD ( 1) C   6 - C   7  
                ( 50.95%)   0.7138* C   6 s( 36.21%)p 1.76( 63.75%)d 0.00(  0.04%)
                                           -0.0000  0.6017  0.0108 -0.7968 -0.0071
                                            0.0214  0.0324 -0.0218  0.0215  0.0030
                                            0.0035  0.0015  0.0166 -0.0103
                ( 49.05%)   0.7004* C   7 s( 35.20%)p 1.84( 64.75%)d 0.00(  0.05%)
                                            0.0001  0.5932  0.0090  0.8031  0.0078
                                            0.0120  0.0324  0.0287  0.0234 -0.0029
                                           -0.0008  0.0015  0.0182 -0.0113
    15. (0.98840) BD ( 1) C   6 - H  19  
                ( 63.16%)   0.7948* C   6 s( 29.64%)p 2.37( 70.33%)d 0.00(  0.03%)
                                           -0.0003  0.5442 -0.0161  0.4151 -0.0181
                                            0.5872  0.0002  0.4311  0.0029  0.0098
                                            0.0076  0.0104 -0.0015 -0.0028
                ( 36.84%)   0.6069* H  19 s( 99.90%)p 0.00(  0.10%)
                                            0.9995 -0.0029 -0.0143 -0.0227 -0.0172
    16. (0.99019) BD ( 1) C   7 - C   8  
                ( 49.91%)   0.7065* C   7 s( 35.23%)p 1.84( 64.72%)d 0.00(  0.05%)
                                            0.0001  0.5935  0.0088 -0.4159 -0.0407
                                           -0.5592  0.0097 -0.3998  0.0057  0.0119
                                            0.0083  0.0150 -0.0063 -0.0029
                ( 50.09%)   0.7077* C   8 s( 35.28%)p 1.83( 64.68%)d 0.00(  0.05%)
                                            0.0000  0.5939  0.0070  0.3757 -0.0300
                                            0.5855  0.0227  0.4015  0.0145  0.0142
                                            0.0099  0.0117 -0.0032 -0.0030
    17. (0.82824) BD ( 2) C   7 - C   8  
                ( 46.41%)   0.6813* C   7 s(  0.00%)p 1.00( 99.93%)d 0.00(  0.07%)
                                           -0.0000  0.0031  0.0008 -0.0233 -0.0001
                                           -0.5675  0.0018  0.8226 -0.0024  0.0000
                                            0.0010 -0.0098 -0.0124 -0.0210
                ( 53.59%)   0.7321* C   8 s(  0.00%)p 1.00( 99.94%)d 0.00(  0.06%)
                                            0.0000  0.0016  0.0008 -0.0228  0.0004
                                           -0.5563  0.0050  0.8303 -0.0071 -0.0122
                                            0.0180  0.0031  0.0041  0.0087
    18. (0.98916) BD ( 1) C   7 - H  20  
                ( 63.04%)   0.7940* C   7 s( 29.48%)p 2.39( 70.50%)d 0.00(  0.03%)
                                           -0.0003  0.5427 -0.0140 -0.4238  0.0052
                                            0.6030 -0.0078  0.4020 -0.0053 -0.0098
                                           -0.0065  0.0106 -0.0030 -0.0032
                ( 36.96%)   0.6079* H  20 s( 99.90%)p 0.00(  0.10%)
                                            0.9995 -0.0022  0.0163 -0.0227 -0.0157
    19. (0.99014) BD ( 1) C   8 - C   9  
                ( 50.20%)   0.7085* C   8 s( 35.34%)p 1.83( 64.62%)d 0.00(  0.04%)
                                            0.0000  0.5944  0.0064  0.3880 -0.0298
                                           -0.5883 -0.0222 -0.3846 -0.0157 -0.0146
                                           -0.0095  0.0110 -0.0028 -0.0039
                ( 49.80%)   0.7057* C   9 s( 35.14%)p 1.84( 64.82%)d 0.00(  0.05%)
                                            0.0001  0.5927  0.0092 -0.4279 -0.0405
                                            0.5729 -0.0094  0.3676 -0.0075 -0.0124
                                           -0.0079  0.0144 -0.0065 -0.0041
    20. (0.98967) BD ( 1) C   8 - H  21  
                ( 63.21%)   0.7951* C   8 s( 29.30%)p 2.41( 70.67%)d 0.00(  0.03%)
                                            0.0003 -0.5411  0.0146  0.8403 -0.0109
                                           -0.0052  0.0003  0.0206 -0.0000  0.0003
                                           -0.0006  0.0002 -0.0139  0.0078
                ( 36.79%)   0.6065* H  21 s( 99.90%)p 0.00(  0.10%)
                                           -0.9995  0.0037 -0.0321  0.0001 -0.0008
    21. (0.98770) BD ( 1) C   9 - C  10  
                ( 49.15%)   0.7010* C   9 s( 35.22%)p 1.84( 64.74%)d 0.00(  0.05%)
                                            0.0001  0.5934  0.0087  0.8032  0.0087
                                           -0.0212 -0.0331  0.0109 -0.0224  0.0025
                                            0.0026  0.0017  0.0183 -0.0114
                ( 50.85%)   0.7131* C  10 s( 36.33%)p 1.75( 63.63%)d 0.00(  0.04%)
                                           -0.0000  0.6027  0.0102 -0.7962 -0.0047
                                           -0.0144 -0.0338 -0.0210 -0.0221 -0.0038
                                           -0.0017  0.0010  0.0168 -0.0106
    22. (0.81599) BD ( 2) C   9 - C  10  
                ( 47.27%)   0.6875* C   9 s(  0.00%)p 1.00( 99.94%)d 0.00(  0.06%)
                                           -0.0000 -0.0001  0.0007 -0.0258  0.0008
                                           -0.5532  0.0011  0.8322 -0.0024 -0.0114
                                            0.0164  0.0058  0.0066  0.0125
                ( 52.73%)   0.7262* C  10 s(  0.01%)p 1.00( 99.94%)d 0.00(  0.05%)
                                            0.0001 -0.0089  0.0040 -0.0185 -0.0001
                                           -0.5560  0.0030  0.8306 -0.0029  0.0089
                                           -0.0141  0.0067  0.0084  0.0120
    23. (0.98913) BD ( 1) C   9 - H  22  
                ( 63.07%)   0.7942* C   9 s( 29.55%)p 2.38( 70.42%)d 0.00(  0.03%)
                                            0.0003 -0.5434  0.0138  0.4113 -0.0054
                                            0.6032 -0.0073  0.4136 -0.0054 -0.0094
                                           -0.0064 -0.0109  0.0031  0.0030
                ( 36.93%)   0.6077* H  22 s( 99.90%)p 0.00(  0.10%)
                                           -0.9995  0.0021 -0.0157 -0.0230 -0.0159
    24. (0.98787) BD ( 1) C  10 - H  23  
                ( 63.70%)   0.7981* C  10 s( 29.77%)p 2.36( 70.21%)d 0.00(  0.03%)
                                            0.0003 -0.5453  0.0159 -0.4339  0.0142
                                            0.6027  0.0005  0.3878 -0.0003  0.0104
                                            0.0073 -0.0091  0.0010  0.0039
                ( 36.30%)   0.6025* H  23 s( 99.90%)p 0.00(  0.10%)
                                           -0.9995  0.0028  0.0165 -0.0242 -0.0137
    25. (0.99478) BD ( 1) C  11 -Cl  12  
                ( 47.22%)   0.6872* C  11 s( 28.06%)p 2.56( 71.71%)d 0.01(  0.22%)
                                           -0.0002  0.5297  0.0048 -0.2358  0.0068
                                            0.8043  0.0045 -0.1204 -0.0034 -0.0230
                                            0.0039 -0.0128 -0.0332 -0.0208
                ( 52.78%)   0.7265*Cl  12 s( 18.60%)p 4.35( 80.85%)d 0.03(  0.56%)
                                           -0.0000  0.0002  0.4295 -0.0382 -0.0000
                                            0.2116  0.0076  0.0001 -0.8597 -0.0355
                                           -0.0000  0.1523  0.0058 -0.0277  0.0047
                                           -0.0212 -0.0563 -0.0341
    26. (0.98563) BD ( 1) C  11 - C  13  
                ( 50.05%)   0.7075* C  11 s( 41.60%)p 1.40( 58.36%)d 0.00(  0.04%)
                                           -0.0001  0.6450 -0.0040  0.7347 -0.0070
                                           -0.2058  0.0255  0.0268 -0.0024 -0.0138
                                            0.0014 -0.0016  0.0074 -0.0118
                ( 49.95%)   0.7067* C  13 s( 32.20%)p 2.10( 67.76%)d 0.00(  0.04%)
                                           -0.0000  0.5672  0.0150 -0.7008  0.0143
                                            0.4294  0.0271 -0.0351 -0.0030 -0.0113
                                            0.0008 -0.0001  0.0130 -0.0122
    27. (0.87814) BD ( 2) C  11 - C  13  
                ( 44.04%)   0.6636* C  11 s(  0.00%)p 1.00( 99.95%)d 0.00(  0.05%)
                                            0.0001  0.0030 -0.0011  0.0023  0.0024
                                            0.1466  0.0000  0.9889  0.0100  0.0017
                                            0.0169 -0.0143  0.0018  0.0026
                ( 55.96%)   0.7480* C  13 s(  0.00%)p 1.00( 99.96%)d 0.00(  0.03%)
                                           -0.0000 -0.0063 -0.0025  0.0177  0.0005
                                            0.1185  0.0003  0.9926  0.0039 -0.0026
                                           -0.0182  0.0035 -0.0010  0.0005
    28. (0.99058) BD ( 1) C  13 - C  14  
                ( 54.66%)   0.7393* C  13 s( 35.49%)p 1.82( 64.48%)d 0.00(  0.03%)
                                           -0.0001  0.5957  0.0001  0.7112  0.0002
                                            0.3691  0.0029 -0.0529  0.0004  0.0129
                                            0.0000 -0.0003  0.0078 -0.0089
                ( 45.34%)   0.6733* C  14 s( 37.01%)p 1.70( 62.93%)d 0.00(  0.07%)
                                            0.0003  0.6083 -0.0041 -0.6802  0.0034
                                           -0.4015  0.0088  0.0728 -0.0012  0.0196
                                           -0.0040 -0.0023  0.0115 -0.0116
    29. (0.99772) BD ( 1) C  14 - O  15  
                ( 33.74%)   0.5809* C  14 s( 31.26%)p 2.19( 68.49%)d 0.01(  0.25%)
                                            0.0000  0.5565 -0.0541  0.7285  0.0752
                                           -0.3830 -0.0092  0.0415 -0.0005 -0.0378
                                            0.0037 -0.0023  0.0224 -0.0243
                ( 66.26%)   0.8140* O  15 s( 42.00%)p 1.38( 57.91%)d 0.00(  0.09%)
                                           -0.0000  0.6475 -0.0282 -0.6755  0.0175
                                            0.3491 -0.0119 -0.0220  0.0011 -0.0210
                                            0.0010 -0.0014  0.0163 -0.0128
    30. (0.98879) BD ( 2) C  14 - O  15  
                ( 32.46%)   0.5697* C  14 s(  0.00%)p 1.00( 99.62%)d 0.00(  0.38%)
                                            0.0000 -0.0043 -0.0014  0.0200 -0.0032
                                            0.1386 -0.0050  0.9878 -0.0290  0.0073
                                            0.0503 -0.0335  0.0073  0.0060
                ( 67.54%)   0.8218* O  15 s(  0.00%)p 1.00( 99.85%)d 0.00(  0.15%)
                                            0.0000 -0.0047 -0.0003  0.0421  0.0005
                                            0.1525  0.0004  0.9866 -0.0087 -0.0045
                                           -0.0348  0.0163 -0.0038 -0.0023
    31. (0.99347) BD ( 1) C  14 - H  24  
                ( 59.82%)   0.7734* C  14 s( 31.65%)p 2.16( 68.30%)d 0.00(  0.05%)
                                           -0.0003  0.5617  0.0311  0.0069  0.0273
                                            0.8182 -0.0149 -0.1123  0.0024 -0.0049
                                            0.0005 -0.0037 -0.0191 -0.0075
                ( 40.18%)   0.6339* H  24 s( 99.89%)p 0.00(  0.11%)
                                            0.9994 -0.0118 -0.0016 -0.0327  0.0033
    32. (0.99959) CR ( 1) C   1           s(100.00%)p 0.00(  0.00%)
                                            1.0000 -0.0002 -0.0000  0.0003  0.0000
                                           -0.0003 -0.0000  0.0000  0.0000  0.0000
                                           -0.0000  0.0000  0.0000  0.0000
    33. (0.99952) CR ( 1) C   2           s(100.00%)p 0.00(  0.00%)
                                            1.0000  0.0000  0.0000  0.0001 -0.0000
                                           -0.0003  0.0000 -0.0000 -0.0000 -0.0000
                                            0.0000  0.0000  0.0000  0.0000
    34. (0.99966) CR ( 1) N   3           s(100.00%)p 0.00(  0.00%)
                                            1.0000 -0.0003  0.0000  0.0001  0.0000
                                            0.0001  0.0000 -0.0000  0.0000  0.0000
                                           -0.0000 -0.0000 -0.0000  0.0000
    35. (0.99946) CR ( 1) N   4           s(100.00%)
                                            1.0000 -0.0002 -0.0000 -0.0000 -0.0000
                                            0.0001 -0.0000  0.0001  0.0000  0.0000
                                            0.0000  0.0000  0.0000  0.0000
    36. (0.99939) CR ( 1) C   5           s(100.00%)p 0.00(  0.00%)
                                            1.0000  0.0002 -0.0000 -0.0001  0.0000
                                           -0.0001  0.0000  0.0001 -0.0000  0.0000
                                           -0.0000  0.0000 -0.0000  0.0000
    37. (0.99946) CR ( 1) C   6           s(100.00%)p 0.00(  0.00%)
                                            1.0000  0.0001 -0.0000  0.0000 -0.0000
                                            0.0003  0.0000  0.0001  0.0000  0.0000
                                            0.0000  0.0000  0.0000 -0.0000
    38. (0.99948) CR ( 1) C   7           s(100.00%)p 0.00(  0.00%)
                                            1.0000  0.0001 -0.0000 -0.0002  0.0000
                                            0.0002 -0.0000  0.0002 -0.0000 -0.0000
                                           -0.0000  0.0000 -0.0000 -0.0000
    39. (0.99947) CR ( 1) C   8           s(100.00%)p 0.00(  0.00%)
                                            1.0000  0.0001 -0.0000 -0.0003  0.0000
                                            0.0000 -0.0000 -0.0000  0.0000 -0.0000
                                            0.0000 -0.0000  0.0000 -0.0000
    40. (0.99948) CR ( 1) C   9           s(100.00%)p 0.00(  0.00%)
                                            1.0000  0.0001 -0.0000 -0.0002  0.0000
                                           -0.0002  0.0000 -0.0001  0.0000  0.0000
                                            0.0000  0.0000 -0.0000  0.0000
    41. (0.99946) CR ( 1) C  10           s(100.00%)p 0.00(  0.00%)
                                            1.0000  0.0001 -0.0000  0.0001 -0.0000
                                           -0.0002 -0.0000 -0.0002  0.0000 -0.0000
                                           -0.0000  0.0000  0.0000 -0.0000
    42. (0.99934) CR ( 1) C  11           s(100.00%)p 0.00(  0.00%)
                                            1.0000  0.0002  0.0000  0.0000  0.0000
                                            0.0001  0.0000 -0.0001 -0.0000 -0.0000
                                           -0.0000 -0.0000 -0.0000 -0.0000
    43. (1.00000) CR ( 1)Cl  12           s(100.00%)
                                            1.0000 -0.0000  0.0000 -0.0000  0.0000
                                            0.0000 -0.0000 -0.0000 -0.0000 -0.0000
                                            0.0000 -0.0000  0.0000 -0.0000  0.0000
                                           -0.0000 -0.0000 -0.0000
    44. (0.99984) CR ( 2)Cl  12           s(100.00%)p 0.00(  0.00%)
                                           -0.0000  1.0000  0.0003  0.0000  0.0000
                                            0.0000 -0.0000 -0.0000  0.0003  0.0000
                                            0.0000 -0.0000 -0.0000  0.0000 -0.0000
                                            0.0000  0.0000  0.0000
    45. (0.99999) CR ( 3)Cl  12           s(  0.00%)p 1.00(100.00%)
                                            0.0000  0.0000 -0.0001 -0.0000  1.0000
                                           -0.0001  0.0000  0.0000 -0.0001 -0.0000
                                           -0.0000  0.0000 -0.0000  0.0000 -0.0000
                                           -0.0000 -0.0000 -0.0000
    46. (0.99995) CR ( 4)Cl  12           s(  0.00%)p 1.00(100.00%)
                                           -0.0000 -0.0000  0.0001  0.0000  0.0000
                                           -0.0001 -0.0000  1.0000  0.0002  0.0000
                                            0.0000 -0.0000 -0.0000  0.0000 -0.0000
                                            0.0000  0.0000  0.0000
    47. (0.99999) CR ( 5)Cl  12           s(  0.00%)p 1.00(100.00%)
                                            0.0000  0.0000 -0.0000 -0.0000 -0.0000
                                            0.0000  0.0000  0.0000 -0.0000 -0.0000
                                            1.0000  0.0001 -0.0000 -0.0000  0.0000
                                           -0.0000 -0.0000 -0.0000
    48. (0.99933) CR ( 1) C  13           s(100.00%)p 0.00(  0.00%)
                                            1.0000  0.0002 -0.0000  0.0000  0.0000
                                           -0.0002  0.0000  0.0000 -0.0000  0.0000
                                           -0.0000 -0.0000 -0.0000 -0.0000
    49. (0.99964) CR ( 1) C  14           s(100.00%)p 0.00(  0.00%)
                                            1.0000 -0.0000  0.0000  0.0002  0.0000
                                            0.0004 -0.0000 -0.0001  0.0000 -0.0000
                                           -0.0000  0.0000 -0.0000  0.0000
    50. (0.99988) CR ( 1) O  15           s(100.00%)p 0.00(  0.00%)
                                            1.0000 -0.0003 -0.0000 -0.0003  0.0000
                                            0.0001 -0.0000 -0.0000  0.0000 -0.0000
                                            0.0000  0.0000  0.0000 -0.0000
    51. (0.97089) LP ( 1) N   3           s( 38.04%)p 1.63( 61.89%)d 0.00(  0.07%)
                                            0.0003  0.6165 -0.0199 -0.4538 -0.0179
                                           -0.6377 -0.0143  0.0759 -0.0004 -0.0197
                                            0.0029  0.0041  0.0115  0.0103
    52. (0.80414) LP ( 1) N   4           s(  0.01%)p99.99( 99.98%)d 0.60(  0.01%)
                                           -0.0001  0.0116  0.0010  0.0008 -0.0002
                                            0.1174  0.0039  0.9929 -0.0073  0.0017
                                            0.0083  0.0024 -0.0003 -0.0018
    53. (0.99526) LP ( 1)Cl  12           s( 81.39%)p 0.23( 18.60%)d 0.00(  0.02%)
                                           -0.0000 -0.0004  0.9021  0.0097  0.0001
                                           -0.1329 -0.0005 -0.0002  0.4066  0.0063
                                            0.0000 -0.0537 -0.0015  0.0056 -0.0013
                                            0.0032  0.0099  0.0054
    54. (0.97203) LP ( 2)Cl  12           s(  0.09%)p99.99( 99.86%)d 0.52(  0.05%)
                                           -0.0000 -0.0001  0.0300 -0.0030  0.0001
                                            0.9671 -0.0094  0.0000  0.2396 -0.0029
                                            0.0000 -0.0761  0.0017 -0.0190  0.0039
                                            0.0026  0.0096  0.0000
    55. (0.94307) LP ( 3)Cl  12           s(  0.02%)p99.99( 99.90%)d 3.10(  0.07%)
                                           -0.0000  0.0000  0.0153 -0.0002  0.0000
                                           -0.0345 -0.0002 -0.0000 -0.1750  0.0022
                                            0.0001 -0.9834  0.0102 -0.0001 -0.0047
                                            0.0245 -0.0049 -0.0088
    56. (0.99180) LP ( 1) O  15           s( 58.06%)p 0.72( 41.92%)d 0.00(  0.02%)
                                            0.0004  0.7618  0.0156  0.5689 -0.0021
                                           -0.3079 -0.0006  0.0269  0.0001  0.0084
                                           -0.0016 -0.0009 -0.0066  0.0085
    57. (0.94675) LP ( 2) O  15           s(  0.02%)p99.99( 99.90%)d 4.84(  0.08%)
                                            0.0000  0.0102 -0.0084  0.4652  0.0080
                                            0.8709  0.0125 -0.1544 -0.0009 -0.0172
                                            0.0035 -0.0027 -0.0228  0.0017
    58. (0.00190) RY*( 1) C   1           s(  1.69%)p57.23( 97.00%)d 0.77(  1.31%)
                                           -0.0000  0.0044  0.1301  0.0123  0.6550
                                            0.0116  0.7303 -0.0007 -0.0855  0.0113
                                           -0.0023 -0.0118 -0.1131  0.0033
    59. (0.00078) RY*( 2) C   1           s(  0.12%)p99.99( 83.85%)d99.99( 16.03%)
                                            0.0000  0.0001  0.0350  0.0011 -0.0186
                                            0.0010  0.1167  0.0136  0.9079 -0.0347
                                           -0.3363  0.2095 -0.0200 -0.0409
    60. (0.00049) RY*( 3) C   1           s( 41.62%)p 1.34( 55.93%)d 0.06(  2.45%)
                                            0.0000  0.0075  0.6451  0.0195 -0.6001
                                           -0.0217  0.4366  0.0018 -0.0873 -0.0160
                                            0.0145  0.0157  0.1500  0.0358
    61. (0.00007) RY*( 4) C   1           s( 40.65%)p 0.79( 32.25%)d 0.67( 27.10%)
    62. (0.00001) RY*( 5) C   1           s( 12.22%)p 1.06( 12.90%)d 6.13( 74.88%)
    63. (0.00001) RY*( 6) C   1           s(  0.17%)p70.53( 12.04%)d99.99( 87.79%)
    64. (0.00001) RY*( 7) C   1           s(  0.07%)p56.25(  3.88%)d99.99( 96.05%)
    65. (0.00001) RY*( 8) C   1           s(  2.55%)p 0.78(  1.98%)d37.45( 95.47%)
    66. (0.00001) RY*( 9) C   1           s(  0.89%)p 0.38(  0.34%)d99.99( 98.76%)
    67. (0.00534) RY*( 1) C   2           s( 18.77%)p 3.78( 70.90%)d 0.55( 10.33%)
                                           -0.0000 -0.0186  0.4328  0.0209 -0.8361
                                            0.0418 -0.0852 -0.0074  0.0187 -0.3162
                                            0.0317 -0.0020  0.0297 -0.0384
    68. (0.00223) RY*( 2) C   2           s(  2.85%)p33.58( 95.72%)d 0.50(  1.43%)
                                           -0.0000  0.0366  0.1648 -0.0393  0.0231
                                            0.0088  0.9666 -0.0023 -0.1439 -0.1092
                                           -0.0072 -0.0161 -0.0381 -0.0245
    69. (0.00136) RY*( 3) C   2           s(  0.05%)p99.99( 49.84%)d99.99( 50.12%)
                                            0.0000 -0.0014  0.0216  0.0014  0.0058
                                           -0.0051 -0.1210 -0.0341 -0.6946 -0.0666
                                           -0.6893 -0.1416  0.0033  0.0398
    70. (0.00059) RY*( 4) C   2           s( 69.93%)p 0.40( 28.00%)d 0.03(  2.07%)
                                            0.0000 -0.0001  0.8363  0.0167  0.5008
                                           -0.0150 -0.1635  0.0015  0.0445 -0.1248
                                            0.0283 -0.0262 -0.0133 -0.0589
    71. (0.00044) RY*( 5) C   2           s(  0.00%)p 1.00( 10.76%)d 8.30( 89.24%)
                                            0.0000  0.0005  0.0036  0.0020  0.0203
                                            0.0014 -0.0414  0.0021 -0.3247 -0.0270
                                            0.1384  0.9150 -0.0129 -0.1874
    72. (0.00043) RY*( 6) C   2           s(  1.03%)p 1.49(  1.54%)d94.40( 97.43%)
                                           -0.0000  0.0007  0.1016 -0.0198 -0.1139
                                           -0.0159 -0.0180  0.0028 -0.0378  0.3601
                                            0.0066 -0.0251 -0.9174 -0.0477
    73. (0.00027) RY*( 7) C   2           s(  0.00%)p 1.00( 39.50%)d 1.53( 60.50%)
                                           -0.0000 -0.0001  0.0004 -0.0004  0.0029
                                           -0.0036  0.0815 -0.0302  0.6225 -0.0640
                                           -0.7024  0.3172 -0.0637 -0.0529
    74. (0.00011) RY*( 8) C   2           s(  6.09%)p 0.63(  3.85%)d14.78( 90.06%)
                                            0.0000 -0.0044  0.2468  0.0285 -0.1809
                                            0.0098  0.0691 -0.0017 -0.0065  0.8469
                                           -0.0916  0.0160  0.3874 -0.1572
    75. (0.00001) RY*( 9) C   2           s(  1.44%)p 0.12(  0.17%)d68.56( 98.40%)
    76. (0.00213) RY*( 1) N   3           s( 13.05%)p 6.11( 79.74%)d 0.55(  7.21%)
                                           -0.0000 -0.0088  0.3611 -0.0079  0.6693
                                           -0.0364  0.5801  0.0015 -0.1075 -0.2122
                                            0.0068  0.0348  0.1595 -0.0194
    77. (0.00124) RY*( 2) N   3           s(  0.14%)p99.99( 96.82%)d21.28(  3.04%)
                                           -0.0000 -0.0022  0.0377  0.0265  0.6632
                                           -0.0291 -0.7129  0.0023  0.1364  0.1689
                                           -0.0140 -0.0036  0.0386  0.0125
    78. (0.00097) RY*( 3) N   3           s(  0.15%)p99.99( 82.09%)d99.99( 17.75%)
                                           -0.0000  0.0008  0.0391 -0.0042 -0.0083
                                           -0.0008  0.1677  0.0052  0.8903  0.0183
                                            0.2707 -0.3159  0.0254  0.0591
    79. (0.00025) RY*( 4) N   3           s(  1.31%)p11.05( 14.53%)d64.00( 84.15%)
                                            0.0000 -0.0028  0.1146  0.0004 -0.0321
                                           -0.0044 -0.0843 -0.0158 -0.3700  0.0848
                                            0.8472 -0.3296  0.0834  0.0300
    80. (0.00020) RY*( 5) N   3           s( 77.09%)p 0.11(  8.32%)d 0.19( 14.59%)
                                           -0.0000 -0.0102  0.8779 -0.0001 -0.2291
                                           -0.0359 -0.1690  0.0064  0.0289  0.0376
                                           -0.1099 -0.0311 -0.3504 -0.0927
    81. (0.00005) RY*( 6) N   3           s(  3.44%)p 0.84(  2.87%)d27.24( 93.69%)
    82. (0.00004) RY*( 7) N   3           s(  2.29%)p 4.03(  9.26%)d38.56( 88.45%)
    83. (0.00001) RY*( 8) N   3           s(  1.81%)p 3.68(  6.68%)d50.50( 91.51%)
    84. (0.00001) RY*( 9) N   3           s(  0.58%)p 0.53(  0.31%)d99.99( 99.11%)
    85. (0.00258) RY*( 1) N   4           s( 11.63%)p 6.58( 76.57%)d 1.01( 11.80%)
                                            0.0000 -0.0136  0.3408  0.0035 -0.0271
                                            0.0154  0.7544 -0.0026  0.4422 -0.0599
                                            0.1094  0.0132  0.3181 -0.0329
    86. (0.00160) RY*( 2) N   4           s( 23.00%)p 2.49( 57.27%)d 0.86( 19.73%)
                                            0.0000 -0.0057  0.4795  0.0097 -0.1739
                                            0.0120  0.0459 -0.0065 -0.7349 -0.2275
                                           -0.0852  0.0577  0.3598 -0.0745
    87. (0.00089) RY*( 3) N   4           s( 24.39%)p 2.98( 72.65%)d 0.12(  2.96%)
                                           -0.0000  0.0094  0.4938  0.0159 -0.6325
                                           -0.0144 -0.4198  0.0061  0.3869  0.0476
                                           -0.0618 -0.1173 -0.0926 -0.0345
    88. (0.00067) RY*( 4) N   4           s(  0.00%)p 1.00(  1.26%)d78.28( 98.74%)
                                           -0.0000  0.0004  0.0032  0.0019 -0.0928
                                           -0.0019  0.0129 -0.0007  0.0619  0.0848
                                           -0.1870  0.9466 -0.1070 -0.1940
    89. (0.00042) RY*( 5) N   4           s(  1.13%)p16.36( 18.57%)d70.75( 80.30%)
                                            0.0000  0.0030  0.1065 -0.0059  0.2657
                                            0.0142 -0.2735 -0.0015  0.2001 -0.7931
                                            0.3852  0.1523 -0.0146 -0.0463
    90. (0.00032) RY*( 6) N   4           s(  0.24%)p94.61( 22.41%)d99.99( 77.35%)
                                           -0.0000  0.0037  0.0485 -0.0044  0.3460
                                           -0.0056 -0.2092  0.0104  0.2460 -0.1428
                                           -0.7754 -0.0659  0.3802  0.0541
    91. (0.00025) RY*( 7) N   4           s( 36.98%)p 0.76( 28.01%)d 0.95( 35.01%)
                                            0.0000 -0.0035  0.6081 -0.0249  0.5246
                                            0.0039  0.0349 -0.0013 -0.0558  0.2054
                                           -0.0585 -0.0370 -0.5504  0.0126
    92. (0.00011) RY*( 8) N   4           s(  2.25%)p10.15( 22.89%)d33.20( 74.85%)
                                           -0.0000  0.0059  0.1500  0.0006  0.3002
                                           -0.0224 -0.3627 -0.0001  0.0819  0.4923
                                            0.4336  0.1281  0.5490 -0.0191
    93. (0.00002) RY*( 9) N   4           s(  0.44%)p 0.98(  0.43%)d99.99( 99.13%)
    94. (0.00370) RY*( 1) C   5           s(  0.26%)p99.99( 97.25%)d 9.36(  2.48%)
                                           -0.0000  0.0023  0.0514  0.0055  0.0671
                                            0.0061  0.9810 -0.0082  0.0740  0.1543
                                            0.0202  0.0110 -0.0122  0.0175
    95. (0.00227) RY*( 2) C   5           s(  8.55%)p 9.46( 80.81%)d 1.25( 10.64%)
                                            0.0000  0.0246  0.2913 -0.0193 -0.8972
                                           -0.0023  0.0501  0.0002  0.0142  0.0083
                                            0.0222 -0.0927  0.2887 -0.1179
    96. (0.00169) RY*( 3) C   5           s(  1.25%)p65.57( 81.95%)d13.44( 16.80%)
                                            0.0000  0.0015  0.1118  0.0012  0.0242
                                            0.0066  0.0768 -0.0022 -0.9017 -0.0476
                                           -0.4063 -0.0018  0.0186 -0.0162
    97. (0.00094) RY*( 4) C   5           s( 88.66%)p 0.09(  8.25%)d 0.03(  3.09%)
                                           -0.0000 -0.0120  0.9415 -0.0073  0.2704
                                            0.0058 -0.0722 -0.0044  0.0638 -0.0276
                                            0.1196  0.0713 -0.0986 -0.0326
    98. (0.00057) RY*( 5) C   5           s(  0.26%)p 1.58(  0.41%)d99.99( 99.33%)
                                           -0.0000 -0.0023  0.0509 -0.0009  0.0259
                                            0.0069 -0.0167 -0.0126  0.0542 -0.0110
                                           -0.1173  0.3733  0.4779  0.7821
    99. (0.00031) RY*( 6) C   5           s(  0.50%)p34.07( 17.17%)d99.99( 82.32%)
                                           -0.0000 -0.0011  0.0710  0.0006 -0.0112
                                           -0.0069 -0.0037 -0.0158  0.4139 -0.0733
                                           -0.8918  0.0110 -0.0983 -0.1132
   100. (0.00017) RY*( 7) C   5           s(  0.03%)p99.99( 11.66%)d99.99( 88.30%)
                                           -0.0000  0.0152 -0.0088  0.0320 -0.3363
                                           -0.0033  0.0233  0.0027 -0.0446 -0.1096
                                            0.0440  0.4028 -0.7828  0.3066
   101. (0.00009) RY*( 8) C   5           s(  0.06%)p43.88(  2.49%)d99.99( 97.46%)
   102. (0.00002) RY*( 9) C   5           s(  0.56%)p 0.22(  0.12%)d99.99( 99.32%)
   103. (0.00245) RY*( 1) C   6           s(  0.14%)p99.99( 94.57%)d37.44(  5.29%)
                                           -0.0000  0.0208  0.0313 -0.0151 -0.6301
                                           -0.0216 -0.6196 -0.0125 -0.4049  0.1727
                                            0.1103  0.0714 -0.0748  0.0141
   104. (0.00149) RY*( 2) C   6           s( 11.78%)p 7.39( 87.02%)d 0.10(  1.20%)
                                            0.0000  0.0164  0.3428 -0.0152  0.7121
                                            0.0216 -0.3880  0.0084 -0.4602  0.0424
                                            0.0782  0.0012  0.0615 -0.0171
   105. (0.00084) RY*( 3) C   6           s(  1.75%)p48.31( 84.54%)d 7.83( 13.71%)
                                           -0.0000 -0.0015  0.1323  0.0062 -0.1533
                                           -0.0092  0.6066  0.0110 -0.6736  0.0934
                                           -0.1967  0.1466  0.0802  0.2485
   106. (0.00059) RY*( 4) C   6           s( 81.19%)p 0.13( 10.88%)d 0.10(  7.92%)
                                            0.0000 -0.0097  0.9010  0.0155 -0.2306
                                            0.0146  0.0905  0.0030  0.2169 -0.2407
                                            0.0575  0.0126 -0.0921 -0.0965
   107. (0.00029) RY*( 5) C   6           s(  3.02%)p 3.51( 10.61%)d28.59( 86.37%)
                                            0.0000 -0.0011  0.1738  0.0020  0.0112
                                           -0.0010 -0.1971  0.0089  0.2590  0.4424
                                           -0.7350  0.1016  0.2789  0.1991
   108. (0.00006) RY*( 6) C   6           s(  1.86%)p 2.34(  4.34%)d50.55( 93.80%)
   109. (0.00004) RY*( 7) C   6           s(  0.22%)p14.03(  3.15%)d99.99( 96.62%)
   110. (0.00001) RY*( 8) C   6           s(  0.07%)p27.91(  1.94%)d99.99( 97.99%)
   111. (0.00001) RY*( 9) C   6           s(  0.05%)p66.49(  3.05%)d99.99( 96.91%)
   112. (0.00276) RY*( 1) C   7           s(  0.12%)p99.99( 93.03%)d58.89(  6.85%)
                                           -0.0000  0.0285  0.0187  0.0193  0.4452
                                           -0.0244 -0.7073 -0.0162 -0.4803 -0.1903
                                           -0.1245  0.0842 -0.0974  0.0141
   113. (0.00137) RY*( 2) C   7           s(  0.00%)p 1.00( 98.68%)d 0.01(  1.32%)
                                            0.0000  0.0029  0.0000 -0.0306  0.8756
                                           -0.0168  0.3542 -0.0123  0.3056  0.0255
                                            0.0135  0.0498 -0.0952  0.0292
   114. (0.00041) RY*( 3) C   7           s( 90.79%)p 0.03(  2.47%)d 0.07(  6.73%)
                                            0.0000 -0.0040  0.9529 -0.0112  0.0201
                                            0.0142 -0.1113  0.0093  0.1073  0.0998
                                            0.1628  0.0253  0.1522 -0.0840
   115. (0.00035) RY*( 4) C   7           s(  0.08%)p51.96(  4.10%)d99.99( 95.82%)
                                            0.0000 -0.0001  0.0281  0.0005 -0.0079
                                            0.0084 -0.1249 -0.0108  0.1587  0.4725
                                           -0.6430 -0.1821 -0.2362 -0.4822
   116. (0.00032) RY*( 5) C   7           s(  2.35%)p37.35( 87.63%)d 4.27( 10.02%)
                                            0.0000 -0.0002  0.1532 -0.0025  0.0534
                                            0.0019  0.5363  0.0010 -0.7654  0.1994
                                           -0.2203  0.0438  0.0888  0.0462
   117. (0.00007) RY*( 6) C   7           s(  0.15%)p 8.37(  1.30%)d99.99( 98.55%)
   118. (0.00003) RY*( 7) C   7           s(  6.50%)p 0.81(  5.25%)d13.59( 88.25%)
   119. (0.00000) RY*( 8) C   7           s(  0.10%)p23.66(  2.31%)d99.99( 97.59%)
   120. (0.00000) RY*( 9) C   7           s(  0.01%)p 1.00(  5.32%)d17.80( 94.67%)
   121. (0.00251) RY*( 1) C   8           s(  0.43%)p99.99( 91.23%)d19.34(  8.34%)
                                           -0.0000  0.0279  0.0594  0.0344  0.9543
                                           -0.0000 -0.0049  0.0004  0.0200 -0.0016
                                            0.0108 -0.1046  0.2524 -0.0929
   122. (0.00122) RY*( 2) C   8           s(  0.01%)p99.99( 98.54%)d99.99(  1.44%)
                                            0.0000  0.0001  0.0109 -0.0003 -0.0076
                                           -0.0290  0.8215 -0.0197  0.5561 -0.1003
                                           -0.0661  0.0014  0.0017  0.0019
   123. (0.00049) RY*( 3) C   8           s( 92.47%)p 0.00(  0.15%)d 0.08(  7.38%)
                                            0.0000 -0.0017  0.9616 -0.0206  0.0097
                                            0.0007 -0.0258 -0.0015  0.0183 -0.0060
                                            0.0024  0.2186 -0.1515  0.0551
   124. (0.00035) RY*( 4) C   8           s(  0.34%)p27.34(  9.42%)d99.99( 90.24%)
                                           -0.0000  0.0001  0.0587 -0.0014  0.0116
                                           -0.0050  0.1763  0.0067 -0.2508  0.0633
                                           -0.0468 -0.3351 -0.4509 -0.7619
   125. (0.00028) RY*( 5) C   8           s(  0.01%)p 1.00( 82.91%)d 0.21( 17.08%)
                                            0.0000 -0.0001  0.0099 -0.0001  0.0186
                                            0.0026  0.5102 -0.0046 -0.7540  0.1508
                                           -0.2182  0.1277  0.1513  0.2475
   126. (0.00008) RY*( 6) C   8           s(  0.00%)p 1.00(  1.51%)d65.18( 98.49%)
   127. (0.00003) RY*( 7) C   8           s(  6.77%)p 0.91(  6.19%)d12.85( 87.03%)
   128. (0.00000) RY*( 8) C   8           s(  0.05%)p54.46(  2.50%)d99.99( 97.45%)
   129. (0.00000) RY*( 9) C   8           s(  0.00%)p 1.00(  7.63%)d12.11( 92.37%)
   130. (0.00273) RY*( 1) C   9           s(  0.12%)p99.99( 93.06%)d57.49(  6.82%)
                                           -0.0000  0.0286  0.0191  0.0185  0.4383
                                            0.0243  0.7046  0.0169  0.4908  0.1877
                                            0.1183  0.0921 -0.1003  0.0210
   131. (0.00136) RY*( 2) C   9           s(  0.02%)p99.99( 98.69%)d60.88(  1.29%)
                                           -0.0000 -0.0023  0.0144  0.0310 -0.8809
                                           -0.0182  0.3922 -0.0100  0.2360  0.0345
                                            0.0127 -0.0466  0.0935 -0.0246
   132. (0.00040) RY*( 3) C   9           s( 92.83%)p 0.00(  0.26%)d 0.07(  6.91%)
                                            0.0000 -0.0041  0.9635 -0.0106  0.0379
                                           -0.0137  0.0221 -0.0108  0.0155 -0.1781
                                           -0.0844  0.0229  0.1390 -0.1022
   133. (0.00034) RY*( 4) C   9           s(  0.05%)p47.00(  2.33%)d99.99( 97.62%)
                                            0.0000 -0.0001  0.0223 -0.0011  0.0125
                                           -0.0055  0.0765  0.0084 -0.1311  0.4784
                                           -0.7322  0.1923  0.2349  0.3451
   134. (0.00030) RY*( 5) C   9           s(  0.00%)p 1.00( 91.22%)d 0.10(  8.78%)
                                            0.0000 -0.0001  0.0003 -0.0004  0.0237
                                           -0.0011  0.5333  0.0014 -0.7920  0.0089
                                            0.0188 -0.1107 -0.1380 -0.2368
   135. (0.00007) RY*( 6) C   9           s(  0.04%)p32.13(  1.28%)d99.99( 98.68%)
   136. (0.00003) RY*( 7) C   9           s(  6.90%)p 0.78(  5.40%)d12.71( 87.70%)
   137. (0.00000) RY*( 8) C   9           s(  0.13%)p15.85(  2.07%)d99.99( 97.80%)
   138. (0.00000) RY*( 9) C   9           s(  0.01%)p99.99(  5.79%)d99.99( 94.20%)
   139. (0.00254) RY*( 1) C  10           s(  0.05%)p99.99( 95.14%)d97.76(  4.81%)
                                           -0.0000  0.0220 -0.0027 -0.0150 -0.7008
                                            0.0217  0.5632  0.0139  0.3770 -0.1703
                                           -0.0971  0.0663 -0.0717  0.0107
   140. (0.00146) RY*( 2) C  10           s(  5.85%)p15.77( 92.30%)d 0.31(  1.84%)
                                            0.0000  0.0167  0.2413 -0.0196  0.6766
                                           -0.0125  0.5255 -0.0105  0.4342 -0.0871
                                           -0.0643 -0.0057  0.0769 -0.0277
   141. (0.00064) RY*( 3) C  10           s(  1.05%)p73.53( 77.29%)d20.61( 21.66%)
                                           -0.0000 -0.0018  0.1025  0.0029 -0.0574
                                           -0.0022 -0.5376  0.0023  0.6932 -0.1482
                                            0.2803  0.1422  0.1237  0.2839
   142. (0.00053) RY*( 4) C  10           s( 90.13%)p 0.07(  6.39%)d 0.04(  3.48%)
                                            0.0000 -0.0069  0.9493  0.0145 -0.1717
                                           -0.0118 -0.0292 -0.0124 -0.1820  0.1445
                                            0.1024  0.0453 -0.0009 -0.0367
   143. (0.00025) RY*( 5) C  10           s(  0.21%)p82.59( 17.10%)d99.99( 82.69%)
                                            0.0000 -0.0012  0.0455 -0.0005 -0.0308
                                            0.0040 -0.2458 -0.0070  0.3310  0.4877
                                           -0.7036 -0.0601 -0.1868 -0.2356
   144. (0.00006) RY*( 6) C  10           s(  1.95%)p 2.19(  4.27%)d48.13( 93.79%)
   145. (0.00003) RY*( 7) C  10           s(  0.73%)p 3.70(  2.70%)d99.99( 96.57%)
   146. (0.00001) RY*( 8) C  10           s(  0.10%)p17.00(  1.71%)d99.99( 98.19%)
   147. (0.00001) RY*( 9) C  10           s(  0.01%)p99.99(  3.19%)d99.99( 96.80%)
   148. (0.00508) RY*( 1) C  11           s(  3.00%)p30.76( 92.33%)d 1.56(  4.67%)
                                            0.0000 -0.0114  0.1729  0.0313 -0.8020
                                            0.0215 -0.5226 -0.0016  0.0742  0.1365
                                           -0.0196 -0.0167 -0.1609 -0.0390
   149. (0.00404) RY*( 2) C  11           s(  0.96%)p99.99( 96.22%)d 2.94(  2.82%)
                                           -0.0000 -0.0234  0.0951 -0.0053 -0.5177
                                            0.0198  0.8298 -0.0016 -0.0727  0.1463
                                            0.0124 -0.0102  0.0805  0.0030
   150. (0.00238) RY*( 3) C  11           s(  0.09%)p99.99( 69.85%)d99.99( 30.07%)
                                           -0.0000 -0.0013  0.0296  0.0007 -0.0151
                                            0.0031 -0.0695  0.0181 -0.8325 -0.0087
                                           -0.1276  0.5121 -0.0634 -0.1342
   151. (0.00176) RY*( 4) C  11           s( 79.02%)p 0.03(  2.38%)d 0.24( 18.60%)
                                           -0.0000 -0.0107  0.8889  0.0014  0.1377
                                           -0.0213  0.0652  0.0024  0.0094 -0.3439
                                            0.1003 -0.0526 -0.2197 -0.0815
   152. (0.00084) RY*( 5) C  11           s(  0.36%)p 0.57(  0.20%)d99.99( 99.44%)
                                           -0.0000 -0.0012  0.0600  0.0011  0.0075
                                            0.0024  0.0302  0.0134  0.0298 -0.0950
                                           -0.9742 -0.1856 -0.0097  0.0420
   153. (0.00037) RY*( 6) C  11           s(  0.78%)p 7.59(  5.89%)d99.99( 93.33%)
                                            0.0000 -0.0054  0.0880  0.0241  0.2322
                                            0.0003  0.0593 -0.0015 -0.0301  0.7402
                                           -0.0366 -0.1267 -0.6034 -0.0628
   154. (0.00027) RY*( 7) C  11           s( 15.47%)p 0.22(  3.35%)d 5.25( 81.17%)
                                            0.0000  0.0162  0.3930  0.0083  0.1175
                                            0.0369 -0.1293 -0.0054  0.0395  0.5319
                                           -0.0580  0.1255  0.7115  0.0592
   155. (0.00013) RY*( 8) C  11           s(  0.00%)p 1.00( 30.01%)d 2.33( 69.99%)
                                            0.0000 -0.0020  0.0055  0.0014 -0.0183
                                           -0.0038 -0.0864 -0.0085 -0.5405 -0.0006
                                            0.1378 -0.7922  0.1514  0.1744
   156. (0.00001) RY*( 9) C  11           s(  0.50%)p 0.12(  0.06%)d99.99( 99.45%)
   157. (0.00141) RY*( 1)Cl  12           s(  0.10%)p99.99( 24.16%)d99.99( 75.74%)
                                            0.0000  0.0000  0.0009  0.0312 -0.0000
                                            0.0001 -0.0049 -0.0000 -0.0053  0.0997
                                           -0.0000 -0.0175  0.4809  0.0522  0.2274
                                           -0.7904  0.1534  0.2339
   158. (0.00065) RY*( 2)Cl  12           s(  0.03%)p99.99( 44.41%)d99.99( 55.56%)
                                            0.0000 -0.0000  0.0009  0.0159  0.0000
                                            0.0100 -0.6501  0.0000  0.0001 -0.1451
                                           -0.0000  0.0003  0.0180  0.6680 -0.1231
                                           -0.0430 -0.3023  0.0327
   159. (0.00017) RY*( 3)Cl  12           s( 29.16%)p 0.98( 28.54%)d 1.45( 42.30%)
                                           -0.0000  0.0000  0.0217  0.5396 -0.0000
                                            0.0211 -0.1269 -0.0000 -0.0800  0.5074
                                           -0.0000  0.0151 -0.0688  0.2121 -0.1459
                                            0.1532  0.5705  0.0879
   160. (0.00006) RY*( 4)Cl  12           s( 38.01%)p 0.20(  7.51%)d 1.43( 54.47%)
   161. (0.00003) RY*( 5)Cl  12           s(  0.93%)p 3.17(  2.95%)d99.99( 96.12%)
   162. (0.00001) RY*( 6)Cl  12           s( 31.06%)p 2.05( 63.79%)d 0.17(  5.15%)
   163. (0.00002) RY*( 7)Cl  12           s(  0.18%)p16.03(  2.91%)d99.99( 96.90%)
   164. (0.00001) RY*( 8)Cl  12           s(  0.12%)p99.99( 54.98%)d99.99( 44.89%)
   165. (0.00000) RY*( 9)Cl  12           s(  0.31%)p99.99( 71.53%)d90.18( 28.15%)
   166. (0.00328) RY*( 1) C  13           s(  0.79%)p99.99( 97.95%)d 1.60(  1.26%)
                                           -0.0000 -0.0081  0.0883  0.0040  0.8729
                                            0.0106 -0.4632 -0.0017  0.0539 -0.0989
                                            0.0103  0.0107  0.0507  0.0036
   167. (0.00202) RY*( 2) C  13           s( 14.23%)p 5.82( 82.80%)d 0.21(  2.97%)
                                            0.0000  0.0220  0.3766 -0.0168 -0.4493
                                           -0.0041 -0.7848  0.0023  0.0995  0.1432
                                           -0.0101 -0.0020  0.0925 -0.0231
   168. (0.00137) RY*( 3) C  13           s( 84.36%)p 0.18( 15.23%)d 0.00(  0.40%)
                                           -0.0000 -0.0164  0.9184  0.0171  0.1093
                                           -0.0098  0.3669  0.0033 -0.0734  0.0060
                                           -0.0027 -0.0267 -0.0318 -0.0477
   169. (0.00057) RY*( 4) C  13           s(  0.07%)p99.99( 97.85%)d29.24(  2.08%)
                                            0.0000 -0.0009  0.0266  0.0001  0.0056
                                           -0.0012  0.1288 -0.0048  0.9807 -0.0071
                                           -0.0319  0.1293 -0.0413 -0.0357
   170. (0.00025) RY*( 5) C  13           s(  0.01%)p99.99(  1.93%)d99.99( 98.06%)
                                            0.0000  0.0008  0.0113  0.0006 -0.0116
                                           -0.0013 -0.0275 -0.0111 -0.1353 -0.0770
                                           -0.4742  0.8371 -0.1461 -0.1662
   171. (0.00019) RY*( 6) C  13           s(  0.00%)p 1.00(  0.30%)d99.99( 99.70%)
                                            0.0000  0.0041  0.0053  0.0028 -0.0281
                                           -0.0012 -0.0216 -0.0143  0.0388 -0.2727
                                           -0.8278 -0.4730 -0.0349  0.1115
   172. (0.00013) RY*( 7) C  13           s(  0.29%)p10.12(  2.95%)d99.99( 96.76%)
                                            0.0000  0.0128  0.0524  0.0104 -0.1372
                                           -0.0005 -0.1027  0.0029 -0.0018 -0.8509
                                            0.2966  0.0216 -0.3925  0.0332
   173. (0.00010) RY*( 8) C  13           s(  0.04%)p29.07(  1.02%)d99.99( 98.94%)
   174. (0.00001) RY*( 9) C  13           s(  0.31%)p 0.02(  0.01%)d99.99( 99.68%)
   175. (0.00641) RY*( 1) C  14           s( 11.03%)p 8.00( 88.25%)d 0.07(  0.72%)
                                            0.0000  0.0578  0.3271  0.0623 -0.8227
                                           -0.0148  0.4467 -0.0003 -0.0439  0.0311
                                           -0.0055  0.0108  0.0778  0.0054
   176. (0.00343) RY*( 2) C  14           s( 38.52%)p 0.10(  3.79%)d 1.50( 57.69%)
                                           -0.0000 -0.0002  0.6207  0.0030  0.1824
                                           -0.0455  0.0258  0.0109  0.0422 -0.3814
                                            0.0632 -0.0778 -0.6491  0.0058
   177. (0.00138) RY*( 3) C  14           s(  0.10%)p99.99( 40.61%)d99.99( 59.28%)
                                            0.0000  0.0019  0.0322 -0.0005 -0.0234
                                           -0.0106 -0.1247 -0.0597 -0.6216  0.0940
                                            0.7594 -0.0848  0.0074 -0.0066
   178. (0.00097) RY*( 4) C  14           s(  8.95%)p 8.84( 79.11%)d 1.33( 11.94%)
                                           -0.0000  0.0218  0.2984  0.0320 -0.3181
                                           -0.0291 -0.8193  0.0048  0.1299  0.3308
                                           -0.0911  0.0009 -0.0290  0.0285
   179. (0.00022) RY*( 5) C  14           s( 36.76%)p 0.65( 23.76%)d 1.07( 39.48%)
                                           -0.0000 -0.0121  0.6062  0.0182  0.4251
                                           -0.0116  0.2218  0.0025 -0.0850  0.4517
                                           -0.0998  0.0518  0.4220  0.0062
   180. (0.00007) RY*( 6) C  14           s(  0.04%)p99.99( 58.97%)d99.99( 40.99%)
   181. (0.00003) RY*( 7) C  14           s(  4.52%)p 1.22(  5.52%)d19.92( 89.96%)
   182. (0.00000) RY*( 8) C  14           s(  0.02%)p26.44(  0.49%)d99.99( 99.49%)
   183. (0.00001) RY*( 9) C  14           s(  0.13%)p 1.22(  0.16%)d99.99( 99.71%)
   184. (0.00148) RY*( 1) O  15           s(  1.52%)p63.27( 95.94%)d 1.68(  2.54%)
                                            0.0000 -0.0015  0.1231  0.0020 -0.4675
                                            0.0114 -0.8522 -0.0003  0.1206 -0.0900
                                            0.0161 -0.0149 -0.1299  0.0016
   185. (0.00016) RY*( 2) O  15           s(  0.08%)p99.99( 94.33%)d69.55(  5.59%)
                                            0.0000  0.0006  0.0283 -0.0008  0.0101
                                            0.0023  0.1356  0.0168  0.9615  0.0272
                                            0.2339 -0.0181  0.0060 -0.0045
   186. (0.00009) RY*( 3) O  15           s( 44.81%)p 1.18( 52.87%)d 0.05(  2.32%)
   187. (0.00003) RY*( 4) O  15           s( 49.65%)p 0.82( 40.85%)d 0.19(  9.50%)
   188. (0.00001) RY*( 5) O  15           s(  2.01%)p 0.57(  1.14%)d48.27( 96.85%)
   189. (0.00000) RY*( 6) O  15           s(  0.03%)p99.99(  5.61%)d99.99( 94.36%)
   190. (0.00000) RY*( 7) O  15           s(  0.00%)p 1.00(  0.14%)d99.99( 99.85%)
   191. (0.00000) RY*( 8) O  15           s(  0.72%)p13.11(  9.45%)d99.99( 89.83%)
   192. (0.00000) RY*( 9) O  15           s(  1.10%)p 0.08(  0.08%)d89.89( 98.82%)
   193. (0.00073) RY*( 1) H  16           s( 98.30%)p 0.02(  1.70%)
                                            0.0037  0.9915  0.1102 -0.0173  0.0672
   194. (0.00011) RY*( 2) H  16           s(  0.09%)p99.99( 99.91%)
                                            0.0007  0.0297 -0.7036 -0.3171  0.6352
   195. (0.00008) RY*( 3) H  16           s(  0.02%)p99.99( 99.98%)
   196. (0.00002) RY*( 4) H  16           s(  1.68%)p58.56( 98.32%)
   197. (0.00088) RY*( 1) H  17           s( 98.72%)p 0.01(  1.28%)
                                            0.0044  0.9936  0.0108 -0.1119  0.0134
   198. (0.00006) RY*( 2) H  17           s(  0.07%)p99.99( 99.93%)
   199. (0.00006) RY*( 3) H  17           s(  0.00%)p 1.00(100.00%)
   200. (0.00002) RY*( 4) H  17           s(  1.30%)p75.79( 98.70%)
   201. (0.00077) RY*( 1) H  18           s( 98.41%)p 0.02(  1.59%)
                                            0.0047  0.9920  0.1104 -0.0198 -0.0577
   202. (0.00011) RY*( 2) H  18           s(  0.13%)p99.99( 99.87%)
                                            0.0008  0.0361 -0.6971 -0.4466 -0.5597
   203. (0.00008) RY*( 3) H  18           s(  0.01%)p 1.00( 99.99%)
   204. (0.00002) RY*( 4) H  18           s(  1.55%)p63.60( 98.45%)
   205. (0.00113) RY*( 1) H  19           s( 99.05%)p 0.01(  0.95%)
                                            0.0051  0.9952  0.0738  0.0620 -0.0149
   206. (0.00009) RY*( 2) H  19           s(  0.50%)p99.99( 99.50%)
   207. (0.00005) RY*( 3) H  19           s(  0.41%)p99.99( 99.59%)
   208. (0.00003) RY*( 4) H  19           s(  0.15%)p99.99( 99.85%)
   209. (0.00070) RY*( 1) H  20           s( 99.55%)p 0.00(  0.45%)
                                            0.0043  0.9977 -0.0308  0.0523  0.0288
   210. (0.00006) RY*( 2) H  20           s(  0.00%)p 1.00(100.00%)
   211. (0.00003) RY*( 3) H  20           s(  0.43%)p99.99( 99.57%)
   212. (0.00004) RY*( 4) H  20           s(  0.12%)p99.99( 99.88%)
   213. (0.00071) RY*( 1) H  21           s( 99.74%)p 0.00(  0.26%)
                                            0.0054  0.9987 -0.0508  0.0014 -0.0022
   214. (0.00006) RY*( 2) H  21           s(  0.00%)p 1.00(100.00%)
   215. (0.00003) RY*( 3) H  21           s(  0.00%)p 1.00(100.00%)
   216. (0.00003) RY*( 4) H  21           s(  0.36%)p99.99( 99.64%)
   217. (0.00069) RY*( 1) H  22           s( 99.53%)p 0.00(  0.47%)
                                            0.0043  0.9976 -0.0365 -0.0502 -0.0295
   218. (0.00006) RY*( 2) H  22           s(  0.00%)p 1.00(100.00%)
   219. (0.00003) RY*( 3) H  22           s(  0.42%)p99.99( 99.58%)
   220. (0.00004) RY*( 4) H  22           s(  0.16%)p99.99( 99.84%)
   221. (0.00081) RY*( 1) H  23           s( 99.29%)p 0.01(  0.71%)
                                            0.0053  0.9964  0.0703 -0.0441 -0.0138
   222. (0.00007) RY*( 2) H  23           s(  0.05%)p99.99( 99.95%)
   223. (0.00004) RY*( 3) H  23           s(  0.53%)p99.99( 99.47%)
   224. (0.00003) RY*( 4) H  23           s(  0.23%)p99.99( 99.77%)
   225. (0.00204) RY*( 1) H  24           s( 99.92%)p 0.00(  0.08%)
                                            0.0109  0.9995 -0.0075 -0.0272 -0.0024
   226. (0.00004) RY*( 2) H  24           s(  0.01%)p 1.00( 99.99%)
   227. (0.00004) RY*( 3) H  24           s(  0.18%)p99.99( 99.82%)
   228. (0.00002) RY*( 4) H  24           s(  0.00%)p 1.00(100.00%)
   229. (0.00815) BD*( 1) C   1 - C   2  
                ( 52.75%)   0.7263* C   1 s( 28.37%)p 2.52( 71.57%)d 0.00(  0.05%)
                                            0.0005  0.5325  0.0146 -0.5669 -0.0146
                                            0.6238  0.0068 -0.0698 -0.0006 -0.0203
                                            0.0023 -0.0025 -0.0022 -0.0110
                ( 47.25%)  -0.6874* C   2 s( 36.53%)p 1.74( 63.45%)d 0.00(  0.02%)
                                           -0.0003  0.6043 -0.0060  0.5353 -0.0283
                                           -0.5857  0.0043  0.0637 -0.0001 -0.0127
                                            0.0012 -0.0020 -0.0025 -0.0074
   230. (0.00364) BD*( 1) C   1 - H  16  
                ( 37.20%)   0.6100* C   1 s( 23.56%)p 3.24( 76.40%)d 0.00(  0.04%)
                                            0.0001 -0.4854  0.0045 -0.5085 -0.0056
                                           -0.1269  0.0170 -0.6993  0.0051 -0.0050
                                           -0.0138 -0.0086 -0.0039 -0.0087
                ( 62.80%)  -0.7924* H  16 s( 99.91%)p 0.00(  0.09%)
                                           -0.9995 -0.0001  0.0197  0.0010  0.0235
   231. (0.00280) BD*( 1) C   1 - H  17  
                ( 37.16%)   0.6096* C   1 s( 24.42%)p 3.09( 75.54%)d 0.00(  0.03%)
                                           -0.0001  0.4942 -0.0019 -0.3942  0.0169
                                           -0.7700  0.0000  0.0833  0.0004  0.0149
                                           -0.0016 -0.0022 -0.0062 -0.0086
                ( 62.84%)  -0.7927* H  17 s( 99.91%)p 0.00(  0.09%)
                                            0.9996 -0.0015  0.0124  0.0270 -0.0030
   232. (0.00365) BD*( 1) C   1 - H  18  
                ( 37.28%)   0.6105* C   1 s( 23.65%)p 3.23( 76.31%)d 0.00(  0.04%)
                                            0.0001 -0.4863  0.0041 -0.5132 -0.0065
                                            0.0269  0.0152  0.7061 -0.0082 -0.0019
                                            0.0149  0.0037 -0.0055 -0.0112
                ( 62.72%)  -0.7920* H  18 s( 99.90%)p 0.00(  0.10%)
                                           -0.9995  0.0010  0.0201 -0.0038 -0.0233
   233. (0.00882) BD*( 1) C   2 - N   3  
                ( 60.06%)   0.7750* C   2 s( 28.90%)p 2.46( 70.96%)d 0.00(  0.14%)
                                            0.0000  0.5373  0.0193 -0.8181 -0.0275
                                           -0.1908 -0.0519  0.0172  0.0072  0.0073
                                           -0.0015 -0.0005  0.0315 -0.0187
                ( 39.94%)  -0.6320* N   3 s( 40.63%)p 1.46( 59.28%)d 0.00(  0.09%)
                                            0.0001  0.6372  0.0174  0.7662 -0.0070
                                            0.0658  0.0232 -0.0303 -0.0014  0.0190
                                           -0.0030 -0.0011  0.0175 -0.0132
   234. (0.16082) BD*( 2) C   2 - N   3  
                ( 58.82%)   0.7669* C   2 s(  0.00%)p 1.00( 99.79%)d 0.00(  0.21%)
                                            0.0001  0.0046  0.0024 -0.0019 -0.0020
                                            0.1111 -0.0008  0.9927 -0.0044 -0.0049
                                           -0.0454  0.0028 -0.0005  0.0002
                ( 41.18%)  -0.6417* N   3 s(  0.01%)p99.99( 99.81%)d17.25(  0.18%)
                                            0.0000  0.0103  0.0010  0.0209  0.0024
                                            0.1131  0.0007  0.9924 -0.0036  0.0037
                                            0.0294  0.0299 -0.0029 -0.0075
   235. (0.02067) BD*( 1) C   2 - C  13  
                ( 51.52%)   0.7177* C   2 s( 34.41%)p 1.90( 65.54%)d 0.00(  0.05%)
                                            0.0002  0.5865 -0.0104  0.2014  0.0265
                                            0.7783 -0.0205 -0.0893  0.0020  0.0044
                                           -0.0008 -0.0047 -0.0194 -0.0104
                ( 48.48%)  -0.6963* C  13 s( 32.20%)p 2.10( 67.75%)d 0.00(  0.04%)
                                           -0.0003  0.5675 -0.0048 -0.0449  0.0218
                                           -0.8153  0.0070  0.1017 -0.0013  0.0096
                                           -0.0006 -0.0043 -0.0135 -0.0119
   236. (0.01447) BD*( 1) N   3 - N   4  
                ( 56.97%)   0.7548* N   3 s( 21.44%)p 3.66( 78.39%)d 0.01(  0.17%)
                                            0.0001  0.4620  0.0311 -0.4514  0.0404
                                            0.7560 -0.0165 -0.0816 -0.0000 -0.0186
                                            0.0024 -0.0075 -0.0295 -0.0205
                ( 43.03%)  -0.6559* N   4 s( 27.62%)p 2.62( 72.31%)d 0.00(  0.07%)
                                            0.0002  0.5255  0.0049  0.3673  0.0157
                                           -0.7616  0.0290  0.0834 -0.0088 -0.0196
                                            0.0016 -0.0030 -0.0101 -0.0152
   237. (0.02241) BD*( 1) N   4 - C   5  
                ( 35.15%)   0.5929* N   4 s( 36.03%)p 1.77( 63.94%)d 0.00(  0.02%)
                                            0.0001  0.6003 -0.0001 -0.7988 -0.0205
                                            0.0278  0.0085 -0.0097 -0.0022 -0.0011
                                            0.0009 -0.0004  0.0128 -0.0076
                ( 64.85%)  -0.8053* C   5 s( 25.44%)p 2.93( 74.42%)d 0.01(  0.14%)
                                            0.0000  0.5042  0.0116  0.8623  0.0118
                                           -0.0131 -0.0065  0.0178  0.0036 -0.0014
                                            0.0011  0.0010  0.0328 -0.0191
   238. (0.03075) BD*( 1) N   4 - C  11  
                ( 35.94%)   0.5995* N   4 s( 36.27%)p 1.76( 63.70%)d 0.00(  0.03%)
                                           -0.0001 -0.6023  0.0003 -0.4753 -0.0130
                                           -0.6356  0.0037  0.0825 -0.0037 -0.0157
                                            0.0023  0.0029  0.0030  0.0085
                ( 64.06%)  -0.8004* C  11 s( 30.16%)p 2.31( 69.69%)d 0.01(  0.15%)
                                           -0.0000 -0.5490 -0.0112  0.6347  0.0351
                                            0.5353  0.0044 -0.0792 -0.0003 -0.0324
                                            0.0044  0.0051 -0.0002  0.0213
   239. (0.01267) BD*( 1) C   5 - C   6  
                ( 48.38%)   0.6956* C   5 s( 37.50%)p 1.67( 62.47%)d 0.00(  0.04%)
                                            0.0001 -0.6123  0.0038  0.3569 -0.0188
                                           -0.5951  0.0000 -0.3778 -0.0078  0.0103
                                            0.0073 -0.0128  0.0058  0.0025
                ( 51.62%)  -0.7185* C   6 s( 34.05%)p 1.94( 65.90%)d 0.00(  0.05%)
                                           -0.0001 -0.5835 -0.0085 -0.4366 -0.0230
                                            0.5581 -0.0053  0.3954 -0.0070  0.0141
                                            0.0096 -0.0145  0.0045  0.0040
   240. (0.20294) BD*( 2) C   5 - C   6  
                ( 46.61%)   0.6827* C   5 s(  0.01%)p99.99( 99.95%)d 2.69(  0.03%)
                                            0.0001 -0.0076 -0.0085  0.0302 -0.0058
                                            0.5540 -0.0087 -0.8316 -0.0008 -0.0066
                                            0.0120 -0.0048 -0.0065 -0.0098
                ( 53.39%)  -0.7307* C   6 s(  0.02%)p99.99( 99.91%)d 4.60(  0.07%)
                                           -0.0000 -0.0115 -0.0045  0.0292 -0.0064
                                            0.5846  0.0041 -0.8102 -0.0047  0.0008
                                           -0.0020  0.0090  0.0129  0.0212
   241. (0.01238) BD*( 1) C   5 - C  10  
                ( 48.21%)   0.6944* C   5 s( 36.92%)p 1.71( 63.04%)d 0.00(  0.04%)
                                            0.0002 -0.6077  0.0017  0.3559 -0.0222
                                            0.5817  0.0020  0.4060  0.0065 -0.0098
                                           -0.0074 -0.0131  0.0058  0.0017
                ( 51.79%)  -0.7196* C  10 s( 33.82%)p 1.96( 66.13%)d 0.00(  0.05%)
                                           -0.0001 -0.5814 -0.0091 -0.4196 -0.0235
                                           -0.5712  0.0070 -0.3979  0.0054 -0.0140
                                           -0.0088 -0.0147  0.0059  0.0041
   242. (0.00796) BD*( 1) C   6 - C   7  
                ( 49.05%)   0.7004* C   6 s( 36.21%)p 1.76( 63.75%)d 0.00(  0.04%)
                                            0.0000 -0.6017 -0.0108  0.7968  0.0071
                                           -0.0214 -0.0324  0.0218 -0.0215 -0.0030
                                           -0.0035 -0.0015 -0.0166  0.0103
                ( 50.95%)  -0.7138* C   7 s( 35.20%)p 1.84( 64.75%)d 0.00(  0.05%)
                                           -0.0001 -0.5932 -0.0090 -0.8031 -0.0078
                                           -0.0120 -0.0324 -0.0287 -0.0234  0.0029
                                            0.0008 -0.0015 -0.0182  0.0113
   243. (0.00702) BD*( 1) C   6 - H  19  
                ( 36.84%)   0.6069* C   6 s( 29.64%)p 2.37( 70.33%)d 0.00(  0.03%)
                                            0.0003 -0.5442  0.0161 -0.4151  0.0181
                                           -0.5872 -0.0002 -0.4311 -0.0029 -0.0098
                                           -0.0076 -0.0104  0.0015  0.0028
                ( 63.16%)  -0.7948* H  19 s( 99.90%)p 0.00(  0.10%)
                                           -0.9995  0.0029  0.0143  0.0227  0.0172
   244. (0.00796) BD*( 1) C   7 - C   8  
                ( 50.09%)   0.7077* C   7 s( 35.23%)p 1.84( 64.72%)d 0.00(  0.05%)
                                            0.0001  0.5935  0.0088 -0.4159 -0.0407
                                           -0.5592  0.0097 -0.3998  0.0057  0.0119
                                            0.0083  0.0150 -0.0063 -0.0029
                ( 49.91%)  -0.7065* C   8 s( 35.28%)p 1.83( 64.68%)d 0.00(  0.05%)
                                            0.0000  0.5939  0.0070  0.3757 -0.0300
                                            0.5855  0.0227  0.4015  0.0145  0.0142
                                            0.0099  0.0117 -0.0032 -0.0030
   245. (0.15910) BD*( 2) C   7 - C   8  
                ( 53.59%)   0.7321* C   7 s(  0.00%)p 1.00( 99.93%)d 0.00(  0.07%)
                                           -0.0000  0.0031  0.0008 -0.0233 -0.0001
                                           -0.5675  0.0018  0.8226 -0.0024  0.0000
                                            0.0010 -0.0098 -0.0124 -0.0210
                ( 46.41%)  -0.6813* C   8 s(  0.00%)p 1.00( 99.94%)d 0.00(  0.06%)
                                            0.0000  0.0016  0.0008 -0.0228  0.0004
                                           -0.5563  0.0050  0.8303 -0.0071 -0.0122
                                            0.0180  0.0031  0.0041  0.0087
   246. (0.00646) BD*( 1) C   7 - H  20  
                ( 36.96%)   0.6079* C   7 s( 29.48%)p 2.39( 70.50%)d 0.00(  0.03%)
                                            0.0003 -0.5427  0.0140  0.4238 -0.0052
                                           -0.6030  0.0078 -0.4020  0.0053  0.0098
                                            0.0065 -0.0106  0.0030  0.0032
                ( 63.04%)  -0.7940* H  20 s( 99.90%)p 0.00(  0.10%)
                                           -0.9995  0.0022 -0.0163  0.0227  0.0157
   247. (0.00808) BD*( 1) C   8 - C   9  
                ( 49.80%)   0.7057* C   8 s( 35.34%)p 1.83( 64.62%)d 0.00(  0.04%)
                                           -0.0000 -0.5944 -0.0064 -0.3880  0.0298
                                            0.5883  0.0222  0.3846  0.0157  0.0146
                                            0.0095 -0.0110  0.0028  0.0039
                ( 50.20%)  -0.7085* C   9 s( 35.14%)p 1.84( 64.82%)d 0.00(  0.05%)
                                           -0.0001 -0.5927 -0.0092  0.4279  0.0405
                                           -0.5729  0.0094 -0.3676  0.0075  0.0124
                                            0.0079 -0.0144  0.0065  0.0041
   248. (0.00640) BD*( 1) C   8 - H  21  
                ( 36.79%)   0.6065* C   8 s( 29.30%)p 2.41( 70.67%)d 0.00(  0.03%)
                                           -0.0003  0.5411 -0.0146 -0.8403  0.0109
                                            0.0052 -0.0003 -0.0206  0.0000 -0.0003
                                            0.0006 -0.0002  0.0139 -0.0078
                ( 63.21%)  -0.7951* H  21 s( 99.90%)p 0.00(  0.10%)
                                            0.9995 -0.0037  0.0321 -0.0001  0.0008
   249. (0.00761) BD*( 1) C   9 - C  10  
                ( 50.85%)   0.7131* C   9 s( 35.22%)p 1.84( 64.74%)d 0.00(  0.05%)
                                            0.0001  0.5934  0.0087  0.8032  0.0087
                                           -0.0212 -0.0331  0.0109 -0.0224  0.0025
                                            0.0026  0.0017  0.0183 -0.0114
                ( 49.15%)  -0.7010* C  10 s( 36.33%)p 1.75( 63.63%)d 0.00(  0.04%)
                                           -0.0000  0.6027  0.0102 -0.7962 -0.0047
                                           -0.0144 -0.0338 -0.0210 -0.0221 -0.0038
                                           -0.0017  0.0010  0.0168 -0.0106
   250. (0.14739) BD*( 2) C   9 - C  10  
                ( 52.73%)   0.7262* C   9 s(  0.00%)p 1.00( 99.94%)d 0.00(  0.06%)
                                           -0.0000 -0.0001  0.0007 -0.0258  0.0008
                                           -0.5532  0.0011  0.8322 -0.0024 -0.0114
                                            0.0164  0.0058  0.0066  0.0125
                ( 47.27%)  -0.6875* C  10 s(  0.01%)p 1.00( 99.94%)d 0.00(  0.05%)
                                            0.0001 -0.0089  0.0040 -0.0185 -0.0001
                                           -0.5560  0.0030  0.8306 -0.0029  0.0089
                                           -0.0141  0.0067  0.0084  0.0120
   251. (0.00653) BD*( 1) C   9 - H  22  
                ( 36.93%)   0.6077* C   9 s( 29.55%)p 2.38( 70.42%)d 0.00(  0.03%)
                                           -0.0003  0.5434 -0.0138 -0.4113  0.0054
                                           -0.6032  0.0073 -0.4136  0.0054  0.0094
                                            0.0064  0.0109 -0.0031 -0.0030
                ( 63.07%)  -0.7942* H  22 s( 99.90%)p 0.00(  0.10%)
                                            0.9995 -0.0021  0.0157  0.0230  0.0159
   252. (0.00649) BD*( 1) C  10 - H  23  
                ( 36.30%)   0.6025* C  10 s( 29.77%)p 2.36( 70.21%)d 0.00(  0.03%)
                                           -0.0003  0.5453 -0.0159  0.4339 -0.0142
                                           -0.6027 -0.0005 -0.3878  0.0003 -0.0104
                                           -0.0073  0.0091 -0.0010 -0.0039
                ( 63.70%)  -0.7981* H  23 s( 99.90%)p 0.00(  0.10%)
                                            0.9995 -0.0028 -0.0165  0.0242  0.0137
   253. (0.01458) BD*( 1) C  11 -Cl  12  
                ( 52.78%)   0.7265* C  11 s( 28.06%)p 2.56( 71.71%)d 0.01(  0.22%)
                                           -0.0002  0.5297  0.0048 -0.2358  0.0068
                                            0.8043  0.0045 -0.1204 -0.0034 -0.0230
                                            0.0039 -0.0128 -0.0332 -0.0208
                ( 47.22%)  -0.6872*Cl  12 s( 18.60%)p 4.35( 80.85%)d 0.03(  0.56%)
                                           -0.0000  0.0002  0.4295 -0.0382 -0.0000
                                            0.2116  0.0076  0.0001 -0.8597 -0.0355
                                           -0.0000  0.1523  0.0058 -0.0277  0.0047
                                           -0.0212 -0.0563 -0.0341
   254. (0.01542) BD*( 1) C  11 - C  13  
                ( 49.95%)   0.7067* C  11 s( 41.60%)p 1.40( 58.36%)d 0.00(  0.04%)
                                            0.0001 -0.6450  0.0040 -0.7347  0.0070
                                            0.2058 -0.0255 -0.0268  0.0024  0.0138
                                           -0.0014  0.0016 -0.0074  0.0118
                ( 50.05%)  -0.7075* C  13 s( 32.20%)p 2.10( 67.76%)d 0.00(  0.04%)
                                            0.0000 -0.5672 -0.0150  0.7008 -0.0143
                                           -0.4294 -0.0271  0.0351  0.0030  0.0113
                                           -0.0008  0.0001 -0.0130  0.0122
   255. (0.21172) BD*( 2) C  11 - C  13  
                ( 55.96%)   0.7480* C  11 s(  0.00%)p 1.00( 99.95%)d 0.00(  0.05%)
                                            0.0001  0.0030 -0.0011  0.0023  0.0024
                                            0.1466  0.0000  0.9889  0.0100  0.0017
                                            0.0169 -0.0143  0.0018  0.0026
                ( 44.04%)  -0.6636* C  13 s(  0.00%)p 1.00( 99.96%)d 0.00(  0.03%)
                                           -0.0000 -0.0063 -0.0025  0.0177  0.0005
                                            0.1185  0.0003  0.9926  0.0039 -0.0026
                                           -0.0182  0.0035 -0.0010  0.0005
   256. (0.02785) BD*( 1) C  13 - C  14  
                ( 45.34%)   0.6733* C  13 s( 35.49%)p 1.82( 64.48%)d 0.00(  0.03%)
                                            0.0001 -0.5957 -0.0001 -0.7112 -0.0002
                                           -0.3691 -0.0029  0.0529 -0.0004 -0.0129
                                           -0.0000  0.0003 -0.0078  0.0089
                ( 54.66%)  -0.7393* C  14 s( 37.01%)p 1.70( 62.93%)d 0.00(  0.07%)
                                           -0.0003 -0.6083  0.0041  0.6802 -0.0034
                                            0.4015 -0.0088 -0.0728  0.0012 -0.0196
                                            0.0040  0.0023 -0.0115  0.0116
   257. (0.00180) BD*( 1) C  14 - O  15  
                ( 66.26%)   0.8140* C  14 s( 31.26%)p 2.19( 68.49%)d 0.01(  0.25%)
                                            0.0000  0.5565 -0.0541  0.7285  0.0752
                                           -0.3830 -0.0092  0.0415 -0.0005 -0.0378
                                            0.0037 -0.0023  0.0224 -0.0243
                ( 33.74%)  -0.5809* O  15 s( 42.00%)p 1.38( 57.91%)d 0.00(  0.09%)
                                           -0.0000  0.6475 -0.0282 -0.6755  0.0175
                                            0.3491 -0.0119 -0.0220  0.0011 -0.0210
                                            0.0010 -0.0014  0.0163 -0.0128
   258. (0.05917) BD*( 2) C  14 - O  15  
                ( 67.54%)   0.8218* C  14 s(  0.00%)p 1.00( 99.62%)d 0.00(  0.38%)
                                            0.0000 -0.0043 -0.0014  0.0200 -0.0032
                                            0.1386 -0.0050  0.9878 -0.0290  0.0073
                                            0.0503 -0.0335  0.0073  0.0060
                ( 32.46%)  -0.5697* O  15 s(  0.00%)p 1.00( 99.85%)d 0.00(  0.15%)
                                            0.0000 -0.0047 -0.0003  0.0421  0.0005
                                            0.1525  0.0004  0.9866 -0.0087 -0.0045
                                           -0.0348  0.0163 -0.0038 -0.0023
   259. (0.02834) BD*( 1) C  14 - H  24  
                ( 40.18%)   0.6339* C  14 s( 31.65%)p 2.16( 68.30%)d 0.00(  0.05%)
                                            0.0003 -0.5617 -0.0311 -0.0069 -0.0273
                                           -0.8182  0.0149  0.1123 -0.0024  0.0049
                                           -0.0005  0.0037  0.0191  0.0075
                ( 59.82%)  -0.7734* H  24 s( 99.89%)p 0.00(  0.11%)
                                           -0.9994  0.0118  0.0016  0.0327 -0.0033


 NHO Directionality and "Bond Bending" (deviations from line of nuclear centers)

         [Thresholds for printing:  angular deviation  >  1.0 degree]
                                    hybrid p-character > 25.0%
                                    orbital occupancy  >  0.10e

                                Line of Centers        Hybrid 1              Hybrid 2
                                ---------------  -------------------   ------------------
                NBO               Theta   Phi    Theta   Phi    Dev    Theta   Phi    Dev
 ========================================================================================
     1. BD (   1) C   1 - C   2    94.7  132.6     --     --    --      85.3  311.1   1.5
     2. BD (   1) C   1 - H  16    37.8   14.4    37.1   12.1   1.6      --     --    --
     3. BD (   1) C   1 - H  17    84.5  242.1    84.4  243.9   1.8      --     --    --
     4. BD (   1) C   1 - H  18   143.1  358.1   143.2  355.4   1.6      --     --    --
     5. BD (   1) C   2 - N   3    88.1  190.5    88.4  196.0   5.5     92.4    6.7   3.9
     6. BD (   2) C   2 - N   3    88.1  190.5     6.4   92.0  89.1      6.7   78.4  89.3
     7. BD (   1) C   2 - C  13    96.7   79.8    96.3   73.3   6.5     82.9  268.4   8.6
     8. BD (   1) N   3 - N   4    95.3  117.4    95.5  119.1   1.6      --     --    --
    10. BD (   1) N   4 - C  11    95.8   47.9    95.6   52.3   4.4     84.7  218.9   9.0
    11. BD (   1) C   5 - C   6    61.1  125.1    60.6  119.6   4.8    118.4  309.7   4.1
    12. BD (   2) C   5 - C   6    61.1  125.1    33.3  267.4  88.6     35.9  267.8  89.1
    13. BD (   1) C   5 - C  10   119.6  235.9   121.5  240.2   4.2     61.3   51.9   3.6
    14. BD (   1) C   6 - C   7    91.8  179.8    90.0  176.2   4.0     86.3    3.1   3.8
    16. BD (   1) C   7 - C   8   119.9  235.3   118.9  230.3   4.5     59.3   60.4   4.5
    17. BD (   2) C   7 - C   8   119.9  235.3    34.6  267.6  89.6     33.8  267.7  89.7
    19. BD (   1) C   8 - C   9   117.9  305.2   119.5  300.4   4.5     63.8  129.7   4.4
    21. BD (   1) C   9 - C  10    88.9  359.6    90.8  356.2   3.9     93.1  183.4   4.3
    22. BD (   2) C   9 - C  10    88.9  359.6    33.7  267.4  90.3    146.2   88.1  90.0
    24. BD (   1) C  10 - H  23   117.1  306.3   117.8  304.8   1.5      --     --    --
    25. BD (   1) C  11 -Cl  12    99.3  104.4    98.4  105.8   1.7      --     --    --
    26. BD (   1) C  11 - C  13    87.8  336.0    88.1  346.1  10.1     92.6  146.4   9.6
    27. BD (   2) C  11 - C  13    87.8  336.0     8.4   88.2  90.9    173.1  261.3  89.6
    28. BD (   1) C  13 - C  14    94.1   27.9     --     --    --      84.8  210.1   2.5
    29. BD (   1) C  14 - O  15    87.7  332.5    87.4  334.0   1.5      --     --    --
    30. BD (   2) C  14 - O  15    87.7  332.5   172.0  262.8  89.5    170.8  254.4  89.6
    31. BD (   1) C  14 - H  24    96.8   93.5    97.8   87.6   6.0      --     --    --
    51. LP (   1) N   3             --     --     84.6  234.1   --       --     --    --
    52. LP (   1) N   4             --     --      7.0   89.7   --       --     --    --
    54. LP (   2)Cl  12             --     --     94.3   13.9   --       --     --    --
    55. LP (   3)Cl  12             --     --    169.7  258.6   --       --     --    --
    56. LP (   1) O  15             --     --     87.6  331.4   --       --     --    --
    57. LP (   2) O  15             --     --     98.8   61.8   --       --     --    --
   234. BD*(   2) C   2 - N   3    88.1  190.5     6.4   92.0  89.1      6.7   78.4  89.3
   240. BD*(   2) C   5 - C   6    61.1  125.1    33.3  267.4  88.6     35.9  267.8  89.1
   245. BD*(   2) C   7 - C   8   119.9  235.3    34.6  267.6  89.6     33.8  267.7  89.7
   250. BD*(   2) C   9 - C  10    88.9  359.6    33.7  267.4  90.3    146.2   88.1  90.0
   255. BD*(   2) C  11 - C  13    87.8  336.0     8.4   88.2  90.9    173.1  261.3  89.6


 Second Order Perturbation Theory Analysis of Fock Matrix in NBO Basis

     Threshold for printing:   0.25 kcal/mol
                                                                              E(2)  E(j)-E(i) F(i,j)
         Donor NBO (i)                     Acceptor NBO (j)                 kcal/mol   a.u.    a.u. 
 ===================================================================================================

 within unit  1
   1. BD (   1) C   1 - C   2        / 76. RY*(   1) N   3                    0.35    1.60    0.030
   1. BD (   1) C   1 - C   2        /166. RY*(   1) C  13                    0.60    1.62    0.040
   1. BD (   1) C   1 - C   2        /233. BD*(   1) C   2 - N   3            0.96    1.17    0.042
   1. BD (   1) C   1 - C   2        /235. BD*(   1) C   2 - C  13            1.22    1.14    0.047
   1. BD (   1) C   1 - C   2        /236. BD*(   1) N   3 - N   4            1.50    0.97    0.048
   1. BD (   1) C   1 - C   2        /254. BD*(   1) C  11 - C  13            0.93    1.16    0.042
   2. BD (   1) C   1 - H  16        / 69. RY*(   3) C   2                    0.30    1.72    0.029
   2. BD (   1) C   1 - H  16        /233. BD*(   1) C   2 - N   3            1.20    1.00    0.044
   2. BD (   1) C   1 - H  16        /234. BD*(   2) C   2 - N   3            2.55    0.46    0.047
   3. BD (   1) C   1 - H  17        /233. BD*(   1) C   2 - N   3            0.43    1.00    0.026
   3. BD (   1) C   1 - H  17        /235. BD*(   1) C   2 - C  13            2.89    0.96    0.067
   4. BD (   1) C   1 - H  18        / 69. RY*(   3) C   2                    0.25    1.72    0.026
   4. BD (   1) C   1 - H  18        /233. BD*(   1) C   2 - N   3            1.20    1.00    0.044
   4. BD (   1) C   1 - H  18        /234. BD*(   2) C   2 - N   3            2.51    0.46    0.047
   5. BD (   1) C   2 - N   3        / 58. RY*(   1) C   1                    0.26    1.55    0.025
   5. BD (   1) C   2 - N   3        / 87. RY*(   3) N   4                    0.42    2.04    0.037
   5. BD (   1) C   2 - N   3        /166. RY*(   1) C  13                    0.36    1.84    0.033
   5. BD (   1) C   2 - N   3        /229. BD*(   1) C   1 - C   2            0.84    1.30    0.042
   5. BD (   1) C   2 - N   3        /235. BD*(   1) C   2 - C  13            0.57    1.36    0.035
   5. BD (   1) C   2 - N   3        /237. BD*(   1) N   4 - C   5            1.87    1.21    0.060
   5. BD (   1) C   2 - N   3        /253. BD*(   1) C  11 -Cl  12            0.35    1.00    0.024
   5. BD (   1) C   2 - N   3        /256. BD*(   1) C  13 - C  14            1.44    1.32    0.056
   6. BD (   2) C   2 - N   3        / 59. RY*(   2) C   1                    0.42    1.20    0.029
   6. BD (   2) C   2 - N   3        / 88. RY*(   4) N   4                    0.59    2.53    0.050
   6. BD (   2) C   2 - N   3        /230. BD*(   1) C   1 - H  16            1.04    0.81    0.038
   6. BD (   2) C   2 - N   3        /232. BD*(   1) C   1 - H  18            1.05    0.81    0.038
   6. BD (   2) C   2 - N   3        /255. BD*(   2) C  11 - C  13            5.89    0.31    0.059
   7. BD (   1) C   2 - C  13        / 58. RY*(   1) C   1                    0.42    1.38    0.031
   7. BD (   1) C   2 - C  13        / 77. RY*(   2) N   3                    0.61    1.83    0.043
   7. BD (   1) C   2 - C  13        /148. RY*(   1) C  11                    0.54    1.38    0.035
   7. BD (   1) C   2 - C  13        /175. RY*(   1) C  14                    0.43    1.28    0.030
   7. BD (   1) C   2 - C  13        /229. BD*(   1) C   1 - C   2            1.19    1.13    0.047
   7. BD (   1) C   2 - C  13        /231. BD*(   1) C   1 - H  17            0.44    1.17    0.029
   7. BD (   1) C   2 - C  13        /233. BD*(   1) C   2 - N   3            0.37    1.22    0.027
   7. BD (   1) C   2 - C  13        /236. BD*(   1) N   3 - N   4            0.33    1.02    0.023
   7. BD (   1) C   2 - C  13        /238. BD*(   1) N   4 - C  11            0.45    1.10    0.028
   7. BD (   1) C   2 - C  13        /253. BD*(   1) C  11 -Cl  12            4.21    0.83    0.075
   7. BD (   1) C   2 - C  13        /254. BD*(   1) C  11 - C  13            1.45    1.21    0.053
   7. BD (   1) C   2 - C  13        /256. BD*(   1) C  13 - C  14            1.52    1.15    0.053
   7. BD (   1) C   2 - C  13        /259. BD*(   1) C  14 - H  24            0.57    1.11    0.032
   8. BD (   1) N   3 - N   4        / 68. RY*(   2) C   2                    1.52    1.73    0.065
   8. BD (   1) N   3 - N   4        / 94. RY*(   1) C   5                    0.88    1.75    0.050
   8. BD (   1) N   3 - N   4        /148. RY*(   1) C  11                    0.42    1.55    0.032
   8. BD (   1) N   3 - N   4        /229. BD*(   1) C   1 - C   2            2.01    1.30    0.065
   8. BD (   1) N   3 - N   4        /237. BD*(   1) N   4 - C   5            0.91    1.21    0.042
   8. BD (   1) N   3 - N   4        /238. BD*(   1) N   4 - C  11            0.88    1.27    0.043
   8. BD (   1) N   3 - N   4        /239. BD*(   1) C   5 - C   6            0.66    1.39    0.038
   8. BD (   1) N   3 - N   4        /240. BD*(   2) C   5 - C   6            0.29    0.86    0.022
   8. BD (   1) N   3 - N   4        /253. BD*(   1) C  11 -Cl  12            2.25    1.00    0.060
   9. BD (   1) N   4 - C   5        / 76. RY*(   1) N   3                    0.48    1.79    0.037
   9. BD (   1) N   4 - C   5        /103. RY*(   1) C   6                    0.28    1.96    0.030
   9. BD (   1) N   4 - C   5        /139. RY*(   1) C  10                    0.38    1.97    0.034
   9. BD (   1) N   4 - C   5        /149. RY*(   2) C  11                    0.57    1.68    0.039
   9. BD (   1) N   4 - C   5        /233. BD*(   1) C   2 - N   3            0.67    1.37    0.038
   9. BD (   1) N   4 - C   5        /236. BD*(   1) N   3 - N   4            0.56    1.17    0.032
   9. BD (   1) N   4 - C   5        /238. BD*(   1) N   4 - C  11            1.65    1.24    0.058
   9. BD (   1) N   4 - C   5        /239. BD*(   1) C   5 - C   6            0.65    1.37    0.038
   9. BD (   1) N   4 - C   5        /241. BD*(   1) C   5 - C  10            0.64    1.37    0.038
   9. BD (   1) N   4 - C   5        /242. BD*(   1) C   6 - C   7            0.68    1.39    0.039
   9. BD (   1) N   4 - C   5        /249. BD*(   1) C   9 - C  10            0.69    1.40    0.039
   9. BD (   1) N   4 - C   5        /254. BD*(   1) C  11 - C  13            0.51    1.36    0.033
  10. BD (   1) N   4 - C  11        / 76. RY*(   1) N   3                    0.25    1.84    0.027
  10. BD (   1) N   4 - C  11        / 77. RY*(   2) N   3                    0.34    2.03    0.033
  10. BD (   1) N   4 - C  11        / 94. RY*(   1) C   5                    0.77    1.78    0.047
  10. BD (   1) N   4 - C  11        /167. RY*(   2) C  13                    0.66    1.87    0.045
  10. BD (   1) N   4 - C  11        /229. BD*(   1) C   1 - C   2            0.28    1.33    0.024
  10. BD (   1) N   4 - C  11        /236. BD*(   1) N   3 - N   4            0.32    1.22    0.025
  10. BD (   1) N   4 - C  11        /237. BD*(   1) N   4 - C   5            2.12    1.23    0.065
  10. BD (   1) N   4 - C  11        /241. BD*(   1) C   5 - C  10            0.47    1.42    0.033
  10. BD (   1) N   4 - C  11        /254. BD*(   1) C  11 - C  13            0.99    1.41    0.047
  10. BD (   1) N   4 - C  11        /256. BD*(   1) C  13 - C  14            1.70    1.35    0.061
  11. BD (   1) C   5 - C   6        / 86. RY*(   2) N   4                    0.27    2.00    0.029
  11. BD (   1) C   5 - C   6        /112. RY*(   1) C   7                    0.58    1.90    0.042
  11. BD (   1) C   5 - C   6        /113. RY*(   2) C   7                    0.62    1.39    0.037
  11. BD (   1) C   5 - C   6        /139. RY*(   1) C  10                    0.41    1.86    0.035
  11. BD (   1) C   5 - C   6        /236. BD*(   1) N   3 - N   4            0.94    1.06    0.040
  11. BD (   1) C   5 - C   6        /237. BD*(   1) N   4 - C   5            0.68    1.07    0.034
  11. BD (   1) C   5 - C   6        /241. BD*(   1) C   5 - C  10            2.34    1.26    0.069
  11. BD (   1) C   5 - C   6        /242. BD*(   1) C   6 - C   7            1.38    1.29    0.053
  11. BD (   1) C   5 - C   6        /243. BD*(   1) C   6 - H  19            0.63    1.19    0.035
  11. BD (   1) C   5 - C   6        /246. BD*(   1) C   7 - H  20            1.01    1.21    0.044
  11. BD (   1) C   5 - C   6        /252. BD*(   1) C  10 - H  23            0.99    1.20    0.044
  12. BD (   2) C   5 - C   6        /116. RY*(   5) C   7                    0.97    0.97    0.042
  12. BD (   2) C   5 - C   6        /141. RY*(   3) C  10                    1.15    1.13    0.049
  12. BD (   2) C   5 - C   6        /236. BD*(   1) N   3 - N   4            0.88    0.63    0.032
  12. BD (   2) C   5 - C   6        /238. BD*(   1) N   4 - C  11            0.49    0.70    0.025
  12. BD (   2) C   5 - C   6        /245. BD*(   2) C   7 - C   8            9.41    0.31    0.069
  12. BD (   2) C   5 - C   6        /250. BD*(   2) C   9 - C  10            9.02    0.32    0.068
  13. BD (   1) C   5 - C  10        / 85. RY*(   1) N   4                    0.51    1.99    0.041
  13. BD (   1) C   5 - C  10        /103. RY*(   1) C   6                    0.37    1.85    0.033
  13. BD (   1) C   5 - C  10        /130. RY*(   1) C   9                    0.57    1.89    0.042
  13. BD (   1) C   5 - C  10        /131. RY*(   2) C   9                    0.62    1.39    0.037
  13. BD (   1) C   5 - C  10        /237. BD*(   1) N   4 - C   5            0.68    1.07    0.034
  13. BD (   1) C   5 - C  10        /238. BD*(   1) N   4 - C  11            1.34    1.13    0.050
  13. BD (   1) C   5 - C  10        /239. BD*(   1) C   5 - C   6            2.33    1.26    0.068
  13. BD (   1) C   5 - C  10        /243. BD*(   1) C   6 - H  19            1.10    1.18    0.046
  13. BD (   1) C   5 - C  10        /249. BD*(   1) C   9 - C  10            1.29    1.29    0.052
  13. BD (   1) C   5 - C  10        /251. BD*(   1) C   9 - H  22            1.06    1.21    0.045
  13. BD (   1) C   5 - C  10        /252. BD*(   1) C  10 - H  23            0.58    1.19    0.033
  14. BD (   1) C   6 - C   7        / 94. RY*(   1) C   5                    0.47    1.59    0.035
  14. BD (   1) C   6 - C   7        / 95. RY*(   2) C   5                    0.48    1.82    0.038
  14. BD (   1) C   6 - C   7        /121. RY*(   1) C   8                    0.45    1.90    0.037
  14. BD (   1) C   6 - C   7        /122. RY*(   2) C   8                    0.60    1.36    0.036
  14. BD (   1) C   6 - C   7        /237. BD*(   1) N   4 - C   5            2.61    1.05    0.066
  14. BD (   1) C   6 - C   7        /239. BD*(   1) C   5 - C   6            1.64    1.23    0.057
  14. BD (   1) C   6 - C   7        /243. BD*(   1) C   6 - H  19            0.84    1.16    0.039
  14. BD (   1) C   6 - C   7        /244. BD*(   1) C   7 - C   8            1.25    1.26    0.050
  14. BD (   1) C   6 - C   7        /246. BD*(   1) C   7 - H  20            0.61    1.18    0.034
  14. BD (   1) C   6 - C   7        /248. BD*(   1) C   8 - H  21            1.12    1.18    0.046
  15. BD (   1) C   6 - H  19        / 95. RY*(   2) C   5                    0.39    1.65    0.032
  15. BD (   1) C   6 - H  19        /112. RY*(   1) C   7                    0.37    1.70    0.032
  15. BD (   1) C   6 - H  19        /237. BD*(   1) N   4 - C   5            0.39    0.87    0.024
  15. BD (   1) C   6 - H  19        /239. BD*(   1) C   5 - C   6            0.39    1.06    0.026
  15. BD (   1) C   6 - H  19        /241. BD*(   1) C   5 - C  10            2.34    1.06    0.063
  15. BD (   1) C   6 - H  19        /242. BD*(   1) C   6 - C   7            0.65    1.09    0.034
  15. BD (   1) C   6 - H  19        /244. BD*(   1) C   7 - C   8            1.81    1.08    0.056
  16. BD (   1) C   7 - C   8        /103. RY*(   1) C   6                    0.34    1.83    0.031
  16. BD (   1) C   7 - C   8        /104. RY*(   2) C   6                    0.64    1.38    0.038
  16. BD (   1) C   7 - C   8        /130. RY*(   1) C   9                    0.43    1.88    0.036
  16. BD (   1) C   7 - C   8        /131. RY*(   2) C   9                    0.72    1.37    0.040
  16. BD (   1) C   7 - C   8        /242. BD*(   1) C   6 - C   7            1.28    1.26    0.051
  16. BD (   1) C   7 - C   8        /243. BD*(   1) C   6 - H  19            1.22    1.17    0.048
  16. BD (   1) C   7 - C   8        /246. BD*(   1) C   7 - H  20            0.63    1.18    0.034
  16. BD (   1) C   7 - C   8        /247. BD*(   1) C   8 - C   9            1.11    1.26    0.047
  16. BD (   1) C   7 - C   8        /248. BD*(   1) C   8 - H  21            0.53    1.18    0.032
  16. BD (   1) C   7 - C   8        /251. BD*(   1) C   9 - H  22            1.25    1.19    0.049
  17. BD (   2) C   7 - C   8        /107. RY*(   5) C   6                    0.42    2.00    0.040
  17. BD (   2) C   7 - C   8        /125. RY*(   5) C   8                    0.26    1.03    0.023
  17. BD (   2) C   7 - C   8        /134. RY*(   5) C   9                    1.04    0.93    0.043
  17. BD (   2) C   7 - C   8        /240. BD*(   2) C   5 - C   6           10.31    0.27    0.068
  17. BD (   2) C   7 - C   8        /250. BD*(   2) C   9 - C  10           11.52    0.29    0.074
  18. BD (   1) C   7 - H  20        /103. RY*(   1) C   6                    0.30    1.63    0.028
  18. BD (   1) C   7 - H  20        /121. RY*(   1) C   8                    0.32    1.71    0.030
  18. BD (   1) C   7 - H  20        /239. BD*(   1) C   5 - C   6            2.12    1.04    0.059
  18. BD (   1) C   7 - H  20        /242. BD*(   1) C   6 - C   7            0.46    1.07    0.028
  18. BD (   1) C   7 - H  20        /244. BD*(   1) C   7 - C   8            0.37    1.07    0.025
  18. BD (   1) C   7 - H  20        /247. BD*(   1) C   8 - C   9            1.86    1.07    0.056
  19. BD (   1) C   8 - C   9        /112. RY*(   1) C   7                    0.42    1.87    0.036
  19. BD (   1) C   8 - C   9        /113. RY*(   2) C   7                    0.72    1.36    0.040
  19. BD (   1) C   8 - C   9        /139. RY*(   1) C  10                    0.27    1.83    0.028
  19. BD (   1) C   8 - C   9        /140. RY*(   2) C  10                    0.79    1.42    0.042
  19. BD (   1) C   8 - C   9        /244. BD*(   1) C   7 - C   8            1.11    1.26    0.047
  19. BD (   1) C   8 - C   9        /246. BD*(   1) C   7 - H  20            1.27    1.18    0.049
  19. BD (   1) C   8 - C   9        /248. BD*(   1) C   8 - H  21            0.53    1.18    0.032
  19. BD (   1) C   8 - C   9        /249. BD*(   1) C   9 - C  10            1.27    1.27    0.051
  19. BD (   1) C   8 - C   9        /251. BD*(   1) C   9 - H  22            0.63    1.18    0.035
  19. BD (   1) C   8 - C   9        /252. BD*(   1) C  10 - H  23            1.23    1.17    0.048
  20. BD (   1) C   8 - H  21        /112. RY*(   1) C   7                    0.35    1.69    0.031
  20. BD (   1) C   8 - H  21        /130. RY*(   1) C   9                    0.35    1.69    0.031
  20. BD (   1) C   8 - H  21        /242. BD*(   1) C   6 - C   7            2.03    1.08    0.059
  20. BD (   1) C   8 - H  21        /244. BD*(   1) C   7 - C   8            0.32    1.07    0.024
  20. BD (   1) C   8 - H  21        /247. BD*(   1) C   8 - C   9            0.33    1.07    0.024
  20. BD (   1) C   8 - H  21        /249. BD*(   1) C   9 - C  10            2.00    1.08    0.059
  21. BD (   1) C   9 - C  10        / 94. RY*(   1) C   5                    0.34    1.59    0.029
  21. BD (   1) C   9 - C  10        / 95. RY*(   2) C   5                    0.64    1.82    0.043
  21. BD (   1) C   9 - C  10        /121. RY*(   1) C   8                    0.44    1.90    0.037
  21. BD (   1) C   9 - C  10        /122. RY*(   2) C   8                    0.59    1.36    0.036
  21. BD (   1) C   9 - C  10        /237. BD*(   1) N   4 - C   5            2.42    1.05    0.064
  21. BD (   1) C   9 - C  10        /241. BD*(   1) C   5 - C  10            1.51    1.23    0.054
  21. BD (   1) C   9 - C  10        /247. BD*(   1) C   8 - C   9            1.25    1.26    0.050
  21. BD (   1) C   9 - C  10        /248. BD*(   1) C   8 - H  21            1.12    1.18    0.046
  21. BD (   1) C   9 - C  10        /251. BD*(   1) C   9 - H  22            0.63    1.18    0.035
  21. BD (   1) C   9 - C  10        /252. BD*(   1) C  10 - H  23            0.81    1.17    0.039
  22. BD (   2) C   9 - C  10        / 98. RY*(   5) C   5                    0.25    2.14    0.032
  22. BD (   2) C   9 - C  10        /125. RY*(   5) C   8                    0.93    1.02    0.043
  22. BD (   2) C   9 - C  10        /141. RY*(   3) C  10                    0.33    1.10    0.027
  22. BD (   2) C   9 - C  10        /240. BD*(   2) C   5 - C   6           12.10    0.26    0.072
  22. BD (   2) C   9 - C  10        /245. BD*(   2) C   7 - C   8            8.89    0.28    0.064
  23. BD (   1) C   9 - H  22        /121. RY*(   1) C   8                    0.32    1.70    0.030
  23. BD (   1) C   9 - H  22        /139. RY*(   1) C  10                    0.30    1.64    0.028
  23. BD (   1) C   9 - H  22        /241. BD*(   1) C   5 - C  10            2.10    1.04    0.059
  23. BD (   1) C   9 - H  22        /244. BD*(   1) C   7 - C   8            1.86    1.06    0.056
  23. BD (   1) C   9 - H  22        /247. BD*(   1) C   8 - C   9            0.38    1.06    0.025
  23. BD (   1) C   9 - H  22        /249. BD*(   1) C   9 - C  10            0.47    1.07    0.029
  24. BD (   1) C  10 - H  23        / 95. RY*(   2) C   5                    0.36    1.64    0.031
  24. BD (   1) C  10 - H  23        /130. RY*(   1) C   9                    0.34    1.69    0.030
  24. BD (   1) C  10 - H  23        /237. BD*(   1) N   4 - C   5            0.49    0.87    0.026
  24. BD (   1) C  10 - H  23        /239. BD*(   1) C   5 - C   6            2.42    1.05    0.064
  24. BD (   1) C  10 - H  23        /241. BD*(   1) C   5 - C  10            0.36    1.05    0.024
  24. BD (   1) C  10 - H  23        /247. BD*(   1) C   8 - C   9            1.85    1.08    0.056
  24. BD (   1) C  10 - H  23        /249. BD*(   1) C   9 - C  10            0.62    1.08    0.033
  25. BD (   1) C  11 -Cl  12        /149. RY*(   2) C  11                    0.27    1.63    0.026
  25. BD (   1) C  11 -Cl  12        /167. RY*(   2) C  13                    0.39    1.77    0.033
  25. BD (   1) C  11 -Cl  12        /235. BD*(   1) C   2 - C  13            0.77    1.28    0.040
  25. BD (   1) C  11 -Cl  12        /236. BD*(   1) N   3 - N   4            0.89    1.12    0.040
  25. BD (   1) C  11 -Cl  12        /254. BD*(   1) C  11 - C  13            0.60    1.31    0.036
  26. BD (   1) C  11 - C  13        / 67. RY*(   1) C   2                    0.89    1.53    0.047
  26. BD (   1) C  11 - C  13        / 85. RY*(   1) N   4                    0.28    2.00    0.030
  26. BD (   1) C  11 - C  13        /178. RY*(   4) C  14                    0.31    1.68    0.029
  26. BD (   1) C  11 - C  13        /229. BD*(   1) C   1 - C   2            2.39    1.18    0.067
  26. BD (   1) C  11 - C  13        /233. BD*(   1) C   2 - N   3            0.26    1.27    0.023
  26. BD (   1) C  11 - C  13        /235. BD*(   1) C   2 - C  13            1.32    1.23    0.051
  26. BD (   1) C  11 - C  13        /236. BD*(   1) N   3 - N   4            0.26    1.07    0.021
  26. BD (   1) C  11 - C  13        /237. BD*(   1) N   4 - C   5            2.69    1.08    0.068
  26. BD (   1) C  11 - C  13        /238. BD*(   1) N   4 - C  11            1.04    1.14    0.044
  26. BD (   1) C  11 - C  13        /256. BD*(   1) C  13 - C  14            1.56    1.20    0.055
  26. BD (   1) C  11 - C  13        /257. BD*(   1) C  14 - O  15            0.60    1.34    0.036
  27. BD (   2) C  11 - C  13        / 69. RY*(   3) C   2                    0.35    1.56    0.032
  27. BD (   2) C  11 - C  13        /157. RY*(   1)Cl  12                    0.81    1.09    0.040
  27. BD (   2) C  11 - C  13        /177. RY*(   3) C  14                    0.71    1.67    0.046
  27. BD (   2) C  11 - C  13        /234. BD*(   2) C   2 - N   3           13.71    0.30    0.083
  27. BD (   2) C  11 - C  13        /255. BD*(   2) C  11 - C  13            2.45    0.28    0.035
  27. BD (   2) C  11 - C  13        /258. BD*(   2) C  14 - O  15           10.17    0.32    0.075
  28. BD (   1) C  13 - C  14        /148. RY*(   1) C  11                    0.25    1.38    0.024
  28. BD (   1) C  13 - C  14        /149. RY*(   2) C  11                    0.39    1.53    0.031
  28. BD (   1) C  13 - C  14        /184. RY*(   1) O  15                    0.66    1.91    0.045
  28. BD (   1) C  13 - C  14        /233. BD*(   1) C   2 - N   3            0.68    1.22    0.037
  28. BD (   1) C  13 - C  14        /235. BD*(   1) C   2 - C  13            1.72    1.19    0.057
  28. BD (   1) C  13 - C  14        /238. BD*(   1) N   4 - C  11            0.85    1.10    0.039
  28. BD (   1) C  13 - C  14        /254. BD*(   1) C  11 - C  13            2.15    1.22    0.065
  28. BD (   1) C  13 - C  14        /257. BD*(   1) C  14 - O  15            0.39    1.30    0.029
  29. BD (   1) C  14 - O  15        /166. RY*(   1) C  13                    0.67    2.03    0.047
  29. BD (   1) C  14 - O  15        /175. RY*(   1) C  14                    0.71    1.65    0.043
  29. BD (   1) C  14 - O  15        /254. BD*(   1) C  11 - C  13            0.97    1.58    0.050
  29. BD (   1) C  14 - O  15        /256. BD*(   1) C  13 - C  14            0.61    1.52    0.039
  30. BD (   2) C  14 - O  15        /255. BD*(   2) C  11 - C  13            3.03    0.36    0.046
  31. BD (   1) C  14 - H  24        /166. RY*(   1) C  13                    0.59    1.49    0.037
  31. BD (   1) C  14 - H  24        /184. RY*(   1) O  15                    0.57    1.74    0.040
  31. BD (   1) C  14 - H  24        /235. BD*(   1) C   2 - C  13            2.73    1.01    0.067
  32. CR (   1) C   1                / 70. RY*(   4) C   2                    0.44   10.77    0.087
  32. CR (   1) C   1                /193. RY*(   1) H  16                    0.40   10.51    0.082
  32. CR (   1) C   1                /197. RY*(   1) H  17                    0.38   10.49    0.079
  32. CR (   1) C   1                /201. RY*(   1) H  18                    0.42   10.51    0.084
  32. CR (   1) C   1                /233. BD*(   1) C   2 - N   3            0.32   10.58    0.074
  32. CR (   1) C   1                /235. BD*(   1) C   2 - C  13            0.54   10.55    0.097
  33. CR (   1) C   2                / 60. RY*(   3) C   1                    0.75   10.82    0.114
  33. CR (   1) C   2                /167. RY*(   2) C  13                    0.57   11.12    0.100
  33. CR (   1) C   2                /254. BD*(   1) C  11 - C  13            0.28   10.65    0.070
  33. CR (   1) C   2                /256. BD*(   1) C  13 - C  14            0.59   10.59    0.102
  34. CR (   1) N   3                / 67. RY*(   1) C   2                    1.92   14.98    0.215
  34. CR (   1) N   3                / 74. RY*(   8) C   2                    0.30   16.35    0.088
  34. CR (   1) N   3                / 85. RY*(   1) N   4                    0.27   15.46    0.082
  34. CR (   1) N   3                /229. BD*(   1) C   1 - C   2            0.37   14.63    0.093
  34. CR (   1) N   3                /235. BD*(   1) C   2 - C  13            0.29   14.69    0.083
  34. CR (   1) N   3                /237. BD*(   1) N   4 - C   5            0.48   14.54    0.107
  34. CR (   1) N   3                /238. BD*(   1) N   4 - C  11            0.51   14.60    0.111
  35. CR (   1) N   4                / 77. RY*(   2) N   3                    0.48   15.45    0.109
  35. CR (   1) N   4                / 95. RY*(   2) C   5                    0.53   15.43    0.114
  35. CR (   1) N   4                / 97. RY*(   4) C   5                    0.51   14.87    0.110
  35. CR (   1) N   4                /100. RY*(   7) C   5                    0.34   16.48    0.095
  35. CR (   1) N   4                /148. RY*(   1) C  11                    1.80   15.00    0.208
  35. CR (   1) N   4                /233. BD*(   1) C   2 - N   3            0.36   14.84    0.093
  35. CR (   1) N   4                /238. BD*(   1) N   4 - C  11            0.32   14.72    0.088
  35. CR (   1) N   4                /239. BD*(   1) C   5 - C   6            0.27   14.84    0.081
  35. CR (   1) N   4                /253. BD*(   1) C  11 -Cl  12            0.29   14.45    0.082
  36. CR (   1) C   5                /104. RY*(   2) C   6                    0.90   10.83    0.125
  36. CR (   1) C   5                /140. RY*(   2) C  10                    0.88   10.87    0.124
  36. CR (   1) C   5                /236. BD*(   1) N   3 - N   4            0.29   10.48    0.070
  36. CR (   1) C   5                /238. BD*(   1) N   4 - C  11            0.67   10.56    0.108
  36. CR (   1) C   5                /239. BD*(   1) C   5 - C   6            0.28   10.68    0.069
  36. CR (   1) C   5                /241. BD*(   1) C   5 - C  10            0.28   10.68    0.070
  36. CR (   1) C   5                /242. BD*(   1) C   6 - C   7            0.37   10.71    0.080
  36. CR (   1) C   5                /243. BD*(   1) C   6 - H  19            0.31   10.61    0.073
  36. CR (   1) C   5                /249. BD*(   1) C   9 - C  10            0.37   10.71    0.080
  36. CR (   1) C   5                /252. BD*(   1) C  10 - H  23            0.28   10.62    0.069
  37. CR (   1) C   6                / 94. RY*(   1) C   5                    0.50   10.99    0.093
  37. CR (   1) C   6                / 95. RY*(   2) C   5                    0.27   11.21    0.070
  37. CR (   1) C   6                /113. RY*(   2) C   7                    0.76   10.75    0.114
  37. CR (   1) C   6                /114. RY*(   3) C   7                    0.27   10.78    0.068
  37. CR (   1) C   6                /205. RY*(   1) H  19                    0.44   10.48    0.086
  37. CR (   1) C   6                /237. BD*(   1) N   4 - C   5            0.45   10.44    0.087
  37. CR (   1) C   6                /241. BD*(   1) C   5 - C  10            0.61   10.62    0.103
  37. CR (   1) C   6                /244. BD*(   1) C   7 - C   8            0.46   10.65    0.089
  37. CR (   1) C   6                /246. BD*(   1) C   7 - H  20            0.27   10.57    0.068
  38. CR (   1) C   7                /104. RY*(   2) C   6                    0.26   10.76    0.067
  38. CR (   1) C   7                /106. RY*(   4) C   6                    0.45   10.77    0.088
  38. CR (   1) C   7                /122. RY*(   2) C   8                    0.72   10.74    0.111
  38. CR (   1) C   7                /209. RY*(   1) H  20                    0.40   10.45    0.081
  38. CR (   1) C   7                /239. BD*(   1) C   5 - C   6            0.53   10.62    0.095
  38. CR (   1) C   7                /243. BD*(   1) C   6 - H  19            0.34   10.55    0.076
  38. CR (   1) C   7                /247. BD*(   1) C   8 - C   9            0.43   10.64    0.086
  38. CR (   1) C   7                /248. BD*(   1) C   8 - H  21            0.29   10.56    0.070
  39. CR (   1) C   8                /113. RY*(   2) C   7                    0.73   10.76    0.112
  39. CR (   1) C   8                /114. RY*(   3) C   7                    0.25   10.78    0.066
  39. CR (   1) C   8                /131. RY*(   2) C   9                    0.74   10.76    0.113
  39. CR (   1) C   8                /213. RY*(   1) H  21                    0.41   10.45    0.082
  39. CR (   1) C   8                /242. BD*(   1) C   6 - C   7            0.46   10.65    0.089
  39. CR (   1) C   8                /246. BD*(   1) C   7 - H  20            0.30   10.57    0.071
  39. CR (   1) C   8                /249. BD*(   1) C   9 - C  10            0.45   10.66    0.088
  39. CR (   1) C   8                /251. BD*(   1) C   9 - H  22            0.30   10.58    0.071
  40. CR (   1) C   9                /122. RY*(   2) C   8                    0.70   10.74    0.110
  40. CR (   1) C   9                /140. RY*(   2) C  10                    0.32   10.80    0.074
  40. CR (   1) C   9                /142. RY*(   4) C  10                    0.41   10.71    0.084
  40. CR (   1) C   9                /217. RY*(   1) H  22                    0.40   10.45    0.082
  40. CR (   1) C   9                /241. BD*(   1) C   5 - C  10            0.51   10.61    0.094
  40. CR (   1) C   9                /244. BD*(   1) C   7 - C   8            0.43   10.64    0.086
  40. CR (   1) C   9                /248. BD*(   1) C   8 - H  21            0.29   10.56    0.070
  40. CR (   1) C   9                /252. BD*(   1) C  10 - H  23            0.34   10.55    0.076
  41. CR (   1) C  10                / 94. RY*(   1) C   5                    0.51   10.98    0.094
  41. CR (   1) C  10                /131. RY*(   2) C   9                    0.75   10.75    0.113
  41. CR (   1) C  10                /132. RY*(   3) C   9                    0.29   10.79    0.070
  41. CR (   1) C  10                /221. RY*(   1) H  23                    0.44   10.48    0.086
  41. CR (   1) C  10                /237. BD*(   1) N   4 - C   5            0.39   10.44    0.082
  41. CR (   1) C  10                /239. BD*(   1) C   5 - C   6            0.64   10.62    0.104
  41. CR (   1) C  10                /247. BD*(   1) C   8 - C   9            0.46   10.65    0.089
  41. CR (   1) C  10                /251. BD*(   1) C   9 - H  22            0.28   10.57    0.069
  42. CR (   1) C  11                / 87. RY*(   3) N   4                    0.33   11.37    0.078
  42. CR (   1) C  11                /166. RY*(   1) C  13                    0.66   11.17    0.109
  42. CR (   1) C  11                /168. RY*(   3) C  13                    0.35   10.79    0.078
  42. CR (   1) C  11                /235. BD*(   1) C   2 - C  13            0.28   10.69    0.070
  42. CR (   1) C  11                /237. BD*(   1) N   4 - C   5            0.99   10.54    0.130
  42. CR (   1) C  11                /253. BD*(   1) C  11 -Cl  12            0.80   10.34    0.116
  42. CR (   1) C  11                /254. BD*(   1) C  11 - C  13            0.62   10.72    0.104
  42. CR (   1) C  11                /256. BD*(   1) C  13 - C  14            0.66   10.66    0.108
  44. CR (   2)Cl  12                /149. RY*(   2) C  11                    1.15   10.93    0.142
  44. CR (   2)Cl  12                /238. BD*(   1) N   4 - C  11            0.45   10.50    0.088
  44. CR (   2)Cl  12                /254. BD*(   1) C  11 - C  13            0.64   10.62    0.105
  48. CR (   1) C  13                / 68. RY*(   2) C   2                    0.93   10.96    0.128
  48. CR (   1) C  13                /148. RY*(   1) C  11                    0.35   10.78    0.077
  48. CR (   1) C  13                /149. RY*(   2) C  11                    0.50   10.93    0.094
  48. CR (   1) C  13                /151. RY*(   4) C  11                    0.30   10.84    0.072
  48. CR (   1) C  13                /229. BD*(   1) C   1 - C   2            0.58   10.53    0.099
  48. CR (   1) C  13                /253. BD*(   1) C  11 -Cl  12            0.77   10.23    0.113
  48. CR (   1) C  13                /254. BD*(   1) C  11 - C  13            0.36   10.61    0.079
  49. CR (   1) C  14                /168. RY*(   3) C  13                    0.37   10.76    0.079
  49. CR (   1) C  14                /225. RY*(   1) H  24                    0.31   10.53    0.072
  49. CR (   1) C  14                /235. BD*(   1) C   2 - C  13            0.56   10.66    0.099
  49. CR (   1) C  14                /254. BD*(   1) C  11 - C  13            0.57   10.68    0.100
  50. CR (   1) O  15                /175. RY*(   1) C  14                    2.78   19.49    0.295
  50. CR (   1) O  15                /256. BD*(   1) C  13 - C  14            0.28   19.36    0.094
  51. LP (   1) N   3                / 67. RY*(   1) C   2                    2.70    1.20    0.073
  51. LP (   1) N   3                / 85. RY*(   1) N   4                    0.95    1.67    0.051
  51. LP (   1) N   3                / 86. RY*(   2) N   4                    0.45    1.68    0.035
  51. LP (   1) N   3                /229. BD*(   1) C   1 - C   2            0.27    0.85    0.019
  51. LP (   1) N   3                /235. BD*(   1) C   2 - C  13            3.02    0.90    0.066
  51. LP (   1) N   3                /238. BD*(   1) N   4 - C  11            3.53    0.81    0.068
  52. LP (   1) N   4                / 78. RY*(   3) N   3                    1.28    1.43    0.060
  52. LP (   1) N   4                / 96. RY*(   3) C   5                    1.09    1.24    0.052
  52. LP (   1) N   4                /150. RY*(   3) C  11                    0.94    1.23    0.048
  52. LP (   1) N   4                /152. RY*(   5) C  11                    0.63    2.19    0.052
  52. LP (   1) N   4                /234. BD*(   2) C   2 - N   3           10.51    0.33    0.076
  52. LP (   1) N   4                /239. BD*(   1) C   5 - C   6            1.04    0.87    0.042
  52. LP (   1) N   4                /240. BD*(   2) C   5 - C   6            7.10    0.33    0.062
  52. LP (   1) N   4                /241. BD*(   1) C   5 - C  10            1.05    0.87    0.042
  52. LP (   1) N   4                /255. BD*(   2) C  11 - C  13           20.49    0.31    0.102
  53. LP (   1)Cl  12                /149. RY*(   2) C  11                    1.99    1.77    0.075
  53. LP (   1)Cl  12                /238. BD*(   1) N   4 - C  11            0.84    1.34    0.043
  53. LP (   1)Cl  12                /254. BD*(   1) C  11 - C  13            1.39    1.46    0.057
  54. LP (   2)Cl  12                /148. RY*(   1) C  11                    0.39    1.02    0.026
  54. LP (   2)Cl  12                /238. BD*(   1) N   4 - C  11            4.75    0.74    0.075
  54. LP (   2)Cl  12                /254. BD*(   1) C  11 - C  13            2.26    0.86    0.056
  55. LP (   3)Cl  12                /150. RY*(   3) C  11                    0.54    1.23    0.033
  55. LP (   3)Cl  12                /155. RY*(   8) C  11                    0.30    1.77    0.030
  55. LP (   3)Cl  12                /255. BD*(   2) C  11 - C  13            9.76    0.31    0.075
  56. LP (   1) O  15                /175. RY*(   1) C  14                    4.80    1.26    0.098
  56. LP (   1) O  15                /256. BD*(   1) C  13 - C  14            0.80    1.13    0.038
  56. LP (   1) O  15                /259. BD*(   1) C  14 - H  24            0.51    1.09    0.030
  57. LP (   2) O  15                /176. RY*(   2) C  14                    1.77    1.95    0.076
  57. LP (   2) O  15                /179. RY*(   5) C  14                    0.78    1.53    0.045
  57. LP (   2) O  15                /256. BD*(   1) C  13 - C  14            9.08    0.73    0.104
  57. LP (   2) O  15                /259. BD*(   1) C  14 - H  24           10.10    0.69    0.107
 234. BD*(   2) C   2 - N   3        / 73. RY*(   7) C   2                    0.89    1.37    0.110
 234. BD*(   2) C   2 - N   3        / 79. RY*(   4) N   3                    0.48    2.11    0.100
 234. BD*(   2) C   2 - N   3        /230. BD*(   1) C   1 - H  16            0.47    0.48    0.047
 234. BD*(   2) C   2 - N   3        /232. BD*(   1) C   1 - H  18            0.46    0.48    0.046
 234. BD*(   2) C   2 - N   3        /258. BD*(   2) C  14 - O  15            0.33    0.02    0.008
 240. BD*(   2) C   5 - C   6        / 98. RY*(   5) C   5                    0.33    1.87    0.069
 240. BD*(   2) C   5 - C   6        /105. RY*(   3) C   6                    1.88    0.74    0.104
 240. BD*(   2) C   5 - C   6        /116. RY*(   5) C   7                    0.39    0.68    0.045
 240. BD*(   2) C   5 - C   6        /141. RY*(   3) C  10                    0.38    0.84    0.050
 240. BD*(   2) C   5 - C   6        /236. BD*(   1) N   3 - N   4            0.36    0.33    0.030
 240. BD*(   2) C   5 - C   6        /238. BD*(   1) N   4 - C  11            0.33    0.41    0.030
 240. BD*(   2) C   5 - C   6        /245. BD*(   2) C   7 - C   8           83.33    0.02    0.087
 240. BD*(   2) C   5 - C   6        /250. BD*(   2) C   9 - C  10           54.67    0.03    0.080
 245. BD*(   2) C   7 - C   8        /115. RY*(   4) C   7                    0.30    1.85    0.075
 245. BD*(   2) C   7 - C   8        /116. RY*(   5) C   7                    0.94    0.66    0.078
 245. BD*(   2) C   7 - C   8        /124. RY*(   4) C   8                    0.37    1.75    0.080
 245. BD*(   2) C   7 - C   8        /125. RY*(   5) C   8                    0.55    0.74    0.064
 245. BD*(   2) C   7 - C   8        /134. RY*(   5) C   9                    0.25    0.64    0.040
 250. BD*(   2) C   9 - C  10        /125. RY*(   5) C   8                    0.30    0.73    0.049
 250. BD*(   2) C   9 - C  10        /134. RY*(   5) C   9                    1.08    0.63    0.086
 250. BD*(   2) C   9 - C  10        /141. RY*(   3) C  10                    0.29    0.82    0.050
 250. BD*(   2) C   9 - C  10        /143. RY*(   5) C  10                    0.47    1.65    0.091
 255. BD*(   2) C  11 - C  13        /150. RY*(   3) C  11                    1.12    0.92    0.088
 255. BD*(   2) C  11 - C  13        /152. RY*(   5) C  11                    0.30    1.87    0.065
 255. BD*(   2) C  11 - C  13        /157. RY*(   1)Cl  12                    0.44    0.81    0.052
 255. BD*(   2) C  11 - C  13        /169. RY*(   4) C  13                    1.56    0.67    0.089
 255. BD*(   2) C  11 - C  13        /234. BD*(   2) C   2 - N   3           63.00    0.02    0.067
 255. BD*(   2) C  11 - C  13        /258. BD*(   2) C  14 - O  15           23.88    0.04    0.076
 258. BD*(   2) C  14 - O  15        /180. RY*(   6) C  14                    0.76    1.08    0.148
 258. BD*(   2) C  14 - O  15        /185. RY*(   2) O  15                    0.39    1.10    0.107


 Natural Bond Orbitals (Summary):

                                                            Principal Delocalizations
           NBO                        Occupancy    Energy   (geminal,vicinal,remote)
 ====================================================================================
 Molecular unit  1  (C11H9N2OCl)
     1. BD (   1) C   1 - C   2          0.98947    -0.79980  236(v),235(g),233(g),254(v)
                                                    166(v),76(v)
     2. BD (   1) C   1 - H  16          0.98439    -0.62634  234(v),233(v),69(v)
     3. BD (   1) C   1 - H  17          0.99158    -0.62504  235(v),233(v)
     4. BD (   1) C   1 - H  18          0.98474    -0.62900  234(v),233(v),69(v)
     5. BD (   1) C   2 - N   3          0.99186    -1.01964  237(v),256(v),229(g),235(g)
                                                    87(v),166(v),253(r),58(v)
     6. BD (   2) C   2 - N   3          0.94677    -0.49287  255(v),232(v),230(v),88(v)
                                                    59(v)
     7. BD (   1) C   2 - C  13          0.98157    -0.84955  253(v),256(g),254(g),229(g)
                                                    77(v),259(v),148(v),238(v)
                                                    231(v),175(v),58(v),233(g)
                                                    236(v)
     8. BD (   1) N   3 - N   4          0.98811    -1.01953  253(v),229(v),68(v),237(g)
                                                    238(g),94(v),239(v),148(v)
                                                    240(v)
     9. BD (   1) N   4 - C   5          0.99141    -0.99351  238(g),249(v),242(v),233(v)
                                                    239(g),241(g),149(v),236(g)
                                                    254(v),76(v),139(v),103(v)
    10. BD (   1) N   4 - C  11          0.99221    -1.04524  237(g),256(v),254(g),94(v)
                                                    167(v),241(v),77(v),236(g)
                                                    229(r),76(v)
    11. BD (   1) C   5 - C   6          0.98663    -0.88766  241(g),242(g),246(v),252(v)
                                                    236(v),237(g),243(g),113(v)
                                                    112(v),139(v),86(v)
    12. BD (   2) C   5 - C   6          0.84975    -0.45458  245(v),250(v),141(v),116(v)
                                                    236(v),238(v)
    13. BD (   1) C   5 - C  10          0.98599    -0.88249  239(g),238(v),249(g),243(v)
                                                    251(v),237(g),131(v),252(g)
                                                    130(v),85(v),103(v)
    14. BD (   1) C   6 - C   7          0.98736    -0.85921  237(v),239(g),244(g),248(v)
                                                    243(g),246(g),122(v),95(v)
                                                    94(v),121(v)
    15. BD (   1) C   6 - H  19          0.98840    -0.68705  241(v),244(v),242(g),237(v)
                                                    95(v),239(g),112(v)
    16. BD (   1) C   7 - C   8          0.99019    -0.86342  242(g),251(v),243(v),247(g)
                                                    131(v),104(v),246(g),248(g)
                                                    130(v),103(v)
    17. BD (   2) C   7 - C   8          0.82824    -0.43039  250(v),240(v),134(v),107(v)
                                                    125(g)
    18. BD (   1) C   7 - H  20          0.98916    -0.66922  239(v),247(v),242(g),244(g)
                                                    121(v),103(v)
    19. BD (   1) C   8 - C   9          0.99014    -0.86048  249(g),246(v),252(v),244(g)
                                                    140(v),113(v),251(g),248(g)
                                                    112(v),139(v)
    20. BD (   1) C   8 - H  21          0.98967    -0.67673  242(v),249(v),112(v),130(v)
                                                    247(g),244(g)
    21. BD (   1) C   9 - C  10          0.98770    -0.85860  237(v),241(g),247(g),248(v)
                                                    252(g),95(v),251(g),122(v)
                                                    121(v),94(v)
    22. BD (   2) C   9 - C  10          0.81599    -0.42448  240(v),245(v),125(v),141(g)
                                                    98(v)
    23. BD (   1) C   9 - H  22          0.98913    -0.66621  241(v),244(v),249(g),247(g)
                                                    121(v),139(v)
    24. BD (   1) C  10 - H  23          0.98787    -0.67853  239(v),247(v),249(g),237(v)
                                                    95(v),241(g),130(v)
    25. BD (   1) C  11 -Cl  12          0.99478    -0.94607  236(v),235(v),254(g),167(v)
                                                    149(g)
    26. BD (   1) C  11 - C  13          0.98563    -0.89427  237(v),229(v),256(g),235(g)
                                                    238(g),67(v),257(v),178(v)
                                                    85(v),236(v),233(v)
    27. BD (   2) C  11 - C  13          0.87814    -0.46531  234(v),258(v),255(g),157(v)
                                                    177(v),69(v)
    28. BD (   1) C  13 - C  14          0.99058    -0.85271  254(g),235(g),238(v),233(v)
                                                    184(v),149(v),257(g)
    29. BD (   1) C  14 - O  15          0.99772    -1.21578  254(v),175(g),166(v),256(g)
    30. BD (   2) C  14 - O  15          0.98879    -0.53796  255(v)
    31. BD (   1) C  14 - H  24          0.99347    -0.67797  235(v),166(v),184(v)
    32. CR (   1) C   1                  0.99959   -10.21276  235(v),70(v),201(v),193(v)
                                                    197(v),233(v)
    33. CR (   1) C   2                  0.99952   -10.28828  60(v),256(v),167(v),254(v)
                                                    236(v)
    34. CR (   1) N   3                  0.99966   -14.34940  67(v),238(v),237(v),229(v)
                                                    74(v),235(v),85(v)
    35. CR (   1) N   4                  0.99946   -14.46877  148(v),95(v),97(v),77(v)
                                                    233(v),100(v),238(g),253(v)
                                                    239(v)
    36. CR (   1) C   5                  0.99939   -10.30919  104(v),140(v),238(v),249(v)
                                                    242(v),243(v),236(v),241(g)
                                                    252(v),239(g)
    37. CR (   1) C   6                  0.99946   -10.25036  113(v),241(v),94(v),244(v)
                                                    237(v),205(v),246(v),95(v)
                                                    114(v)
    38. CR (   1) C   7                  0.99948   -10.24311  122(v),239(v),106(v),247(v)
                                                    209(v),243(v),248(v),104(v)
    39. CR (   1) C   8                  0.99947   -10.25303  131(v),113(v),242(v),249(v)
                                                    213(v),246(v),251(v),114(v)
    40. CR (   1) C   9                  0.99948   -10.24027  122(v),241(v),244(v),142(v)
                                                    217(v),252(v),140(v),248(v)
    41. CR (   1) C  10                  0.99946   -10.24822  131(v),239(v),94(v),247(v)
                                                    221(v),237(v),132(v),251(v)
    42. CR (   1) C  11                  0.99934   -10.35384  237(v),253(g),256(v),166(v)
                                                    254(g),168(v),87(v),235(v)
    43. CR (   1)Cl  12                  1.00000  -100.76823   
    44. CR (   2)Cl  12                  0.99984   -10.25296  149(v),254(v),238(v)
    45. CR (   3)Cl  12                  0.99999    -7.40487   
    46. CR (   4)Cl  12                  0.99995    -7.41295   
    47. CR (   5)Cl  12                  0.99999    -7.40501   
    48. CR (   1) C  13                  0.99933   -10.25076  68(v),253(v),229(v),149(v)
                                                    254(g),148(v),151(v)
    49. CR (   1) C  14                  0.99964   -10.32173  254(v),235(v),168(v),225(v)
    50. CR (   1) O  15                  0.99988   -19.05504  175(v),256(v)
    51. LP (   1) N   3                  0.97089    -0.56236  238(v),235(v),67(v),85(v)
                                                    86(v),229(v)
    52. LP (   1) N   4                  0.80414    -0.49557  255(v),234(v),240(v),78(v)
                                                    96(v),241(v),239(v),150(v)
                                                    152(v)
    53. LP (   1)Cl  12                  0.99526    -1.09240  149(v),254(v),238(v)
    54. LP (   2)Cl  12                  0.97203    -0.49340  238(v),254(v),148(v)
    55. LP (   3)Cl  12                  0.94307    -0.49043  255(v),150(v),155(v)
    56. LP (   1) O  15                  0.99180    -0.82961  175(v),256(v),259(v)
    57. LP (   2) O  15                  0.94675    -0.42934  259(v),256(v),176(v),179(v)
    58. RY*(   1) C   1                  0.00190     0.53070   
    59. RY*(   2) C   1                  0.00078     0.71123   
    60. RY*(   3) C   1                  0.00049     0.52866   
    61. RY*(   4) C   1                  0.00007     1.00140   
    62. RY*(   5) C   1                  0.00001     1.82877   
    63. RY*(   6) C   1                  0.00001     2.04595   
    64. RY*(   7) C   1                  0.00001     1.88499   
    65. RY*(   8) C   1                  0.00001     2.02795   
    66. RY*(   9) C   1                  0.00001     2.14388   
    67. RY*(   1) C   2                  0.00534     0.63494   
    68. RY*(   2) C   2                  0.00223     0.71120   
    69. RY*(   3) C   2                  0.00136     1.09030   
    70. RY*(   4) C   2                  0.00059     0.56113   
    71. RY*(   5) C   2                  0.00044     1.58821   
    72. RY*(   6) C   2                  0.00043     2.17775   
    73. RY*(   7) C   2                  0.00027     1.20300   
    74. RY*(   8) C   2                  0.00011     2.00286   
    75. RY*(   9) C   2                  0.00001     1.96718   
    76. RY*(   1) N   3                  0.00213     0.79845   
    77. RY*(   2) N   3                  0.00124     0.98258   
    78. RY*(   3) N   3                  0.00097     0.93815   
    79. RY*(   4) N   3                  0.00025     1.94010   
    80. RY*(   5) N   3                  0.00020     1.24576   
    81. RY*(   6) N   3                  0.00005     2.58266   
    82. RY*(   7) N   3                  0.00004     2.21876   
    83. RY*(   8) N   3                  0.00001     2.12353   
    84. RY*(   9) N   3                  0.00001     2.48304   
    85. RY*(   1) N   4                  0.00258     1.10974   
    86. RY*(   2) N   4                  0.00160     1.11303   
    87. RY*(   3) N   4                  0.00089     1.01701   
    88. RY*(   4) N   4                  0.00067     2.03514   
    89. RY*(   5) N   4                  0.00042     2.30846   
    90. RY*(   6) N   4                  0.00032     1.86946   
    91. RY*(   7) N   4                  0.00025     1.64779   
    92. RY*(   8) N   4                  0.00011     2.02066   
    93. RY*(   9) N   4                  0.00002     2.40975   
    94. RY*(   1) C   5                  0.00370     0.73474   
    95. RY*(   2) C   5                  0.00227     0.96363   
    96. RY*(   3) C   5                  0.00169     0.74844   
    97. RY*(   4) C   5                  0.00094     0.39768   
    98. RY*(   5) C   5                  0.00057     1.71274   
    99. RY*(   6) C   5                  0.00031     1.63422   
   100. RY*(   7) C   5                  0.00017     2.01278   
   101. RY*(   8) C   5                  0.00009     2.04849   
   102. RY*(   9) C   5                  0.00002     1.97627   
   103. RY*(   1) C   6                  0.00245     0.96367   
   104. RY*(   2) C   6                  0.00149     0.51814   
   105. RY*(   3) C   6                  0.00084     0.57442   
   106. RY*(   4) C   6                  0.00059     0.52671   
   107. RY*(   5) C   6                  0.00029     1.56871   
   108. RY*(   6) C   6                  0.00006     2.14217   
   109. RY*(   7) C   6                  0.00004     2.20466   
   110. RY*(   8) C   6                  0.00001     1.98444   
   111. RY*(   9) C   6                  0.00001     1.77294   
   112. RY*(   1) C   7                  0.00276     1.00917   
   113. RY*(   2) C   7                  0.00137     0.50440   
   114. RY*(   3) C   7                  0.00041     0.52841   
   115. RY*(   4) C   7                  0.00035     1.70440   
   116. RY*(   5) C   7                  0.00032     0.51405   
   117. RY*(   6) C   7                  0.00007     2.21606   
   118. RY*(   7) C   7                  0.00003     2.07432   
   119. RY*(   8) C   7                  0.00000     1.98700   
   120. RY*(   9) C   7                  0.00000     1.74209   
   121. RY*(   1) C   8                  0.00251     1.03739   
   122. RY*(   2) C   8                  0.00122     0.50148   
   123. RY*(   3) C   8                  0.00049     0.53278   
   124. RY*(   4) C   8                  0.00035     1.61060   
   125. RY*(   5) C   8                  0.00028     0.59770   
   126. RY*(   6) C   8                  0.00008     2.20892   
   127. RY*(   7) C   8                  0.00003     2.02439   
   128. RY*(   8) C   8                  0.00000     2.03638   
   129. RY*(   9) C   8                  0.00000     1.64315   
   130. RY*(   1) C   9                  0.00273     1.01219   
   131. RY*(   2) C   9                  0.00136     0.50608   
   132. RY*(   3) C   9                  0.00040     0.54141   
   133. RY*(   4) C   9                  0.00034     1.73272   
   134. RY*(   5) C   9                  0.00030     0.49626   
   135. RY*(   6) C   9                  0.00007     2.22173   
   136. RY*(   7) C   9                  0.00003     2.07291   
   137. RY*(   8) C   9                  0.00000     1.99391   
   138. RY*(   9) C   9                  0.00000     1.73412   
   139. RY*(   1) C  10                  0.00254     0.97331   
   140. RY*(   2) C  10                  0.00146     0.55779   
   141. RY*(   3) C  10                  0.00064     0.68008   
   142. RY*(   4) C  10                  0.00053     0.47202   
   143. RY*(   5) C  10                  0.00025     1.51717   
   144. RY*(   6) C  10                  0.00006     2.15095   
   145. RY*(   7) C  10                  0.00003     2.21580   
   146. RY*(   8) C  10                  0.00001     1.96499   
   147. RY*(   9) C  10                  0.00001     1.78070   
   148. RY*(   1) C  11                  0.00508     0.53048   
   149. RY*(   2) C  11                  0.00404     0.68181   
   150. RY*(   3) C  11                  0.00238     0.73518   
   151. RY*(   4) C  11                  0.00176     0.58646   
   152. RY*(   5) C  11                  0.00084     1.68946   
   153. RY*(   6) C  11                  0.00037     2.05725   
   154. RY*(   7) C  11                  0.00027     1.71962   
   155. RY*(   8) C  11                  0.00013     1.27866   
   156. RY*(   9) C  11                  0.00001     1.92477   
   157. RY*(   1)Cl  12                  0.00141     0.62770   
   158. RY*(   2)Cl  12                  0.00065     0.71939   
   159. RY*(   3)Cl  12                  0.00017     0.60434   
   160. RY*(   4)Cl  12                  0.00006     1.04609   
   161. RY*(   5)Cl  12                  0.00003     0.69300   
   162. RY*(   6)Cl  12                  0.00001     0.66845   
   163. RY*(   7)Cl  12                  0.00002     0.70790   
   164. RY*(   8)Cl  12                  0.00001     1.00124   
   165. RY*(   9)Cl  12                  0.00000     0.80307   
   166. RY*(   1) C  13                  0.00328     0.81634   
   167. RY*(   2) C  13                  0.00202     0.82771   
   168. RY*(   3) C  13                  0.00137     0.44102   
   169. RY*(   4) C  13                  0.00057     0.48655   
   170. RY*(   5) C  13                  0.00025     1.67706   
   171. RY*(   6) C  13                  0.00019     1.73677   
   172. RY*(   7) C  13                  0.00013     2.07804   
   173. RY*(   8) C  13                  0.00010     2.28654   
   174. RY*(   9) C  13                  0.00001     2.01215   
   175. RY*(   1) C  14                  0.00641     0.43039   
   176. RY*(   2) C  14                  0.00343     1.52473   
   177. RY*(   3) C  14                  0.00138     1.20702   
   178. RY*(   4) C  14                  0.00097     0.78089   
   179. RY*(   5) C  14                  0.00022     1.10102   
   180. RY*(   6) C  14                  0.00007     0.93760   
   181. RY*(   7) C  14                  0.00003     2.09579   
   182. RY*(   8) C  14                  0.00000     1.71293   
   183. RY*(   9) C  14                  0.00001     1.96023   
   184. RY*(   1) O  15                  0.00148     1.05995   
   185. RY*(   2) O  15                  0.00016     0.96027   
   186. RY*(   3) O  15                  0.00009     1.21631   
   187. RY*(   4) O  15                  0.00003     1.18045   
   188. RY*(   5) O  15                  0.00001     2.90233   
   189. RY*(   6) O  15                  0.00000     2.57354   
   190. RY*(   7) O  15                  0.00000     2.53054   
   191. RY*(   8) O  15                  0.00000     2.71992   
   192. RY*(   9) O  15                  0.00000     2.67724   
   193. RY*(   1) H  16                  0.00073     0.29758   
   194. RY*(   2) H  16                  0.00011     1.70178   
   195. RY*(   3) H  16                  0.00008     1.64971   
   196. RY*(   4) H  16                  0.00002     2.12761   
   197. RY*(   1) H  17                  0.00088     0.28223   
   198. RY*(   2) H  17                  0.00006     1.72934   
   199. RY*(   3) H  17                  0.00006     1.62949   
   200. RY*(   4) H  17                  0.00002     2.13124   
   201. RY*(   1) H  18                  0.00077     0.29543   
   202. RY*(   2) H  18                  0.00011     1.69721   
   203. RY*(   3) H  18                  0.00008     1.64387   
   204. RY*(   4) H  18                  0.00002     2.13461   
   205. RY*(   1) H  19                  0.00113     0.22536   
   206. RY*(   2) H  19                  0.00009     1.52106   
   207. RY*(   3) H  19                  0.00005     1.94262   
   208. RY*(   4) H  19                  0.00003     2.05077   
   209. RY*(   1) H  20                  0.00070     0.20857   
   210. RY*(   2) H  20                  0.00006     1.49900   
   211. RY*(   3) H  20                  0.00003     2.10049   
   212. RY*(   4) H  20                  0.00004     1.91197   
   213. RY*(   1) H  21                  0.00071     0.19923   
   214. RY*(   2) H  21                  0.00006     1.49397   
   215. RY*(   3) H  21                  0.00003     1.82040   
   216. RY*(   4) H  21                  0.00003     2.19991   
   217. RY*(   1) H  22                  0.00069     0.21200   
   218. RY*(   2) H  22                  0.00006     1.50155   
   219. RY*(   3) H  22                  0.00003     2.10949   
   220. RY*(   4) H  22                  0.00004     1.90974   
   221. RY*(   1) H  23                  0.00081     0.23081   
   222. RY*(   2) H  23                  0.00007     1.51362   
   223. RY*(   3) H  23                  0.00004     1.94810   
   224. RY*(   4) H  23                  0.00003     2.07404   
   225. RY*(   1) H  24                  0.00204     0.20825   
   226. RY*(   2) H  24                  0.00004     1.72833   
   227. RY*(   3) H  24                  0.00004     2.16992   
   228. RY*(   4) H  24                  0.00002     1.48094   
   229. BD*(   1) C   1 - C   2          0.00815     0.28299   
   230. BD*(   1) C   1 - H  16          0.00364     0.31389   
   231. BD*(   1) C   1 - H  17          0.00280     0.32297   
   232. BD*(   1) C   1 - H  18          0.00365     0.31239   
   233. BD*(   1) C   2 - N   3          0.00882     0.37213   
   234. BD*(   2) C   2 - N   3          0.16082    -0.16522  255(v),73(g),79(g),230(v)
                                                    232(v)
   235. BD*(   1) C   2 - C  13          0.02067     0.33627   
   236. BD*(   1) N   3 - N   4          0.01447     0.17224   
   237. BD*(   1) N   4 - C   5          0.02241     0.18707   
   238. BD*(   1) N   4 - C  11          0.03075     0.24649   
   239. BD*(   1) C   5 - C   6          0.01267     0.37274   
   240. BD*(   2) C   5 - C   6          0.20294    -0.16171  245(v),250(v),105(g),116(v)
                                                    141(v),236(v),98(g),238(v)
   241. BD*(   1) C   5 - C  10          0.01238     0.37222   
   242. BD*(   1) C   6 - C   7          0.00796     0.39856   
   243. BD*(   1) C   6 - H  19          0.00702     0.30250   
   244. BD*(   1) C   7 - C   8          0.00796     0.39767   
   245. BD*(   2) C   7 - C   8          0.15910    -0.14098  250(v),240(v),116(g),125(g)
                                                    124(g),115(g)
   246. BD*(   1) C   7 - H  20          0.00646     0.32129   
   247. BD*(   1) C   8 - C   9          0.00808     0.39744   
   248. BD*(   1) C   8 - H  21          0.00640     0.31740   
   249. BD*(   1) C   9 - C  10          0.00761     0.40523   
   250. BD*(   2) C   9 - C  10          0.14739    -0.13610  245(v),240(v),134(g),143(g)
                                                    125(v),141(g)
   251. BD*(   1) C   9 - H  22          0.00653     0.32444   
   252. BD*(   1) C  10 - H  23          0.00649     0.31147   
   253. BD*(   1) C  11 -Cl  12          0.01458    -0.01872   
   254. BD*(   1) C  11 - C  13          0.01542     0.36290   
   255. BD*(   2) C  11 - C  13          0.21172    -0.18206  234(v),258(v),169(g),150(g)
                                                    157(v),152(g)
   256. BD*(   1) C  13 - C  14          0.02785     0.30481   
   257. BD*(   1) C  14 - O  15          0.00180     0.44806   
   258. BD*(   2) C  14 - O  15          0.05917    -0.14129   
   259. BD*(   1) C  14 - H  24          0.02834     0.26203   
       -------------------------------
              Total Lewis   55.65434  ( 97.6392%)
        Valence non-Lewis    1.23406  (  2.1650%)
        Rydberg non-Lewis    0.11160  (  0.1958%)
       -------------------------------
            Total unit  1   57.00000  (100.0000%)
           Charge unit  1    0.00000


 ***************************************************
 *******         Beta  spin orbitals         *******
 ***************************************************


 NATURAL POPULATIONS:  Natural atomic orbital occupancies 
                                                          
   NAO  Atom  No  lang   Type(AO)    Occupancy      Energy
 ----------------------------------------------------------
     1    C    1  S      Cor( 1S)     0.99959     -10.21296
     2    C    1  S      Val( 2S)     0.55042      -0.38084
     3    C    1  S      Ryd( 3S)     0.00038       0.76031
     4    C    1  px     Val( 2p)     0.58731      -0.21871
     5    C    1  px     Ryd( 3p)     0.00129       0.41037
     6    C    1  py     Val( 2p)     0.57760      -0.21911
     7    C    1  py     Ryd( 3p)     0.00147       0.42664
     8    C    1  pz     Val( 2p)     0.61281      -0.22573
     9    C    1  pz     Ryd( 3p)     0.00042       0.44167
    10    C    1  dxy    Ryd( 3d)     0.00040       2.21815
    11    C    1  dxz    Ryd( 3d)     0.00026       2.29652
    12    C    1  dyz    Ryd( 3d)     0.00010       1.91348
    13    C    1  dx2y2  Ryd( 3d)     0.00010       2.09965
    14    C    1  dz2    Ryd( 3d)     0.00024       2.16063

    15    C    2  S      Cor( 1S)     0.99952     -10.28596
    16    C    2  S      Val( 2S)     0.41898      -0.29138
    17    C    2  S      Ryd( 3S)     0.00171       0.32645
    18    C    2  px     Val( 2p)     0.45851      -0.19727
    19    C    2  px     Ryd( 3p)     0.00478       0.62595
    20    C    2  py     Val( 2p)     0.52269      -0.22468
    21    C    2  py     Ryd( 3p)     0.00349       0.70517
    22    C    2  pz     Val( 2p)     0.34774      -0.26428
    23    C    2  pz     Ryd( 3p)     0.00066       0.43735
    24    C    2  dxy    Ryd( 3d)     0.00081       2.16225
    25    C    2  dxz    Ryd( 3d)     0.00101       1.75135
    26    C    2  dyz    Ryd( 3d)     0.00034       1.74923
    27    C    2  dx2y2  Ryd( 3d)     0.00089       2.26911
    28    C    2  dz2    Ryd( 3d)     0.00033       1.98544

    29    N    3  S      Cor( 1S)     0.99965     -14.34925
    30    N    3  S      Val( 2S)     0.70617      -0.68628
    31    N    3  S      Ryd( 3S)     0.00125       0.95932
    32    N    3  px     Val( 2p)     0.64043      -0.36499
    33    N    3  px     Ryd( 3p)     0.00244       0.91582
    34    N    3  py     Val( 2p)     0.65505      -0.35069
    35    N    3  py     Ryd( 3p)     0.00202       0.79195
    36    N    3  pz     Val( 2p)     0.65225      -0.37053
    37    N    3  pz     Ryd( 3p)     0.00075       0.69820
    38    N    3  dxy    Ryd( 3d)     0.00092       2.51669
    39    N    3  dxz    Ryd( 3d)     0.00045       2.17603
    40    N    3  dyz    Ryd( 3d)     0.00088       2.14323
    41    N    3  dx2y2  Ryd( 3d)     0.00083       2.65702
    42    N    3  dz2    Ryd( 3d)     0.00045       2.46890

    43    N    4  S      Cor( 1S)     0.99946     -14.46368
    44    N    4  S      Val( 2S)     0.57115      -0.67703
    45    N    4  S      Ryd( 3S)     0.00095       0.89759
    46    N    4  px     Val( 2p)     0.66629      -0.48960
    47    N    4  px     Ryd( 3p)     0.00113       1.20244
    48    N    4  py     Val( 2p)     0.61019      -0.45993
    49    N    4  py     Ryd( 3p)     0.00219       1.03697
    50    N    4  pz     Val( 2p)     0.61009      -0.44720
    51    N    4  pz     Ryd( 3p)     0.00123       0.73030
    52    N    4  dxy    Ryd( 3d)     0.00074       2.62617
    53    N    4  dxz    Ryd( 3d)     0.00041       2.12726
    54    N    4  dyz    Ryd( 3d)     0.00064       2.08471
    55    N    4  dx2y2  Ryd( 3d)     0.00080       2.51890
    56    N    4  dz2    Ryd( 3d)     0.00038       2.40418

    57    C    5  S      Cor( 1S)     0.99940     -10.30726
    58    C    5  S      Val( 2S)     0.41145      -0.29948
    59    C    5  S      Ryd( 3S)     0.00109       0.39219
    60    C    5  px     Val( 2p)     0.42190      -0.21639
    61    C    5  px     Ryd( 3p)     0.00235       0.77439
    62    C    5  py     Val( 2p)     0.53223      -0.27897
    63    C    5  py     Ryd( 3p)     0.00354       0.66585
    64    C    5  pz     Val( 2p)     0.45641      -0.28449
    65    C    5  pz     Ryd( 3p)     0.00127       0.51171
    66    C    5  dxy    Ryd( 3d)     0.00031       2.13616
    67    C    5  dxz    Ryd( 3d)     0.00040       1.88529
    68    C    5  dyz    Ryd( 3d)     0.00033       2.02989
    69    C    5  dx2y2  Ryd( 3d)     0.00078       2.07334
    70    C    5  dz2    Ryd( 3d)     0.00044       1.82538

    71    C    6  S      Cor( 1S)     0.99945     -10.24921
    72    C    6  S      Val( 2S)     0.47432      -0.32348
    73    C    6  S      Ryd( 3S)     0.00094       0.39798
    74    C    6  px     Val( 2p)     0.55731      -0.23597
    75    C    6  px     Ryd( 3p)     0.00210       0.60339
    76    C    6  py     Val( 2p)     0.52806      -0.25134
    77    C    6  py     Ryd( 3p)     0.00192       0.62446
    78    C    6  pz     Val( 2p)     0.49679      -0.26697
    79    C    6  pz     Ryd( 3p)     0.00127       0.53160
    80    C    6  dxy    Ryd( 3d)     0.00035       2.12310
    81    C    6  dxz    Ryd( 3d)     0.00034       1.93532
    82    C    6  dyz    Ryd( 3d)     0.00026       2.06815
    83    C    6  dx2y2  Ryd( 3d)     0.00025       2.14950
    84    C    6  dz2    Ryd( 3d)     0.00020       1.86516

    85    C    7  S      Cor( 1S)     0.99948     -10.24315
    86    C    7  S      Val( 2S)     0.48079      -0.32298
    87    C    7  S      Ryd( 3S)     0.00057       0.41111
    88    C    7  px     Val( 2p)     0.54619      -0.21547
    89    C    7  px     Ryd( 3p)     0.00232       0.57640
    90    C    7  py     Val( 2p)     0.54991      -0.24440
    91    C    7  py     Ryd( 3p)     0.00206       0.65166
    92    C    7  pz     Val( 2p)     0.51119      -0.26094
    93    C    7  pz     Ryd( 3p)     0.00124       0.51436
    94    C    7  dxy    Ryd( 3d)     0.00032       2.13791
    95    C    7  dxz    Ryd( 3d)     0.00027       1.93966
    96    C    7  dyz    Ryd( 3d)     0.00025       2.05737
    97    C    7  dx2y2  Ryd( 3d)     0.00033       2.14166
    98    C    7  dz2    Ryd( 3d)     0.00020       1.86726

    99    C    8  S      Cor( 1S)     0.99947     -10.24985
   100    C    8  S      Val( 2S)     0.48127      -0.32229
   101    C    8  S      Ryd( 3S)     0.00063       0.41382
   102    C    8  px     Val( 2p)     0.60225      -0.23086
   103    C    8  px     Ryd( 3p)     0.00304       0.86099
   104    C    8  py     Val( 2p)     0.46638      -0.22123
   105    C    8  py     Ryd( 3p)     0.00135       0.45532
   106    C    8  pz     Val( 2p)     0.38194      -0.23831
   107    C    8  pz     Ryd( 3p)     0.00068       0.42560
   108    C    8  dxy    Ryd( 3d)     0.00034       2.08804
   109    C    8  dxz    Ryd( 3d)     0.00027       1.89532
   110    C    8  dyz    Ryd( 3d)     0.00029       2.07590
   111    C    8  dx2y2  Ryd( 3d)     0.00037       2.19003
   112    C    8  dz2    Ryd( 3d)     0.00029       1.88401

   113    C    9  S      Cor( 1S)     0.99948     -10.24064
   114    C    9  S      Val( 2S)     0.48158      -0.32145
   115    C    9  S      Ryd( 3S)     0.00056       0.41732
   116    C    9  px     Val( 2p)     0.54614      -0.21343
   117    C    9  px     Ryd( 3p)     0.00231       0.57358
   118    C    9  py     Val( 2p)     0.55610      -0.24246
   119    C    9  py     Ryd( 3p)     0.00209       0.65805
   120    C    9  pz     Val( 2p)     0.52110      -0.26171
   121    C    9  pz     Ryd( 3p)     0.00120       0.51844
   122    C    9  dxy    Ryd( 3d)     0.00032       2.14723
   123    C    9  dxz    Ryd( 3d)     0.00026       1.93089
   124    C    9  dyz    Ryd( 3d)     0.00024       2.05290
   125    C    9  dx2y2  Ryd( 3d)     0.00033       2.15055
   126    C    9  dz2    Ryd( 3d)     0.00021       1.87161

   127    C   10  S      Cor( 1S)     0.99945     -10.24676
   128    C   10  S      Val( 2S)     0.47585      -0.32031
   129    C   10  S      Ryd( 3S)     0.00080       0.40823
   130    C   10  px     Val( 2p)     0.55725      -0.22842
   131    C   10  px     Ryd( 3p)     0.00221       0.65623
   132    C   10  py     Val( 2p)     0.52049      -0.24383
   133    C   10  py     Ryd( 3p)     0.00191       0.63767
   134    C   10  pz     Val( 2p)     0.47634      -0.26203
   135    C   10  pz     Ryd( 3p)     0.00114       0.50558
   136    C   10  dxy    Ryd( 3d)     0.00036       2.15189
   137    C   10  dxz    Ryd( 3d)     0.00033       1.92734
   138    C   10  dyz    Ryd( 3d)     0.00026       2.04311
   139    C   10  dx2y2  Ryd( 3d)     0.00026       2.15854
   140    C   10  dz2    Ryd( 3d)     0.00019       1.87408

   141    C   11  S      Cor( 1S)     0.99934     -10.35441
   142    C   11  S      Val( 2S)     0.43084      -0.37858
   143    C   11  S      Ryd( 3S)     0.00166       0.27704
   144    C   11  px     Val( 2p)     0.48914      -0.27255
   145    C   11  px     Ryd( 3p)     0.00457       0.51340
   146    C   11  py     Val( 2p)     0.44556      -0.32741
   147    C   11  py     Ryd( 3p)     0.00449       0.60165
   148    C   11  pz     Val( 2p)     0.53954      -0.35068
   149    C   11  pz     Ryd( 3p)     0.00148       0.37464
   150    C   11  dxy    Ryd( 3d)     0.00120       2.13843
   151    C   11  dxz    Ryd( 3d)     0.00046       1.69307
   152    C   11  dyz    Ryd( 3d)     0.00084       1.66641
   153    C   11  dx2y2  Ryd( 3d)     0.00098       2.05087
   154    C   11  dz2    Ryd( 3d)     0.00047       1.90153

   155   Cl   12  S      Cor( 1S)     1.00000    -100.76820
   156   Cl   12  S      Cor( 2S)     0.99984     -10.25204
   157   Cl   12  S      Val( 3S)     0.90964      -1.16707
   158   Cl   12  S      Ryd( 4S)     0.00094       0.57047
   159   Cl   12  px     Cor( 2p)     0.99999      -7.40483
   160   Cl   12  px     Val( 3p)     0.95159      -0.48990
   161   Cl   12  px     Ryd( 4p)     0.00041       0.80828
   162   Cl   12  py     Cor( 2p)     0.99995      -7.41300
   163   Cl   12  py     Val( 3p)     0.64118      -0.45439
   164   Cl   12  py     Ryd( 4p)     0.00078       0.81165
   165   Cl   12  pz     Cor( 2p)     0.99999      -7.40507
   166   Cl   12  pz     Val( 3p)     0.93404      -0.48932
   167   Cl   12  pz     Ryd( 4p)     0.00052       0.77237
   168   Cl   12  dxy    Ryd( 3d)     0.00111       0.92559
   169   Cl   12  dxz    Ryd( 3d)     0.00017       0.62488
   170   Cl   12  dyz    Ryd( 3d)     0.00175       0.71130
   171   Cl   12  dx2y2  Ryd( 3d)     0.00201       0.94455
   172   Cl   12  dz2    Ryd( 3d)     0.00082       0.72091

   173    C   13  S      Cor( 1S)     0.99932     -10.24850
   174    C   13  S      Val( 2S)     0.45120      -0.31095
   175    C   13  S      Ryd( 3S)     0.00156       0.38334
   176    C   13  px     Val( 2p)     0.55437      -0.27402
   177    C   13  px     Ryd( 3p)     0.00326       0.82599
   178    C   13  py     Val( 2p)     0.54253      -0.25271
   179    C   13  py     Ryd( 3p)     0.00250       0.77378
   180    C   13  pz     Val( 2p)     0.47166      -0.28102
   181    C   13  pz     Ryd( 3p)     0.00049       0.47224
   182    C   13  dxy    Ryd( 3d)     0.00038       2.21603
   183    C   13  dxz    Ryd( 3d)     0.00036       1.74367
   184    C   13  dyz    Ryd( 3d)     0.00016       1.73323
   185    C   13  dx2y2  Ryd( 3d)     0.00034       2.26669
   186    C   13  dz2    Ryd( 3d)     0.00025       2.01224

   187    C   14  S      Cor( 1S)     0.99964     -10.32239
   188    C   14  S      Val( 2S)     0.45132      -0.32872
   189    C   14  S      Ryd( 3S)     0.00359       0.36971
   190    C   14  px     Val( 2p)     0.41595      -0.15723
   191    C   14  px     Ryd( 3p)     0.00703       0.37842
   192    C   14  py     Val( 2p)     0.54130      -0.21517
   193    C   14  py     Ryd( 3p)     0.00220       0.65268
   194    C   14  pz     Val( 2p)     0.39183      -0.28049
   195    C   14  pz     Ryd( 3p)     0.00071       0.35411
   196    C   14  dxy    Ryd( 3d)     0.00125       2.21703
   197    C   14  dxz    Ryd( 3d)     0.00097       1.78438
   198    C   14  dyz    Ryd( 3d)     0.00041       1.72943
   199    C   14  dx2y2  Ryd( 3d)     0.00165       2.32670
   200    C   14  dz2    Ryd( 3d)     0.00030       1.98017

   201    O   15  S      Cor( 1S)     0.99988     -19.05053
   202    O   15  S      Val( 2S)     0.85108      -1.01560
   203    O   15  S      Ryd( 3S)     0.00093       1.25331
   204    O   15  px     Val( 2p)     0.81246      -0.44957
   205    O   15  px     Ryd( 3p)     0.00065       0.91105
   206    O   15  py     Val( 2p)     0.86632      -0.42049
   207    O   15  py     Ryd( 3p)     0.00141       1.02734
   208    O   15  pz     Val( 2p)     0.60936      -0.38797
   209    O   15  pz     Ryd( 3p)     0.00014       0.89122
   210    O   15  dxy    Ryd( 3d)     0.00066       2.99072
   211    O   15  dxz    Ryd( 3d)     0.00079       2.66043
   212    O   15  dyz    Ryd( 3d)     0.00018       2.54304
   213    O   15  dx2y2  Ryd( 3d)     0.00073       2.89444
   214    O   15  dz2    Ryd( 3d)     0.00018       2.71877

   215    H   16  S      Val( 1S)     0.35728      -0.04870
   216    H   16  S      Ryd( 2S)     0.00054       0.24345
   217    H   16  px     Ryd( 2p)     0.00021       1.88381
   218    H   16  py     Ryd( 2p)     0.00008       1.62705
   219    H   16  pz     Ryd( 2p)     0.00027       2.03713

   220    H   17  S      Val( 1S)     0.36953      -0.04604
   221    H   17  S      Ryd( 2S)     0.00086       0.24023
   222    H   17  px     Ryd( 2p)     0.00012       1.78411
   223    H   17  py     Ryd( 2p)     0.00030       2.12083
   224    H   17  pz     Ryd( 2p)     0.00006       1.63562

   225    H   18  S      Val( 1S)     0.35361      -0.04905
   226    H   18  S      Ryd( 2S)     0.00072       0.24517
   227    H   18  px     Ryd( 2p)     0.00021       1.88831
   228    H   18  py     Ryd( 2p)     0.00008       1.61928
   229    H   18  pz     Ryd( 2p)     0.00026       2.03813

   230    H   19  S      Val( 1S)     0.37027      -0.07992
   231    H   19  S      Ryd( 2S)     0.00116       0.19490
   232    H   19  px     Ryd( 2p)     0.00014       1.93536
   233    H   19  py     Ryd( 2p)     0.00025       1.90669
   234    H   19  pz     Ryd( 2p)     0.00017       1.71226

   235    H   20  S      Val( 1S)     0.36873      -0.06012
   236    H   20  S      Ryd( 2S)     0.00069       0.18643
   237    H   20  px     Ryd( 2p)     0.00014       1.91913
   238    H   20  py     Ryd( 2p)     0.00025       1.92592
   239    H   20  pz     Ryd( 2p)     0.00014       1.69823

   240    H   21  S      Val( 1S)     0.37372      -0.06545
   241    H   21  S      Ryd( 2S)     0.00072       0.18480
   242    H   21  px     Ryd( 2p)     0.00045       2.22358
   243    H   21  py     Ryd( 2p)     0.00004       1.72014
   244    H   21  pz     Ryd( 2p)     0.00004       1.59493

   245    H   22  S      Val( 1S)     0.36795      -0.05657
   246    H   22  S      Ryd( 2S)     0.00069       0.18907
   247    H   22  px     Ryd( 2p)     0.00013       1.91768
   248    H   22  py     Ryd( 2p)     0.00025       1.93529
   249    H   22  pz     Ryd( 2p)     0.00015       1.70036

   250    H   23  S      Val( 1S)     0.36503      -0.06604
   251    H   23  S      Ryd( 2S)     0.00082       0.20359
   252    H   23  px     Ryd( 2p)     0.00015       1.95289
   253    H   23  py     Ryd( 2p)     0.00027       1.93539
   254    H   23  pz     Ryd( 2p)     0.00013       1.68422

   255    H   24  S      Val( 1S)     0.40336      -0.11343
   256    H   24  S      Ryd( 2S)     0.00204       0.21660
   257    H   24  px     Ryd( 2p)     0.00004       1.73077
   258    H   24  py     Ryd( 2p)     0.00049       2.16746
   259    H   24  pz     Ryd( 2p)     0.00003       1.49164


 Summary of Natural Population Analysis:                  
                                                          
                                       Natural Population 
                Natural  -----------------------------------------------
    Atom  No    Charge         Core      Valence    Rydberg      Total
 -----------------------------------------------------------------------
      C    1   -0.33240      0.99959     2.32815    0.00466     3.33240
      C    2    0.23855      0.99952     1.74792    0.01402     2.76145
      N    3   -0.16354      0.99965     2.65390    0.00998     3.66354
      N    4    0.03437      0.99946     2.45772    0.00846     3.46563
      C    5    0.16813      0.99940     1.82199    0.01049     2.83187
      C    6   -0.06356      0.99945     2.05648    0.00763     3.06356
      C    7   -0.09510      0.99948     2.08808    0.00755     3.09510
      C    8    0.06144      0.99947     1.93184    0.00725     2.93856
      C    9   -0.11190      0.99948     2.10492    0.00750     3.11190
      C   10   -0.03685      0.99945     2.02994    0.00746     3.03685
      C   11    0.07942      0.99934     1.90509    0.01615     2.92058
     Cl   12    0.05527      4.99977     3.43646    0.00850     8.44473
      C   13   -0.02837      0.99932     2.01976    0.00929     3.02837
      C   14    0.18186      0.99964     1.80040    0.01810     2.81814
      O   15   -0.14477      0.99988     3.13922    0.00568     4.14477
      H   16    0.14162      0.00000     0.35728    0.00110     0.35838
      H   17    0.12913      0.00000     0.36953    0.00134     0.37087
      H   18    0.14512      0.00000     0.35361    0.00127     0.35488
      H   19    0.12802      0.00000     0.37027    0.00172     0.37198
      H   20    0.13005      0.00000     0.36873    0.00122     0.36995
      H   21    0.12503      0.00000     0.37372    0.00125     0.37497
      H   22    0.13084      0.00000     0.36795    0.00121     0.36916
      H   23    0.13361      0.00000     0.36503    0.00136     0.36639
      H   24    0.09405      0.00000     0.40336    0.00260     0.40595
 =======================================================================
   * Total *    1.00000     18.99290    36.85131    0.15579    56.00000

                                 Natural Population      
 --------------------------------------------------------
   Core                      18.99290 ( 99.9626% of  19)
   Valence                   36.85131 ( 99.5981% of  37)
   Natural Minimal Basis     55.84421 ( 99.7218% of  56)
   Natural Rydberg Basis      0.15579 (  0.2782% of  56)
 --------------------------------------------------------

    Atom  No          Natural Electron Configuration
 ----------------------------------------------------------------------------
      C    1      [core]2S( 0.55)2p( 1.78)
      C    2      [core]2S( 0.42)2p( 1.33)3p( 0.01)
      N    3      [core]2S( 0.71)2p( 1.95)3p( 0.01)
      N    4      [core]2S( 0.57)2p( 1.89)
      C    5      [core]2S( 0.41)2p( 1.41)3p( 0.01)
      C    6      [core]2S( 0.47)2p( 1.58)3p( 0.01)
      C    7      [core]2S( 0.48)2p( 1.61)3p( 0.01)
      C    8      [core]2S( 0.48)2p( 1.45)3p( 0.01)
      C    9      [core]2S( 0.48)2p( 1.62)3p( 0.01)
      C   10      [core]2S( 0.48)2p( 1.55)3p( 0.01)
      C   11      [core]2S( 0.43)2p( 1.47)3p( 0.01)
     Cl   12      [core]3S( 0.91)3p( 2.53)3d( 0.01)
      C   13      [core]2S( 0.45)2p( 1.57)3p( 0.01)
      C   14      [core]2S( 0.45)2p( 1.35)3p( 0.01)
      O   15      [core]2S( 0.85)2p( 2.29)
      H   16            1S( 0.36)
      H   17            1S( 0.37)
      H   18            1S( 0.35)
      H   19            1S( 0.37)
      H   20            1S( 0.37)
      H   21            1S( 0.37)
      H   22            1S( 0.37)
      H   23            1S( 0.37)
      H   24            1S( 0.40)


 NATURAL BOND ORBITAL ANALYSIS, beta spin orbitals:

                       Occupancies       Lewis Structure    Low   High
           Occ.    -------------------  -----------------   occ   occ
  Cycle   Thresh.   Lewis   Non-Lewis     CR  BD  3C  LP    (L)   (NL)   Dev
 =============================================================================
   1(1)    0.90    52.89894   3.10106     19  27   0  10     7      0    0.03
   2(2)    0.90    52.89894   3.10106     19  27   0  10     7      0    0.03
   3(1)    0.80    54.19190   1.80810     19  30   0   7     1      0    0.03
   4(2)    0.80    54.19190   1.80810     19  30   0   7     1      0    0.03
   5(1)    0.70    54.06715   1.93285     19  30   0   7     1      0    0.02
   6(2)    0.70    54.58914   1.41086     19  31   0   6     0      0    0.03
 -----------------------------------------------------------------------------

 Structure accepted: No low occupancy Lewis orbitals

 --------------------------------------------------------
   Core                     18.99291 ( 99.963% of  19)
   Valence Lewis            35.59623 ( 96.206% of  37)
  ==================       ============================
   Total Lewis              54.58914 ( 97.481% of  56)
  -----------------------------------------------------
   Valence non-Lewis         1.30330 (  2.327% of  56)
   Rydberg non-Lewis         0.10756 (  0.192% of  56)
  ==================       ============================
   Total non-Lewis           1.41086 (  2.519% of  56)
 --------------------------------------------------------


       (Occupancy)   Bond orbital/ Coefficients/ Hybrids
 ---------------------------------------------------------------------------------
     1. (0.98939) BD ( 1) C   1 - C   2  
                ( 47.66%)   0.6904* C   1 s( 28.57%)p 2.50( 71.37%)d 0.00(  0.06%)
                                            0.0005  0.5343  0.0138 -0.5660 -0.0144
                                            0.6233  0.0067 -0.0680 -0.0005 -0.0207
                                            0.0022 -0.0024 -0.0022 -0.0113
                ( 52.34%)   0.7235* C   2 s( 36.45%)p 1.74( 63.52%)d 0.00(  0.03%)
                                           -0.0003  0.6038 -0.0035  0.5350 -0.0285
                                           -0.5859  0.0042  0.0696 -0.0002 -0.0130
                                            0.0017 -0.0021 -0.0024 -0.0102
     2. (0.97184) BD ( 1) C   1 - H  16  
                ( 63.38%)   0.7961* C   1 s( 23.47%)p 3.26( 76.49%)d 0.00(  0.04%)
                                           -0.0001  0.4845 -0.0044  0.5106  0.0051
                                            0.1253 -0.0162  0.6988 -0.0042  0.0048
                                            0.0125  0.0097  0.0039  0.0083
                ( 36.62%)   0.6052* H  16 s( 99.91%)p 0.00(  0.09%)
                                            0.9995 -0.0023 -0.0193 -0.0004 -0.0240
     3. (0.99118) BD ( 1) C   1 - H  17  
                ( 62.86%)   0.7928* C   1 s( 24.48%)p 3.08( 75.49%)d 0.00(  0.03%)
                                            0.0001 -0.4947  0.0017  0.3923 -0.0168
                                            0.7707 -0.0002 -0.0818 -0.0007 -0.0149
                                            0.0018  0.0020  0.0060  0.0088
                ( 37.14%)   0.6094* H  17 s( 99.91%)p 0.00(  0.09%)
                                           -0.9996  0.0015 -0.0125 -0.0269  0.0033
     4. (0.96410) BD ( 1) C   1 - H  18  
                ( 63.47%)   0.7967* C   1 s( 23.49%)p 3.26( 76.48%)d 0.00(  0.04%)
                                           -0.0001  0.4846 -0.0053  0.5137  0.0055
                                           -0.0253 -0.0164 -0.7070  0.0076  0.0023
                                           -0.0132 -0.0052  0.0054  0.0110
                ( 36.53%)   0.6044* H  18 s( 99.90%)p 0.00(  0.10%)
                                            0.9995 -0.0019 -0.0197  0.0050  0.0233
     5. (0.99138) BD ( 1) C   2 - N   3  
                ( 39.61%)   0.6293* C   2 s( 28.79%)p 2.47( 71.06%)d 0.01(  0.15%)
                                            0.0000  0.5362  0.0207 -0.8150 -0.0279
                                           -0.1980 -0.0517 -0.0610  0.0069  0.0077
                                            0.0027 -0.0009  0.0312 -0.0212
                ( 60.39%)   0.7771* N   3 s( 40.12%)p 1.49( 59.80%)d 0.00(  0.09%)
                                            0.0001  0.6332  0.0169  0.7643 -0.0072
                                            0.0576  0.0227 -0.0995 -0.0011  0.0189
                                           -0.0056 -0.0031  0.0176 -0.0125
     6. (0.87907) BD ( 2) C   2 - N   3  
                ( 29.91%)   0.5469* C   2 s(  0.16%)p99.99( 99.54%)d 1.83(  0.30%)
                                            0.0000  0.0400  0.0036 -0.0706 -0.0052
                                            0.0946 -0.0021  0.9907 -0.0038 -0.0059
                                           -0.0540 -0.0027  0.0019 -0.0000
                ( 70.09%)   0.8372* N   3 s(  0.37%)p99.99( 99.46%)d 0.47(  0.17%)
                                            0.0005  0.0605  0.0010  0.0672  0.0037
                                            0.1453  0.0015  0.9844 -0.0021  0.0043
                                            0.0232  0.0326 -0.0038 -0.0091
     7. (0.98052) BD ( 1) C   2 - C  13  
                ( 48.41%)   0.6958* C   2 s( 34.40%)p 1.90( 65.53%)d 0.00(  0.06%)
                                            0.0002  0.5865 -0.0081  0.2028  0.0260
                                            0.7786 -0.0196 -0.0834  0.0027  0.0047
                                            0.0007 -0.0035 -0.0196 -0.0142
                ( 51.59%)   0.7183* C  13 s( 32.49%)p 2.08( 67.45%)d 0.00(  0.05%)
                                           -0.0003  0.5700 -0.0026 -0.0435  0.0211
                                           -0.8119  0.0060  0.1138 -0.0014  0.0096
                                           -0.0017 -0.0059 -0.0134 -0.0144
     8. (0.98794) BD ( 1) N   3 - N   4  
                ( 43.72%)   0.6612* N   3 s( 21.81%)p 3.58( 78.01%)d 0.01(  0.17%)
                                            0.0001  0.4661  0.0296 -0.4555  0.0395
                                            0.7478 -0.0163 -0.1080  0.0007 -0.0191
                                            0.0027 -0.0090 -0.0297 -0.0200
                ( 56.28%)   0.7502* N   4 s( 27.59%)p 2.62( 72.32%)d 0.00(  0.08%)
                                            0.0002  0.5252  0.0058  0.3680  0.0156
                                           -0.7659  0.0289  0.0051 -0.0088 -0.0198
                                            0.0012 -0.0029 -0.0105 -0.0181
     9. (0.99116) BD ( 1) N   4 - C   5  
                ( 64.42%)   0.8026* N   4 s( 36.10%)p 1.77( 63.87%)d 0.00(  0.03%)
                                           -0.0001 -0.6009 -0.0005  0.7983  0.0211
                                           -0.0285 -0.0087  0.0042  0.0023  0.0011
                                           -0.0008  0.0012 -0.0134  0.0107
                ( 35.58%)   0.5965* C   5 s( 25.63%)p 2.89( 74.21%)d 0.01(  0.16%)
                                           -0.0000 -0.5062 -0.0111 -0.8610 -0.0114
                                            0.0134  0.0065 -0.0197 -0.0036  0.0014
                                           -0.0015 -0.0019 -0.0340  0.0199
    10. (0.80725) BD ( 2) N   4 - C   5  
                ( 65.92%)   0.8119* N   4 s(  0.00%)p 1.00( 99.99%)d 0.00(  0.01%)
                                           -0.0002 -0.0029  0.0033 -0.0073 -0.0014
                                            0.0010 -0.0033  0.9999 -0.0106  0.0053
                                           -0.0045  0.0015  0.0008 -0.0014
                ( 34.08%)   0.5838* C   5 s(  0.01%)p99.99( 99.92%)d 6.27(  0.07%)
                                            0.0000 -0.0046  0.0091 -0.0248  0.0054
                                           -0.4087  0.0037  0.9116  0.0241  0.0027
                                            0.0255 -0.0006 -0.0004  0.0006
    11. (0.99187) BD ( 1) N   4 - C  11  
                ( 63.48%)   0.7968* N   4 s( 36.21%)p 1.76( 63.75%)d 0.00(  0.04%)
                                            0.0001  0.6018  0.0018  0.4755  0.0126
                                            0.6412 -0.0032  0.0045  0.0027  0.0158
                                           -0.0011 -0.0024 -0.0031 -0.0122
                ( 36.52%)   0.6043* C  11 s( 30.28%)p 2.30( 69.56%)d 0.01(  0.16%)
                                           -0.0000  0.5502  0.0110 -0.6344 -0.0348
                                           -0.5292 -0.0049  0.1089  0.0017  0.0322
                                           -0.0069 -0.0066  0.0002 -0.0209
    12. (0.98438) BD ( 1) C   5 - C   6  
                ( 51.61%)   0.7184* C   5 s( 37.38%)p 1.67( 62.57%)d 0.00(  0.04%)
                                           -0.0001  0.6114 -0.0022 -0.3560  0.0176
                                            0.6468 -0.0005  0.2834  0.0067 -0.0108
                                           -0.0067  0.0144 -0.0059 -0.0055
                ( 48.39%)   0.6957* C   6 s( 33.99%)p 1.94( 65.95%)d 0.00(  0.06%)
                                            0.0001  0.5830  0.0094  0.4371  0.0224
                                           -0.5437  0.0057 -0.4151  0.0056 -0.0129
                                           -0.0108  0.0168 -0.0029 -0.0031
    13. (0.98331) BD ( 1) C   5 - C  10  
                ( 51.84%)   0.7200* C   5 s( 36.83%)p 1.71( 63.13%)d 0.00(  0.04%)
                                           -0.0002  0.6068  0.0019 -0.3602  0.0224
                                           -0.6433 -0.0016 -0.2954 -0.0056  0.0103
                                            0.0069  0.0149 -0.0057 -0.0047
                ( 48.16%)   0.6940* C  10 s( 33.77%)p 1.96( 66.17%)d 0.00(  0.06%)
                                            0.0001  0.5811  0.0107  0.4189  0.0232
                                            0.5582 -0.0073  0.4172 -0.0036  0.0126
                                            0.0103  0.0174 -0.0041 -0.0033
    14. (0.98718) BD ( 1) C   6 - C   7  
                ( 50.79%)   0.7127* C   6 s( 36.23%)p 1.76( 63.73%)d 0.00(  0.04%)
                                            0.0001 -0.6018 -0.0113  0.7969  0.0068
                                           -0.0187 -0.0326  0.0181 -0.0215 -0.0028
                                           -0.0036 -0.0021 -0.0170  0.0107
                ( 49.21%)   0.7015* C   7 s( 35.17%)p 1.84( 64.78%)d 0.00(  0.05%)
                                           -0.0001 -0.5930 -0.0084 -0.8033 -0.0077
                                           -0.0140 -0.0321 -0.0278 -0.0234  0.0031
                                            0.0006 -0.0013 -0.0183  0.0111
    15. (0.83864) BD ( 2) C   6 - C   7  
                ( 48.23%)   0.6945* C   6 s(  0.05%)p99.99( 99.89%)d 1.34(  0.06%)
                                            0.0001 -0.0212 -0.0022  0.0162 -0.0043
                                            0.6001 -0.0047 -0.7991  0.0056 -0.0117
                                            0.0168  0.0033  0.0059  0.0119
                ( 51.77%)   0.7195* C   7 s(  0.00%)p 1.00( 99.94%)d 0.00(  0.06%)
                                            0.0000  0.0005 -0.0014  0.0179 -0.0005
                                            0.5769 -0.0050 -0.8162  0.0077  0.0114
                                           -0.0163  0.0056  0.0070  0.0106
    16. (0.98846) BD ( 1) C   6 - H  19  
                ( 62.95%)   0.7934* C   6 s( 29.65%)p 2.37( 70.32%)d 0.00(  0.03%)
                                           -0.0003  0.5443 -0.0153  0.4150 -0.0178
                                            0.5853  0.0001  0.4337  0.0027  0.0100
                                            0.0074  0.0112 -0.0014 -0.0033
                ( 37.05%)   0.6086* H  19 s( 99.90%)p 0.00(  0.10%)
                                            0.9995 -0.0022 -0.0143 -0.0229 -0.0171
    17. (0.98994) BD ( 1) C   7 - C   8  
                ( 50.36%)   0.7097* C   7 s( 35.35%)p 1.83( 64.60%)d 0.00(  0.05%)
                                            0.0000  0.5945  0.0088 -0.4154 -0.0405
                                           -0.5567  0.0093 -0.4022  0.0053  0.0118
                                            0.0083  0.0158 -0.0060 -0.0029
                ( 49.64%)   0.7045* C   8 s( 35.24%)p 1.84( 64.70%)d 0.00(  0.05%)
                                            0.0000  0.5935  0.0104  0.3764 -0.0294
                                            0.5889  0.0230  0.3961  0.0146  0.0142
                                            0.0098  0.0147 -0.0021 -0.0055
    18. (0.98875) BD ( 1) C   7 - H  20  
                ( 63.08%)   0.7942* C   7 s( 29.38%)p 2.40( 70.59%)d 0.00(  0.03%)
                                           -0.0003  0.5418 -0.0139 -0.4241  0.0049
                                            0.5964 -0.0077  0.4126 -0.0057 -0.0095
                                           -0.0067  0.0104 -0.0032 -0.0033
                ( 36.92%)   0.6076* H  20 s( 99.90%)p 0.00(  0.10%)
                                            0.9995 -0.0023  0.0163 -0.0230 -0.0153
    19. (0.98990) BD ( 1) C   8 - C   9  
                ( 49.70%)   0.7050* C   8 s( 35.28%)p 1.83( 64.67%)d 0.00(  0.05%)
                                            0.0000  0.5939  0.0097  0.3882 -0.0293
                                           -0.5948 -0.0225 -0.3749 -0.0158 -0.0148
                                           -0.0090  0.0138 -0.0018 -0.0063
                ( 50.30%)   0.7092* C   9 s( 35.26%)p 1.83( 64.69%)d 0.00(  0.05%)
                                            0.0000  0.5937  0.0087 -0.4278 -0.0403
                                            0.5685 -0.0090  0.3727 -0.0071 -0.0124
                                           -0.0080  0.0150 -0.0063 -0.0038
    20. (0.98962) BD ( 1) C   8 - H  21  
                ( 62.61%)   0.7913* C   8 s( 29.38%)p 2.40( 70.59%)d 0.00(  0.03%)
                                            0.0003 -0.5419  0.0121  0.8398 -0.0112
                                           -0.0064  0.0003  0.0225 -0.0001  0.0003
                                           -0.0007 -0.0022 -0.0147  0.0096
                ( 37.39%)   0.6115* H  21 s( 99.89%)p 0.00(  0.11%)
                                           -0.9995  0.0012 -0.0326  0.0001 -0.0008
    21. (0.98756) BD ( 1) C   9 - C  10  
                ( 49.40%)   0.7029* C   9 s( 35.21%)p 1.84( 64.74%)d 0.00(  0.05%)
                                            0.0001  0.5934  0.0078  0.8033  0.0086
                                           -0.0199 -0.0329  0.0072 -0.0224  0.0027
                                            0.0023  0.0012  0.0184 -0.0111
                ( 50.60%)   0.7113* C  10 s( 36.32%)p 1.75( 63.63%)d 0.00(  0.04%)
                                           -0.0000  0.6026  0.0111 -0.7961 -0.0046
                                           -0.0090 -0.0340 -0.0285 -0.0221 -0.0037
                                           -0.0016  0.0019  0.0173 -0.0112
    22. (0.83038) BD ( 2) C   9 - C  10  
                ( 54.47%)   0.7380* C   9 s(  0.00%)p 1.00( 99.94%)d 0.00(  0.06%)
                                            0.0000  0.0013  0.0007 -0.0222  0.0008
                                           -0.5605  0.0066  0.8275 -0.0082 -0.0104
                                            0.0153  0.0057  0.0066  0.0124
                ( 45.53%)   0.6748* C  10 s(  0.03%)p99.99( 99.90%)d 2.53(  0.07%)
                                           -0.0000 -0.0162  0.0032 -0.0351 -0.0002
                                           -0.5699  0.0041  0.8203 -0.0051  0.0121
                                           -0.0190  0.0051  0.0073  0.0100
    23. (0.98877) BD ( 1) C   9 - H  22  
                ( 63.16%)   0.7948* C   9 s( 29.43%)p 2.40( 70.54%)d 0.00(  0.03%)
                                            0.0003 -0.5423  0.0140  0.4113 -0.0052
                                            0.6006 -0.0072  0.4188 -0.0056 -0.0091
                                           -0.0067 -0.0105  0.0033  0.0029
                ( 36.84%)   0.6069* H  22 s( 99.90%)p 0.00(  0.10%)
                                           -0.9995  0.0025 -0.0156 -0.0232 -0.0156
    24. (0.98782) BD ( 1) C  10 - H  23  
                ( 63.43%)   0.7964* C  10 s( 29.79%)p 2.36( 70.18%)d 0.00(  0.03%)
                                           -0.0003  0.5456 -0.0150  0.4337 -0.0139
                                           -0.6019 -0.0003 -0.3889  0.0005 -0.0105
                                           -0.0071  0.0102 -0.0007 -0.0045
                ( 36.57%)   0.6047* H  23 s( 99.89%)p 0.00(  0.11%)
                                            0.9995 -0.0019 -0.0166  0.0246  0.0136
    25. (0.99480) BD ( 1) C  11 -Cl  12  
                ( 47.33%)   0.6879* C  11 s( 27.86%)p 2.58( 71.92%)d 0.01(  0.22%)
                                           -0.0002  0.5278  0.0046 -0.2357  0.0067
                                            0.8057  0.0049 -0.1200 -0.0032 -0.0230
                                            0.0038 -0.0127 -0.0331 -0.0202
                ( 52.67%)   0.7258*Cl  12 s( 18.55%)p 4.36( 80.89%)d 0.03(  0.56%)
                                           -0.0000  0.0002  0.4290 -0.0384 -0.0000
                                            0.2124  0.0076  0.0001 -0.8602 -0.0356
                                           -0.0000  0.1503  0.0058 -0.0276  0.0047
                                           -0.0211 -0.0562 -0.0342
    26. (0.98529) BD ( 1) C  11 - C  13  
                ( 50.40%)   0.7100* C  11 s( 41.62%)p 1.40( 58.35%)d 0.00(  0.04%)
                                           -0.0001  0.6451 -0.0052  0.7349 -0.0068
                                           -0.2011  0.0257  0.0467 -0.0022 -0.0137
                                            0.0023 -0.0015  0.0076 -0.0111
                ( 49.60%)   0.7043* C  13 s( 32.23%)p 2.10( 67.72%)d 0.00(  0.05%)
                                           -0.0000  0.5675  0.0166 -0.6977  0.0142
                                            0.4352  0.0271 -0.0072 -0.0033 -0.0114
                                           -0.0003 -0.0012  0.0131 -0.0137
    27. (0.86281) BD ( 2) C  11 - C  13  
                ( 55.42%)   0.7444* C  11 s(  0.07%)p99.99( 99.89%)d 0.49(  0.04%)
                                            0.0001 -0.0270 -0.0012  0.0067  0.0030
                                            0.1663 -0.0041  0.9855  0.0043  0.0001
                                            0.0111 -0.0148  0.0020  0.0037
                ( 44.58%)   0.6677* C  13 s(  0.02%)p99.99( 99.92%)d 2.54(  0.06%)
                                            0.0000 -0.0151 -0.0025  0.0555 -0.0008
                                            0.1252  0.0002  0.9901  0.0082 -0.0034
                                           -0.0230  0.0073 -0.0023 -0.0009
    28. (0.98368) BD ( 1) C  13 - C  14  
                ( 54.02%)   0.7350* C  13 s( 35.13%)p 1.85( 64.84%)d 0.00(  0.03%)
                                           -0.0000  0.5927  0.0018  0.7123 -0.0004
                                            0.3674  0.0030 -0.0774  0.0014  0.0119
                                           -0.0038 -0.0008  0.0072 -0.0107
                ( 45.98%)   0.6781* C  14 s( 37.16%)p 1.69( 62.78%)d 0.00(  0.06%)
                                            0.0003  0.6096 -0.0023 -0.6803  0.0038
                                           -0.4061  0.0090 -0.0010 -0.0014  0.0191
                                           -0.0014 -0.0001  0.0102 -0.0118
    29. (0.99770) BD ( 1) C  14 - O  15  
                ( 34.09%)   0.5839* C  14 s( 31.26%)p 2.19( 68.49%)d 0.01(  0.25%)
                                            0.0000  0.5565 -0.0539  0.7285  0.0750
                                           -0.3848 -0.0089  0.0203  0.0003 -0.0379
                                            0.0028 -0.0017  0.0223 -0.0240
                ( 65.91%)   0.8118* O  15 s( 42.20%)p 1.37( 57.71%)d 0.00(  0.09%)
                                           -0.0000  0.6490 -0.0284 -0.6741  0.0175
                                            0.3471 -0.0118 -0.0424  0.0013 -0.0214
                                            0.0026 -0.0001  0.0165 -0.0134
    30. (0.95330) BD ( 2) C  14 - O  15  
                ( 38.32%)   0.6190* C  14 s(  0.00%)p 1.00( 99.70%)d 0.00(  0.29%)
                                           -0.0002  0.0044  0.0049 -0.0155  0.0048
                                            0.0298  0.0008  0.9974 -0.0319  0.0002
                                            0.0429 -0.0327 -0.0014  0.0052
                ( 61.68%)   0.7854* O  15 s(  0.00%)p 1.00( 99.84%)d 0.00(  0.16%)
                                            0.0000  0.0063  0.0011 -0.0966 -0.0009
                                           -0.0783 -0.0028  0.9914 -0.0081  0.0003
                                           -0.0360  0.0170  0.0036 -0.0029
    31. (0.98105) BD ( 1) C  14 - H  24  
                ( 60.57%)   0.7783* C  14 s( 31.51%)p 2.17( 68.45%)d 0.00(  0.04%)
                                           -0.0003  0.5605  0.0315  0.0085  0.0268
                                            0.8263 -0.0154 -0.0275 -0.0005 -0.0041
                                            0.0004 -0.0051 -0.0174 -0.0065
                ( 39.43%)   0.6279* H  24 s( 99.89%)p 0.00(  0.11%)
                                            0.9994 -0.0129 -0.0016 -0.0322  0.0047
    32. (0.99959) CR ( 1) C   1           s(100.00%)p 0.00(  0.00%)
                                            1.0000 -0.0001 -0.0000  0.0003  0.0000
                                           -0.0003 -0.0000  0.0000  0.0000  0.0000
                                           -0.0000  0.0000  0.0000  0.0000
    33. (0.99952) CR ( 1) C   2           s(100.00%)p 0.00(  0.00%)
                                            1.0000  0.0000  0.0000  0.0001 -0.0000
                                           -0.0003  0.0000  0.0000 -0.0000 -0.0000
                                            0.0000  0.0000  0.0000  0.0000
    34. (0.99965) CR ( 1) N   3           s(100.00%)p 0.00(  0.00%)
                                            1.0000 -0.0003 -0.0000  0.0000 -0.0000
                                           -0.0000  0.0000 -0.0004  0.0000  0.0000
                                           -0.0000 -0.0000  0.0000  0.0000
    35. (0.99946) CR ( 1) N   4           s(100.00%)p 0.00(  0.00%)
                                            1.0000 -0.0002 -0.0000 -0.0000 -0.0000
                                            0.0001 -0.0000  0.0002 -0.0000  0.0000
                                           -0.0000  0.0000  0.0000  0.0000
    36. (0.99939) CR ( 1) C   5           s(100.00%)p 0.00(  0.00%)
                                            1.0000  0.0002 -0.0000 -0.0001  0.0000
                                           -0.0000 -0.0000 -0.0000 -0.0000  0.0000
                                           -0.0000  0.0000 -0.0000 -0.0000
    37. (0.99945) CR ( 1) C   6           s(100.00%)p 0.00(  0.00%)
                                            1.0000  0.0001 -0.0000  0.0000 -0.0000
                                            0.0002  0.0000  0.0003  0.0000  0.0000
                                            0.0000  0.0000  0.0000 -0.0000
    38. (0.99948) CR ( 1) C   7           s(100.00%)p 0.00(  0.00%)
                                            1.0000  0.0001 -0.0000 -0.0002  0.0000
                                            0.0002 -0.0000  0.0002 -0.0000 -0.0000
                                           -0.0000  0.0000 -0.0000 -0.0000
    39. (0.99947) CR ( 1) C   8           s(100.00%)p 0.00(  0.00%)
                                            1.0000  0.0001 -0.0000 -0.0003  0.0000
                                            0.0000 -0.0000 -0.0000  0.0000 -0.0000
                                            0.0000 -0.0000  0.0000 -0.0000
    40. (0.99948) CR ( 1) C   9           s(100.00%)p 0.00(  0.00%)
                                            1.0000  0.0001 -0.0000 -0.0002  0.0000
                                           -0.0002  0.0000 -0.0002  0.0000  0.0000
                                            0.0000  0.0000 -0.0000 -0.0000
    41. (0.99945) CR ( 1) C  10           s(100.00%)p 0.00(  0.00%)
                                            1.0000  0.0001 -0.0000  0.0000 -0.0000
                                           -0.0003 -0.0000 -0.0002 -0.0000 -0.0000
                                           -0.0000  0.0000  0.0000 -0.0000
    42. (0.99934) CR ( 1) C  11           s(100.00%)p 0.00(  0.00%)
                                            1.0000  0.0002  0.0000 -0.0000  0.0000
                                            0.0001  0.0000 -0.0001 -0.0000 -0.0000
                                           -0.0000 -0.0000 -0.0000 -0.0000
    43. (1.00000) CR ( 1)Cl  12           s(100.00%)
                                            1.0000 -0.0000  0.0000 -0.0000  0.0000
                                            0.0000 -0.0000  0.0000 -0.0000 -0.0000
                                            0.0000 -0.0000  0.0000 -0.0000  0.0000
                                           -0.0000 -0.0000 -0.0000
    44. (0.99984) CR ( 2)Cl  12           s(100.00%)p 0.00(  0.00%)
                                           -0.0000  1.0000  0.0003  0.0000  0.0000
                                            0.0000 -0.0000 -0.0000  0.0003  0.0000
                                            0.0000 -0.0001 -0.0000  0.0000 -0.0000
                                            0.0000  0.0000  0.0000
    45. (0.99999) CR ( 3)Cl  12           s(  0.00%)p 1.00(100.00%)
                                            0.0000  0.0000 -0.0001 -0.0000  1.0000
                                           -0.0001  0.0000  0.0000 -0.0001 -0.0000
                                           -0.0000  0.0000 -0.0000  0.0000 -0.0000
                                           -0.0000 -0.0000 -0.0000
    46. (0.99995) CR ( 4)Cl  12           s(  0.00%)p 1.00(100.00%)
                                            0.0000 -0.0000  0.0001  0.0000  0.0000
                                           -0.0001 -0.0000  1.0000  0.0002  0.0000
                                            0.0000 -0.0000 -0.0000  0.0000 -0.0000
                                            0.0000  0.0000  0.0000
    47. (0.99999) CR ( 5)Cl  12           s(  0.00%)p 1.00(100.00%)
                                            0.0000  0.0000 -0.0000 -0.0000 -0.0000
                                            0.0000  0.0000  0.0000 -0.0000 -0.0000
                                            1.0000  0.0001 -0.0000 -0.0000  0.0000
                                           -0.0000 -0.0000 -0.0000
    48. (0.99932) CR ( 1) C  13           s(100.00%)p 0.00(  0.00%)
                                            1.0000  0.0002 -0.0000 -0.0000  0.0000
                                           -0.0002  0.0000 -0.0000 -0.0000  0.0000
                                            0.0000 -0.0000 -0.0000 -0.0000
    49. (0.99964) CR ( 1) C  14           s(100.00%)p 0.00(  0.00%)
                                            1.0000 -0.0000  0.0000  0.0002  0.0000
                                            0.0004 -0.0000  0.0002 -0.0000 -0.0000
                                            0.0000 -0.0000 -0.0000  0.0000
    50. (0.99988) CR ( 1) O  15           s(100.00%)p 0.00(  0.00%)
                                            1.0000 -0.0003 -0.0000 -0.0003  0.0000
                                            0.0002  0.0000 -0.0000  0.0000 -0.0000
                                            0.0000 -0.0000  0.0000 -0.0000
    51. (0.96541) LP ( 1) N   3           s( 37.82%)p 1.64( 62.11%)d 0.00(  0.07%)
                                            0.0002  0.6147 -0.0195 -0.4483 -0.0181
                                           -0.6418 -0.0138  0.0877 -0.0005 -0.0198
                                            0.0040  0.0039  0.0120  0.0111
    52. (0.32069) LP*( 1) C   8           s(  0.00%)p 1.00( 99.94%)d 0.00(  0.06%)
                                            0.0000 -0.0004  0.0008 -0.0269  0.0002
                                           -0.5456  0.0029  0.8372 -0.0017 -0.0141
                                            0.0206 -0.0010 -0.0010  0.0003
    53. (0.99520) LP ( 1)Cl  12           s( 81.50%)p 0.23( 18.49%)d 0.00(  0.02%)
                                           -0.0000 -0.0004  0.9027  0.0097  0.0001
                                           -0.1252 -0.0006 -0.0002  0.4055  0.0063
                                            0.0000 -0.0687 -0.0014  0.0054 -0.0013
                                            0.0034  0.0099  0.0054
    54. (0.97222) LP ( 2)Cl  12           s(  0.05%)p99.99( 99.90%)d 0.94(  0.05%)
                                           -0.0000 -0.0001  0.0220 -0.0031  0.0001
                                            0.9686 -0.0095  0.0000  0.2430 -0.0031
                                            0.0000 -0.0415  0.0014 -0.0189  0.0041
                                            0.0017  0.0095  0.0003
    55. (0.94398) LP ( 3)Cl  12           s(  0.00%)p 1.00( 99.93%)d 0.00(  0.07%)
                                           -0.0000 -0.0000  0.0019 -0.0009 -0.0000
                                            0.0007 -0.0006  0.0000 -0.1708  0.0020
                                            0.0001 -0.9849  0.0109 -0.0009 -0.0040
                                            0.0234 -0.0049 -0.0083
    56. (0.99165) LP ( 1) O  15           s( 57.87%)p 0.73( 42.12%)d 0.00(  0.02%)
                                            0.0004  0.7605  0.0164  0.5718 -0.0005
                                           -0.3059 -0.0013  0.0266  0.0001  0.0077
                                           -0.0002  0.0015 -0.0064  0.0075
    57. (0.88873) LP ( 2) O  15           s(  0.01%)p99.99( 99.90%)d 6.13(  0.09%)
                                           -0.0000  0.0085 -0.0084  0.4556  0.0093
                                            0.8821  0.0148  0.1140 -0.0016 -0.0179
                                           -0.0043  0.0013 -0.0231  0.0010
    58. (0.00193) RY*( 1) C   1           s(  1.79%)p54.18( 96.92%)d 0.72(  1.29%)
                                           -0.0000  0.0051  0.1337  0.0131  0.6507
                                            0.0114  0.7319 -0.0021 -0.0985  0.0104
                                            0.0083 -0.0205 -0.1109  0.0064
    59. (0.00051) RY*( 2) C   1           s( 27.64%)p 2.34( 64.61%)d 0.28(  7.75%)
                                            0.0000  0.0066  0.5257  0.0154 -0.5095
                                           -0.0190  0.3009 -0.0055 -0.5435 -0.0030
                                            0.2052 -0.0989  0.1491  0.0576
    60. (0.00041) RY*( 3) C   1           s( 15.02%)p 4.89( 73.44%)d 0.77( 11.54%)
                                            0.0000  0.0038  0.3876  0.0115 -0.3184
                                           -0.0095  0.3257  0.0104  0.7257 -0.0120
                                           -0.2947  0.1594  0.0507 -0.0198
    61. (0.00007) RY*( 4) C   1           s( 39.32%)p 0.85( 33.38%)d 0.69( 27.30%)
    62. (0.00001) RY*( 5) C   1           s( 12.22%)p 1.04( 12.66%)d 6.15( 75.12%)
    63. (0.00001) RY*( 6) C   1           s(  0.17%)p79.91( 13.55%)d99.99( 86.28%)
    64. (0.00000) RY*( 7) C   1           s(  0.11%)p28.66(  3.12%)d99.99( 96.77%)
    65. (0.00001) RY*( 8) C   1           s(  2.72%)p 0.75(  2.05%)d34.98( 95.23%)
    66. (0.00001) RY*( 9) C   1           s(  1.00%)p 0.44(  0.45%)d98.25( 98.55%)
    67. (0.00535) RY*( 1) C   2           s( 19.05%)p 3.71( 70.62%)d 0.54( 10.33%)
                                           -0.0000 -0.0214  0.4359  0.0213 -0.8339
                                            0.0416 -0.0904 -0.0077  0.0190 -0.3152
                                            0.0342 -0.0007  0.0310 -0.0421
    68. (0.00223) RY*( 2) C   2           s(  2.94%)p32.50( 95.56%)d 0.51(  1.50%)
                                            0.0000  0.0355  0.1678 -0.0392  0.0216
                                            0.0082  0.9659 -0.0041 -0.1438 -0.1145
                                            0.0093 -0.0010 -0.0372 -0.0198
    69. (0.00128) RY*( 3) C   2           s(  0.28%)p99.99( 39.37%)d99.99( 60.35%)
                                            0.0000  0.0003  0.0531  0.0027  0.0259
                                           -0.0050 -0.1039 -0.0444 -0.6166 -0.0882
                                           -0.7632 -0.1100  0.0071  0.0323
    70. (0.00058) RY*( 4) C   2           s( 67.47%)p 0.42( 28.46%)d 0.06(  4.07%)
                                            0.0000 -0.0027  0.8214  0.0150  0.4979
                                           -0.0150 -0.1532  0.0033  0.1131 -0.1255
                                            0.0377 -0.1478 -0.0275 -0.0307
    71. (0.00043) RY*( 5) C   2           s(  0.95%)p 1.98(  1.89%)d99.99( 97.16%)
                                            0.0000 -0.0000  0.0976 -0.0196 -0.1200
                                           -0.0158 -0.0165  0.0030 -0.0595  0.3667
                                            0.0033 -0.0216 -0.9136 -0.0452
    72. (0.00034) RY*( 6) C   2           s(  0.95%)p 1.08(  1.02%)d99.99( 98.04%)
                                            0.0000 -0.0012  0.0973  0.0029  0.0827
                                           -0.0028 -0.0226 -0.0061  0.0527 -0.0732
                                           -0.1670  0.9523 -0.0464 -0.1950
    73. (0.00021) RY*( 7) C   2           s(  0.17%)p99.99( 59.74%)d99.99( 40.09%)
                                           -0.0000 -0.0008  0.0412  0.0013  0.0538
                                            0.0025 -0.1284  0.0306 -0.7596 -0.0212
                                            0.6167  0.1346  0.0408 -0.0209
    74. (0.00011) RY*( 8) C   2           s(  7.09%)p 0.50(  3.55%)d12.60( 89.36%)
                                           -0.0000 -0.0054  0.2662  0.0286 -0.1673
                                            0.0094  0.0645  0.0005 -0.0495  0.8438
                                           -0.0609  0.0365  0.3963 -0.1395
    75. (0.00001) RY*( 9) C   2           s(  1.29%)p 0.11(  0.14%)d76.63( 98.57%)
    76. (0.00210) RY*( 1) N   3           s( 12.92%)p 6.16( 79.55%)d 0.58(  7.53%)
                                           -0.0000 -0.0084  0.3593 -0.0079  0.6625
                                           -0.0348  0.5858  0.0023 -0.1105 -0.2178
                                           -0.0097  0.0450  0.1590 -0.0219
    77. (0.00124) RY*( 2) N   3           s(  0.18%)p99.99( 96.65%)d17.79(  3.17%)
                                           -0.0000 -0.0021  0.0422  0.0256  0.6681
                                           -0.0289 -0.7131  0.0012  0.1007  0.1705
                                           -0.0215  0.0064  0.0448  0.0118
    78. (0.00083) RY*( 3) N   3           s(  0.10%)p99.99( 87.35%)d99.99( 12.56%)
                                            0.0000 -0.0010  0.0311  0.0017 -0.0467
                                            0.0010 -0.1666 -0.0071 -0.9184 -0.0081
                                           -0.1986  0.2874 -0.0121 -0.0574
    79. (0.00022) RY*( 4) N   3           s( 65.76%)p 0.15(  9.65%)d 0.37( 24.59%)
                                           -0.0000 -0.0083  0.8109 -0.0022 -0.2198
                                           -0.0305 -0.1370  0.0106  0.1685  0.0237
                                           -0.3680  0.0534 -0.3179 -0.0779
    80. (0.00011) RY*( 5) N   3           s(  9.57%)p 0.73(  7.00%)d 8.72( 83.43%)
                                            0.0000 -0.0057  0.3093  0.0119 -0.0377
                                           -0.0217 -0.1043 -0.0075 -0.2389 -0.0450
                                            0.8140 -0.3212 -0.2546 -0.0403
    81. (0.00004) RY*( 6) N   3           s(  1.13%)p 5.07(  5.73%)d82.40( 93.14%)
    82. (0.00004) RY*( 7) N   3           s(  7.22%)p 0.93(  6.75%)d11.91( 86.03%)
    83. (0.00001) RY*( 8) N   3           s(  2.35%)p 3.21(  7.56%)d38.29( 90.09%)
    84. (0.00001) RY*( 9) N   3           s(  0.66%)p 0.58(  0.38%)d99.99( 98.96%)
    85. (0.00249) RY*( 1) N   4           s( 15.85%)p 4.30( 68.07%)d 1.01( 16.08%)
                                            0.0000 -0.0160  0.3978  0.0044 -0.0358
                                            0.0170  0.7710  0.0047  0.2909 -0.0754
                                            0.1060 -0.0231  0.3770 -0.0349
    86. (0.00132) RY*( 2) N   4           s( 15.71%)p 3.80( 59.64%)d 1.57( 24.65%)
                                            0.0000 -0.0053  0.3963  0.0085 -0.1642
                                            0.0122 -0.0960 -0.0087 -0.7483 -0.3543
                                           -0.0330  0.1770  0.2787 -0.1044
    87. (0.00091) RY*( 3) N   4           s( 25.06%)p 2.73( 68.43%)d 0.26(  6.51%)
                                           -0.0000  0.0080  0.5006  0.0164 -0.6155
                                           -0.0166 -0.3851 -0.0010  0.3957  0.1138
                                           -0.2230 -0.0257 -0.0227 -0.0347
    88. (0.00069) RY*( 4) N   4           s(  0.73%)p 2.94(  2.16%)d99.99( 97.11%)
                                            0.0000  0.0019  0.0857  0.0013 -0.0204
                                            0.0031 -0.1353  0.0030 -0.0531 -0.2298
                                            0.3425 -0.8794  0.0439  0.1605
    89. (0.00042) RY*( 5) N   4           s(  0.00%)p 1.00( 18.05%)d 4.54( 81.95%)
                                           -0.0000  0.0021  0.0045 -0.0050  0.3947
                                           -0.0039 -0.1258 -0.0018  0.0937 -0.0884
                                           -0.7650 -0.2378  0.4070  0.0647
    90. (0.00032) RY*( 6) N   4           s( 12.76%)p 3.50( 44.68%)d 3.34( 42.56%)
                                            0.0000  0.0027  0.3572 -0.0169  0.5027
                                            0.0088 -0.2737  0.0057  0.3447 -0.5224
                                            0.2258  0.2529 -0.1912 -0.0350
    91. (0.00023) RY*( 7) N   4           s( 26.45%)p 0.74( 19.51%)d 2.04( 54.03%)
                                            0.0000 -0.0067  0.5143 -0.0201  0.3114
                                            0.0019  0.1753 -0.0059 -0.2589  0.4254
                                           -0.1800 -0.1728 -0.5446  0.0230
    92. (0.00011) RY*( 8) N   4           s(  3.00%)p 6.41( 19.24%)d25.91( 77.76%)
                                           -0.0000  0.0040  0.1732 -0.0000  0.2908
                                           -0.0233 -0.3275 -0.0032 -0.0033  0.5837
                                            0.3894  0.0781  0.5265 -0.0432
    93. (0.00002) RY*( 9) N   4           s(  0.52%)p 0.56(  0.29%)d99.99( 99.19%)
    94. (0.00365) RY*( 1) C   5           s(  0.29%)p99.99( 96.96%)d 9.34(  2.75%)
                                           -0.0000  0.0023  0.0542  0.0054  0.0692
                                            0.0049  0.9784 -0.0068  0.0867  0.1559
                                            0.0512  0.0093 -0.0162  0.0141
    95. (0.00228) RY*( 2) C   5           s(  7.75%)p10.53( 81.60%)d 1.37( 10.65%)
                                            0.0000  0.0229  0.2775 -0.0185 -0.9001
                                           -0.0032  0.0592  0.0021 -0.0436  0.0060
                                           -0.0104 -0.0942  0.2897 -0.1162
    96. (0.00157) RY*( 3) C   5           s(  1.89%)p46.37( 87.74%)d 5.48( 10.37%)
                                           -0.0000 -0.0005  0.1376  0.0025  0.0894
                                           -0.0071  0.0904  0.0281 -0.9276 -0.0351
                                           -0.3191  0.0059 -0.0227 -0.0046
    97. (0.00092) RY*( 4) C   5           s( 89.01%)p 0.09(  8.30%)d 0.03(  2.69%)
                                           -0.0000 -0.0143  0.9433 -0.0056  0.2481
                                            0.0093 -0.0828 -0.0129  0.1197 -0.0328
                                            0.1148  0.0633 -0.0859 -0.0357
    98. (0.00040) RY*( 5) C   5           s(  0.33%)p 2.52(  0.83%)d99.99( 98.84%)
                                            0.0000 -0.0008  0.0575 -0.0027  0.0308
                                           -0.0035 -0.0066  0.0023  0.0855  0.0022
                                           -0.2541  0.3742  0.4685  0.7512
    99. (0.00033) RY*( 6) C   5           s(  0.29%)p35.76( 10.39%)d99.99( 89.32%)
                                           -0.0000  0.0001  0.0539  0.0036 -0.0290
                                           -0.0160  0.0110  0.0090  0.3202  0.0394
                                           -0.8981 -0.0290 -0.2160 -0.1941
   100. (0.00017) RY*( 7) C   5           s(  0.03%)p99.99( 11.27%)d99.99( 88.70%)
                                           -0.0000  0.0154 -0.0068  0.0320 -0.3312
                                           -0.0026  0.0261  0.0003 -0.0361 -0.1586
                                            0.0915  0.4058 -0.7640  0.3242
   101. (0.00010) RY*( 8) C   5           s(  0.04%)p69.65(  2.96%)d99.99( 97.00%)
   102. (0.00002) RY*( 9) C   5           s(  0.51%)p 0.22(  0.11%)d99.99( 99.38%)
   103. (0.00242) RY*( 1) C   6           s(  0.09%)p99.99( 94.41%)d64.07(  5.51%)
                                           -0.0000  0.0208  0.0207 -0.0161 -0.6194
                                           -0.0210 -0.6280 -0.0124 -0.4065  0.1621
                                            0.1306  0.0688 -0.0835  0.0053
   104. (0.00147) RY*( 2) C   6           s( 11.59%)p 7.52( 87.21%)d 0.10(  1.19%)
                                            0.0000  0.0153  0.3402 -0.0154  0.7195
                                            0.0206 -0.3902  0.0099 -0.4488  0.0562
                                            0.0606  0.0017  0.0706 -0.0107
   105. (0.00067) RY*( 3) C   6           s( 12.04%)p 6.70( 80.62%)d 0.61(  7.34%)
                                           -0.0000 -0.0053  0.3469  0.0085 -0.2089
                                            0.0057  0.6117 -0.0019 -0.6231 -0.0077
                                           -0.1118  0.1464  0.0077  0.1984
   106. (0.00061) RY*( 4) C   6           s( 69.30%)p 0.26( 17.82%)d 0.19( 12.87%)
                                           -0.0000 -0.0086  0.8325  0.0137 -0.1816
                                            0.0070 -0.0699  0.0113  0.3741 -0.2714
                                            0.1422 -0.0377 -0.0955 -0.1559
   107. (0.00019) RY*( 5) C   6           s(  4.54%)p 1.43(  6.50%)d19.60( 88.96%)
                                            0.0000 -0.0029  0.2130 -0.0001 -0.0357
                                            0.0136 -0.1539 -0.0071  0.1996  0.4121
                                           -0.8130  0.1261  0.1426  0.1500
   108. (0.00006) RY*( 6) C   6           s(  2.23%)p 1.94(  4.33%)d41.86( 93.44%)
   109. (0.00004) RY*( 7) C   6           s(  0.14%)p25.39(  3.43%)d99.99( 96.43%)
   110. (0.00001) RY*( 8) C   6           s(  0.04%)p52.99(  2.37%)d99.99( 97.59%)
   111. (0.00001) RY*( 9) C   6           s(  0.11%)p30.09(  3.41%)d99.99( 96.47%)
   112. (0.00271) RY*( 1) C   7           s(  0.09%)p99.99( 92.85%)d77.36(  7.06%)
                                           -0.0000  0.0281  0.0110  0.0196  0.4437
                                           -0.0235 -0.6997 -0.0168 -0.4907 -0.1829
                                           -0.1407  0.0838 -0.1014  0.0070
   113. (0.00135) RY*( 2) C   7           s(  0.01%)p 1.00( 98.58%)d 0.01(  1.41%)
                                            0.0000  0.0033  0.0092 -0.0305  0.8754
                                           -0.0164  0.3423 -0.0121  0.3177  0.0249
                                            0.0216  0.0533 -0.0960  0.0309
   114. (0.00040) RY*( 3) C   7           s( 92.72%)p 0.00(  0.26%)d 0.08(  7.01%)
                                            0.0000 -0.0036  0.9629 -0.0104  0.0227
                                            0.0144 -0.0376  0.0092 -0.0176  0.1741
                                            0.0696  0.0233  0.1416 -0.1199
   115. (0.00028) RY*( 4) C   7           s(  0.01%)p 1.00( 92.64%)d 0.08(  7.35%)
                                            0.0000  0.0001  0.0079 -0.0012  0.0582
                                            0.0017  0.5721 -0.0036 -0.7718  0.0391
                                           -0.0517  0.0892  0.1327  0.2092
   116. (0.00015) RY*( 5) C   7           s(  0.21%)p 4.60(  0.98%)d99.99( 98.81%)
                                            0.0000 -0.0003  0.0462 -0.0004 -0.0010
                                            0.0055 -0.0721 -0.0057  0.0674 -0.4600
                                            0.6832  0.2045  0.2536  0.4513
   117. (0.00007) RY*( 6) C   7           s(  0.13%)p11.05(  1.41%)d99.99( 98.46%)
   118. (0.00003) RY*( 7) C   7           s(  6.81%)p 0.74(  5.02%)d12.95( 88.17%)
   119. (0.00000) RY*( 8) C   7           s(  0.10%)p23.49(  2.35%)d99.99( 97.55%)
   120. (0.00000) RY*( 9) C   7           s(  0.01%)p99.99(  5.98%)d99.99( 94.00%)
   121. (0.00251) RY*( 1) C   8           s(  0.34%)p99.99( 91.39%)d24.26(  8.27%)
                                           -0.0000  0.0267  0.0519  0.0344  0.9551
                                           -0.0003 -0.0042  0.0006  0.0203 -0.0016
                                            0.0109 -0.1069  0.2498 -0.0936
   122. (0.00124) RY*( 2) C   8           s(  0.01%)p 1.00( 98.61%)d 0.01(  1.39%)
                                            0.0000 -0.0000  0.0085 -0.0002 -0.0080
                                           -0.0290  0.8289 -0.0207  0.5457 -0.0964
                                           -0.0674  0.0008  0.0022  0.0018
   123. (0.00047) RY*( 3) C   8           s( 93.21%)p 0.00(  0.08%)d 0.07(  6.71%)
                                            0.0000 -0.0068  0.9654 -0.0208  0.0165
                                            0.0003 -0.0111 -0.0012  0.0016 -0.0012
                                           -0.0026  0.2009 -0.1538  0.0552
   124. (0.00029) RY*( 4) C   8           s(  0.20%)p 3.79(  0.76%)d99.99( 99.04%)
                                            0.0000 -0.0006  0.0447 -0.0012  0.0057
                                            0.0001  0.0522 -0.0007 -0.0693  0.0274
                                            0.0060 -0.3573 -0.4760 -0.7972
   125. (0.00016) RY*( 5) C   8           s(  0.00%)p 1.00( 91.54%)d 0.09(  8.46%)
                                            0.0000  0.0001  0.0015 -0.0002  0.0216
                                           -0.0014  0.5228  0.0039 -0.8010  0.1325
                                           -0.2442  0.0394  0.0431  0.0634
   126. (0.00007) RY*( 6) C   8           s(  0.00%)p 1.00(  1.50%)d65.52( 98.50%)
   127. (0.00002) RY*( 7) C   8           s(  6.28%)p 1.07(  6.70%)d13.86( 87.02%)
   128. (0.00000) RY*( 8) C   8           s(  0.00%)p 1.00(  7.70%)d11.98( 92.30%)
   129. (0.00000) RY*( 9) C   8           s(  0.06%)p29.70(  1.82%)d99.99( 98.12%)
   130. (0.00269) RY*( 1) C   9           s(  0.10%)p99.99( 92.84%)d72.80(  7.06%)
                                           -0.0000  0.0284  0.0129  0.0187  0.4375
                                            0.0246  0.6972  0.0159  0.4997  0.1828
                                            0.1323  0.0922 -0.1046  0.0162
   131. (0.00134) RY*( 2) C   9           s(  0.01%)p 1.00( 98.61%)d 0.01(  1.38%)
                                            0.0000 -0.0025  0.0092  0.0308 -0.8811
                                           -0.0173  0.3807 -0.0107  0.2519  0.0272
                                            0.0316 -0.0527  0.0917 -0.0304
   132. (0.00040) RY*( 3) C   9           s( 92.52%)p 0.00(  0.30%)d 0.08(  7.18%)
                                            0.0000 -0.0032  0.9619 -0.0097  0.0360
                                           -0.0137  0.0263 -0.0106  0.0248 -0.1757
                                           -0.0953  0.0351  0.1428 -0.1011
   133. (0.00026) RY*( 4) C   9           s(  0.01%)p 1.00( 91.43%)d 0.09(  8.56%)
                                           -0.0000  0.0003  0.0084  0.0002  0.0131
                                            0.0024  0.5473 -0.0041 -0.7840  0.0435
                                           -0.0315 -0.1029 -0.1320 -0.2338
   134. (0.00014) RY*( 5) C   9           s(  0.01%)p 1.00(  1.32%)d74.98( 98.68%)
                                            0.0000 -0.0000  0.0081  0.0007 -0.0053
                                           -0.0043  0.0774  0.0049 -0.0842  0.4461
                                           -0.7149  0.2415  0.2424  0.3994
   135. (0.00007) RY*( 6) C   9           s(  0.03%)p45.62(  1.39%)d99.99( 98.58%)
   136. (0.00003) RY*( 7) C   9           s(  7.31%)p 0.70(  5.15%)d11.98( 87.55%)
   137. (0.00000) RY*( 8) C   9           s(  0.11%)p22.45(  2.39%)d99.99( 97.50%)
   138. (0.00000) RY*( 9) C   9           s(  0.01%)p 1.00(  6.66%)d14.01( 93.33%)
   139. (0.00252) RY*( 1) C  10           s(  0.08%)p99.99( 95.02%)d63.03(  4.90%)
                                           -0.0000  0.0217 -0.0176 -0.0158 -0.6984
                                            0.0212  0.5679  0.0139  0.3730 -0.1642
                                           -0.1088  0.0653 -0.0768  0.0042
   140. (0.00146) RY*( 2) C  10           s(  4.98%)p18.70( 93.12%)d 0.38(  1.90%)
                                            0.0000  0.0159  0.2226 -0.0204  0.6796
                                           -0.0123  0.5295 -0.0104  0.4339 -0.0844
                                           -0.0754 -0.0107  0.0712 -0.0323
   141. (0.00056) RY*( 3) C  10           s( 26.99%)p 1.97( 53.07%)d 0.74( 19.94%)
                                            0.0000 -0.0023  0.5195  0.0084 -0.0640
                                           -0.0011  0.3736 -0.0128 -0.6219  0.2453
                                           -0.2344 -0.0990 -0.0902 -0.2576
   142. (0.00051) RY*( 4) C  10           s( 64.30%)p 0.45( 28.99%)d 0.10(  6.71%)
                                            0.0000 -0.0084  0.8018  0.0110 -0.1689
                                           -0.0128 -0.3688 -0.0072  0.3537  0.0733
                                            0.1750  0.1219  0.0395  0.1211
   143. (0.00017) RY*( 5) C  10           s(  0.81%)p20.68( 16.71%)d99.99( 82.48%)
                                            0.0000 -0.0005  0.0899 -0.0009  0.0083
                                           -0.0120  0.2552  0.0093 -0.3190 -0.4198
                                            0.7831  0.0675  0.0939  0.1478
   144. (0.00006) RY*( 6) C  10           s(  2.09%)p 1.90(  3.97%)d44.96( 93.94%)
   145. (0.00003) RY*( 7) C  10           s(  0.74%)p 3.98(  2.93%)d99.99( 96.33%)
   146. (0.00001) RY*( 8) C  10           s(  0.06%)p34.95(  2.27%)d99.99( 97.67%)
   147. (0.00000) RY*( 9) C  10           s(  0.04%)p97.54(  4.03%)d99.99( 95.93%)
   148. (0.00502) RY*( 1) C  11           s(  3.05%)p30.16( 92.13%)d 1.58(  4.82%)
                                            0.0000 -0.0114  0.1744  0.0318 -0.8033
                                            0.0212 -0.5142 -0.0038  0.1005  0.1379
                                           -0.0070 -0.0229 -0.1644 -0.0396
   149. (0.00398) RY*( 2) C  11           s(  0.98%)p97.95( 96.19%)d 2.88(  2.83%)
                                           -0.0000 -0.0233  0.0963 -0.0057 -0.5140
                                            0.0197  0.8288  0.0016 -0.1021  0.1429
                                           -0.0275 -0.0107  0.0835  0.0039
   150. (0.00210) RY*( 3) C  11           s(  0.68%)p97.22( 66.02%)d49.04( 33.30%)
                                            0.0000 -0.0005  0.0824  0.0013 -0.0108
                                            0.0010 -0.1002  0.0132 -0.8061 -0.0158
                                           -0.1132  0.5390 -0.0869 -0.1480
   151. (0.00176) RY*( 4) C  11           s( 78.76%)p 0.04(  2.79%)d 0.23( 18.45%)
                                            0.0000 -0.0097  0.8874  0.0019  0.1410
                                           -0.0214  0.0729  0.0025  0.0470 -0.3452
                                            0.0809 -0.0960 -0.2107 -0.0720
   152. (0.00049) RY*( 5) C  11           s(  0.41%)p 6.03(  2.45%)d99.99( 97.15%)
                                            0.0000 -0.0033  0.0636  0.0127  0.1066
                                            0.0035  0.0327  0.0086  0.1086  0.1989
                                           -0.9253 -0.0768 -0.2632 -0.0244
   153. (0.00035) RY*( 6) C  11           s(  1.47%)p 4.60(  6.75%)d62.59( 91.79%)
                                            0.0000 -0.0021  0.1211  0.0220  0.2189
                                            0.0036  0.0215 -0.0063 -0.1362  0.7755
                                            0.3209 -0.1962 -0.4179 -0.0190
   154. (0.00028) RY*( 7) C  11           s( 14.21%)p 0.21(  2.99%)d 5.83( 82.80%)
                                            0.0000  0.0167  0.3766  0.0057  0.0841
                                            0.0364 -0.1433 -0.0055  0.0306  0.4236
                                           -0.1092  0.1003  0.7881  0.0744
   155. (0.00010) RY*( 8) C  11           s(  0.10%)p99.99( 30.81%)d99.99( 69.09%)
                                            0.0000  0.0031  0.0322  0.0005  0.0518
                                            0.0055  0.1026  0.0087  0.5430  0.1373
                                            0.0925  0.7831 -0.1706 -0.1452
   156. (0.00001) RY*( 9) C  11           s(  0.51%)p 0.32(  0.16%)d99.99( 99.33%)
   157. (0.00158) RY*( 1)Cl  12           s(  0.00%)p 1.00( 25.33%)d 2.95( 74.67%)
                                           -0.0000  0.0000 -0.0001  0.0043 -0.0000
                                           -0.0007  0.0002  0.0000 -0.0020  0.0888
                                           -0.0000 -0.0163  0.4951  0.0432  0.2327
                                           -0.7872  0.1276  0.2337
   158. (0.00066) RY*( 2)Cl  12           s(  0.07%)p99.99( 44.69%)d99.99( 55.24%)
                                            0.0000 -0.0000  0.0011  0.0262  0.0000
                                            0.0099 -0.6536  0.0000 -0.0007 -0.1393
                                           -0.0000  0.0005  0.0177  0.6660 -0.1251
                                           -0.0440 -0.3003  0.0325
   159. (0.00017) RY*( 3)Cl  12           s( 33.27%)p 0.99( 32.78%)d 1.02( 33.95%)
                                           -0.0000 -0.0000  0.0215  0.5764 -0.0000
                                            0.0213 -0.1252  0.0000 -0.0798  0.5507
                                           -0.0000  0.0142 -0.0429  0.1974 -0.0418
                                            0.1543  0.5111  0.1172
   160. (0.00006) RY*( 4)Cl  12           s( 35.61%)p 0.13(  4.47%)d 1.68( 59.91%)
   161. (0.00003) RY*( 5)Cl  12           s(  0.42%)p32.32( 13.51%)d99.99( 86.07%)
   162. (0.00001) RY*( 6)Cl  12           s( 29.93%)p 1.93( 57.74%)d 0.41( 12.33%)
   163. (0.00002) RY*( 7)Cl  12           s(  0.04%)p99.99(  4.33%)d99.99( 95.63%)
   164. (0.00001) RY*( 8)Cl  12           s(  0.16%)p99.99( 49.95%)d99.99( 49.90%)
   165. (0.00000) RY*( 9)Cl  12           s(  0.41%)p99.99( 67.97%)d78.00( 31.62%)
   166. (0.00329) RY*( 1) C  13           s(  0.57%)p99.99( 98.13%)d 2.27(  1.30%)
                                           -0.0000 -0.0078  0.0752  0.0041  0.8731
                                            0.0108 -0.4611 -0.0019  0.0790 -0.1014
                                           -0.0076  0.0187  0.0474  0.0041
   167. (0.00200) RY*( 2) C  13           s( 13.25%)p 6.33( 83.89%)d 0.22(  2.86%)
                                            0.0000  0.0204  0.3635 -0.0171 -0.4477
                                           -0.0028 -0.7902  0.0018  0.1171  0.1401
                                           -0.0105  0.0074  0.0906 -0.0237
   168. (0.00140) RY*( 3) C  13           s( 84.28%)p 0.18( 14.90%)d 0.01(  0.82%)
                                           -0.0000 -0.0188  0.9178  0.0172  0.1147
                                           -0.0093  0.3331  0.0054 -0.1564  0.0101
                                            0.0640 -0.0437 -0.0167 -0.0432
   169. (0.00045) RY*( 4) C  13           s(  0.78%)p99.99( 97.03%)d 2.80(  2.19%)
                                           -0.0000 -0.0038  0.0883 -0.0007  0.0186
                                           -0.0025  0.1927 -0.0060  0.9658  0.1082
                                            0.0729  0.0667  0.0010 -0.0207
   170. (0.00023) RY*( 5) C  13           s(  0.36%)p 1.40(  0.50%)d99.99( 99.14%)
                                           -0.0000 -0.0048  0.0598 -0.0036  0.0163
                                           -0.0031  0.0490 -0.0232  0.0426  0.0756
                                           -0.9864  0.1091 -0.0277 -0.0068
   171. (0.00015) RY*( 6) C  13           s(  0.02%)p89.52(  1.68%)d99.99( 98.31%)
                                            0.0000  0.0036  0.0132  0.0036 -0.0447
                                            0.0013 -0.0280  0.0014  0.1181 -0.3297
                                           -0.1216 -0.9050 -0.0506  0.1949
   172. (0.00012) RY*( 7) C  13           s(  0.55%)p 5.12(  2.81%)d99.99( 96.64%)
                                            0.0000  0.0116  0.0732  0.0087 -0.1289
                                           -0.0021 -0.0723 -0.0071  0.0785 -0.8097
                                           -0.0099  0.3396 -0.4419 -0.0066
   173. (0.00010) RY*( 8) C  13           s(  0.03%)p34.27(  1.12%)d99.99( 98.85%)
   174. (0.00001) RY*( 9) C  13           s(  0.28%)p 0.04(  0.01%)d99.99( 99.71%)
   175. (0.00650) RY*( 1) C  14           s( 11.18%)p 7.89( 88.14%)d 0.06(  0.68%)
                                           -0.0000  0.0571  0.3294  0.0623 -0.8256
                                           -0.0151  0.4405  0.0020 -0.0406  0.0293
                                            0.0060  0.0098  0.0763  0.0023
   176. (0.00347) RY*( 2) C  14           s( 39.18%)p 0.14(  5.57%)d 1.41( 55.25%)
                                           -0.0000 -0.0026  0.6259  0.0035  0.2182
                                           -0.0435  0.0739 -0.0037 -0.0257 -0.3844
                                           -0.0556 -0.0499 -0.6318  0.0042
   177. (0.00101) RY*( 3) C  14           s(  5.95%)p 9.20( 54.74%)d 6.61( 39.31%)
                                           -0.0000  0.0104  0.2437  0.0204 -0.1563
                                           -0.0236 -0.5387 -0.0416 -0.4797  0.2423
                                            0.5715 -0.0743 -0.0459  0.0109
   178. (0.00098) RY*( 4) C  14           s(  5.57%)p12.72( 70.88%)d 4.23( 23.55%)
                                           -0.0000  0.0183  0.2354  0.0242 -0.2593
                                           -0.0227 -0.6247  0.0371  0.4987  0.2145
                                           -0.4308  0.0381 -0.0437  0.0224
   179. (0.00020) RY*( 5) C  14           s( 33.63%)p 0.69( 23.31%)d 1.28( 43.05%)
                                            0.0000 -0.0129  0.5798  0.0180  0.4152
                                           -0.0103  0.2379 -0.0000  0.0611  0.4688
                                           -0.0164  0.0348  0.4575  0.0013
   180. (0.00006) RY*( 6) C  14           s(  0.00%)p 1.00( 51.51%)d 0.94( 48.49%)
   181. (0.00003) RY*( 7) C  14           s(  4.38%)p 1.33(  5.81%)d20.52( 89.81%)
   182. (0.00000) RY*( 8) C  14           s(  0.01%)p31.20(  0.34%)d99.99( 99.65%)
   183. (0.00001) RY*( 9) C  14           s(  0.17%)p 1.65(  0.28%)d99.99( 99.56%)
   184. (0.00149) RY*( 1) O  15           s(  1.45%)p66.42( 96.05%)d 1.73(  2.50%)
                                            0.0000 -0.0015  0.1202  0.0033 -0.4663
                                            0.0137 -0.8595 -0.0003  0.0642 -0.0901
                                            0.0029 -0.0117 -0.1294  0.0013
   185. (0.00012) RY*( 2) O  15           s(  0.56%)p99.99( 94.38%)d 9.07(  5.07%)
                                            0.0000  0.0020  0.0747 -0.0028 -0.0671
                                            0.0018 -0.0228 -0.0164 -0.9687 -0.0194
                                           -0.2238  0.0059 -0.0102 -0.0076
   186. (0.00009) RY*( 3) O  15           s( 44.24%)p 1.21( 53.31%)d 0.06(  2.45%)
   187. (0.00003) RY*( 4) O  15           s( 50.10%)p 0.80( 40.22%)d 0.19(  9.67%)
   188. (0.00001) RY*( 5) O  15           s(  1.92%)p 0.61(  1.17%)d50.49( 96.91%)
   189. (0.00000) RY*( 6) O  15           s(  0.01%)p 1.00(  5.23%)d18.11( 94.76%)
   190. (0.00000) RY*( 7) O  15           s(  0.03%)p 4.53(  0.14%)d99.99( 99.83%)
   191. (0.00000) RY*( 8) O  15           s(  0.75%)p13.16(  9.84%)d99.99( 89.41%)
   192. (0.00000) RY*( 9) O  15           s(  0.87%)p 0.10(  0.08%)d99.99( 99.05%)
   193. (0.00055) RY*( 1) H  16           s( 97.35%)p 0.03(  2.65%)
                                            0.0067  0.9866  0.1454  0.0207  0.0703
   194. (0.00010) RY*( 2) H  16           s(  0.35%)p99.99( 99.65%)
                                            0.0029  0.0589 -0.7051 -0.1797  0.6834
   195. (0.00008) RY*( 3) H  16           s(  0.04%)p99.99( 99.96%)
   196. (0.00002) RY*( 4) H  16           s(  2.35%)p41.52( 97.65%)
   197. (0.00087) RY*( 1) H  17           s( 98.67%)p 0.01(  1.33%)
                                            0.0045  0.9933  0.0127 -0.1147 -0.0006
   198. (0.00006) RY*( 2) H  17           s(  0.07%)p99.99( 99.93%)
   199. (0.00006) RY*( 3) H  17           s(  0.01%)p 1.00( 99.99%)
   200. (0.00002) RY*( 4) H  17           s(  1.34%)p73.75( 98.66%)
   201. (0.00073) RY*( 1) H  18           s( 98.28%)p 0.02(  1.72%)
                                            0.0056  0.9913  0.1161  0.0084 -0.0607
   202. (0.00010) RY*( 2) H  18           s(  0.23%)p99.99( 99.77%)
                                            0.0023  0.0474 -0.7113 -0.3095 -0.6293
   203. (0.00008) RY*( 3) H  18           s(  0.05%)p99.99( 99.95%)
   204. (0.00002) RY*( 4) H  18           s(  1.55%)p63.69( 98.45%)
   205. (0.00117) RY*( 1) H  19           s( 99.13%)p 0.01(  0.87%)
                                            0.0044  0.9956  0.0729  0.0571 -0.0101
   206. (0.00008) RY*( 2) H  19           s(  0.46%)p99.99( 99.54%)
   207. (0.00005) RY*( 3) H  19           s(  0.37%)p99.99( 99.63%)
   208. (0.00003) RY*( 4) H  19           s(  0.15%)p99.99( 99.85%)
   209. (0.00070) RY*( 1) H  20           s( 99.56%)p 0.00(  0.44%)
                                            0.0044  0.9978 -0.0317  0.0451  0.0364
   210. (0.00006) RY*( 2) H  20           s(  0.00%)p 1.00(100.00%)
   211. (0.00003) RY*( 3) H  20           s(  0.41%)p99.99( 99.59%)
   212. (0.00004) RY*( 4) H  20           s(  0.13%)p99.99( 99.87%)
   213. (0.00072) RY*( 1) H  21           s( 99.61%)p 0.00(  0.39%)
                                            0.0033  0.9981 -0.0622  0.0022 -0.0032
   214. (0.00004) RY*( 2) H  21           s(  0.49%)p99.99( 99.51%)
   215. (0.00004) RY*( 3) H  21           s(  0.00%)p 1.00(100.00%)
   216. (0.00004) RY*( 4) H  21           s(  0.00%)p 1.00(100.00%)
   217. (0.00069) RY*( 1) H  22           s( 99.56%)p 0.00(  0.44%)
                                            0.0046  0.9978 -0.0360 -0.0434 -0.0346
   218. (0.00006) RY*( 2) H  22           s(  0.00%)p 1.00(100.00%)
   219. (0.00003) RY*( 3) H  22           s(  0.38%)p99.99( 99.62%)
   220. (0.00004) RY*( 4) H  22           s(  0.15%)p99.99( 99.85%)
   221. (0.00083) RY*( 1) H  23           s( 99.24%)p 0.01(  0.76%)
                                            0.0044  0.9962  0.0711 -0.0494 -0.0105
   222. (0.00006) RY*( 2) H  23           s(  0.11%)p99.99( 99.89%)
   223. (0.00004) RY*( 3) H  23           s(  0.49%)p99.99( 99.51%)
   224. (0.00003) RY*( 4) H  23           s(  0.27%)p99.99( 99.73%)
   225. (0.00211) RY*( 1) H  24           s( 99.90%)p 0.00(  0.10%)
                                            0.0120  0.9994 -0.0090 -0.0253  0.0160
   226. (0.00004) RY*( 2) H  24           s(  0.01%)p 1.00( 99.99%)
   227. (0.00004) RY*( 3) H  24           s(  0.19%)p99.99( 99.81%)
   228. (0.00002) RY*( 4) H  24           s(  0.01%)p99.99( 99.99%)
   229. (0.00832) BD*( 1) C   1 - C   2  
                ( 52.34%)   0.7235* C   1 s( 28.57%)p 2.50( 71.37%)d 0.00(  0.06%)
                                            0.0005  0.5343  0.0138 -0.5660 -0.0144
                                            0.6233  0.0067 -0.0680 -0.0005 -0.0207
                                            0.0022 -0.0024 -0.0022 -0.0113
                ( 47.66%)  -0.6904* C   2 s( 36.45%)p 1.74( 63.52%)d 0.00(  0.03%)
                                           -0.0003  0.6038 -0.0035  0.5350 -0.0285
                                           -0.5859  0.0042  0.0696 -0.0002 -0.0130
                                            0.0017 -0.0021 -0.0024 -0.0102
   230. (0.00268) BD*( 1) C   1 - H  16  
                ( 36.62%)   0.6052* C   1 s( 23.47%)p 3.26( 76.49%)d 0.00(  0.04%)
                                            0.0001 -0.4845  0.0044 -0.5106 -0.0051
                                           -0.1253  0.0162 -0.6988  0.0042 -0.0048
                                           -0.0125 -0.0097 -0.0039 -0.0083
                ( 63.38%)  -0.7961* H  16 s( 99.91%)p 0.00(  0.09%)
                                           -0.9995  0.0023  0.0193  0.0004  0.0240
   231. (0.00275) BD*( 1) C   1 - H  17  
                ( 37.14%)   0.6094* C   1 s( 24.48%)p 3.08( 75.49%)d 0.00(  0.03%)
                                           -0.0001  0.4947 -0.0017 -0.3923  0.0168
                                           -0.7707  0.0002  0.0818  0.0007  0.0149
                                           -0.0018 -0.0020 -0.0060 -0.0088
                ( 62.86%)  -0.7928* H  17 s( 99.91%)p 0.00(  0.09%)
                                            0.9996 -0.0015  0.0125  0.0269 -0.0033
   232. (0.00284) BD*( 1) C   1 - H  18  
                ( 36.53%)   0.6044* C   1 s( 23.49%)p 3.26( 76.48%)d 0.00(  0.04%)
                                            0.0001 -0.4846  0.0053 -0.5137 -0.0055
                                            0.0253  0.0164  0.7070 -0.0076 -0.0023
                                            0.0132  0.0052 -0.0054 -0.0110
                ( 63.47%)  -0.7967* H  18 s( 99.90%)p 0.00(  0.10%)
                                           -0.9995  0.0019  0.0197 -0.0050 -0.0233
   233. (0.00986) BD*( 1) C   2 - N   3  
                ( 60.39%)   0.7771* C   2 s( 28.79%)p 2.47( 71.06%)d 0.01(  0.15%)
                                            0.0000  0.5362  0.0207 -0.8150 -0.0279
                                           -0.1980 -0.0517 -0.0610  0.0069  0.0077
                                            0.0027 -0.0009  0.0312 -0.0212
                ( 39.61%)  -0.6293* N   3 s( 40.12%)p 1.49( 59.80%)d 0.00(  0.09%)
                                            0.0001  0.6332  0.0169  0.7643 -0.0072
                                            0.0576  0.0227 -0.0995 -0.0011  0.0189
                                           -0.0056 -0.0031  0.0176 -0.0125
   234. (0.11814) BD*( 2) C   2 - N   3  
                ( 70.09%)   0.8372* C   2 s(  0.16%)p99.99( 99.54%)d 1.83(  0.30%)
                                            0.0000  0.0400  0.0036 -0.0706 -0.0052
                                            0.0946 -0.0021  0.9907 -0.0038 -0.0059
                                           -0.0540 -0.0027  0.0019 -0.0000
                ( 29.91%)  -0.5469* N   3 s(  0.37%)p99.99( 99.46%)d 0.47(  0.17%)
                                            0.0005  0.0605  0.0010  0.0672  0.0037
                                            0.1453  0.0015  0.9844 -0.0021  0.0043
                                            0.0232  0.0326 -0.0038 -0.0091
   235. (0.02057) BD*( 1) C   2 - C  13  
                ( 51.59%)   0.7183* C   2 s( 34.40%)p 1.90( 65.53%)d 0.00(  0.06%)
                                            0.0002  0.5865 -0.0081  0.2028  0.0260
                                            0.7786 -0.0196 -0.0834  0.0027  0.0047
                                            0.0007 -0.0035 -0.0196 -0.0142
                ( 48.41%)  -0.6958* C  13 s( 32.49%)p 2.08( 67.45%)d 0.00(  0.05%)
                                           -0.0003  0.5700 -0.0026 -0.0435  0.0211
                                           -0.8119  0.0060  0.1138 -0.0014  0.0096
                                           -0.0017 -0.0059 -0.0134 -0.0144
   236. (0.01394) BD*( 1) N   3 - N   4  
                ( 56.28%)   0.7502* N   3 s( 21.81%)p 3.58( 78.01%)d 0.01(  0.17%)
                                            0.0001  0.4661  0.0296 -0.4555  0.0395
                                            0.7478 -0.0163 -0.1080  0.0007 -0.0191
                                            0.0027 -0.0090 -0.0297 -0.0200
                ( 43.72%)  -0.6612* N   4 s( 27.59%)p 2.62( 72.32%)d 0.00(  0.08%)
                                            0.0002  0.5252  0.0058  0.3680  0.0156
                                           -0.7659  0.0289  0.0051 -0.0088 -0.0198
                                            0.0012 -0.0029 -0.0105 -0.0181
   237. (0.02225) BD*( 1) N   4 - C   5  
                ( 35.58%)   0.5965* N   4 s( 36.10%)p 1.77( 63.87%)d 0.00(  0.03%)
                                            0.0001  0.6009  0.0005 -0.7983 -0.0211
                                            0.0285  0.0087 -0.0042 -0.0023 -0.0011
                                            0.0008 -0.0012  0.0134 -0.0107
                ( 64.42%)  -0.8026* C   5 s( 25.63%)p 2.89( 74.21%)d 0.01(  0.16%)
                                            0.0000  0.5062  0.0111  0.8610  0.0114
                                           -0.0134 -0.0065  0.0197  0.0036 -0.0014
                                            0.0015  0.0019  0.0340 -0.0199
   238. (0.22868) BD*( 2) N   4 - C   5  
                ( 34.08%)   0.5838* N   4 s(  0.00%)p 1.00( 99.99%)d 0.00(  0.01%)
                                            0.0002  0.0029 -0.0033  0.0073  0.0014
                                           -0.0010  0.0033 -0.9999  0.0106 -0.0053
                                            0.0045 -0.0015 -0.0008  0.0014
                ( 65.92%)  -0.8119* C   5 s(  0.01%)p99.99( 99.92%)d 6.27(  0.07%)
                                           -0.0000  0.0046 -0.0091  0.0248 -0.0054
                                            0.4087 -0.0037 -0.9116 -0.0241 -0.0027
                                           -0.0255  0.0006  0.0004 -0.0006
   239. (0.03107) BD*( 1) N   4 - C  11  
                ( 36.52%)   0.6043* N   4 s( 36.21%)p 1.76( 63.75%)d 0.00(  0.04%)
                                           -0.0001 -0.6018 -0.0018 -0.4755 -0.0126
                                           -0.6412  0.0032 -0.0045 -0.0027 -0.0158
                                            0.0011  0.0024  0.0031  0.0122
                ( 63.48%)  -0.7968* C  11 s( 30.28%)p 2.30( 69.56%)d 0.01(  0.16%)
                                            0.0000 -0.5502 -0.0110  0.6344  0.0348
                                            0.5292  0.0049 -0.1089 -0.0017 -0.0322
                                            0.0069  0.0066 -0.0002  0.0209
   240. (0.01316) BD*( 1) C   5 - C   6  
                ( 48.39%)   0.6957* C   5 s( 37.38%)p 1.67( 62.57%)d 0.00(  0.04%)
                                            0.0001 -0.6114  0.0022  0.3560 -0.0176
                                           -0.6468  0.0005 -0.2834 -0.0067  0.0108
                                            0.0067 -0.0144  0.0059  0.0055
                ( 51.61%)  -0.7184* C   6 s( 33.99%)p 1.94( 65.95%)d 0.00(  0.06%)
                                           -0.0001 -0.5830 -0.0094 -0.4371 -0.0224
                                            0.5437 -0.0057  0.4151 -0.0056  0.0129
                                            0.0108 -0.0168  0.0029  0.0031
   241. (0.01272) BD*( 1) C   5 - C  10  
                ( 48.16%)   0.6940* C   5 s( 36.83%)p 1.71( 63.13%)d 0.00(  0.04%)
                                            0.0002 -0.6068 -0.0019  0.3602 -0.0224
                                            0.6433  0.0016  0.2954  0.0056 -0.0103
                                           -0.0069 -0.0149  0.0057  0.0047
                ( 51.84%)  -0.7200* C  10 s( 33.77%)p 1.96( 66.17%)d 0.00(  0.06%)
                                           -0.0001 -0.5811 -0.0107 -0.4189 -0.0232
                                           -0.5582  0.0073 -0.4172  0.0036 -0.0126
                                           -0.0103 -0.0174  0.0041  0.0033
   242. (0.00802) BD*( 1) C   6 - C   7  
                ( 49.21%)   0.7015* C   6 s( 36.23%)p 1.76( 63.73%)d 0.00(  0.04%)
                                           -0.0001  0.6018  0.0113 -0.7969 -0.0068
                                            0.0187  0.0326 -0.0181  0.0215  0.0028
                                            0.0036  0.0021  0.0170 -0.0107
                ( 50.79%)  -0.7127* C   7 s( 35.17%)p 1.84( 64.78%)d 0.00(  0.05%)
                                            0.0001  0.5930  0.0084  0.8033  0.0077
                                            0.0140  0.0321  0.0278  0.0234 -0.0031
                                           -0.0006  0.0013  0.0183 -0.0111
   243. (0.07869) BD*( 2) C   6 - C   7  
                ( 51.77%)   0.7195* C   6 s(  0.05%)p99.99( 99.89%)d 1.34(  0.06%)
                                            0.0001 -0.0212 -0.0022  0.0162 -0.0043
                                            0.6001 -0.0047 -0.7991  0.0056 -0.0117
                                            0.0168  0.0033  0.0059  0.0119
                ( 48.23%)  -0.6945* C   7 s(  0.00%)p 1.00( 99.94%)d 0.00(  0.06%)
                                            0.0000  0.0005 -0.0014  0.0179 -0.0005
                                            0.5769 -0.0050 -0.8162  0.0077  0.0114
                                           -0.0163  0.0056  0.0070  0.0106
   244. (0.00712) BD*( 1) C   6 - H  19  
                ( 37.05%)   0.6086* C   6 s( 29.65%)p 2.37( 70.32%)d 0.00(  0.03%)
                                            0.0003 -0.5443  0.0153 -0.4150  0.0178
                                           -0.5853 -0.0001 -0.4337 -0.0027 -0.0100
                                           -0.0074 -0.0112  0.0014  0.0033
                ( 62.95%)  -0.7934* H  19 s( 99.90%)p 0.00(  0.10%)
                                           -0.9995  0.0022  0.0143  0.0229  0.0171
   245. (0.00809) BD*( 1) C   7 - C   8  
                ( 49.64%)   0.7045* C   7 s( 35.35%)p 1.83( 64.60%)d 0.00(  0.05%)
                                           -0.0000 -0.5945 -0.0088  0.4154  0.0405
                                            0.5567 -0.0093  0.4022 -0.0053 -0.0118
                                           -0.0083 -0.0158  0.0060  0.0029
                ( 50.36%)  -0.7097* C   8 s( 35.24%)p 1.84( 64.70%)d 0.00(  0.05%)
                                           -0.0000 -0.5935 -0.0104 -0.3764  0.0294
                                           -0.5889 -0.0230 -0.3961 -0.0146 -0.0142
                                           -0.0098 -0.0147  0.0021  0.0055
   246. (0.00645) BD*( 1) C   7 - H  20  
                ( 36.92%)   0.6076* C   7 s( 29.38%)p 2.40( 70.59%)d 0.00(  0.03%)
                                            0.0003 -0.5418  0.0139  0.4241 -0.0049
                                           -0.5964  0.0077 -0.4126  0.0057  0.0095
                                            0.0067 -0.0104  0.0032  0.0033
                ( 63.08%)  -0.7942* H  20 s( 99.90%)p 0.00(  0.10%)
                                           -0.9995  0.0023 -0.0163  0.0230  0.0153
   247. (0.00821) BD*( 1) C   8 - C   9  
                ( 50.30%)   0.7092* C   8 s( 35.28%)p 1.83( 64.67%)d 0.00(  0.05%)
                                            0.0000  0.5939  0.0097  0.3882 -0.0293
                                           -0.5948 -0.0225 -0.3749 -0.0158 -0.0148
                                           -0.0090  0.0138 -0.0018 -0.0063
                ( 49.70%)  -0.7050* C   9 s( 35.26%)p 1.83( 64.69%)d 0.00(  0.05%)
                                            0.0000  0.5937  0.0087 -0.4278 -0.0403
                                            0.5685 -0.0090  0.3727 -0.0071 -0.0124
                                           -0.0080  0.0150 -0.0063 -0.0038
   248. (0.00654) BD*( 1) C   8 - H  21  
                ( 37.39%)   0.6115* C   8 s( 29.38%)p 2.40( 70.59%)d 0.00(  0.03%)
                                           -0.0003  0.5419 -0.0121 -0.8398  0.0112
                                            0.0064 -0.0003 -0.0225  0.0001 -0.0003
                                            0.0007  0.0022  0.0147 -0.0096
                ( 62.61%)  -0.7913* H  21 s( 99.89%)p 0.00(  0.11%)
                                            0.9995 -0.0012  0.0326 -0.0001  0.0008
   249. (0.00768) BD*( 1) C   9 - C  10  
                ( 50.60%)   0.7113* C   9 s( 35.21%)p 1.84( 64.74%)d 0.00(  0.05%)
                                            0.0001  0.5934  0.0078  0.8033  0.0086
                                           -0.0199 -0.0329  0.0072 -0.0224  0.0027
                                            0.0023  0.0012  0.0184 -0.0111
                ( 49.40%)  -0.7029* C  10 s( 36.32%)p 1.75( 63.63%)d 0.00(  0.04%)
                                           -0.0000  0.6026  0.0111 -0.7961 -0.0046
                                           -0.0090 -0.0340 -0.0285 -0.0221 -0.0037
                                           -0.0016  0.0019  0.0173 -0.0112
   250. (0.07587) BD*( 2) C   9 - C  10  
                ( 45.53%)   0.6748* C   9 s(  0.00%)p 1.00( 99.94%)d 0.00(  0.06%)
                                           -0.0000 -0.0013 -0.0007  0.0222 -0.0008
                                            0.5605 -0.0066 -0.8275  0.0082  0.0104
                                           -0.0153 -0.0057 -0.0066 -0.0124
                ( 54.47%)  -0.7380* C  10 s(  0.03%)p99.99( 99.90%)d 2.53(  0.07%)
                                            0.0000  0.0162 -0.0032  0.0351  0.0002
                                            0.5699 -0.0041 -0.8203  0.0051 -0.0121
                                            0.0190 -0.0051 -0.0073 -0.0100
   251. (0.00652) BD*( 1) C   9 - H  22  
                ( 36.84%)   0.6069* C   9 s( 29.43%)p 2.40( 70.54%)d 0.00(  0.03%)
                                           -0.0003  0.5423 -0.0140 -0.4113  0.0052
                                           -0.6006  0.0072 -0.4188  0.0056  0.0091
                                            0.0067  0.0105 -0.0033 -0.0029
                ( 63.16%)  -0.7948* H  22 s( 99.90%)p 0.00(  0.10%)
                                            0.9995 -0.0025  0.0156  0.0232  0.0156
   252. (0.00661) BD*( 1) C  10 - H  23  
                ( 36.57%)   0.6047* C  10 s( 29.79%)p 2.36( 70.18%)d 0.00(  0.03%)
                                            0.0003 -0.5456  0.0150 -0.4337  0.0139
                                            0.6019  0.0003  0.3889 -0.0005  0.0105
                                            0.0071 -0.0102  0.0007  0.0045
                ( 63.43%)  -0.7964* H  23 s( 99.89%)p 0.00(  0.11%)
                                           -0.9995  0.0019  0.0166 -0.0246 -0.0136
   253. (0.01480) BD*( 1) C  11 -Cl  12  
                ( 52.67%)   0.7258* C  11 s( 27.86%)p 2.58( 71.92%)d 0.01(  0.22%)
                                           -0.0002  0.5278  0.0046 -0.2357  0.0067
                                            0.8057  0.0049 -0.1200 -0.0032 -0.0230
                                            0.0038 -0.0127 -0.0331 -0.0202
                ( 47.33%)  -0.6879*Cl  12 s( 18.55%)p 4.36( 80.89%)d 0.03(  0.56%)
                                           -0.0000  0.0002  0.4290 -0.0384 -0.0000
                                            0.2124  0.0076  0.0001 -0.8602 -0.0356
                                           -0.0000  0.1503  0.0058 -0.0276  0.0047
                                           -0.0211 -0.0562 -0.0342
   254. (0.01552) BD*( 1) C  11 - C  13  
                ( 49.60%)   0.7043* C  11 s( 41.62%)p 1.40( 58.35%)d 0.00(  0.04%)
                                            0.0001 -0.6451  0.0052 -0.7349  0.0068
                                            0.2011 -0.0257 -0.0467  0.0022  0.0137
                                           -0.0023  0.0015 -0.0076  0.0111
                ( 50.40%)  -0.7100* C  13 s( 32.23%)p 2.10( 67.72%)d 0.00(  0.05%)
                                            0.0000 -0.5675 -0.0166  0.6977 -0.0142
                                           -0.4352 -0.0271  0.0072  0.0033  0.0114
                                            0.0003  0.0012 -0.0131  0.0137
   255. (0.14397) BD*( 2) C  11 - C  13  
                ( 44.58%)   0.6677* C  11 s(  0.07%)p99.99( 99.89%)d 0.49(  0.04%)
                                           -0.0001  0.0270  0.0012 -0.0067 -0.0030
                                           -0.1663  0.0041 -0.9855 -0.0043 -0.0001
                                           -0.0111  0.0148 -0.0020 -0.0037
                ( 55.42%)  -0.7444* C  13 s(  0.02%)p99.99( 99.92%)d 2.54(  0.06%)
                                           -0.0000  0.0151  0.0025 -0.0555  0.0008
                                           -0.1252 -0.0002 -0.9901 -0.0082  0.0034
                                            0.0230 -0.0073  0.0023  0.0009
   256. (0.02850) BD*( 1) C  13 - C  14  
                ( 45.98%)   0.6781* C  13 s( 35.13%)p 1.85( 64.84%)d 0.00(  0.03%)
                                            0.0000 -0.5927 -0.0018 -0.7123  0.0004
                                           -0.3674 -0.0030  0.0774 -0.0014 -0.0119
                                            0.0038  0.0008 -0.0072  0.0107
                ( 54.02%)  -0.7350* C  14 s( 37.16%)p 1.69( 62.78%)d 0.00(  0.06%)
                                           -0.0003 -0.6096  0.0023  0.6803 -0.0038
                                            0.4061 -0.0090  0.0010  0.0014 -0.0191
                                            0.0014  0.0001 -0.0102  0.0118
   257. (0.00179) BD*( 1) C  14 - O  15  
                ( 65.91%)   0.8118* C  14 s( 31.26%)p 2.19( 68.49%)d 0.01(  0.25%)
                                            0.0000  0.5565 -0.0539  0.7285  0.0750
                                           -0.3848 -0.0089  0.0203  0.0003 -0.0379
                                            0.0028 -0.0017  0.0223 -0.0240
                ( 34.09%)  -0.5839* O  15 s( 42.20%)p 1.37( 57.71%)d 0.00(  0.09%)
                                           -0.0000  0.6490 -0.0284 -0.6741  0.0175
                                            0.3471 -0.0118 -0.0424  0.0013 -0.0214
                                            0.0026 -0.0001  0.0165 -0.0134
   258. (0.04328) BD*( 2) C  14 - O  15  
                ( 61.68%)   0.7854* C  14 s(  0.00%)p 1.00( 99.70%)d 0.00(  0.29%)
                                           -0.0002  0.0044  0.0049 -0.0155  0.0048
                                            0.0298  0.0008  0.9974 -0.0319  0.0002
                                            0.0429 -0.0327 -0.0014  0.0052
                ( 38.32%)  -0.6190* O  15 s(  0.00%)p 1.00( 99.84%)d 0.00(  0.16%)
                                            0.0000  0.0063  0.0011 -0.0966 -0.0009
                                           -0.0783 -0.0028  0.9914 -0.0081  0.0003
                                           -0.0360  0.0170  0.0036 -0.0029
   259. (0.02796) BD*( 1) C  14 - H  24  
                ( 39.43%)   0.6279* C  14 s( 31.51%)p 2.17( 68.45%)d 0.00(  0.04%)
                                            0.0003 -0.5605 -0.0315 -0.0085 -0.0268
                                           -0.8263  0.0154  0.0275  0.0005  0.0041
                                           -0.0004  0.0051  0.0174  0.0065
                ( 60.57%)  -0.7783* H  24 s( 99.89%)p 0.00(  0.11%)
                                           -0.9994  0.0129  0.0016  0.0322 -0.0047


 NHO Directionality and "Bond Bending" (deviations from line of nuclear centers)

         [Thresholds for printing:  angular deviation  >  1.0 degree]
                                    hybrid p-character > 25.0%
                                    orbital occupancy  >  0.10e

                                Line of Centers        Hybrid 1              Hybrid 2
                                ---------------  -------------------   ------------------
                NBO               Theta   Phi    Theta   Phi    Dev    Theta   Phi    Dev
 ========================================================================================
     1. BD (   1) C   1 - C   2    94.7  132.6     --     --    --      84.9  311.0   1.6
     2. BD (   1) C   1 - H  16    37.8   14.4    37.2   11.9   1.6      --     --    --
     3. BD (   1) C   1 - H  17    84.5  242.1    84.5  244.0   1.9      --     --    --
     4. BD (   1) C   1 - H  18   143.1  358.1   143.3  355.4   1.6      --     --    --
     5. BD (   1) C   2 - N   3    88.1  190.5    93.5  196.5   8.0     97.5    6.1   7.2
     6. BD (   2) C   2 - N   3    88.1  190.5     6.9  129.3  84.8      9.4   64.2  86.3
     7. BD (   1) C   2 - C  13    96.7   79.8    95.8   73.2   6.5     82.1  268.4   8.7
     8. BD (   1) N   3 - N   4    95.3  117.4    97.3  119.6   2.9     90.3  297.5   5.6
     9. BD (   1) N   4 - C   5    90.9  178.3    90.5  177.4   1.0      --     --    --
    10. BD (   2) N   4 - C   5    90.9  178.3     0.5  194.2  90.4     23.4  267.3  89.6
    11. BD (   1) N   4 - C  11    95.8   47.9    89.5   52.6   7.8     82.6  218.6   9.4
    12. BD (   1) C   5 - C   6    61.1  125.1    68.3  117.6   9.9    120.1  310.5   4.9
    13. BD (   1) C   5 - C  10   119.6  235.9   112.5  242.4   9.2     59.7   51.3   4.1
    14. BD (   1) C   6 - C   7    91.8  179.8    89.8  176.3   4.0     86.4    3.3   3.9
    15. BD (   2) C   6 - C   7    91.8  179.8    36.9  268.9  90.9     35.3  268.3  89.4
    17. BD (   1) C   7 - C   8   119.9  235.3   119.1  230.2   4.5     59.7   60.4   4.5
    19. BD (   1) C   8 - C   9   117.9  305.2   118.7  300.2   4.5     63.4  129.9   4.4
    21. BD (   1) C   9 - C  10    88.9  359.6    91.1  356.3   4.0     93.6  183.1   4.3
    22. BD (   2) C   9 - C  10    88.9  359.6    34.1  267.8  90.1    145.2   86.4  90.9
    24. BD (   1) C  10 - H  23   117.1  306.3   117.9  304.9   1.4      --     --    --
    25. BD (   1) C  11 -Cl  12    99.3  104.4    98.3  105.8   1.7      --     --    --
    26. BD (   1) C  11 - C  13    87.8  336.0    86.6  346.5  10.6     90.7  145.9  10.1
    27. BD (   2) C  11 - C  13    87.8  336.0   170.7  266.6  88.9    172.2  246.4  87.9
    28. BD (   1) C  13 - C  14    94.1   27.9    95.4   27.5   1.4     90.2  210.4   5.0
    29. BD (   1) C  14 - O  15    87.7  332.5    88.7  333.9   1.7     93.2  152.9   1.0
    30. BD (   2) C  14 - O  15    87.7  332.5     1.9  109.3  89.1      7.4  219.8  89.5
    31. BD (   1) C  14 - H  24    96.8   93.5    92.0   87.5   7.6      --     --    --
    51. LP (   1) N   3             --     --     83.8  234.6   --       --     --    --
    52. LP*(   1) C   8             --     --     33.0  267.2   --       --     --    --
    54. LP (   2)Cl  12             --     --     92.3   14.0   --       --     --    --
    55. LP (   3)Cl  12             --     --    170.2  270.0   --       --     --    --
    56. LP (   1) O  15             --     --     87.6  331.7   --       --     --    --
    57. LP (   2) O  15             --     --     83.7   62.6   --       --     --    --
   234. BD*(   2) C   2 - N   3    88.1  190.5     6.9  129.3  84.8      9.4   64.2  86.3
   238. BD*(   2) N   4 - C   5    90.9  178.3     0.5  194.2  90.4     23.4  267.3  89.6
   255. BD*(   2) C  11 - C  13    87.8  336.0   170.7  266.6  88.9    172.2  246.4  87.9


 Second Order Perturbation Theory Analysis of Fock Matrix in NBO Basis

     Threshold for printing:   0.25 kcal/mol
                                                                              E(2)  E(j)-E(i) F(i,j)
         Donor NBO (i)                     Acceptor NBO (j)                 kcal/mol   a.u.    a.u. 
 ===================================================================================================

 within unit  1
   1. BD (   1) C   1 - C   2        / 76. RY*(   1) N   3                    0.35    1.60    0.030
   1. BD (   1) C   1 - C   2        /166. RY*(   1) C  13                    0.61    1.62    0.040
   1. BD (   1) C   1 - C   2        /233. BD*(   1) C   2 - N   3            1.02    1.17    0.044
   1. BD (   1) C   1 - C   2        /235. BD*(   1) C   2 - C  13            1.29    1.14    0.049
   1. BD (   1) C   1 - C   2        /236. BD*(   1) N   3 - N   4            1.47    0.97    0.048
   1. BD (   1) C   1 - C   2        /254. BD*(   1) C  11 - C  13            0.92    1.16    0.041
   2. BD (   1) C   1 - H  16        / 69. RY*(   3) C   2                    0.30    1.86    0.030
   2. BD (   1) C   1 - H  16        /233. BD*(   1) C   2 - N   3            1.40    0.99    0.048
   2. BD (   1) C   1 - H  16        /234. BD*(   2) C   2 - N   3            2.77    0.48    0.048
   3. BD (   1) C   1 - H  17        /233. BD*(   1) C   2 - N   3            0.43    1.00    0.026
   3. BD (   1) C   1 - H  17        /235. BD*(   1) C   2 - C  13            2.87    0.97    0.067
   4. BD (   1) C   1 - H  18        / 69. RY*(   3) C   2                    0.25    1.86    0.028
   4. BD (   1) C   1 - H  18        /233. BD*(   1) C   2 - N   3            1.00    0.99    0.040
   4. BD (   1) C   1 - H  18        /234. BD*(   2) C   2 - N   3            3.87    0.48    0.057
   5. BD (   1) C   2 - N   3        / 87. RY*(   3) N   4                    0.40    2.06    0.036
   5. BD (   1) C   2 - N   3        /166. RY*(   1) C  13                    0.35    1.83    0.032
   5. BD (   1) C   2 - N   3        /229. BD*(   1) C   1 - C   2            0.88    1.30    0.043
   5. BD (   1) C   2 - N   3        /235. BD*(   1) C   2 - C  13            0.64    1.36    0.037
   5. BD (   1) C   2 - N   3        /237. BD*(   1) N   4 - C   5            1.87    1.21    0.060
   5. BD (   1) C   2 - N   3        /253. BD*(   1) C  11 -Cl  12            0.35    0.99    0.024
   5. BD (   1) C   2 - N   3        /256. BD*(   1) C  13 - C  14            1.43    1.32    0.055
   6. BD (   2) C   2 - N   3        / 88. RY*(   4) N   4                    0.74    2.57    0.059
   6. BD (   2) C   2 - N   3        /230. BD*(   1) C   1 - H  16            0.64    0.80    0.030
   6. BD (   2) C   2 - N   3        /232. BD*(   1) C   1 - H  18            0.75    0.80    0.033
   6. BD (   2) C   2 - N   3        /234. BD*(   2) C   2 - N   3            0.35    0.34    0.014
   6. BD (   2) C   2 - N   3        /238. BD*(   2) N   4 - C   5           10.45    0.25    0.068
   6. BD (   2) C   2 - N   3        /255. BD*(   2) C  11 - C  13            5.03    0.32    0.051
   7. BD (   1) C   2 - C  13        / 58. RY*(   1) C   1                    0.41    1.37    0.030
   7. BD (   1) C   2 - C  13        / 77. RY*(   2) N   3                    0.60    1.83    0.042
   7. BD (   1) C   2 - C  13        /148. RY*(   1) C  11                    0.52    1.37    0.034
   7. BD (   1) C   2 - C  13        /175. RY*(   1) C  14                    0.41    1.27    0.029
   7. BD (   1) C   2 - C  13        /229. BD*(   1) C   1 - C   2            1.26    1.13    0.048
   7. BD (   1) C   2 - C  13        /231. BD*(   1) C   1 - H  17            0.44    1.17    0.029
   7. BD (   1) C   2 - C  13        /233. BD*(   1) C   2 - N   3            0.39    1.21    0.027
   7. BD (   1) C   2 - C  13        /236. BD*(   1) N   3 - N   4            0.31    1.02    0.023
   7. BD (   1) C   2 - C  13        /239. BD*(   1) N   4 - C  11            0.44    1.09    0.028
   7. BD (   1) C   2 - C  13        /253. BD*(   1) C  11 -Cl  12            4.24    0.82    0.075
   7. BD (   1) C   2 - C  13        /254. BD*(   1) C  11 - C  13            1.53    1.21    0.054
   7. BD (   1) C   2 - C  13        /256. BD*(   1) C  13 - C  14            1.61    1.15    0.055
   7. BD (   1) C   2 - C  13        /259. BD*(   1) C  14 - H  24            0.57    1.10    0.032
   8. BD (   1) N   3 - N   4        / 68. RY*(   2) C   2                    1.54    1.73    0.066
   8. BD (   1) N   3 - N   4        / 94. RY*(   1) C   5                    0.87    1.77    0.050
   8. BD (   1) N   3 - N   4        /148. RY*(   1) C  11                    0.39    1.55    0.031
   8. BD (   1) N   3 - N   4        /229. BD*(   1) C   1 - C   2            2.03    1.30    0.065
   8. BD (   1) N   3 - N   4        /237. BD*(   1) N   4 - C   5            0.95    1.21    0.043
   8. BD (   1) N   3 - N   4        /239. BD*(   1) N   4 - C  11            0.96    1.26    0.045
   8. BD (   1) N   3 - N   4        /240. BD*(   1) C   5 - C   6            0.80    1.39    0.042
   8. BD (   1) N   3 - N   4        /253. BD*(   1) C  11 -Cl  12            2.23    1.00    0.060
   9. BD (   1) N   4 - C   5        / 76. RY*(   1) N   3                    0.48    1.79    0.037
   9. BD (   1) N   4 - C   5        /103. RY*(   1) C   6                    0.29    1.96    0.030
   9. BD (   1) N   4 - C   5        /139. RY*(   1) C  10                    0.39    1.96    0.035
   9. BD (   1) N   4 - C   5        /149. RY*(   2) C  11                    0.58    1.67    0.039
   9. BD (   1) N   4 - C   5        /233. BD*(   1) C   2 - N   3            0.67    1.36    0.038
   9. BD (   1) N   4 - C   5        /236. BD*(   1) N   3 - N   4            0.61    1.16    0.034
   9. BD (   1) N   4 - C   5        /239. BD*(   1) N   4 - C  11            1.75    1.24    0.059
   9. BD (   1) N   4 - C   5        /240. BD*(   1) C   5 - C   6            0.69    1.36    0.039
   9. BD (   1) N   4 - C   5        /241. BD*(   1) C   5 - C  10            0.69    1.36    0.039
   9. BD (   1) N   4 - C   5        /242. BD*(   1) C   6 - C   7            0.69    1.39    0.039
   9. BD (   1) N   4 - C   5        /249. BD*(   1) C   9 - C  10            0.69    1.39    0.039
   9. BD (   1) N   4 - C   5        /254. BD*(   1) C  11 - C  13            0.50    1.35    0.033
  10. BD (   2) N   4 - C   5        / 78. RY*(   3) N   3                    0.89    1.36    0.049
  10. BD (   2) N   4 - C   5        /105. RY*(   3) C   6                    0.40    1.01    0.028
  10. BD (   2) N   4 - C   5        /141. RY*(   3) C  10                    0.48    1.17    0.033
  10. BD (   2) N   4 - C   5        /150. RY*(   3) C  11                    0.65    1.28    0.040
  10. BD (   2) N   4 - C   5        /152. RY*(   5) C  11                    0.25    2.23    0.033
  10. BD (   2) N   4 - C   5        /234. BD*(   2) C   2 - N   3            3.98    0.36    0.050
  10. BD (   2) N   4 - C   5        /238. BD*(   2) N   4 - C   5            2.94    0.27    0.036
  10. BD (   2) N   4 - C   5        /243. BD*(   2) C   6 - C   7            5.44    0.37    0.060
  10. BD (   2) N   4 - C   5        /250. BD*(   2) C   9 - C  10            5.62    0.38    0.062
  10. BD (   2) N   4 - C   5        /255. BD*(   2) C  11 - C  13            8.64    0.34    0.070
  11. BD (   1) N   4 - C  11        / 77. RY*(   2) N   3                    0.34    2.02    0.033
  11. BD (   1) N   4 - C  11        / 94. RY*(   1) C   5                    0.77    1.79    0.047
  11. BD (   1) N   4 - C  11        /167. RY*(   2) C  13                    0.65    1.87    0.044
  11. BD (   1) N   4 - C  11        /229. BD*(   1) C   1 - C   2            0.28    1.32    0.024
  11. BD (   1) N   4 - C  11        /236. BD*(   1) N   3 - N   4            0.35    1.21    0.026
  11. BD (   1) N   4 - C  11        /237. BD*(   1) N   4 - C   5            2.23    1.23    0.067
  11. BD (   1) N   4 - C  11        /241. BD*(   1) C   5 - C  10            0.58    1.41    0.036
  11. BD (   1) N   4 - C  11        /254. BD*(   1) C  11 - C  13            0.98    1.40    0.047
  11. BD (   1) N   4 - C  11        /256. BD*(   1) C  13 - C  14            1.74    1.34    0.062
  12. BD (   1) C   5 - C   6        / 86. RY*(   2) N   4                    0.32    2.09    0.033
  12. BD (   1) C   5 - C   6        /112. RY*(   1) C   7                    0.56    1.89    0.041
  12. BD (   1) C   5 - C   6        /113. RY*(   2) C   7                    0.61    1.38    0.037
  12. BD (   1) C   5 - C   6        /139. RY*(   1) C  10                    0.39    1.85    0.034
  12. BD (   1) C   5 - C   6        /236. BD*(   1) N   3 - N   4            1.15    1.05    0.044
  12. BD (   1) C   5 - C   6        /237. BD*(   1) N   4 - C   5            0.69    1.07    0.035
  12. BD (   1) C   5 - C   6        /238. BD*(   2) N   4 - C   5            0.41    0.64    0.023
  12. BD (   1) C   5 - C   6        /241. BD*(   1) C   5 - C  10            2.53    1.25    0.071
  12. BD (   1) C   5 - C   6        /242. BD*(   1) C   6 - C   7            1.36    1.28    0.053
  12. BD (   1) C   5 - C   6        /244. BD*(   1) C   6 - H  19            0.66    1.18    0.035
  12. BD (   1) C   5 - C   6        /246. BD*(   1) C   7 - H  20            1.02    1.20    0.044
  12. BD (   1) C   5 - C   6        /252. BD*(   1) C  10 - H  23            0.99    1.19    0.043
  13. BD (   1) C   5 - C  10        / 85. RY*(   1) N   4                    0.37    2.07    0.035
  13. BD (   1) C   5 - C  10        /103. RY*(   1) C   6                    0.36    1.84    0.033
  13. BD (   1) C   5 - C  10        /130. RY*(   1) C   9                    0.56    1.89    0.041
  13. BD (   1) C   5 - C  10        /131. RY*(   2) C   9                    0.61    1.38    0.037
  13. BD (   1) C   5 - C  10        /237. BD*(   1) N   4 - C   5            0.73    1.07    0.035
  13. BD (   1) C   5 - C  10        /238. BD*(   2) N   4 - C   5            0.43    0.64    0.024
  13. BD (   1) C   5 - C  10        /239. BD*(   1) N   4 - C  11            1.60    1.12    0.054
  13. BD (   1) C   5 - C  10        /240. BD*(   1) C   5 - C   6            2.56    1.24    0.071
  13. BD (   1) C   5 - C  10        /244. BD*(   1) C   6 - H  19            1.09    1.18    0.045
  13. BD (   1) C   5 - C  10        /249. BD*(   1) C   9 - C  10            1.28    1.28    0.051
  13. BD (   1) C   5 - C  10        /251. BD*(   1) C   9 - H  22            1.07    1.20    0.045
  13. BD (   1) C   5 - C  10        /252. BD*(   1) C  10 - H  23            0.61    1.18    0.034
  14. BD (   1) C   6 - C   7        / 94. RY*(   1) C   5                    0.49    1.61    0.036
  14. BD (   1) C   6 - C   7        / 95. RY*(   2) C   5                    0.52    1.82    0.039
  14. BD (   1) C   6 - C   7        /121. RY*(   1) C   8                    0.44    1.90    0.037
  14. BD (   1) C   6 - C   7        /122. RY*(   2) C   8                    0.61    1.36    0.037
  14. BD (   1) C   6 - C   7        /237. BD*(   1) N   4 - C   5            2.55    1.05    0.066
  14. BD (   1) C   6 - C   7        /240. BD*(   1) C   5 - C   6            1.67    1.23    0.057
  14. BD (   1) C   6 - C   7        /244. BD*(   1) C   6 - H  19            0.84    1.16    0.040
  14. BD (   1) C   6 - C   7        /245. BD*(   1) C   7 - C   8            1.26    1.26    0.050
  14. BD (   1) C   6 - C   7        /246. BD*(   1) C   7 - H  20            0.61    1.18    0.034
  14. BD (   1) C   6 - C   7        /248. BD*(   1) C   8 - H  21            1.12    1.18    0.046
  15. BD (   2) C   6 - C   7        / 52. LP*(   1) C   8                   27.34    0.17    0.094
  15. BD (   2) C   6 - C   7        / 98. RY*(   5) C   5                    0.33    2.15    0.037
  15. BD (   2) C   6 - C   7        /124. RY*(   4) C   8                    0.27    2.17    0.033
  15. BD (   2) C   6 - C   7        /125. RY*(   5) C   8                    0.67    0.91    0.034
  15. BD (   2) C   6 - C   7        /238. BD*(   2) N   4 - C   5           17.90    0.19    0.076
  16. BD (   1) C   6 - H  19        / 95. RY*(   2) C   5                    0.39    1.65    0.032
  16. BD (   1) C   6 - H  19        /112. RY*(   1) C   7                    0.37    1.70    0.032
  16. BD (   1) C   6 - H  19        /237. BD*(   1) N   4 - C   5            0.39    0.88    0.024
  16. BD (   1) C   6 - H  19        /238. BD*(   2) N   4 - C   5            0.34    0.45    0.018
  16. BD (   1) C   6 - H  19        /240. BD*(   1) C   5 - C   6            0.40    1.06    0.026
  16. BD (   1) C   6 - H  19        /241. BD*(   1) C   5 - C  10            2.23    1.06    0.061
  16. BD (   1) C   6 - H  19        /242. BD*(   1) C   6 - C   7            0.65    1.09    0.034
  16. BD (   1) C   6 - H  19        /245. BD*(   1) C   7 - C   8            1.78    1.09    0.056
  17. BD (   1) C   7 - C   8        /103. RY*(   1) C   6                    0.34    1.83    0.031
  17. BD (   1) C   7 - C   8        /104. RY*(   2) C   6                    0.64    1.38    0.038
  17. BD (   1) C   7 - C   8        /130. RY*(   1) C   9                    0.43    1.87    0.036
  17. BD (   1) C   7 - C   8        /131. RY*(   2) C   9                    0.70    1.37    0.039
  17. BD (   1) C   7 - C   8        /242. BD*(   1) C   6 - C   7            1.29    1.26    0.051
  17. BD (   1) C   7 - C   8        /244. BD*(   1) C   6 - H  19            1.24    1.16    0.048
  17. BD (   1) C   7 - C   8        /246. BD*(   1) C   7 - H  20            0.64    1.18    0.035
  17. BD (   1) C   7 - C   8        /247. BD*(   1) C   8 - C   9            1.19    1.26    0.049
  17. BD (   1) C   7 - C   8        /248. BD*(   1) C   8 - H  21            0.58    1.18    0.033
  17. BD (   1) C   7 - C   8        /251. BD*(   1) C   9 - H  22            1.23    1.18    0.048
  18. BD (   1) C   7 - H  20        /103. RY*(   1) C   6                    0.30    1.64    0.028
  18. BD (   1) C   7 - H  20        /121. RY*(   1) C   8                    0.33    1.71    0.030
  18. BD (   1) C   7 - H  20        /240. BD*(   1) C   5 - C   6            2.12    1.04    0.059
  18. BD (   1) C   7 - H  20        /242. BD*(   1) C   6 - C   7            0.45    1.07    0.028
  18. BD (   1) C   7 - H  20        /245. BD*(   1) C   7 - C   8            0.39    1.07    0.026
  18. BD (   1) C   7 - H  20        /247. BD*(   1) C   8 - C   9            1.85    1.07    0.056
  19. BD (   1) C   8 - C   9        /112. RY*(   1) C   7                    0.42    1.87    0.036
  19. BD (   1) C   8 - C   9        /113. RY*(   2) C   7                    0.71    1.36    0.039
  19. BD (   1) C   8 - C   9        /139. RY*(   1) C  10                    0.26    1.83    0.028
  19. BD (   1) C   8 - C   9        /140. RY*(   2) C  10                    0.80    1.42    0.043
  19. BD (   1) C   8 - C   9        /245. BD*(   1) C   7 - C   8            1.19    1.26    0.049
  19. BD (   1) C   8 - C   9        /246. BD*(   1) C   7 - H  20            1.25    1.18    0.048
  19. BD (   1) C   8 - C   9        /248. BD*(   1) C   8 - H  21            0.59    1.18    0.033
  19. BD (   1) C   8 - C   9        /249. BD*(   1) C   9 - C  10            1.28    1.26    0.051
  19. BD (   1) C   8 - C   9        /251. BD*(   1) C   9 - H  22            0.64    1.18    0.035
  19. BD (   1) C   8 - C   9        /252. BD*(   1) C  10 - H  23            1.25    1.17    0.048
  20. BD (   1) C   8 - H  21        /112. RY*(   1) C   7                    0.34    1.68    0.030
  20. BD (   1) C   8 - H  21        /130. RY*(   1) C   9                    0.34    1.69    0.030
  20. BD (   1) C   8 - H  21        /242. BD*(   1) C   6 - C   7            2.00    1.07    0.059
  20. BD (   1) C   8 - H  21        /245. BD*(   1) C   7 - C   8            0.38    1.08    0.025
  20. BD (   1) C   8 - H  21        /247. BD*(   1) C   8 - C   9            0.38    1.08    0.026
  20. BD (   1) C   8 - H  21        /249. BD*(   1) C   9 - C  10            1.97    1.08    0.058
  21. BD (   1) C   9 - C  10        / 94. RY*(   1) C   5                    0.35    1.61    0.030
  21. BD (   1) C   9 - C  10        / 95. RY*(   2) C   5                    0.60    1.82    0.042
  21. BD (   1) C   9 - C  10        /121. RY*(   1) C   8                    0.44    1.90    0.036
  21. BD (   1) C   9 - C  10        /122. RY*(   2) C   8                    0.60    1.36    0.036
  21. BD (   1) C   9 - C  10        /237. BD*(   1) N   4 - C   5            2.37    1.05    0.063
  21. BD (   1) C   9 - C  10        /241. BD*(   1) C   5 - C  10            1.55    1.23    0.055
  21. BD (   1) C   9 - C  10        /247. BD*(   1) C   8 - C   9            1.25    1.26    0.050
  21. BD (   1) C   9 - C  10        /248. BD*(   1) C   8 - H  21            1.12    1.18    0.046
  21. BD (   1) C   9 - C  10        /251. BD*(   1) C   9 - H  22            0.63    1.18    0.034
  21. BD (   1) C   9 - C  10        /252. BD*(   1) C  10 - H  23            0.82    1.17    0.039
  22. BD (   2) C   9 - C  10        / 52. LP*(   1) C   8                   30.39    0.17    0.098
  22. BD (   2) C   9 - C  10        /125. RY*(   5) C   8                    0.93    0.91    0.040
  22. BD (   2) C   9 - C  10        /238. BD*(   2) N   4 - C   5           16.53    0.19    0.072
  23. BD (   1) C   9 - H  22        /121. RY*(   1) C   8                    0.32    1.70    0.030
  23. BD (   1) C   9 - H  22        /139. RY*(   1) C  10                    0.30    1.64    0.028
  23. BD (   1) C   9 - H  22        /241. BD*(   1) C   5 - C  10            2.10    1.04    0.059
  23. BD (   1) C   9 - H  22        /245. BD*(   1) C   7 - C   8            1.85    1.07    0.056
  23. BD (   1) C   9 - H  22        /247. BD*(   1) C   8 - C   9            0.39    1.07    0.026
  23. BD (   1) C   9 - H  22        /249. BD*(   1) C   9 - C  10            0.46    1.07    0.028
  24. BD (   1) C  10 - H  23        / 95. RY*(   2) C   5                    0.37    1.64    0.031
  24. BD (   1) C  10 - H  23        /130. RY*(   1) C   9                    0.34    1.69    0.030
  24. BD (   1) C  10 - H  23        /237. BD*(   1) N   4 - C   5            0.48    0.87    0.026
  24. BD (   1) C  10 - H  23        /240. BD*(   1) C   5 - C   6            2.33    1.05    0.063
  24. BD (   1) C  10 - H  23        /241. BD*(   1) C   5 - C  10            0.38    1.05    0.025
  24. BD (   1) C  10 - H  23        /247. BD*(   1) C   8 - C   9            1.82    1.08    0.056
  24. BD (   1) C  10 - H  23        /249. BD*(   1) C   9 - C  10            0.63    1.08    0.033
  25. BD (   1) C  11 -Cl  12        /149. RY*(   2) C  11                    0.27    1.63    0.027
  25. BD (   1) C  11 -Cl  12        /167. RY*(   2) C  13                    0.40    1.78    0.034
  25. BD (   1) C  11 -Cl  12        /235. BD*(   1) C   2 - C  13            0.77    1.29    0.040
  25. BD (   1) C  11 -Cl  12        /236. BD*(   1) N   3 - N   4            0.89    1.12    0.040
  25. BD (   1) C  11 -Cl  12        /254. BD*(   1) C  11 - C  13            0.58    1.31    0.035
  26. BD (   1) C  11 - C  13        / 67. RY*(   1) C   2                    0.88    1.53    0.046
  26. BD (   1) C  11 - C  13        / 85. RY*(   1) N   4                    0.32    2.09    0.033
  26. BD (   1) C  11 - C  13        /229. BD*(   1) C   1 - C   2            2.36    1.18    0.067
  26. BD (   1) C  11 - C  13        /233. BD*(   1) C   2 - N   3            0.25    1.26    0.023
  26. BD (   1) C  11 - C  13        /235. BD*(   1) C   2 - C  13            1.34    1.24    0.052
  26. BD (   1) C  11 - C  13        /236. BD*(   1) N   3 - N   4            0.28    1.07    0.022
  26. BD (   1) C  11 - C  13        /237. BD*(   1) N   4 - C   5            2.69    1.09    0.069
  26. BD (   1) C  11 - C  13        /239. BD*(   1) N   4 - C  11            1.04    1.14    0.044
  26. BD (   1) C  11 - C  13        /256. BD*(   1) C  13 - C  14            1.67    1.20    0.057
  26. BD (   1) C  11 - C  13        /257. BD*(   1) C  14 - O  15            0.60    1.34    0.036
  27. BD (   2) C  11 - C  13        / 72. RY*(   6) C   2                    0.27    2.18    0.033
  27. BD (   2) C  11 - C  13        / 89. RY*(   5) N   4                    0.28    2.42    0.035
  27. BD (   2) C  11 - C  13        /157. RY*(   1)Cl  12                    1.05    1.09    0.046
  27. BD (   2) C  11 - C  13        /177. RY*(   3) C  14                    0.37    1.48    0.032
  27. BD (   2) C  11 - C  13        /234. BD*(   2) C   2 - N   3           11.30    0.32    0.077
  27. BD (   2) C  11 - C  13        /238. BD*(   2) N   4 - C   5           10.24    0.23    0.064
  27. BD (   2) C  11 - C  13        /255. BD*(   2) C  11 - C  13            0.78    0.30    0.019
  27. BD (   2) C  11 - C  13        /258. BD*(   2) C  14 - O  15            6.75    0.33    0.062
  28. BD (   1) C  13 - C  14        /149. RY*(   2) C  11                    0.38    1.53    0.031
  28. BD (   1) C  13 - C  14        /184. RY*(   1) O  15                    0.67    1.91    0.046
  28. BD (   1) C  13 - C  14        /233. BD*(   1) C   2 - N   3            0.65    1.22    0.036
  28. BD (   1) C  13 - C  14        /235. BD*(   1) C   2 - C  13            1.75    1.19    0.058
  28. BD (   1) C  13 - C  14        /239. BD*(   1) N   4 - C  11            0.85    1.10    0.039
  28. BD (   1) C  13 - C  14        /254. BD*(   1) C  11 - C  13            2.11    1.21    0.064
  28. BD (   1) C  13 - C  14        /257. BD*(   1) C  14 - O  15            0.38    1.30    0.028
  29. BD (   1) C  14 - O  15        /166. RY*(   1) C  13                    0.68    2.03    0.047
  29. BD (   1) C  14 - O  15        /175. RY*(   1) C  14                    0.71    1.64    0.043
  29. BD (   1) C  14 - O  15        /254. BD*(   1) C  11 - C  13            0.97    1.58    0.050
  29. BD (   1) C  14 - O  15        /256. BD*(   1) C  13 - C  14            0.62    1.52    0.039
  30. BD (   2) C  14 - O  15        /169. RY*(   4) C  13                    0.32    1.03    0.023
  30. BD (   2) C  14 - O  15        /255. BD*(   2) C  11 - C  13            5.38    0.36    0.059
  31. BD (   1) C  14 - H  24        /166. RY*(   1) C  13                    0.58    1.49    0.037
  31. BD (   1) C  14 - H  24        /184. RY*(   1) O  15                    0.59    1.74    0.041
  31. BD (   1) C  14 - H  24        /235. BD*(   1) C   2 - C  13            2.75    1.02    0.067
  32. CR (   1) C   1                / 70. RY*(   4) C   2                    0.44   10.80    0.087
  32. CR (   1) C   1                /193. RY*(   1) H  16                    0.41   10.53    0.083
  32. CR (   1) C   1                /197. RY*(   1) H  17                    0.38   10.50    0.079
  32. CR (   1) C   1                /201. RY*(   1) H  18                    0.42   10.51    0.084
  32. CR (   1) C   1                /233. BD*(   1) C   2 - N   3            0.32   10.58    0.074
  32. CR (   1) C   1                /235. BD*(   1) C   2 - C  13            0.54   10.56    0.096
  33. CR (   1) C   2                / 59. RY*(   2) C   1                    0.51   10.89    0.094
  33. CR (   1) C   2                /167. RY*(   2) C  13                    0.58   11.12    0.102
  33. CR (   1) C   2                /236. BD*(   1) N   3 - N   4            0.26   10.46    0.066
  33. CR (   1) C   2                /254. BD*(   1) C  11 - C  13            0.29   10.65    0.070
  33. CR (   1) C   2                /256. BD*(   1) C  13 - C  14            0.61   10.59    0.103
  34. CR (   1) N   3                / 67. RY*(   1) C   2                    1.94   14.98    0.216
  34. CR (   1) N   3                / 74. RY*(   8) C   2                    0.29   16.34    0.087
  34. CR (   1) N   3                / 85. RY*(   1) N   4                    0.31   15.55    0.087
  34. CR (   1) N   3                /229. BD*(   1) C   1 - C   2            0.37   14.64    0.093
  34. CR (   1) N   3                /235. BD*(   1) C   2 - C  13            0.29   14.69    0.083
  34. CR (   1) N   3                /237. BD*(   1) N   4 - C   5            0.48   14.54    0.107
  34. CR (   1) N   3                /239. BD*(   1) N   4 - C  11            0.50   14.60    0.110
  35. CR (   1) N   4                / 77. RY*(   2) N   3                    0.48   15.45    0.108
  35. CR (   1) N   4                / 95. RY*(   2) C   5                    0.54   15.43    0.116
  35. CR (   1) N   4                / 97. RY*(   4) C   5                    0.48   14.86    0.106
  35. CR (   1) N   4                /100. RY*(   7) C   5                    0.33   16.47    0.093
  35. CR (   1) N   4                /148. RY*(   1) C  11                    1.80   15.00    0.208
  35. CR (   1) N   4                /233. BD*(   1) C   2 - N   3            0.37   14.84    0.093
  35. CR (   1) N   4                /239. BD*(   1) N   4 - C  11            0.28   14.71    0.083
  35. CR (   1) N   4                /240. BD*(   1) C   5 - C   6            0.28   14.84    0.081
  35. CR (   1) N   4                /253. BD*(   1) C  11 -Cl  12            0.29   14.44    0.083
  36. CR (   1) C   5                /104. RY*(   2) C   6                    0.90   10.83    0.125
  36. CR (   1) C   5                /140. RY*(   2) C  10                    0.88   10.87    0.123
  36. CR (   1) C   5                /236. BD*(   1) N   3 - N   4            0.29   10.48    0.070
  36. CR (   1) C   5                /239. BD*(   1) N   4 - C  11            0.68   10.56    0.109
  36. CR (   1) C   5                /240. BD*(   1) C   5 - C   6            0.28   10.68    0.070
  36. CR (   1) C   5                /241. BD*(   1) C   5 - C  10            0.29   10.68    0.071
  36. CR (   1) C   5                /242. BD*(   1) C   6 - C   7            0.37   10.71    0.079
  36. CR (   1) C   5                /244. BD*(   1) C   6 - H  19            0.31   10.61    0.073
  36. CR (   1) C   5                /249. BD*(   1) C   9 - C  10            0.37   10.71    0.080
  36. CR (   1) C   5                /252. BD*(   1) C  10 - H  23            0.28   10.62    0.069
  37. CR (   1) C   6                / 94. RY*(   1) C   5                    0.50   11.00    0.094
  37. CR (   1) C   6                /113. RY*(   2) C   7                    0.77   10.76    0.115
  37. CR (   1) C   6                /114. RY*(   3) C   7                    0.27   10.78    0.068
  37. CR (   1) C   6                /205. RY*(   1) H  19                    0.44   10.47    0.085
  37. CR (   1) C   6                /237. BD*(   1) N   4 - C   5            0.44   10.44    0.086
  37. CR (   1) C   6                /241. BD*(   1) C   5 - C  10            0.57   10.62    0.099
  37. CR (   1) C   6                /245. BD*(   1) C   7 - C   8            0.46   10.65    0.089
  37. CR (   1) C   6                /246. BD*(   1) C   7 - H  20            0.27   10.57    0.068
  38. CR (   1) C   7                /104. RY*(   2) C   6                    0.27   10.76    0.068
  38. CR (   1) C   7                /106. RY*(   4) C   6                    0.34   10.83    0.077
  38. CR (   1) C   7                /122. RY*(   2) C   8                    0.73   10.74    0.112
  38. CR (   1) C   7                /123. RY*(   3) C   8                    0.25   10.77    0.066
  38. CR (   1) C   7                /209. RY*(   1) H  20                    0.40   10.45    0.081
  38. CR (   1) C   7                /240. BD*(   1) C   5 - C   6            0.52   10.62    0.095
  38. CR (   1) C   7                /244. BD*(   1) C   6 - H  19            0.34   10.55    0.076
  38. CR (   1) C   7                /247. BD*(   1) C   8 - C   9            0.43   10.65    0.086
  38. CR (   1) C   7                /248. BD*(   1) C   8 - H  21            0.29   10.56    0.070
  39. CR (   1) C   8                /113. RY*(   2) C   7                    0.71   10.76    0.111
  39. CR (   1) C   8                /114. RY*(   3) C   7                    0.27   10.78    0.068
  39. CR (   1) C   8                /131. RY*(   2) C   9                    0.73   10.76    0.112
  39. CR (   1) C   8                /132. RY*(   3) C   9                    0.26   10.80    0.066
  39. CR (   1) C   8                /213. RY*(   1) H  21                    0.40   10.45    0.082
  39. CR (   1) C   8                /242. BD*(   1) C   6 - C   7            0.46   10.65    0.089
  39. CR (   1) C   8                /246. BD*(   1) C   7 - H  20            0.30   10.57    0.072
  39. CR (   1) C   8                /249. BD*(   1) C   9 - C  10            0.46   10.66    0.088
  39. CR (   1) C   8                /251. BD*(   1) C   9 - H  22            0.30   10.57    0.071
  40. CR (   1) C   9                /122. RY*(   2) C   8                    0.71   10.74    0.110
  40. CR (   1) C   9                /123. RY*(   3) C   8                    0.26   10.77    0.067
  40. CR (   1) C   9                /140. RY*(   2) C  10                    0.34   10.80    0.076
  40. CR (   1) C   9                /142. RY*(   4) C  10                    0.30   10.76    0.072
  40. CR (   1) C   9                /217. RY*(   1) H  22                    0.40   10.45    0.082
  40. CR (   1) C   9                /241. BD*(   1) C   5 - C  10            0.51   10.62    0.093
  40. CR (   1) C   9                /245. BD*(   1) C   7 - C   8            0.43   10.64    0.086
  40. CR (   1) C   9                /248. BD*(   1) C   8 - H  21            0.29   10.56    0.070
  40. CR (   1) C   9                /252. BD*(   1) C  10 - H  23            0.34   10.55    0.076
  41. CR (   1) C  10                / 94. RY*(   1) C   5                    0.51   11.00    0.095
  41. CR (   1) C  10                /131. RY*(   2) C   9                    0.75   10.76    0.113
  41. CR (   1) C  10                /132. RY*(   3) C   9                    0.28   10.79    0.069
  41. CR (   1) C  10                /221. RY*(   1) H  23                    0.44   10.48    0.086
  41. CR (   1) C  10                /237. BD*(   1) N   4 - C   5            0.39   10.44    0.081
  41. CR (   1) C  10                /240. BD*(   1) C   5 - C   6            0.60   10.62    0.102
  41. CR (   1) C  10                /247. BD*(   1) C   8 - C   9            0.46   10.65    0.089
  41. CR (   1) C  10                /251. BD*(   1) C   9 - H  22            0.28   10.57    0.069
  42. CR (   1) C  11                / 87. RY*(   3) N   4                    0.32   11.40    0.077
  42. CR (   1) C  11                /166. RY*(   1) C  13                    0.67   11.17    0.110
  42. CR (   1) C  11                /168. RY*(   3) C  13                    0.34   10.80    0.076
  42. CR (   1) C  11                /235. BD*(   1) C   2 - C  13            0.28   10.70    0.069
  42. CR (   1) C  11                /237. BD*(   1) N   4 - C   5            0.99   10.55    0.131
  42. CR (   1) C  11                /253. BD*(   1) C  11 -Cl  12            0.79   10.34    0.115
  42. CR (   1) C  11                /254. BD*(   1) C  11 - C  13            0.64   10.72    0.106
  42. CR (   1) C  11                /256. BD*(   1) C  13 - C  14            0.67   10.66    0.109
  44. CR (   2)Cl  12                /149. RY*(   2) C  11                    1.16   10.94    0.143
  44. CR (   2)Cl  12                /239. BD*(   1) N   4 - C  11            0.44   10.50    0.087
  44. CR (   2)Cl  12                /254. BD*(   1) C  11 - C  13            0.63   10.62    0.104
  48. CR (   1) C  13                / 68. RY*(   2) C   2                    0.94   10.96    0.128
  48. CR (   1) C  13                /148. RY*(   1) C  11                    0.35   10.78    0.078
  48. CR (   1) C  13                /149. RY*(   2) C  11                    0.50   10.93    0.093
  48. CR (   1) C  13                /151. RY*(   4) C  11                    0.29   10.83    0.071
  48. CR (   1) C  13                /176. RY*(   2) C  14                    0.29   11.71    0.073
  48. CR (   1) C  13                /229. BD*(   1) C   1 - C   2            0.58   10.54    0.099
  48. CR (   1) C  13                /253. BD*(   1) C  11 -Cl  12            0.77   10.23    0.113
  48. CR (   1) C  13                /254. BD*(   1) C  11 - C  13            0.34   10.61    0.077
  49. CR (   1) C  14                /168. RY*(   3) C  13                    0.37   10.77    0.079
  49. CR (   1) C  14                /225. RY*(   1) H  24                    0.31   10.53    0.072
  49. CR (   1) C  14                /235. BD*(   1) C   2 - C  13            0.55   10.67    0.098
  49. CR (   1) C  14                /254. BD*(   1) C  11 - C  13            0.56   10.69    0.099
  50. CR (   1) O  15                /175. RY*(   1) C  14                    2.78   19.48    0.295
  50. CR (   1) O  15                /256. BD*(   1) C  13 - C  14            0.28   19.36    0.095
  51. LP (   1) N   3                / 67. RY*(   1) C   2                    2.72    1.20    0.073
  51. LP (   1) N   3                / 85. RY*(   1) N   4                    1.10    1.76    0.056
  51. LP (   1) N   3                / 86. RY*(   2) N   4                    0.26    1.78    0.028
  51. LP (   1) N   3                /229. BD*(   1) C   1 - C   2            0.29    0.85    0.020
  51. LP (   1) N   3                /235. BD*(   1) C   2 - C  13            3.03    0.91    0.067
  51. LP (   1) N   3                /239. BD*(   1) N   4 - C  11            3.49    0.81    0.067
  52. LP*(   1) C   8                /115. RY*(   4) C   7                    0.83    0.73    0.055
  52. LP*(   1) C   8                /116. RY*(   5) C   7                    0.28    2.00    0.053
  52. LP*(   1) C   8                /125. RY*(   5) C   8                    1.98    0.74    0.085
  52. LP*(   1) C   8                /133. RY*(   4) C   9                    0.87    0.74    0.057
  52. LP*(   1) C   8                /134. RY*(   5) C   9                    0.27    2.00    0.052
  52. LP*(   1) C   8                /238. BD*(   2) N   4 - C   5            1.38    0.02    0.008
  52. LP*(   1) C   8                /243. BD*(   2) C   6 - C   7           21.23    0.12    0.101
  52. LP*(   1) C   8                /250. BD*(   2) C   9 - C  10           19.46    0.13    0.099
  53. LP (   1)Cl  12                /149. RY*(   2) C  11                    2.00    1.78    0.075
  53. LP (   1)Cl  12                /239. BD*(   1) N   4 - C  11            0.85    1.34    0.043
  53. LP (   1)Cl  12                /254. BD*(   1) C  11 - C  13            1.35    1.46    0.056
  54. LP (   2)Cl  12                /148. RY*(   1) C  11                    0.39    1.03    0.026
  54. LP (   2)Cl  12                /239. BD*(   1) N   4 - C  11            4.65    0.74    0.074
  54. LP (   2)Cl  12                /243. BD*(   2) C   6 - C   7            0.27    0.36    0.013
  54. LP (   2)Cl  12                /254. BD*(   1) C  11 - C  13            2.29    0.86    0.056
  55. LP (   3)Cl  12                /150. RY*(   3) C  11                    0.54    1.26    0.034
  55. LP (   3)Cl  12                /255. BD*(   2) C  11 - C  13            8.41    0.33    0.069
  56. LP (   1) O  15                /175. RY*(   1) C  14                    4.87    1.25    0.099
  56. LP (   1) O  15                /256. BD*(   1) C  13 - C  14            0.81    1.13    0.038
  56. LP (   1) O  15                /259. BD*(   1) C  14 - H  24            0.49    1.08    0.029
  57. LP (   2) O  15                /176. RY*(   2) C  14                    1.72    1.88    0.076
  57. LP (   2) O  15                /179. RY*(   5) C  14                    0.79    1.58    0.047
  57. LP (   2) O  15                /256. BD*(   1) C  13 - C  14            8.53    0.72    0.103
  57. LP (   2) O  15                /258. BD*(   2) C  14 - O  15            0.44    0.27    0.014
  57. LP (   2) O  15                /259. BD*(   1) C  14 - H  24            9.55    0.67    0.106
 234. BD*(   2) C   2 - N   3        / 73. RY*(   7) C   2                    1.07    1.10    0.126
 234. BD*(   2) C   2 - N   3        /230. BD*(   1) C   1 - H  16            0.38    0.46    0.048
 234. BD*(   2) C   2 - N   3        /232. BD*(   1) C   1 - H  18            0.45    0.46    0.053
 234. BD*(   2) C   2 - N   3        /233. BD*(   1) C   2 - N   3            0.34    0.52    0.047
 238. BD*(   2) N   4 - C   5        / 96. RY*(   3) C   5                    1.43    0.89    0.094
 238. BD*(   2) N   4 - C   5        /105. RY*(   3) C   6                    0.42    0.74    0.046
 238. BD*(   2) N   4 - C   5        /106. RY*(   4) C   6                    0.26    0.82    0.039
 238. BD*(   2) N   4 - C   5        /141. RY*(   3) C  10                    0.50    0.90    0.056
 238. BD*(   2) N   4 - C   5        /234. BD*(   2) C   2 - N   3            3.12    0.09    0.036
 238. BD*(   2) N   4 - C   5        /236. BD*(   1) N   3 - N   4            0.53    0.41    0.038
 238. BD*(   2) N   4 - C   5        /239. BD*(   1) N   4 - C  11            0.48    0.48    0.038
 238. BD*(   2) N   4 - C   5        /240. BD*(   1) C   5 - C   6            0.88    0.61    0.059
 238. BD*(   2) N   4 - C   5        /241. BD*(   1) C   5 - C  10            0.76    0.61    0.055
 238. BD*(   2) N   4 - C   5        /243. BD*(   2) C   6 - C   7           13.25    0.10    0.084
 238. BD*(   2) N   4 - C   5        /250. BD*(   2) C   9 - C  10           12.86    0.11    0.085
 238. BD*(   2) N   4 - C   5        /255. BD*(   2) C  11 - C  13            8.85    0.07    0.052
 239. BD*(   1) N   4 - C  11        / 87. RY*(   3) N   4                    0.58    0.80    0.152
 239. BD*(   1) N   4 - C  11        /148. RY*(   1) C  11                    1.97    0.28    0.157
 239. BD*(   1) N   4 - C  11        /233. BD*(   1) C   2 - N   3            0.52    0.12    0.050
 239. BD*(   1) N   4 - C  11        /235. BD*(   1) C   2 - C  13            2.00    0.09    0.076
 239. BD*(   1) N   4 - C  11        /240. BD*(   1) C   5 - C   6            0.32    0.12    0.038
 239. BD*(   1) N   4 - C  11        /241. BD*(   1) C   5 - C  10            0.26    0.12    0.034
 239. BD*(   1) N   4 - C  11        /256. BD*(   1) C  13 - C  14            1.61    0.06    0.049
 243. BD*(   2) C   6 - C   7        /105. RY*(   3) C   6                    0.33    0.64    0.065
 243. BD*(   2) C   6 - C   7        /115. RY*(   4) C   7                    0.61    0.61    0.087
 250. BD*(   2) C   9 - C  10        /133. RY*(   4) C   9                    0.55    0.62    0.084
 250. BD*(   2) C   9 - C  10        /143. RY*(   5) C  10                    0.29    1.64    0.100
 255. BD*(   2) C  11 - C  13        /150. RY*(   3) C  11                    0.67    0.94    0.083
 255. BD*(   2) C  11 - C  13        /157. RY*(   1)Cl  12                    0.26    0.79    0.047
 255. BD*(   2) C  11 - C  13        /169. RY*(   4) C  13                    1.01    0.66    0.086
 255. BD*(   2) C  11 - C  13        /234. BD*(   2) C   2 - N   3           56.61    0.02    0.078
 255. BD*(   2) C  11 - C  13        /258. BD*(   2) C  14 - O  15           30.79    0.02    0.079
 256. BD*(   1) C  13 - C  14        /168. RY*(   3) C  13                    1.63    0.14    0.110
 256. BD*(   1) C  13 - C  14        /176. RY*(   2) C  14                    0.56    1.16    0.180
 256. BD*(   1) C  13 - C  14        /233. BD*(   1) C   2 - N   3            0.92    0.07    0.050
 256. BD*(   1) C  13 - C  14        /235. BD*(   1) C   2 - C  13            1.67    0.04    0.045
 256. BD*(   1) C  13 - C  14        /254. BD*(   1) C  11 - C  13            0.59    0.06    0.035
 258. BD*(   2) C  14 - O  15        /180. RY*(   6) C  14                    0.45    1.19    0.141
 258. BD*(   2) C  14 - O  15        /185. RY*(   2) O  15                    0.29    1.10    0.109
 259. BD*(   1) C  14 - H  24        /175. RY*(   1) C  14                    0.59    0.17    0.067
 259. BD*(   1) C  14 - H  24        /227. RY*(   3) H  24                    0.36    1.90    0.197
 259. BD*(   1) C  14 - H  24        /235. BD*(   1) C   2 - C  13            0.70    0.08    0.043
 259. BD*(   1) C  14 - H  24        /254. BD*(   1) C  11 - C  13            0.61    0.10    0.048
 259. BD*(   1) C  14 - H  24        /256. BD*(   1) C  13 - C  14            0.65    0.04    0.028


 Natural Bond Orbitals (Summary):

                                                            Principal Delocalizations
           NBO                        Occupancy    Energy   (geminal,vicinal,remote)
 ====================================================================================
 Molecular unit  1  (C11H9N2OCl)
     1. BD (   1) C   1 - C   2          0.98939    -0.79763  236(v),235(g),233(g),254(v)
                                                    166(v),76(v)
     2. BD (   1) C   1 - H  16          0.97184    -0.62297  234(v),233(v),69(v)
     3. BD (   1) C   1 - H  17          0.99118    -0.62491  235(v),233(v)
     4. BD (   1) C   1 - H  18          0.96410    -0.62298  234(v),233(v),69(v)
     5. BD (   1) C   2 - N   3          0.99138    -1.01269  237(v),256(v),229(g),235(g)
                                                    87(v),253(r),166(v)
     6. BD (   2) C   2 - N   3          0.87907    -0.48621  238(v),255(v),232(v),88(v)
                                                    230(v),234(g)
     7. BD (   1) C   2 - C  13          0.98052    -0.84186  253(v),256(g),254(g),229(g)
                                                    77(v),259(v),148(v),231(v)
                                                    239(v),58(v),175(v),233(g)
                                                    236(v)
     8. BD (   1) N   3 - N   4          0.98794    -1.01537  253(v),229(v),68(v),239(g)
                                                    237(g),94(v),240(v),148(v)
     9. BD (   1) N   4 - C   5          0.99116    -0.98827  239(g),241(g),242(v),249(v)
                                                    240(g),233(v),236(g),149(v)
                                                    254(v),76(v),139(v),103(v)
    10. BD (   2) N   4 - C   5          0.80725    -0.50353  255(v),250(v),243(v),234(v)
                                                    238(g),78(v),150(v),141(v)
                                                    105(v),152(v)
    11. BD (   1) N   4 - C  11          0.99187    -1.03615  237(g),256(v),254(g),94(v)
                                                    167(v),241(v),236(g),77(v)
                                                    229(r)
    12. BD (   1) C   5 - C   6          0.98438    -0.87749  241(g),242(g),236(v),246(v)
                                                    252(v),237(g),244(g),113(v)
                                                    112(v),238(g),139(v),86(v)
    13. BD (   1) C   5 - C  10          0.98331    -0.87149  240(g),239(v),249(g),244(v)
                                                    251(v),237(g),131(v),252(g)
                                                    130(v),238(g),85(v),103(v)
    14. BD (   1) C   6 - C   7          0.98718    -0.85916  237(v),240(g),245(g),248(v)
                                                    244(g),246(g),122(v),95(v)
                                                    94(v),121(v),238(v)
    15. BD (   2) C   6 - C   7          0.83864    -0.42450  52(v),238(v),125(v),98(v)
                                                    124(v)
    16. BD (   1) C   6 - H  19          0.98846    -0.68590  241(v),245(v),242(g),238(v)
                                                    240(g),237(v),95(v),112(v)
    17. BD (   1) C   7 - C   8          0.98994    -0.85763  242(g),244(v),251(v),247(g)
                                                    131(v),246(g),104(v),248(g)
                                                    130(v),103(v)
    18. BD (   1) C   7 - H  20          0.98875    -0.66905  240(v),247(v),242(g),245(g)
                                                    121(v),103(v)
    19. BD (   1) C   8 - C   9          0.98990    -0.85555  249(g),246(v),252(v),245(g)
                                                    140(v),113(v),251(g),248(g)
                                                    112(v),139(v)
    20. BD (   1) C   8 - H  21          0.98962    -0.67287  242(v),249(v),247(g),245(g)
                                                    112(v),130(v)
    21. BD (   1) C   9 - C  10          0.98756    -0.85837  237(v),241(g),247(g),248(v)
                                                    252(g),251(g),95(v),122(v)
                                                    121(v),94(v),238(v)
    22. BD (   2) C   9 - C  10          0.83038    -0.42087  52(v),238(v),125(v)
    23. BD (   1) C   9 - H  22          0.98877    -0.66647  241(v),245(v),249(g),247(g)
                                                    121(v),139(v)
    24. BD (   1) C  10 - H  23          0.98782    -0.67695  240(v),247(v),249(g),237(v)
                                                    241(g),95(v),130(v),238(v)
    25. BD (   1) C  11 -Cl  12          0.99480    -0.94603  236(v),235(v),254(g),167(v)
                                                    149(g)
    26. BD (   1) C  11 - C  13          0.98529    -0.89298  237(v),229(v),256(g),235(g)
                                                    239(g),67(v),257(v),85(v)
                                                    236(v),233(v)
    27. BD (   2) C  11 - C  13          0.86281    -0.46489  234(v),238(v),258(v),157(v)
                                                    255(g),177(v),89(v),72(v)
    28. BD (   1) C  13 - C  14          0.98368    -0.84812  254(g),235(g),239(v),184(v)
                                                    233(v),149(v),257(g)
    29. BD (   1) C  14 - O  15          0.99770    -1.21220  254(v),175(g),166(v),256(g)
[truncated: 19,216 more chars]
