# Supplementary material for: Machine-Learning-Guided Discovery of Electrochemical Reactions
Source: J Am Chem Soc. 2022 Dec 2;144(49):22599–610. doi: 10.1021/jacs.2c08997 (PMC9756344; doi:10.1021/jacs.2c08997)
Supplement: Supplementary file 3 — ja2c08997_si_003.zip [file ja2c08997_si_003.zip › Oxidation Site Selectivity/Ologs_notimes/12.log]

 Entering Gaussian System, Link 0=g16
 Input=12.com
 Output=12.log
 Initial command:
  
 Copyright (c) 1988-2019, Gaussian, Inc.  All Rights Reserved.
  
 This is part of the Gaussian(R) 16 program.  It is based on
 the Gaussian(R) 09 system (copyright 2009, Gaussian, Inc.),
 the Gaussian(R) 03 system (copyright 2003, Gaussian, Inc.),
 the Gaussian(R) 98 system (copyright 1998, Gaussian, Inc.),
 the Gaussian(R) 94 system (copyright 1995, Gaussian, Inc.),
 the Gaussian 92(TM) system (copyright 1992, Gaussian, Inc.),
 the Gaussian 90(TM) system (copyright 1990, Gaussian, Inc.),
 the Gaussian 88(TM) system (copyright 1988, Gaussian, Inc.),
 the Gaussian 86(TM) system (copyright 1986, Carnegie Mellon
 University), and the Gaussian 82(TM) system (copyright 1983,
 Carnegie Mellon University). Gaussian is a federally registered
 trademark of Gaussian, Inc.
  
 This software contains proprietary and confidential information,
 including trade secrets, belonging to Gaussian, Inc.
  
 This software is provided under written license and may be
 used, copied, transmitted, or stored only in accord with that
 written license.
  
 The following legend is applicable only to US Government
 contracts under FAR:
  
                    RESTRICTED RIGHTS LEGEND
  
 Use, reproduction and disclosure by the US Government is
 subject to restrictions as set forth in subparagraphs (a)
 and (c) of the Commercial Computer Software - Restricted
 Rights clause in FAR 52.227-19.
  
 Gaussian, Inc.
 340 Quinnipiac St., Bldg. 40, Wallingford CT 06492
  
  
 ---------------------------------------------------------------
 Warning -- This program may not be used in any manner that
 competes with the business of Gaussian, Inc. or will provide
 assistance to any competitor of Gaussian, Inc.  The licensee
 of this program is prohibited from giving any competitor of
 Gaussian, Inc. access to this program.  By using this program,
 the user acknowledges that Gaussian, Inc. is engaged in the
 business of creating and licensing software in the field of
 computational chemistry and represents and warrants to the
 licensee that it is not a competitor of Gaussian, Inc. and that
 it will not use this program in any manner prohibited above.
 ---------------------------------------------------------------
  

 Cite this work as:
 Gaussian 16, Revision C.01,
 M. J. Frisch, G. W. Trucks, H. B. Schlegel, G. E. Scuseria, 
 M. A. Robb, J. R. Cheeseman, G. Scalmani, V. Barone, 
 G. A. Petersson, H. Nakatsuji, X. Li, M. Caricato, A. V. Marenich, 
 J. Bloino, B. G. Janesko, R. Gomperts, B. Mennucci, H. P. Hratchian, 
 J. V. Ortiz, A. F. Izmaylov, J. L. Sonnenberg, D. Williams-Young, 
 F. Ding, F. Lipparini, F. Egidi, J. Goings, B. Peng, A. Petrone, 
 T. Henderson, D. Ranasinghe, V. G. Zakrzewski, J. Gao, N. Rega, 
 G. Zheng, W. Liang, M. Hada, M. Ehara, K. Toyota, R. Fukuda, 
 J. Hasegawa, M. Ishida, T. Nakajima, Y. Honda, O. Kitao, H. Nakai, 
 T. Vreven, K. Throssell, J. A. Montgomery, Jr., J. E. Peralta, 
 F. Ogliaro, M. J. Bearpark, J. J. Heyd, E. N. Brothers, K. N. Kudin, 
 V. N. Staroverov, T. A. Keith, R. Kobayashi, J. Normand, 
 K. Raghavachari, A. P. Rendell, J. C. Burant, S. S. Iyengar, 
 J. Tomasi, M. Cossi, J. M. Millam, M. Klene, C. Adamo, R. Cammi, 
 J. W. Ochterski, R. L. Martin, K. Morokuma, O. Farkas, 
 J. B. Foresman, and D. J. Fox, Gaussian, Inc., Wallingford CT, 2019.
 
 ******************************************
 Gaussian 16:  ES64L-G16RevC.01  3-Jul-2019
                 8-Jan-2021 
 ******************************************
 %nprocshared=16
 Will use up to   16 processors via shared memory.
 %mem=7GB
 -----------------------------------------
 # b3lyp/def2svp geom=NewRedundant pop=NBO
 -----------------------------------------
 1/29=4000,38=1,172=1/1;
 2/12=2,17=6,18=5,40=1/2;
 3/5=43,7=101,11=2,25=1,30=1,74=-5/1,2,3;
 4//1;
 5/5=2,38=5/2;
 6/7=2,8=2,9=2,10=2,28=1,40=1/1,7;
 99/5=1,9=1/99;
 --
 12
 --
 Symbolic Z-matrix:
 Charge =  1 Multiplicity = 2
 O                    -0.11314   1.18318   2.14294 
 C                    -0.12758   0.01868   1.33736 
 C                     1.17898  -0.14268   0.57648 
 C                     1.87947  -1.35341   0.58443 
 C                     3.07158  -1.49008  -0.13516 
 C                     3.57523  -0.40983  -0.86217 
 C                     2.88323   0.80742  -0.86744 
 C                     1.69194   0.93922  -0.15476 
 C                    -1.31862   0.09818   0.39321 
 C                    -1.55475  -0.94181  -0.51744 
 C                    -2.64431  -0.88997  -1.38669 
 C                    -3.51242   0.20699  -1.35918 
 C                    -3.28072   1.24523  -0.45526 
 C                    -2.19018   1.19193   0.41937 
 H                     0.71234   1.18176   2.64368 
 H                    -0.26399  -0.8833    1.96836 
 H                     1.48962  -2.19722   1.16096 
 H                     3.60954  -2.44115  -0.12214 
 H                     4.50722  -0.51298  -1.42313 
 H                     3.27462   1.65529  -1.43512 
 H                     1.14385   1.88395  -0.15563 
 H                    -0.87242  -1.79504  -0.55233 
 H                    -2.81552  -1.70698  -2.09201 
 H                    -4.36491   0.25018  -2.0414 
 H                    -3.95395   2.10586  -0.42685 
 H                    -2.00513   1.99656   1.13042 
 
                          Input orientation:                          
 ---------------------------------------------------------------------
 Center     Atomic      Atomic             Coordinates (Angstroms)
 Number     Number       Type             X           Y           Z
 ---------------------------------------------------------------------
      1          8           0       -0.113142    1.183184    2.142943
      2          6           0       -0.127582    0.018678    1.337360
      3          6           0        1.178983   -0.142680    0.576476
      4          6           0        1.879470   -1.353412    0.584428
      5          6           0        3.071582   -1.490078   -0.135163
      6          6           0        3.575234   -0.409826   -0.862166
      7          6           0        2.883228    0.807419   -0.867436
      8          6           0        1.691943    0.939222   -0.154764
      9          6           0       -1.318618    0.098182    0.393208
     10          6           0       -1.554753   -0.941811   -0.517440
     11          6           0       -2.644306   -0.889966   -1.386691
     12          6           0       -3.512415    0.206994   -1.359178
     13          6           0       -3.280718    1.245226   -0.455256
     14          6           0       -2.190176    1.191934    0.419368
     15          1           0        0.712342    1.181761    2.643682
     16          1           0       -0.263986   -0.883296    1.968361
     17          1           0        1.489623   -2.197217    1.160956
     18          1           0        3.609542   -2.441154   -0.122143
     19          1           0        4.507219   -0.512977   -1.423128
     20          1           0        3.274621    1.655291   -1.435124
     21          1           0        1.143845    1.883947   -0.155626
     22          1           0       -0.872419   -1.795042   -0.552330
     23          1           0       -2.815524   -1.706977   -2.092014
     24          1           0       -4.364909    0.250176   -2.041397
     25          1           0       -3.953950    2.105862   -0.426852
     26          1           0       -2.005133    1.996558    1.130422
 ---------------------------------------------------------------------
                    Distance matrix (angstroms):
                    1          2          3          4          5
     1  O    0.000000
     2  C    1.416067   0.000000
     3  C    2.425144   1.520557   0.000000
     4  C    3.582428   2.545152   1.398791   0.000000
     5  C    4.741156   3.831360   2.429782   1.399149   0.000000
     6  C    5.017218   4.328091   2.807681   2.420455   1.396117
     7  C    4.264015   3.814213   2.427349   2.790095   2.418717
     8  C    2.932117   2.526758   1.402980   2.416142   2.793794
     9  C    2.385786   1.521943   2.515873   3.517309   4.698468
    10  C    3.697497   2.529750   3.050996   3.630071   4.674367
    11  C    4.812801   3.818374   4.362338   4.956273   5.881992
    12  C    4.977234   4.331729   5.087067   5.940109   6.908493
    13  C    4.097320   3.828859   4.783272   5.870384   6.923588
    14  C    2.699048   2.544314   3.627274   4.802922   5.931845
    15  H    0.965487   1.940287   2.499048   3.468403   4.519592
    16  H    2.079320   1.109200   2.137292   2.594357   3.989864
    17  H    3.867850   2.748938   2.158526   1.093788   2.163923
    18  H    5.667876   4.706062   3.417406   2.162307   1.092756
    19  H    6.077957   5.420732   3.900345   3.411990   2.162091
    20  H    4.949988   4.684032   3.416274   3.882954   3.409468
    21  H    2.711919   2.706430   2.155093   3.401370   3.885953
    22  H    4.087888   2.723103   2.865790   3.010009   3.977710
    23  H    5.795753   4.686525   5.052123   5.415839   6.207602
    24  H    6.037940   5.424437   6.143479   6.961230   7.871696
    25  H    4.712429   4.702113   5.692944   6.856971   7.897719
    26  H    2.294865   2.734964   3.875796   5.158542   6.287398
                    6          7          8          9         10
     6  C    0.000000
     7  C    1.400208   0.000000
     8  C    2.422216   1.394430   0.000000
     9  C    5.077777   4.443845   3.173500   0.000000
    10  C    5.169004   4.783093   3.769728   1.402364   0.000000
    11  C    6.260058   5.805547   4.864835   2.429388   1.394780
    12  C    7.131778   6.442560   5.391856   2.809883   2.420892
    13  C    7.064620   6.193207   4.991122   2.425992   2.786746
    14  C    6.119470   5.248157   3.932473   1.398782   2.415417
    15  H    4.797944   4.144977   2.974852   3.219251   4.431926
    16  H    4.793294   4.561275   3.413926   2.134632   2.801555
    17  H    3.411387   3.883857   3.407242   3.707359   3.696118
    18  H    2.162199   3.411191   3.886540   5.567816   5.392053
    19  H    1.092664   2.165544   3.412243   6.132942   6.144239
    20  H    2.164107   1.092861   2.157995   5.183168   5.559670
    21  H    3.416466   2.165881   1.092208   3.090939   3.924060
    22  H    4.668666   4.580064   3.769643   2.162738   1.093069
    23  H    6.636031   6.348035   5.574276   3.416965   2.157384
    24  H    8.054319   7.363708   6.381193   3.902600   3.411781
    25  H    7.950270   6.973312   5.771585   3.412953   3.879776
    26  H    6.395435   5.413092   4.054385   2.149097   3.398868
                   11         12         13         14         15
    11  C    0.000000
    12  C    1.399175   0.000000
    13  C    2.414878   1.395953   0.000000
    14  C    2.793276   2.425211   1.398960   0.000000
    15  H    5.639418   5.900986   5.054896   3.656814   0.000000
    16  H    4.113677   4.776352   4.416469   3.227409   2.381960
    17  H    5.028795   6.095219   6.100714   5.057393   3.770959
    18  H    6.566268   7.698390   7.821512   6.865078   5.400840
    19  H    7.161547   8.052141   8.042389   7.152385   5.814823
    20  H    6.443165   6.940259   6.640841   5.789460   4.840058
    21  H    4.853885   5.093277   4.480458   3.453288   2.918113
    22  H    2.157522   3.410092   3.879763   3.406275   4.646215
    23  H    1.092842   2.164715   3.407475   3.886101   6.573998
    24  H    2.165418   1.092718   2.163663   3.416392   6.971104
    25  H    3.407557   2.160992   1.093042   2.159224   5.661839
    26  H    3.882837   3.416511   2.169330   1.089614   3.215357
                   16         17         18         19         20
    16  H    0.000000
    17  H    2.335260   0.000000
    18  H    4.669192   2.489961   0.000000
    19  H    5.865470   4.315094   2.493242   0.000000
    20  H    5.527194   4.976712   4.314737   2.494159   0.000000
    21  H    3.761774   4.302191   4.978682   4.320195   2.495917
    22  H    2.748701   2.945563   4.548681   5.598436   5.466449
    23  H    4.865741   5.418158   6.760242   7.449537   6.987575
    24  H    5.846408   7.107766   8.632419   8.926326   7.791298
    25  H    5.318641   7.118294   8.830323   8.913039   7.312446
    26  H    3.468038   5.459121   7.265451   7.431629   5.879991
                   21         22         23         24         25
    21  H    0.000000
    22  H    4.213983   0.000000
    23  H    5.685150   2.480733   0.000000
    24  H    6.047455   4.312507   2.496718   0.000000
    25  H    5.109827   4.972789   4.313528   2.493836   0.000000
    26  H    3.403332   4.300108   4.975641   4.321901   2.496986
                   26
    26  H    0.000000
 Stoichiometry    C13H12O(1+,2)
 Framework group  C1[X(C13H12O)]
 Deg. of freedom    72
 Full point group                 C1      NOp   1
 Largest Abelian subgroup         C1      NOp   1
 Largest concise Abelian subgroup C1      NOp   1
                         Standard orientation:                         
 ---------------------------------------------------------------------
 Center     Atomic      Atomic             Coordinates (Angstroms)
 Number     Number       Type             X           Y           Z
 ---------------------------------------------------------------------
      1          8           0        0.108199    2.372475   -0.441357
      2          6           0        0.014244    1.020337   -0.851407
      3          6           0       -1.252249    0.368587   -0.319138
      4          6           0       -2.109979   -0.346987   -1.161083
      5          6           0       -3.262516   -0.955078   -0.651670
      6          6           0       -3.568409   -0.842931    0.705900
      7          6           0       -2.718347   -0.120932    1.552479
      8          6           0       -1.566857    0.478748    1.043667
      9          6           0        1.261425    0.284751   -0.382618
     10          6           0        1.410137   -1.081070   -0.663765
     11          6           0        2.548555   -1.771220   -0.247705
     12          6           0        3.554348   -1.103831    0.459872
     13          6           0        3.410202    0.255457    0.743142
     14          6           0        2.270274    0.948976    0.322802
     15          1           0       -0.739343    2.794569   -0.630233
     16          1           0       -0.012771    0.955593   -1.958387
     17          1           0       -1.875103   -0.427656   -2.226305
     18          1           0       -3.924556   -1.512297   -1.318999
     19          1           0       -4.469053   -1.314790    1.106031
     20          1           0       -2.954747   -0.030747    2.615647
     21          1           0       -0.896414    1.041254    1.697127
     22          1           0        0.621631   -1.610534   -1.204806
     23          1           0        2.650629   -2.835770   -0.472688
     24          1           0        4.445561   -1.643856    0.788724
     25          1           0        4.191119    0.784708    1.295233
     26          1           0        2.152490    2.010884    0.536666
 ---------------------------------------------------------------------
 Rotational constants (GHZ):           1.3812325           0.4316471           0.3938037
 Standard basis: def2SVP (5D, 7F)
 There are   270 symmetry adapted cartesian basis functions of A   symmetry.
 There are   256 symmetry adapted basis functions of A   symmetry.
   256 basis functions,   434 primitive gaussians,   270 cartesian basis functions
    49 alpha electrons       48 beta electrons
       nuclear repulsion energy       809.5394787415 Hartrees.
 NAtoms=   26 NActive=   26 NUniq=   26 SFac= 1.00D+00 NAtFMM=   60 NAOKFM=F Big=F
 Integral buffers will be    131072 words long.
 Raffenetti 2 integral format.
 Two-electron integral symmetry is turned on.
 One-electron integrals computed using PRISM.
   1 Symmetry operations used in ECPInt.
 ECPInt:  NShTT=    7260 NPrTT=   26324 LenC2=    6951 LenP2D=   18664.
 LDataN:  DoStor=T MaxTD1= 4 Len=   56
 NBasis=   256 RedAO= T EigKep=  2.85D-04  NBF=   256
 NBsUse=   256 1.00D-06 EigRej= -1.00D+00 NBFU=   256
 ExpMin= 1.22D-01 ExpMax= 2.27D+03 ExpMxC= 3.41D+02 IAcc=3 IRadAn=         5 AccDes= 0.00D+00
 Harris functional with IExCor=  402 and IRadAn=       5 diagonalized for initial guess.
 HarFok:  IExCor=  402 AccDes= 0.00D+00 IRadAn=         5 IDoV= 1 UseB2=F ITyADJ=14
 ICtDFT=  3500011 ScaDFX=  1.000000  1.000000  1.000000  1.000000
 FoFCou: FMM=F IPFlag=           0 FMFlag=      100000 FMFlg1=           0
         NFxFlg=           0 DoJE=T BraDBF=F KetDBF=T FulRan=T
         wScrn=  0.000000 ICntrl=       500 IOpCl=  0 I1Cent=   200000004 NGrid=           0
         NMat0=    1 NMatS0=      1 NMatT0=    0 NMatD0=    1 NMtDS0=    0 NMtDT0=    0
 Petite list used in FoFCou.
 Initial guess <Sx>= 0.0000 <Sy>= 0.0000 <Sz>= 0.5000 <S**2>= 0.7500 S= 0.5000
 Requested convergence on RMS density matrix=1.00D-08 within 128 cycles.
 Requested convergence on MAX density matrix=1.00D-06.
 Requested convergence on             energy=1.00D-06.
 No special actions if energy rises.
 Integral accuracy reduced to 1.0D-05 until final iterations.
 Initial convergence to 1.0D-05 achieved.  Increase integral accuracy.
 SCF Done:  E(UB3LYP) =  -577.111805745     A.U. after   24 cycles
            NFock= 24  Conv=0.48D-08     -V/T= 2.0107
 <Sx>= 0.0000 <Sy>= 0.0000 <Sz>= 0.5000 <S**2>= 0.7583 S= 0.5041
 <L.S>= 0.000000000000E+00
 Annihilation of the first spin contaminant:
 S**2 before annihilation     0.7583,   after     0.7501

 **********************************************************************

            Population analysis using the SCF Density.

 **********************************************************************

 Orbital symmetries:
 Alpha Orbitals:
       Occupied  (A) (A) (A) (A) (A) (A) (A) (A) (A) (A) (A) (A)
                 (A) (A) (A) (A) (A) (A) (A) (A) (A) (A) (A) (A)
                 (A) (A) (A) (A) (A) (A) (A) (A) (A) (A) (A) (A)
                 (A) (A) (A) (A) (A) (A) (A) (A) (A) (A) (A) (A)
                 (A)
       Virtual   (A) (A) (A) (A) (A) (A) (A) (A) (A) (A) (A) (A)
                 (A) (A) (A) (A) (A) (A) (A) (A) (A) (A) (A) (A)
                 (A) (A) (A) (A) (A) (A) (A) (A) (A) (A) (A) (A)
                 (A) (A) (A) (A) (A) (A) (A) (A) (A) (A) (A) (A)
                 (A) (A) (A) (A) (A) (A) (A) (A) (A) (A) (A) (A)
                 (A) (A) (A) (A) (A) (A) (A) (A) (A) (A) (A) (A)
                 (A) (A) (A) (A) (A) (A) (A) (A) (A) (A) (A) (A)
                 (A) (A) (A) (A) (A) (A) (A) (A) (A) (A) (A) (A)
                 (A) (A) (A) (A) (A) (A) (A) (A) (A) (A) (A) (A)
                 (A) (A) (A) (A) (A) (A) (A) (A) (A) (A) (A) (A)
                 (A) (A) (A) (A) (A) (A) (A) (A) (A) (A) (A) (A)
                 (A) (A) (A) (A) (A) (A) (A) (A) (A) (A) (A) (A)
                 (A) (A) (A) (A) (A) (A) (A) (A) (A) (A) (A) (A)
                 (A) (A) (A) (A) (A) (A) (A) (A) (A) (A) (A) (A)
                 (A) (A) (A) (A) (A) (A) (A) (A) (A) (A) (A) (A)
                 (A) (A) (A) (A) (A) (A) (A) (A) (A) (A) (A) (A)
                 (A) (A) (A) (A) (A) (A) (A) (A) (A) (A) (A) (A)
                 (A) (A) (A)
 Beta  Orbitals:
       Occupied  (A) (A) (A) (A) (A) (A) (A) (A) (A) (A) (A) (A)
                 (A) (A) (A) (A) (A) (A) (A) (A) (A) (A) (A) (A)
                 (A) (A) (A) (A) (A) (A) (A) (A) (A) (A) (A) (A)
                 (A) (A) (A) (A) (A) (A) (A) (A) (A) (A) (A) (A)
       Virtual   (A) (A) (A) (A) (A) (A) (A) (A) (A) (A) (A) (A)
                 (A) (A) (A) (A) (A) (A) (A) (A) (A) (A) (A) (A)
                 (A) (A) (A) (A) (A) (A) (A) (A) (A) (A) (A) (A)
                 (A) (A) (A) (A) (A) (A) (A) (A) (A) (A) (A) (A)
                 (A) (A) (A) (A) (A) (A) (A) (A) (A) (A) (A) (A)
                 (A) (A) (A) (A) (A) (A) (A) (A) (A) (A) (A) (A)
                 (A) (A) (A) (A) (A) (A) (A) (A) (A) (A) (A) (A)
                 (A) (A) (A) (A) (A) (A) (A) (A) (A) (A) (A) (A)
                 (A) (A) (A) (A) (A) (A) (A) (A) (A) (A) (A) (A)
                 (A) (A) (A) (A) (A) (A) (A) (A) (A) (A) (A) (A)
                 (A) (A) (A) (A) (A) (A) (A) (A) (A) (A) (A) (A)
                 (A) (A) (A) (A) (A) (A) (A) (A) (A) (A) (A) (A)
                 (A) (A) (A) (A) (A) (A) (A) (A) (A) (A) (A) (A)
                 (A) (A) (A) (A) (A) (A) (A) (A) (A) (A) (A) (A)
                 (A) (A) (A) (A) (A) (A) (A) (A) (A) (A) (A) (A)
                 (A) (A) (A) (A) (A) (A) (A) (A) (A) (A) (A) (A)
                 (A) (A) (A) (A) (A) (A) (A) (A) (A) (A) (A) (A)
                 (A) (A) (A) (A)
 The electronic state is 2-A.
 Alpha  occ. eigenvalues --  -19.28601 -10.40932 -10.38767 -10.37351 -10.37349
 Alpha  occ. eigenvalues --  -10.36760 -10.36029 -10.35983 -10.35973 -10.35628
 Alpha  occ. eigenvalues --  -10.35474 -10.35343 -10.35165 -10.34612  -1.16992
 Alpha  occ. eigenvalues --   -1.02895  -1.01647  -0.94582  -0.91092  -0.90491
 Alpha  occ. eigenvalues --   -0.89970  -0.83412  -0.77548  -0.76403  -0.75917
 Alpha  occ. eigenvalues --   -0.73339  -0.68775  -0.67341  -0.65980  -0.63100
 Alpha  occ. eigenvalues --   -0.61533  -0.61121  -0.60062  -0.59612  -0.59011
 Alpha  occ. eigenvalues --   -0.58080  -0.57588  -0.54225  -0.53632  -0.52447
 Alpha  occ. eigenvalues --   -0.51890  -0.50918  -0.50393  -0.48419  -0.45257
 Alpha  occ. eigenvalues --   -0.42505  -0.42141  -0.41755  -0.41624
 Alpha virt. eigenvalues --   -0.19109  -0.18369  -0.17332  -0.16566  -0.07724
 Alpha virt. eigenvalues --   -0.06465  -0.06339  -0.05166  -0.03201  -0.02064
 Alpha virt. eigenvalues --   -0.01982  -0.01716  -0.00932  -0.00230   0.00491
 Alpha virt. eigenvalues --    0.02336   0.03301   0.03618   0.06302   0.07411
 Alpha virt. eigenvalues --    0.09512   0.12156   0.13027   0.13624   0.13758
 Alpha virt. eigenvalues --    0.14464   0.15939   0.16358   0.18063   0.19931
 Alpha virt. eigenvalues --    0.21370   0.24699   0.25711   0.26866   0.27174
 Alpha virt. eigenvalues --    0.28196   0.28305   0.29208   0.29679   0.30515
 Alpha virt. eigenvalues --    0.32225   0.32454   0.33144   0.33893   0.34451
 Alpha virt. eigenvalues --    0.34834   0.36947   0.38516   0.39051   0.39610
 Alpha virt. eigenvalues --    0.40526   0.42053   0.42942   0.43503   0.45340
 Alpha virt. eigenvalues --    0.46242   0.46879   0.47537   0.49468   0.49964
 Alpha virt. eigenvalues --    0.50420   0.51090   0.51751   0.52071   0.53060
 Alpha virt. eigenvalues --    0.53338   0.53638   0.54833   0.56378   0.57268
 Alpha virt. eigenvalues --    0.57577   0.57992   0.58761   0.59292   0.60119
 Alpha virt. eigenvalues --    0.60605   0.63553   0.64803   0.66617   0.66858
 Alpha virt. eigenvalues --    0.67016   0.70366   0.72800   0.77410   0.77826
 Alpha virt. eigenvalues --    0.79553   0.85897   0.89069   0.89940   0.90549
 Alpha virt. eigenvalues --    0.93233   0.95849   1.00693   1.03937   1.04319
 Alpha virt. eigenvalues --    1.07350   1.07656   1.08688   1.09085   1.09938
 Alpha virt. eigenvalues --    1.10918   1.12393   1.12962   1.13320   1.14532
 Alpha virt. eigenvalues --    1.16311   1.17239   1.19584   1.22296   1.33201
 Alpha virt. eigenvalues --    1.34930   1.36536   1.38899   1.43677   1.46421
 Alpha virt. eigenvalues --    1.49496   1.51495   1.51854   1.53551   1.54237
 Alpha virt. eigenvalues --    1.54994   1.55960   1.56160   1.58013   1.58756
 Alpha virt. eigenvalues --    1.59179   1.60010   1.60240   1.60519   1.60985
 Alpha virt. eigenvalues --    1.62066   1.63085   1.64084   1.65734   1.66597
 Alpha virt. eigenvalues --    1.67446   1.71419   1.73129   1.74058   1.76990
 Alpha virt. eigenvalues --    1.78375   1.79099   1.79318   1.81168   1.82292
 Alpha virt. eigenvalues --    1.82686   1.83602   1.83701   1.84361   1.92965
 Alpha virt. eigenvalues --    1.93068   1.94354   1.95422   1.96459   1.97381
 Alpha virt. eigenvalues --    1.98548   1.99198   1.99260   2.02349   2.02909
 Alpha virt. eigenvalues --    2.09643   2.09888   2.11814   2.12286   2.13135
 Alpha virt. eigenvalues --    2.14026   2.14921   2.16320   2.18307   2.18768
 Alpha virt. eigenvalues --    2.19407   2.21938   2.24078   2.28735   2.36099
 Alpha virt. eigenvalues --    2.39974   2.41989   2.44802   2.45073   2.45850
 Alpha virt. eigenvalues --    2.46743   2.47568   2.49273   2.56471   2.56800
 Alpha virt. eigenvalues --    2.57292   2.57431   2.66142   2.67540   2.69773
 Alpha virt. eigenvalues --    2.70355   2.71881   2.72600   2.74353   2.80992
 Alpha virt. eigenvalues --    2.84781   2.88344   2.92658   2.93395   2.95873
 Alpha virt. eigenvalues --    2.99472   3.05605   3.10562   3.22284   3.45544
 Alpha virt. eigenvalues --    3.46238   3.63916
  Beta  occ. eigenvalues --  -19.28575 -10.40949 -10.38403 -10.37100 -10.36982
  Beta  occ. eigenvalues --  -10.36598 -10.35925 -10.35806 -10.35797 -10.35546
  Beta  occ. eigenvalues --  -10.35524 -10.35329 -10.35197 -10.34683  -1.16906
  Beta  occ. eigenvalues --   -1.02270  -1.01166  -0.93913  -0.90403  -0.90138
  Beta  occ. eigenvalues --   -0.89800  -0.83013  -0.77215  -0.76147  -0.75552
  Beta  occ. eigenvalues --   -0.73042  -0.68648  -0.67175  -0.65833  -0.62819
  Beta  occ. eigenvalues --   -0.61309  -0.60902  -0.59789  -0.59279  -0.58714
  Beta  occ. eigenvalues --   -0.58045  -0.57539  -0.53044  -0.52776  -0.51772
  Beta  occ. eigenvalues --   -0.51558  -0.50655  -0.50237  -0.48260  -0.43975
  Beta  occ. eigenvalues --   -0.41769  -0.41376  -0.40102
  Beta virt. eigenvalues --   -0.36385  -0.17441  -0.17026  -0.16469  -0.15471
  Beta virt. eigenvalues --   -0.07641  -0.06359  -0.06243  -0.05049  -0.02846
  Beta virt. eigenvalues --   -0.01913  -0.01492  -0.01163  -0.00545  -0.00046
  Beta virt. eigenvalues --    0.00674   0.02437   0.03394   0.03713   0.06455
  Beta virt. eigenvalues --    0.07925   0.09928   0.12504   0.13199   0.13790
  Beta virt. eigenvalues --    0.13904   0.14713   0.16160   0.16566   0.18296
  Beta virt. eigenvalues --    0.20267   0.21592   0.25079   0.25808   0.26899
  Beta virt. eigenvalues --    0.27346   0.28450   0.28563   0.29602   0.30018
  Beta virt. eigenvalues --    0.30976   0.32557   0.32768   0.33610   0.34254
  Beta virt. eigenvalues --    0.34785   0.35346   0.37269   0.38748   0.39427
  Beta virt. eigenvalues --    0.39853   0.40863   0.42360   0.43360   0.44011
  Beta virt. eigenvalues --    0.45584   0.46530   0.47151   0.48059   0.49758
  Beta virt. eigenvalues --    0.50106   0.50654   0.51199   0.51954   0.52293
  Beta virt. eigenvalues --    0.53271   0.53514   0.53806   0.54983   0.56770
  Beta virt. eigenvalues --    0.57613   0.57795   0.58314   0.58955   0.59432
  Beta virt. eigenvalues --    0.60445   0.60768   0.63753   0.64995   0.66816
  Beta virt. eigenvalues --    0.67026   0.67304   0.70665   0.73063   0.77566
  Beta virt. eigenvalues --    0.77954   0.79678   0.86124   0.89200   0.90122
  Beta virt. eigenvalues --    0.90693   0.93470   0.96063   1.00914   1.04252
  Beta virt. eigenvalues --    1.04786   1.07742   1.08140   1.09007   1.09255
  Beta virt. eigenvalues --    1.10193   1.11247   1.12782   1.13290   1.13665
  Beta virt. eigenvalues --    1.14786   1.16763   1.17598   1.19813   1.22394
  Beta virt. eigenvalues --    1.33332   1.35184   1.36629   1.39196   1.43857
  Beta virt. eigenvalues --    1.46587   1.49633   1.51606   1.51959   1.53715
  Beta virt. eigenvalues --    1.54368   1.55290   1.56378   1.56762   1.58605
  Beta virt. eigenvalues --    1.59250   1.59402   1.60240   1.60444   1.60961
  Beta virt. eigenvalues --    1.61318   1.62383   1.63458   1.64187   1.65932
  Beta virt. eigenvalues --    1.66992   1.67685   1.71611   1.73512   1.74293
  Beta virt. eigenvalues --    1.77306   1.78719   1.79426   1.79661   1.81465
  Beta virt. eigenvalues --    1.82483   1.82843   1.83718   1.83779   1.84717
  Beta virt. eigenvalues --    1.93055   1.93191   1.94495   1.95761   1.96724
  Beta virt. eigenvalues --    1.97657   1.98679   1.99330   1.99973   2.02701
  Beta virt. eigenvalues --    2.03114   2.09831   2.10130   2.12715   2.12993
  Beta virt. eigenvalues --    2.13690   2.14544   2.15277   2.16517   2.18636
  Beta virt. eigenvalues --    2.19023   2.19779   2.22306   2.24534   2.29218
  Beta virt. eigenvalues --    2.36640   2.40575   2.42644   2.45092   2.45274
  Beta virt. eigenvalues --    2.46248   2.47469   2.47987   2.49693   2.56541
  Beta virt. eigenvalues --    2.56845   2.57337   2.57449   2.66361   2.67654
  Beta virt. eigenvalues --    2.69881   2.70591   2.72020   2.72881   2.74635
  Beta virt. eigenvalues --    2.81061   2.84854   2.88510   2.92764   2.93489
  Beta virt. eigenvalues --    2.95939   2.99541   3.05707   3.10687   3.22327
  Beta virt. eigenvalues --    3.45686   3.46348   3.63950
          Condensed to atoms (all electrons):
               1          2          3          4          5          6
     1  O    7.679653   0.377755  -0.070103   0.002726  -0.000169  -0.000007
     2  C    0.377755   4.713758   0.336714  -0.061674   0.010278  -0.000095
     3  C   -0.070103   0.336714   5.654131   0.205431   0.111297  -0.168199
     4  C    0.002726  -0.061674   0.205431   5.187064   0.255517   0.107300
     5  C   -0.000169   0.010278   0.111297   0.255517   5.060114   0.206708
     6  C   -0.000007  -0.000095  -0.168199   0.107300   0.206708   5.115350
     7  C    0.000676   0.008758   0.110332  -0.143708   0.101325   0.224465
     8  C    0.009391  -0.067461   0.087604   0.043599  -0.130090   0.113740
     9  C   -0.088299   0.214335  -0.006905  -0.002135  -0.000544  -0.000110
    10  C    0.004660  -0.088333  -0.006460   0.001949  -0.000625  -0.000020
    11  C   -0.000125   0.008972  -0.000240   0.000205   0.000001   0.000004
    12  C    0.000007  -0.001381   0.000002  -0.000008  -0.000000   0.000000
    13  C    0.001186   0.017976  -0.000438   0.000009  -0.000000   0.000000
    14  C    0.008774  -0.068797   0.001252  -0.000998   0.000045  -0.000006
    15  H    0.324590  -0.033179   0.004302   0.002161  -0.000212   0.000010
    16  H   -0.024329   0.373682  -0.051703  -0.012286   0.000880  -0.000010
    17  H    0.000089  -0.012640  -0.079850   0.449744  -0.058627   0.013287
    18  H    0.000001  -0.000207   0.015622  -0.064127   0.447518  -0.069769
    19  H    0.000000   0.000030  -0.001558   0.013220  -0.065833   0.446193
    20  H   -0.000007  -0.000293   0.015668  -0.001740   0.013542  -0.068070
    21  H    0.012056  -0.011381  -0.089386   0.014309  -0.001900   0.013567
    22  H    0.000117  -0.014918   0.005430   0.001735   0.000462  -0.000112
    23  H    0.000001  -0.000246  -0.000005  -0.000000   0.000000   0.000000
    24  H    0.000000   0.000038  -0.000000   0.000000   0.000000  -0.000000
    25  H   -0.000021  -0.000244   0.000001   0.000000   0.000000  -0.000000
    26  H    0.022198  -0.020719  -0.000170  -0.000062   0.000002   0.000000
               7          8          9         10         11         12
     1  O    0.000676   0.009391  -0.088299   0.004660  -0.000125   0.000007
     2  C    0.008758  -0.067461   0.214335  -0.088333   0.008972  -0.001381
     3  C    0.110332   0.087604  -0.006905  -0.006460  -0.000240   0.000002
     4  C   -0.143708   0.043599  -0.002135   0.001949   0.000205  -0.000008
     5  C    0.101325  -0.130090  -0.000544  -0.000625   0.000001  -0.000000
     6  C    0.224465   0.113740  -0.000110  -0.000020   0.000004   0.000000
     7  C    5.058048   0.264331  -0.000555   0.000108  -0.000037   0.000004
     8  C    0.264331   5.232105  -0.020750   0.001690  -0.000266  -0.000039
     9  C   -0.000555  -0.020750   5.645588   0.155702   0.118101  -0.165647
    10  C    0.000108   0.001690   0.155702   5.179238   0.288625   0.112937
    11  C   -0.000037  -0.000266   0.118101   0.288625   5.034570   0.212861
    12  C    0.000004  -0.000039  -0.165647   0.112937   0.212861   5.126544
    13  C   -0.000001  -0.000188   0.113253  -0.149317   0.104511   0.180290
    14  C    0.000087   0.003422   0.200744   0.058069  -0.141314   0.114381
    15  H   -0.000300  -0.002423   0.013559  -0.000364   0.000016   0.000003
    16  H   -0.000246   0.017246  -0.030520  -0.003353  -0.000216   0.000037
    17  H   -0.001612   0.014054  -0.000789   0.000459  -0.000004   0.000001
    18  H    0.013419  -0.001966   0.000005  -0.000001   0.000000   0.000000
    19  H   -0.063767   0.013295   0.000001  -0.000000   0.000000  -0.000000
    20  H    0.451360  -0.069283   0.000021   0.000003  -0.000000   0.000000
    21  H   -0.057241   0.454547  -0.000802   0.000574   0.000009  -0.000030
    22  H    0.000074   0.000142  -0.077152   0.446495  -0.055589   0.013493
    23  H   -0.000000   0.000004   0.015128  -0.064271   0.448722  -0.067970
    24  H    0.000000   0.000000  -0.001490   0.013004  -0.062942   0.445558
    25  H    0.000000   0.000001   0.014772  -0.001753   0.013201  -0.069456
    26  H    0.000020   0.000644  -0.067797   0.013989  -0.002097   0.013001
              13         14         15         16         17         18
     1  O    0.001186   0.008774   0.324590  -0.024329   0.000089   0.000001
     2  C    0.017976  -0.068797  -0.033179   0.373682  -0.012640  -0.000207
     3  C   -0.000438   0.001252   0.004302  -0.051703  -0.079850   0.015622
     4  C    0.000009  -0.000998   0.002161  -0.012286   0.449744  -0.064127
     5  C   -0.000000   0.000045  -0.000212   0.000880  -0.058627   0.447518
     6  C    0.000000  -0.000006   0.000010  -0.000010   0.013287  -0.069769
     7  C   -0.000001   0.000087  -0.000300  -0.000246  -0.001612   0.013419
     8  C   -0.000188   0.003422  -0.002423   0.017246   0.014054  -0.001966
     9  C    0.113253   0.200744   0.013559  -0.030520  -0.000789   0.000005
    10  C   -0.149317   0.058069  -0.000364  -0.003353   0.000459  -0.000001
    11  C    0.104511  -0.141314   0.000016  -0.000216  -0.000004   0.000000
    12  C    0.180290   0.114381   0.000003   0.000037   0.000001   0.000000
    13  C    5.116993   0.230804  -0.000053  -0.000271   0.000000  -0.000000
    14  C    0.230804   5.144147  -0.000304   0.004304  -0.000063  -0.000000
    15  H   -0.000053  -0.000304   0.507046  -0.004586   0.000092  -0.000000
    16  H   -0.000271   0.004304  -0.004586   0.686434   0.008531  -0.000001
    17  H    0.000000  -0.000063   0.000092   0.008531   0.658165  -0.011592
    18  H   -0.000000  -0.000000  -0.000000  -0.000001  -0.011592   0.639100
    19  H    0.000000   0.000000  -0.000001  -0.000001  -0.000209  -0.011009
    20  H   -0.000000  -0.000001   0.000007   0.000004   0.000022  -0.000214
    21  H    0.000074   0.000541   0.000134   0.000907  -0.000149   0.000024
    22  H   -0.001924   0.013712  -0.000018   0.002947   0.000748   0.000010
    23  H    0.013166  -0.001740  -0.000000   0.000005  -0.000000  -0.000000
    24  H   -0.064073   0.012407  -0.000000  -0.000000  -0.000000   0.000000
    25  H    0.449838  -0.063842  -0.000000   0.000006   0.000000  -0.000000
    26  H   -0.064222   0.453699  -0.001114   0.001220   0.000001  -0.000000
              19         20         21         22         23         24
     1  O    0.000000  -0.000007   0.012056   0.000117   0.000001   0.000000
     2  C    0.000030  -0.000293  -0.011381  -0.014918  -0.000246   0.000038
     3  C   -0.001558   0.015668  -0.089386   0.005430  -0.000005  -0.000000
     4  C    0.013220  -0.001740   0.014309   0.001735  -0.000000   0.000000
     5  C   -0.065833   0.013542  -0.001900   0.000462   0.000000   0.000000
     6  C    0.446193  -0.068070   0.013567  -0.000112   0.000000  -0.000000
     7  C   -0.063767   0.451360  -0.057241   0.000074  -0.000000   0.000000
     8  C    0.013295  -0.069283   0.454547   0.000142   0.000004   0.000000
     9  C    0.000001   0.000021  -0.000802  -0.077152   0.015128  -0.001490
    10  C   -0.000000   0.000003   0.000574   0.446495  -0.064271   0.013004
    11  C    0.000000  -0.000000   0.000009  -0.055589   0.448722  -0.062942
    12  C   -0.000000   0.000000  -0.000030   0.013493  -0.067970   0.445558
    13  C    0.000000  -0.000000   0.000074  -0.001924   0.013166  -0.064073
    14  C    0.000000  -0.000001   0.000541   0.013712  -0.001740   0.012407
    15  H   -0.000001   0.000007   0.000134  -0.000018  -0.000000  -0.000000
    16  H   -0.000001   0.000004   0.000907   0.002947   0.000005  -0.000000
    17  H   -0.000209   0.000022  -0.000149   0.000748  -0.000000  -0.000000
    18  H   -0.011009  -0.000214   0.000024   0.000010  -0.000000   0.000000
    19  H    0.631440  -0.011125  -0.000189  -0.000002   0.000000  -0.000000
    20  H   -0.011125   0.642015  -0.011343   0.000000   0.000000   0.000000
    21  H   -0.000189  -0.011343   0.649644  -0.000076   0.000000  -0.000000
    22  H   -0.000002   0.000000  -0.000076   0.655480  -0.011847  -0.000199
    23  H    0.000000   0.000000   0.000000  -0.011847   0.637347  -0.010765
    24  H   -0.000000   0.000000  -0.000000  -0.000199  -0.010765   0.622921
    25  H    0.000000  -0.000000   0.000001   0.000025  -0.000211  -0.010757
    26  H    0.000000  -0.000001   0.000246  -0.000149   0.000018  -0.000165
              25         26
     1  O   -0.000021   0.022198
     2  C   -0.000244  -0.020719
     3  C    0.000001  -0.000170
     4  C    0.000000  -0.000062
     5  C    0.000000   0.000002
     6  C   -0.000000   0.000000
     7  C    0.000000   0.000020
     8  C    0.000001   0.000644
     9  C    0.014772  -0.067797
    10  C   -0.001753   0.013989
    11  C    0.013201  -0.002097
    12  C   -0.069456   0.013001
    13  C    0.449838  -0.064222
    14  C   -0.063842   0.453699
    15  H   -0.000000  -0.001114
    16  H    0.000006   0.001220
    17  H    0.000000   0.000001
    18  H   -0.000000  -0.000000
    19  H    0.000000   0.000000
    20  H   -0.000000  -0.000001
    21  H    0.000001   0.000246
    22  H    0.000025  -0.000149
    23  H   -0.000211   0.000018
    24  H   -0.010757  -0.000165
    25  H    0.629417  -0.010403
    26  H   -0.010403   0.617261
          Atomic-Atomic Spin Densities.
               1          2          3          4          5          6
     1  O    0.009049   0.003543   0.000047  -0.000066   0.000007   0.000004
     2  C    0.003543  -0.012125   0.001769  -0.000451   0.000057  -0.000037
     3  C    0.000047   0.001769   0.177254   0.006876  -0.001906  -0.005823
     4  C   -0.000066  -0.000451   0.006876  -0.027709  -0.013091  -0.001461
     5  C    0.000007   0.000057  -0.001906  -0.013091   0.076638   0.016774
     6  C    0.000004  -0.000037  -0.005823  -0.001461   0.016774   0.169108
     7  C    0.000024   0.000258   0.000217  -0.000134   0.000211  -0.003977
     8  C   -0.000858  -0.001964   0.015402   0.001785  -0.003862  -0.002053
     9  C   -0.002449  -0.014560  -0.022890   0.000082   0.000109   0.000078
    10  C    0.000016  -0.002442  -0.004467  -0.000124   0.000116   0.000054
    11  C   -0.000001   0.000112   0.000143   0.000000  -0.000002  -0.000001
    12  C    0.000000  -0.000020   0.000070   0.000001  -0.000000  -0.000000
    13  C    0.000005   0.000177   0.000035  -0.000001  -0.000000  -0.000000
    14  C    0.000231  -0.001838  -0.000230   0.000015   0.000001   0.000001
    15  H    0.000122  -0.000029   0.000037   0.000013  -0.000015  -0.000010
    16  H   -0.001193   0.002778  -0.001138   0.000553  -0.000017  -0.000001
    17  H   -0.000011  -0.000032  -0.000353   0.000450  -0.000002   0.000090
    18  H   -0.000000   0.000002  -0.000012   0.000047   0.001385  -0.000685
    19  H    0.000000   0.000001  -0.000017  -0.000099  -0.000630   0.002195
    20  H   -0.000000  -0.000003   0.000131  -0.000054   0.000104  -0.000325
    21  H   -0.000129  -0.000064  -0.000592  -0.000065  -0.000028  -0.000039
    22  H    0.000003   0.000129   0.000094   0.000061  -0.000015  -0.000003
    23  H    0.000000   0.000000   0.000003   0.000000  -0.000000  -0.000000
    24  H   -0.000000   0.000001  -0.000000  -0.000000   0.000000   0.000000
    25  H   -0.000000   0.000002   0.000001   0.000000  -0.000000  -0.000000
    26  H   -0.000128   0.000114  -0.000006   0.000000  -0.000000   0.000000
               7          8          9         10         11         12
     1  O    0.000024  -0.000858  -0.002449   0.000016  -0.000001   0.000000
     2  C    0.000258  -0.001964  -0.014560  -0.002442   0.000112  -0.000020
     3  C    0.000217   0.015402  -0.022890  -0.004467   0.000143   0.000070
     4  C   -0.000134   0.001785   0.000082  -0.000124   0.000000   0.000001
     5  C    0.000211  -0.003862   0.000109   0.000116  -0.000002  -0.000000
     6  C   -0.003977  -0.002053   0.000078   0.000054  -0.000001  -0.000000
     7  C   -0.052630  -0.006923  -0.000148  -0.000003   0.000000   0.000000
     8  C   -0.006923   0.117260  -0.003771  -0.000928   0.000054   0.000034
     9  C   -0.000148  -0.003771   0.273178   0.022795  -0.000964  -0.009149
    10  C   -0.000003  -0.000928   0.022795   0.111739  -0.014641  -0.002844
    11  C    0.000000   0.000054  -0.000964  -0.014641  -0.052986   0.002437
    12  C    0.000000   0.000034  -0.009149  -0.002844   0.002437   0.268791
    13  C    0.000000   0.000049  -0.002439  -0.003829   0.000973   0.017398
    14  C   -0.000001  -0.000233   0.014874   0.001980  -0.000859  -0.002061
    15  H   -0.000027   0.000415   0.000260  -0.000009   0.000000  -0.000000
    16  H   -0.000019   0.000140  -0.000346  -0.000526   0.000033   0.000017
    17  H   -0.000071   0.000119   0.000059   0.000002   0.000000   0.000000
    18  H   -0.000018  -0.000020   0.000001   0.000000  -0.000000  -0.000000
    19  H   -0.000083  -0.000110  -0.000000  -0.000000   0.000000   0.000000
    20  H    0.000065  -0.000042   0.000006   0.000001  -0.000000  -0.000000
    21  H   -0.000083   0.001933   0.000392   0.000023  -0.000002  -0.000004
    22  H    0.000002  -0.000029  -0.000784   0.002164   0.000162   0.000001
    23  H    0.000000   0.000001   0.000173   0.000011   0.000367  -0.000615
    24  H   -0.000000  -0.000000  -0.000015  -0.000167  -0.000325   0.003209
    25  H    0.000000   0.000000   0.000078  -0.000055   0.000044  -0.000891
    26  H   -0.000000   0.000003  -0.000508   0.000072  -0.000074   0.000092
              13         14         15         16         17         18
     1  O    0.000005   0.000231   0.000122  -0.001193  -0.000011  -0.000000
     2  C    0.000177  -0.001838  -0.000029   0.002778  -0.000032   0.000002
     3  C    0.000035  -0.000230   0.000037  -0.001138  -0.000353  -0.000012
     4  C   -0.000001   0.000015   0.000013   0.000553   0.000450   0.000047
     5  C   -0.000000   0.000001  -0.000015  -0.000017  -0.000002   0.001385
     6  C   -0.000000   0.000001  -0.000010  -0.000001   0.000090  -0.000685
     7  C    0.000000  -0.000001  -0.000027  -0.000019  -0.000071  -0.000018
     8  C    0.000049  -0.000233   0.000415   0.000140   0.000119  -0.000020
     9  C   -0.002439   0.014874   0.000260  -0.000346   0.000059   0.000001
    10  C   -0.003829   0.001980  -0.000009  -0.000526   0.000002   0.000000
    11  C    0.000973  -0.000859   0.000000   0.000033   0.000000  -0.000000
    12  C    0.017398  -0.002061  -0.000000   0.000017   0.000000  -0.000000
    13  C    0.041362  -0.019189   0.000000   0.000033   0.000000  -0.000000
    14  C   -0.019189   0.003487  -0.000033  -0.000268  -0.000001   0.000000
    15  H    0.000000  -0.000033  -0.000956   0.000416   0.000007   0.000000
    16  H    0.000033  -0.000268   0.000416   0.006735   0.000062   0.000001
    17  H    0.000000  -0.000001   0.000007   0.000062   0.000176   0.000092
    18  H   -0.000000   0.000000   0.000000   0.000001   0.000092  -0.004348
    19  H    0.000000  -0.000000  -0.000000  -0.000000   0.000002   0.000103
    20  H   -0.000000   0.000000   0.000000   0.000000  -0.000001   0.000001
    21  H   -0.000007   0.000064   0.000038   0.000008   0.000004  -0.000000
    22  H   -0.000052  -0.000060   0.000000  -0.000106  -0.000003  -0.000000
    23  H    0.000118  -0.000068  -0.000000  -0.000000  -0.000000  -0.000000
    24  H   -0.000682  -0.000168   0.000000   0.000000   0.000000   0.000000
    25  H    0.001200   0.000178  -0.000000  -0.000001  -0.000000  -0.000000
    26  H    0.000079   0.001158   0.000019   0.000008   0.000000   0.000000
              19         20         21         22         23         24
     1  O    0.000000  -0.000000  -0.000129   0.000003   0.000000  -0.000000
     2  C    0.000001  -0.000003  -0.000064   0.000129   0.000000   0.000001
     3  C   -0.000017   0.000131  -0.000592   0.000094   0.000003  -0.000000
     4  C   -0.000099  -0.000054  -0.000065   0.000061   0.000000  -0.000000
     5  C   -0.000630   0.000104  -0.000028  -0.000015  -0.000000   0.000000
     6  C    0.002195  -0.000325  -0.000039  -0.000003  -0.000000   0.000000
     7  C   -0.000083   0.000065  -0.000083   0.000002   0.000000  -0.000000
     8  C   -0.000110  -0.000042   0.001933  -0.000029   0.000001  -0.000000
     9  C   -0.000000   0.000006   0.000392  -0.000784   0.000173  -0.000015
    10  C   -0.000000   0.000001   0.000023   0.002164   0.000011  -0.000167
    11  C    0.000000  -0.000000  -0.000002   0.000162   0.000367  -0.000325
    12  C    0.000000  -0.000000  -0.000004   0.000001  -0.000615   0.003209
    13  C    0.000000  -0.000000  -0.000007  -0.000052   0.000118  -0.000682
    14  C   -0.000000   0.000000   0.000064  -0.000060  -0.000068  -0.000168
    15  H   -0.000000   0.000000   0.000038   0.000000  -0.000000   0.000000
    16  H   -0.000000   0.000000   0.000008  -0.000106  -0.000000   0.000000
    17  H    0.000002  -0.000001   0.000004  -0.000003  -0.000000   0.000000
    18  H    0.000103   0.000001  -0.000000  -0.000000  -0.000000   0.000000
    19  H   -0.008789   0.000077   0.000003   0.000000   0.000000  -0.000000
    20  H    0.000077   0.001809   0.000106  -0.000000  -0.000000   0.000000
    21  H    0.000003   0.000106  -0.006434   0.000000  -0.000000   0.000000
    22  H    0.000000  -0.000000   0.000000  -0.006821   0.000115   0.000005
    23  H    0.000000  -0.000000  -0.000000   0.000115   0.001332   0.000119
    24  H   -0.000000   0.000000   0.000000   0.000005   0.000119  -0.013588
    25  H    0.000000  -0.000000  -0.000000  -0.000001   0.000001   0.000134
    26  H   -0.000000   0.000000   0.000007   0.000003  -0.000001   0.000004
              25         26
     1  O   -0.000000  -0.000128
     2  C    0.000002   0.000114
     3  C    0.000001  -0.000006
     4  C    0.000000   0.000000
     5  C   -0.000000  -0.000000
     6  C   -0.000000   0.000000
     7  C    0.000000  -0.000000
     8  C    0.000000   0.000003
     9  C    0.000078  -0.000508
    10  C   -0.000055   0.000072
    11  C    0.000044  -0.000074
    12  C   -0.000891   0.000092
    13  C    0.001200   0.000079
    14  C    0.000178   0.001158
    15  H   -0.000000   0.000019
    16  H   -0.000001   0.000008
    17  H   -0.000000   0.000000
    18  H   -0.000000   0.000000
    19  H    0.000000  -0.000000
    20  H   -0.000000   0.000000
    21  H   -0.000000   0.000007
    22  H   -0.000001   0.000003
    23  H    0.000001  -0.000001
    24  H    0.000134   0.000004
    25  H   -0.002956   0.000090
    26  H    0.000090  -0.001729
 Mulliken charges and spin densities:
               1          2
     1  O   -0.260821   0.008217
     2  C    0.319273  -0.024621
     3  C   -0.072769   0.164645
     4  C    0.001771  -0.033369
     5  C    0.050310   0.075836
     6  C    0.065773   0.173889
     7  C    0.034459  -0.063339
     8  C    0.036651   0.116400
     9  C   -0.027714   0.254063
    10  C    0.036995   0.108938
    11  C    0.033032  -0.065529
    12  C    0.085413   0.276467
    13  C    0.052385   0.035231
    14  C    0.030677  -0.003019
    15  H    0.190634   0.000248
    16  H    0.031318   0.007169
    17  H    0.020344   0.000588
    18  H    0.043188  -0.003451
    19  H    0.049515  -0.007347
    20  H    0.039434   0.001877
    21  H    0.025865  -0.004869
    22  H    0.021115  -0.005136
    23  H    0.042664   0.001557
    24  H    0.056464  -0.011474
    25  H    0.049425  -0.002174
    26  H    0.044599  -0.000796
 Sum of Mulliken charges =   1.00000   1.00000
 Mulliken charges and spin densities with hydrogens summed into heavy atoms:
               1          2
     1  O   -0.070188   0.008464
     2  C    0.350590  -0.017452
     3  C   -0.072769   0.164645
     4  C    0.022115  -0.032781
     5  C    0.093498   0.072385
     6  C    0.115288   0.166542
     7  C    0.073893  -0.061462
     8  C    0.062516   0.111532
     9  C   -0.027714   0.254063
    10  C    0.058110   0.103802
    11  C    0.075697  -0.063972
    12  C    0.141877   0.264993
    13  C    0.101810   0.033057
    14  C    0.075276  -0.003815
 Electronic spatial extent (au):  <R**2>=           2922.2270
 Charge=              1.0000 electrons
 Dipole moment (field-independent basis, Debye):
    X=             -0.2152    Y=             -1.6950    Z=              0.0807  Tot=              1.7105
 Quadrupole moment (field-independent basis, Debye-Ang):
   XX=            -32.8053   YY=            -68.5134   ZZ=            -69.8821
   XY=             -2.1759   XZ=              3.3365   YZ=              1.4296
 Traceless Quadrupole moment (field-independent basis, Debye-Ang):
   XX=             24.2616   YY=            -11.4465   ZZ=            -12.8151
   XY=             -2.1759   XZ=              3.3365   YZ=              1.4296
 Octapole moment (field-independent basis, Debye-Ang**2):
  XXX=             16.5875  YYY=              7.8314  ZZZ=              0.5133  XYY=              4.2626
  XXY=            -41.1610  XXZ=             32.9019  XZZ=            -16.7450  YZZ=              4.5186
  YYZ=             -6.2322  XYZ=              3.0133
 Hexadecapole moment (field-independent basis, Debye-Ang**3):
 XXXX=          -2132.6783 YYYY=           -592.4176 ZZZZ=           -394.4862 XXXY=             53.3815
 XXXZ=             67.7189 YYYX=            -59.7851 YYYZ=             -3.4188 ZZZX=            -10.4346
 ZZZY=              0.7987 XXYY=           -480.7522 XXZZ=           -477.8878 YYZZ=           -176.8365
 XXYZ=             -0.2199 YYXZ=             17.5704 ZZXY=             12.0245
 N-N= 8.095394787415D+02 E-N=-2.941771943716D+03  KE= 5.710011517589D+02
                          Isotropic Fermi Contact Couplings
        Atom                 a.u.       MegaHertz       Gauss      10(-4) cm-1
     1  O(17)              0.00109      -0.66302      -0.23658      -0.22116
     2  C(13)             -0.01237     -13.90632      -4.96212      -4.63865
     3  C(13)              0.03305      37.15135      13.25653      12.39236
     4  C(13)             -0.00994     -11.17393      -3.98714      -3.72722
     5  C(13)              0.00765       8.59590       3.06723       2.86728
     6  C(13)              0.02450      27.53839       9.82638       9.18582
     7  C(13)             -0.01479     -16.63042      -5.93415      -5.54731
     8  C(13)              0.01515      17.02644       6.07546       5.67941
     9  C(13)              0.04170      46.88083      16.72825      15.63776
    10  C(13)              0.01256      14.12387       5.03975       4.71122
    11  C(13)             -0.01730     -19.44958      -6.94009      -6.48768
    12  C(13)              0.04019      45.18597      16.12348      15.07242
    13  C(13)             -0.00023      -0.25960      -0.09263      -0.08659
    14  C(13)             -0.00514      -5.78003      -2.06246      -1.92801
    15  H(1)              -0.00031      -1.37422      -0.49035      -0.45839
    16  H(1)               0.00339      15.13855       5.40181       5.04968
    17  H(1)               0.00012       0.52138       0.18604       0.17391
    18  H(1)              -0.00107      -4.76802      -1.70135      -1.59044
    19  H(1)              -0.00227     -10.12991      -3.61460      -3.37897
    20  H(1)               0.00056       2.49266       0.88944       0.83146
    21  H(1)              -0.00162      -7.25888      -2.59015      -2.42130
    22  H(1)              -0.00166      -7.42208      -2.64838      -2.47574
    23  H(1)               0.00043       1.91369       0.68285       0.63834
    24  H(1)              -0.00358     -15.99726      -5.70822      -5.33611
    25  H(1)              -0.00070      -3.13412      -1.11833      -1.04543
    26  H(1)              -0.00030      -1.35667      -0.48410      -0.45254
 --------------------------------------------------------
       Center         ----  Spin Dipole Couplings  ----
                      3XX-RR        3YY-RR        3ZZ-RR
 --------------------------------------------------------
     1   Atom        0.006063      0.019647     -0.025710
     2   Atom        0.007589     -0.006808     -0.000781
     3   Atom        0.064823      0.031581     -0.096404
     4   Atom        0.000139     -0.005495      0.005356
     5   Atom       -0.020087      0.056068     -0.035981
     6   Atom       -0.015535      0.097441     -0.081906
     7   Atom        0.005151     -0.024066      0.018915
     8   Atom       -0.017339      0.066681     -0.049341
     9   Atom        0.018562     -0.132360      0.113798
    10   Atom       -0.022490     -0.049331      0.071821
    11   Atom        0.008981      0.015794     -0.024775
    12   Atom       -0.052707     -0.122608      0.175315
    13   Atom       -0.024542     -0.017610      0.042152
    14   Atom       -0.013330     -0.009260      0.022589
    15   Atom       -0.000102      0.003938     -0.003836
    16   Atom        0.000510     -0.003883      0.003373
    17   Atom        0.000059     -0.002412      0.002353
    18   Atom       -0.001611     -0.001038      0.002649
    19   Atom        0.007311     -0.000779     -0.006531
    20   Atom        0.000819     -0.001524      0.000705
    21   Atom       -0.001378     -0.000607      0.001985
    22   Atom       -0.000684      0.000223      0.000461
    23   Atom        0.000217      0.001803     -0.002020
    24   Atom        0.009933     -0.006477     -0.003456
    25   Atom       -0.000903      0.002324     -0.001421
    26   Atom       -0.002439      0.004736     -0.002297
 --------------------------------------------------------
                        XY            XZ            YZ
 --------------------------------------------------------
     1   Atom        0.029300     -0.000146      0.001094
     2   Atom       -0.002574     -0.011678     -0.003081
     3   Atom       -0.149201      0.015586     -0.014668
     4   Atom        0.013928     -0.000796      0.005412
     5   Atom       -0.050434      0.012111     -0.023510
     6   Atom       -0.118099      0.023579     -0.041953
     7   Atom        0.031999     -0.006542      0.009366
     8   Atom       -0.084824      0.027187     -0.044482
     9   Atom        0.040211     -0.206001     -0.051457
    10   Atom        0.026542     -0.083002     -0.042003
    11   Atom       -0.005272      0.026799      0.011029
    12   Atom        0.039661     -0.167981     -0.081332
    13   Atom        0.007686     -0.022945     -0.022301
    14   Atom        0.004777     -0.000830     -0.008180
    15   Atom       -0.001442      0.000190     -0.001981
    16   Atom       -0.001604      0.001736     -0.003198
    17   Atom        0.001344      0.001880      0.001922
    18   Atom        0.001683      0.006511      0.004454
    19   Atom        0.004508     -0.008482     -0.006382
    20   Atom        0.001939     -0.000360      0.001130
    21   Atom        0.001542      0.006080      0.007040
    22   Atom        0.007629      0.003919      0.007420
    23   Atom        0.000933      0.002164      0.002508
    24   Atom       -0.015341      0.003381     -0.009149
    25   Atom        0.006301      0.002868      0.004157
    26   Atom        0.002615      0.000898      0.004837
 --------------------------------------------------------


 ---------------------------------------------------------------------------------
              Anisotropic Spin Dipole Couplings in Principal Axis System
 ---------------------------------------------------------------------------------

       Atom             a.u.   MegaHertz   Gauss  10(-4) cm-1        Axes

              Baa    -0.0258     1.866     0.666     0.623  0.0654 -0.0661  0.9957
     1 O(17)  Bbb    -0.0171     1.241     0.443     0.414  0.7803 -0.6186 -0.0924
              Bcc     0.0429    -3.107    -1.109    -1.036  0.6220  0.7829  0.0111
 
              Baa    -0.0121    -1.618    -0.577    -0.540  0.4635  0.6067  0.6458
     2 C(13)  Bbb    -0.0038    -0.504    -0.180    -0.168 -0.3382  0.7948 -0.5039
              Bcc     0.0158     2.122     0.757     0.708  0.8190 -0.0151 -0.5736
 
              Baa    -0.1020   -13.686    -4.884    -4.565  0.6540  0.7450  0.1313
     3 C(13)  Bbb    -0.0979   -13.134    -4.687    -4.381 -0.1410 -0.0505  0.9887
              Bcc     0.1999    26.821     9.570     8.946  0.7432 -0.6652  0.0720
 
              Baa    -0.0178    -2.395    -0.855    -0.799 -0.6054  0.7703 -0.2004
     4 C(13)  Bbb     0.0051     0.688     0.245     0.229 -0.4264 -0.1013  0.8988
              Bcc     0.0127     1.708     0.609     0.570  0.6721  0.6296  0.3898
 
              Baa    -0.0452    -6.071    -2.166    -2.025  0.8998  0.4256 -0.0964
     5 C(13)  Bbb    -0.0416    -5.587    -1.994    -1.864 -0.0052  0.2314  0.9728
              Bcc     0.0869    11.658     4.160     3.889 -0.4363  0.8748 -0.2104
 
              Baa    -0.0927   -12.445    -4.441    -4.151  0.4777  0.4615  0.7476
     6 C(13)  Bbb    -0.0879   -11.799    -4.210    -3.936  0.7059  0.3050 -0.6393
              Bcc     0.1807    24.244     8.651     8.087 -0.5231  0.8330 -0.1801
 
              Baa    -0.0466    -6.256    -2.232    -2.087 -0.5335  0.8282 -0.1716
     7 C(13)  Bbb     0.0209     2.800     0.999     0.934 -0.0177  0.1919  0.9813
              Bcc     0.0258     3.456     1.233     1.153  0.8456  0.5266 -0.0877
 
              Baa    -0.0700    -9.394    -3.352    -3.134  0.8400  0.5397  0.0566
     8 C(13)  Bbb    -0.0641    -8.606    -3.071    -2.871 -0.1938  0.2009  0.9603
              Bcc     0.1341    18.000     6.423     6.004 -0.5069  0.8176 -0.2733
 
              Baa    -0.1454   -19.506    -6.960    -6.506  0.7506  0.1868  0.6338
     9 C(13)  Bbb    -0.1424   -19.109    -6.819    -6.374 -0.2419  0.9703  0.0004
              Bcc     0.2878    38.615    13.779    12.881 -0.6149 -0.1536  0.7735
 
              Baa    -0.0712    -9.549    -3.407    -3.185  0.8718 -0.1983  0.4478
    10 C(13)  Bbb    -0.0624    -8.379    -2.990    -2.795  0.0479  0.9445  0.3251
              Bcc     0.1336    17.929     6.397     5.980 -0.4874 -0.2620  0.8329
 
              Baa    -0.0421    -5.655    -2.018    -1.886 -0.4709 -0.2062  0.8577
    11 C(13)  Bbb     0.0183     2.452     0.875     0.818 -0.2093  0.9707  0.1184
              Bcc     0.0239     3.202     1.143     1.068  0.8570  0.1238  0.5003
 
              Baa    -0.1452   -19.486    -6.953    -6.500  0.4941  0.7451  0.4480
    12 C(13)  Bbb    -0.1392   -18.680    -6.665    -6.231  0.7404 -0.6308  0.2323
              Bcc     0.2844    38.166    13.619    12.731 -0.4557 -0.2169  0.8633
 
              Baa    -0.0317    -4.260    -1.520    -1.421  0.9584 -0.0985  0.2679
    13 C(13)  Bbb    -0.0250    -3.357    -1.198    -1.120  0.0086  0.9481  0.3178
              Bcc     0.0568     7.617     2.718     2.541 -0.2853 -0.3022  0.9096
 
              Baa    -0.0169    -2.269    -0.810    -0.757  0.7863 -0.6081 -0.1094
    14 C(13)  Bbb    -0.0078    -1.041    -0.372    -0.347  0.6157  0.7564  0.2207
              Bcc     0.0247     3.310     1.181     1.104 -0.0515 -0.2409  0.9692
 
              Baa    -0.0043    -2.303    -0.822    -0.768  0.0383  0.2395  0.9701
    15 H(1)   Bbb    -0.0005    -0.277    -0.099    -0.093  0.9589  0.2644 -0.1031
              Bcc     0.0048     2.581     0.921     0.861 -0.2811  0.9342 -0.2195
 
              Baa    -0.0052    -2.796    -0.998    -0.933  0.1661  0.9349  0.3137
    16 H(1)   Bbb    -0.0003    -0.164    -0.059    -0.055  0.8998 -0.0135 -0.4361
              Bcc     0.0055     2.961     1.056     0.988  0.4035 -0.3546  0.8435
 
              Baa    -0.0033    -1.736    -0.619    -0.579 -0.2450  0.9394 -0.2399
    17 H(1)   Bbb    -0.0010    -0.521    -0.186    -0.174  0.8455  0.0859 -0.5271
              Bcc     0.0042     2.257     0.805     0.753  0.4745  0.3320  0.8152
 
              Baa    -0.0067    -3.579    -1.277    -1.194  0.7172  0.2862 -0.6354
    18 H(1)   Bbb    -0.0027    -1.442    -0.514    -0.481 -0.4748  0.8681 -0.1449
              Bcc     0.0094     5.020     1.791     1.675  0.5101  0.4055  0.7585
 
              Baa    -0.0121    -6.470    -2.309    -2.158  0.2959  0.3763  0.8780
    19 H(1)   Bbb    -0.0024    -1.264    -0.451    -0.422 -0.5365  0.8260 -0.1732
              Bcc     0.0145     7.733     2.759     2.580  0.7904  0.4197 -0.4463
 
              Baa    -0.0030    -1.592    -0.568    -0.531 -0.4556  0.8377 -0.3010
    20 H(1)   Bbb     0.0010     0.539     0.192     0.180 -0.3603  0.1356  0.9229
              Bcc     0.0020     1.053     0.376     0.351  0.8140  0.5290  0.2401
 
              Baa    -0.0080    -4.292    -1.531    -1.432 -0.4950 -0.5410  0.6799
    21 H(1)   Bbb    -0.0026    -1.372    -0.490    -0.458  0.7502 -0.6610  0.0202
              Bcc     0.0106     5.664     2.021     1.889  0.4385  0.5200  0.7330
 
              Baa    -0.0088    -4.708    -1.680    -1.571 -0.5260  0.7587 -0.3843
    22 H(1)   Bbb    -0.0040    -2.128    -0.759    -0.710 -0.6686 -0.0896  0.7382
              Bcc     0.0128     6.837     2.439     2.280  0.5257  0.6452  0.5544
 
              Baa    -0.0039    -2.080    -0.742    -0.694 -0.3835 -0.3186  0.8668
    23 H(1)   Bbb    -0.0001    -0.044    -0.016    -0.015  0.8006 -0.5825  0.1402
              Bcc     0.0040     2.125     0.758     0.709  0.4603  0.7478  0.4785
 
              Baa    -0.0184    -9.841    -3.512    -3.283  0.3948  0.8211  0.4121
    24 H(1)   Bbb    -0.0031    -1.649    -0.588    -0.550 -0.4670 -0.2070  0.8597
              Bcc     0.0215    11.490     4.100     3.833  0.7912 -0.5319  0.3018
 
              Baa    -0.0058    -3.109    -1.109    -1.037  0.7568 -0.6435  0.1145
    25 H(1)   Bbb    -0.0037    -1.980    -0.706    -0.660 -0.3518 -0.2535  0.9011
              Bcc     0.0095     5.088     1.816     1.697  0.5509  0.7223  0.4182
 
              Baa    -0.0048    -2.585    -0.922    -0.862  0.2116 -0.4859  0.8480
    26 H(1)   Bbb    -0.0031    -1.643    -0.586    -0.548  0.9433 -0.1255 -0.3073
              Bcc     0.0079     4.228     1.509     1.410  0.2557  0.8649  0.4318
 

 ---------------------------------------------------------------------------------

 ******************************Gaussian NBO Version 3.1******************************
             N A T U R A L   A T O M I C   O R B I T A L   A N D
          N A T U R A L   B O N D   O R B I T A L   A N A L Y S I S
 ******************************Gaussian NBO Version 3.1******************************
       /RESON  / : Allow strongly delocalized NBO set

 Analyzing the SCF density

 Job title: 12                                                              

 Storage needed:    198918 in NPA,    263602 in NBO ( 939520456 available)
 GSVD:  LWork=       42216 too small for GESVD, short by        3470 words or        3470 for optimal perf.


 NATURAL POPULATIONS:  Natural atomic orbital occupancies 
                                                          
   NAO  Atom  No  lang   Type(AO)    Occupancy
 --------------------------------------------
     1    O    1  S      Cor( 1S)     1.99975
     2    O    1  S      Val( 2S)     1.66967
     3    O    1  S      Ryd( 3S)     0.00099
     4    O    1  px     Val( 2p)     1.67940
     5    O    1  px     Ryd( 3p)     0.00152
     6    O    1  py     Val( 2p)     1.47333
     7    O    1  py     Ryd( 3p)     0.00214
     8    O    1  pz     Val( 2p)     1.89801
     9    O    1  pz     Ryd( 3p)     0.00169
    10    O    1  dxy    Ryd( 3d)     0.00094
    11    O    1  dxz    Ryd( 3d)     0.00082
    12    O    1  dyz    Ryd( 3d)     0.00054
    13    O    1  dx2y2  Ryd( 3d)     0.00111
    14    O    1  dz2    Ryd( 3d)     0.00078

    15    C    2  S      Cor( 1S)     1.99882
    16    C    2  S      Val( 2S)     0.90399
    17    C    2  S      Ryd( 3S)     0.00342
    18    C    2  px     Val( 2p)     1.03039
    19    C    2  px     Ryd( 3p)     0.00359
    20    C    2  py     Val( 2p)     0.76404
    21    C    2  py     Ryd( 3p)     0.00741
    22    C    2  pz     Val( 2p)     1.16669
    23    C    2  pz     Ryd( 3p)     0.00660
    24    C    2  dxy    Ryd( 3d)     0.00177
    25    C    2  dxz    Ryd( 3d)     0.00055
    26    C    2  dyz    Ryd( 3d)     0.00183
    27    C    2  dx2y2  Ryd( 3d)     0.00186
    28    C    2  dz2    Ryd( 3d)     0.00141

    29    C    3  S      Cor( 1S)     1.99881
    30    C    3  S      Val( 2S)     0.88207
    31    C    3  S      Ryd( 3S)     0.00263
    32    C    3  px     Val( 2p)     1.01661
    33    C    3  px     Ryd( 3p)     0.00547
    34    C    3  py     Val( 2p)     1.00329
    35    C    3  py     Ryd( 3p)     0.00318
    36    C    3  pz     Val( 2p)     1.09723
    37    C    3  pz     Ryd( 3p)     0.00396
    38    C    3  dxy    Ryd( 3d)     0.00048
    39    C    3  dxz    Ryd( 3d)     0.00085
    40    C    3  dyz    Ryd( 3d)     0.00068
    41    C    3  dx2y2  Ryd( 3d)     0.00069
    42    C    3  dz2    Ryd( 3d)     0.00079

    43    C    4  S      Cor( 1S)     1.99886
    44    C    4  S      Val( 2S)     0.94291
    45    C    4  S      Ryd( 3S)     0.00158
    46    C    4  px     Val( 2p)     1.05756
    47    C    4  px     Ryd( 3p)     0.00331
    48    C    4  py     Val( 2p)     1.01002
    49    C    4  py     Ryd( 3p)     0.00175
    50    C    4  pz     Val( 2p)     1.19537
    51    C    4  pz     Ryd( 3p)     0.00635
    52    C    4  dxy    Ryd( 3d)     0.00048
    53    C    4  dxz    Ryd( 3d)     0.00066
    54    C    4  dyz    Ryd( 3d)     0.00050
    55    C    4  dx2y2  Ryd( 3d)     0.00045
    56    C    4  dz2    Ryd( 3d)     0.00060

    57    C    5  S      Cor( 1S)     1.99895
    58    C    5  S      Val( 2S)     0.96049
    59    C    5  S      Ryd( 3S)     0.00122
    60    C    5  px     Val( 2p)     1.07680
    61    C    5  px     Ryd( 3p)     0.00402
    62    C    5  py     Val( 2p)     0.98977
    63    C    5  py     Ryd( 3p)     0.00231
    64    C    5  pz     Val( 2p)     1.11052
    65    C    5  pz     Ryd( 3p)     0.00500
    66    C    5  dxy    Ryd( 3d)     0.00049
    67    C    5  dxz    Ryd( 3d)     0.00067
    68    C    5  dyz    Ryd( 3d)     0.00058
    69    C    5  dx2y2  Ryd( 3d)     0.00048
    70    C    5  dz2    Ryd( 3d)     0.00068

    71    C    6  S      Cor( 1S)     1.99894
    72    C    6  S      Val( 2S)     0.96734
    73    C    6  S      Ryd( 3S)     0.00129
    74    C    6  px     Val( 2p)     1.10827
    75    C    6  px     Ryd( 3p)     0.00454
    76    C    6  py     Val( 2p)     0.95664
    77    C    6  py     Ryd( 3p)     0.00204
    78    C    6  pz     Val( 2p)     1.07256
    79    C    6  pz     Ryd( 3p)     0.00396
    80    C    6  dxy    Ryd( 3d)     0.00049
    81    C    6  dxz    Ryd( 3d)     0.00070
    82    C    6  dyz    Ryd( 3d)     0.00060
    83    C    6  dx2y2  Ryd( 3d)     0.00049
    84    C    6  dz2    Ryd( 3d)     0.00070

    85    C    7  S      Cor( 1S)     1.99896
    86    C    7  S      Val( 2S)     0.95659
    87    C    7  S      Ryd( 3S)     0.00121
    88    C    7  px     Val( 2p)     1.04277
    89    C    7  px     Ryd( 3p)     0.00331
    90    C    7  py     Val( 2p)     0.99692
    91    C    7  py     Ryd( 3p)     0.00183
    92    C    7  pz     Val( 2p)     1.19872
    93    C    7  pz     Ryd( 3p)     0.00647
    94    C    7  dxy    Ryd( 3d)     0.00048
    95    C    7  dxz    Ryd( 3d)     0.00066
    96    C    7  dyz    Ryd( 3d)     0.00055
    97    C    7  dx2y2  Ryd( 3d)     0.00044
    98    C    7  dz2    Ryd( 3d)     0.00065

    99    C    8  S      Cor( 1S)     1.99886
   100    C    8  S      Val( 2S)     0.94823
   101    C    8  S      Ryd( 3S)     0.00196
   102    C    8  px     Val( 2p)     1.09139
   103    C    8  px     Ryd( 3p)     0.00475
   104    C    8  py     Val( 2p)     0.99660
   105    C    8  py     Ryd( 3p)     0.00292
   106    C    8  pz     Val( 2p)     1.10273
   107    C    8  pz     Ryd( 3p)     0.00473
   108    C    8  dxy    Ryd( 3d)     0.00052
   109    C    8  dxz    Ryd( 3d)     0.00062
   110    C    8  dyz    Ryd( 3d)     0.00055
   111    C    8  dx2y2  Ryd( 3d)     0.00049
   112    C    8  dz2    Ryd( 3d)     0.00069

   113    C    9  S      Cor( 1S)     1.99882
   114    C    9  S      Val( 2S)     0.88700
   115    C    9  S      Ryd( 3S)     0.00270
   116    C    9  px     Val( 2p)     1.01288
   117    C    9  px     Ryd( 3p)     0.00523
   118    C    9  py     Val( 2p)     1.08583
   119    C    9  py     Ryd( 3p)     0.00505
   120    C    9  pz     Val( 2p)     0.93575
   121    C    9  pz     Ryd( 3p)     0.00242
   122    C    9  dxy    Ryd( 3d)     0.00083
   123    C    9  dxz    Ryd( 3d)     0.00060
   124    C    9  dyz    Ryd( 3d)     0.00068
   125    C    9  dx2y2  Ryd( 3d)     0.00085
   126    C    9  dz2    Ryd( 3d)     0.00072

   127    C   10  S      Cor( 1S)     1.99887
   128    C   10  S      Val( 2S)     0.94793
   129    C   10  S      Ryd( 3S)     0.00164
   130    C   10  px     Val( 2p)     1.11970
   131    C   10  px     Ryd( 3p)     0.00427
   132    C   10  py     Val( 2p)     1.08268
   133    C   10  py     Ryd( 3p)     0.00396
   134    C   10  pz     Val( 2p)     0.99554
   135    C   10  pz     Ryd( 3p)     0.00233
   136    C   10  dxy    Ryd( 3d)     0.00061
   137    C   10  dxz    Ryd( 3d)     0.00052
   138    C   10  dyz    Ryd( 3d)     0.00052
   139    C   10  dx2y2  Ryd( 3d)     0.00076
   140    C   10  dz2    Ryd( 3d)     0.00044

   141    C   11  S      Cor( 1S)     1.99897
   142    C   11  S      Val( 2S)     0.95905
   143    C   11  S      Ryd( 3S)     0.00122
   144    C   11  px     Val( 2p)     1.04110
   145    C   11  px     Ryd( 3p)     0.00349
   146    C   11  py     Val( 2p)     1.19748
   147    C   11  py     Ryd( 3p)     0.00644
   148    C   11  pz     Val( 2p)     0.99503
   149    C   11  pz     Ryd( 3p)     0.00175
   150    C   11  dxy    Ryd( 3d)     0.00068
   151    C   11  dxz    Ryd( 3d)     0.00048
   152    C   11  dyz    Ryd( 3d)     0.00054
   153    C   11  dx2y2  Ryd( 3d)     0.00066
   154    C   11  dz2    Ryd( 3d)     0.00042

   155    C   12  S      Cor( 1S)     1.99894
   156    C   12  S      Val( 2S)     0.97217
   157    C   12  S      Ryd( 3S)     0.00132
   158    C   12  px     Val( 2p)     1.10841
   159    C   12  px     Ryd( 3p)     0.00463
   160    C   12  py     Val( 2p)     1.08419
   161    C   12  py     Ryd( 3p)     0.00408
   162    C   12  pz     Val( 2p)     0.90210
   163    C   12  pz     Ryd( 3p)     0.00161
   164    C   12  dxy    Ryd( 3d)     0.00075
   165    C   12  dxz    Ryd( 3d)     0.00050
   166    C   12  dyz    Ryd( 3d)     0.00060
   167    C   12  dx2y2  Ryd( 3d)     0.00072
   168    C   12  dz2    Ryd( 3d)     0.00051

   169    C   13  S      Cor( 1S)     1.99896
   170    C   13  S      Val( 2S)     0.96395
   171    C   13  S      Ryd( 3S)     0.00122
   172    C   13  px     Val( 2p)     1.11119
   173    C   13  px     Ryd( 3p)     0.00472
   174    C   13  py     Val( 2p)     1.08409
   175    C   13  py     Ryd( 3p)     0.00439
   176    C   13  pz     Val( 2p)     0.98706
   177    C   13  pz     Ryd( 3p)     0.00215
   178    C   13  dxy    Ryd( 3d)     0.00066
   179    C   13  dxz    Ryd( 3d)     0.00051
   180    C   13  dyz    Ryd( 3d)     0.00054
   181    C   13  dx2y2  Ryd( 3d)     0.00073
   182    C   13  dz2    Ryd( 3d)     0.00046

   183    C   14  S      Cor( 1S)     1.99887
   184    C   14  S      Val( 2S)     0.95039
   185    C   14  S      Ryd( 3S)     0.00155
   186    C   14  px     Val( 2p)     1.04276
   187    C   14  px     Ryd( 3p)     0.00382
   188    C   14  py     Val( 2p)     1.21147
   189    C   14  py     Ryd( 3p)     0.00655
   190    C   14  pz     Val( 2p)     0.97671
   191    C   14  pz     Ryd( 3p)     0.00208
   192    C   14  dxy    Ryd( 3d)     0.00071
   193    C   14  dxz    Ryd( 3d)     0.00048
   194    C   14  dyz    Ryd( 3d)     0.00053
   195    C   14  dx2y2  Ryd( 3d)     0.00060
   196    C   14  dz2    Ryd( 3d)     0.00042

   197    H   15  S      Val( 1S)     0.51157
   198    H   15  S      Ryd( 2S)     0.00107
   199    H   15  px     Ryd( 2p)     0.00191
   200    H   15  py     Ryd( 2p)     0.00138
   201    H   15  pz     Ryd( 2p)     0.00144

   202    H   16  S      Val( 1S)     0.76216
   203    H   16  S      Ryd( 2S)     0.00262
   204    H   16  px     Ryd( 2p)     0.00022
   205    H   16  py     Ryd( 2p)     0.00008
   206    H   16  pz     Ryd( 2p)     0.00080

   207    H   17  S      Val( 1S)     0.75274
   208    H   17  S      Ryd( 2S)     0.00159
   209    H   17  px     Ryd( 2p)     0.00012
   210    H   17  py     Ryd( 2p)     0.00014
   211    H   17  pz     Ryd( 2p)     0.00081

   212    H   18  S      Val( 1S)     0.74599
   213    H   18  S      Ryd( 2S)     0.00145
   214    H   18  px     Ryd( 2p)     0.00038
   215    H   18  py     Ryd( 2p)     0.00031
   216    H   18  pz     Ryd( 2p)     0.00037

   217    H   19  S      Val( 1S)     0.74717
   218    H   19  S      Ryd( 2S)     0.00146
   219    H   19  px     Ryd( 2p)     0.00063
   220    H   19  py     Ryd( 2p)     0.00025
   221    H   19  pz     Ryd( 2p)     0.00018

   222    H   20  S      Val( 1S)     0.74472
   223    H   20  S      Ryd( 2S)     0.00141
   224    H   20  px     Ryd( 2p)     0.00013
   225    H   20  py     Ryd( 2p)     0.00012
   226    H   20  pz     Ryd( 2p)     0.00081

   227    H   21  S      Val( 1S)     0.74693
   228    H   21  S      Ryd( 2S)     0.00291
   229    H   21  px     Ryd( 2p)     0.00038
   230    H   21  py     Ryd( 2p)     0.00035
   231    H   21  pz     Ryd( 2p)     0.00036

   232    H   22  S      Val( 1S)     0.75273
   233    H   22  S      Ryd( 2S)     0.00174
   234    H   22  px     Ryd( 2p)     0.00048
   235    H   22  py     Ryd( 2p)     0.00029
   236    H   22  pz     Ryd( 2p)     0.00031

   237    H   23  S      Val( 1S)     0.74317
   238    H   23  S      Ryd( 2S)     0.00140
   239    H   23  px     Ryd( 2p)     0.00009
   240    H   23  py     Ryd( 2p)     0.00082
   241    H   23  pz     Ryd( 2p)     0.00015

   242    H   24  S      Val( 1S)     0.74662
   243    H   24  S      Ryd( 2S)     0.00147
   244    H   24  px     Ryd( 2p)     0.00062
   245    H   24  py     Ryd( 2p)     0.00027
   246    H   24  pz     Ryd( 2p)     0.00017

   247    H   25  S      Val( 1S)     0.74326
   248    H   25  S      Ryd( 2S)     0.00143
   249    H   25  px     Ryd( 2p)     0.00048
   250    H   25  py     Ryd( 2p)     0.00027
   251    H   25  pz     Ryd( 2p)     0.00030

   252    H   26  S      Val( 1S)     0.72587
   253    H   26  S      Ryd( 2S)     0.00210
   254    H   26  px     Ryd( 2p)     0.00012
   255    H   26  py     Ryd( 2p)     0.00084
   256    H   26  pz     Ryd( 2p)     0.00013

 WARNING:  1 low occupancy (<1.9990e) core orbital  found on  C    2
           1 low occupancy (<1.9990e) core orbital  found on  C    3
           1 low occupancy (<1.9990e) core orbital  found on  C    4
           1 low occupancy (<1.9990e) core orbital  found on  C    5
           1 low occupancy (<1.9990e) core orbital  found on  C    6
           1 low occupancy (<1.9990e) core orbital  found on  C    7
           1 low occupancy (<1.9990e) core orbital  found on  C    8
           1 low occupancy (<1.9990e) core orbital  found on  C    9
           1 low occupancy (<1.9990e) core orbital  found on  C   10
           1 low occupancy (<1.9990e) core orbital  found on  C   11
           1 low occupancy (<1.9990e) core orbital  found on  C   12
           1 low occupancy (<1.9990e) core orbital  found on  C   13
           1 low occupancy (<1.9990e) core orbital  found on  C   14


 Summary of Natural Population Analysis:                  
                                                          
                                       Natural Population 
                Natural  -----------------------------------------------
    Atom  No    Charge         Core      Valence    Rydberg      Total
 -----------------------------------------------------------------------
      O    1   -0.73069      1.99975     6.72041    0.01054     8.73069
      C    2    0.10763      1.99882     3.86510    0.02844     5.89237
      C    3   -0.01672      1.99881     3.99919    0.01872     6.01672
      C    4   -0.22042      1.99886     4.20587    0.01569     6.22042
      C    5   -0.15197      1.99895     4.13758    0.01544     6.15197
      C    6   -0.11857      1.99894     4.10482    0.01481     6.11857
      C    7   -0.20956      1.99896     4.19500    0.01560     6.20956
      C    8   -0.15504      1.99886     4.13896    0.01722     6.15504
      C    9    0.06064      1.99882     3.92147    0.01907     5.93936
      C   10   -0.15977      1.99887     4.14585    0.01504     6.15977
      C   11   -0.20731      1.99897     4.19266    0.01568     6.20731
      C   12   -0.08053      1.99894     4.06688    0.01472     6.08053
      C   13   -0.16062      1.99896     4.14630    0.01537     6.16062
      C   14   -0.19694      1.99887     4.18133    0.01673     6.19694
      H   15    0.48262      0.00000     0.51157    0.00581     0.51738
      H   16    0.23413      0.00000     0.76216    0.00372     0.76587
      H   17    0.24459      0.00000     0.75274    0.00266     0.75541
      H   18    0.25150      0.00000     0.74599    0.00251     0.74850
      H   19    0.25031      0.00000     0.74717    0.00252     0.74969
      H   20    0.25281      0.00000     0.74472    0.00247     0.74719
      H   21    0.24907      0.00000     0.74693    0.00400     0.75093
      H   22    0.24445      0.00000     0.75273    0.00282     0.75555
      H   23    0.25437      0.00000     0.74317    0.00246     0.74563
      H   24    0.25084      0.00000     0.74662    0.00253     0.74916
      H   25    0.25425      0.00000     0.74326    0.00248     0.74575
      H   26    0.27093      0.00000     0.72587    0.00320     0.72907
 =======================================================================
   * Total *    1.00000     27.98537    68.74437    0.27026    97.00000

                                 Natural Population      
 --------------------------------------------------------
   Core                      27.98537 ( 99.9477% of  28)
   Valence                   68.74437 ( 99.6295% of  69)
   Natural Minimal Basis     96.72974 ( 99.7214% of  97)
   Natural Rydberg Basis      0.27026 (  0.2786% of  97)
 --------------------------------------------------------

    Atom  No          Natural Electron Configuration
 ----------------------------------------------------------------------------
      O    1      [core]2S( 1.67)2p( 5.05)3p( 0.01)
      C    2      [core]2S( 0.90)2p( 2.96)3p( 0.02)3d( 0.01)
      C    3      [core]2S( 0.88)2p( 3.12)3p( 0.01)
      C    4      [core]2S( 0.94)2p( 3.26)3p( 0.01)
      C    5      [core]2S( 0.96)2p( 3.18)3p( 0.01)
      C    6      [core]2S( 0.97)2p( 3.14)3p( 0.01)
      C    7      [core]2S( 0.96)2p( 3.24)3p( 0.01)
      C    8      [core]2S( 0.95)2p( 3.19)3p( 0.01)
      C    9      [core]2S( 0.89)2p( 3.03)3p( 0.01)
      C   10      [core]2S( 0.95)2p( 3.20)3p( 0.01)
      C   11      [core]2S( 0.96)2p( 3.23)3p( 0.01)
      C   12      [core]2S( 0.97)2p( 3.09)3p( 0.01)
      C   13      [core]2S( 0.96)2p( 3.18)3p( 0.01)
      C   14      [core]2S( 0.95)2p( 3.23)3p( 0.01)
      H   15            1S( 0.51)
      H   16            1S( 0.76)
      H   17            1S( 0.75)
      H   18            1S( 0.75)
      H   19            1S( 0.75)
      H   20            1S( 0.74)
      H   21            1S( 0.75)
      H   22            1S( 0.75)
      H   23            1S( 0.74)
      H   24            1S( 0.75)
      H   25            1S( 0.74)
      H   26            1S( 0.73)


 ***************************************************
 *******         Alpha spin orbitals         *******
 ***************************************************


 NATURAL POPULATIONS:  Natural atomic orbital occupancies 
                                                          
   NAO  Atom  No  lang   Type(AO)    Occupancy      Energy
 ----------------------------------------------------------
     1    O    1  S      Cor( 1S)     0.99987     -19.09836
     2    O    1  S      Val( 2S)     0.83479      -1.00496
     3    O    1  S      Ryd( 3S)     0.00050       1.31571
     4    O    1  px     Val( 2p)     0.84149      -0.43854
     5    O    1  px     Ryd( 3p)     0.00076       1.15820
     6    O    1  py     Val( 2p)     0.73930      -0.43713
     7    O    1  py     Ryd( 3p)     0.00107       0.99329
     8    O    1  pz     Val( 2p)     0.94892      -0.44453
     9    O    1  pz     Ryd( 3p)     0.00085       0.96562
    10    O    1  dxy    Ryd( 3d)     0.00047       2.89823
    11    O    1  dxz    Ryd( 3d)     0.00041       2.71232
    12    O    1  dyz    Ryd( 3d)     0.00027       2.71624
    13    O    1  dx2y2  Ryd( 3d)     0.00056       3.01061
    14    O    1  dz2    Ryd( 3d)     0.00039       2.79634

    15    C    2  S      Cor( 1S)     0.99941     -10.29204
    16    C    2  S      Val( 2S)     0.45114      -0.33830
    17    C    2  S      Ryd( 3S)     0.00171       0.67610
    18    C    2  px     Val( 2p)     0.51398      -0.24174
    19    C    2  px     Ryd( 3p)     0.00183       0.43878
    20    C    2  py     Val( 2p)     0.38063      -0.22741
    21    C    2  py     Ryd( 3p)     0.00374       0.52608
    22    C    2  pz     Val( 2p)     0.58302      -0.25419
    23    C    2  pz     Ryd( 3p)     0.00339       0.71815
    24    C    2  dxy    Ryd( 3d)     0.00089       2.04279
    25    C    2  dxz    Ryd( 3d)     0.00030       1.96927
    26    C    2  dyz    Ryd( 3d)     0.00092       1.90078
    27    C    2  dx2y2  Ryd( 3d)     0.00091       2.04849
    28    C    2  dz2    Ryd( 3d)     0.00072       2.31194

    29    C    3  S      Cor( 1S)     0.99941     -10.23781
    30    C    3  S      Val( 2S)     0.44406      -0.29737
    31    C    3  S      Ryd( 3S)     0.00137       0.46922
    32    C    3  px     Val( 2p)     0.54225      -0.25199
    33    C    3  px     Ryd( 3p)     0.00277       0.83074
    34    C    3  py     Val( 2p)     0.53777      -0.27081
    35    C    3  py     Ryd( 3p)     0.00158       0.60628
    36    C    3  pz     Val( 2p)     0.54945      -0.23338
    37    C    3  pz     Ryd( 3p)     0.00197       0.80128
    38    C    3  dxy    Ryd( 3d)     0.00023       2.02906
    39    C    3  dxz    Ryd( 3d)     0.00043       2.11539
    40    C    3  dyz    Ryd( 3d)     0.00036       1.93182
    41    C    3  dx2y2  Ryd( 3d)     0.00037       1.81953
    42    C    3  dz2    Ryd( 3d)     0.00039       2.18770

    43    C    4  S      Cor( 1S)     0.99943     -10.21814
    44    C    4  S      Val( 2S)     0.47066      -0.29469
    45    C    4  S      Ryd( 3S)     0.00079       0.45427
    46    C    4  px     Val( 2p)     0.52542      -0.21830
    47    C    4  px     Ryd( 3p)     0.00168       0.54629
    48    C    4  py     Val( 2p)     0.50135      -0.24315
    49    C    4  py     Ryd( 3p)     0.00089       0.45742
    50    C    4  pz     Val( 2p)     0.59689      -0.22102
    51    C    4  pz     Ryd( 3p)     0.00320       0.85346
    52    C    4  dxy    Ryd( 3d)     0.00024       2.07607
    53    C    4  dxz    Ryd( 3d)     0.00033       2.13954
    54    C    4  dyz    Ryd( 3d)     0.00025       1.93598
    55    C    4  dx2y2  Ryd( 3d)     0.00027       1.86828
    56    C    4  dz2    Ryd( 3d)     0.00030       2.25538

    57    C    5  S      Cor( 1S)     0.99947     -10.22625
    58    C    5  S      Val( 2S)     0.48128      -0.30782
    59    C    5  S      Ryd( 3S)     0.00061       0.42936
    60    C    5  px     Val( 2p)     0.54608      -0.21890
    61    C    5  px     Ryd( 3p)     0.00202       0.61094
    62    C    5  py     Val( 2p)     0.52184      -0.24933
    63    C    5  py     Ryd( 3p)     0.00119       0.53277
    64    C    5  pz     Val( 2p)     0.55603      -0.20510
    65    C    5  pz     Ryd( 3p)     0.00250       0.63957
    66    C    5  dxy    Ryd( 3d)     0.00024       2.04593
    67    C    5  dxz    Ryd( 3d)     0.00035       2.19216
    68    C    5  dyz    Ryd( 3d)     0.00032       1.95498
    69    C    5  dx2y2  Ryd( 3d)     0.00023       1.84126
    70    C    5  dz2    Ryd( 3d)     0.00033       2.18115

    71    C    6  S      Cor( 1S)     0.99947     -10.23015
    72    C    6  S      Val( 2S)     0.48647      -0.31585
    73    C    6  S      Ryd( 3S)     0.00065       0.42177
    74    C    6  px     Val( 2p)     0.57501      -0.23036
    75    C    6  px     Ryd( 3p)     0.00229       0.73011
    76    C    6  py     Val( 2p)     0.52875      -0.25277
    77    C    6  py     Ryd( 3p)     0.00105       0.50430
    78    C    6  pz     Val( 2p)     0.53918      -0.19882
    79    C    6  pz     Ryd( 3p)     0.00197       0.54489
    80    C    6  dxy    Ryd( 3d)     0.00023       2.03741
    81    C    6  dxz    Ryd( 3d)     0.00036       2.14860
    82    C    6  dyz    Ryd( 3d)     0.00032       1.95302
    83    C    6  dx2y2  Ryd( 3d)     0.00024       1.83595
    84    C    6  dz2    Ryd( 3d)     0.00035       2.20837

    85    C    7  S      Cor( 1S)     0.99948     -10.21731
    86    C    7  S      Val( 2S)     0.47696      -0.29593
    87    C    7  S      Ryd( 3S)     0.00061       0.43523
    88    C    7  px     Val( 2p)     0.51518      -0.20590
    89    C    7  px     Ryd( 3p)     0.00166       0.49687
    90    C    7  py     Val( 2p)     0.48642      -0.23243
    91    C    7  py     Ryd( 3p)     0.00092       0.44590
    92    C    7  pz     Val( 2p)     0.59802      -0.21230
    93    C    7  pz     Ryd( 3p)     0.00327       0.85836
    94    C    7  dxy    Ryd( 3d)     0.00024       2.08204
    95    C    7  dxz    Ryd( 3d)     0.00033       2.14045
    96    C    7  dyz    Ryd( 3d)     0.00027       1.93268
    97    C    7  dx2y2  Ryd( 3d)     0.00027       1.87161
    98    C    7  dz2    Ryd( 3d)     0.00033       2.23829

    99    C    8  S      Cor( 1S)     0.99943     -10.22481
   100    C    8  S      Val( 2S)     0.47593      -0.30429
   101    C    8  S      Ryd( 3S)     0.00099       0.43466
   102    C    8  px     Val( 2p)     0.55882      -0.23041
   103    C    8  px     Ryd( 3p)     0.00241       0.67402
   104    C    8  py     Val( 2p)     0.53323      -0.25810
   105    C    8  py     Ryd( 3p)     0.00149       0.55507
   106    C    8  pz     Val( 2p)     0.55425      -0.20836
   107    C    8  pz     Ryd( 3p)     0.00237       0.62679
   108    C    8  dxy    Ryd( 3d)     0.00025       2.04831
   109    C    8  dxz    Ryd( 3d)     0.00033       2.20696
   110    C    8  dyz    Ryd( 3d)     0.00030       1.96477
   111    C    8  dx2y2  Ryd( 3d)     0.00023       1.84273
   112    C    8  dz2    Ryd( 3d)     0.00034       2.18212

   113    C    9  S      Cor( 1S)     0.99941     -10.25214
   114    C    9  S      Val( 2S)     0.44779      -0.30933
   115    C    9  S      Ryd( 3S)     0.00142       0.44456
   116    C    9  px     Val( 2p)     0.54316      -0.25448
   117    C    9  px     Ryd( 3p)     0.00269       0.83837
   118    C    9  py     Val( 2p)     0.54601      -0.23986
   119    C    9  py     Ryd( 3p)     0.00251       0.78764
   120    C    9  pz     Val( 2p)     0.53564      -0.28056
   121    C    9  pz     Ryd( 3p)     0.00124       0.56600
   122    C    9  dxy    Ryd( 3d)     0.00042       2.11568
   123    C    9  dxz    Ryd( 3d)     0.00029       1.98760
   124    C    9  dyz    Ryd( 3d)     0.00038       1.91751
   125    C    9  dx2y2  Ryd( 3d)     0.00045       2.15120
   126    C    9  dz2    Ryd( 3d)     0.00036       1.87691

   127    C   10  S      Cor( 1S)     0.99944     -10.23394
   128    C   10  S      Val( 2S)     0.47560      -0.31356
   129    C   10  S      Ryd( 3S)     0.00084       0.42368
   130    C   10  px     Val( 2p)     0.57163      -0.23858
   131    C   10  px     Ryd( 3p)     0.00218       0.73587
   132    C   10  py     Val( 2p)     0.54375      -0.21439
   133    C   10  py     Ryd( 3p)     0.00199       0.59940
   134    C   10  pz     Val( 2p)     0.53428      -0.27001
   135    C   10  pz     Ryd( 3p)     0.00121       0.52924
   136    C   10  dxy    Ryd( 3d)     0.00032       2.22966
   137    C   10  dxz    Ryd( 3d)     0.00024       1.99528
   138    C   10  dyz    Ryd( 3d)     0.00030       1.93893
   139    C   10  dx2y2  Ryd( 3d)     0.00037       2.15475
   140    C   10  dz2    Ryd( 3d)     0.00021       1.89302

   141    C   11  S      Cor( 1S)     0.99948     -10.22642
   142    C   11  S      Val( 2S)     0.47803      -0.30615
   143    C   11  S      Ryd( 3S)     0.00062       0.42550
   144    C   11  px     Val( 2p)     0.51534      -0.21000
   145    C   11  px     Ryd( 3p)     0.00175       0.48032
   146    C   11  py     Val( 2p)     0.59722      -0.22144
   147    C   11  py     Ryd( 3p)     0.00326       0.84906
   148    C   11  pz     Val( 2p)     0.48615      -0.24502
   149    C   11  pz     Ryd( 3p)     0.00089       0.44841
   150    C   11  dxy    Ryd( 3d)     0.00034       2.14993
   151    C   11  dxz    Ryd( 3d)     0.00026       2.03058
   152    C   11  dyz    Ryd( 3d)     0.00026       1.91602
   153    C   11  dx2y2  Ryd( 3d)     0.00034       2.21562
   154    C   11  dz2    Ryd( 3d)     0.00026       1.91032

   155    C   12  S      Cor( 1S)     0.99947     -10.24295
   156    C   12  S      Val( 2S)     0.49060      -0.33176
   157    C   12  S      Ryd( 3S)     0.00066       0.41355
   158    C   12  px     Val( 2p)     0.57948      -0.23615
   159    C   12  px     Ryd( 3p)     0.00234       0.72300
   160    C   12  py     Val( 2p)     0.54880      -0.21235
   161    C   12  py     Ryd( 3p)     0.00204       0.57705
   162    C   12  pz     Val( 2p)     0.53541      -0.26930
   163    C   12  pz     Ryd( 3p)     0.00086       0.45433
   164    C   12  dxy    Ryd( 3d)     0.00038       2.18279
   165    C   12  dxz    Ryd( 3d)     0.00023       1.97846
   166    C   12  dyz    Ryd( 3d)     0.00032       1.92645
   167    C   12  dx2y2  Ryd( 3d)     0.00037       2.15008
   168    C   12  dz2    Ryd( 3d)     0.00023       1.88022

   169    C   13  S      Cor( 1S)     0.99948     -10.23097
   170    C   13  S      Val( 2S)     0.48225      -0.31244
   171    C   13  S      Ryd( 3S)     0.00062       0.43646
   172    C   13  px     Val( 2p)     0.55813      -0.22132
   173    C   13  px     Ryd( 3p)     0.00238       0.66992
   174    C   13  py     Val( 2p)     0.54219      -0.20646
   175    C   13  py     Ryd( 3p)     0.00219       0.58737
   176    C   13  pz     Val( 2p)     0.51276      -0.25536
   177    C   13  pz     Ryd( 3p)     0.00111       0.52581
   178    C   13  dxy    Ryd( 3d)     0.00034       2.20986
   179    C   13  dxz    Ryd( 3d)     0.00025       2.00671
   180    C   13  dyz    Ryd( 3d)     0.00032       1.93081
   181    C   13  dx2y2  Ryd( 3d)     0.00037       2.15414
   182    C   13  dz2    Ryd( 3d)     0.00022       1.89458

   183    C   14  S      Cor( 1S)     0.99944     -10.22038
   184    C   14  S      Val( 2S)     0.47493      -0.29819
   185    C   14  S      Ryd( 3S)     0.00078       0.43584
   186    C   14  px     Val( 2p)     0.52017      -0.21066
   187    C   14  px     Ryd( 3p)     0.00193       0.55122
   188    C   14  py     Val( 2p)     0.60628      -0.22487
   189    C   14  py     Ryd( 3p)     0.00330       0.87172
   190    C   14  pz     Val( 2p)     0.49562      -0.24713
   191    C   14  pz     Ryd( 3p)     0.00108       0.45959
   192    C   14  dxy    Ryd( 3d)     0.00036       2.17796
   193    C   14  dxz    Ryd( 3d)     0.00024       2.02701
   194    C   14  dyz    Ryd( 3d)     0.00026       1.93270
   195    C   14  dx2y2  Ryd( 3d)     0.00031       2.22584
   196    C   14  dz2    Ryd( 3d)     0.00025       1.92018

   197    H   15  S      Val( 1S)     0.25552      -0.02382
   198    H   15  S      Ryd( 2S)     0.00054       0.29680
   199    H   15  px     Ryd( 2p)     0.00096       2.15755
   200    H   15  py     Ryd( 2p)     0.00069       1.79777
   201    H   15  pz     Ryd( 2p)     0.00072       1.58529

   202    H   16  S      Val( 1S)     0.38414      -0.08065
   203    H   16  S      Ryd( 2S)     0.00132       0.23306
   204    H   16  px     Ryd( 2p)     0.00011       1.70443
   205    H   16  py     Ryd( 2p)     0.00004       1.74885
   206    H   16  pz     Ryd( 2p)     0.00040       2.20829

   207    H   17  S      Val( 1S)     0.37654      -0.06243
   208    H   17  S      Ryd( 2S)     0.00079       0.21357
   209    H   17  px     Ryd( 2p)     0.00006       1.78806
   210    H   17  py     Ryd( 2p)     0.00007       1.61704
   211    H   17  pz     Ryd( 2p)     0.00040       2.20661

   212    H   18  S      Val( 1S)     0.37200      -0.04969
   213    H   18  S      Ryd( 2S)     0.00072       0.19754
   214    H   18  px     Ryd( 2p)     0.00019       1.89747
   215    H   18  py     Ryd( 2p)     0.00016       1.71508
   216    H   18  pz     Ryd( 2p)     0.00018       1.97644

   217    H   19  S      Val( 1S)     0.37146      -0.04961
   218    H   19  S      Ryd( 2S)     0.00073       0.19813
   219    H   19  px     Ryd( 2p)     0.00031       2.02210
   220    H   19  py     Ryd( 2p)     0.00013       1.68391
   221    H   19  pz     Ryd( 2p)     0.00009       1.87574

   222    H   20  S      Val( 1S)     0.37291      -0.04399
   223    H   20  S      Ryd( 2S)     0.00070       0.20164
   224    H   20  px     Ryd( 2p)     0.00006       1.77507
   225    H   20  py     Ryd( 2p)     0.00006       1.61863
   226    H   20  pz     Ryd( 2p)     0.00041       2.21329

   227    H   21  S      Val( 1S)     0.37191      -0.05651
   228    H   21  S      Ryd( 2S)     0.00144       0.22169
   229    H   21  px     Ryd( 2p)     0.00019       1.92484
   230    H   21  py     Ryd( 2p)     0.00018       1.72638
   231    H   21  pz     Ryd( 2p)     0.00018       1.98132

   232    H   22  S      Val( 1S)     0.37477      -0.07024
   233    H   22  S      Ryd( 2S)     0.00086       0.24427
   234    H   22  px     Ryd( 2p)     0.00023       1.98951
   235    H   22  py     Ryd( 2p)     0.00014       1.91391
   236    H   22  pz     Ryd( 2p)     0.00016       1.69085

   237    H   23  S      Val( 1S)     0.37203      -0.05090
   238    H   23  S      Ryd( 2S)     0.00070       0.19590
   239    H   23  px     Ryd( 2p)     0.00005       1.77200
   240    H   23  py     Ryd( 2p)     0.00041       2.20199
   241    H   23  pz     Ryd( 2p)     0.00007       1.61161

   242    H   24  S      Val( 1S)     0.36995      -0.05799
   243    H   24  S      Ryd( 2S)     0.00073       0.19187
   244    H   24  px     Ryd( 2p)     0.00030       2.02819
   245    H   24  py     Ryd( 2p)     0.00013       1.90811
   246    H   24  pz     Ryd( 2p)     0.00009       1.62182

   247    H   25  S      Val( 1S)     0.37100      -0.05023
   248    H   25  S      Ryd( 2S)     0.00071       0.19743
   249    H   25  px     Ryd( 2p)     0.00024       1.97489
   250    H   25  py     Ryd( 2p)     0.00013       1.91568
   251    H   25  pz     Ryd( 2p)     0.00015       1.69618

   252    H   26  S      Val( 1S)     0.36265      -0.03667
   253    H   26  S      Ryd( 2S)     0.00104       0.22454
   254    H   26  px     Ryd( 2p)     0.00006       1.80329
   255    H   26  py     Ryd( 2p)     0.00042       2.22723
   256    H   26  pz     Ryd( 2p)     0.00007       1.62804


 Summary of Natural Population Analysis:                  
                                                          
                                       Natural Population 
                Natural  -----------------------------------------------
    Atom  No    Charge         Core      Valence    Rydberg      Total
 -----------------------------------------------------------------------
      O    1   -0.36965      0.99987     3.36450    0.00527     4.36965
      C    2    0.05741      0.99941     1.92877    0.01441     2.94259
      C    3   -0.08241      0.99941     2.07353    0.00947     3.08241
      C    4   -0.10171      0.99943     2.09432    0.00796     3.10171
      C    5   -0.11250      0.99947     2.10523    0.00779     3.11250
      C    6   -0.13634      0.99947     2.12941    0.00746     3.13634
      C    7   -0.08395      0.99948     2.07658    0.00790     3.08395
      C    8   -0.13037      0.99943     2.12224    0.00870     3.13037
      C    9   -0.08177      0.99941     2.07260    0.00976     3.08177
      C   10   -0.13237      0.99944     2.12527    0.00767     3.13237
      C   11   -0.08420      0.99948     2.07674    0.00797     3.08420
      C   12   -0.16120      0.99947     2.15429    0.00743     3.16120
      C   13   -0.10259      0.99948     2.09532    0.00779     3.10259
      C   14   -0.10494      0.99944     2.09700    0.00851     3.10494
      H   15    0.24157      0.00000     0.25552    0.00291     0.25843
      H   16    0.11399      0.00000     0.38414    0.00187     0.38601
      H   17    0.12214      0.00000     0.37654    0.00132     0.37786
      H   18    0.12675      0.00000     0.37200    0.00125     0.37325
      H   19    0.12729      0.00000     0.37146    0.00125     0.37271
      H   20    0.12586      0.00000     0.37291    0.00123     0.37414
      H   21    0.12610      0.00000     0.37191    0.00199     0.37390
      H   22    0.12383      0.00000     0.37477    0.00140     0.37617
      H   23    0.12675      0.00000     0.37203    0.00122     0.37325
      H   24    0.12878      0.00000     0.36995    0.00126     0.37122
      H   25    0.12776      0.00000     0.37100    0.00124     0.37224
      H   26    0.13576      0.00000     0.36265    0.00159     0.36424
 =======================================================================
   * Total *    0.00000     13.99270    34.87068    0.13661    49.00000

                                 Natural Population      
 --------------------------------------------------------
   Core                      13.99270 ( 99.9479% of  14)
   Valence                   34.87068 ( 99.6305% of  35)
   Natural Minimal Basis     48.86339 ( 99.7212% of  49)
   Natural Rydberg Basis      0.13661 (  0.2788% of  49)
 --------------------------------------------------------

    Atom  No          Natural Electron Configuration
 ----------------------------------------------------------------------------
      O    1      [core]2S( 0.83)2p( 2.53)
      C    2      [core]2S( 0.45)2p( 1.48)3p( 0.01)
      C    3      [core]2S( 0.44)2p( 1.63)3p( 0.01)
      C    4      [core]2S( 0.47)2p( 1.62)3p( 0.01)
      C    5      [core]2S( 0.48)2p( 1.62)3p( 0.01)
      C    6      [core]2S( 0.49)2p( 1.64)3p( 0.01)
      C    7      [core]2S( 0.48)2p( 1.60)3p( 0.01)
      C    8      [core]2S( 0.48)2p( 1.65)3p( 0.01)
      C    9      [core]2S( 0.45)2p( 1.62)3p( 0.01)
      C   10      [core]2S( 0.48)2p( 1.65)3p( 0.01)
      C   11      [core]2S( 0.48)2p( 1.60)3p( 0.01)
      C   12      [core]2S( 0.49)2p( 1.66)3p( 0.01)
      C   13      [core]2S( 0.48)2p( 1.61)3p( 0.01)
      C   14      [core]2S( 0.47)2p( 1.62)3p( 0.01)
      H   15            1S( 0.26)
      H   16            1S( 0.38)
      H   17            1S( 0.38)
      H   18            1S( 0.37)
      H   19            1S( 0.37)
      H   20            1S( 0.37)
      H   21            1S( 0.37)
      H   22            1S( 0.37)
      H   23            1S( 0.37)
      H   24            1S( 0.37)
      H   25            1S( 0.37)
      H   26            1S( 0.36)


 NATURAL BOND ORBITAL ANALYSIS, alpha spin orbitals:

                       Occupancies       Lewis Structure    Low   High
           Occ.    -------------------  -----------------   occ   occ
  Cycle   Thresh.   Lewis   Non-Lewis     CR  BD  3C  LP    (L)   (NL)   Dev
 =============================================================================
   1(1)    0.90    45.76766   3.23234     14  27   0   8     6      6    0.03
   2(2)    0.90    45.76766   3.23234     14  27   0   8     6      6    0.03
   3(1)    0.80    47.62998   1.37002     14  33   0   2     0      6    0.03
 -----------------------------------------------------------------------------

 Structure accepted: No low occupancy Lewis orbitals

 --------------------------------------------------------
   Core                     13.99272 ( 99.948% of  14)
   Valence Lewis            33.63726 ( 96.106% of  35)
  ==================       ============================
   Total Lewis              47.62998 ( 97.204% of  49)
  -----------------------------------------------------
   Valence non-Lewis         1.27150 (  2.595% of  49)
   Rydberg non-Lewis         0.09852 (  0.201% of  49)
  ==================       ============================
   Total non-Lewis           1.37002 (  2.796% of  49)
 --------------------------------------------------------


       (Occupancy)   Bond orbital/ Coefficients/ Hybrids
 ---------------------------------------------------------------------------------
     1. (0.99507) BD ( 1) O   1 - C   2  
                ( 66.69%)   0.8167* O   1 s( 31.97%)p 2.13( 67.95%)d 0.00(  0.07%)
                                            0.0001 -0.5655 -0.0001  0.0652 -0.0051
                                            0.7807 -0.0001  0.2564  0.0012 -0.0109
                                           -0.0067 -0.0144  0.0154  0.0107
                ( 33.31%)   0.5771* C   2 s( 20.38%)p 3.89( 79.36%)d 0.01(  0.26%)
                                            0.0001 -0.4501 -0.0358 -0.0383 -0.0091
                                           -0.8548 -0.0355 -0.2447  0.0102 -0.0026
                                           -0.0007 -0.0257  0.0399  0.0187
     2. (0.99371) BD ( 1) O   1 - H  15  
                ( 74.38%)   0.8625* O   1 s( 20.75%)p 3.82( 79.17%)d 0.00(  0.08%)
                                           -0.0002 -0.4552 -0.0163  0.7534  0.0159
                                           -0.4443 -0.0343  0.1588 -0.0037  0.0087
                                           -0.0130  0.0030 -0.0214  0.0102
                ( 25.62%)   0.5061* H  15 s( 99.57%)p 0.00(  0.43%)
                                           -0.9978  0.0033 -0.0542  0.0357 -0.0099
     3. (0.98338) BD ( 1) C   2 - C   3  
                ( 48.58%)   0.6970* C   2 s( 28.65%)p 2.49( 71.29%)d 0.00(  0.05%)
                                            0.0003  0.5353 -0.0039 -0.7097 -0.0073
                                           -0.3381  0.0128  0.3077 -0.0104  0.0141
                                           -0.0116 -0.0087  0.0087 -0.0069
                ( 51.42%)   0.7171* C   3 s( 30.99%)p 2.23( 68.97%)d 0.00(  0.04%)
                                            0.0002  0.5565 -0.0137  0.6905 -0.0316
                                            0.3551 -0.0012 -0.2929 -0.0021  0.0117
                                           -0.0096 -0.0038  0.0104 -0.0059
     4. (0.98234) BD ( 1) C   2 - C   9  
                ( 48.63%)   0.6973* C   2 s( 27.80%)p 2.60( 72.15%)d 0.00(  0.05%)
                                            0.0002  0.5272  0.0050  0.7027  0.0087
                                           -0.3886  0.0125  0.2761 -0.0172 -0.0151
                                            0.0116 -0.0086  0.0084 -0.0062
                ( 51.37%)   0.7168* C   9 s( 31.17%)p 2.21( 68.80%)d 0.00(  0.04%)
                                            0.0002  0.5581 -0.0118 -0.6772  0.0305
                                            0.4061 -0.0014 -0.2521  0.0004 -0.0130
                                            0.0073 -0.0034  0.0077 -0.0081
     5. (0.98347) BD ( 1) C   2 - H  16  
                ( 62.00%)   0.7874* C   2 s( 23.10%)p 3.33( 76.85%)d 0.00(  0.05%)
                                            0.0004 -0.4804  0.0153  0.0169 -0.0099
                                            0.0013 -0.0260  0.8760 -0.0136  0.0007
                                            0.0001 -0.0048 -0.0022 -0.0209
                ( 38.00%)   0.6164* H  16 s( 99.90%)p 0.00(  0.10%)
                                           -0.9995  0.0066  0.0002  0.0023 -0.0308
     6. (0.98617) BD ( 1) C   3 - C   4  
                ( 51.40%)   0.7169* C   3 s( 35.21%)p 1.84( 64.75%)d 0.00(  0.04%)
                                           -0.0001  0.5933  0.0075 -0.4798  0.0021
                                           -0.4088 -0.0016 -0.4998 -0.0217  0.0105
                                            0.0116  0.0110  0.0020 -0.0001
                ( 48.60%)   0.6971* C   4 s( 35.43%)p 1.82( 64.52%)d 0.00(  0.05%)
                                            0.0001  0.5952  0.0050  0.5056  0.0136
                                            0.4122  0.0081  0.4681 -0.0175  0.0122
                                            0.0132  0.0120  0.0029  0.0026
     7. (0.84196) BD ( 2) C   3 - C   4  
                ( 53.56%)   0.7319* C   3 s(  0.01%)p 1.00( 99.96%)d 0.00(  0.04%)
                                            0.0000  0.0045  0.0057 -0.5132  0.0042
                                            0.8374 -0.0014 -0.1868 -0.0028 -0.0071
                                            0.0052 -0.0010  0.0176  0.0009
                ( 46.44%)   0.6814* C   4 s(  0.00%)p 1.00( 99.94%)d 0.00(  0.06%)
                                            0.0000  0.0037  0.0044 -0.5186  0.0010
                                            0.8354  0.0035 -0.1804 -0.0016  0.0011
                                           -0.0120  0.0164 -0.0101 -0.0066
     8. (0.98573) BD ( 1) C   3 - C   8  
                ( 51.18%)   0.7154* C   3 s( 33.78%)p 1.96( 66.18%)d 0.00(  0.04%)
                                           -0.0001  0.5811  0.0061 -0.1680  0.0065
                                            0.0708  0.0094  0.7926  0.0155 -0.0006
                                           -0.0074  0.0022  0.0011  0.0184
                ( 48.82%)   0.6987* C   8 s( 34.88%)p 1.87( 65.07%)d 0.00(  0.05%)
                                            0.0001  0.5906  0.0038  0.1978  0.0163
                                           -0.0532  0.0124 -0.7800  0.0022 -0.0003
                                           -0.0073  0.0034  0.0010  0.0204
     9. (0.98866) BD ( 1) C   4 - C   5  
                ( 50.47%)   0.7104* C   4 s( 35.60%)p 1.81( 64.35%)d 0.00(  0.04%)
                                           -0.0000  0.5965  0.0142 -0.6641 -0.0162
                                           -0.3562 -0.0182  0.2719 -0.0343  0.0127
                                           -0.0124 -0.0057  0.0088 -0.0038
                ( 49.53%)   0.7038* C   5 s( 35.54%)p 1.81( 64.41%)d 0.00(  0.04%)
                                            0.0000  0.5961  0.0074  0.6556 -0.0031
                                            0.3406 -0.0099 -0.3108 -0.0393  0.0145
                                           -0.0089 -0.0045  0.0090 -0.0072
    10. (0.98954) BD ( 1) C   4 - H  17  
                ( 62.38%)   0.7898* C   4 s( 28.87%)p 2.46( 71.10%)d 0.00(  0.03%)
                                            0.0004 -0.5371  0.0145 -0.1822  0.0144
                                            0.0663  0.0052  0.8205 -0.0035 -0.0007
                                            0.0069 -0.0023 -0.0015 -0.0155
                ( 37.62%)   0.6133* H  17 s( 99.90%)p 0.00(  0.10%)
                                           -0.9995  0.0024  0.0050 -0.0023 -0.0306
    11. (0.99004) BD ( 1) C   5 - C   6  
                ( 50.03%)   0.7073* C   5 s( 35.20%)p 1.84( 64.75%)d 0.00(  0.05%)
                                            0.0000  0.5932  0.0088 -0.1957 -0.0359
                                            0.0479 -0.0212  0.7779  0.0047 -0.0005
                                           -0.0065  0.0040  0.0003  0.0204
                ( 49.97%)   0.7069* C   6 s( 35.25%)p 1.84( 64.71%)d 0.00(  0.05%)
                                            0.0000  0.5936  0.0080  0.1557 -0.0305
                                           -0.0808 -0.0223 -0.7840 -0.0152 -0.0008
                                           -0.0095  0.0018  0.0011  0.0193
    12. (0.83808) BD ( 2) C   5 - C   6  
                ( 48.73%)   0.6981* C   5 s(  0.00%)p 1.00( 99.94%)d 0.00(  0.06%)
                                            0.0000  0.0005  0.0011 -0.5203  0.0036
                                            0.8338 -0.0056 -0.1826  0.0011  0.0001
                                           -0.0130  0.0179 -0.0100 -0.0075
                ( 51.27%)   0.7160* C   6 s(  0.00%)p 1.00( 99.94%)d 0.00(  0.06%)
                                            0.0000  0.0005  0.0007 -0.5203  0.0041
                                            0.8325 -0.0069 -0.1887  0.0013  0.0098
                                            0.0068 -0.0166 -0.0122  0.0060
    13. (0.98973) BD ( 1) C   5 - H  18  
                ( 62.79%)   0.7924* C   5 s( 29.16%)p 2.43( 70.81%)d 0.00(  0.03%)
                                            0.0003 -0.5398  0.0143  0.5096 -0.0063
                                            0.4305 -0.0056  0.5128 -0.0062 -0.0095
                                           -0.0102 -0.0088 -0.0018 -0.0010
                ( 37.21%)   0.6100* H  18 s( 99.90%)p 0.00(  0.10%)
                                           -0.9995  0.0027 -0.0195 -0.0160 -0.0194
    14. (0.98980) BD ( 1) C   6 - C   7  
                ( 50.17%)   0.7083* C   6 s( 35.51%)p 1.82( 64.45%)d 0.00(  0.04%)
                                            0.0000  0.5958  0.0062  0.4722 -0.0186
                                            0.4087 -0.0034  0.5029  0.0355  0.0125
                                            0.0127  0.0104  0.0025 -0.0011
                ( 49.83%)   0.7059* C   7 s( 35.12%)p 1.85( 64.83%)d 0.00(  0.05%)
                                            0.0000  0.5926  0.0094 -0.5018 -0.0309
                                           -0.4182 -0.0137 -0.4689  0.0252  0.0114
                                            0.0132  0.0123  0.0018  0.0038
    15. (0.98988) BD ( 1) C   6 - H  19  
                ( 62.85%)   0.7928* C   6 s( 29.16%)p 2.43( 70.81%)d 0.00(  0.03%)
                                            0.0003 -0.5398  0.0142  0.6934 -0.0085
                                            0.3639 -0.0048 -0.3079  0.0028 -0.0102
                                            0.0083  0.0043 -0.0071  0.0052
                ( 37.15%)   0.6095* H  19 s( 99.90%)p 0.00(  0.10%)
                                           -0.9995  0.0033 -0.0262 -0.0137  0.0119
    16. (0.98890) BD ( 1) C   7 - C   8  
                ( 49.22%)   0.7016* C   7 s( 35.43%)p 1.82( 64.52%)d 0.00(  0.05%)
                                            0.0001  0.5952  0.0092  0.6633  0.0162
                                            0.3570  0.0178 -0.2759  0.0335  0.0132
                                           -0.0128 -0.0059  0.0095 -0.0038
                ( 50.78%)   0.7126* C   8 s( 36.05%)p 1.77( 63.91%)d 0.00(  0.04%)
                                            0.0000  0.6002  0.0137 -0.6573  0.0034
                                           -0.3300  0.0104  0.3106  0.0400  0.0137
                                           -0.0084 -0.0048  0.0091 -0.0073
    17. (0.82534) BD ( 2) C   7 - C   8  
                ( 47.23%)   0.6873* C   7 s(  0.00%)p 1.00( 99.94%)d 0.00(  0.06%)
                                           -0.0000 -0.0028  0.0008 -0.5225  0.0017
                                            0.8317 -0.0027 -0.1861  0.0006  0.0093
                                            0.0080 -0.0173 -0.0103  0.0065
                ( 52.77%)   0.7264* C   8 s(  0.00%)p 1.00( 99.95%)d 0.00(  0.05%)
                                            0.0001 -0.0028  0.0005 -0.5123  0.0044
                                            0.8374 -0.0026 -0.1891 -0.0001 -0.0083
                                            0.0064 -0.0028  0.0188  0.0020
    18. (0.98961) BD ( 1) C   7 - H  20  
                ( 62.70%)   0.7919* C   7 s( 29.35%)p 2.41( 70.62%)d 0.00(  0.03%)
                                           -0.0003  0.5416 -0.0141 -0.1829  0.0015
                                            0.0697 -0.0010  0.8172 -0.0100  0.0009
                                           -0.0060  0.0026  0.0013  0.0153
                ( 37.30%)   0.6107* H  20 s( 99.90%)p 0.00(  0.10%)
                                            0.9995 -0.0020  0.0069 -0.0027 -0.0308
    19. (0.98942) BD ( 1) C   8 - H  21  
                ( 62.85%)   0.7928* C   8 s( 28.99%)p 2.45( 70.98%)d 0.00(  0.03%)
                                           -0.0004  0.5382 -0.0153  0.5149 -0.0129
                                            0.4315 -0.0049  0.5082  0.0059  0.0099
                                            0.0102  0.0085  0.0023  0.0001
                ( 37.15%)   0.6095* H  21 s( 99.90%)p 0.00(  0.10%)
                                            0.9995 -0.0042 -0.0186 -0.0169 -0.0192
    20. (0.98666) BD ( 1) C   9 - C  10  
                ( 51.17%)   0.7154* C   9 s( 34.01%)p 1.94( 65.95%)d 0.00(  0.04%)
                                           -0.0001  0.5832  0.0053  0.0680 -0.0090
                                           -0.7914 -0.0085 -0.1679 -0.0110 -0.0032
                                           -0.0014  0.0066 -0.0165 -0.0094
                ( 48.83%)   0.6988* C  10 s( 34.88%)p 1.87( 65.07%)d 0.00(  0.05%)
                                            0.0001  0.5906  0.0036 -0.1069 -0.0172
                                            0.7842  0.0007  0.1545 -0.0109 -0.0035
                                           -0.0005  0.0080 -0.0178 -0.0099
    21. (0.84410) BD ( 2) C   9 - C  10  
                ( 51.66%)   0.7187* C   9 s(  0.01%)p99.99( 99.94%)d 4.27(  0.05%)
                                           -0.0000  0.0001  0.0110  0.4541 -0.0035
                                            0.2223  0.0018 -0.8624 -0.0063 -0.0064
                                           -0.0087  0.0177  0.0092 -0.0014
                ( 48.34%)   0.6953* C  10 s(  0.00%)p 1.00( 99.94%)d 0.00(  0.06%)
                                            0.0000  0.0044  0.0028  0.4500  0.0029
                                            0.2280  0.0037 -0.8630 -0.0066  0.0113
                                           -0.0023 -0.0161 -0.0014 -0.0149
    22. (0.98630) BD ( 1) C   9 - C  14  
                ( 51.69%)   0.7189* C   9 s( 34.80%)p 1.87( 65.16%)d 0.00(  0.04%)
                                           -0.0001  0.5899  0.0054  0.5737 -0.0039
                                            0.3978  0.0181  0.4048  0.0037  0.0108
                                            0.0119  0.0077  0.0059 -0.0018
                ( 48.31%)   0.6951* C  14 s( 34.46%)p 1.90( 65.49%)d 0.00(  0.05%)
                                            0.0001  0.5870  0.0065 -0.5916 -0.0120
                                           -0.3697  0.0190 -0.4095 -0.0036  0.0131
                                            0.0142  0.0103  0.0040 -0.0032
    23. (0.98896) BD ( 1) C  10 - C  11  
                ( 50.79%)   0.7126* C  10 s( 36.11%)p 1.77( 63.85%)d 0.00(  0.04%)
                                            0.0000  0.6008  0.0128  0.6444 -0.0091
                                           -0.4103 -0.0374  0.2307 -0.0135 -0.0122
                                            0.0101 -0.0047  0.0091 -0.0070
                ( 49.21%)   0.7015* C  11 s( 35.45%)p 1.82( 64.50%)d 0.00(  0.05%)
                                            0.0001  0.5953  0.0093 -0.6605 -0.0212
                                            0.3823 -0.0292 -0.2470 -0.0194 -0.0160
                                            0.0085 -0.0046  0.0050 -0.0093
    24. (0.98939) BD ( 1) C  10 - H  22  
                ( 62.55%)   0.7909* C  10 s( 28.92%)p 2.46( 71.05%)d 0.00(  0.03%)
                                            0.0003 -0.5376  0.0149  0.6079 -0.0146
                                            0.4042  0.0095  0.4210 -0.0033 -0.0094
                                           -0.0110 -0.0064 -0.0050  0.0029
                ( 37.45%)   0.6119* H  22 s( 99.90%)p 0.00(  0.10%)
                                           -0.9995  0.0030 -0.0214 -0.0167 -0.0154
    25. (0.99003) BD ( 1) C  11 - C  12  
                ( 49.78%)   0.7055* C  11 s( 34.97%)p 1.86( 64.98%)d 0.00(  0.05%)
                                            0.0000  0.5913  0.0096  0.5917  0.0294
                                            0.3640 -0.0297  0.4066  0.0077  0.0131
                                            0.0136  0.0102  0.0033 -0.0034
                ( 50.22%)   0.7087* C  12 s( 35.40%)p 1.82( 64.55%)d 0.00(  0.04%)
                                            0.0000  0.5950  0.0060 -0.5623  0.0148
                                           -0.4041 -0.0371 -0.4055 -0.0021  0.0117
                                            0.0135  0.0075  0.0074 -0.0018
    26. (0.82606) BD ( 2) C  11 - C  12  
                ( 45.43%)   0.6740* C  11 s(  0.00%)p 1.00( 99.93%)d 0.00(  0.07%)
                                           -0.0000  0.0002 -0.0008 -0.4531  0.0010
                                           -0.2264  0.0004  0.8618 -0.0019 -0.0120
                                            0.0027  0.0166  0.0010  0.0156
                ( 54.57%)   0.7387* C  12 s(  0.00%)p 1.00( 99.95%)d 0.00(  0.05%)
                                            0.0000  0.0003 -0.0006 -0.4556  0.0044
                                           -0.2284  0.0021  0.8600 -0.0084  0.0030
                                           -0.0131  0.0054  0.0101 -0.0147
    27. (0.98964) BD ( 1) C  11 - H  23  
                ( 62.79%)   0.7924* C  11 s( 29.48%)p 2.39( 70.49%)d 0.00(  0.03%)
                                            0.0003 -0.5428  0.0142 -0.0800  0.0007
                                            0.8176 -0.0102  0.1728 -0.0021  0.0030
                                           -0.0007 -0.0058  0.0130  0.0080
                ( 37.21%)   0.6100* H  23 s( 99.90%)p 0.00(  0.10%)
                                           -0.9995  0.0020  0.0031 -0.0309 -0.0067
    28. (0.99046) BD ( 1) C  12 - C  13  
                ( 50.23%)   0.7087* C  12 s( 35.34%)p 1.83( 64.62%)d 0.00(  0.05%)
                                           -0.0000 -0.5944 -0.0069  0.0592 -0.0339
                                           -0.7811 -0.0087 -0.1759 -0.0202  0.0055
                                            0.0019 -0.0061  0.0173  0.0091
                ( 49.77%)   0.7055* C  13 s( 34.97%)p 1.86( 64.98%)d 0.00(  0.05%)
                                           -0.0000 -0.5913 -0.0106 -0.1041 -0.0374
                                            0.7838  0.0115  0.1513 -0.0166  0.0023
                                            0.0003 -0.0084  0.0182  0.0094
    29. (0.99002) BD ( 1) C  12 - H  24  
                ( 63.01%)   0.7938* C  12 s( 29.18%)p 2.43( 70.80%)d 0.00(  0.03%)
                                           -0.0003  0.5400 -0.0146  0.6865 -0.0087
                                           -0.4153  0.0049  0.2532 -0.0035 -0.0112
                                            0.0066 -0.0044  0.0063 -0.0055
                ( 36.99%)   0.6082* H  24 s( 99.90%)p 0.00(  0.10%)
                                            0.9995 -0.0040 -0.0260  0.0159 -0.0096
    30. (0.98872) BD ( 1) C  13 - C  14  
                ( 49.66%)   0.7047* C  13 s( 35.65%)p 1.80( 64.30%)d 0.00(  0.04%)
                                            0.0000  0.5971  0.0056 -0.6467  0.0090
                                            0.4100  0.0366 -0.2348  0.0139 -0.0126
                                            0.0110 -0.0045  0.0093 -0.0074
                ( 50.34%)   0.7095* C  14 s( 35.51%)p 1.82( 64.45%)d 0.00(  0.04%)
                                           -0.0000  0.5957  0.0136  0.6594  0.0207
                                           -0.3828  0.0318  0.2476  0.0195 -0.0161
                                            0.0079 -0.0048  0.0046 -0.0089
    31. (0.80679) BD ( 2) C  13 - C  14  
                ( 49.96%)   0.7068* C  13 s(  0.00%)p 1.00( 99.95%)d 0.00(  0.05%)
                                            0.0000  0.0005 -0.0010 -0.4555  0.0027
                                           -0.2262  0.0013  0.8607 -0.0048  0.0065
                                           -0.0117 -0.0012  0.0080 -0.0174
                ( 50.04%)   0.7074* C  14 s(  0.00%)p 1.00( 99.94%)d 0.00(  0.05%)
                                           -0.0000  0.0003 -0.0026 -0.4547  0.0010
                                           -0.2257 -0.0002  0.8612 -0.0001  0.0081
                                            0.0075 -0.0185 -0.0087 -0.0022
    32. (0.98970) BD ( 1) C  13 - H  25  
                ( 62.90%)   0.7931* C  13 s( 29.28%)p 2.41( 70.69%)d 0.00(  0.03%)
                                           -0.0003  0.5409 -0.0138  0.6018 -0.0080
                                            0.4054 -0.0034  0.4247 -0.0055  0.0090
                                            0.0110  0.0067  0.0042 -0.0024
                ( 37.10%)   0.6091* H  25 s( 99.90%)p 0.00(  0.10%)
                                            0.9995 -0.0027 -0.0227 -0.0158 -0.0158
    33. (0.98856) BD ( 1) C  14 - H  26  
                ( 63.77%)   0.7986* C  14 s( 29.95%)p 2.34( 70.02%)d 0.00(  0.03%)
                                           -0.0003  0.5470 -0.0153 -0.0842  0.0090
                                            0.8152 -0.0063  0.1689  0.0018 -0.0040
                                            0.0005  0.0051 -0.0126 -0.0080
                ( 36.23%)   0.6019* H  26 s( 99.89%)p 0.00(  0.11%)
                                            0.9995 -0.0040  0.0041 -0.0318 -0.0058
    34. (0.99987) CR ( 1) O   1           s(100.00%)p 0.00(  0.00%)
                                            1.0000 -0.0001 -0.0000  0.0001  0.0000
                                           -0.0001 -0.0000  0.0000 -0.0000  0.0000
                                           -0.0000  0.0000 -0.0000  0.0000
    35. (0.99941) CR ( 1) C   2           s(100.00%)p 0.00(  0.00%)
                                            1.0000 -0.0001 -0.0000  0.0001  0.0000
                                            0.0003  0.0000 -0.0005  0.0000 -0.0000
                                            0.0000  0.0000 -0.0000  0.0000
    36. (0.99941) CR ( 1) C   3           s(100.00%)p 0.00(  0.00%)
                                            1.0000  0.0000  0.0000 -0.0002  0.0000
                                           -0.0001  0.0000  0.0001  0.0000 -0.0000
                                            0.0000  0.0000 -0.0000  0.0000
    37. (0.99943) CR ( 1) C   4           s(100.00%)p 0.00(  0.00%)
                                            1.0000  0.0001 -0.0000  0.0000 -0.0000
                                           -0.0001 -0.0000 -0.0004  0.0000 -0.0000
                                           -0.0000 -0.0000  0.0000  0.0000
    38. (0.99947) CR ( 1) C   5           s(100.00%)p 0.00(  0.00%)
                                            1.0000  0.0001 -0.0000 -0.0002  0.0000
                                           -0.0002  0.0000 -0.0002  0.0000  0.0000
                                            0.0000  0.0000  0.0000 -0.0000
    39. (0.99947) CR ( 1) C   6           s(100.00%)p 0.00(  0.00%)
                                            1.0000  0.0001 -0.0000 -0.0002  0.0000
                                           -0.0001  0.0000  0.0001 -0.0000  0.0000
                                           -0.0000 -0.0000  0.0000 -0.0000
    40. (0.99948) CR ( 1) C   7           s(100.00%)p 0.00(  0.00%)
                                            1.0000  0.0001 -0.0000 -0.0001  0.0000
                                            0.0000 -0.0000  0.0003 -0.0000 -0.0000
                                           -0.0000  0.0000 -0.0000  0.0000
    41. (0.99943) CR ( 1) C   8           s(100.00%)p 0.00(  0.00%)
                                            1.0000  0.0001 -0.0000  0.0002 -0.0000
                                            0.0001 -0.0000  0.0003  0.0000  0.0000
                                            0.0000  0.0000 -0.0000 -0.0000
    42. (0.99941) CR ( 1) C   9           s(100.00%)p 0.00(  0.00%)
                                            1.0000 -0.0000  0.0000  0.0002 -0.0000
                                           -0.0001  0.0000  0.0001 -0.0000  0.0000
                                           -0.0000  0.0000 -0.0000  0.0000
    43. (0.99944) CR ( 1) C  10           s(100.00%)p 0.00(  0.00%)
                                            1.0000  0.0001 -0.0000 -0.0002  0.0000
                                           -0.0002 -0.0000 -0.0001  0.0000  0.0000
                                            0.0000  0.0000  0.0000  0.0000
    44. (0.99948) CR ( 1) C  11           s(100.00%)p 0.00(  0.00%)
                                            1.0000  0.0001 -0.0000  0.0000 -0.0000
                                           -0.0003  0.0000 -0.0000  0.0000 -0.0000
                                           -0.0000  0.0000 -0.0000 -0.0000
    45. (0.99947) CR ( 1) C  12           s(100.00%)p 0.00(  0.00%)
                                            1.0000  0.0001 -0.0000  0.0002 -0.0000
                                           -0.0001  0.0000  0.0001 -0.0000 -0.0000
                                            0.0000 -0.0000  0.0000 -0.0000
    46. (0.99948) CR ( 1) C  13           s(100.00%)p 0.00(  0.00%)
                                            1.0000  0.0001 -0.0000  0.0002 -0.0000
                                            0.0001 -0.0000  0.0001 -0.0000  0.0000
                                            0.0000  0.0000  0.0000  0.0000
    47. (0.99944) CR ( 1) C  14           s(100.00%)p 0.00(  0.00%)
                                            1.0000  0.0001 -0.0000  0.0000  0.0000
                                            0.0003 -0.0000  0.0001  0.0000 -0.0000
                                           -0.0000  0.0000 -0.0000 -0.0000
    48. (0.98656) LP ( 1) O   1           s( 47.25%)p 1.12( 52.72%)d 0.00(  0.03%)
                                            0.0000  0.6873 -0.0078  0.5487 -0.0077
                                            0.3438  0.0002  0.3284 -0.0042 -0.0140
                                           -0.0090 -0.0054 -0.0061  0.0014
    49. (0.97447) LP ( 2) O   1           s(  0.02%)p99.99( 99.93%)d 3.54(  0.05%)
                                            0.0000  0.0093  0.0081  0.3541 -0.0048
                                            0.2709 -0.0059 -0.8946  0.0125 -0.0090
                                            0.0130  0.0078 -0.0030  0.0148
    50. (0.00090) RY*( 1) O   1           s(  4.11%)p22.03( 90.62%)d 1.28(  5.27%)
                                           -0.0000  0.0033  0.2028 -0.0032 -0.3049
                                           -0.0042 -0.3567  0.0108  0.8281  0.0587
                                            0.0014 -0.1779 -0.0336 -0.1284
    51. (0.00054) RY*( 2) O   1           s( 13.52%)p 5.48( 74.05%)d 0.92( 12.42%)
                                            0.0000  0.0043  0.3677 -0.0004  0.8308
                                            0.0022  0.0258  0.0035  0.2225 -0.3339
                                           -0.0384 -0.0752 -0.0240 -0.0711
    52. (0.00011) RY*( 3) O   1           s( 60.25%)p 0.61( 36.53%)d 0.05(  3.22%)
                                            0.0000  0.0036  0.7762 -0.0021 -0.1802
                                            0.0018 -0.4153  0.0058 -0.4003  0.0688
                                           -0.0668  0.1194 -0.0050  0.0934
    53. (0.00004) RY*( 4) O   1           s( 19.38%)p 3.26( 63.28%)d 0.89( 17.34%)
    54. (0.00001) RY*( 5) O   1           s(  0.05%)p99.99( 14.47%)d99.99( 85.49%)
    55. (0.00000) RY*( 6) O   1           s(  0.00%)p 1.00(  2.20%)d44.37( 97.79%)
    56. (0.00001) RY*( 7) O   1           s(  0.14%)p37.90(  5.15%)d99.99( 94.71%)
    57. (0.00001) RY*( 8) O   1           s(  2.19%)p 4.96( 10.89%)d39.61( 86.91%)
    58. (0.00001) RY*( 9) O   1           s(  0.36%)p 8.43(  3.05%)d99.99( 96.59%)
    59. (0.00568) RY*( 1) C   2           s(  0.36%)p99.99( 97.94%)d 4.75(  1.70%)
                                           -0.0000 -0.0209  0.0561 -0.0028  0.4393
                                           -0.0144  0.6083  0.0230  0.6447 -0.0540
                                           -0.0333 -0.0165  0.0585  0.0965
    60. (0.00175) RY*( 2) C   2           s( 53.34%)p 0.35( 18.88%)d 0.52( 27.78%)
                                            0.0000 -0.0043  0.7303 -0.0142  0.3704
                                           -0.0176 -0.1948 -0.0273 -0.1113 -0.2526
                                           -0.0939 -0.3170 -0.0891 -0.3111
    61. (0.00158) RY*( 3) C   2           s(  0.18%)p99.99( 70.67%)d99.99( 29.15%)
                                           -0.0000  0.0303 -0.0288  0.0117 -0.2793
                                            0.0146 -0.4485  0.0061  0.6536  0.2385
                                            0.0338 -0.4398 -0.1922 -0.0563
    62. (0.00080) RY*( 4) C   2           s(  3.64%)p 6.73( 24.51%)d19.74( 71.85%)
                                            0.0000 -0.0226  0.1894  0.0117 -0.1301
                                           -0.0156  0.4259 -0.0175 -0.2148  0.7462
                                            0.1275 -0.2096 -0.0480 -0.3150
    63. (0.00052) RY*( 5) C   2           s( 29.03%)p 1.45( 41.96%)d 1.00( 29.01%)
                                            0.0000  0.0012  0.5388  0.0013 -0.6069
                                           -0.0015  0.1220 -0.0037  0.1906 -0.1190
                                            0.0327  0.2333  0.4548  0.1166
    64. (0.00032) RY*( 6) C   2           s( 11.19%)p 0.04(  0.50%)d 7.89( 88.31%)
                                           -0.0000 -0.0075  0.3345 -0.0011 -0.0296
                                           -0.0473 -0.0161 -0.0005  0.0397  0.1579
                                            0.0361  0.4272 -0.7267  0.3825
    65. (0.00024) RY*( 7) C   2           s(  1.05%)p33.15( 34.73%)d61.30( 64.22%)
                                           -0.0000  0.0156  0.1012  0.0098  0.4016
                                            0.0071 -0.4172  0.0046  0.1085  0.5134
                                           -0.2112  0.4020  0.4115  0.0558
    66. (0.00014) RY*( 8) C   2           s(  0.69%)p 9.07(  6.25%)d99.99( 93.06%)
                                           -0.0000  0.0051  0.0829 -0.0161  0.2099
                                            0.0140 -0.1165  0.0075 -0.0661  0.0354
                                            0.8638 -0.1548  0.1758  0.3582
    67. (0.00001) RY*( 9) C   2           s(  0.60%)p 8.19(  4.91%)d99.99( 94.49%)
    68. (0.00285) RY*( 1) C   3           s( 14.06%)p 5.66( 79.54%)d 0.46(  6.40%)
                                            0.0000 -0.0084  0.3749 -0.0202 -0.7846
                                           -0.0088 -0.3837  0.0078  0.1791  0.0912
                                           -0.1713 -0.1258  0.0615 -0.0821
    69. (0.00189) RY*( 2) C   3           s( 10.28%)p 8.37( 86.08%)d 0.35(  3.64%)
                                           -0.0000  0.0110  0.3204  0.0134  0.4804
                                           -0.0017 -0.3588 -0.0180  0.7076 -0.0183
                                            0.0892  0.0506  0.1157 -0.1105
    70. (0.00155) RY*( 3) C   3           s(  5.21%)p17.99( 93.66%)d 0.22(  1.13%)
                                           -0.0000  0.0033  0.2281  0.0164  0.2830
                                            0.0069 -0.6812  0.0148 -0.6260 -0.0671
                                           -0.0074 -0.0006 -0.0191  0.0801
    71. (0.00074) RY*( 4) C   3           s( 68.22%)p 0.36( 24.85%)d 0.10(  6.93%)
                                           -0.0000 -0.0026  0.8260  0.0201  0.0770
                                            0.0070  0.4696 -0.0081 -0.1467  0.0150
                                            0.0811  0.0348 -0.1325  0.2090
    72. (0.00045) RY*( 5) C   3           s(  0.04%)p 4.11(  0.16%)d99.99( 99.80%)
                                           -0.0000  0.0004  0.0200 -0.0048  0.0228
                                            0.0115 -0.0222 -0.0024  0.0215  0.0648
                                           -0.4899  0.6566 -0.5025 -0.2648
    73. (0.00016) RY*( 6) C   3           s(  0.56%)p 3.70(  2.07%)d99.99( 97.37%)
                                            0.0000 -0.0024  0.0748  0.0044 -0.0126
                                           -0.0144  0.1197 -0.0007 -0.0774 -0.5135
                                           -0.3527  0.3079  0.6989 -0.0484
    74. (0.00016) RY*( 7) C   3           s(  0.68%)p 6.44(  4.35%)d99.99( 94.97%)
                                            0.0000 -0.0023  0.0822  0.0046 -0.0776
                                            0.0025  0.0505  0.0251 -0.1851  0.2461
                                            0.5440  0.3017  0.2369 -0.6679
    75. (0.00009) RY*( 8) C   3           s(  0.81%)p11.00(  8.88%)d99.99( 90.31%)
    76. (0.00001) RY*( 9) C   3           s(  0.17%)p 3.14(  0.54%)d99.99( 99.29%)
    77. (0.00311) RY*( 1) C   4           s(  0.12%)p99.99( 94.34%)d44.99(  5.53%)
                                            0.0000 -0.0220  0.0273  0.0090  0.3963
                                           -0.0028  0.0067 -0.0278 -0.8863  0.0958
                                            0.0720 -0.0075  0.0297 -0.2001
    78. (0.00128) RY*( 2) C   4           s(  4.46%)p20.94( 93.35%)d 0.49(  2.19%)
                                            0.0000  0.0199  0.2102 -0.0176  0.7571
                                           -0.0164  0.4913 -0.0073  0.3439  0.0301
                                           -0.1275 -0.0650  0.0226 -0.0064
    79. (0.00060) RY*( 3) C   4           s(  0.47%)p99.99( 83.97%)d32.85( 15.55%)
                                            0.0000 -0.0031  0.0687  0.0040 -0.4505
                                           -0.0097  0.7761  0.0003 -0.1852  0.1364
                                           -0.1449  0.1074 -0.3146 -0.0739
    80. (0.00052) RY*( 4) C   4           s( 93.60%)p 0.05(  4.88%)d 0.02(  1.53%)
                                            0.0000 -0.0081  0.9674  0.0149 -0.1429
                                            0.0018 -0.1663 -0.0165 -0.0137  0.0798
                                            0.0699  0.0444  0.0375 -0.0250
    81. (0.00029) RY*( 5) C   4           s(  0.03%)p99.99( 12.90%)d99.99( 87.07%)
                                            0.0000 -0.0011  0.0165 -0.0053 -0.1592
                                            0.0064  0.3142 -0.0022 -0.0697 -0.3858
                                            0.1357  0.0517  0.8371 -0.0072
    82. (0.00006) RY*( 6) C   4           s(  0.48%)p 6.62(  3.16%)d99.99( 96.36%)
    83. (0.00001) RY*( 7) C   4           s(  0.02%)p99.99(  2.40%)d99.99( 97.58%)
    84. (0.00001) RY*( 8) C   4           s(  0.80%)p 1.12(  0.90%)d99.99( 98.30%)
    85. (0.00001) RY*( 9) C   4           s(  0.12%)p35.26(  4.18%)d99.99( 95.70%)
    86. (0.00278) RY*( 1) C   5           s(  0.14%)p99.99( 92.86%)d50.33(  7.00%)
                                           -0.0000  0.0288  0.0237  0.0225  0.5533
                                            0.0182  0.4788  0.0193  0.6261  0.0753
                                            0.2133  0.1304 -0.0164 -0.0401
    87. (0.00136) RY*( 2) C   5           s(  0.00%)p 1.00( 98.58%)d 0.01(  1.41%)
                                           -0.0000  0.0030  0.0041 -0.0201  0.6124
                                           -0.0060  0.2449  0.0301 -0.7412 -0.0420
                                            0.0363  0.0471 -0.0337  0.0877
    88. (0.00045) RY*( 3) C   5           s( 93.11%)p 0.00(  0.44%)d 0.07(  6.45%)
                                            0.0000 -0.0028  0.9649 -0.0120 -0.0047
                                           -0.0103  0.0620 -0.0129  0.0094  0.0715
                                           -0.1859 -0.1297  0.0248  0.0861
    89. (0.00035) RY*( 4) C   5           s(  0.50%)p 0.13(  0.06%)d99.99( 99.44%)
                                            0.0000 -0.0001  0.0707  0.0064  0.0130
                                           -0.0123 -0.0158  0.0016  0.0053 -0.3815
                                           -0.3182  0.6879  0.4611 -0.2485
    90. (0.00033) RY*( 5) C   5           s(  0.22%)p99.99( 93.23%)d29.10(  6.54%)
                                            0.0000  0.0003  0.0474 -0.0006  0.5165
                                           -0.0013 -0.7998  0.0000  0.1607 -0.0452
                                            0.0948 -0.1214  0.1900  0.0595
    91. (0.00007) RY*( 6) C   5           s(  0.08%)p18.58(  1.40%)d99.99( 98.52%)
    92. (0.00003) RY*( 7) C   5           s(  5.99%)p 0.88(  5.26%)d14.83( 88.76%)
    93. (0.00000) RY*( 8) C   5           s(  0.02%)p99.99(  5.97%)d99.99( 94.02%)
    94. (0.00000) RY*( 9) C   5           s(  0.04%)p62.64(  2.29%)d99.99( 97.67%)
    95. (0.00256) RY*( 1) C   6           s(  0.33%)p99.99( 91.64%)d24.08(  8.03%)
                                           -0.0000  0.0280  0.0505  0.0277  0.7917
                                            0.0144  0.4192 -0.0127 -0.3358  0.1046
                                           -0.1494 -0.1243  0.0916 -0.1522
    96. (0.00123) RY*( 2) C   6           s(  0.04%)p99.99( 98.51%)d34.22(  1.44%)
                                            0.0000  0.0002  0.0205  0.0073 -0.2059
                                            0.0117 -0.3391  0.0333 -0.9091  0.0464
                                            0.0819  0.0342  0.0052 -0.0661
    97. (0.00050) RY*( 3) C   6           s( 93.33%)p 0.00(  0.12%)d 0.07(  6.55%)
                                            0.0000 -0.0022  0.9661 -0.0163  0.0215
                                           -0.0093  0.0068  0.0083  0.0154  0.0060
                                            0.1096  0.1276 -0.0217  0.1916
    98. (0.00037) RY*( 4) C   6           s(  0.01%)p 1.00( 22.29%)d 3.49( 77.71%)
                                            0.0000  0.0001  0.0086 -0.0049  0.2470
                                            0.0075 -0.3921 -0.0017  0.0897 -0.0501
                                           -0.4547  0.6556 -0.2568 -0.2682
    99. (0.00028) RY*( 5) C   6           s(  0.02%)p99.99( 70.43%)d99.99( 29.55%)
                                            0.0000 -0.0002  0.0135 -0.0042 -0.4358
                                            0.0060  0.6987 -0.0012 -0.1616  0.1145
                                           -0.2353  0.2514 -0.3892 -0.1112
   100. (0.00007) RY*( 6) C   6           s(  0.00%)p 1.00(  1.50%)d65.58( 98.50%)
   101. (0.00002) RY*( 7) C   6           s(  6.30%)p 0.93(  5.84%)d13.95( 87.86%)
   102. (0.00000) RY*( 8) C   6           s(  0.01%)p99.99(  6.05%)d99.99( 93.93%)
   103. (0.00000) RY*( 9) C   6           s(  0.04%)p90.28(  3.71%)d99.99( 96.25%)
   104. (0.00282) RY*( 1) C   7           s(  0.11%)p99.99( 93.29%)d57.42(  6.60%)
                                           -0.0000  0.0288  0.0178  0.0095  0.1533
                                           -0.0013 -0.1085 -0.0332 -0.9468 -0.0962
                                           -0.0932  0.0064 -0.0293  0.2172
   105. (0.00142) RY*( 2) C   7           s(  0.07%)p99.99( 98.67%)d18.04(  1.26%)
                                            0.0000  0.0030  0.0262 -0.0305  0.8246
                                           -0.0208  0.5471 -0.0069  0.0773 -0.0112
                                            0.0750  0.0597 -0.0322  0.0472
   106. (0.00043) RY*( 3) C   7           s( 93.16%)p 0.00(  0.46%)d 0.07(  6.38%)
                                            0.0000 -0.0043  0.9652 -0.0027 -0.0368
                                            0.0006  0.0251  0.0208 -0.0463  0.2128
                                            0.0349  0.0105 -0.0076 -0.1309
   107. (0.00037) RY*( 4) C   7           s(  0.72%)p99.99( 72.71%)d36.94( 26.57%)
                                            0.0000 -0.0001  0.0848 -0.0039  0.4541
                                            0.0054 -0.7056  0.0006  0.1515 -0.2167
                                            0.0302  0.1559  0.4373 -0.0479
   108. (0.00030) RY*( 5) C   7           s(  0.29%)p75.21( 21.60%)d99.99( 78.11%)
                                            0.0000 -0.0006  0.0536 -0.0047 -0.2429
                                            0.0064  0.3872 -0.0004 -0.0839 -0.3117
                                            0.2514 -0.1215  0.7750  0.0729
   109. (0.00007) RY*( 6) C   7           s(  0.01%)p94.98(  1.28%)d99.99( 98.70%)
   110. (0.00003) RY*( 7) C   7           s(  5.65%)p 0.93(  5.24%)d15.77( 89.11%)
   111. (0.00000) RY*( 8) C   7           s(  0.01%)p 1.00(  4.96%)d19.17( 95.03%)
   112. (0.00000) RY*( 9) C   7           s(  0.07%)p26.83(  1.88%)d99.99( 98.05%)
   113. (0.00340) RY*( 1) C   8           s(  2.76%)p33.55( 92.76%)d 1.62(  4.48%)
                                            0.0000 -0.0153  0.1656  0.0187  0.7647
                                            0.0131  0.5551  0.0198  0.1839 -0.0427
                                           -0.1678 -0.1152  0.0372  0.0120
   114. (0.00179) RY*( 2) C   8           s( 10.92%)p 7.90( 86.27%)d 0.26(  2.81%)
                                           -0.0000  0.0240  0.3295 -0.0135  0.1843
                                           -0.0066 -0.0107  0.0147 -0.9101  0.0888
                                            0.0958  0.0197  0.0390 -0.0956
   115. (0.00061) RY*( 3) C   8           s(  0.83%)p89.92( 74.30%)d30.11( 24.88%)
                                            0.0000 -0.0033  0.0908 -0.0014 -0.5071
                                            0.0052  0.6927 -0.0016 -0.0769  0.1455
                                            0.1870 -0.3753 -0.1460  0.1744
   116. (0.00054) RY*( 4) C   8           s( 84.30%)p 0.16( 13.23%)d 0.03(  2.47%)
                                            0.0000 -0.0084  0.9181  0.0186 -0.1584
                                            0.0111 -0.1698  0.0008  0.2791 -0.0382
                                           -0.0849  0.0552  0.0155  0.1129
   117. (0.00026) RY*( 5) C   8           s(  0.01%)p 1.00( 21.21%)d 3.71( 78.79%)
                                           -0.0000  0.0008  0.0077 -0.0031  0.2555
                                            0.0078 -0.3777 -0.0016  0.0639  0.4108
                                            0.1516 -0.5384 -0.5300  0.1594
   118. (0.00007) RY*( 6) C   8           s(  0.84%)p 4.51(  3.79%)d99.99( 95.37%)
   119. (0.00004) RY*( 7) C   8           s(  0.26%)p13.50(  3.56%)d99.99( 96.18%)
   120. (0.00001) RY*( 8) C   8           s(  0.05%)p66.65(  3.26%)d99.99( 96.69%)
   121. (0.00001) RY*( 9) C   8           s(  0.12%)p14.22(  1.70%)d99.99( 98.18%)
   122. (0.00280) RY*( 1) C   9           s( 14.59%)p 5.50( 80.31%)d 0.35(  5.10%)
                                            0.0000 -0.0005  0.3820  0.0171  0.4631
                                            0.0001 -0.7647  0.0094  0.0590 -0.1073
                                            0.0885 -0.0990  0.1476  0.0055
   123. (0.00235) RY*( 2) C   9           s(  1.23%)p75.96( 93.71%)d 4.10(  5.05%)
                                           -0.0000  0.0101  0.1106 -0.0211 -0.8227
                                            0.0218 -0.4897  0.0011 -0.1400  0.1850
                                           -0.0479  0.1068  0.0511 -0.0020
   124. (0.00159) RY*( 3) C   9           s( 25.68%)p 2.64( 67.71%)d 0.26(  6.61%)
                                           -0.0000  0.0033  0.5067 -0.0138 -0.1707
                                           -0.0048  0.2051 -0.0031  0.7783 -0.0137
                                           -0.1536  0.0289  0.0856 -0.1848
   125. (0.00068) RY*( 4) C   9           s( 54.01%)p 0.51( 27.29%)d 0.35( 18.71%)
                                           -0.0000 -0.0024  0.7349 -0.0194  0.0084
                                            0.0053  0.2898  0.0031 -0.4341  0.0401
                                            0.1468  0.1627 -0.2125  0.3038
   126. (0.00047) RY*( 5) C   9           s(  2.35%)p 1.78(  4.18%)d39.86( 93.48%)
                                           -0.0000 -0.0015  0.1531  0.0025  0.0425
                                            0.0048  0.0686 -0.0111 -0.1874  0.5211
                                           -0.0219 -0.6304 -0.1111 -0.5030
   127. (0.00015) RY*( 6) C   9           s(  0.39%)p24.70(  9.57%)d99.99( 90.04%)
                                           -0.0000 -0.0052  0.0620 -0.0050  0.1824
                                            0.0053 -0.0275  0.0182 -0.2476  0.0389
                                           -0.6049  0.5419 -0.0041 -0.4893
   128. (0.00013) RY*( 7) C   9           s(  0.25%)p23.17(  5.90%)d99.99( 93.85%)
                                            0.0000 -0.0015  0.0504 -0.0070  0.0259
                                           -0.0217  0.1872  0.0013 -0.1508  0.2027
                                            0.1404  0.0763  0.9337  0.0010
   129. (0.00009) RY*( 8) C   9           s(  1.47%)p 7.23( 10.65%)d59.65( 87.88%)
   130. (0.00002) RY*( 9) C   9           s(  0.04%)p20.09(  0.84%)d99.99( 99.12%)
   131. (0.00286) RY*( 1) C  10           s(  0.09%)p99.99( 93.78%)d66.52(  6.13%)
                                            0.0000 -0.0211  0.0218 -0.0239 -0.7581
                                           -0.0103 -0.3212 -0.0152 -0.5090 -0.1933
                                           -0.0964 -0.0802 -0.0800 -0.0421
   132. (0.00130) RY*( 2) C  10           s( 10.87%)p 8.00( 87.03%)d 0.19(  2.10%)
                                            0.0000  0.0193  0.3292  0.0027 -0.3688
                                           -0.0217  0.8565 -0.0004  0.0164 -0.0382
                                            0.0688 -0.0498  0.1088 -0.0223
   133. (0.00068) RY*( 3) C  10           s(  0.01%)p 1.00( 69.02%)d 0.45( 30.97%)
                                            0.0000 -0.0014  0.0075 -0.0058  0.4000
                                           -0.0040  0.1765  0.0148 -0.7063  0.1876
                                            0.1863 -0.4368 -0.2140 -0.0561
   134. (0.00052) RY*( 4) C  10           s( 87.53%)p 0.12( 10.19%)d 0.03(  2.28%)
                                            0.0000 -0.0088  0.9355 -0.0195  0.1488
                                            0.0010 -0.2795 -0.0075  0.0345 -0.0344
                                           -0.0236  0.0290 -0.1264 -0.0652
   135. (0.00023) RY*( 5) C  10           s(  0.03%)p99.99( 27.30%)d99.99( 72.67%)
                                            0.0000 -0.0008  0.0179  0.0027  0.2496
                                            0.0005  0.1134 -0.0028 -0.4448 -0.1521
                                           -0.4162  0.5777  0.4022 -0.1867
   136. (0.00007) RY*( 6) C  10           s(  0.98%)p 4.01(  3.92%)d97.12( 95.10%)
   137. (0.00004) RY*( 7) C  10           s(  0.33%)p12.73(  4.16%)d99.99( 95.51%)
   138. (0.00001) RY*( 8) C  10           s(  0.06%)p31.76(  1.84%)d99.99( 98.11%)
   139. (0.00001) RY*( 9) C  10           s(  0.19%)p15.04(  2.85%)d99.99( 96.96%)
   140. (0.00284) RY*( 1) C  11           s(  0.13%)p99.99( 93.32%)d49.46(  6.54%)
                                           -0.0000  0.0287  0.0224 -0.0050 -0.0415
                                            0.0337  0.9399  0.0063  0.2164 -0.0311
                                           -0.0883  0.0599 -0.2234 -0.0563
   141. (0.00142) RY*( 2) C  11           s(  0.14%)p99.99( 98.62%)d 8.92(  1.24%)
                                            0.0000  0.0027  0.0372  0.0333 -0.8764
                                            0.0014  0.0602  0.0178 -0.4616  0.0914
                                            0.0055  0.0538 -0.0308  0.0126
   142. (0.00043) RY*( 3) C  11           s( 93.55%)p 0.01(  0.95%)d 0.06(  5.50%)
                                            0.0000 -0.0046  0.9672  0.0004  0.0636
                                           -0.0210  0.0465 -0.0036 -0.0534 -0.0040
                                            0.1390 -0.0335  0.1764 -0.0585
   143. (0.00039) RY*( 4) C  11           s(  0.73%)p85.00( 61.76%)d51.64( 37.52%)
                                           -0.0000  0.0001  0.0852  0.0044 -0.3636
                                            0.0005 -0.1683 -0.0091  0.6759 -0.1913
                                            0.3037  0.0998 -0.1597  0.4592
   144. (0.00033) RY*( 5) C  11           s(  0.06%)p99.99( 31.83%)d99.99( 68.10%)
                                            0.0000  0.0002  0.0248 -0.0041 -0.2615
                                           -0.0023 -0.1206  0.0072  0.4851  0.1206
                                           -0.4626  0.1966  0.3659 -0.5291
   145. (0.00007) RY*( 6) C  11           s(  0.04%)p33.39(  1.28%)d99.99( 98.69%)
   146. (0.00003) RY*( 7) C  11           s(  5.36%)p 0.98(  5.24%)d16.68( 89.40%)
   147. (0.00000) RY*( 8) C  11           s(  0.05%)p46.44(  2.32%)d99.99( 97.63%)
   148. (0.00000) RY*( 9) C  11           s(  0.04%)p99.99(  4.76%)d99.99( 95.20%)
   149. (0.00251) RY*( 1) C  12           s(  0.29%)p99.99( 91.15%)d29.69(  8.56%)
                                            0.0000  0.0279  0.0459 -0.0279 -0.7810
                                            0.0171  0.4631 -0.0102 -0.2932 -0.2108
                                            0.0525 -0.1314  0.1392 -0.0420
   150. (0.00121) RY*( 2) C  12           s(  0.06%)p99.99( 98.39%)d26.30(  1.55%)
                                           -0.0000 -0.0001  0.0243 -0.0119  0.3425
                                           -0.0300  0.8360 -0.0141  0.4080  0.0653
                                            0.0559  0.0097  0.0861  0.0254
   151. (0.00052) RY*( 3) C  12           s( 93.27%)p 0.00(  0.16%)d 0.07(  6.57%)
                                           -0.0000 -0.0009  0.9657  0.0163 -0.0244
                                           -0.0097 -0.0095  0.0067 -0.0224  0.1533
                                            0.0484  0.1466 -0.1275 -0.0463
   152. (0.00038) RY*( 4) C  12           s(  0.00%)p 1.00(  0.89%)d99.99( 99.11%)
                                           -0.0000 -0.0001  0.0039 -0.0035  0.0421
                                           -0.0018  0.0212  0.0069 -0.0811 -0.4576
                                            0.1366  0.6128  0.0148  0.6224
   153. (0.00030) RY*( 5) C  12           s(  0.00%)p 1.00( 91.41%)d 0.09(  8.58%)
                                           -0.0000  0.0002  0.0064 -0.0018 -0.4388
                                           -0.0009 -0.2209  0.0037  0.8202 -0.0563
                                           -0.1434  0.1990  0.1353 -0.0651
   154. (0.00008) RY*( 6) C  12           s(  0.01%)p 1.00(  1.61%)d61.22( 98.38%)
   155. (0.00003) RY*( 7) C  12           s(  6.40%)p 0.95(  6.05%)d13.69( 87.55%)
   156. (0.00000) RY*( 8) C  12           s(  0.02%)p99.99(  5.88%)d99.99( 94.10%)
   157. (0.00000) RY*( 9) C  12           s(  0.04%)p99.99(  4.56%)d99.99( 95.41%)
   158. (0.00276) RY*( 1) C  13           s(  0.14%)p99.99( 92.78%)d50.90(  7.08%)
                                           -0.0000  0.0290  0.0234 -0.0251 -0.6886
                                           -0.0162 -0.4661 -0.0174 -0.4849  0.2024
                                            0.1118  0.0875  0.0911  0.0375
   159. (0.00134) RY*( 2) C  13           s(  0.12%)p99.99( 98.63%)d10.06(  1.25%)
                                            0.0000 -0.0019  0.0351 -0.0166  0.5212
                                            0.0331 -0.8423 -0.0001  0.0609 -0.0539
                                            0.0272 -0.0490  0.0801  0.0004
   160. (0.00046) RY*( 3) C  13           s( 93.19%)p 0.00(  0.34%)d 0.07(  6.47%)
                                            0.0000 -0.0029  0.9654  0.0123 -0.0405
                                            0.0116  0.0170  0.0109 -0.0322 -0.1906
                                            0.0038 -0.0501 -0.1185 -0.1088
   161. (0.00037) RY*( 4) C  13           s(  0.03%)p99.99( 31.54%)d99.99( 68.43%)
                                            0.0000 -0.0001  0.0170  0.0029  0.2559
                                            0.0017  0.1242 -0.0052 -0.4842 -0.2675
                                           -0.3024  0.6465  0.3202  0.0301
   162. (0.00032) RY*( 5) C  13           s(  0.08%)p99.99( 62.64%)d99.99( 37.29%)
                                            0.0000  0.0004  0.0276  0.0023 -0.3635
                                            0.0012 -0.1736 -0.0033  0.6813 -0.0805
                                           -0.3237  0.3673  0.2913 -0.2046
   163. (0.00007) RY*( 6) C  13           s(  0.00%)p 1.00(  1.28%)d77.39( 98.72%)
   164. (0.00002) RY*( 7) C  13           s(  6.45%)p 0.87(  5.60%)d13.63( 87.95%)
   165. (0.00000) RY*( 8) C  13           s(  0.06%)p40.51(  2.43%)d99.99( 97.51%)
   166. (0.00000) RY*( 9) C  13           s(  0.02%)p99.99(  4.85%)d99.99( 95.13%)
   167. (0.00325) RY*( 1) C  14           s(  0.39%)p99.99( 95.05%)d11.67(  4.56%)
                                            0.0000 -0.0206  0.0590 -0.0035 -0.3997
                                            0.0279  0.8844  0.0063  0.0874  0.0080
                                            0.0792 -0.0576  0.1856  0.0385
   168. (0.00156) RY*( 2) C  14           s(  4.38%)p21.36( 93.50%)d 0.49(  2.13%)
                                            0.0000  0.0198  0.2083  0.0215 -0.7937
                                           -0.0040 -0.3108  0.0116 -0.4558 -0.1184
                                           -0.0174 -0.0312 -0.0659 -0.0403
   169. (0.00073) RY*( 3) C  14           s(  0.37%)p99.99( 96.59%)d 8.12(  3.04%)
                                           -0.0000  0.0013  0.0611 -0.0018 -0.3831
                                            0.0007 -0.2619 -0.0025  0.8663  0.0904
                                           -0.0296 -0.0740  0.0076 -0.1257
   170. (0.00047) RY*( 4) C  14           s( 91.47%)p 0.05(  4.63%)d 0.04(  3.91%)
                                           -0.0000 -0.0074  0.9564 -0.0102  0.2101
                                            0.0203 -0.0008  0.0022  0.0402  0.0326
                                            0.1715  0.0318  0.0498  0.0713
   171. (0.00029) RY*( 5) C  14           s(  1.17%)p 1.16(  1.35%)d83.65( 97.48%)
                                           -0.0000 -0.0006  0.1079 -0.0047  0.0558
                                            0.0003  0.0268  0.0070 -0.0981  0.1586
                                           -0.5483  0.1535  0.4177 -0.6716
   172. (0.00006) RY*( 6) C  14           s(  0.69%)p 3.72(  2.58%)d99.99( 96.73%)
   173. (0.00004) RY*( 7) C  14           s(  1.30%)p 3.11(  4.05%)d72.68( 94.64%)
   174. (0.00001) RY*( 8) C  14           s(  0.21%)p 3.83(  0.82%)d99.99( 98.97%)
   175. (0.00001) RY*( 9) C  14           s(  0.10%)p15.59(  1.53%)d99.99( 98.37%)
   176. (0.00076) RY*( 1) H  15           s(  2.84%)p34.21( 97.16%)
                                           -0.0001  0.1685  0.3541  0.2763 -0.8774
   177. (0.00065) RY*( 2) H  15           s( 59.64%)p 0.68( 40.36%)
                                            0.0136  0.7721  0.0798  0.5266  0.3463
   178. (0.00041) RY*( 3) H  15           s( 33.65%)p 1.97( 66.35%)
                                            0.0093  0.5800 -0.4799 -0.5997 -0.2711
   179. (0.00001) RY*( 4) H  15           s(  4.30%)p22.25( 95.70%)
   180. (0.00134) RY*( 1) H  16           s( 99.49%)p 0.01(  0.51%)
                                            0.0070  0.9974 -0.0678 -0.0150 -0.0167
   181. (0.00011) RY*( 2) H  16           s(  0.45%)p99.99( 99.55%)
                                            0.0016  0.0672  0.9972 -0.0043 -0.0327
   182. (0.00005) RY*( 3) H  16           s(  0.03%)p99.99( 99.97%)
   183. (0.00002) RY*( 4) H  16           s(  0.12%)p99.99( 99.88%)
   184. (0.00079) RY*( 1) H  17           s( 99.41%)p 0.01(  0.59%)
                                            0.0046  0.9971  0.0436 -0.0009 -0.0629
   185. (0.00008) RY*( 2) H  17           s(  0.02%)p99.99( 99.98%)
   186. (0.00004) RY*( 3) H  17           s(  0.13%)p99.99( 99.87%)
   187. (0.00003) RY*( 4) H  17           s(  0.53%)p99.99( 99.47%)
   188. (0.00073) RY*( 1) H  18           s( 99.57%)p 0.00(  0.43%)
                                            0.0048  0.9978 -0.0372 -0.0354 -0.0410
   189. (0.00007) RY*( 2) H  18           s(  0.00%)p 1.00(100.00%)
   190. (0.00003) RY*( 3) H  18           s(  0.32%)p99.99( 99.68%)
   191. (0.00003) RY*( 4) H  18           s(  0.21%)p99.99( 99.79%)
   192. (0.00073) RY*( 1) H  19           s( 99.67%)p 0.00(  0.33%)
                                            0.0051  0.9983 -0.0463 -0.0246  0.0241
   193. (0.00007) RY*( 2) H  19           s(  0.00%)p 1.00(100.00%)
   194. (0.00003) RY*( 3) H  19           s(  0.36%)p99.99( 99.64%)
   195. (0.00003) RY*( 4) H  19           s(  0.07%)p99.99( 99.93%)
   196. (0.00071) RY*( 1) H  20           s( 99.45%)p 0.01(  0.55%)
                                            0.0043  0.9972 -0.0205  0.0050  0.0712
   197. (0.00006) RY*( 2) H  20           s(  0.00%)p 1.00(100.00%)
   198. (0.00004) RY*( 3) H  20           s(  0.02%)p99.99( 99.98%)
   199. (0.00003) RY*( 4) H  20           s(  0.63%)p99.99( 99.37%)
   200. (0.00145) RY*( 1) H  21           s( 99.76%)p 0.00(  0.24%)
                                            0.0053  0.9988  0.0184  0.0451 -0.0015
   201. (0.00008) RY*( 2) H  21           s(  0.08%)p99.99( 99.92%)
   202. (0.00004) RY*( 3) H  21           s(  0.22%)p99.99( 99.78%)
   203. (0.00003) RY*( 4) H  21           s(  0.04%)p99.99( 99.96%)
   204. (0.00087) RY*( 1) H  22           s( 99.45%)p 0.01(  0.55%)
                                            0.0048  0.9972 -0.0669  0.0072 -0.0316
   205. (0.00008) RY*( 2) H  22           s(  0.01%)p 1.00( 99.99%)
   206. (0.00003) RY*( 3) H  22           s(  0.04%)p99.99( 99.96%)
   207. (0.00004) RY*( 4) H  22           s(  0.61%)p99.99( 99.39%)
   208. (0.00070) RY*( 1) H  23           s( 99.48%)p 0.01(  0.52%)
                                            0.0043  0.9974  0.0085 -0.0705 -0.0126
   209. (0.00006) RY*( 2) H  23           s(  0.00%)p 1.00(100.00%)
   210. (0.00003) RY*( 3) H  23           s(  0.62%)p99.99( 99.38%)
   211. (0.00004) RY*( 4) H  23           s(  0.00%)p 1.00(100.00%)
   212. (0.00074) RY*( 1) H  24           s( 99.74%)p 0.00(  0.26%)
                                            0.0056  0.9987  0.0397 -0.0279  0.0145
   213. (0.00007) RY*( 2) H  24           s(  0.00%)p 1.00(100.00%)
   214. (0.00003) RY*( 3) H  24           s(  0.11%)p99.99( 99.89%)
   215. (0.00003) RY*( 4) H  24           s(  0.25%)p99.99( 99.75%)
   216. (0.00072) RY*( 1) H  25           s( 99.57%)p 0.00(  0.43%)
                                            0.0048  0.9978  0.0481  0.0283  0.0345
   217. (0.00006) RY*( 2) H  25           s(  0.00%)p 1.00(100.00%)
   218. (0.00003) RY*( 3) H  25           s(  0.11%)p99.99( 99.89%)
   219. (0.00003) RY*( 4) H  25           s(  0.42%)p99.99( 99.58%)
   220. (0.00105) RY*( 1) H  26           s( 98.97%)p 0.01(  1.03%)
                                            0.0061  0.9948 -0.0816  0.0591 -0.0095
   221. (0.00005) RY*( 2) H  26           s(  0.90%)p99.99( 99.10%)
   222. (0.00006) RY*( 3) H  26           s(  0.10%)p99.99( 99.90%)
   223. (0.00003) RY*( 4) H  26           s(  0.13%)p99.99( 99.87%)
   224. (0.01080) BD*( 1) O   1 - C   2  
                ( 33.31%)   0.5771* O   1 s( 31.97%)p 2.13( 67.95%)d 0.00(  0.07%)
                                           -0.0001  0.5655  0.0001 -0.0652  0.0051
                                           -0.7807  0.0001 -0.2564 -0.0012  0.0109
                                            0.0067  0.0144 -0.0154 -0.0107
                ( 66.69%)  -0.8167* C   2 s( 20.38%)p 3.89( 79.36%)d 0.01(  0.26%)
                                           -0.0001  0.4501  0.0358  0.0383  0.0091
                                            0.8548  0.0355  0.2447 -0.0102  0.0026
                                            0.0007  0.0257 -0.0399 -0.0187
   225. (0.00277) BD*( 1) O   1 - H  15  
                ( 25.62%)   0.5061* O   1 s( 20.75%)p 3.82( 79.17%)d 0.00(  0.08%)
                                            0.0002  0.4552  0.0163 -0.7534 -0.0159
                                            0.4443  0.0343 -0.1588  0.0037 -0.0087
                                            0.0130 -0.0030  0.0214 -0.0102
                ( 74.38%)  -0.8625* H  15 s( 99.57%)p 0.00(  0.43%)
                                            0.9978 -0.0033  0.0542 -0.0357  0.0099
   226. (0.02167) BD*( 1) C   2 - C   3  
                ( 51.42%)   0.7171* C   2 s( 28.65%)p 2.49( 71.29%)d 0.00(  0.05%)
                                            0.0003  0.5353 -0.0039 -0.7097 -0.0073
                                           -0.3381  0.0128  0.3077 -0.0104  0.0141
                                           -0.0116 -0.0087  0.0087 -0.0069
                ( 48.58%)  -0.6970* C   3 s( 30.99%)p 2.23( 68.97%)d 0.00(  0.04%)
                                            0.0002  0.5565 -0.0137  0.6905 -0.0316
                                            0.3551 -0.0012 -0.2929 -0.0021  0.0117
                                           -0.0096 -0.0038  0.0104 -0.0059
   227. (0.02070) BD*( 1) C   2 - C   9  
                ( 51.37%)   0.7168* C   2 s( 27.80%)p 2.60( 72.15%)d 0.00(  0.05%)
                                            0.0002  0.5272  0.0050  0.7027  0.0087
                                           -0.3886  0.0125  0.2761 -0.0172 -0.0151
                                            0.0116 -0.0086  0.0084 -0.0062
                ( 48.63%)  -0.6973* C   9 s( 31.17%)p 2.21( 68.80%)d 0.00(  0.04%)
                                            0.0002  0.5581 -0.0118 -0.6772  0.0305
                                            0.4061 -0.0014 -0.2521  0.0004 -0.0130
                                            0.0073 -0.0034  0.0077 -0.0081
   228. (0.01739) BD*( 1) C   2 - H  16  
                ( 38.00%)   0.6164* C   2 s( 23.10%)p 3.33( 76.85%)d 0.00(  0.05%)
                                           -0.0004  0.4804 -0.0153 -0.0169  0.0099
                                           -0.0013  0.0260 -0.8760  0.0136 -0.0007
                                           -0.0001  0.0048  0.0022  0.0209
                ( 62.00%)  -0.7874* H  16 s( 99.90%)p 0.00(  0.10%)
                                            0.9995 -0.0066 -0.0002 -0.0023  0.0308
   229. (0.01260) BD*( 1) C   3 - C   4  
                ( 48.60%)   0.6971* C   3 s( 35.21%)p 1.84( 64.75%)d 0.00(  0.04%)
                                            0.0001 -0.5933 -0.0075  0.4798 -0.0021
                                            0.4088  0.0016  0.4998  0.0217 -0.0105
                                           -0.0116 -0.0110 -0.0020  0.0001
                ( 51.40%)  -0.7169* C   4 s( 35.43%)p 1.82( 64.52%)d 0.00(  0.05%)
                                           -0.0001 -0.5952 -0.0050 -0.5056 -0.0136
                                           -0.4122 -0.0081 -0.4681  0.0175 -0.0122
                                           -0.0132 -0.0120 -0.0029 -0.0026
   230. (0.18027) BD*( 2) C   3 - C   4  
                ( 46.44%)   0.6814* C   3 s(  0.01%)p 1.00( 99.96%)d 0.00(  0.04%)
                                           -0.0000 -0.0045 -0.0057  0.5132 -0.0042
                                           -0.8374  0.0014  0.1868  0.0028  0.0071
                                           -0.0052  0.0010 -0.0176 -0.0009
                ( 53.56%)  -0.7319* C   4 s(  0.00%)p 1.00( 99.94%)d 0.00(  0.06%)
                                           -0.0000 -0.0037 -0.0044  0.5186 -0.0010
                                           -0.8354 -0.0035  0.1804  0.0016 -0.0011
                                            0.0120 -0.0164  0.0101  0.0066
   231. (0.01365) BD*( 1) C   3 - C   8  
                ( 48.82%)   0.6987* C   3 s( 33.78%)p 1.96( 66.18%)d 0.00(  0.04%)
                                            0.0001 -0.5811 -0.0061  0.1680 -0.0065
                                           -0.0708 -0.0094 -0.7926 -0.0155  0.0006
                                            0.0074 -0.0022 -0.0011 -0.0184
                ( 51.18%)  -0.7154* C   8 s( 34.88%)p 1.87( 65.07%)d 0.00(  0.05%)
                                           -0.0001 -0.5906 -0.0038 -0.1978 -0.0163
                                            0.0532 -0.0124  0.7800 -0.0022  0.0003
                                            0.0073 -0.0034 -0.0010 -0.0204
   232. (0.00822) BD*( 1) C   4 - C   5  
                ( 49.53%)   0.7038* C   4 s( 35.60%)p 1.81( 64.35%)d 0.00(  0.04%)
                                            0.0000 -0.5965 -0.0142  0.6641  0.0162
                                            0.3562  0.0182 -0.2719  0.0343 -0.0127
                                            0.0124  0.0057 -0.0088  0.0038
                ( 50.47%)  -0.7104* C   5 s( 35.54%)p 1.81( 64.41%)d 0.00(  0.04%)
                                           -0.0000 -0.5961 -0.0074 -0.6556  0.0031
                                           -0.3406  0.0099  0.3108  0.0393 -0.0145
                                            0.0089  0.0045 -0.0090  0.0072
   233. (0.00748) BD*( 1) C   4 - H  17  
                ( 37.62%)   0.6133* C   4 s( 28.87%)p 2.46( 71.10%)d 0.00(  0.03%)
                                           -0.0004  0.5371 -0.0145  0.1822 -0.0144
                                           -0.0663 -0.0052 -0.8205  0.0035  0.0007
                                           -0.0069  0.0023  0.0015  0.0155
                ( 62.38%)  -0.7898* H  17 s( 99.90%)p 0.00(  0.10%)
                                            0.9995 -0.0024 -0.0050  0.0023  0.0306
   234. (0.00800) BD*( 1) C   5 - C   6  
                ( 49.97%)   0.7069* C   5 s( 35.20%)p 1.84( 64.75%)d 0.00(  0.05%)
                                           -0.0000 -0.5932 -0.0088  0.1957  0.0359
                                           -0.0479  0.0212 -0.7779 -0.0047  0.0005
                                            0.0065 -0.0040 -0.0003 -0.0204
                ( 50.03%)  -0.7073* C   6 s( 35.25%)p 1.84( 64.71%)d 0.00(  0.05%)
                                           -0.0000 -0.5936 -0.0080 -0.1557  0.0305
                                            0.0808  0.0223  0.7840  0.0152  0.0008
                                            0.0095 -0.0018 -0.0011 -0.0193
   235. (0.16021) BD*( 2) C   5 - C   6  
                ( 51.27%)   0.7160* C   5 s(  0.00%)p 1.00( 99.94%)d 0.00(  0.06%)
                                            0.0000  0.0005  0.0011 -0.5203  0.0036
                                            0.8338 -0.0056 -0.1826  0.0011  0.0001
                                           -0.0130  0.0179 -0.0100 -0.0075
                ( 48.73%)  -0.6981* C   6 s(  0.00%)p 1.00( 99.94%)d 0.00(  0.06%)
                                            0.0000  0.0005  0.0007 -0.5203  0.0041
                                            0.8325 -0.0069 -0.1887  0.0013  0.0098
                                            0.0068 -0.0166 -0.0122  0.0060
   236. (0.00656) BD*( 1) C   5 - H  18  
                ( 37.21%)   0.6100* C   5 s( 29.16%)p 2.43( 70.81%)d 0.00(  0.03%)
                                           -0.0003  0.5398 -0.0143 -0.5096  0.0063
                                           -0.4305  0.0056 -0.5128  0.0062  0.0095
                                            0.0102  0.0088  0.0018  0.0010
                ( 62.79%)  -0.7924* H  18 s( 99.90%)p 0.00(  0.10%)
                                            0.9995 -0.0027  0.0195  0.0160  0.0194
   237. (0.00837) BD*( 1) C   6 - C   7  
                ( 49.83%)   0.7059* C   6 s( 35.51%)p 1.82( 64.45%)d 0.00(  0.04%)
                                           -0.0000 -0.5958 -0.0062 -0.4722  0.0186
                                           -0.4087  0.0034 -0.5029 -0.0355 -0.0125
                                           -0.0127 -0.0104 -0.0025  0.0011
                ( 50.17%)  -0.7083* C   7 s( 35.12%)p 1.85( 64.83%)d 0.00(  0.05%)
                                           -0.0000 -0.5926 -0.0094  0.5018  0.0309
                                            0.4182  0.0137  0.4689 -0.0252 -0.0114
                                           -0.0132 -0.0123 -0.0018 -0.0038
   238. (0.00657) BD*( 1) C   6 - H  19  
                ( 37.15%)   0.6095* C   6 s( 29.16%)p 2.43( 70.81%)d 0.00(  0.03%)
                                           -0.0003  0.5398 -0.0142 -0.6934  0.0085
                                           -0.3639  0.0048  0.3079 -0.0028  0.0102
                                           -0.0083 -0.0043  0.0071 -0.0052
                ( 62.85%)  -0.7928* H  19 s( 99.90%)p 0.00(  0.10%)
                                            0.9995 -0.0033  0.0262  0.0137 -0.0119
   239. (0.00813) BD*( 1) C   7 - C   8  
                ( 50.78%)   0.7126* C   7 s( 35.43%)p 1.82( 64.52%)d 0.00(  0.05%)
                                            0.0001  0.5952  0.0092  0.6633  0.0162
                                            0.3570  0.0178 -0.2759  0.0335  0.0132
                                           -0.0128 -0.0059  0.0095 -0.0038
                ( 49.22%)  -0.7016* C   8 s( 36.05%)p 1.77( 63.91%)d 0.00(  0.04%)
                                            0.0000  0.6002  0.0137 -0.6573  0.0034
                                           -0.3300  0.0104  0.3106  0.0400  0.0137
                                           -0.0084 -0.0048  0.0091 -0.0073
   240. (0.14765) BD*( 2) C   7 - C   8  
                ( 52.77%)   0.7264* C   7 s(  0.00%)p 1.00( 99.94%)d 0.00(  0.06%)
                                           -0.0000 -0.0028  0.0008 -0.5225  0.0017
                                            0.8317 -0.0027 -0.1861  0.0006  0.0093
                                            0.0080 -0.0173 -0.0103  0.0065
                ( 47.23%)  -0.6873* C   8 s(  0.00%)p 1.00( 99.95%)d 0.00(  0.05%)
                                            0.0001 -0.0028  0.0005 -0.5123  0.0044
                                            0.8374 -0.0026 -0.1891 -0.0001 -0.0083
                                            0.0064 -0.0028  0.0188  0.0020
   241. (0.00671) BD*( 1) C   7 - H  20  
                ( 37.30%)   0.6107* C   7 s( 29.35%)p 2.41( 70.62%)d 0.00(  0.03%)
                                            0.0003 -0.5416  0.0141  0.1829 -0.0015
                                           -0.0697  0.0010 -0.8172  0.0100 -0.0009
                                            0.0060 -0.0026 -0.0013 -0.0153
                ( 62.70%)  -0.7919* H  20 s( 99.90%)p 0.00(  0.10%)
                                           -0.9995  0.0020 -0.0069  0.0027  0.0308
   242. (0.00747) BD*( 1) C   8 - H  21  
                ( 37.15%)   0.6095* C   8 s( 28.99%)p 2.45( 70.98%)d 0.00(  0.03%)
                                            0.0004 -0.5382  0.0153 -0.5149  0.0129
                                           -0.4315  0.0049 -0.5082 -0.0059 -0.0099
                                           -0.0102 -0.0085 -0.0023 -0.0001
                ( 62.85%)  -0.7928* H  21 s( 99.90%)p 0.00(  0.10%)
                                           -0.9995  0.0042  0.0186  0.0169  0.0192
   243. (0.01187) BD*( 1) C   9 - C  10  
                ( 48.83%)   0.6988* C   9 s( 34.01%)p 1.94( 65.95%)d 0.00(  0.04%)
                                            0.0001 -0.5832 -0.0053 -0.0680  0.0090
                                            0.7914  0.0085  0.1679  0.0110  0.0032
                                            0.0014 -0.0066  0.0165  0.0094
                ( 51.17%)  -0.7154* C  10 s( 34.88%)p 1.87( 65.07%)d 0.00(  0.05%)
                                           -0.0001 -0.5906 -0.0036  0.1069  0.0172
                                           -0.7842 -0.0007 -0.1545  0.0109  0.0035
                                            0.0005 -0.0080  0.0178  0.0099
   244. (0.20017) BD*( 2) C   9 - C  10  
                ( 48.34%)   0.6953* C   9 s(  0.01%)p99.99( 99.94%)d 4.27(  0.05%)
                                            0.0000 -0.0001 -0.0110 -0.4541  0.0035
                                           -0.2223 -0.0018  0.8624  0.0063  0.0064
                                            0.0087 -0.0177 -0.0092  0.0014
                ( 51.66%)  -0.7187* C  10 s(  0.00%)p 1.00( 99.94%)d 0.00(  0.06%)
                                           -0.0000 -0.0044 -0.0028 -0.4500 -0.0029
                                           -0.2280 -0.0037  0.8630  0.0066 -0.0113
                                            0.0023  0.0161  0.0014  0.0149
   245. (0.01251) BD*( 1) C   9 - C  14  
                ( 48.31%)   0.6951* C   9 s( 34.80%)p 1.87( 65.16%)d 0.00(  0.04%)
                                            0.0001 -0.5899 -0.0054 -0.5737  0.0039
                                           -0.3978 -0.0181 -0.4048 -0.0037 -0.0108
                                           -0.0119 -0.0077 -0.0059  0.0018
                ( 51.69%)  -0.7189* C  14 s( 34.46%)p 1.90( 65.49%)d 0.00(  0.05%)
                                           -0.0001 -0.5870 -0.0065  0.5916  0.0120
                                            0.3697 -0.0190  0.4095  0.0036 -0.0131
                                           -0.0142 -0.0103 -0.0040  0.0032
   246. (0.00811) BD*( 1) C  10 - C  11  
                ( 49.21%)   0.7015* C  10 s( 36.11%)p 1.77( 63.85%)d 0.00(  0.04%)
                                           -0.0000 -0.6008 -0.0128 -0.6444  0.0091
                                            0.4103  0.0374 -0.2307  0.0135  0.0122
                                           -0.0101  0.0047 -0.0091  0.0070
                ( 50.79%)  -0.7126* C  11 s( 35.45%)p 1.82( 64.50%)d 0.00(  0.05%)
                                           -0.0001 -0.5953 -0.0093  0.6605  0.0212
                                           -0.3823  0.0292  0.2470  0.0194  0.0160
                                           -0.0085  0.0046 -0.0050  0.0093
   247. (0.00745) BD*( 1) C  10 - H  22  
                ( 37.45%)   0.6119* C  10 s( 28.92%)p 2.46( 71.05%)d 0.00(  0.03%)
                                           -0.0003  0.5376 -0.0149 -0.6079  0.0146
                                           -0.4042 -0.0095 -0.4210  0.0033  0.0094
                                            0.0110  0.0064  0.0050 -0.0029
                ( 62.55%)  -0.7909* H  22 s( 99.90%)p 0.00(  0.10%)
                                            0.9995 -0.0030  0.0214  0.0167  0.0154
   248. (0.00818) BD*( 1) C  11 - C  12  
                ( 50.22%)   0.7087* C  11 s( 34.97%)p 1.86( 64.98%)d 0.00(  0.05%)
                                            0.0000  0.5913  0.0096  0.5917  0.0294
                                            0.3640 -0.0297  0.4066  0.0077  0.0131
                                            0.0136  0.0102  0.0033 -0.0034
                ( 49.78%)  -0.7055* C  12 s( 35.40%)p 1.82( 64.55%)d 0.00(  0.04%)
                                            0.0000  0.5950  0.0060 -0.5623  0.0148
                                           -0.4041 -0.0371 -0.4055 -0.0021  0.0117
                                            0.0135  0.0075  0.0074 -0.0018
   249. (0.16926) BD*( 2) C  11 - C  12  
                ( 54.57%)   0.7387* C  11 s(  0.00%)p 1.00( 99.93%)d 0.00(  0.07%)
                                           -0.0000  0.0002 -0.0008 -0.4531  0.0010
                                           -0.2264  0.0004  0.8618 -0.0019 -0.0120
                                            0.0027  0.0166  0.0010  0.0156
                ( 45.43%)  -0.6740* C  12 s(  0.00%)p 1.00( 99.95%)d 0.00(  0.05%)
                                            0.0000  0.0003 -0.0006 -0.4556  0.0044
                                           -0.2284  0.0021  0.8600 -0.0084  0.0030
                                           -0.0131  0.0054  0.0101 -0.0147
   250. (0.00661) BD*( 1) C  11 - H  23  
                ( 37.21%)   0.6100* C  11 s( 29.48%)p 2.39( 70.49%)d 0.00(  0.03%)
                                           -0.0003  0.5428 -0.0142  0.0800 -0.0007
                                           -0.8176  0.0102 -0.1728  0.0021 -0.0030
                                            0.0007  0.0058 -0.0130 -0.0080
                ( 62.79%)  -0.7924* H  23 s( 99.90%)p 0.00(  0.10%)
                                            0.9995 -0.0020 -0.0031  0.0309  0.0067
   251. (0.00804) BD*( 1) C  12 - C  13  
                ( 49.77%)   0.7055* C  12 s( 35.34%)p 1.83( 64.62%)d 0.00(  0.05%)
                                            0.0000  0.5944  0.0069 -0.0592  0.0339
                                            0.7811  0.0087  0.1759  0.0202 -0.0055
                                           -0.0019  0.0061 -0.0173 -0.0091
                ( 50.23%)  -0.7087* C  13 s( 34.97%)p 1.86( 64.98%)d 0.00(  0.05%)
                                            0.0000  0.5913  0.0106  0.1041  0.0374
                                           -0.7838 -0.0115 -0.1513  0.0166 -0.0023
                                           -0.0003  0.0084 -0.0182 -0.0094
   252. (0.00655) BD*( 1) C  12 - H  24  
                ( 36.99%)   0.6082* C  12 s( 29.18%)p 2.43( 70.80%)d 0.00(  0.03%)
                                            0.0003 -0.5400  0.0146 -0.6865  0.0087
                                            0.4153 -0.0049 -0.2532  0.0035  0.0112
                                           -0.0066  0.0044 -0.0063  0.0055
                ( 63.01%)  -0.7938* H  24 s( 99.90%)p 0.00(  0.10%)
                                           -0.9995  0.0040  0.0260 -0.0159  0.0096
   253. (0.00826) BD*( 1) C  13 - C  14  
                ( 50.34%)   0.7095* C  13 s( 35.65%)p 1.80( 64.30%)d 0.00(  0.04%)
                                            0.0000  0.5971  0.0056 -0.6467  0.0090
                                            0.4100  0.0366 -0.2348  0.0139 -0.0126
                                            0.0110 -0.0045  0.0093 -0.0074
                ( 49.66%)  -0.7047* C  14 s( 35.51%)p 1.82( 64.45%)d 0.00(  0.04%)
                                           -0.0000  0.5957  0.0136  0.6594  0.0207
                                           -0.3828  0.0318  0.2476  0.0195 -0.0161
                                            0.0079 -0.0048  0.0046 -0.0089
   254. (0.15496) BD*( 2) C  13 - C  14  
                ( 50.04%)   0.7074* C  13 s(  0.00%)p 1.00( 99.95%)d 0.00(  0.05%)
                                            0.0000  0.0005 -0.0010 -0.4555  0.0027
                                           -0.2262  0.0013  0.8607 -0.0048  0.0065
                                           -0.0117 -0.0012  0.0080 -0.0174
                ( 49.96%)  -0.7068* C  14 s(  0.00%)p 1.00( 99.94%)d 0.00(  0.05%)
                                           -0.0000  0.0003 -0.0026 -0.4547  0.0010
                                           -0.2257 -0.0002  0.8612 -0.0001  0.0081
                                            0.0075 -0.0185 -0.0087 -0.0022
   255. (0.00667) BD*( 1) C  13 - H  25  
                ( 37.10%)   0.6091* C  13 s( 29.28%)p 2.41( 70.69%)d 0.00(  0.03%)
                                            0.0003 -0.5409  0.0138 -0.6018  0.0080
                                           -0.4054  0.0034 -0.4247  0.0055 -0.0090
                                           -0.0110 -0.0067 -0.0042  0.0024
                ( 62.90%)  -0.7931* H  25 s( 99.90%)p 0.00(  0.10%)
                                           -0.9995  0.0027  0.0227  0.0158  0.0158
   256. (0.00765) BD*( 1) C  14 - H  26  
                ( 36.23%)   0.6019* C  14 s( 29.95%)p 2.34( 70.02%)d 0.00(  0.03%)
                                            0.0003 -0.5470  0.0153  0.0842 -0.0090
                                           -0.8152  0.0063 -0.1689 -0.0018  0.0040
                                           -0.0005 -0.0051  0.0126  0.0080
                ( 63.77%)  -0.7986* H  26 s( 99.89%)p 0.00(  0.11%)
                                           -0.9995  0.0040 -0.0041  0.0318  0.0058


 NHO Directionality and "Bond Bending" (deviations from line of nuclear centers)

         [Thresholds for printing:  angular deviation  >  1.0 degree]
                                    hybrid p-character > 25.0%
                                    orbital occupancy  >  0.10e

                                Line of Centers        Hybrid 1              Hybrid 2
                                ---------------  -------------------   ------------------
                NBO               Theta   Phi    Theta   Phi    Dev    Theta   Phi    Dev
 ========================================================================================
     1. BD (   1) O   1 - C   2   106.8  266.0   108.2  265.6   1.4     75.3   87.0   2.3
     2. BD (   1) O   1 - H  15   101.3  153.5    99.7  148.1   5.6      --     --    --
     3. BD (   1) C   2 - C   3    69.5  207.2    69.3  204.4   2.7    111.5   28.2   1.4
     4. BD (   1) C   2 - C   9    72.1  329.5    72.2  332.1   2.5    108.3  148.0   1.5
     5. BD (   1) C   2 - H  16   176.4  247.4   178.3  105.8   5.1      --     --    --
     6. BD (   1) C   3 - C   4   127.0  219.8   129.6  220.7   2.7     56.0   39.0   3.1
     7. BD (   2) C   3 - C   4   127.0  219.8   101.0  121.3  90.1    100.5  121.7  89.9
     8. BD (   1) C   3 - C   8    13.7  160.7    12.6  153.6   2.0    164.3  349.2   2.9
     9. BD (   1) C   4 - C   5    68.6  207.8    73.0  208.8   4.4    115.6   26.9   4.3
    10. BD (   1) C   4 - H  17   166.9  341.0   167.4  336.9   1.1      --     --    --
    11. BD (   1) C   5 - C   6    13.5  159.9    16.6  173.4   4.7    168.5  320.5   4.6
    12. BD (   2) C   5 - C   6    13.5  159.9   100.5  122.0  89.8    100.9  122.0  89.8
    14. BD (   1) C   6 - C   7    52.8   40.3    48.5   41.8   4.5    122.9  219.0   4.4
    16. BD (   1) C   7 - C   8   111.4   27.5   107.3   28.9   4.3     64.3  206.0   4.5
    17. BD (   2) C   7 - C   8   111.4   27.5    79.3  302.1  89.7     79.0  301.3  89.5
    19. BD (   1) C   8 - H  21    53.3   40.0    52.0   40.4   1.3      --     --    --
    20. BD (   1) C   9 - C  10   101.6  276.2   102.6  274.2   2.2     79.8   99.0   3.0
    21. BD (   2) C   9 - C  10   101.6  276.2   149.9   26.4  89.8    149.7   27.1  89.8
    22. BD (   1) C   9 - C  14    59.7   33.4    59.9   36.1   2.4    120.6  210.2   2.8
    23. BD (   1) C  10 - C  11    72.6  328.8    74.4  324.8   4.2    109.1  152.6   4.1
    25. BD (   1) C  11 - C  12    59.6   33.6    59.6   28.3   4.6    120.1  218.9   4.6
    26. BD (   2) C  11 - C  12    59.6   33.6   149.6   26.6  90.1    149.3   26.6  90.1
    28. BD (   1) C  12 - C  13    78.3   96.1    76.1   91.8   4.7     99.5  280.1   4.6
    30. BD (   1) C  13 - C  14   107.5  148.7   105.8  145.0   3.9     70.8  332.7   4.2
    31. BD (   2) C  13 - C  14   107.5  148.7   149.4   26.4  90.0    149.5   26.5  90.1
    33. BD (   1) C  14 - H  26    78.7   96.3    78.1   95.3   1.1      --     --    --
    48. LP (   1) O   1             --     --     63.2   32.5   --       --     --    --
    49. LP (   2) O   1             --     --    153.6   37.2   --       --     --    --
   230. BD*(   2) C   3 - C   4   127.0  219.8   101.0  121.3  90.1    100.5  121.7  89.9
   235. BD*(   2) C   5 - C   6    13.5  159.9   100.5  122.0  89.8    100.9  122.0  89.8
   240. BD*(   2) C   7 - C   8   111.4   27.5    79.3  302.1  89.7     79.0  301.3  89.5
   244. BD*(   2) C   9 - C  10   101.6  276.2   149.9   26.4  89.8    149.7   27.1  89.8
   249. BD*(   2) C  11 - C  12    59.6   33.6   149.6   26.6  90.1    149.3   26.6  90.1
   254. BD*(   2) C  13 - C  14   107.5  148.7   149.4   26.4  90.0    149.5   26.5  90.1


 Second Order Perturbation Theory Analysis of Fock Matrix in NBO Basis

     Threshold for printing:   0.25 kcal/mol
                                                                              E(2)  E(j)-E(i) F(i,j)
         Donor NBO (i)                     Acceptor NBO (j)                 kcal/mol   a.u.    a.u. 
 ===================================================================================================

 within unit  1
   1. BD (   1) O   1 - C   2        /229. BD*(   1) C   3 - C   4            0.56    1.39    0.035
   1. BD (   1) O   1 - C   2        /230. BD*(   2) C   3 - C   4            0.45    0.85    0.027
   1. BD (   1) O   1 - C   2        /243. BD*(   1) C   9 - C  10            1.07    1.37    0.049
   2. BD (   1) O   1 - H  15        / 59. RY*(   1) C   2                    0.28    1.62    0.027
   2. BD (   1) O   1 - H  15        / 62. RY*(   4) C   2                    0.27    2.44    0.033
   2. BD (   1) O   1 - H  15        /227. BD*(   1) C   2 - C   9            1.69    1.08    0.054
   3. BD (   1) C   2 - C   3        / 50. RY*(   1) O   1                    0.30    1.79    0.029
   3. BD (   1) C   2 - C   3        / 77. RY*(   1) C   4                    0.83    1.79    0.049
   3. BD (   1) C   2 - C   3        /113. RY*(   1) C   8                    0.74    1.71    0.045
   3. BD (   1) C   2 - C   3        /123. RY*(   2) C   9                    0.39    1.68    0.032
   3. BD (   1) C   2 - C   3        /227. BD*(   1) C   2 - C   9            0.86    1.02    0.037
   3. BD (   1) C   2 - C   3        /228. BD*(   1) C   2 - H  16            0.27    1.07    0.022
   3. BD (   1) C   2 - C   3        /229. BD*(   1) C   3 - C   4            1.38    1.20    0.051
   3. BD (   1) C   2 - C   3        /231. BD*(   1) C   3 - C   8            1.19    1.18    0.047
   3. BD (   1) C   2 - C   3        /232. BD*(   1) C   4 - C   5            1.22    1.20    0.049
   3. BD (   1) C   2 - C   3        /239. BD*(   1) C   7 - C   8            1.26    1.21    0.050
   3. BD (   1) C   2 - C   3        /244. BD*(   2) C   9 - C  10            0.62    0.64    0.028
   3. BD (   1) C   2 - C   3        /245. BD*(   1) C   9 - C  14            0.91    1.19    0.042
   4. BD (   1) C   2 - C   9        / 51. RY*(   2) O   1                    0.28    2.15    0.031
   4. BD (   1) C   2 - C   9        / 69. RY*(   2) C   3                    0.71    1.51    0.042
   4. BD (   1) C   2 - C   9        /131. RY*(   1) C  10                    0.61    1.81    0.042
   4. BD (   1) C   2 - C   9        /167. RY*(   1) C  14                    0.84    1.77    0.049
   4. BD (   1) C   2 - C   9        /225. BD*(   1) O   1 - H  15            0.86    1.08    0.039
   4. BD (   1) C   2 - C   9        /226. BD*(   1) C   2 - C   3            0.78    1.03    0.036
   4. BD (   1) C   2 - C   9        /228. BD*(   1) C   2 - H  16            0.34    1.07    0.024
   4. BD (   1) C   2 - C   9        /229. BD*(   1) C   3 - C   4            0.68    1.20    0.036
   4. BD (   1) C   2 - C   9        /230. BD*(   2) C   3 - C   4            0.87    0.66    0.033
   4. BD (   1) C   2 - C   9        /243. BD*(   1) C   9 - C  10            1.04    1.18    0.044
   4. BD (   1) C   2 - C   9        /245. BD*(   1) C   9 - C  14            1.28    1.19    0.049
   4. BD (   1) C   2 - C   9        /246. BD*(   1) C  10 - C  11            1.25    1.20    0.049
   4. BD (   1) C   2 - C   9        /253. BD*(   1) C  13 - C  14            1.21    1.20    0.048
   5. BD (   1) C   2 - H  16        / 50. RY*(   1) O   1                    0.33    1.65    0.030
   5. BD (   1) C   2 - H  16        /124. RY*(   3) C   9                    0.30    1.26    0.025
   5. BD (   1) C   2 - H  16        /227. BD*(   1) C   2 - C   9            0.30    0.88    0.021
   5. BD (   1) C   2 - H  16        /231. BD*(   1) C   3 - C   8            2.14    1.05    0.060
   5. BD (   1) C   2 - H  16        /244. BD*(   2) C   9 - C  10            1.53    0.50    0.039
   5. BD (   1) C   2 - H  16        /245. BD*(   1) C   9 - C  14            0.85    1.05    0.038
   6. BD (   1) C   3 - C   4        / 59. RY*(   1) C   2                    0.54    1.62    0.037
   6. BD (   1) C   3 - C   4        / 86. RY*(   1) C   5                    0.58    1.88    0.042
   6. BD (   1) C   3 - C   4        / 87. RY*(   2) C   5                    0.62    1.37    0.037
   6. BD (   1) C   3 - C   4        /113. RY*(   1) C   8                    0.45    1.78    0.036
   6. BD (   1) C   3 - C   4        /224. BD*(   1) O   1 - C   2            0.34    1.00    0.023
   6. BD (   1) C   3 - C   4        /226. BD*(   1) C   2 - C   3            1.24    1.09    0.047
   6. BD (   1) C   3 - C   4        /231. BD*(   1) C   3 - C   8            2.01    1.25    0.063
   6. BD (   1) C   3 - C   4        /232. BD*(   1) C   4 - C   5            1.57    1.27    0.056
   6. BD (   1) C   3 - C   4        /233. BD*(   1) C   4 - H  17            0.70    1.17    0.036
   6. BD (   1) C   3 - C   4        /236. BD*(   1) C   5 - H  18            1.02    1.18    0.044
   6. BD (   1) C   3 - C   4        /242. BD*(   1) C   8 - H  21            1.17    1.17    0.047
   7. BD (   2) C   3 - C   4        / 90. RY*(   5) C   5                    0.77    0.89    0.036
   7. BD (   2) C   3 - C   4        /115. RY*(   3) C   8                    1.08    1.17    0.049
   7. BD (   2) C   3 - C   4        /224. BD*(   1) O   1 - C   2            2.02    0.57    0.046
   7. BD (   2) C   3 - C   4        /227. BD*(   1) C   2 - C   9            1.56    0.66    0.044
   7. BD (   2) C   3 - C   4        /235. BD*(   2) C   5 - C   6            9.40    0.30    0.067
   7. BD (   2) C   3 - C   4        /240. BD*(   2) C   7 - C   8            9.48    0.30    0.068
   8. BD (   1) C   3 - C   8        / 59. RY*(   1) C   2                    0.98    1.62    0.051
   8. BD (   1) C   3 - C   8        / 77. RY*(   1) C   4                    0.35    1.85    0.032
   8. BD (   1) C   3 - C   8        /104. RY*(   1) C   7                    0.61    1.87    0.043
   8. BD (   1) C   3 - C   8        /105. RY*(   2) C   7                    0.65    1.37    0.038
   8. BD (   1) C   3 - C   8        /226. BD*(   1) C   2 - C   3            1.17    1.09    0.045
   8. BD (   1) C   3 - C   8        /228. BD*(   1) C   2 - H  16            0.39    1.13    0.027
   8. BD (   1) C   3 - C   8        /229. BD*(   1) C   3 - C   4            1.99    1.26    0.063
   8. BD (   1) C   3 - C   8        /233. BD*(   1) C   4 - H  17            1.24    1.17    0.048
   8. BD (   1) C   3 - C   8        /239. BD*(   1) C   7 - C   8            1.48    1.27    0.055
   8. BD (   1) C   3 - C   8        /241. BD*(   1) C   7 - H  20            1.10    1.19    0.046
   8. BD (   1) C   3 - C   8        /242. BD*(   1) C   8 - H  21            0.59    1.17    0.033
   9. BD (   1) C   4 - C   5        / 68. RY*(   1) C   3                    0.41    1.79    0.034
   9. BD (   1) C   4 - C   5        / 69. RY*(   2) C   3                    0.26    1.56    0.026
   9. BD (   1) C   4 - C   5        / 70. RY*(   3) C   3                    0.53    1.55    0.036
   9. BD (   1) C   4 - C   5        / 95. RY*(   1) C   6                    0.45    1.88    0.037
   9. BD (   1) C   4 - C   5        / 96. RY*(   2) C   6                    0.59    1.36    0.036
   9. BD (   1) C   4 - C   5        /226. BD*(   1) C   2 - C   3            1.90    1.08    0.057
   9. BD (   1) C   4 - C   5        /229. BD*(   1) C   3 - C   4            1.81    1.25    0.060
   9. BD (   1) C   4 - C   5        /233. BD*(   1) C   4 - H  17            0.72    1.16    0.037
   9. BD (   1) C   4 - C   5        /234. BD*(   1) C   5 - C   6            1.25    1.25    0.050
   9. BD (   1) C   4 - C   5        /236. BD*(   1) C   5 - H  18            0.61    1.17    0.034
   9. BD (   1) C   4 - C   5        /238. BD*(   1) C   6 - H  19            1.19    1.17    0.047
  10. BD (   1) C   4 - H  17        / 68. RY*(   1) C   3                    0.48    1.61    0.035
  10. BD (   1) C   4 - H  17        / 86. RY*(   1) C   5                    0.36    1.69    0.031
  10. BD (   1) C   4 - H  17        /229. BD*(   1) C   3 - C   4            0.54    1.07    0.031
  10. BD (   1) C   4 - H  17        /231. BD*(   1) C   3 - C   8            2.31    1.06    0.062
  10. BD (   1) C   4 - H  17        /232. BD*(   1) C   4 - C   5            0.49    1.08    0.029
  10. BD (   1) C   4 - H  17        /234. BD*(   1) C   5 - C   6            1.77    1.07    0.055
  11. BD (   1) C   5 - C   6        / 77. RY*(   1) C   4                    0.31    1.85    0.030
  11. BD (   1) C   5 - C   6        / 78. RY*(   2) C   4                    0.79    1.43    0.043
  11. BD (   1) C   5 - C   6        /104. RY*(   1) C   7                    0.42    1.87    0.035
  11. BD (   1) C   5 - C   6        /105. RY*(   2) C   7                    0.74    1.37    0.040
  11. BD (   1) C   5 - C   6        /232. BD*(   1) C   4 - C   5            1.30    1.26    0.051
  11. BD (   1) C   5 - C   6        /233. BD*(   1) C   4 - H  17            1.28    1.16    0.049
  11. BD (   1) C   5 - C   6        /236. BD*(   1) C   5 - H  18            0.58    1.18    0.033
  11. BD (   1) C   5 - C   6        /237. BD*(   1) C   6 - C   7            1.18    1.26    0.049
  11. BD (   1) C   5 - C   6        /238. BD*(   1) C   6 - H  19            0.54    1.18    0.032
  11. BD (   1) C   5 - C   6        /241. BD*(   1) C   7 - H  20            1.23    1.18    0.048
  12. BD (   2) C   5 - C   6        / 81. RY*(   5) C   4                    0.45    2.02    0.041
  12. BD (   2) C   5 - C   6        / 99. RY*(   5) C   6                    0.26    1.20    0.024
  12. BD (   2) C   5 - C   6        /108. RY*(   5) C   7                    0.55    1.90    0.044
  12. BD (   2) C   5 - C   6        /230. BD*(   2) C   3 - C   4           10.45    0.29    0.070
  12. BD (   2) C   5 - C   6        /240. BD*(   2) C   7 - C   8           10.72    0.30    0.072
  13. BD (   1) C   5 - H  18        / 77. RY*(   1) C   4                    0.30    1.66    0.028
  13. BD (   1) C   5 - H  18        / 95. RY*(   1) C   6                    0.33    1.70    0.030
  13. BD (   1) C   5 - H  18        /229. BD*(   1) C   3 - C   4            2.07    1.07    0.059
  13. BD (   1) C   5 - H  18        /232. BD*(   1) C   4 - C   5            0.42    1.07    0.027
  13. BD (   1) C   5 - H  18        /234. BD*(   1) C   5 - C   6            0.33    1.07    0.024
  13. BD (   1) C   5 - H  18        /237. BD*(   1) C   6 - C   7            1.88    1.07    0.057
  14. BD (   1) C   6 - C   7        / 86. RY*(   1) C   5                    0.41    1.87    0.035
  14. BD (   1) C   6 - C   7        / 87. RY*(   2) C   5                    0.71    1.36    0.039
  14. BD (   1) C   6 - C   7        /114. RY*(   2) C   8                    0.91    1.47    0.046
  14. BD (   1) C   6 - C   7        /234. BD*(   1) C   5 - C   6            1.18    1.25    0.048
  14. BD (   1) C   6 - C   7        /236. BD*(   1) C   5 - H  18            1.27    1.17    0.049
  14. BD (   1) C   6 - C   7        /238. BD*(   1) C   6 - H  19            0.57    1.17    0.033
  14. BD (   1) C   6 - C   7        /239. BD*(   1) C   7 - C   8            1.38    1.26    0.053
  14. BD (   1) C   6 - C   7        /241. BD*(   1) C   7 - H  20            0.64    1.17    0.035
  14. BD (   1) C   6 - C   7        /242. BD*(   1) C   8 - H  21            1.27    1.16    0.048
  15. BD (   1) C   6 - H  19        / 86. RY*(   1) C   5                    0.35    1.69    0.031
  15. BD (   1) C   6 - H  19        /104. RY*(   1) C   7                    0.35    1.68    0.031
  15. BD (   1) C   6 - H  19        /232. BD*(   1) C   4 - C   5            1.96    1.08    0.058
  15. BD (   1) C   6 - H  19        /234. BD*(   1) C   5 - C   6            0.32    1.07    0.023
  15. BD (   1) C   6 - H  19        /237. BD*(   1) C   6 - C   7            0.36    1.07    0.025
  15. BD (   1) C   6 - H  19        /239. BD*(   1) C   7 - C   8            1.97    1.08    0.058
  16. BD (   1) C   7 - C   8        / 68. RY*(   1) C   3                    0.71    1.80    0.045
  16. BD (   1) C   7 - C   8        / 95. RY*(   1) C   6                    0.43    1.89    0.036
  16. BD (   1) C   7 - C   8        / 96. RY*(   2) C   6                    0.60    1.36    0.036
  16. BD (   1) C   7 - C   8        /226. BD*(   1) C   2 - C   3            1.80    1.08    0.056
  16. BD (   1) C   7 - C   8        /231. BD*(   1) C   3 - C   8            1.70    1.24    0.058
  16. BD (   1) C   7 - C   8        /237. BD*(   1) C   6 - C   7            1.32    1.26    0.052
  16. BD (   1) C   7 - C   8        /238. BD*(   1) C   6 - H  19            1.12    1.17    0.046
  16. BD (   1) C   7 - C   8        /241. BD*(   1) C   7 - H  20            0.67    1.18    0.035
  16. BD (   1) C   7 - C   8        /242. BD*(   1) C   8 - H  21            0.72    1.16    0.037
  17. BD (   2) C   7 - C   8        / 99. RY*(   5) C   6                    0.89    1.20    0.045
  17. BD (   2) C   7 - C   8        /115. RY*(   3) C   8                    0.29    1.15    0.026
  17. BD (   2) C   7 - C   8        /230. BD*(   2) C   3 - C   4           11.17    0.28    0.071
  17. BD (   2) C   7 - C   8        /235. BD*(   2) C   5 - C   6            9.32    0.28    0.065
  18. BD (   1) C   7 - H  20        / 95. RY*(   1) C   6                    0.32    1.70    0.029
  18. BD (   1) C   7 - H  20        /113. RY*(   1) C   8                    0.27    1.58    0.026
  18. BD (   1) C   7 - H  20        /231. BD*(   1) C   3 - C   8            2.06    1.05    0.059
  18. BD (   1) C   7 - H  20        /234. BD*(   1) C   5 - C   6            1.86    1.06    0.056
  18. BD (   1) C   7 - H  20        /237. BD*(   1) C   6 - C   7            0.40    1.06    0.026
  18. BD (   1) C   7 - H  20        /239. BD*(   1) C   7 - C   8            0.47    1.07    0.028
  19. BD (   1) C   8 - H  21        / 68. RY*(   1) C   3                    0.38    1.62    0.032
  19. BD (   1) C   8 - H  21        /104. RY*(   1) C   7                    0.36    1.68    0.031
  19. BD (   1) C   8 - H  21        /229. BD*(   1) C   3 - C   4            2.30    1.07    0.063
  19. BD (   1) C   8 - H  21        /231. BD*(   1) C   3 - C   8            0.45    1.06    0.028
  19. BD (   1) C   8 - H  21        /237. BD*(   1) C   6 - C   7            1.86    1.08    0.057
  19. BD (   1) C   8 - H  21        /239. BD*(   1) C   7 - C   8            0.50    1.09    0.030
  20. BD (   1) C   9 - C  10        / 59. RY*(   1) C   2                    0.78    1.63    0.045
  20. BD (   1) C   9 - C  10        /140. RY*(   1) C  11                    0.59    1.88    0.042
  20. BD (   1) C   9 - C  10        /141. RY*(   2) C  11                    0.66    1.37    0.038
  20. BD (   1) C   9 - C  10        /167. RY*(   1) C  14                    0.44    1.85    0.036
  20. BD (   1) C   9 - C  10        /224. BD*(   1) O   1 - C   2            0.66    1.01    0.033
  20. BD (   1) C   9 - C  10        /227. BD*(   1) C   2 - C   9            1.03    1.10    0.043
  20. BD (   1) C   9 - C  10        /245. BD*(   1) C   9 - C  14            1.83    1.26    0.061
  20. BD (   1) C   9 - C  10        /246. BD*(   1) C  10 - C  11            1.45    1.28    0.054
  20. BD (   1) C   9 - C  10        /247. BD*(   1) C  10 - H  22            0.59    1.17    0.033
  20. BD (   1) C   9 - C  10        /250. BD*(   1) C  11 - H  23            1.06    1.19    0.045
  20. BD (   1) C   9 - C  10        /256. BD*(   1) C  14 - H  26            1.17    1.20    0.047
  21. BD (   2) C   9 - C  10        /144. RY*(   5) C  11                    0.64    1.77    0.046
  21. BD (   2) C   9 - C  10        /169. RY*(   3) C  14                    1.17    0.88    0.044
  21. BD (   2) C   9 - C  10        /226. BD*(   1) C   2 - C   3            0.85    0.67    0.033
  21. BD (   2) C   9 - C  10        /228. BD*(   1) C   2 - H  16            0.89    0.72    0.034
  21. BD (   2) C   9 - C  10        /230. BD*(   2) C   3 - C   4            0.55    0.30    0.016
  21. BD (   2) C   9 - C  10        /249. BD*(   2) C  11 - C  12           10.45    0.30    0.071
  21. BD (   2) C   9 - C  10        /254. BD*(   2) C  13 - C  14            9.75    0.31    0.069
  22. BD (   1) C   9 - C  14        / 59. RY*(   1) C   2                    0.56    1.62    0.038
  22. BD (   1) C   9 - C  14        /131. RY*(   1) C  10                    0.34    1.88    0.032
  22. BD (   1) C   9 - C  14        /158. RY*(   1) C  13                    0.54    1.88    0.041
  22. BD (   1) C   9 - C  14        /159. RY*(   2) C  13                    0.65    1.37    0.038
  22. BD (   1) C   9 - C  14        /224. BD*(   1) O   1 - C   2            0.29    1.00    0.022
  22. BD (   1) C   9 - C  14        /226. BD*(   1) C   2 - C   3            0.37    1.10    0.026
  22. BD (   1) C   9 - C  14        /227. BD*(   1) C   2 - C   9            1.19    1.09    0.046
  22. BD (   1) C   9 - C  14        /243. BD*(   1) C   9 - C  10            1.86    1.25    0.061
  22. BD (   1) C   9 - C  14        /247. BD*(   1) C  10 - H  22            1.26    1.17    0.049
  22. BD (   1) C   9 - C  14        /253. BD*(   1) C  13 - C  14            1.39    1.27    0.053
  22. BD (   1) C   9 - C  14        /255. BD*(   1) C  13 - H  25            1.03    1.19    0.044
  22. BD (   1) C   9 - C  14        /256. BD*(   1) C  14 - H  26            0.69    1.19    0.036
  23. BD (   1) C  10 - C  11        /123. RY*(   2) C   9                    0.96    1.74    0.052
  23. BD (   1) C  10 - C  11        /149. RY*(   1) C  12                    0.43    1.90    0.036
  23. BD (   1) C  10 - C  11        /150. RY*(   2) C  12                    0.58    1.36    0.036
  23. BD (   1) C  10 - C  11        /227. BD*(   1) C   2 - C   9            1.77    1.08    0.056
  23. BD (   1) C  10 - C  11        /243. BD*(   1) C   9 - C  10            1.67    1.24    0.057
  23. BD (   1) C  10 - C  11        /247. BD*(   1) C  10 - H  22            0.73    1.16    0.037
  23. BD (   1) C  10 - C  11        /248. BD*(   1) C  11 - C  12            1.28    1.25    0.051
  23. BD (   1) C  10 - C  11        /250. BD*(   1) C  11 - H  23            0.67    1.18    0.035
  23. BD (   1) C  10 - C  11        /252. BD*(   1) C  12 - H  24            1.12    1.17    0.046
  24. BD (   1) C  10 - H  22        /122. RY*(   1) C   9                    0.48    1.58    0.035
  24. BD (   1) C  10 - H  22        /140. RY*(   1) C  11                    0.38    1.69    0.032
  24. BD (   1) C  10 - H  22        /243. BD*(   1) C   9 - C  10            0.41    1.06    0.026
  24. BD (   1) C  10 - H  22        /245. BD*(   1) C   9 - C  14            2.20    1.07    0.061
  24. BD (   1) C  10 - H  22        /246. BD*(   1) C  10 - C  11            0.51    1.09    0.030
  24. BD (   1) C  10 - H  22        /248. BD*(   1) C  11 - C  12            1.87    1.08    0.057
  25. BD (   1) C  11 - C  12        /131. RY*(   1) C  10                    0.37    1.87    0.033
  25. BD (   1) C  11 - C  12        /132. RY*(   2) C  10                    0.66    1.43    0.039
  25. BD (   1) C  11 - C  12        /158. RY*(   1) C  13                    0.46    1.88    0.037
  25. BD (   1) C  11 - C  12        /159. RY*(   2) C  13                    0.67    1.37    0.038
  25. BD (   1) C  11 - C  12        /246. BD*(   1) C  10 - C  11            1.33    1.27    0.052
  25. BD (   1) C  11 - C  12        /247. BD*(   1) C  10 - H  22            1.24    1.16    0.048
  25. BD (   1) C  11 - C  12        /250. BD*(   1) C  11 - H  23            0.62    1.18    0.034
  25. BD (   1) C  11 - C  12        /251. BD*(   1) C  12 - C  13            1.09    1.26    0.047
  25. BD (   1) C  11 - C  12        /252. BD*(   1) C  12 - H  24            0.51    1.17    0.031
  25. BD (   1) C  11 - C  12        /255. BD*(   1) C  13 - H  25            1.28    1.18    0.049
  26. BD (   2) C  11 - C  12        /135. RY*(   5) C  10                    0.56    1.82    0.044
  26. BD (   2) C  11 - C  12        /161. RY*(   4) C  13                    0.71    1.75    0.049
  26. BD (   2) C  11 - C  12        /244. BD*(   2) C   9 - C  10            9.77    0.27    0.066
  26. BD (   2) C  11 - C  12        /254. BD*(   2) C  13 - C  14           11.37    0.30    0.074
  27. BD (   1) C  11 - H  23        /131. RY*(   1) C  10                    0.29    1.68    0.028
  27. BD (   1) C  11 - H  23        /149. RY*(   1) C  12                    0.32    1.71    0.029
  27. BD (   1) C  11 - H  23        /243. BD*(   1) C   9 - C  10            2.08    1.05    0.059
  27. BD (   1) C  11 - H  23        /246. BD*(   1) C  10 - C  11            0.49    1.07    0.029
  27. BD (   1) C  11 - H  23        /248. BD*(   1) C  11 - C  12            0.37    1.06    0.025
  27. BD (   1) C  11 - H  23        /251. BD*(   1) C  12 - C  13            1.81    1.07    0.055
  28. BD (   1) C  12 - C  13        /140. RY*(   1) C  11                    0.43    1.87    0.036
  28. BD (   1) C  12 - C  13        /141. RY*(   2) C  11                    0.73    1.37    0.040
  28. BD (   1) C  12 - C  13        /168. RY*(   2) C  14                    0.93    1.46    0.047
  28. BD (   1) C  12 - C  13        /248. BD*(   1) C  11 - C  12            1.10    1.26    0.047
  28. BD (   1) C  12 - C  13        /250. BD*(   1) C  11 - H  23            1.27    1.19    0.049
  28. BD (   1) C  12 - C  13        /252. BD*(   1) C  12 - H  24            0.51    1.18    0.031
  28. BD (   1) C  12 - C  13        /253. BD*(   1) C  13 - C  14            1.24    1.27    0.050
  28. BD (   1) C  12 - C  13        /255. BD*(   1) C  13 - H  25            0.56    1.19    0.033
  28. BD (   1) C  12 - C  13        /256. BD*(   1) C  14 - H  26            1.16    1.19    0.047
  29. BD (   1) C  12 - H  24        /140. RY*(   1) C  11                    0.35    1.68    0.031
  29. BD (   1) C  12 - H  24        /158. RY*(   1) C  13                    0.35    1.70    0.031
  29. BD (   1) C  12 - H  24        /246. BD*(   1) C  10 - C  11            1.99    1.09    0.059
  29. BD (   1) C  12 - H  24        /248. BD*(   1) C  11 - C  12            0.31    1.08    0.023
  29. BD (   1) C  12 - H  24        /251. BD*(   1) C  12 - C  13            0.29    1.08    0.022
  29. BD (   1) C  12 - H  24        /253. BD*(   1) C  13 - C  14            1.97    1.09    0.058
  30. BD (   1) C  13 - C  14        /122. RY*(   1) C   9                    1.00    1.75    0.053
  30. BD (   1) C  13 - C  14        /149. RY*(   1) C  12                    0.43    1.89    0.036
  30. BD (   1) C  13 - C  14        /150. RY*(   2) C  12                    0.59    1.35    0.036
  30. BD (   1) C  13 - C  14        /227. BD*(   1) C   2 - C   9            1.89    1.07    0.057
  30. BD (   1) C  13 - C  14        /245. BD*(   1) C   9 - C  14            1.66    1.24    0.057
  30. BD (   1) C  13 - C  14        /251. BD*(   1) C  12 - C  13            1.21    1.25    0.049
  30. BD (   1) C  13 - C  14        /252. BD*(   1) C  12 - H  24            1.18    1.16    0.047
  30. BD (   1) C  13 - C  14        /255. BD*(   1) C  13 - H  25            0.61    1.17    0.034
  30. BD (   1) C  13 - C  14        /256. BD*(   1) C  14 - H  26            0.76    1.18    0.038
  31. BD (   2) C  13 - C  14        /126. RY*(   5) C   9                    0.29    2.07    0.034
  31. BD (   2) C  13 - C  14        /153. RY*(   5) C  12                    0.89    0.89    0.040
  31. BD (   2) C  13 - C  14        /161. RY*(   4) C  13                    0.26    1.74    0.030
  31. BD (   2) C  13 - C  14        /169. RY*(   3) C  14                    0.26    0.86    0.021
  31. BD (   2) C  13 - C  14        /244. BD*(   2) C   9 - C  10           11.82    0.26    0.071
  31. BD (   2) C  13 - C  14        /249. BD*(   2) C  11 - C  12            9.76    0.28    0.066
  32. BD (   1) C  13 - H  25        /149. RY*(   1) C  12                    0.32    1.71    0.030
  32. BD (   1) C  13 - H  25        /167. RY*(   1) C  14                    0.29    1.65    0.028
  32. BD (   1) C  13 - H  25        /245. BD*(   1) C   9 - C  14            2.08    1.06    0.059
  32. BD (   1) C  13 - H  25        /248. BD*(   1) C  11 - C  12            1.88    1.06    0.056
  32. BD (   1) C  13 - H  25        /251. BD*(   1) C  12 - C  13            0.31    1.07    0.023
  32. BD (   1) C  13 - H  25        /253. BD*(   1) C  13 - C  14            0.46    1.08    0.028
  33. BD (   1) C  14 - H  26        /123. RY*(   2) C   9                    0.33    1.55    0.029
  33. BD (   1) C  14 - H  26        /158. RY*(   1) C  13                    0.33    1.68    0.030
  33. BD (   1) C  14 - H  26        /243. BD*(   1) C   9 - C  10            2.34    1.04    0.062
  33. BD (   1) C  14 - H  26        /245. BD*(   1) C   9 - C  14            0.57    1.06    0.031
  33. BD (   1) C  14 - H  26        /251. BD*(   1) C  12 - C  13            1.86    1.06    0.056
  33. BD (   1) C  14 - H  26        /253. BD*(   1) C  13 - C  14            0.54    1.07    0.030
  34. CR (   1) O   1                / 59. RY*(   1) C   2                    0.65   19.87    0.144
  35. CR (   1) C   2                /180. RY*(   1) H  16                    0.30   10.53    0.071
  35. CR (   1) C   2                /224. BD*(   1) O   1 - C   2            0.44   10.44    0.086
  35. CR (   1) C   2                /229. BD*(   1) C   3 - C   4            0.39   10.70    0.082
  35. CR (   1) C   2                /231. BD*(   1) C   3 - C   8            0.39   10.69    0.082
  35. CR (   1) C   2                /243. BD*(   1) C   9 - C  10            0.37   10.68    0.080
  35. CR (   1) C   2                /245. BD*(   1) C   9 - C  14            0.39   10.70    0.082
  36. CR (   1) C   3                / 61. RY*(   3) C   2                    0.28   11.13    0.070
  36. CR (   1) C   3                / 63. RY*(   5) C   2                    0.37   11.15    0.081
  36. CR (   1) C   3                / 78. RY*(   2) C   4                    0.89   10.82    0.124
  36. CR (   1) C   3                /114. RY*(   2) C   8                    0.88   10.87    0.124
  36. CR (   1) C   3                /232. BD*(   1) C   4 - C   5            0.43   10.66    0.086
  36. CR (   1) C   3                /233. BD*(   1) C   4 - H  17            0.31   10.56    0.073
  36. CR (   1) C   3                /239. BD*(   1) C   7 - C   8            0.41   10.66    0.084
  36. CR (   1) C   3                /242. BD*(   1) C   8 - H  21            0.28   10.56    0.069
  37. CR (   1) C   4                / 68. RY*(   1) C   3                    0.46   11.17    0.091
  37. CR (   1) C   4                / 70. RY*(   3) C   3                    0.50   10.93    0.093
  37. CR (   1) C   4                / 87. RY*(   2) C   5                    0.73   10.74    0.112
  37. CR (   1) C   4                / 88. RY*(   3) C   5                    0.26   10.76    0.067
  37. CR (   1) C   4                /184. RY*(   1) H  17                    0.37   10.46    0.079
  37. CR (   1) C   4                /226. BD*(   1) C   2 - C   3            0.57   10.46    0.099
  37. CR (   1) C   4                /231. BD*(   1) C   3 - C   8            0.58   10.62    0.100
  37. CR (   1) C   4                /234. BD*(   1) C   5 - C   6            0.45   10.64    0.088
  37. CR (   1) C   4                /236. BD*(   1) C   5 - H  18            0.29   10.55    0.070
  38. CR (   1) C   5                / 78. RY*(   2) C   4                    0.37   10.81    0.080
  38. CR (   1) C   5                / 80. RY*(   4) C   4                    0.46   10.71    0.089
  38. CR (   1) C   5                / 96. RY*(   2) C   6                    0.75   10.75    0.113
  38. CR (   1) C   5                /188. RY*(   1) H  18                    0.39   10.45    0.080
  38. CR (   1) C   5                /229. BD*(   1) C   3 - C   4            0.54   10.64    0.096
  38. CR (   1) C   5                /233. BD*(   1) C   4 - H  17            0.34   10.55    0.076
  38. CR (   1) C   5                /237. BD*(   1) C   6 - C   7            0.43   10.64    0.086
  38. CR (   1) C   5                /238. BD*(   1) C   6 - H  19            0.29   10.56    0.071
  39. CR (   1) C   6                / 87. RY*(   2) C   5                    0.71   10.75    0.111
  39. CR (   1) C   6                / 88. RY*(   3) C   5                    0.26   10.77    0.066
  39. CR (   1) C   6                /105. RY*(   2) C   7                    0.69   10.75    0.109
  39. CR (   1) C   6                /106. RY*(   3) C   7                    0.29   10.78    0.070
  39. CR (   1) C   6                /192. RY*(   1) H  19                    0.39   10.45    0.081
  39. CR (   1) C   6                /232. BD*(   1) C   4 - C   5            0.45   10.65    0.088
  39. CR (   1) C   6                /236. BD*(   1) C   5 - H  18            0.30   10.56    0.072
  39. CR (   1) C   6                /239. BD*(   1) C   7 - C   8            0.46   10.66    0.089
  39. CR (   1) C   6                /241. BD*(   1) C   7 - H  20            0.30   10.57    0.072
  40. CR (   1) C   7                / 96. RY*(   2) C   6                    0.68   10.74    0.108
  40. CR (   1) C   7                / 97. RY*(   3) C   6                    0.26   10.75    0.067
  40. CR (   1) C   7                /116. RY*(   4) C   8                    0.57   10.72    0.099
  40. CR (   1) C   7                /196. RY*(   1) H  20                    0.39   10.45    0.080
  40. CR (   1) C   7                /231. BD*(   1) C   3 - C   8            0.54   10.62    0.096
  40. CR (   1) C   7                /234. BD*(   1) C   5 - C   6            0.44   10.63    0.087
  40. CR (   1) C   7                /238. BD*(   1) C   6 - H  19            0.29   10.55    0.071
  40. CR (   1) C   7                /242. BD*(   1) C   8 - H  21            0.34   10.54    0.076
  41. CR (   1) C   8                / 69. RY*(   2) C   3                    0.50   10.95    0.093
  41. CR (   1) C   8                / 70. RY*(   3) C   3                    0.40   10.94    0.084
  41. CR (   1) C   8                /105. RY*(   2) C   7                    0.79   10.75    0.117
  41. CR (   1) C   8                /200. RY*(   1) H  21                    0.39   10.46    0.081
  41. CR (   1) C   8                /226. BD*(   1) C   2 - C   3            0.51   10.47    0.094
  41. CR (   1) C   8                /229. BD*(   1) C   3 - C   4            0.56   10.64    0.098
  41. CR (   1) C   8                /237. BD*(   1) C   6 - C   7            0.46   10.64    0.089
  41. CR (   1) C   8                /241. BD*(   1) C   7 - H  20            0.30   10.56    0.071
  42. CR (   1) C   9                / 60. RY*(   2) C   2                    0.36   11.32    0.080
  42. CR (   1) C   9                /132. RY*(   2) C  10                    0.86   10.83    0.122
  42. CR (   1) C   9                /168. RY*(   2) C  14                    0.88   10.86    0.124
  42. CR (   1) C   9                /246. BD*(   1) C  10 - C  11            0.41   10.67    0.083
  42. CR (   1) C   9                /247. BD*(   1) C  10 - H  22            0.29   10.56    0.071
  42. CR (   1) C   9                /253. BD*(   1) C  13 - C  14            0.41   10.67    0.084
  42. CR (   1) C   9                /256. BD*(   1) C  14 - H  26            0.28   10.59    0.069
  43. CR (   1) C  10                /122. RY*(   1) C   9                    0.83   11.15    0.121
  43. CR (   1) C  10                /141. RY*(   2) C  11                    0.79   10.75    0.117
  43. CR (   1) C  10                /204. RY*(   1) H  22                    0.40   10.50    0.082
  43. CR (   1) C  10                /227. BD*(   1) C   2 - C   9            0.51   10.47    0.093
  43. CR (   1) C  10                /245. BD*(   1) C   9 - C  14            0.54   10.64    0.096
  43. CR (   1) C  10                /248. BD*(   1) C  11 - C  12            0.46   10.64    0.089
  43. CR (   1) C  10                /250. BD*(   1) C  11 - H  23            0.29   10.57    0.070
  44. CR (   1) C  11                /132. RY*(   2) C  10                    0.28   10.81    0.070
  44. CR (   1) C  11                /134. RY*(   4) C  10                    0.53   10.71    0.095
  44. CR (   1) C  11                /150. RY*(   2) C  12                    0.66   10.74    0.107
  44. CR (   1) C  11                /151. RY*(   3) C  12                    0.26   10.76    0.067
  44. CR (   1) C  11                /208. RY*(   1) H  23                    0.39   10.45    0.081
  44. CR (   1) C  11                /243. BD*(   1) C   9 - C  10            0.54   10.62    0.096
  44. CR (   1) C  11                /247. BD*(   1) C  10 - H  22            0.34   10.54    0.076
  44. CR (   1) C  11                /251. BD*(   1) C  12 - C  13            0.42   10.64    0.085
  44. CR (   1) C  11                /252. BD*(   1) C  12 - H  24            0.29   10.55    0.070
  45. CR (   1) C  12                /141. RY*(   2) C  11                    0.69   10.76    0.109
  45. CR (   1) C  12                /142. RY*(   3) C  11                    0.29   10.76    0.071
  45. CR (   1) C  12                /159. RY*(   2) C  13                    0.78   10.76    0.116
  45. CR (   1) C  12                /212. RY*(   1) H  24                    0.40   10.45    0.082
  45. CR (   1) C  12                /246. BD*(   1) C  10 - C  11            0.45   10.66    0.088
  45. CR (   1) C  12                /250. BD*(   1) C  11 - H  23            0.30   10.57    0.072
  45. CR (   1) C  12                /253. BD*(   1) C  13 - C  14            0.44   10.66    0.087
  45. CR (   1) C  12                /255. BD*(   1) C  13 - H  25            0.29   10.57    0.071
  46. CR (   1) C  13                /150. RY*(   2) C  12                    0.73   10.74    0.112
  46. CR (   1) C  13                /168. RY*(   2) C  14                    0.32   10.84    0.074
  46. CR (   1) C  13                /170. RY*(   4) C  14                    0.44   10.74    0.087
  46. CR (   1) C  13                /216. RY*(   1) H  25                    0.39   10.45    0.081
  46. CR (   1) C  13                /245. BD*(   1) C   9 - C  14            0.53   10.64    0.095
  46. CR (   1) C  13                /248. BD*(   1) C  11 - C  12            0.42   10.64    0.085
  46. CR (   1) C  13                /252. BD*(   1) C  12 - H  24            0.29   10.56    0.070
  46. CR (   1) C  13                /256. BD*(   1) C  14 - H  26            0.32   10.57    0.074
  47. CR (   1) C  14                /123. RY*(   2) C   9                    0.64   11.11    0.106
  47. CR (   1) C  14                /124. RY*(   3) C   9                    0.40   10.83    0.083
  47. CR (   1) C  14                /159. RY*(   2) C  13                    0.68   10.74    0.108
  47. CR (   1) C  14                /160. RY*(   3) C  13                    0.27   10.77    0.069
  47. CR (   1) C  14                /220. RY*(   1) H  26                    0.44   10.48    0.086
  47. CR (   1) C  14                /227. BD*(   1) C   2 - C   9            0.55   10.46    0.096
  47. CR (   1) C  14                /243. BD*(   1) C   9 - C  10            0.57   10.61    0.099
  47. CR (   1) C  14                /251. BD*(   1) C  12 - C  13            0.46   10.63    0.089
  47. CR (   1) C  14                /255. BD*(   1) C  13 - H  25            0.28   10.55    0.069
  48. LP (   1) O   1                / 59. RY*(   1) C   2                    0.75    1.49    0.042
  48. LP (   1) O   1                / 60. RY*(   2) C   2                    0.26    1.79    0.027
  48. LP (   1) O   1                /178. RY*(   3) H  15                    0.37    2.00    0.035
  48. LP (   1) O   1                /226. BD*(   1) C   2 - C   3            0.98    0.96    0.039
  48. LP (   1) O   1                /227. BD*(   1) C   2 - C   9            0.54    0.96    0.029
  48. LP (   1) O   1                /228. BD*(   1) C   2 - H  16            0.42    1.01    0.026
  48. LP (   1) O   1                /256. BD*(   1) C  14 - H  26            0.29    1.06    0.022
  49. LP (   2) O   1                / 61. RY*(   3) C   2                    0.45    1.33    0.031
  49. LP (   2) O   1                / 62. RY*(   4) C   2                    0.25    2.04    0.029
  49. LP (   2) O   1                / 63. RY*(   5) C   2                    0.28    1.36    0.025
  49. LP (   2) O   1                /176. RY*(   1) H  15                    0.99    1.95    0.056
  49. LP (   2) O   1                /226. BD*(   1) C   2 - C   3            2.63    0.69    0.054
  49. LP (   2) O   1                /228. BD*(   1) C   2 - H  16            3.83    0.73    0.067
  49. LP (   2) O   1                /230. BD*(   2) C   3 - C   4            0.31    0.32    0.014
 230. BD*(   2) C   3 - C   4        / 72. RY*(   5) C   3                    0.27    1.88    0.066
 230. BD*(   2) C   3 - C   4        / 79. RY*(   3) C   4                    1.77    0.75    0.108
 230. BD*(   2) C   3 - C   4        / 90. RY*(   5) C   5                    0.26    0.60    0.037
 230. BD*(   2) C   3 - C   4        /115. RY*(   3) C   8                    0.33    0.87    0.050
 230. BD*(   2) C   3 - C   4        /224. BD*(   1) O   1 - C   2            0.80    0.28    0.043
 230. BD*(   2) C   3 - C   4        /227. BD*(   1) C   2 - C   9            0.63    0.36    0.043
 230. BD*(   2) C   3 - C   4        /240. BD*(   2) C   7 - C   8          120.35    0.01    0.079
 235. BD*(   2) C   5 - C   6        / 90. RY*(   5) C   5                    1.40    0.60    0.091
 235. BD*(   2) C   5 - C   6        / 98. RY*(   4) C   6                    0.53    1.58    0.092
 235. BD*(   2) C   5 - C   6        / 99. RY*(   5) C   6                    0.27    0.92    0.050
 240. BD*(   2) C   7 - C   8        / 99. RY*(   5) C   6                    0.29    0.91    0.053
 240. BD*(   2) C   7 - C   8        /107. RY*(   4) C   7                    1.24    0.88    0.108
 240. BD*(   2) C   7 - C   8        /117. RY*(   5) C   8                    0.52    1.60    0.095
 244. BD*(   2) C   9 - C  10        /133. RY*(   3) C  10                    1.46    0.96    0.106
 244. BD*(   2) C   9 - C  10        /144. RY*(   5) C  11                    0.26    1.48    0.055
 244. BD*(   2) C   9 - C  10        /169. RY*(   3) C  14                    0.39    0.59    0.043
 244. BD*(   2) C   9 - C  10        /226. BD*(   1) C   2 - C   3            0.74    0.39    0.045
 244. BD*(   2) C   9 - C  10        /228. BD*(   1) C   2 - H  16            0.71    0.43    0.047
 244. BD*(   2) C   9 - C  10        /230. BD*(   2) C   3 - C   4            1.00    0.02    0.008
 244. BD*(   2) C   9 - C  10        /249. BD*(   2) C  11 - C  12          128.49    0.01    0.087
 244. BD*(   2) C   9 - C  10        /254. BD*(   2) C  13 - C  14           70.09    0.02    0.083
 249. BD*(   2) C  11 - C  12        /143. RY*(   4) C  11                    1.20    1.04    0.108
 249. BD*(   2) C  11 - C  12        /153. RY*(   5) C  12                    1.07    0.62    0.079
 254. BD*(   2) C  13 - C  14        /153. RY*(   5) C  12                    0.25    0.61    0.040
 254. BD*(   2) C  13 - C  14        /162. RY*(   5) C  13                    1.04    1.02    0.104
 254. BD*(   2) C  13 - C  14        /169. RY*(   3) C  14                    1.11    0.57    0.081


 Natural Bond Orbitals (Summary):

                                                            Principal Delocalizations
           NBO                        Occupancy    Energy   (geminal,vicinal,remote)
 ====================================================================================
 Molecular unit  1  (C13H12O)
     1. BD (   1) O   1 - C   2          0.99507    -0.97863  243(v),229(v),230(v)
     2. BD (   1) O   1 - H  15          0.99371    -0.84749  227(v),59(v),62(v)
     3. BD (   1) C   2 - C   3          0.98338    -0.78367  229(g),239(v),232(v),231(g)
                                                    245(v),227(g),77(v),244(v)
                                                    113(v),123(v),50(v),228(g)
     4. BD (   1) C   2 - C   9          0.98234    -0.78447  245(g),246(v),253(v),243(g)
                                                    230(v),225(v),167(v),226(g)
                                                    69(v),229(v),131(v),228(g)
                                                    51(v)
     5. BD (   1) C   2 - H  16          0.98347    -0.64789  231(v),244(v),245(v),50(v)
                                                    124(v),227(g)
     6. BD (   1) C   3 - C   4          0.98617    -0.84877  231(g),232(g),226(g),242(v)
                                                    236(v),233(g),87(v),86(v)
                                                    59(v),113(v),224(v)
     7. BD (   2) C   3 - C   4          0.84196    -0.41943  240(v),235(v),224(v),227(v)
                                                    115(v),90(v)
     8. BD (   1) C   3 - C   8          0.98573    -0.84799  229(g),239(g),233(v),226(g)
                                                    241(v),59(v),105(v),104(v)
                                                    242(g),228(v),77(v)
     9. BD (   1) C   4 - C   5          0.98866    -0.83601  226(v),229(g),234(g),238(v)
                                                    233(g),236(g),96(v),70(v)
                                                    95(v),68(v),69(v)
    10. BD (   1) C   4 - H  17          0.98954    -0.65740  231(v),234(v),229(g),232(g)
                                                    68(v),86(v)
    11. BD (   1) C   5 - C   6          0.99004    -0.84529  232(g),233(v),241(v),237(g)
                                                    78(v),105(v),236(g),238(g)
                                                    104(v),77(v)
    12. BD (   2) C   5 - C   6          0.83808    -0.41369  240(v),230(v),108(v),81(v)
                                                    99(g)
    13. BD (   1) C   5 - H  18          0.98973    -0.65521  229(v),237(v),232(g),234(g)
                                                    95(v),77(v)
    14. BD (   1) C   6 - C   7          0.98980    -0.83587  239(g),236(v),242(v),234(g)
                                                    114(v),87(v),241(g),238(g)
                                                    86(v)
    15. BD (   1) C   6 - H  19          0.98988    -0.65735  239(v),232(v),237(g),104(v)
                                                    86(v),234(g)
    16. BD (   1) C   7 - C   8          0.98890    -0.83890  226(v),231(g),237(g),238(v)
                                                    242(g),68(v),241(g),96(v)
                                                    95(v)
    17. BD (   2) C   7 - C   8          0.82534    -0.40702  230(v),235(v),99(v),115(g)
    18. BD (   1) C   7 - H  20          0.98961    -0.64775  231(v),234(v),239(g),237(g)
                                                    95(v),113(v)
    19. BD (   1) C   8 - H  21          0.98942    -0.66010  229(v),237(v),239(g),231(g)
                                                    68(v),104(v)
    20. BD (   1) C   9 - C  10          0.98666    -0.86019  245(g),246(g),256(v),250(v)
                                                    227(g),59(v),141(v),224(v)
                                                    140(v),247(g),167(v)
    21. BD (   2) C   9 - C  10          0.84410    -0.43274  249(v),254(v),169(v),228(v)
                                                    226(v),144(v),230(r)
    22. BD (   1) C   9 - C  14          0.98630    -0.85417  243(g),253(g),247(v),227(g)
                                                    255(v),256(g),159(v),59(v)
                                                    158(v),226(v),131(v),224(v)
    23. BD (   1) C  10 - C  11          0.98896    -0.84601  227(v),243(g),248(g),252(v)
                                                    123(v),247(g),250(g),150(v)
                                                    149(v)
    24. BD (   1) C  10 - H  22          0.98939    -0.66981  245(v),248(v),246(g),122(v)
                                                    243(g),140(v)
    25. BD (   1) C  11 - C  12          0.99003    -0.84834  246(g),255(v),247(v),251(g)
                                                    159(v),132(v),250(g),252(g)
                                                    158(v),131(v)
    26. BD (   2) C  11 - C  12          0.82606    -0.41849  254(v),244(v),161(v),135(v)
    27. BD (   1) C  11 - H  23          0.98964    -0.65596  243(v),251(v),246(g),248(g)
                                                    149(v),131(v)
    28. BD (   1) C  12 - C  13          0.99046    -0.85448  250(v),253(g),256(v),248(g)
                                                    168(v),141(v),255(g),252(g)
                                                    140(v)
    29. BD (   1) C  12 - H  24          0.99002    -0.66825  246(v),253(v),140(v),158(v)
                                                    248(g),251(g)
    30. BD (   1) C  13 - C  14          0.98872    -0.83856  227(v),245(g),251(g),252(v)
                                                    122(v),256(g),255(g),150(v)
                                                    149(v)
    31. BD (   2) C  13 - C  14          0.80679    -0.40711  244(v),249(v),153(v),126(v)
                                                    169(g),161(g)
    32. BD (   1) C  13 - H  25          0.98970    -0.65721  245(v),248(v),253(g),149(v)
                                                    251(g),167(v)
    33. BD (   1) C  14 - H  26          0.98856    -0.65186  243(v),251(v),245(g),253(g)
                                                    123(v),158(v)
    34. CR (   1) O   1                  0.99987   -19.09856  59(v)
    35. CR (   1) C   2                  0.99941   -10.29197  224(g),245(v),229(v),231(v)
                                                    243(v),180(v)
    36. CR (   1) C   3                  0.99941   -10.23781  78(v),114(v),232(v),239(v)
                                                    63(v),233(v),242(v),61(v)
    37. CR (   1) C   4                  0.99943   -10.21835  87(v),226(v),231(v),70(v)
                                                    68(v),234(v),184(v),236(v)
                                                    88(v)
    38. CR (   1) C   5                  0.99947   -10.22643  96(v),229(v),80(v),237(v)
                                                    188(v),78(v),233(v),238(v)
    39. CR (   1) C   6                  0.99947   -10.23037  87(v),105(v),239(v),232(v)
                                                    192(v),241(v),236(v),106(v)
                                                    88(v)
    40. CR (   1) C   7                  0.99948   -10.21748  96(v),116(v),231(v),234(v)
                                                    196(v),242(v),238(v),97(v)
    41. CR (   1) C   8                  0.99943   -10.22504  105(v),229(v),226(v),69(v)
                                                    237(v),70(v),200(v),241(v)
    42. CR (   1) C   9                  0.99941   -10.25211  168(v),132(v),253(v),246(v)
                                                    60(v),247(v),256(v)
    43. CR (   1) C  10                  0.99944   -10.23414  122(v),141(v),245(v),227(v)
                                                    248(v),204(v),250(v)
    44. CR (   1) C  11                  0.99948   -10.22658  150(v),243(v),134(v),251(v)
                                                    208(v),247(v),252(v),132(v)
                                                    151(v)
    45. CR (   1) C  12                  0.99947   -10.24317  159(v),141(v),246(v),253(v)
                                                    212(v),250(v),255(v),142(v)
    46. CR (   1) C  13                  0.99948   -10.23114  150(v),245(v),170(v),248(v)
                                                    216(v),256(v),168(v),252(v)
    47. CR (   1) C  14                  0.99944   -10.22059  159(v),123(v),243(v),227(v)
                                                    251(v),220(v),124(v),255(v)
                                                    160(v)
    48. LP (   1) O   1                  0.98656    -0.72255  226(v),59(v),227(v),228(v)
                                                    178(v),256(r),60(v)
    49. LP (   2) O   1                  0.97447    -0.44458  228(v),226(v),176(v),61(v)
                                                    230(r),63(v),62(v)
    50. RY*(   1) O   1                  0.00090     1.00365   
    51. RY*(   2) O   1                  0.00054     1.37050   
    52. RY*(   3) O   1                  0.00011     1.40460   
    53. RY*(   4) O   1                  0.00004     1.25855   
    54. RY*(   5) O   1                  0.00001     2.65168   
    55. RY*(   6) O   1                  0.00000     2.67640   
    56. RY*(   7) O   1                  0.00001     2.66010   
    57. RY*(   8) O   1                  0.00001     2.81518   
    58. RY*(   9) O   1                  0.00001     2.72312   
    59. RY*(   1) C   2                  0.00568     0.76756   
    60. RY*(   2) C   2                  0.00175     1.06882   
    61. RY*(   3) C   2                  0.00158     0.88994   
    62. RY*(   4) C   2                  0.00080     1.59501   
    63. RY*(   5) C   2                  0.00052     0.91308   
    64. RY*(   6) C   2                  0.00032     1.96050   
    65. RY*(   7) C   2                  0.00024     1.47131   
    66. RY*(   8) C   2                  0.00014     1.88202   
    67. RY*(   9) C   2                  0.00001     2.06091   
    68. RY*(   1) C   3                  0.00285     0.95643   
    69. RY*(   2) C   3                  0.00189     0.72110   
    70. RY*(   3) C   3                  0.00155     0.71370   
    71. RY*(   4) C   3                  0.00074     0.62142   
    72. RY*(   5) C   3                  0.00045     1.75607   
    73. RY*(   6) C   3                  0.00016     1.78030   
    74. RY*(   7) C   3                  0.00016     2.15129   
    75. RY*(   8) C   3                  0.00009     2.04987   
    76. RY*(   9) C   3                  0.00001     2.03260   
    77. RY*(   1) C   4                  0.00311     1.00371   
    78. RY*(   2) C   4                  0.00128     0.58433   
    79. RY*(   3) C   4                  0.00060     0.62467   
    80. RY*(   4) C   4                  0.00052     0.48619   
    81. RY*(   5) C   4                  0.00029     1.61005   
    82. RY*(   6) C   4                  0.00006     2.21093   
    83. RY*(   7) C   4                  0.00001     1.78699   
    84. RY*(   8) C   4                  0.00001     2.10642   
    85. RY*(   9) C   4                  0.00001     2.15733   
    86. RY*(   1) C   5                  0.00278     1.02922   
    87. RY*(   2) C   5                  0.00136     0.51918   
    88. RY*(   3) C   5                  0.00045     0.54219   
    89. RY*(   4) C   5                  0.00035     1.76969   
    90. RY*(   5) C   5                  0.00033     0.47402   
    91. RY*(   6) C   5                  0.00007     2.23352   
    92. RY*(   7) C   5                  0.00003     2.08923   
    93. RY*(   8) C   5                  0.00000     1.72865   
    94. RY*(   9) C   5                  0.00000     2.02647   
    95. RY*(   1) C   6                  0.00256     1.04758   
    96. RY*(   2) C   6                  0.00123     0.51903   
    97. RY*(   3) C   6                  0.00050     0.53660   
    98. RY*(   4) C   6                  0.00037     1.45880   
    99. RY*(   5) C   6                  0.00028     0.79096   
   100. RY*(   6) C   6                  0.00007     2.23028   
   101. RY*(   7) C   6                  0.00002     2.05878   
   102. RY*(   8) C   6                  0.00000     1.77308   
   103. RY*(   9) C   6                  0.00000     1.95372   
   104. RY*(   1) C   7                  0.00282     1.02384   
   105. RY*(   2) C   7                  0.00142     0.52242   
   106. RY*(   3) C   7                  0.00043     0.54556   
   107. RY*(   4) C   7                  0.00037     0.76454   
   108. RY*(   5) C   7                  0.00030     1.48273   
   109. RY*(   6) C   7                  0.00007     2.24292   
   110. RY*(   7) C   7                  0.00003     2.11472   
   111. RY*(   8) C   7                  0.00000     1.75517   
   112. RY*(   9) C   7                  0.00000     2.03265   
   113. RY*(   1) C   8                  0.00340     0.93038   
   114. RY*(   2) C   8                  0.00179     0.63603   
   115. RY*(   3) C   8                  0.00061     0.74643   
   116. RY*(   4) C   8                  0.00054     0.50300   
   117. RY*(   5) C   8                  0.00026     1.48496   
   118. RY*(   6) C   8                  0.00007     2.19029   
   119. RY*(   7) C   8                  0.00004     2.22964   
   120. RY*(   8) C   8                  0.00001     1.76469   
   121. RY*(   9) C   8                  0.00001     2.03573   
   122. RY*(   1) C   9                  0.00280     0.91192   
   123. RY*(   2) C   9                  0.00235     0.89414   
   124. RY*(   3) C   9                  0.00159     0.61413   
   125. RY*(   4) C   9                  0.00068     0.75701   
   126. RY*(   5) C   9                  0.00047     1.66774   
   127. RY*(   6) C   9                  0.00015     1.75023   
   128. RY*(   7) C   9                  0.00013     2.07049   
   129. RY*(   8) C   9                  0.00009     2.01614   
   130. RY*(   9) C   9                  0.00002     1.99632   
   131. RY*(   1) C  10                  0.00286     1.02572   
   132. RY*(   2) C  10                  0.00130     0.58227   
   133. RY*(   3) C  10                  0.00068     0.82012   
   134. RY*(   4) C  10                  0.00052     0.47946   
   135. RY*(   5) C  10                  0.00023     1.40019   
   136. RY*(   6) C  10                  0.00007     2.17782   
   137. RY*(   7) C  10                  0.00004     2.22422   
   138. RY*(   8) C  10                  0.00001     1.95321   
   139. RY*(   9) C  10                  0.00001     1.82112   
   140. RY*(   1) C  11                  0.00284     1.01542   
   141. RY*(   2) C  11                  0.00142     0.51329   
   142. RY*(   3) C  11                  0.00043     0.52164   
   143. RY*(   4) C  11                  0.00039     0.90778   
   144. RY*(   5) C  11                  0.00033     1.33625   
   145. RY*(   6) C  11                  0.00007     2.23454   
   146. RY*(   7) C  11                  0.00003     2.11028   
   147. RY*(   8) C  11                  0.00000     1.99343   
   148. RY*(   9) C  11                  0.00000     1.77594   
   149. RY*(   1) C  12                  0.00251     1.05010   
   150. RY*(   2) C  12                  0.00121     0.51302   
   151. RY*(   3) C  12                  0.00052     0.52880   
   152. RY*(   4) C  12                  0.00038     1.74156   
   153. RY*(   5) C  12                  0.00030     0.48739   
   154. RY*(   6) C  12                  0.00008     2.21799   
   155. RY*(   7) C  12                  0.00003     2.03771   
   156. RY*(   8) C  12                  0.00000     1.79522   
   157. RY*(   9) C  12                  0.00000     1.89917   
   158. RY*(   1) C  13                  0.00276     1.02980   
   159. RY*(   2) C  13                  0.00134     0.51809   
   160. RY*(   3) C  13                  0.00046     0.55133   
   161. RY*(   4) C  13                  0.00037     1.33442   
   162. RY*(   5) C  13                  0.00032     0.90070   
   163. RY*(   6) C  13                  0.00007     2.23117   
   164. RY*(   7) C  13                  0.00002     2.08571   
   165. RY*(   8) C  13                  0.00000     1.97316   
   166. RY*(   9) C  13                  0.00000     1.77524   
   167. RY*(   1) C  14                  0.00325     0.98834   
   168. RY*(   2) C  14                  0.00156     0.60700   
   169. RY*(   3) C  14                  0.00073     0.45050   
   170. RY*(   4) C  14                  0.00047     0.51250   
   171. RY*(   5) C  14                  0.00029     1.74715   
   172. RY*(   6) C  14                  0.00006     2.22416   
   173. RY*(   7) C  14                  0.00004     2.23613   
   174. RY*(   8) C  14                  0.00001     2.00790   
   175. RY*(   9) C  14                  0.00001     1.81332   
   176. RY*(   1) H  15                  0.00076     1.50245   
   177. RY*(   2) H  15                  0.00065     0.85198   
   178. RY*(   3) H  15                  0.00041     1.28002   
   179. RY*(   4) H  15                  0.00001     2.17318   
   180. RY*(   1) H  16                  0.00134     0.24199   
   181. RY*(   2) H  16                  0.00011     1.69758   
   182. RY*(   3) H  16                  0.00005     1.81470   
   183. RY*(   4) H  16                  0.00002     2.13038   
   184. RY*(   1) H  17                  0.00079     0.23877   
   185. RY*(   2) H  17                  0.00008     1.51662   
   186. RY*(   3) H  17                  0.00004     1.86154   
   187. RY*(   4) H  17                  0.00003     2.19925   
   188. RY*(   1) H  18                  0.00073     0.21908   
   189. RY*(   2) H  18                  0.00007     1.51201   
   190. RY*(   3) H  18                  0.00003     2.06731   
   191. RY*(   4) H  18                  0.00003     1.97864   
   192. RY*(   1) H  19                  0.00073     0.21559   
   193. RY*(   2) H  19                  0.00007     1.50951   
   194. RY*(   3) H  19                  0.00003     2.16089   
   195. RY*(   4) H  19                  0.00003     1.88419   
   196. RY*(   1) H  20                  0.00071     0.22780   
   197. RY*(   2) H  20                  0.00006     1.51819   
   198. RY*(   3) H  20                  0.00004     1.84976   
   199. RY*(   4) H  20                  0.00003     2.20364   
   200. RY*(   1) H  21                  0.00145     0.23024   
   201. RY*(   2) H  21                  0.00008     1.51607   
   202. RY*(   3) H  21                  0.00004     2.10698   
   203. RY*(   4) H  21                  0.00003     1.99109   
   204. RY*(   1) H  22                  0.00087     0.26518   
   205. RY*(   2) H  22                  0.00008     1.51227   
   206. RY*(   3) H  22                  0.00003     1.92578   
   207. RY*(   4) H  22                  0.00004     2.12603   
   208. RY*(   1) H  23                  0.00070     0.22089   
   209. RY*(   2) H  23                  0.00006     1.51193   
   210. RY*(   3) H  23                  0.00003     2.20478   
   211. RY*(   4) H  23                  0.00004     1.83460   
   212. RY*(   1) H  24                  0.00074     0.20595   
   213. RY*(   2) H  24                  0.00007     1.50108   
   214. RY*(   3) H  24                  0.00003     1.92251   
   215. RY*(   4) H  24                  0.00003     2.11053   
   216. RY*(   1) H  25                  0.00072     0.21878   
   217. RY*(   2) H  25                  0.00006     1.50892   
   218. RY*(   3) H  25                  0.00003     1.92953   
   219. RY*(   4) H  25                  0.00003     2.11747   
   220. RY*(   1) H  26                  0.00105     0.25445   
   221. RY*(   2) H  26                  0.00005     1.84265   
   222. RY*(   3) H  26                  0.00006     1.61696   
   223. RY*(   4) H  26                  0.00003     2.15892   
   224. BD*(   1) O   1 - C   2          0.01080     0.14720   
   225. BD*(   1) O   1 - H  15          0.00277     0.29893   
   226. BD*(   1) C   2 - C   3          0.02167     0.24216   
   227. BD*(   1) C   2 - C   9          0.02070     0.23616   
   228. BD*(   1) C   2 - H  16          0.01739     0.28601   
   229. BD*(   1) C   3 - C   4          0.01260     0.41242   
   230. BD*(   2) C   3 - C   4          0.18027    -0.12853  235(v),240(v),79(g),224(v)
                                                    227(v),244(r),115(v),72(g)
                                                    90(v)
   231. BD*(   1) C   3 - C   8          0.01365     0.39898   
   232. BD*(   1) C   4 - C   5          0.00822     0.41868   
   233. BD*(   1) C   4 - H  17          0.00748     0.31961   
   234. BD*(   1) C   5 - C   6          0.00800     0.41697   
   235. BD*(   2) C   5 - C   6          0.16021    -0.12410  230(v),240(v),90(g),98(g)
                                                    99(g)
   236. BD*(   1) C   5 - H  18          0.00656     0.33319   
   237. BD*(   1) C   6 - C   7          0.00837     0.41680   
   238. BD*(   1) C   6 - H  19          0.00657     0.33341   
   239. BD*(   1) C   7 - C   8          0.00813     0.42694   
   240. BD*(   2) C   7 - C   8          0.14765    -0.11782  235(v),230(v),107(g),117(g)
                                                    99(v)
   241. BD*(   1) C   7 - H  20          0.00671     0.33910   
   242. BD*(   1) C   8 - H  21          0.00747     0.32527   
   243. BD*(   1) C   9 - C  10          0.01187     0.39222   
   244. BD*(   2) C   9 - C  10          0.20017    -0.14448  249(v),254(v),133(g),226(v)
                                                    228(v),230(r),169(v),144(v)
   245. BD*(   1) C   9 - C  14          0.01251     0.40448   
   246. BD*(   1) C  10 - C  11          0.00811     0.41778   
   247. BD*(   1) C  10 - H  22          0.00745     0.31281   
   248. BD*(   1) C  11 - C  12          0.00818     0.40711   
   249. BD*(   2) C  11 - C  12          0.16926    -0.13072  254(v),244(v),143(g),153(g)
   250. BD*(   1) C  11 - H  23          0.00661     0.33173   
   251. BD*(   1) C  12 - C  13          0.00804     0.40914   
   252. BD*(   1) C  12 - H  24          0.00655     0.32400   
   253. BD*(   1) C  13 - C  14          0.00826     0.41895   
   254. BD*(   2) C  13 - C  14          0.15496    -0.12259  249(v),244(v),169(g),162(g)
                                                    153(v)
   255. BD*(   1) C  13 - H  25          0.00667     0.33162   
   256. BD*(   1) C  14 - H  26          0.00765     0.34000   
       -------------------------------
              Total Lewis   47.62998  ( 97.2040%)
        Valence non-Lewis    1.27150  (  2.5949%)
        Rydberg non-Lewis    0.09852  (  0.2011%)
       -------------------------------
            Total unit  1   49.00000  (100.0000%)
           Charge unit  1    0.00000


 ***************************************************
 *******         Beta  spin orbitals         *******
 ***************************************************


 NATURAL POPULATIONS:  Natural atomic orbital occupancies 
                                                          
   NAO  Atom  No  lang   Type(AO)    Occupancy      Energy
 ----------------------------------------------------------
     1    O    1  S      Cor( 1S)     0.99987     -19.09813
     2    O    1  S      Val( 2S)     0.83488      -1.00413
     3    O    1  S      Ryd( 3S)     0.00050       1.31622
     4    O    1  px     Val( 2p)     0.83791      -0.43738
     5    O    1  px     Ryd( 3p)     0.00076       1.15875
     6    O    1  py     Val( 2p)     0.73404      -0.43555
     7    O    1  py     Ryd( 3p)     0.00107       0.99388
     8    O    1  pz     Val( 2p)     0.94908      -0.44434
     9    O    1  pz     Ryd( 3p)     0.00085       0.96589
    10    O    1  dxy    Ryd( 3d)     0.00047       2.89902
    11    O    1  dxz    Ryd( 3d)     0.00041       2.71269
    12    O    1  dyz    Ryd( 3d)     0.00027       2.71670
    13    O    1  dx2y2  Ryd( 3d)     0.00055       3.01139
    14    O    1  dz2    Ryd( 3d)     0.00038       2.79667

    15    C    2  S      Cor( 1S)     0.99941     -10.29218
    16    C    2  S      Val( 2S)     0.45285      -0.33869
    17    C    2  S      Ryd( 3S)     0.00171       0.67690
    18    C    2  px     Val( 2p)     0.51640      -0.24215
    19    C    2  px     Ryd( 3p)     0.00177       0.43949
    20    C    2  py     Val( 2p)     0.38341      -0.22810
    21    C    2  py     Ryd( 3p)     0.00367       0.52664
    22    C    2  pz     Val( 2p)     0.58367      -0.25416
    23    C    2  pz     Ryd( 3p)     0.00321       0.71961
    24    C    2  dxy    Ryd( 3d)     0.00088       2.04291
    25    C    2  dxz    Ryd( 3d)     0.00025       1.96960
    26    C    2  dyz    Ryd( 3d)     0.00092       1.90064
    27    C    2  dx2y2  Ryd( 3d)     0.00094       2.04803
    28    C    2  dz2    Ryd( 3d)     0.00069       2.31187

    29    C    3  S      Cor( 1S)     0.99940     -10.23555
    30    C    3  S      Val( 2S)     0.43800      -0.28476
    31    C    3  S      Ryd( 3S)     0.00126       0.47404
    32    C    3  px     Val( 2p)     0.47436      -0.23353
    33    C    3  px     Ryd( 3p)     0.00270       0.83555
    34    C    3  py     Val( 2p)     0.46552      -0.25357
    35    C    3  py     Ryd( 3p)     0.00160       0.61205
    36    C    3  pz     Val( 2p)     0.54778      -0.22874
    37    C    3  pz     Ryd( 3p)     0.00198       0.80355
    38    C    3  dxy    Ryd( 3d)     0.00025       2.04083
    39    C    3  dxz    Ryd( 3d)     0.00042       2.12268
    40    C    3  dyz    Ryd( 3d)     0.00031       1.93909
    41    C    3  dx2y2  Ryd( 3d)     0.00033       1.83100
    42    C    3  dz2    Ryd( 3d)     0.00040       2.19322

    43    C    4  S      Cor( 1S)     0.99943     -10.21842
    44    C    4  S      Val( 2S)     0.47225      -0.29578
    45    C    4  S      Ryd( 3S)     0.00078       0.45377
    46    C    4  px     Val( 2p)     0.53214      -0.21972
    47    C    4  px     Ryd( 3p)     0.00163       0.54627
    48    C    4  py     Val( 2p)     0.50867      -0.24436
    49    C    4  py     Ryd( 3p)     0.00086       0.45727
    50    C    4  pz     Val( 2p)     0.59848      -0.22173
    51    C    4  pz     Ryd( 3p)     0.00315       0.85351
    52    C    4  dxy    Ryd( 3d)     0.00024       2.07511
    53    C    4  dxz    Ryd( 3d)     0.00033       2.13912
    54    C    4  dyz    Ryd( 3d)     0.00025       1.93553
    55    C    4  dx2y2  Ryd( 3d)     0.00018       1.86806
    56    C    4  dz2    Ryd( 3d)     0.00030       2.25480

    57    C    5  S      Cor( 1S)     0.99947     -10.22531
    58    C    5  S      Val( 2S)     0.47922      -0.30190
    59    C    5  S      Ryd( 3S)     0.00061       0.43200
    60    C    5  px     Val( 2p)     0.53071      -0.21426
    61    C    5  px     Ryd( 3p)     0.00200       0.61245
    62    C    5  py     Val( 2p)     0.46793      -0.23725
    63    C    5  py     Ryd( 3p)     0.00112       0.53616
    64    C    5  pz     Val( 2p)     0.55449      -0.20266
    65    C    5  pz     Ryd( 3p)     0.00250       0.64065
    66    C    5  dxy    Ryd( 3d)     0.00025       2.05134
    67    C    5  dxz    Ryd( 3d)     0.00032       2.19439
    68    C    5  dyz    Ryd( 3d)     0.00025       1.96015
    69    C    5  dx2y2  Ryd( 3d)     0.00025       1.84655
    70    C    5  dz2    Ryd( 3d)     0.00034       2.18382

    71    C    6  S      Cor( 1S)     0.99947     -10.22806
    72    C    6  S      Val( 2S)     0.48088      -0.30337
    73    C    6  S      Ryd( 3S)     0.00064       0.42713
    74    C    6  px     Val( 2p)     0.53327      -0.21866
    75    C    6  px     Ryd( 3p)     0.00225       0.73355
    76    C    6  py     Val( 2p)     0.42788      -0.22987
    77    C    6  py     Ryd( 3p)     0.00098       0.51063
    78    C    6  pz     Val( 2p)     0.53338      -0.19359
    79    C    6  pz     Ryd( 3p)     0.00199       0.54640
    80    C    6  dxy    Ryd( 3d)     0.00026       2.04871
    81    C    6  dxz    Ryd( 3d)     0.00035       2.15360
    82    C    6  dyz    Ryd( 3d)     0.00028       1.96234
    83    C    6  dx2y2  Ryd( 3d)     0.00025       1.84721
    84    C    6  dz2    Ryd( 3d)     0.00036       2.21390

    85    C    7  S      Cor( 1S)     0.99948     -10.21794
    86    C    7  S      Val( 2S)     0.47963      -0.29905
    87    C    7  S      Ryd( 3S)     0.00060       0.43395
    88    C    7  px     Val( 2p)     0.52759      -0.20889
    89    C    7  px     Ryd( 3p)     0.00165       0.49642
    90    C    7  py     Val( 2p)     0.51050      -0.23757
    91    C    7  py     Ryd( 3p)     0.00092       0.44479
    92    C    7  pz     Val( 2p)     0.60070      -0.21386
    93    C    7  pz     Ryd( 3p)     0.00321       0.85824
    94    C    7  dxy    Ryd( 3d)     0.00023       2.07940
    95    C    7  dxz    Ryd( 3d)     0.00033       2.13936
    96    C    7  dyz    Ryd( 3d)     0.00028       1.93059
    97    C    7  dx2y2  Ryd( 3d)     0.00017       1.86959
    98    C    7  dz2    Ryd( 3d)     0.00032       2.23685

    99    C    8  S      Cor( 1S)     0.99943     -10.22330
   100    C    8  S      Val( 2S)     0.47231      -0.29527
   101    C    8  S      Ryd( 3S)     0.00097       0.43811
   102    C    8  px     Val( 2p)     0.53257      -0.22256
   103    C    8  px     Ryd( 3p)     0.00234       0.67597
   104    C    8  py     Val( 2p)     0.46337      -0.24194
   105    C    8  py     Ryd( 3p)     0.00143       0.55973
   106    C    8  pz     Val( 2p)     0.54848      -0.20391
   107    C    8  pz     Ryd( 3p)     0.00236       0.62808
   108    C    8  dxy    Ryd( 3d)     0.00028       2.05615
   109    C    8  dxz    Ryd( 3d)     0.00029       2.21091
   110    C    8  dyz    Ryd( 3d)     0.00025       1.97181
   111    C    8  dx2y2  Ryd( 3d)     0.00026       1.85052
   112    C    8  dz2    Ryd( 3d)     0.00035       2.18644

   113    C    9  S      Cor( 1S)     0.99941     -10.24886
   114    C    9  S      Val( 2S)     0.43922      -0.29060
   115    C    9  S      Ryd( 3S)     0.00127       0.45260
   116    C    9  px     Val( 2p)     0.46971      -0.23356
   117    C    9  px     Ryd( 3p)     0.00254       0.84428
   118    C    9  py     Val( 2p)     0.53982      -0.23225
   119    C    9  py     Ryd( 3p)     0.00253       0.79133
   120    C    9  pz     Val( 2p)     0.40012      -0.24880
   121    C    9  pz     Ryd( 3p)     0.00118       0.57598
   122    C    9  dxy    Ryd( 3d)     0.00041       2.12439
   123    C    9  dxz    Ryd( 3d)     0.00032       2.00500
   124    C    9  dyz    Ryd( 3d)     0.00031       1.93025
   125    C    9  dx2y2  Ryd( 3d)     0.00041       2.15985
   126    C    9  dz2    Ryd( 3d)     0.00036       1.89375

   127    C   10  S      Cor( 1S)     0.99943     -10.23246
   128    C   10  S      Val( 2S)     0.47233      -0.30459
   129    C   10  S      Ryd( 3S)     0.00080       0.42706
   130    C   10  px     Val( 2p)     0.54806      -0.23119
   131    C   10  px     Ryd( 3p)     0.00208       0.73784
   132    C   10  py     Val( 2p)     0.53893      -0.21014
   133    C   10  py     Ryd( 3p)     0.00197       0.60079
   134    C   10  pz     Val( 2p)     0.46126      -0.25332
   135    C   10  pz     Ryd( 3p)     0.00112       0.53415
   136    C   10  dxy    Ryd( 3d)     0.00029       2.23337
   137    C   10  dxz    Ryd( 3d)     0.00028       2.00319
   138    C   10  dyz    Ryd( 3d)     0.00022       1.94629
   139    C   10  dx2y2  Ryd( 3d)     0.00039       2.15833
   140    C   10  dz2    Ryd( 3d)     0.00023       1.90156

   141    C   11  S      Cor( 1S)     0.99948     -10.22705
   142    C   11  S      Val( 2S)     0.48101      -0.30903
   143    C   11  S      Ryd( 3S)     0.00060       0.42439
   144    C   11  px     Val( 2p)     0.52576      -0.21249
   145    C   11  px     Ryd( 3p)     0.00174       0.48015
   146    C   11  py     Val( 2p)     0.60027      -0.22305
   147    C   11  py     Ryd( 3p)     0.00318       0.84906
   148    C   11  pz     Val( 2p)     0.50888      -0.24973
   149    C   11  pz     Ryd( 3p)     0.00087       0.44753
   150    C   11  dxy    Ryd( 3d)     0.00034       2.14912
   151    C   11  dxz    Ryd( 3d)     0.00022       2.02836
   152    C   11  dyz    Ryd( 3d)     0.00028       1.91396
   153    C   11  dx2y2  Ryd( 3d)     0.00032       2.21456
   154    C   11  dz2    Ryd( 3d)     0.00016       1.90844

   155    C   12  S      Cor( 1S)     0.99947     -10.23962
   156    C   12  S      Val( 2S)     0.48157      -0.31202
   157    C   12  S      Ryd( 3S)     0.00065       0.42202
   158    C   12  px     Val( 2p)     0.52893      -0.22042
   159    C   12  px     Ryd( 3p)     0.00228       0.72759
   160    C   12  py     Val( 2p)     0.53539      -0.20340
   161    C   12  py     Ryd( 3p)     0.00204       0.57958
   162    C   12  pz     Val( 2p)     0.36669      -0.23110
   163    C   12  pz     Ryd( 3p)     0.00075       0.46474
   164    C   12  dxy    Ryd( 3d)     0.00037       2.19002
   165    C   12  dxz    Ryd( 3d)     0.00027       1.99605
   166    C   12  dyz    Ryd( 3d)     0.00028       1.94190
   167    C   12  dx2y2  Ryd( 3d)     0.00035       2.15734
   168    C   12  dz2    Ryd( 3d)     0.00028       1.89961

   169    C   13  S      Cor( 1S)     0.99948     -10.23044
   170    C   13  S      Val( 2S)     0.48171      -0.30870
   171    C   13  S      Ryd( 3S)     0.00061       0.43816
   172    C   13  px     Val( 2p)     0.55307      -0.21933
   173    C   13  px     Ryd( 3p)     0.00234       0.67083
   174    C   13  py     Val( 2p)     0.54190      -0.20479
   175    C   13  py     Ryd( 3p)     0.00219       0.58838
   176    C   13  pz     Val( 2p)     0.47431      -0.24674
   177    C   13  pz     Ryd( 3p)     0.00104       0.52839
   178    C   13  dxy    Ryd( 3d)     0.00031       2.21101
   179    C   13  dxz    Ryd( 3d)     0.00026       2.01014
   180    C   13  dyz    Ryd( 3d)     0.00022       1.93486
   181    C   13  dx2y2  Ryd( 3d)     0.00036       2.15548
   182    C   13  dz2    Ryd( 3d)     0.00024       1.89859

   183    C   14  S      Cor( 1S)     0.99943     -10.22024
   184    C   14  S      Val( 2S)     0.47546      -0.29677
   185    C   14  S      Ryd( 3S)     0.00077       0.43618
   186    C   14  px     Val( 2p)     0.52259      -0.21068
   187    C   14  px     Ryd( 3p)     0.00189       0.55171
   188    C   14  py     Val( 2p)     0.60520      -0.22431
   189    C   14  py     Ryd( 3p)     0.00324       0.87216
   190    C   14  pz     Val( 2p)     0.48109      -0.24305
   191    C   14  pz     Ryd( 3p)     0.00100       0.46083
   192    C   14  dxy    Ryd( 3d)     0.00035       2.17838
   193    C   14  dxz    Ryd( 3d)     0.00024       2.02824
   194    C   14  dyz    Ryd( 3d)     0.00027       1.93427
   195    C   14  dx2y2  Ryd( 3d)     0.00030       2.22607
   196    C   14  dz2    Ryd( 3d)     0.00017       1.92280

   197    H   15  S      Val( 1S)     0.25605      -0.02407
   198    H   15  S      Ryd( 2S)     0.00053       0.29663
   199    H   15  px     Ryd( 2p)     0.00096       2.15749
   200    H   15  py     Ryd( 2p)     0.00069       1.79772
   201    H   15  pz     Ryd( 2p)     0.00072       1.58519

   202    H   16  S      Val( 1S)     0.37802      -0.07825
   203    H   16  S      Ryd( 2S)     0.00130       0.23327
   204    H   16  px     Ryd( 2p)     0.00011       1.70561
   205    H   16  py     Ryd( 2p)     0.00004       1.75012
   206    H   16  pz     Ryd( 2p)     0.00040       2.20947

   207    H   17  S      Val( 1S)     0.37621      -0.06239
   208    H   17  S      Ryd( 2S)     0.00080       0.21360
   209    H   17  px     Ryd( 2p)     0.00006       1.78808
   210    H   17  py     Ryd( 2p)     0.00007       1.61706
   211    H   17  pz     Ryd( 2p)     0.00040       2.20658

   212    H   18  S      Val( 1S)     0.37398      -0.05029
   213    H   18  S      Ryd( 2S)     0.00073       0.19748
   214    H   18  px     Ryd( 2p)     0.00019       1.89744
   215    H   18  py     Ryd( 2p)     0.00016       1.71526
   216    H   18  pz     Ryd( 2p)     0.00019       1.97646

   217    H   19  S      Val( 1S)     0.37571      -0.05088
   218    H   19  S      Ryd( 2S)     0.00073       0.19797
   219    H   19  px     Ryd( 2p)     0.00032       2.02220
   220    H   19  py     Ryd( 2p)     0.00012       1.68433
   221    H   19  pz     Ryd( 2p)     0.00009       1.87545

   222    H   20  S      Val( 1S)     0.37181      -0.04370
   223    H   20  S      Ryd( 2S)     0.00071       0.20169
   224    H   20  px     Ryd( 2p)     0.00007       1.77512
   225    H   20  py     Ryd( 2p)     0.00006       1.61861
   226    H   20  pz     Ryd( 2p)     0.00040       2.21328

   227    H   21  S      Val( 1S)     0.37501      -0.05747
   228    H   21  S      Ryd( 2S)     0.00146       0.22158
   229    H   21  px     Ryd( 2p)     0.00019       1.92471
   230    H   21  py     Ryd( 2p)     0.00018       1.72665
   231    H   21  pz     Ryd( 2p)     0.00018       1.98117

   232    H   22  S      Val( 1S)     0.37796      -0.07123
   233    H   22  S      Ryd( 2S)     0.00088       0.24423
   234    H   22  px     Ryd( 2p)     0.00024       1.98934
   235    H   22  py     Ryd( 2p)     0.00015       1.91375
   236    H   22  pz     Ryd( 2p)     0.00015       1.69117

   237    H   23  S      Val( 1S)     0.37114      -0.05072
   238    H   23  S      Ryd( 2S)     0.00070       0.19595
   239    H   23  px     Ryd( 2p)     0.00005       1.77207
   240    H   23  py     Ryd( 2p)     0.00041       2.20193
   241    H   23  pz     Ryd( 2p)     0.00008       1.61156

   242    H   24  S      Val( 1S)     0.37667      -0.06000
   243    H   24  S      Ryd( 2S)     0.00074       0.19160
   244    H   24  px     Ryd( 2p)     0.00032       2.02825
   245    H   24  py     Ryd( 2p)     0.00014       1.90772
   246    H   24  pz     Ryd( 2p)     0.00007       1.62250

   247    H   25  S      Val( 1S)     0.37227      -0.05065
   248    H   25  S      Ryd( 2S)     0.00072       0.19740
   249    H   25  px     Ryd( 2p)     0.00024       1.97483
   250    H   25  py     Ryd( 2p)     0.00013       1.91576
   251    H   25  pz     Ryd( 2p)     0.00015       1.69628

   252    H   26  S      Val( 1S)     0.36322      -0.03689
   253    H   26  S      Ryd( 2S)     0.00106       0.22458
   254    H   26  px     Ryd( 2p)     0.00006       1.80329
   255    H   26  py     Ryd( 2p)     0.00042       2.22716
   256    H   26  pz     Ryd( 2p)     0.00007       1.62816


 Summary of Natural Population Analysis:                  
                                                          
                                       Natural Population 
                Natural  -----------------------------------------------
    Atom  No    Charge         Core      Valence    Rydberg      Total
 -----------------------------------------------------------------------
      O    1   -0.36105      0.99987     3.35591    0.00526     4.36105
      C    2    0.05022      0.99941     1.93633    0.01404     2.94978
      C    3    0.06569      0.99940     1.92566    0.00925     2.93431
      C    4   -0.11871      0.99943     2.11155    0.00773     3.11871
      C    5   -0.03947      0.99947     2.03235    0.00765     3.03947
      C    6    0.01777      0.99947     1.97541    0.00735     2.98223
      C    7   -0.12561      0.99948     2.11843    0.00770     3.12561
      C    8   -0.02468      0.99943     2.01673    0.00852     3.02468
      C    9    0.14241      0.99941     1.84887    0.00931     2.85759
      C   10   -0.02739      0.99943     2.02058    0.00738     3.02739
      C   11   -0.12311      0.99948     2.11592    0.00771     3.12311
      C   12    0.08066      0.99947     1.91258    0.00729     2.91934
      C   13   -0.05803      0.99948     2.05098    0.00758     3.05803
      C   14   -0.09199      0.99943     2.08434    0.00822     3.09199
      H   15    0.24104      0.00000     0.25605    0.00290     0.25896
      H   16    0.12014      0.00000     0.37802    0.00184     0.37986
      H   17    0.12245      0.00000     0.37621    0.00134     0.37755
      H   18    0.12476      0.00000     0.37398    0.00126     0.37524
      H   19    0.12303      0.00000     0.37571    0.00126     0.37697
      H   20    0.12695      0.00000     0.37181    0.00124     0.37305
      H   21    0.12297      0.00000     0.37501    0.00201     0.37703
      H   22    0.12061      0.00000     0.37796    0.00142     0.37939
      H   23    0.12763      0.00000     0.37114    0.00124     0.37237
      H   24    0.12206      0.00000     0.37667    0.00127     0.37794
      H   25    0.12649      0.00000     0.37227    0.00125     0.37351
      H   26    0.13517      0.00000     0.36322    0.00161     0.36483
 =======================================================================
   * Total *    1.00000     13.99266    33.87369    0.13365    48.00000

                                 Natural Population      
 --------------------------------------------------------
   Core                      13.99266 ( 99.9476% of  14)
   Valence                   33.87369 ( 99.6285% of  34)
   Natural Minimal Basis     47.86635 ( 99.7216% of  48)
   Natural Rydberg Basis      0.13365 (  0.2784% of  48)
 --------------------------------------------------------

    Atom  No          Natural Electron Configuration
 ----------------------------------------------------------------------------
      O    1      [core]2S( 0.83)2p( 2.52)
      C    2      [core]2S( 0.45)2p( 1.48)3p( 0.01)
      C    3      [core]2S( 0.44)2p( 1.49)3p( 0.01)
      C    4      [core]2S( 0.47)2p( 1.64)3p( 0.01)
      C    5      [core]2S( 0.48)2p( 1.55)3p( 0.01)
      C    6      [core]2S( 0.48)2p( 1.49)3p( 0.01)
      C    7      [core]2S( 0.48)2p( 1.64)3p( 0.01)
      C    8      [core]2S( 0.47)2p( 1.54)3p( 0.01)
      C    9      [core]2S( 0.44)2p( 1.41)3p( 0.01)
      C   10      [core]2S( 0.47)2p( 1.55)3p( 0.01)
      C   11      [core]2S( 0.48)2p( 1.63)3p( 0.01)
      C   12      [core]2S( 0.48)2p( 1.43)3p( 0.01)
      C   13      [core]2S( 0.48)2p( 1.57)3p( 0.01)
      C   14      [core]2S( 0.48)2p( 1.61)3p( 0.01)
      H   15            1S( 0.26)
      H   16            1S( 0.38)
      H   17            1S( 0.38)
      H   18            1S( 0.37)
      H   19            1S( 0.38)
      H   20            1S( 0.37)
      H   21            1S( 0.38)
      H   22            1S( 0.38)
      H   23            1S( 0.37)
      H   24            1S( 0.38)
      H   25            1S( 0.37)
      H   26            1S( 0.36)


 NATURAL BOND ORBITAL ANALYSIS, beta spin orbitals:

                       Occupancies       Lewis Structure    Low   High
           Occ.    -------------------  -----------------   occ   occ
  Cycle   Thresh.   Lewis   Non-Lewis     CR  BD  3C  LP    (L)   (NL)   Dev
 =============================================================================
   1(1)    0.90    45.02008   2.97992     14  27   0   7     5      0    0.04
   2(2)    0.90    45.02008   2.97992     14  27   0   7     5      0    0.04
   3(1)    0.80    46.31657   1.68343     14  31   0   3     1      0    0.04
   4(2)    0.80    46.31657   1.68343     14  31   0   3     1      0    0.04
   5(1)    0.70    45.95339   2.04661     14  30   0   4     1      0    0.19
   6(2)    0.70    45.95339   2.04661     14  30   0   4     1      0    0.19
   7(1)    0.60    41.84984   6.15016     14  19   0  15     0      0    0.23
   8(2)    0.60    41.84984   6.15016     14  19   0  15     0      0    0.23

    The hybrids on atom  3 are linearly dependent.  An eigenvalue (  0.000076)
    of the hybrid overlap matrix is too small (<0.00010).

    PRJTHR will be raised from  0.200 to 0.250 and the NBO search repeated.


    The hybrids on atom  3 are linearly dependent.  An eigenvalue (  0.000076)
    of the hybrid overlap matrix is too small (<0.00010).

    PRJTHR will be raised from  0.250 to 0.300 and the NBO search repeated.


    The hybrids on atom  3 are linearly dependent.  An eigenvalue (  0.000076)
    of the hybrid overlap matrix is too small (<0.00010).

    PRJTHR will be raised from  0.300 to 0.350 and the NBO search repeated.


    The hybrids on atom  3 are linearly dependent.  An eigenvalue (  0.000076)
    of the hybrid overlap matrix is too small (<0.00010).

    PRJTHR will be raised from  0.350 to 0.400 and the NBO search repeated.


    The hybrids on atom  3 are linearly dependent.  An eigenvalue (  0.000076)
    of the hybrid overlap matrix is too small (<0.00010).

    PRJTHR will be raised from  0.400 to 0.450 and the NBO search repeated.


    The hybrids on atom  3 are linearly dependent.  An eigenvalue (  0.000076)
    of the hybrid overlap matrix is too small (<0.00010).

    PRJTHR will be raised from  0.450 to 0.500 and the NBO search repeated.


    The hybrids on atom  3 are linearly dependent.  An eigenvalue (  0.000076)
    of the hybrid overlap matrix is too small (<0.00010).

    PRJTHR will be raised from  0.500 to 0.550 and the NBO search repeated.


    The hybrids on atom  3 are linearly dependent.  An eigenvalue (  0.000076)
    of the hybrid overlap matrix is too small (<0.00010).

    PRJTHR will be raised from  0.550 to 0.600 and the NBO search repeated.

   9(1)    0.50    36.54890  11.45110     14   9   0  25     0      7    0.37
  10(2)    0.50    36.54516  11.45484     14   9   0  25     0      7    0.35
  11(3)    0.50    36.54890  11.45110     14   9   0  25     0      7    0.37
  12(4)    0.50    36.54516  11.45484     14   9   0  25     0      7    0.35
  13(5)    0.50    36.54890  11.45110     14   9   0  25     0      7    0.37
  14(6)    0.50    36.54516  11.45484     14   9   0  25     0      7    0.35
  15(7)    0.50    36.54890  11.45110     14   9   0  25     0      7    0.37
  16(8)    0.50    36.54516  11.45484     14   9   0  25     0      7    0.35
  17(9)    0.50    36.54890  11.45110     14   9   0  25     0      7    0.37
  18(1)    0.80    46.31657   1.68343     14  31   0   3     1      0    0.04
 -----------------------------------------------------------------------------

 Structure accepted: RESONANCE keyword permits strongly delocalized structure

 --------------------------------------------------------
   Core                     13.99268 ( 99.948% of  14)
   Valence Lewis            32.32389 ( 95.070% of  34)
  ==================       ============================
   Total Lewis              46.31657 ( 96.493% of  48)
  -----------------------------------------------------
   Valence non-Lewis         1.58882 (  3.310% of  48)
   Rydberg non-Lewis         0.09461 (  0.197% of  48)
  ==================       ============================
   Total non-Lewis           1.68343 (  3.507% of  48)
 --------------------------------------------------------


       (Occupancy)   Bond orbital/ Coefficients/ Hybrids
 ---------------------------------------------------------------------------------
     1. (0.99323) BD ( 1) O   1 - C   2  
                ( 66.39%)   0.8148* O   1 s( 31.18%)p 2.20( 68.75%)d 0.00(  0.07%)
                                            0.0000 -0.5584 -0.0004  0.0720 -0.0057
                                            0.7862 -0.0004  0.2532  0.0016 -0.0109
                                           -0.0067 -0.0144  0.0153  0.0106
                ( 33.61%)   0.5797* C   2 s( 20.27%)p 3.92( 79.47%)d 0.01(  0.25%)
                                            0.0001 -0.4488 -0.0357 -0.0467 -0.0095
                                           -0.8574 -0.0353 -0.2365  0.0096 -0.0021
                                           -0.0015 -0.0254  0.0395  0.0179
     2. (0.99369) BD ( 1) O   1 - H  15  
                ( 74.32%)   0.8621* O   1 s( 20.57%)p 3.86( 79.35%)d 0.00(  0.08%)
                                           -0.0002 -0.4532 -0.0164  0.7567  0.0157
                                           -0.4414 -0.0344  0.1572 -0.0037  0.0087
                                           -0.0130  0.0030 -0.0214  0.0102
                ( 25.68%)   0.5067* H  15 s( 99.57%)p 0.00(  0.43%)
                                           -0.9978  0.0028 -0.0541  0.0356 -0.0100
     3. (0.97714) BD ( 1) C   2 - C   3  
                ( 49.00%)   0.7000* C   2 s( 29.21%)p 2.42( 70.74%)d 0.00(  0.05%)
                                            0.0003  0.5404 -0.0044 -0.7114 -0.0071
                                           -0.3282  0.0123  0.3055 -0.0104  0.0131
                                           -0.0107 -0.0086  0.0100 -0.0066
                ( 51.00%)   0.7141* C   3 s( 30.79%)p 2.25( 69.17%)d 0.00(  0.04%)
                                            0.0003  0.5548 -0.0110  0.6414 -0.0320
                                            0.4286 -0.0006 -0.3091 -0.0025  0.0133
                                           -0.0100 -0.0033  0.0102 -0.0047
     4. (0.97869) BD ( 1) C   2 - C   9  
                ( 49.27%)   0.7019* C   2 s( 28.25%)p 2.54( 71.70%)d 0.00(  0.05%)
                                            0.0002  0.5315  0.0045  0.7004  0.0088
                                           -0.3913  0.0133  0.2698 -0.0181 -0.0150
                                            0.0106 -0.0080  0.0089 -0.0071
                ( 50.73%)   0.7123* C   9 s( 31.01%)p 2.22( 68.94%)d 0.00(  0.04%)
                                            0.0003  0.5568 -0.0079 -0.6443  0.0306
                                            0.4209 -0.0008 -0.3102 -0.0004 -0.0134
                                            0.0102 -0.0027  0.0068 -0.0096
     5. (0.97676) BD ( 1) C   2 - H  16  
                ( 62.35%)   0.7896* C   2 s( 22.20%)p 3.50( 77.75%)d 0.00(  0.04%)
                                            0.0003 -0.4709  0.0151  0.0193 -0.0099
                                            0.0026 -0.0268  0.8810 -0.0135  0.0003
                                            0.0009 -0.0053 -0.0019 -0.0203
                ( 37.65%)   0.6136* H  16 s( 99.91%)p 0.00(  0.09%)
                                           -0.9995  0.0070 -0.0001  0.0027 -0.0307
     6. (0.98591) BD ( 1) C   3 - C   4  
                ( 51.06%)   0.7146* C   3 s( 35.19%)p 1.84( 64.77%)d 0.00(  0.04%)
                                           -0.0001  0.5931  0.0098 -0.4677  0.0012
                                           -0.4261 -0.0016 -0.4969 -0.0219  0.0132
                                            0.0113  0.0110  0.0020  0.0015
                ( 48.94%)   0.6996* C   4 s( 35.52%)p 1.81( 64.43%)d 0.00(  0.05%)
                                            0.0001  0.5959  0.0044  0.5115  0.0138
                                            0.4024  0.0079  0.4693 -0.0174  0.0123
                                            0.0135  0.0118  0.0035  0.0029
     7. (0.98511) BD ( 1) C   3 - C   8  
                ( 51.10%)   0.7148* C   3 s( 33.94%)p 1.95( 66.02%)d 0.00(  0.05%)
                                           -0.0001  0.5825  0.0084 -0.1545  0.0054
                                            0.0518  0.0096  0.7957  0.0162  0.0025
                                           -0.0080  0.0026  0.0010  0.0200
                ( 48.90%)   0.6993* C   8 s( 34.96%)p 1.86( 64.99%)d 0.00(  0.05%)
                                            0.0001  0.5912  0.0051  0.2016  0.0164
                                           -0.0592  0.0119 -0.7780  0.0018  0.0016
                                           -0.0083  0.0051  0.0021  0.0212
     8. (0.98835) BD ( 1) C   4 - C   5  
                ( 50.63%)   0.7116* C   4 s( 35.60%)p 1.81( 64.36%)d 0.00(  0.04%)
                                           -0.0000  0.5965  0.0136 -0.6584 -0.0162
                                           -0.3656 -0.0180  0.2732 -0.0342  0.0128
                                           -0.0124 -0.0060  0.0083 -0.0039
                ( 49.37%)   0.7026* C   5 s( 35.46%)p 1.82( 64.49%)d 0.00(  0.05%)
                                            0.0001  0.5955  0.0082  0.6646 -0.0031
                                            0.3262 -0.0097 -0.3084 -0.0393  0.0152
                                           -0.0090 -0.0044  0.0097 -0.0067
     9. (0.82200) BD ( 2) C   4 - C   5  
                ( 55.50%)   0.7450* C   4 s(  0.03%)p99.99( 99.93%)d 1.53(  0.04%)
                                           -0.0001  0.0166  0.0042 -0.5203  0.0063
                                            0.8362 -0.0074 -0.1710  0.0009 -0.0069
                                           -0.0077  0.0160  0.0074 -0.0053
                ( 44.50%)   0.6671* C   5 s(  0.01%)p 1.00( 99.93%)d 0.00(  0.07%)
                                            0.0000  0.0069  0.0021 -0.5062  0.0044
                                            0.8414 -0.0058 -0.1872  0.0009  0.0109
                                           -0.0055  0.0000 -0.0224 -0.0013
    10. (0.98955) BD ( 1) C   4 - H  17  
                ( 62.42%)   0.7900* C   4 s( 28.76%)p 2.48( 71.21%)d 0.00(  0.03%)
                                            0.0004 -0.5361  0.0145 -0.1813  0.0142
                                            0.0657  0.0051  0.8214 -0.0035 -0.0005
                                            0.0068 -0.0023 -0.0016 -0.0154
                ( 37.58%)   0.6130* H  17 s( 99.90%)p 0.00(  0.10%)
                                           -0.9995  0.0026  0.0049 -0.0022 -0.0306
    11. (0.98977) BD ( 1) C   5 - C   6  
                ( 50.19%)   0.7085* C   5 s( 35.30%)p 1.83( 64.65%)d 0.00(  0.05%)
                                            0.0000  0.5941  0.0102 -0.1963 -0.0356
                                            0.0499 -0.0209  0.7770  0.0054  0.0010
                                           -0.0067  0.0048  0.0013  0.0213
                ( 49.81%)   0.7057* C   6 s( 35.28%)p 1.83( 64.66%)d 0.00(  0.05%)
                                            0.0000  0.5939  0.0106  0.1538 -0.0299
                                           -0.0767 -0.0222 -0.7845 -0.0157  0.0018
                                           -0.0101  0.0025  0.0023  0.0206
    12. (0.98963) BD ( 1) C   5 - H  18  
                ( 62.59%)   0.7911* C   5 s( 29.13%)p 2.43( 70.84%)d 0.00(  0.03%)
                                            0.0003 -0.5396  0.0134  0.5119 -0.0062
                                            0.4267 -0.0054  0.5140 -0.0065 -0.0101
                                           -0.0100 -0.0093 -0.0024 -0.0015
                ( 37.41%)   0.6117* H  18 s( 99.90%)p 0.00(  0.10%)
                                           -0.9995  0.0019 -0.0194 -0.0163 -0.0194
    13. (0.98970) BD ( 1) C   6 - C   7  
                ( 49.78%)   0.7056* C   6 s( 35.42%)p 1.82( 64.53%)d 0.00(  0.05%)
                                            0.0000  0.5951  0.0085  0.4727 -0.0183
                                            0.4084 -0.0033  0.5034  0.0356  0.0144
                                            0.0123  0.0111  0.0035  0.0001
                ( 50.22%)   0.7087* C   7 s( 35.21%)p 1.84( 64.75%)d 0.00(  0.05%)
                                            0.0000  0.5933  0.0087 -0.5023 -0.0308
                                           -0.4173 -0.0137 -0.4683  0.0250  0.0112
                                            0.0133  0.0123  0.0017  0.0037
    14. (0.98981) BD ( 1) C   6 - H  19  
                ( 62.42%)   0.7901* C   6 s( 29.19%)p 2.42( 70.78%)d 0.00(  0.03%)
                                            0.0003 -0.5402  0.0123  0.6909 -0.0085
                                            0.3673 -0.0049 -0.3088  0.0032 -0.0119
                                            0.0087  0.0038 -0.0078  0.0041
                ( 37.58%)   0.6130* H  19 s( 99.90%)p 0.00(  0.10%)
                                           -0.9995  0.0015 -0.0265 -0.0136  0.0119
    15. (0.98860) BD ( 1) C   7 - C   8  
                ( 49.51%)   0.7037* C   7 s( 35.45%)p 1.82( 64.50%)d 0.00(  0.05%)
                                            0.0001  0.5954  0.0083  0.6564  0.0162
                                            0.3679  0.0178 -0.2775  0.0333  0.0131
                                           -0.0127 -0.0063  0.0088 -0.0039
                ( 50.49%)   0.7105* C   8 s( 35.97%)p 1.78( 63.99%)d 0.00(  0.05%)
                                            0.0000  0.5995  0.0153 -0.6673  0.0033
                                           -0.3141  0.0103  0.3070  0.0399  0.0148
                                           -0.0087 -0.0041  0.0100 -0.0066
    16. (0.80814) BD ( 2) C   7 - C   8  
                ( 56.82%)   0.7538* C   7 s(  0.02%)p99.99( 99.93%)d 3.11(  0.05%)
                                           -0.0001 -0.0126  0.0007 -0.5302  0.0053
                                            0.8271 -0.0085 -0.1845  0.0026  0.0075
                                            0.0089 -0.0167 -0.0067  0.0062
                ( 43.18%)   0.6571* C   8 s(  0.00%)p 1.00( 99.93%)d 0.00(  0.06%)
                                            0.0001 -0.0067  0.0013 -0.4951  0.0062
                                            0.8456 -0.0035 -0.1976 -0.0002 -0.0110
                                            0.0046  0.0014  0.0222  0.0008
    17. (0.98950) BD ( 1) C   7 - H  20  
                ( 62.81%)   0.7925* C   7 s( 29.23%)p 2.42( 70.74%)d 0.00(  0.03%)
                                           -0.0003  0.5405 -0.0144 -0.1845  0.0014
                                            0.0723 -0.0011  0.8174 -0.0099  0.0004
                                           -0.0058  0.0024  0.0013  0.0150
                ( 37.19%)   0.6098* H  20 s( 99.90%)p 0.00(  0.10%)
                                            0.9995 -0.0024  0.0069 -0.0026 -0.0307
    18. (0.98939) BD ( 1) C   8 - H  21  
                ( 62.53%)   0.7908* C   8 s( 28.98%)p 2.45( 70.99%)d 0.00(  0.03%)
                                           -0.0004  0.5381 -0.0140  0.5174 -0.0131
                                            0.4264 -0.0048  0.5101  0.0056  0.0111
                                            0.0099  0.0091  0.0027  0.0007
                ( 37.47%)   0.6121* H  21 s( 99.90%)p 0.00(  0.10%)
                                            0.9995 -0.0030 -0.0187 -0.0170 -0.0194
    19. (0.98622) BD ( 1) C   9 - C  10  
                ( 50.93%)   0.7137* C   9 s( 34.09%)p 1.93( 65.86%)d 0.00(  0.05%)
                                           -0.0001  0.5838  0.0092  0.0647 -0.0080
                                           -0.7923 -0.0094 -0.1623 -0.0113 -0.0043
                                            0.0026  0.0081 -0.0175 -0.0114
                ( 49.07%)   0.7005* C  10 s( 35.04%)p 1.85( 64.90%)d 0.00(  0.06%)
                                            0.0001  0.5919  0.0049 -0.1070 -0.0167
                                            0.7830  0.0013  0.1550 -0.0105 -0.0041
                                            0.0017  0.0093 -0.0182 -0.0116
    20. (0.98579) BD ( 1) C   9 - C  14  
                ( 51.26%)   0.7160* C   9 s( 34.81%)p 1.87( 65.14%)d 0.00(  0.05%)
                                           -0.0001  0.5900  0.0091  0.5585 -0.0027
                                            0.3920  0.0182  0.4307  0.0041  0.0099
                                            0.0158  0.0083  0.0044 -0.0037
                ( 48.74%)   0.6981* C  14 s( 34.60%)p 1.89( 65.35%)d 0.00(  0.05%)
                                            0.0001  0.5881  0.0064 -0.5983 -0.0125
                                           -0.3723  0.0186 -0.3955 -0.0031  0.0134
                                            0.0145  0.0104  0.0042 -0.0051
    21. (0.98887) BD ( 1) C  10 - C  11  
                ( 50.49%)   0.7105* C  10 s( 35.99%)p 1.78( 63.96%)d 0.00(  0.04%)
                                            0.0000  0.5998  0.0143  0.6486 -0.0090
                                           -0.4093 -0.0373  0.2231 -0.0135 -0.0126
                                            0.0112 -0.0042  0.0089 -0.0080
                ( 49.51%)   0.7037* C  11 s( 35.46%)p 1.82( 64.49%)d 0.00(  0.05%)
                                            0.0001  0.5954  0.0083 -0.6587 -0.0211
                                            0.3822 -0.0292 -0.2515 -0.0194 -0.0160
                                            0.0083 -0.0050  0.0051 -0.0089
    22. (0.83455) BD ( 2) C  10 - C  11  
                ( 44.30%)   0.6656* C  10 s(  0.00%)p 1.00( 99.94%)d 0.00(  0.06%)
                                           -0.0000 -0.0006 -0.0020 -0.4433  0.0041
                                           -0.2314 -0.0001  0.8656 -0.0046 -0.0039
                                            0.0144 -0.0044 -0.0104  0.0169
                ( 55.70%)   0.7463* C  11 s(  0.00%)p 1.00( 99.95%)d 0.00(  0.05%)
                                           -0.0000  0.0032 -0.0007 -0.4566  0.0051
                                           -0.2257  0.0029  0.8602 -0.0099 -0.0076
                                           -0.0083  0.0179  0.0086  0.0012
    23. (0.98934) BD ( 1) C  10 - H  22  
                ( 62.23%)   0.7889* C  10 s( 28.87%)p 2.46( 71.10%)d 0.00(  0.03%)
                                            0.0003 -0.5371  0.0136  0.6083 -0.0147
                                            0.4056  0.0090  0.4197 -0.0033 -0.0091
                                           -0.0122 -0.0069 -0.0047  0.0036
                ( 37.77%)   0.6146* H  22 s( 99.90%)p 0.00(  0.10%)
                                           -0.9995  0.0019 -0.0217 -0.0169 -0.0152
    24. (0.98983) BD ( 1) C  11 - C  12  
                ( 50.34%)   0.7095* C  11 s( 35.11%)p 1.85( 64.84%)d 0.00(  0.05%)
                                            0.0000  0.5925  0.0090  0.5910  0.0293
                                            0.3631 -0.0292  0.4068  0.0078  0.0132
                                            0.0138  0.0104  0.0032 -0.0035
                ( 49.66%)   0.7047* C  12 s( 35.31%)p 1.83( 64.64%)d 0.00(  0.05%)
                                            0.0000  0.5941  0.0097 -0.5639  0.0142
                                           -0.4048 -0.0371 -0.4037 -0.0024  0.0108
                                            0.0164  0.0089  0.0068 -0.0046
    25. (0.98968) BD ( 1) C  11 - H  23  
                ( 62.88%)   0.7930* C  11 s( 29.33%)p 2.41( 70.64%)d 0.00(  0.03%)
                                            0.0003 -0.5414  0.0145 -0.0804  0.0004
                                            0.8183 -0.0101  0.1740 -0.0023  0.0028
                                           -0.0003 -0.0057  0.0128  0.0078
                ( 37.12%)   0.6092* H  23 s( 99.90%)p 0.00(  0.10%)
                                           -0.9995  0.0024  0.0030 -0.0309 -0.0066
    26. (0.99015) BD ( 1) C  12 - C  13  
                ( 49.83%)   0.7059* C  12 s( 35.33%)p 1.83( 64.61%)d 0.00(  0.06%)
                                           -0.0000 -0.5943 -0.0108  0.0575 -0.0334
                                           -0.7823 -0.0095 -0.1710 -0.0202  0.0064
                                           -0.0015 -0.0075  0.0178  0.0121
                ( 50.17%)   0.7083* C  13 s( 35.14%)p 1.84( 64.81%)d 0.00(  0.05%)
                                           -0.0000 -0.5926 -0.0115 -0.1049 -0.0369
                                            0.7822  0.0121  0.1535 -0.0162  0.0024
                                           -0.0009 -0.0093  0.0182  0.0107
    27. (0.98993) BD ( 1) C  12 - H  24  
                ( 62.33%)   0.7895* C  12 s( 29.25%)p 2.42( 70.71%)d 0.00(  0.03%)
                                           -0.0003  0.5407 -0.0117  0.6838 -0.0088
                                           -0.4163  0.0052  0.2572 -0.0036 -0.0119
                                            0.0090 -0.0033  0.0058 -0.0077
                ( 37.67%)   0.6138* H  24 s( 99.89%)p 0.00(  0.11%)
                                            0.9995 -0.0012 -0.0266  0.0161 -0.0096
    28. (0.98826) BD ( 1) C  13 - C  14  
                ( 49.60%)   0.7043* C  13 s( 35.57%)p 1.81( 64.38%)d 0.00(  0.05%)
                                            0.0001  0.5964  0.0058 -0.6521  0.0091
                                            0.4085  0.0365 -0.2238  0.0138 -0.0126
                                            0.0113 -0.0047  0.0093 -0.0079
                ( 50.40%)   0.7099* C  14 s( 35.50%)p 1.82( 64.46%)d 0.00(  0.04%)
                                           -0.0000  0.5956  0.0133  0.6578  0.0205
                                           -0.3830  0.0318  0.2519  0.0194 -0.0162
                                            0.0082 -0.0050  0.0044 -0.0086
    29. (0.83310) BD ( 2) C  13 - C  14  
                ( 48.04%)   0.6931* C  13 s(  0.00%)p 1.00( 99.93%)d 0.00(  0.06%)
                                           -0.0000 -0.0034 -0.0015 -0.4452  0.0053
                                           -0.2319  0.0020  0.8644 -0.0096  0.0056
                                           -0.0140  0.0022  0.0097 -0.0177
                ( 51.96%)   0.7209* C  14 s(  0.02%)p99.99( 99.92%)d 2.86(  0.06%)
                                            0.0000 -0.0141 -0.0024 -0.4480  0.0037
                                           -0.2219  0.0010  0.8656 -0.0051  0.0076
                                            0.0085 -0.0190 -0.0095 -0.0004
    30. (0.98961) BD ( 1) C  13 - H  25  
                ( 62.77%)   0.7923* C  13 s( 29.19%)p 2.42( 70.78%)d 0.00(  0.03%)
                                           -0.0003  0.5401 -0.0132  0.6034 -0.0079
                                            0.4068 -0.0038  0.4220 -0.0053  0.0089
                                            0.0112  0.0073  0.0042 -0.0029
                ( 37.23%)   0.6102* H  25 s( 99.90%)p 0.00(  0.10%)
                                            0.9995 -0.0021 -0.0226 -0.0157 -0.0162
    31. (0.98848) BD ( 1) C  14 - H  26  
                ( 63.71%)   0.7982* C  14 s( 29.80%)p 2.35( 70.17%)d 0.00(  0.03%)
                                           -0.0003  0.5457 -0.0150 -0.0859  0.0087
                                            0.8150 -0.0063  0.1734  0.0016 -0.0040
                                            0.0004  0.0054 -0.0124 -0.0084
                ( 36.29%)   0.6024* H  26 s( 99.89%)p 0.00(  0.11%)
                                            0.9995 -0.0037  0.0039 -0.0319 -0.0055
    32. (0.99987) CR ( 1) O   1           s(100.00%)p 0.00(  0.00%)
                                            1.0000 -0.0001 -0.0000  0.0001  0.0000
                                           -0.0001 -0.0000  0.0000 -0.0000  0.0000
                                           -0.0000  0.0000 -0.0000  0.0000
    33. (0.99941) CR ( 1) C   2           s(100.00%)p 0.00(  0.00%)
                                            1.0000 -0.0001 -0.0000  0.0000  0.0000
                                            0.0003  0.0000 -0.0004  0.0000 -0.0000
                                            0.0000  0.0000 -0.0000  0.0000
    34. (0.99940) CR ( 1) C   3           s(100.00%)p 0.00(  0.00%)
                                            1.0000 -0.0000  0.0000 -0.0002  0.0000
                                           -0.0002  0.0000  0.0002  0.0000 -0.0000
                                            0.0000  0.0000 -0.0000  0.0000
    35. (0.99943) CR ( 1) C   4           s(100.00%)p 0.00(  0.00%)
                                            1.0000  0.0001 -0.0000 -0.0000 -0.0000
                                           -0.0000 -0.0000 -0.0004  0.0000 -0.0000
                                           -0.0000  0.0000  0.0000  0.0000
    36. (0.99947) CR ( 1) C   5           s(100.00%)p 0.00(  0.00%)
                                            1.0000  0.0001 -0.0000 -0.0002  0.0000
                                           -0.0002  0.0000 -0.0002  0.0000  0.0000
                                            0.0000  0.0000  0.0000  0.0000
    37. (0.99947) CR ( 1) C   6           s(100.00%)p 0.00(  0.00%)
                                            1.0000  0.0001 -0.0000 -0.0002  0.0000
                                           -0.0001  0.0000  0.0001 -0.0000  0.0000
                                           -0.0000 -0.0000  0.0000 -0.0000
    38. (0.99948) CR ( 1) C   7           s(100.00%)p 0.00(  0.00%)
                                            1.0000  0.0001 -0.0000 -0.0001  0.0000
                                            0.0001 -0.0000  0.0003 -0.0000 -0.0000
                                           -0.0000 -0.0000 -0.0000  0.0000
    39. (0.99943) CR ( 1) C   8           s(100.00%)p 0.00(  0.00%)
                                            1.0000  0.0001 -0.0000  0.0002 -0.0000
                                            0.0000 -0.0000  0.0003  0.0000  0.0000
                                            0.0000  0.0000 -0.0000 -0.0000
    40. (0.99940) CR ( 1) C   9           s(100.00%)p 0.00(  0.00%)
                                            1.0000 -0.0001  0.0000  0.0003 -0.0000
                                           -0.0001  0.0000  0.0001 -0.0000  0.0000
                                           -0.0000  0.0000 -0.0000  0.0000
    41. (0.99944) CR ( 1) C  10           s(100.00%)p 0.00(  0.00%)
                                            1.0000  0.0001 -0.0000 -0.0002  0.0000
                                           -0.0002 -0.0000 -0.0001  0.0000  0.0000
                                            0.0000  0.0000  0.0000  0.0000
    42. (0.99948) CR ( 1) C  11           s(100.00%)p 0.00(  0.00%)
                                            1.0000  0.0001 -0.0000  0.0000  0.0000
                                           -0.0003  0.0000 -0.0000  0.0000 -0.0000
                                           -0.0000  0.0000 -0.0000 -0.0000
    43. (0.99947) CR ( 1) C  12           s(100.00%)p 0.00(  0.00%)
                                            1.0000  0.0001 -0.0000  0.0002 -0.0000
                                           -0.0001  0.0000  0.0001 -0.0000 -0.0000
                                            0.0000 -0.0000  0.0000 -0.0000
    44. (0.99948) CR ( 1) C  13           s(100.00%)p 0.00(  0.00%)
                                            1.0000  0.0001 -0.0000  0.0002 -0.0000
                                            0.0001 -0.0000  0.0002 -0.0000  0.0000
                                            0.0000  0.0000  0.0000 -0.0000
    45. (0.99944) CR ( 1) C  14           s(100.00%)p 0.00(  0.00%)
                                            1.0000  0.0001 -0.0000  0.0001  0.0000
                                            0.0003 -0.0000  0.0001  0.0000 -0.0000
                                           -0.0000  0.0000 -0.0000 -0.0000
    46. (0.98482) LP ( 1) O   1           s( 46.81%)p 1.14( 53.16%)d 0.00(  0.03%)
                                            0.0000  0.6841 -0.0092  0.4860 -0.0072
                                            0.2938  0.0010  0.4571 -0.0059 -0.0124
                                           -0.0108 -0.0064 -0.0056 -0.0010
    47. (0.97298) LP ( 2) O   1           s(  1.43%)p68.85( 98.52%)d 0.04(  0.05%)
                                            0.0000  0.1194  0.0067  0.4293 -0.0063
                                            0.3150 -0.0059 -0.8375  0.0121 -0.0109
                                            0.0116  0.0070 -0.0039  0.0147
    48. (0.39733) LP ( 1) C   3           s(  0.04%)p99.99( 99.95%)d 0.26(  0.01%)
                                           -0.0000  0.0193 -0.0023  0.5871 -0.0062
                                           -0.7948  0.0044  0.1516  0.0030  0.0043
                                           -0.0018 -0.0034 -0.0081  0.0001
    49. (0.36357) LP*( 1) C   6           s(  0.00%)p 1.00( 99.95%)d 0.00(  0.05%)
                                            0.0000  0.0006  0.0024 -0.5237  0.0044
                                            0.8315 -0.0081 -0.1835  0.0017  0.0105
                                           -0.0009 -0.0062 -0.0194  0.0017
    50. (0.32330) LP*( 1) C   9           s(  0.03%)p99.99( 99.96%)d 0.27(  0.01%)
                                           -0.0000  0.0162 -0.0066 -0.5175 -0.0008
                                           -0.2008  0.0022  0.8315  0.0080  0.0005
                                            0.0055 -0.0046 -0.0025  0.0050
    51. (0.30231) LP*( 1) C  12           s(  0.00%)p 1.00( 99.94%)d 0.00(  0.06%)
                                            0.0000  0.0006  0.0028  0.4580 -0.0024
                                            0.2212 -0.0014 -0.8606  0.0052 -0.0001
                                            0.0145 -0.0099 -0.0116  0.0130
    52. (0.00091) RY*( 1) O   1           s(  5.03%)p17.85( 89.73%)d 1.04(  5.25%)
                                           -0.0000  0.0036  0.2242 -0.0035 -0.2969
                                           -0.0048 -0.3592  0.0111  0.8246  0.0540
                                            0.0018 -0.1801 -0.0344 -0.1261
    53. (0.00053) RY*( 2) O   1           s( 12.25%)p 6.12( 74.97%)d 1.04( 12.78%)
                                           -0.0000  0.0040  0.3500  0.0004  0.8366
                                            0.0027  0.0440  0.0032  0.2187 -0.3383
                                           -0.0402 -0.0741 -0.0242 -0.0751
    54. (0.00009) RY*( 3) O   1           s( 60.03%)p 0.60( 36.20%)d 0.06(  3.77%)
    55. (0.00004) RY*( 4) O   1           s( 19.74%)p 3.17( 62.68%)d 0.89( 17.58%)
    56. (0.00001) RY*( 5) O   1           s(  0.05%)p99.99( 14.86%)d99.99( 85.10%)
    57. (0.00000) RY*( 6) O   1           s(  0.08%)p33.64(  2.60%)d99.99( 97.32%)
    58. (0.00001) RY*( 7) O   1           s(  0.26%)p22.22(  5.69%)d99.99( 94.06%)
    59. (0.00001) RY*( 8) O   1           s(  2.45%)p 4.37( 10.73%)d35.40( 86.82%)
    60. (0.00001) RY*( 9) O   1           s(  0.13%)p21.68(  2.77%)d99.99( 97.10%)
    61. (0.00559) RY*( 1) C   2           s(  0.31%)p99.99( 97.98%)d 5.48(  1.71%)
                                           -0.0000 -0.0211  0.0517 -0.0029  0.4441
                                           -0.0150  0.6101  0.0236  0.6400 -0.0533
                                           -0.0331 -0.0164  0.0564  0.0985
    62. (0.00173) RY*( 2) C   2           s( 51.57%)p 0.34( 17.38%)d 0.60( 31.05%)
                                            0.0000  0.0016  0.7181 -0.0128  0.3146
                                           -0.0133 -0.2718 -0.0252  0.0028 -0.2523
                                           -0.0853 -0.3704 -0.0710 -0.3120
    63. (0.00140) RY*( 3) C   2           s(  1.88%)p31.71( 59.74%)d20.37( 38.38%)
                                            0.0000 -0.0276  0.1345 -0.0164  0.3069
                                           -0.0131  0.3533 -0.0070 -0.6147 -0.3892
                                           -0.0132  0.4225  0.2192  0.0742
    64. (0.00075) RY*( 4) C   2           s(  8.00%)p 4.20( 33.61%)d 7.30( 58.39%)
                                            0.0000 -0.0262  0.2816  0.0063 -0.1279
                                           -0.0170  0.4833 -0.0181 -0.2923  0.6558
                                            0.2051 -0.1762  0.0157 -0.2837
    65. (0.00056) RY*( 5) C   2           s( 19.07%)p 1.98( 37.75%)d 2.26( 43.18%)
                                           -0.0000  0.0074  0.4366  0.0061 -0.5487
                                            0.0058  0.0093 -0.0012  0.2763 -0.0584
                                           -0.1112  0.2921  0.5732  0.0459
    66. (0.00032) RY*( 6) C   2           s( 15.78%)p 0.44(  6.96%)d 4.90( 77.27%)
                                           -0.0000 -0.0088  0.3971 -0.0051 -0.2356
                                           -0.0454  0.0993 -0.0007  0.0460 -0.0410
                                            0.1326  0.2891 -0.7096  0.4079
    67. (0.00023) RY*( 7) C   2           s(  2.48%)p16.32( 40.45%)d23.02( 57.07%)
                                           -0.0000  0.0119  0.1570  0.0056  0.4826
                                           -0.0063 -0.4100  0.0048  0.0583  0.5632
                                           -0.0189  0.4421  0.1331  0.1998
    68. (0.00008) RY*( 8) C   2           s(  0.28%)p 5.33(  1.51%)d99.99( 98.21%)
    69. (0.00001) RY*( 9) C   2           s(  0.71%)p 7.02(  4.95%)d99.99( 94.34%)
    70. (0.00284) RY*( 1) C   3           s( 13.83%)p 5.77( 79.78%)d 0.46(  6.39%)
                                            0.0000 -0.0111  0.3717 -0.0200 -0.7877
                                           -0.0091 -0.3800  0.0077  0.1798  0.0890
                                           -0.1721 -0.1263  0.0604 -0.0823
    71. (0.00181) RY*( 2) C   3           s(  4.88%)p18.71( 91.39%)d 0.76(  3.72%)
                                           -0.0000  0.0106  0.2207  0.0084  0.4199
                                           -0.0012 -0.2804 -0.0205  0.8115  0.0076
                                            0.0836  0.0516  0.0994 -0.1328
    72. (0.00152) RY*( 3) C   3           s(  4.89%)p19.34( 94.53%)d 0.12(  0.58%)
                                           -0.0000  0.0052  0.2210  0.0178  0.3458
                                            0.0061 -0.7636  0.0126 -0.4920 -0.0510
                                           -0.0045  0.0149 -0.0208  0.0506
    73. (0.00072) RY*( 4) C   3           s( 74.02%)p 0.26( 19.59%)d 0.09(  6.38%)
                                           -0.0000 -0.0056  0.8604  0.0188  0.1261
                                            0.0110  0.4042 -0.0092 -0.1270  0.0004
                                            0.1103  0.0154 -0.0945  0.2061
    74. (0.00036) RY*( 5) C   3           s(  0.10%)p 1.40(  0.14%)d99.99( 99.77%)
                                            0.0000 -0.0009  0.0311 -0.0005  0.0159
                                            0.0047  0.0023 -0.0018  0.0327  0.1467
                                           -0.4507  0.5913 -0.6159 -0.2098
    75. (0.00016) RY*( 6) C   3           s(  0.66%)p 6.40(  4.23%)d99.99( 95.11%)
                                           -0.0000 -0.0014  0.0813  0.0041 -0.0793
                                            0.0036  0.0440  0.0247 -0.1829  0.2123
                                            0.5117  0.3517  0.2382 -0.6810
    76. (0.00014) RY*( 7) C   3           s(  0.56%)p 1.68(  0.93%)d99.99( 98.51%)
                                           -0.0000 -0.0007  0.0746  0.0022  0.0040
                                           -0.0088  0.0818 -0.0035 -0.0503 -0.5028
                                           -0.4319  0.4186  0.6082 -0.0253
    77. (0.00009) RY*( 8) C   3           s(  0.92%)p 9.95(  9.12%)d98.17( 89.97%)
    78. (0.00001) RY*( 9) C   3           s(  0.19%)p 2.03(  0.39%)d99.99( 99.42%)
    79. (0.00304) RY*( 1) C   4           s(  0.19%)p99.99( 93.97%)d30.74(  5.84%)
                                            0.0000 -0.0220  0.0376  0.0083  0.3877
                                           -0.0018  0.0213 -0.0280 -0.8877  0.1082
                                            0.0679 -0.0071  0.0053 -0.2050
    80. (0.00127) RY*( 2) C   4           s(  4.23%)p22.07( 93.41%)d 0.56(  2.36%)
                                            0.0000  0.0198  0.2048 -0.0181  0.7491
                                           -0.0156  0.5042 -0.0072  0.3437  0.0339
                                           -0.1328 -0.0662  0.0197 -0.0065
    81. (0.00052) RY*( 3) C   4           s( 93.85%)p 0.05(  4.60%)d 0.02(  1.54%)
                                           -0.0000 -0.0075  0.9688  0.0142 -0.2043
                                            0.0017 -0.0555 -0.0160 -0.0272  0.0865
                                            0.0562  0.0575  0.0236 -0.0303
    82. (0.00045) RY*( 4) C   4           s(  0.35%)p99.99( 92.83%)d19.69(  6.83%)
                                           -0.0000  0.0018  0.0589  0.0067  0.4692
                                           -0.0054 -0.8226 -0.0001  0.1771 -0.0615
                                            0.1349 -0.1107  0.1722  0.0665
    83. (0.00018) RY*( 5) C   4           s(  0.00%)p 1.00(  3.83%)d25.13( 96.17%)
                                            0.0000 -0.0009  0.0009  0.0029 -0.0643
                                           -0.0075  0.1746  0.0007 -0.0599 -0.4404
                                            0.1280  0.0711  0.8638 -0.0138
    84. (0.00006) RY*( 6) C   4           s(  0.50%)p 6.51(  3.25%)d99.99( 96.26%)
    85. (0.00001) RY*( 7) C   4           s(  0.01%)p99.99(  2.88%)d99.99( 97.11%)
    86. (0.00002) RY*( 8) C   4           s(  0.86%)p 1.12(  0.96%)d99.99( 98.19%)
    87. (0.00001) RY*( 9) C   4           s(  0.10%)p41.57(  4.36%)d99.99( 95.54%)
    88. (0.00276) RY*( 1) C   5           s(  0.11%)p99.99( 92.80%)d63.76(  7.09%)
                                           -0.0000  0.0282  0.0179  0.0233  0.5529
                                            0.0176  0.4700  0.0187  0.6326  0.0724
                                            0.2132  0.1352 -0.0117 -0.0422
    89. (0.00136) RY*( 2) C   5           s(  0.02%)p99.99( 98.54%)d80.12(  1.45%)
                                            0.0000  0.0035  0.0130 -0.0202  0.6193
                                           -0.0062  0.2444  0.0301 -0.7353 -0.0425
                                            0.0345  0.0498 -0.0306  0.0897
    90. (0.00044) RY*( 3) C   5           s( 93.89%)p 0.00(  0.21%)d 0.06(  5.90%)
                                            0.0000 -0.0046  0.9690 -0.0105  0.0216
                                           -0.0116  0.0175 -0.0132  0.0297  0.0399
                                           -0.2012 -0.0856  0.0641  0.0742
    91. (0.00028) RY*( 4) C   5           s(  0.00%)p 1.00( 89.13%)d 0.12( 10.87%)
                                           -0.0000  0.0001  0.0032  0.0014 -0.4953
                                           -0.0010  0.7893 -0.0004 -0.1514  0.1260
                                           -0.0396 -0.0347 -0.2995  0.0196
    92. (0.00024) RY*( 5) C   5           s(  0.00%)p 1.00(  3.68%)d26.21( 96.32%)
                                            0.0000 -0.0004  0.0054 -0.0061 -0.1063
                                            0.0101  0.1552 -0.0022 -0.0347 -0.3551
                                           -0.3239  0.7070  0.3960 -0.2749
    93. (0.00007) RY*( 6) C   5           s(  0.05%)p27.27(  1.49%)d99.99( 98.46%)
    94. (0.00003) RY*( 7) C   5           s(  5.96%)p 0.89(  5.30%)d14.89( 88.74%)
    95. (0.00000) RY*( 8) C   5           s(  0.02%)p99.99(  6.68%)d99.99( 93.30%)
    96. (0.00000) RY*( 9) C   5           s(  0.04%)p50.82(  2.28%)d99.99( 97.68%)
    97. (0.00256) RY*( 1) C   6           s(  0.29%)p99.99( 91.71%)d27.73(  8.00%)
                                           -0.0000  0.0269  0.0465  0.0274  0.7911
                                            0.0150  0.4184 -0.0123 -0.3393  0.1039
                                           -0.1497 -0.1235  0.0898 -0.1531
    98. (0.00124) RY*( 2) C   6           s(  0.01%)p99.99( 98.56%)d95.15(  1.43%)
                                           -0.0000 -0.0001  0.0122  0.0076 -0.2104
                                            0.0119 -0.3386  0.0336 -0.9085  0.0453
                                            0.0820  0.0311  0.0058 -0.0670
    99. (0.00049) RY*( 3) C   6           s( 93.09%)p 0.01(  0.50%)d 0.07(  6.41%)
                                            0.0000 -0.0060  0.9648 -0.0154  0.0517
                                           -0.0105 -0.0410  0.0092  0.0164 -0.0078
                                            0.1210  0.1098 -0.0007  0.1931
   100. (0.00028) RY*( 4) C   6           s(  0.00%)p 1.00( 28.21%)d 2.54( 71.79%)
                                            0.0000 -0.0001  0.0013 -0.0024 -0.2760
                                            0.0038  0.4430 -0.0010 -0.0980  0.0623
                                            0.4384 -0.6355  0.2246  0.2598
   101. (0.00022) RY*( 5) C   6           s(  0.50%)p99.99( 64.10%)d71.18( 35.41%)
                                            0.0000 -0.0007  0.0705 -0.0015 -0.4116
                                           -0.0005  0.6691  0.0006 -0.1545  0.1098
                                           -0.2544  0.3176 -0.4065 -0.1058
   102. (0.00007) RY*( 6) C   6           s(  0.00%)p 1.00(  1.49%)d66.28( 98.51%)
   103. (0.00002) RY*( 7) C   6           s(  6.15%)p 1.01(  6.24%)d14.26( 87.62%)
   104. (0.00000) RY*( 8) C   6           s(  0.02%)p99.99(  5.85%)d99.99( 94.13%)
   105. (0.00000) RY*( 9) C   6           s(  0.04%)p78.21(  3.43%)d99.99( 96.53%)
   106. (0.00277) RY*( 1) C   7           s(  0.09%)p99.99( 93.04%)d76.07(  6.87%)
                                           -0.0000  0.0287  0.0089  0.0091  0.1530
                                           -0.0001 -0.1166 -0.0333 -0.9446 -0.1015
                                           -0.0934  0.0074 -0.0196  0.2218
   107. (0.00140) RY*( 2) C   7           s(  0.08%)p99.99( 98.56%)d18.00(  1.37%)
                                            0.0000  0.0032  0.0274 -0.0302  0.8242
                                           -0.0208  0.5473 -0.0069  0.0726 -0.0126
                                            0.0792  0.0625 -0.0295  0.0498
   108. (0.00043) RY*( 3) C   7           s( 93.92%)p 0.00(  0.32%)d 0.06(  5.76%)
                                            0.0000 -0.0030  0.9691 -0.0029 -0.0020
                                            0.0014 -0.0296  0.0202 -0.0440  0.1867
                                            0.0462  0.0236  0.0614 -0.1275
   109. (0.00029) RY*( 4) C   7           s(  0.02%)p99.99( 92.73%)d99.99(  7.26%)
                                            0.0000 -0.0003  0.0128 -0.0021 -0.5115
                                            0.0033  0.7952 -0.0006 -0.1825  0.0915
                                            0.0939 -0.2089 -0.0785  0.0746
   110. (0.00016) RY*( 5) C   7           s(  0.05%)p 9.20(  0.43%)d99.99( 99.53%)
                                            0.0000 -0.0004  0.0215 -0.0039 -0.0314
                                            0.0041  0.0568 -0.0009  0.0045 -0.3918
                                            0.2200 -0.0914  0.8837  0.0642
   111. (0.00007) RY*( 6) C   7           s(  0.01%)p99.99(  1.39%)d99.99( 98.59%)
   112. (0.00003) RY*( 7) C   7           s(  5.88%)p 0.85(  4.98%)d15.17( 89.14%)
   113. (0.00000) RY*( 8) C   7           s(  0.01%)p 1.00(  6.24%)d15.02( 93.75%)
   114. (0.00000) RY*( 9) C   7           s(  0.05%)p45.85(  2.38%)d99.99( 97.56%)
   115. (0.00335) RY*( 1) C   8           s(  2.73%)p33.91( 92.68%)d 1.68(  4.59%)
                                            0.0000 -0.0154  0.1646  0.0193  0.7590
                                            0.0122  0.5606  0.0198  0.1884 -0.0375
                                           -0.1650 -0.1272  0.0289  0.0163
   116. (0.00178) RY*( 2) C   8           s( 10.02%)p 8.70( 87.17%)d 0.28(  2.81%)
                                           -0.0000  0.0228  0.3158 -0.0138  0.1923
                                           -0.0068 -0.0064  0.0149 -0.9134  0.0875
                                            0.0949  0.0187  0.0377 -0.0980
   117. (0.00054) RY*( 3) C   8           s( 81.78%)p 0.17( 14.14%)d 0.05(  4.08%)
                                            0.0000 -0.0107  0.9043  0.0167 -0.2958
                                            0.0127  0.0339  0.0001  0.2288  0.0299
                                           -0.0114 -0.0875 -0.0613  0.1683
   118. (0.00047) RY*( 4) C   8           s(  3.91%)p20.00( 78.30%)d 4.55( 17.79%)
                                            0.0000 -0.0004  0.1978  0.0088  0.4642
                                           -0.0038 -0.7357  0.0036  0.1619 -0.1127
                                           -0.2011  0.3232  0.0849 -0.1142
   119. (0.00025) RY*( 5) C   8           s(  0.37%)p37.98( 13.94%)d99.99( 85.69%)
                                            0.0000 -0.0015  0.0606  0.0079 -0.2107
                                           -0.0127  0.3064  0.0036 -0.0310 -0.4544
                                           -0.1277  0.5348  0.5685 -0.1580
   120. (0.00007) RY*( 6) C   8           s(  0.88%)p 4.18(  3.68%)d99.99( 95.44%)
   121. (0.00004) RY*( 7) C   8           s(  0.23%)p16.51(  3.86%)d99.99( 95.91%)
   122. (0.00001) RY*( 8) C   8           s(  0.03%)p99.99(  4.39%)d99.99( 95.58%)
   123. (0.00001) RY*( 9) C   8           s(  0.13%)p15.42(  1.95%)d99.99( 97.93%)
   124. (0.00279) RY*( 1) C   9           s( 14.64%)p 5.50( 80.45%)d 0.34(  4.92%)
                                            0.0000 -0.0032  0.3825  0.0134  0.4272
                                            0.0009 -0.7846  0.0128  0.0774 -0.1016
                                            0.0807 -0.0932  0.1537  0.0065
   125. (0.00230) RY*( 2) C   9           s(  0.08%)p99.99( 95.17%)d62.28(  4.75%)
                                           -0.0000  0.0108  0.0254 -0.0174 -0.8129
                                            0.0236 -0.4874 -0.0018 -0.2292  0.1876
                                           -0.0314  0.1015  0.0269  0.0179
   126. (0.00136) RY*( 3) C   9           s( 24.74%)p 2.79( 69.09%)d 0.25(  6.17%)
                                           -0.0000  0.0024  0.4974 -0.0129 -0.2826
                                           -0.0001  0.1520 -0.0096  0.7666 -0.0004
                                           -0.1567  0.0402  0.0532 -0.1808
   127. (0.00065) RY*( 4) C   9           s( 58.40%)p 0.51( 29.57%)d 0.21( 12.03%)
                                           -0.0000 -0.0079  0.7642 -0.0170  0.0156
                                            0.0067  0.2850 -0.0013 -0.4625  0.1222
                                            0.1145  0.0775 -0.1975  0.2173
   128. (0.00034) RY*( 5) C   9           s(  0.43%)p 9.31(  4.01%)d99.99( 95.56%)
                                           -0.0000 -0.0017  0.0656 -0.0016  0.0726
                                           -0.0011  0.0436  0.0028 -0.1815  0.5055
                                           -0.1603 -0.5283  0.0731 -0.6244
   129. (0.00016) RY*( 6) C   9           s(  0.30%)p24.31(  7.40%)d99.99( 92.29%)
                                           -0.0000 -0.0032  0.0551 -0.0030  0.1414
                                           -0.0007  0.0283  0.0108 -0.2304 -0.0585
                                           -0.5099  0.6467  0.3641 -0.3298
   130. (0.00013) RY*( 7) C   9           s(  0.11%)p35.64(  4.06%)d99.99( 95.83%)
                                            0.0000  0.0014  0.0337 -0.0025 -0.0753
                                           -0.0211  0.1840 -0.0082 -0.0230  0.0953
                                            0.3484 -0.1127  0.8803  0.2004
   131. (0.00009) RY*( 8) C   9           s(  1.25%)p 7.73(  9.63%)d71.53( 89.12%)
   132. (0.00002) RY*( 9) C   9           s(  0.10%)p 7.25(  0.72%)d99.99( 99.18%)
   133. (0.00281) RY*( 1) C  10           s(  0.12%)p99.99( 93.57%)d50.88(  6.30%)
                                            0.0000 -0.0208  0.0284 -0.0246 -0.7472
                                           -0.0098 -0.3274 -0.0145 -0.5190 -0.1920
                                           -0.0928 -0.0908 -0.0871 -0.0418
   134. (0.00127) RY*( 2) C  10           s(  8.76%)p10.17( 89.05%)d 0.25(  2.20%)
                                            0.0000  0.0182  0.2954  0.0039 -0.3695
                                           -0.0217  0.8680 -0.0009 -0.0049 -0.0458
                                            0.0591 -0.0400  0.1194 -0.0223
   135. (0.00051) RY*( 3) C  10           s( 89.32%)p 0.09(  8.32%)d 0.03(  2.35%)
                                            0.0000 -0.0103  0.9450 -0.0190  0.1679
                                            0.0003 -0.2337 -0.0075 -0.0034 -0.0421
                                           -0.0389  0.0530 -0.1099 -0.0732
   136. (0.00040) RY*( 4) C  10           s(  0.05%)p99.99( 74.71%)d99.99( 25.24%)
                                           -0.0000  0.0011  0.0217 -0.0067 -0.4274
                                           -0.0022 -0.1885  0.0066  0.7272 -0.1815
                                           -0.1644  0.3929  0.1810  0.0730
   137. (0.00018) RY*( 5) C  10           s(  0.06%)p99.99( 18.55%)d99.99( 81.39%)
                                            0.0000  0.0001  0.0248  0.0061 -0.1930
                                            0.0006 -0.0617 -0.0143  0.3797  0.0541
                                            0.4595 -0.5185 -0.5355  0.2102
   138. (0.00007) RY*( 6) C  10           s(  1.08%)p 3.54(  3.83%)d87.93( 95.09%)
   139. (0.00003) RY*( 7) C  10           s(  0.48%)p 9.74(  4.67%)d99.99( 94.85%)
   140. (0.00001) RY*( 8) C  10           s(  0.16%)p15.50(  2.50%)d99.99( 97.33%)
   141. (0.00001) RY*( 9) C  10           s(  0.06%)p76.56(  4.90%)d99.99( 95.04%)
   142. (0.00278) RY*( 1) C  11           s(  0.09%)p99.99( 93.05%)d73.47(  6.85%)
                                           -0.0000  0.0284  0.0112 -0.0054 -0.0364
                                            0.0338  0.9367  0.0055  0.2248 -0.0313
                                           -0.0944  0.0634 -0.2247 -0.0645
   143. (0.00140) RY*( 2) C  11           s(  0.19%)p99.99( 98.42%)d 7.20(  1.39%)
                                            0.0000  0.0032  0.0438  0.0330 -0.8791
                                            0.0014  0.0672  0.0176 -0.4533  0.0978
                                            0.0020  0.0594 -0.0278  0.0054
   144. (0.00042) RY*( 3) C  11           s( 94.07%)p 0.00(  0.36%)d 0.06(  5.58%)
                                            0.0000 -0.0034  0.9699  0.0000  0.0343
                                           -0.0202  0.0408 -0.0044  0.0177 -0.0147
                                            0.1596 -0.0171  0.1683 -0.0377
   145. (0.00028) RY*( 4) C  11           s(  0.01%)p 1.00( 91.03%)d 0.10(  8.96%)
                                           -0.0000  0.0004  0.0082 -0.0030 -0.4387
                                           -0.0014 -0.2117  0.0047  0.8204 -0.1291
                                            0.0168  0.2167  0.0372  0.1560
   146. (0.00013) RY*( 5) C  11           s(  0.00%)p 1.00(  1.33%)d74.07( 98.66%)
                                            0.0000 -0.0002  0.0059  0.0035 -0.0473
                                            0.0014 -0.0398 -0.0046  0.0972  0.1607
                                           -0.5671  0.0760  0.3776 -0.7006
   147. (0.00007) RY*( 6) C  11           s(  0.03%)p53.35(  1.41%)d99.99( 98.56%)
   148. (0.00003) RY*( 7) C  11           s(  5.64%)p 0.88(  4.95%)d15.85( 89.41%)
   149. (0.00000) RY*( 8) C  11           s(  0.04%)p76.97(  2.98%)d99.99( 96.98%)
   150. (0.00000) RY*( 9) C  11           s(  0.02%)p99.99(  6.55%)d99.99( 93.43%)
   151. (0.00251) RY*( 1) C  12           s(  0.23%)p99.99( 91.30%)d37.53(  8.47%)
                                           -0.0000  0.0264  0.0395 -0.0277 -0.7809
                                            0.0168  0.4658 -0.0106 -0.2918 -0.2101
                                            0.0513 -0.1308  0.1389 -0.0391
   152. (0.00122) RY*( 2) C  12           s(  0.03%)p99.99( 98.46%)d54.39(  1.51%)
                                            0.0000 -0.0004  0.0166 -0.0123  0.3459
                                           -0.0305  0.8354 -0.0142  0.4072  0.0648
                                            0.0540  0.0066  0.0857  0.0241
   153. (0.00050) RY*( 3) C  12           s( 93.29%)p 0.01(  0.57%)d 0.07(  6.13%)
                                            0.0000 -0.0069  0.9659  0.0153 -0.0585
                                           -0.0107 -0.0162  0.0085  0.0401  0.1601
                                            0.0245  0.1355 -0.1149 -0.0595
   154. (0.00029) RY*( 4) C  12           s(  0.01%)p 1.00(  4.97%)d19.13( 95.03%)
                                           -0.0000  0.0001  0.0087 -0.0011 -0.1010
                                           -0.0008 -0.0497  0.0025  0.1923 -0.4503
                                            0.0803  0.6461  0.0571  0.5660
   155. (0.00020) RY*( 5) C  12           s(  0.42%)p99.99( 87.19%)d29.37( 12.39%)
                                            0.0000 -0.0009  0.0649  0.0000  0.4235
                                           -0.0016  0.2182  0.0018 -0.8031 -0.0873
                                            0.1766  0.0351 -0.1506  0.2473
   156. (0.00007) RY*( 6) C  12           s(  0.00%)p 1.00(  1.59%)d61.70( 98.40%)
   157. (0.00002) RY*( 7) C  12           s(  6.06%)p 1.10(  6.69%)d14.41( 87.25%)
   158. (0.00000) RY*( 8) C  12           s(  0.04%)p99.99(  4.28%)d99.99( 95.68%)
   159. (0.00000) RY*( 9) C  12           s(  0.03%)p99.99(  5.03%)d99.99( 94.94%)
   160. (0.00271) RY*( 1) C  13           s(  0.10%)p99.99( 92.59%)d73.06(  7.31%)
                                           -0.0000  0.0284  0.0139 -0.0256 -0.6879
                                           -0.0154 -0.4740 -0.0173 -0.4763  0.2032
                                            0.1085  0.0961  0.0978  0.0352
   161. (0.00133) RY*( 2) C  13           s(  0.05%)p99.99( 98.62%)d25.79(  1.33%)
                                           -0.0000 -0.0026  0.0225 -0.0167  0.5249
                                            0.0329 -0.8395 -0.0003  0.0686 -0.0532
                                            0.0252 -0.0491  0.0859  0.0026
   162. (0.00045) RY*( 3) C  13           s( 92.61%)p 0.01(  0.68%)d 0.07(  6.71%)
                                            0.0000 -0.0039  0.9623  0.0114 -0.0735
                                            0.0125 -0.0155  0.0106  0.0279 -0.2035
                                           -0.0377  0.0112 -0.0842 -0.1305
   163. (0.00028) RY*( 4) C  13           s(  0.16%)p99.99( 82.57%)d99.99( 17.27%)
                                            0.0000 -0.0003  0.0395  0.0039  0.4117
                                            0.0028  0.1944 -0.0070 -0.7863 -0.1892
                                           -0.0499  0.3231  0.0791  0.1543
   164. (0.00015) RY*( 5) C  13           s(  0.35%)p30.38( 10.55%)d99.99( 89.11%)
                                            0.0000 -0.0002  0.0589 -0.0036  0.1357
                                           -0.0005  0.0545  0.0085 -0.2898  0.2007
                                            0.4227 -0.6680 -0.4652  0.0976
   165. (0.00007) RY*( 6) C  13           s(  0.02%)p87.82(  1.39%)d99.99( 98.60%)
   166. (0.00003) RY*( 7) C  13           s(  6.73%)p 0.82(  5.54%)d13.03( 87.73%)
   167. (0.00000) RY*( 8) C  13           s(  0.06%)p48.38(  2.85%)d99.99( 97.09%)
   168. (0.00000) RY*( 9) C  13           s(  0.02%)p99.99(  5.31%)d99.99( 94.67%)
   169. (0.00319) RY*( 1) C  14           s(  0.53%)p99.99( 94.73%)d 8.88(  4.74%)
                                            0.0000 -0.0205  0.0701 -0.0034 -0.3992
                                            0.0280  0.8843  0.0062  0.0710  0.0050
                                            0.0890 -0.0602  0.1824  0.0503
   170. (0.00155) RY*( 2) C  14           s(  3.87%)p24.22( 93.84%)d 0.59(  2.29%)
                                            0.0000  0.0195  0.1959  0.0216 -0.7886
                                           -0.0047 -0.3162  0.0119 -0.4646 -0.1201
                                           -0.0294 -0.0284 -0.0612 -0.0549
   171. (0.00060) RY*( 3) C  14           s(  2.06%)p46.59( 95.87%)d 1.01(  2.07%)
                                           -0.0000  0.0001  0.1434 -0.0040 -0.3784
                                            0.0020 -0.2541  0.0025  0.8666  0.0848
                                            0.0409 -0.0878 -0.0239 -0.0599
   172. (0.00048) RY*( 4) C  14           s( 90.33%)p 0.07(  6.14%)d 0.04(  3.52%)
                                            0.0000 -0.0068  0.9504 -0.0091  0.2417
                                            0.0197  0.0084  0.0011 -0.0499  0.0256
                                            0.1619  0.0368  0.0530  0.0647
   173. (0.00014) RY*( 5) C  14           s(  0.89%)p 0.11(  0.10%)d99.99( 99.01%)
                                            0.0000 -0.0012  0.0942 -0.0012  0.0051
                                           -0.0005  0.0227  0.0116 -0.0171  0.2929
                                           -0.5454  0.2508  0.3853 -0.6289
   174. (0.00006) RY*( 6) C  14           s(  1.00%)p 2.80(  2.79%)d96.29( 96.21%)
   175. (0.00004) RY*( 7) C  14           s(  1.11%)p 3.61(  4.00%)d85.69( 94.89%)
   176. (0.00001) RY*( 8) C  14           s(  0.08%)p20.87(  1.68%)d99.99( 98.23%)
   177. (0.00001) RY*( 9) C  14           s(  0.21%)p 4.43(  0.94%)d99.99( 98.85%)
   178. (0.00076) RY*( 1) H  15           s(  0.98%)p99.99( 99.02%)
                                           -0.0013  0.0989  0.3548  0.2445 -0.8970
   179. (0.00063) RY*( 2) H  15           s( 61.72%)p 0.62( 38.28%)
                                            0.0129  0.7855  0.1077  0.5426  0.2771
   180. (0.00042) RY*( 3) H  15           s( 33.60%)p 1.98( 66.40%)
                                            0.0087  0.5796 -0.4720 -0.5994 -0.2862
   181. (0.00001) RY*( 4) H  15           s(  4.13%)p23.21( 95.87%)
   182. (0.00132) RY*( 1) H  16           s( 99.60%)p 0.00(  0.40%)
                                            0.0074  0.9980 -0.0584 -0.0183 -0.0146
   183. (0.00010) RY*( 2) H  16           s(  0.34%)p99.99( 99.66%)
                                            0.0017  0.0584  0.9966  0.0398 -0.0425
   184. (0.00005) RY*( 3) H  16           s(  0.04%)p99.99( 99.96%)
   185. (0.00002) RY*( 4) H  16           s(  0.11%)p99.99( 99.89%)
   186. (0.00081) RY*( 1) H  17           s( 99.44%)p 0.01(  0.56%)
                                            0.0046  0.9972  0.0443 -0.0044 -0.0598
   187. (0.00008) RY*( 2) H  17           s(  0.03%)p99.99( 99.97%)
   188. (0.00004) RY*( 3) H  17           s(  0.12%)p99.99( 99.88%)
   189. (0.00003) RY*( 4) H  17           s(  0.50%)p99.99( 99.50%)
   190. (0.00073) RY*( 1) H  18           s( 99.52%)p 0.00(  0.48%)
                                            0.0041  0.9976 -0.0422 -0.0339 -0.0431
   191. (0.00006) RY*( 2) H  18           s(  0.00%)p 1.00(100.00%)
   192. (0.00004) RY*( 3) H  18           s(  0.36%)p99.99( 99.64%)
   193. (0.00004) RY*( 4) H  18           s(  0.23%)p99.99( 99.77%)
   194. (0.00074) RY*( 1) H  19           s( 99.56%)p 0.00(  0.44%)
                                            0.0037  0.9978 -0.0507 -0.0329  0.0274
   195. (0.00004) RY*( 2) H  19           s(  0.33%)p99.99( 99.67%)
   196. (0.00004) RY*( 3) H  19           s(  0.13%)p99.99( 99.87%)
   197. (0.00004) RY*( 4) H  19           s(  0.09%)p99.99( 99.91%)
   198. (0.00072) RY*( 1) H  20           s( 99.50%)p 0.00(  0.50%)
                                            0.0046  0.9975 -0.0206  0.0056  0.0671
   199. (0.00007) RY*( 2) H  20           s(  0.00%)p 1.00(100.00%)
   200. (0.00004) RY*( 3) H  20           s(  0.02%)p99.99( 99.98%)
   201. (0.00003) RY*( 4) H  20           s(  0.57%)p99.99( 99.43%)
   202. (0.00147) RY*( 1) H  21           s( 99.81%)p 0.00(  0.19%)
                                            0.0041  0.9990  0.0272  0.0347  0.0021
   203. (0.00007) RY*( 2) H  21           s(  0.01%)p99.99( 99.99%)
   204. (0.00004) RY*( 3) H  21           s(  0.24%)p99.99( 99.76%)
   205. (0.00004) RY*( 4) H  21           s(  0.04%)p99.99( 99.96%)
   206. (0.00089) RY*( 1) H  22           s( 99.37%)p 0.01(  0.63%)
                                            0.0038  0.9968 -0.0753  0.0050 -0.0247
   207. (0.00008) RY*( 2) H  22           s(  0.08%)p99.99( 99.92%)
   208. (0.00004) RY*( 3) H  22           s(  0.03%)p99.99( 99.97%)
   209. (0.00004) RY*( 4) H  22           s(  0.62%)p99.99( 99.38%)
   210. (0.00071) RY*( 1) H  23           s( 99.54%)p 0.00(  0.46%)
                                            0.0046  0.9977  0.0097 -0.0663 -0.0123
   211. (0.00007) RY*( 2) H  23           s(  0.00%)p 1.00(100.00%)
   212. (0.00003) RY*( 3) H  23           s(  0.56%)p99.99( 99.44%)
   213. (0.00004) RY*( 4) H  23           s(  0.00%)p 1.00(100.00%)
   214. (0.00075) RY*( 1) H  24           s( 99.59%)p 0.00(  0.41%)
                                            0.0033  0.9979  0.0481 -0.0353  0.0239
   215. (0.00004) RY*( 2) H  24           s(  0.30%)p99.99( 99.70%)
   216. (0.00004) RY*( 3) H  24           s(  0.15%)p99.99( 99.85%)
   217. (0.00004) RY*( 4) H  24           s(  0.07%)p99.99( 99.93%)
   218. (0.00073) RY*( 1) H  25           s( 99.55%)p 0.00(  0.45%)
                                            0.0043  0.9977  0.0518  0.0285  0.0314
   219. (0.00006) RY*( 2) H  25           s(  0.00%)p 1.00(100.00%)
   220. (0.00004) RY*( 3) H  25           s(  0.11%)p99.99( 99.89%)
   221. (0.00003) RY*( 4) H  25           s(  0.44%)p99.99( 99.56%)
   222. (0.00108) RY*( 1) H  26           s( 99.03%)p 0.01(  0.97%)
                                            0.0058  0.9951 -0.0784  0.0584 -0.0134
   223. (0.00005) RY*( 2) H  26           s(  0.81%)p99.99( 99.19%)
   224. (0.00006) RY*( 3) H  26           s(  0.12%)p99.99( 99.88%)
   225. (0.00003) RY*( 4) H  26           s(  0.14%)p99.99( 99.86%)
   226. (0.00918) BD*( 1) O   1 - C   2  
                ( 33.61%)   0.5797* O   1 s( 31.18%)p 2.20( 68.75%)d 0.00(  0.07%)
                                           -0.0000  0.5584  0.0004 -0.0720  0.0057
                                           -0.7862  0.0004 -0.2532 -0.0016  0.0109
                                            0.0067  0.0144 -0.0153 -0.0106
                ( 66.39%)  -0.8148* C   2 s( 20.27%)p 3.92( 79.47%)d 0.01(  0.25%)
                                           -0.0001  0.4488  0.0357  0.0467  0.0095
                                            0.8574  0.0353  0.2365 -0.0096  0.0021
                                            0.0015  0.0254 -0.0395 -0.0179
   227. (0.00270) BD*( 1) O   1 - H  15  
                ( 25.68%)   0.5067* O   1 s( 20.57%)p 3.86( 79.35%)d 0.00(  0.08%)
                                            0.0002  0.4532  0.0164 -0.7567 -0.0157
                                            0.4414  0.0344 -0.1572  0.0037 -0.0087
                                            0.0130 -0.0030  0.0214 -0.0102
                ( 74.32%)  -0.8621* H  15 s( 99.57%)p 0.00(  0.43%)
                                            0.9978 -0.0028  0.0541 -0.0356  0.0100
   228. (0.02414) BD*( 1) C   2 - C   3  
                ( 51.00%)   0.7141* C   2 s( 29.21%)p 2.42( 70.74%)d 0.00(  0.05%)
                                            0.0003  0.5404 -0.0044 -0.7114 -0.0071
                                           -0.3282  0.0123  0.3055 -0.0104  0.0131
                                           -0.0107 -0.0086  0.0100 -0.0066
                ( 49.00%)  -0.7000* C   3 s( 30.79%)p 2.25( 69.17%)d 0.00(  0.04%)
                                            0.0003  0.5548 -0.0110  0.6414 -0.0320
                                            0.4286 -0.0006 -0.3091 -0.0025  0.0133
                                           -0.0100 -0.0033  0.0102 -0.0047
   229. (0.02181) BD*( 1) C   2 - C   9  
                ( 50.73%)   0.7123* C   2 s( 28.25%)p 2.54( 71.70%)d 0.00(  0.05%)
                                            0.0002  0.5315  0.0045  0.7004  0.0088
                                           -0.3913  0.0133  0.2698 -0.0181 -0.0150
                                            0.0106 -0.0080  0.0089 -0.0071
                ( 49.27%)  -0.7019* C   9 s( 31.01%)p 2.22( 68.94%)d 0.00(  0.04%)
                                            0.0003  0.5568 -0.0079 -0.6443  0.0306
                                            0.4209 -0.0008 -0.3102 -0.0004 -0.0134
                                            0.0102 -0.0027  0.0068 -0.0096
   230. (0.01709) BD*( 1) C   2 - H  16  
                ( 37.65%)   0.6136* C   2 s( 22.20%)p 3.50( 77.75%)d 0.00(  0.04%)
                                           -0.0003  0.4709 -0.0151 -0.0193  0.0099
                                           -0.0026  0.0268 -0.8810  0.0135 -0.0003
                                           -0.0009  0.0053  0.0019  0.0203
                ( 62.35%)  -0.7896* H  16 s( 99.91%)p 0.00(  0.09%)
                                            0.9995 -0.0070  0.0001 -0.0027  0.0307
   231. (0.01276) BD*( 1) C   3 - C   4  
                ( 48.94%)   0.6996* C   3 s( 35.19%)p 1.84( 64.77%)d 0.00(  0.04%)
                                            0.0001 -0.5931 -0.0098  0.4677 -0.0012
                                            0.4261  0.0016  0.4969  0.0219 -0.0132
                                           -0.0113 -0.0110 -0.0020 -0.0015
                ( 51.06%)  -0.7146* C   4 s( 35.52%)p 1.81( 64.43%)d 0.00(  0.05%)
                                           -0.0001 -0.5959 -0.0044 -0.5115 -0.0138
                                           -0.4024 -0.0079 -0.4693  0.0174 -0.0123
                                           -0.0135 -0.0118 -0.0035 -0.0029
   232. (0.01374) BD*( 1) C   3 - C   8  
                ( 48.90%)   0.6993* C   3 s( 33.94%)p 1.95( 66.02%)d 0.00(  0.05%)
                                            0.0001 -0.5825 -0.0084  0.1545 -0.0054
                                           -0.0518 -0.0096 -0.7957 -0.0162 -0.0025
                                            0.0080 -0.0026 -0.0010 -0.0200
                ( 51.10%)  -0.7148* C   8 s( 34.96%)p 1.86( 64.99%)d 0.00(  0.05%)
                                           -0.0001 -0.5912 -0.0051 -0.2016 -0.0164
                                            0.0592 -0.0119  0.7780 -0.0018 -0.0016
                                            0.0083 -0.0051 -0.0021 -0.0212
   233. (0.00832) BD*( 1) C   4 - C   5  
                ( 49.37%)   0.7026* C   4 s( 35.60%)p 1.81( 64.36%)d 0.00(  0.04%)
                                            0.0000 -0.5965 -0.0136  0.6584  0.0162
                                            0.3656  0.0180 -0.2732  0.0342 -0.0128
                                            0.0124  0.0060 -0.0083  0.0039
                ( 50.63%)  -0.7116* C   5 s( 35.46%)p 1.82( 64.49%)d 0.00(  0.05%)
                                           -0.0001 -0.5955 -0.0082 -0.6646  0.0031
                                           -0.3262  0.0097  0.3084  0.0393 -0.0152
                                            0.0090  0.0044 -0.0097  0.0067
   234. (0.09769) BD*( 2) C   4 - C   5  
                ( 44.50%)   0.6671* C   4 s(  0.03%)p99.99( 99.93%)d 1.53(  0.04%)
                                            0.0001 -0.0166 -0.0042  0.5203 -0.0063
                                           -0.8362  0.0074  0.1710 -0.0009  0.0069
                                            0.0077 -0.0160 -0.0074  0.0053
                ( 55.50%)  -0.7450* C   5 s(  0.01%)p 1.00( 99.93%)d 0.00(  0.07%)
                                           -0.0000 -0.0069 -0.0021  0.5062 -0.0044
                                           -0.8414  0.0058  0.1872 -0.0009 -0.0109
                                            0.0055 -0.0000  0.0224  0.0013
   235. (0.00751) BD*( 1) C   4 - H  17  
                ( 37.58%)   0.6130* C   4 s( 28.76%)p 2.48( 71.21%)d 0.00(  0.03%)
                                           -0.0004  0.5361 -0.0145  0.1813 -0.0142
                                           -0.0657 -0.0051 -0.8214  0.0035  0.0005
                                           -0.0068  0.0023  0.0016  0.0154
                ( 62.42%)  -0.7900* H  17 s( 99.90%)p 0.00(  0.10%)
                                            0.9995 -0.0026 -0.0049  0.0022  0.0306
   236. (0.00813) BD*( 1) C   5 - C   6  
                ( 49.81%)   0.7057* C   5 s( 35.30%)p 1.83( 64.65%)d 0.00(  0.05%)
                                           -0.0000 -0.5941 -0.0102  0.1963  0.0356
                                           -0.0499  0.0209 -0.7770 -0.0054 -0.0010
                                            0.0067 -0.0048 -0.0013 -0.0213
                ( 50.19%)  -0.7085* C   6 s( 35.28%)p 1.83( 64.66%)d 0.00(  0.05%)
                                           -0.0000 -0.5939 -0.0106 -0.1538  0.0299
                                            0.0767  0.0222  0.7845  0.0157 -0.0018
                                            0.0101 -0.0025 -0.0023 -0.0206
   237. (0.00662) BD*( 1) C   5 - H  18  
                ( 37.41%)   0.6117* C   5 s( 29.13%)p 2.43( 70.84%)d 0.00(  0.03%)
                                           -0.0003  0.5396 -0.0134 -0.5119  0.0062
                                           -0.4267  0.0054 -0.5140  0.0065  0.0101
                                            0.0100  0.0093  0.0024  0.0015
                ( 62.59%)  -0.7911* H  18 s( 99.90%)p 0.00(  0.10%)
                                            0.9995 -0.0019  0.0194  0.0163  0.0194
   238. (0.00844) BD*( 1) C   6 - C   7  
                ( 50.22%)   0.7087* C   6 s( 35.42%)p 1.82( 64.53%)d 0.00(  0.05%)
                                            0.0000  0.5951  0.0085  0.4727 -0.0183
                                            0.4084 -0.0033  0.5034  0.0356  0.0144
                                            0.0123  0.0111  0.0035  0.0001
                ( 49.78%)  -0.7056* C   7 s( 35.21%)p 1.84( 64.75%)d 0.00(  0.05%)
                                            0.0000  0.5933  0.0087 -0.5023 -0.0308
                                           -0.4173 -0.0137 -0.4683  0.0250  0.0112
                                            0.0133  0.0123  0.0017  0.0037
   239. (0.00666) BD*( 1) C   6 - H  19  
                ( 37.58%)   0.6130* C   6 s( 29.19%)p 2.42( 70.78%)d 0.00(  0.03%)
                                           -0.0003  0.5402 -0.0123 -0.6909  0.0085
                                           -0.3673  0.0049  0.3088 -0.0032  0.0119
                                           -0.0087 -0.0038  0.0078 -0.0041
                ( 62.42%)  -0.7901* H  19 s( 99.90%)p 0.00(  0.10%)
                                            0.9995 -0.0015  0.0265  0.0136 -0.0119
   240. (0.00818) BD*( 1) C   7 - C   8  
                ( 50.49%)   0.7105* C   7 s( 35.45%)p 1.82( 64.50%)d 0.00(  0.05%)
                                            0.0001  0.5954  0.0083  0.6564  0.0162
                                            0.3679  0.0178 -0.2775  0.0333  0.0131
                                           -0.0127 -0.0063  0.0088 -0.0039
                ( 49.51%)  -0.7037* C   8 s( 35.97%)p 1.78( 63.99%)d 0.00(  0.05%)
                                            0.0000  0.5995  0.0153 -0.6673  0.0033
                                           -0.3141  0.0103  0.3070  0.0399  0.0148
                                           -0.0087 -0.0041  0.0100 -0.0066
   241. (0.09931) BD*( 2) C   7 - C   8  
                ( 43.18%)   0.6571* C   7 s(  0.02%)p99.99( 99.93%)d 3.11(  0.05%)
                                            0.0001  0.0126 -0.0007  0.5302 -0.0053
                                           -0.8271  0.0085  0.1845 -0.0026 -0.0075
                                           -0.0089  0.0167  0.0067 -0.0062
                ( 56.82%)  -0.7538* C   8 s(  0.00%)p 1.00( 99.93%)d 0.00(  0.06%)
                                           -0.0001  0.0067 -0.0013  0.4951 -0.0062
                                           -0.8456  0.0035  0.1976  0.0002  0.0110
                                           -0.0046 -0.0014 -0.0222 -0.0008
   242. (0.00673) BD*( 1) C   7 - H  20  
                ( 37.19%)   0.6098* C   7 s( 29.23%)p 2.42( 70.74%)d 0.00(  0.03%)
                                            0.0003 -0.5405  0.0144  0.1845 -0.0014
                                           -0.0723  0.0011 -0.8174  0.0099 -0.0004
                                            0.0058 -0.0024 -0.0013 -0.0150
                ( 62.81%)  -0.7925* H  20 s( 99.90%)p 0.00(  0.10%)
                                           -0.9995  0.0024 -0.0069  0.0026  0.0307
   243. (0.00749) BD*( 1) C   8 - H  21  
                ( 37.47%)   0.6121* C   8 s( 28.98%)p 2.45( 70.99%)d 0.00(  0.03%)
                                            0.0004 -0.5381  0.0140 -0.5174  0.0131
                                           -0.4264  0.0048 -0.5101 -0.0056 -0.0111
                                           -0.0099 -0.0091 -0.0027 -0.0007
                ( 62.53%)  -0.7908* H  21 s( 99.90%)p 0.00(  0.10%)
                                           -0.9995  0.0030  0.0187  0.0170  0.0194
   244. (0.01207) BD*( 1) C   9 - C  10  
                ( 49.07%)   0.7005* C   9 s( 34.09%)p 1.93( 65.86%)d 0.00(  0.05%)
                                            0.0001 -0.5838 -0.0092 -0.0647  0.0080
                                            0.7923  0.0094  0.1623  0.0113  0.0043
                                           -0.0026 -0.0081  0.0175  0.0114
                ( 50.93%)  -0.7137* C  10 s( 35.04%)p 1.85( 64.90%)d 0.00(  0.06%)
                                           -0.0001 -0.5919 -0.0049  0.1070  0.0167
                                           -0.7830 -0.0013 -0.1550  0.0105  0.0041
                                           -0.0017 -0.0093  0.0182  0.0116
   245. (0.01271) BD*( 1) C   9 - C  14  
                ( 48.74%)   0.6981* C   9 s( 34.81%)p 1.87( 65.14%)d 0.00(  0.05%)
                                            0.0001 -0.5900 -0.0091 -0.5585  0.0027
                                           -0.3920 -0.0182 -0.4307 -0.0041 -0.0099
                                           -0.0158 -0.0083 -0.0044  0.0037
                ( 51.26%)  -0.7160* C  14 s( 34.60%)p 1.89( 65.35%)d 0.00(  0.05%)
                                           -0.0001 -0.5881 -0.0064  0.5983  0.0125
                                            0.3723 -0.0186  0.3955  0.0031 -0.0134
                                           -0.0145 -0.0104 -0.0042  0.0051
   246. (0.00821) BD*( 1) C  10 - C  11  
                ( 49.51%)   0.7037* C  10 s( 35.99%)p 1.78( 63.96%)d 0.00(  0.04%)
                                           -0.0000 -0.5998 -0.0143 -0.6486  0.0090
                                            0.4093  0.0373 -0.2231  0.0135  0.0126
                                           -0.0112  0.0042 -0.0089  0.0080
                ( 50.49%)  -0.7105* C  11 s( 35.46%)p 1.82( 64.49%)d 0.00(  0.05%)
                                           -0.0001 -0.5954 -0.0083  0.6587  0.0211
                                           -0.3822  0.0292  0.2515  0.0194  0.0160
                                           -0.0083  0.0050 -0.0051  0.0089
   247. (0.07374) BD*( 2) C  10 - C  11  
                ( 55.70%)   0.7463* C  10 s(  0.00%)p 1.00( 99.94%)d 0.00(  0.06%)
                                           -0.0000 -0.0006 -0.0020 -0.4433  0.0041
                                           -0.2314 -0.0001  0.8656 -0.0046 -0.0039
                                            0.0144 -0.0044 -0.0104  0.0169
                ( 44.30%)  -0.6656* C  11 s(  0.00%)p 1.00( 99.95%)d 0.00(  0.05%)
                                           -0.0000  0.0032 -0.0007 -0.4566  0.0051
                                           -0.2257  0.0029  0.8602 -0.0099 -0.0076
                                           -0.0083  0.0179  0.0086  0.0012
   248. (0.00753) BD*( 1) C  10 - H  22  
                ( 37.77%)   0.6146* C  10 s( 28.87%)p 2.46( 71.10%)d 0.00(  0.03%)
                                           -0.0003  0.5371 -0.0136 -0.6083  0.0147
                                           -0.4056 -0.0090 -0.4197  0.0033  0.0091
                                            0.0122  0.0069  0.0047 -0.0036
                ( 62.23%)  -0.7889* H  22 s( 99.90%)p 0.00(  0.10%)
                                            0.9995 -0.0019  0.0217  0.0169  0.0152
   249. (0.00830) BD*( 1) C  11 - C  12  
                ( 49.66%)   0.7047* C  11 s( 35.11%)p 1.85( 64.84%)d 0.00(  0.05%)
                                           -0.0000 -0.5925 -0.0090 -0.5910 -0.0293
                                           -0.3631  0.0292 -0.4068 -0.0078 -0.0132
                                           -0.0138 -0.0104 -0.0032  0.0035
                ( 50.34%)  -0.7095* C  12 s( 35.31%)p 1.83( 64.64%)d 0.00(  0.05%)
                                           -0.0000 -0.5941 -0.0097  0.5639 -0.0142
                                            0.4048  0.0371  0.4037  0.0024 -0.0108
                                           -0.0164 -0.0089 -0.0068  0.0046
   250. (0.00665) BD*( 1) C  11 - H  23  
                ( 37.12%)   0.6092* C  11 s( 29.33%)p 2.41( 70.64%)d 0.00(  0.03%)
                                           -0.0003  0.5414 -0.0145  0.0804 -0.0004
                                           -0.8183  0.0101 -0.1740  0.0023 -0.0028
                                            0.0003  0.0057 -0.0128 -0.0078
                ( 62.88%)  -0.7930* H  23 s( 99.90%)p 0.00(  0.10%)
                                            0.9995 -0.0024 -0.0030  0.0309  0.0066
   251. (0.00820) BD*( 1) C  12 - C  13  
                ( 50.17%)   0.7083* C  12 s( 35.33%)p 1.83( 64.61%)d 0.00(  0.06%)
                                           -0.0000 -0.5943 -0.0108  0.0575 -0.0334
                                           -0.7823 -0.0095 -0.1710 -0.0202  0.0064
                                           -0.0015 -0.0075  0.0178  0.0121
                ( 49.83%)  -0.7059* C  13 s( 35.14%)p 1.84( 64.81%)d 0.00(  0.05%)
                                           -0.0000 -0.5926 -0.0115 -0.1049 -0.0369
                                            0.7822  0.0121  0.1535 -0.0162  0.0024
                                           -0.0009 -0.0093  0.0182  0.0107
   252. (0.00668) BD*( 1) C  12 - H  24  
                ( 37.67%)   0.6138* C  12 s( 29.25%)p 2.42( 70.71%)d 0.00(  0.03%)
                                            0.0003 -0.5407  0.0117 -0.6838  0.0088
                                            0.4163 -0.0052 -0.2572  0.0036  0.0119
                                           -0.0090  0.0033 -0.0058  0.0077
                ( 62.33%)  -0.7895* H  24 s( 99.89%)p 0.00(  0.11%)
                                           -0.9995  0.0012  0.0266 -0.0161  0.0096
   253. (0.00832) BD*( 1) C  13 - C  14  
                ( 50.40%)   0.7099* C  13 s( 35.57%)p 1.81( 64.38%)d 0.00(  0.05%)
                                            0.0001  0.5964  0.0058 -0.6521  0.0091
                                            0.4085  0.0365 -0.2238  0.0138 -0.0126
                                            0.0113 -0.0047  0.0093 -0.0079
                ( 49.60%)  -0.7043* C  14 s( 35.50%)p 1.82( 64.46%)d 0.00(  0.04%)
                                           -0.0000  0.5956  0.0133  0.6578  0.0205
                                           -0.3830  0.0318  0.2519  0.0194 -0.0162
                                            0.0082 -0.0050  0.0044 -0.0086
   254. (0.06622) BD*( 2) C  13 - C  14  
                ( 51.96%)   0.7209* C  13 s(  0.00%)p 1.00( 99.93%)d 0.00(  0.06%)
                                           -0.0000 -0.0034 -0.0015 -0.4452  0.0053
                                           -0.2319  0.0020  0.8644 -0.0096  0.0056
                                           -0.0140  0.0022  0.0097 -0.0177
                ( 48.04%)  -0.6931* C  14 s(  0.02%)p99.99( 99.92%)d 2.86(  0.06%)
                                            0.0000 -0.0141 -0.0024 -0.4480  0.0037
                                           -0.2219  0.0010  0.8656 -0.0051  0.0076
                                            0.0085 -0.0190 -0.0095 -0.0004
   255. (0.00673) BD*( 1) C  13 - H  25  
                ( 37.23%)   0.6102* C  13 s( 29.19%)p 2.42( 70.78%)d 0.00(  0.03%)
                                            0.0003 -0.5401  0.0132 -0.6034  0.0079
                                           -0.4068  0.0038 -0.4220  0.0053 -0.0089
                                           -0.0112 -0.0073 -0.0042  0.0029
                ( 62.77%)  -0.7923* H  25 s( 99.90%)p 0.00(  0.10%)
                                           -0.9995  0.0021  0.0226  0.0157  0.0162
   256. (0.00776) BD*( 1) C  14 - H  26  
                ( 36.29%)   0.6024* C  14 s( 29.80%)p 2.35( 70.17%)d 0.00(  0.03%)
                                            0.0003 -0.5457  0.0150  0.0859 -0.0087
                                           -0.8150  0.0063 -0.1734 -0.0016  0.0040
                                           -0.0004 -0.0054  0.0124  0.0084
                ( 63.71%)  -0.7982* H  26 s( 99.89%)p 0.00(  0.11%)
                                           -0.9995  0.0037 -0.0039  0.0319  0.0055


 NHO Directionality and "Bond Bending" (deviations from line of nuclear centers)

         [Thresholds for printing:  angular deviation  >  1.0 degree]
                                    hybrid p-character > 25.0%
                                    orbital occupancy  >  0.10e

                                Line of Centers        Hybrid 1              Hybrid 2
                                ---------------  -------------------   ------------------
                NBO               Theta   Phi    Theta   Phi    Dev    Theta   Phi    Dev
 ========================================================================================
     1. BD (   1) O   1 - C   2   106.8  266.0   107.9  265.2   1.3     75.8   86.4   2.6
     2. BD (   1) O   1 - H  15   101.3  153.5    99.6  148.4   5.3      --     --    --
     3. BD (   1) C   2 - C   3    69.5  207.2    69.4  203.7   3.3    112.7   35.1   7.6
     4. BD (   1) C   2 - C   9    72.1  329.5    72.6  331.9   2.4    112.7  145.6   6.0
     5. BD (   1) C   2 - H  16   176.4  247.4   178.3  111.3   5.0      --     --    --
     6. BD (   1) C   3 - C   4   127.0  219.8   129.3  222.5   3.1     55.9   38.0   3.2
     7. BD (   1) C   3 - C   8    13.7  160.7    11.2  157.6   2.6    164.0  347.8   2.9
     8. BD (   1) C   4 - C   5    68.6  207.8    72.9  209.6   4.6    115.4   25.6   4.5
     9. BD (   2) C   4 - C   5    68.6  207.8    99.9  121.8  89.9    100.8  121.0  89.0
    10. BD (   1) C   4 - H  17   166.9  341.0   167.5  337.0   1.1      --     --    --
    11. BD (   1) C   5 - C   6    13.5  159.9    16.6  172.9   4.6    168.8  321.4   4.5
    13. BD (   1) C   6 - C   7    52.8   40.3    48.5   41.7   4.4    122.9  219.0   4.5
    15. BD (   1) C   7 - C   8   111.4   27.5   107.5   29.8   4.5     64.6  204.6   4.8
    16. BD (   2) C   7 - C   8   111.4   27.5    79.4  302.7  89.1     78.5  300.1  88.2
    18. BD (   1) C   8 - H  21    53.3   40.0    51.9   39.9   1.4      --     --    --
    19. BD (   1) C   9 - C  10   101.6  276.2   102.2  274.0   2.2     79.7   99.0   3.0
    20. BD (   1) C   9 - C  14    59.7   33.4    57.8   36.4   3.2    119.5  210.1   3.0
    21. BD (   1) C  10 - C  11    72.6  328.8    75.0  325.1   4.2    109.5  152.6   4.2
    22. BD (   2) C  10 - C  11    72.6  328.8   150.0   27.8  90.7     30.6  206.3  89.7
    24. BD (   1) C  11 - C  12    59.6   33.6    59.5   28.3   4.6    119.9  218.8   4.5
    26. BD (   1) C  12 - C  13    78.3   96.1    76.4   91.7   4.6     99.7  280.1   4.5
    28. BD (   1) C  13 - C  14   107.5  148.7   105.0  145.3   4.1     70.4  332.6   4.3
    29. BD (   2) C  13 - C  14   107.5  148.7   149.9   27.6  89.3    150.0   26.4  90.4
    31. BD (   1) C  14 - H  26    78.7   96.3    77.8   95.4   1.2      --     --    --
    46. LP (   1) O   1             --     --     51.3   31.6   --       --     --    --
    47. LP (   2) O   1             --     --    147.6   36.2   --       --     --    --
    48. LP (   1) C   3             --     --     81.0  306.3   --       --     --    --
    49. LP*(   1) C   6             --     --    100.6  122.2   --       --     --    --
    50. LP*(   1) C   9             --     --     33.5  201.0   --       --     --    --
    51. LP*(   1) C  12             --     --    149.4   25.8   --       --     --    --


 Second Order Perturbation Theory Analysis of Fock Matrix in NBO Basis

     Threshold for printing:   0.25 kcal/mol
                                                                              E(2)  E(j)-E(i) F(i,j)
         Donor NBO (i)                     Acceptor NBO (j)                 kcal/mol   a.u.    a.u. 
 ===================================================================================================

 within unit  1
   1. BD (   1) O   1 - C   2        / 48. LP (   1) C   3                    0.41    0.72    0.028
   1. BD (   1) O   1 - C   2        /125. RY*(   2) C   9                    0.26    1.88    0.028
   1. BD (   1) O   1 - C   2        /231. BD*(   1) C   3 - C   4            0.57    1.39    0.036
   1. BD (   1) O   1 - C   2        /244. BD*(   1) C   9 - C  10            1.08    1.37    0.049
   2. BD (   1) O   1 - H  15        / 61. RY*(   1) C   2                    0.28    1.61    0.027
   2. BD (   1) O   1 - H  15        / 64. RY*(   4) C   2                    0.28    2.23    0.032
   2. BD (   1) O   1 - H  15        /229. BD*(   1) C   2 - C   9            1.67    1.09    0.054
   3. BD (   1) C   2 - C   3        / 48. LP (   1) C   3                    0.42    0.52    0.024
   3. BD (   1) C   2 - C   3        / 50. LP*(   1) C   9                    2.05    0.53    0.050
   3. BD (   1) C   2 - C   3        / 52. RY*(   1) O   1                    0.30    1.79    0.030
   3. BD (   1) C   2 - C   3        / 79. RY*(   1) C   4                    0.81    1.79    0.049
   3. BD (   1) C   2 - C   3        /115. RY*(   1) C   8                    0.73    1.71    0.045
   3. BD (   1) C   2 - C   3        /125. RY*(   2) C   9                    0.30    1.69    0.029
   3. BD (   1) C   2 - C   3        /229. BD*(   1) C   2 - C   9            0.93    1.02    0.039
   3. BD (   1) C   2 - C   3        /230. BD*(   1) C   2 - H  16            0.33    1.07    0.024
   3. BD (   1) C   2 - C   3        /231. BD*(   1) C   3 - C   4            1.42    1.19    0.052
   3. BD (   1) C   2 - C   3        /232. BD*(   1) C   3 - C   8            1.23    1.18    0.048
   3. BD (   1) C   2 - C   3        /233. BD*(   1) C   4 - C   5            1.20    1.20    0.048
   3. BD (   1) C   2 - C   3        /240. BD*(   1) C   7 - C   8            1.23    1.21    0.049
   3. BD (   1) C   2 - C   3        /245. BD*(   1) C   9 - C  14            0.82    1.19    0.040
   4. BD (   1) C   2 - C   9        / 48. LP (   1) C   3                    2.30    0.52    0.055
   4. BD (   1) C   2 - C   9        / 50. LP*(   1) C   9                    0.32    0.53    0.020
   4. BD (   1) C   2 - C   9        / 53. RY*(   2) O   1                    0.27    2.15    0.031
   4. BD (   1) C   2 - C   9        / 71. RY*(   2) C   3                    0.65    1.55    0.040
   4. BD (   1) C   2 - C   9        /133. RY*(   1) C  10                    0.60    1.81    0.042
   4. BD (   1) C   2 - C   9        /169. RY*(   1) C  14                    0.82    1.77    0.049
   4. BD (   1) C   2 - C   9        /227. BD*(   1) O   1 - H  15            0.86    1.08    0.039
   4. BD (   1) C   2 - C   9        /228. BD*(   1) C   2 - C   3            0.83    1.02    0.037
   4. BD (   1) C   2 - C   9        /230. BD*(   1) C   2 - H  16            0.37    1.07    0.025
   4. BD (   1) C   2 - C   9        /231. BD*(   1) C   3 - C   4            0.64    1.20    0.035
   4. BD (   1) C   2 - C   9        /244. BD*(   1) C   9 - C  10            1.10    1.18    0.046
   4. BD (   1) C   2 - C   9        /245. BD*(   1) C   9 - C  14            1.37    1.19    0.051
   4. BD (   1) C   2 - C   9        /246. BD*(   1) C  10 - C  11            1.22    1.20    0.049
   4. BD (   1) C   2 - C   9        /253. BD*(   1) C  13 - C  14            1.18    1.20    0.048
   5. BD (   1) C   2 - H  16        / 50. LP*(   1) C   9                    2.81    0.39    0.050
   5. BD (   1) C   2 - H  16        / 52. RY*(   1) O   1                    0.34    1.65    0.030
   5. BD (   1) C   2 - H  16        /126. RY*(   3) C   9                    0.33    1.25    0.026
   5. BD (   1) C   2 - H  16        /229. BD*(   1) C   2 - C   9            0.30    0.88    0.020
   5. BD (   1) C   2 - H  16        /232. BD*(   1) C   3 - C   8            2.14    1.05    0.060
   5. BD (   1) C   2 - H  16        /245. BD*(   1) C   9 - C  14            0.88    1.06    0.039
   6. BD (   1) C   3 - C   4        / 61. RY*(   1) C   2                    0.53    1.61    0.037
   6. BD (   1) C   3 - C   4        / 88. RY*(   1) C   5                    0.58    1.88    0.042
   6. BD (   1) C   3 - C   4        / 89. RY*(   2) C   5                    0.62    1.37    0.037
   6. BD (   1) C   3 - C   4        /115. RY*(   1) C   8                    0.44    1.78    0.036
   6. BD (   1) C   3 - C   4        /226. BD*(   1) O   1 - C   2            0.39    0.99    0.025
   6. BD (   1) C   3 - C   4        /228. BD*(   1) C   2 - C   3            1.30    1.09    0.048
   6. BD (   1) C   3 - C   4        /232. BD*(   1) C   3 - C   8            2.09    1.25    0.065
   6. BD (   1) C   3 - C   4        /233. BD*(   1) C   4 - C   5            1.58    1.26    0.057
   6. BD (   1) C   3 - C   4        /235. BD*(   1) C   4 - H  17            0.71    1.16    0.036
   6. BD (   1) C   3 - C   4        /237. BD*(   1) C   5 - H  18            1.03    1.18    0.044
   6. BD (   1) C   3 - C   4        /243. BD*(   1) C   8 - H  21            1.15    1.17    0.046
   7. BD (   1) C   3 - C   8        / 61. RY*(   1) C   2                    0.96    1.61    0.050
   7. BD (   1) C   3 - C   8        / 79. RY*(   1) C   4                    0.34    1.85    0.032
   7. BD (   1) C   3 - C   8        /106. RY*(   1) C   7                    0.61    1.87    0.043
   7. BD (   1) C   3 - C   8        /107. RY*(   2) C   7                    0.63    1.37    0.037
   7. BD (   1) C   3 - C   8        /228. BD*(   1) C   2 - C   3            1.23    1.09    0.046
   7. BD (   1) C   3 - C   8        /230. BD*(   1) C   2 - H  16            0.41    1.13    0.027
   7. BD (   1) C   3 - C   8        /231. BD*(   1) C   3 - C   4            2.09    1.26    0.065
   7. BD (   1) C   3 - C   8        /235. BD*(   1) C   4 - H  17            1.23    1.16    0.048
   7. BD (   1) C   3 - C   8        /240. BD*(   1) C   7 - C   8            1.53    1.27    0.056
   7. BD (   1) C   3 - C   8        /242. BD*(   1) C   7 - H  20            1.11    1.18    0.046
   7. BD (   1) C   3 - C   8        /243. BD*(   1) C   8 - H  21            0.62    1.17    0.034
   8. BD (   1) C   4 - C   5        / 70. RY*(   1) C   3                    0.40    1.80    0.034
   8. BD (   1) C   4 - C   5        / 71. RY*(   2) C   3                    0.41    1.61    0.033
   8. BD (   1) C   4 - C   5        / 72. RY*(   3) C   3                    0.39    1.50    0.031
   8. BD (   1) C   4 - C   5        / 97. RY*(   1) C   6                    0.45    1.88    0.037
   8. BD (   1) C   4 - C   5        / 98. RY*(   2) C   6                    0.60    1.36    0.036
   8. BD (   1) C   4 - C   5        /228. BD*(   1) C   2 - C   3            1.90    1.08    0.058
   8. BD (   1) C   4 - C   5        /231. BD*(   1) C   3 - C   4            1.81    1.25    0.060
   8. BD (   1) C   4 - C   5        /235. BD*(   1) C   4 - H  17            0.72    1.15    0.036
   8. BD (   1) C   4 - C   5        /236. BD*(   1) C   5 - C   6            1.29    1.26    0.051
   8. BD (   1) C   4 - C   5        /237. BD*(   1) C   5 - H  18            0.63    1.17    0.034
   8. BD (   1) C   4 - C   5        /239. BD*(   1) C   6 - H  19            1.18    1.17    0.047
   9. BD (   2) C   4 - C   5        / 48. LP (   1) C   3                   33.55    0.15    0.100
   9. BD (   2) C   4 - C   5        / 49. LP*(   1) C   6                   22.71    0.16    0.084
   9. BD (   2) C   4 - C   5        / 74. RY*(   5) C   3                    0.34    2.17    0.038
   9. BD (   2) C   4 - C   5        / 82. RY*(   4) C   4                    0.32    0.91    0.024
   9. BD (   2) C   4 - C   5        /100. RY*(   4) C   6                    0.49    1.79    0.041
  10. BD (   1) C   4 - H  17        / 70. RY*(   1) C   3                    0.49    1.62    0.036
  10. BD (   1) C   4 - H  17        / 88. RY*(   1) C   5                    0.36    1.69    0.031
  10. BD (   1) C   4 - H  17        /231. BD*(   1) C   3 - C   4            0.55    1.07    0.031
  10. BD (   1) C   4 - H  17        /232. BD*(   1) C   3 - C   8            2.28    1.06    0.062
  10. BD (   1) C   4 - H  17        /233. BD*(   1) C   4 - C   5            0.49    1.08    0.029
  10. BD (   1) C   4 - H  17        /236. BD*(   1) C   5 - C   6            1.76    1.08    0.055
  11. BD (   1) C   5 - C   6        / 79. RY*(   1) C   4                    0.30    1.85    0.030
  11. BD (   1) C   5 - C   6        / 80. RY*(   2) C   4                    0.79    1.43    0.043
  11. BD (   1) C   5 - C   6        /106. RY*(   1) C   7                    0.41    1.87    0.035
  11. BD (   1) C   5 - C   6        /107. RY*(   2) C   7                    0.73    1.36    0.040
  11. BD (   1) C   5 - C   6        /233. BD*(   1) C   4 - C   5            1.34    1.26    0.052
  11. BD (   1) C   5 - C   6        /235. BD*(   1) C   4 - H  17            1.29    1.16    0.049
  11. BD (   1) C   5 - C   6        /237. BD*(   1) C   5 - H  18            0.61    1.17    0.034
  11. BD (   1) C   5 - C   6        /238. BD*(   1) C   6 - C   7            1.24    1.26    0.050
  11. BD (   1) C   5 - C   6        /239. BD*(   1) C   6 - H  19            0.59    1.17    0.033
  11. BD (   1) C   5 - C   6        /242. BD*(   1) C   7 - H  20            1.22    1.18    0.048
  12. BD (   1) C   5 - H  18        / 79. RY*(   1) C   4                    0.29    1.66    0.028
  12. BD (   1) C   5 - H  18        / 97. RY*(   1) C   6                    0.33    1.70    0.030
  12. BD (   1) C   5 - H  18        /231. BD*(   1) C   3 - C   4            2.05    1.07    0.059
  12. BD (   1) C   5 - H  18        /233. BD*(   1) C   4 - C   5            0.43    1.07    0.027
  12. BD (   1) C   5 - H  18        /236. BD*(   1) C   5 - C   6            0.37    1.08    0.025
  12. BD (   1) C   5 - H  18        /238. BD*(   1) C   6 - C   7            1.87    1.07    0.057
  13. BD (   1) C   6 - C   7        / 88. RY*(   1) C   5                    0.40    1.86    0.035
  13. BD (   1) C   6 - C   7        / 89. RY*(   2) C   5                    0.71    1.35    0.039
  13. BD (   1) C   6 - C   7        /116. RY*(   2) C   8                    0.91    1.47    0.046
  13. BD (   1) C   6 - C   7        /236. BD*(   1) C   5 - C   6            1.24    1.26    0.050
  13. BD (   1) C   6 - C   7        /237. BD*(   1) C   5 - H  18            1.25    1.17    0.048
  13. BD (   1) C   6 - C   7        /239. BD*(   1) C   6 - H  19            0.60    1.17    0.034
  13. BD (   1) C   6 - C   7        /240. BD*(   1) C   7 - C   8            1.38    1.26    0.053
  13. BD (   1) C   6 - C   7        /242. BD*(   1) C   7 - H  20            0.64    1.17    0.035
  13. BD (   1) C   6 - C   7        /243. BD*(   1) C   8 - H  21            1.28    1.16    0.049
  14. BD (   1) C   6 - H  19        / 88. RY*(   1) C   5                    0.34    1.69    0.030
  14. BD (   1) C   6 - H  19        /106. RY*(   1) C   7                    0.34    1.68    0.030
  14. BD (   1) C   6 - H  19        /233. BD*(   1) C   4 - C   5            1.94    1.07    0.058
  14. BD (   1) C   6 - H  19        /236. BD*(   1) C   5 - C   6            0.36    1.08    0.025
  14. BD (   1) C   6 - H  19        /238. BD*(   1) C   6 - C   7            0.39    1.07    0.026
  14. BD (   1) C   6 - H  19        /240. BD*(   1) C   7 - C   8            1.95    1.08    0.058
  15. BD (   1) C   7 - C   8        / 70. RY*(   1) C   3                    0.72    1.80    0.046
  15. BD (   1) C   7 - C   8        / 71. RY*(   2) C   3                    0.29    1.61    0.028
  15. BD (   1) C   7 - C   8        / 97. RY*(   1) C   6                    0.43    1.89    0.036
  15. BD (   1) C   7 - C   8        / 98. RY*(   2) C   6                    0.61    1.36    0.036
  15. BD (   1) C   7 - C   8        /228. BD*(   1) C   2 - C   3            1.76    1.08    0.055
  15. BD (   1) C   7 - C   8        /232. BD*(   1) C   3 - C   8            1.77    1.24    0.059
  15. BD (   1) C   7 - C   8        /238. BD*(   1) C   6 - C   7            1.32    1.26    0.052
  15. BD (   1) C   7 - C   8        /239. BD*(   1) C   6 - H  19            1.13    1.17    0.046
  15. BD (   1) C   7 - C   8        /242. BD*(   1) C   7 - H  20            0.66    1.18    0.035
  15. BD (   1) C   7 - C   8        /243. BD*(   1) C   8 - H  21            0.74    1.16    0.037
  16. BD (   2) C   7 - C   8        / 48. LP (   1) C   3                   22.97    0.14    0.081
  16. BD (   2) C   7 - C   8        / 49. LP*(   1) C   6                   33.83    0.16    0.101
  16. BD (   2) C   7 - C   8        /101. RY*(   5) C   6                    1.01    1.28    0.051
  16. BD (   2) C   7 - C   8        /241. BD*(   2) C   7 - C   8            0.53    0.29    0.016
  17. BD (   1) C   7 - H  20        / 97. RY*(   1) C   6                    0.32    1.70    0.030
  17. BD (   1) C   7 - H  20        /115. RY*(   1) C   8                    0.27    1.58    0.026
  17. BD (   1) C   7 - H  20        /232. BD*(   1) C   3 - C   8            2.04    1.05    0.059
  17. BD (   1) C   7 - H  20        /236. BD*(   1) C   5 - C   6            1.84    1.07    0.056
  17. BD (   1) C   7 - H  20        /238. BD*(   1) C   6 - C   7            0.39    1.07    0.026
  17. BD (   1) C   7 - H  20        /240. BD*(   1) C   7 - C   8            0.46    1.08    0.028
  18. BD (   1) C   8 - H  21        / 70. RY*(   1) C   3                    0.38    1.62    0.032
  18. BD (   1) C   8 - H  21        /106. RY*(   1) C   7                    0.35    1.68    0.031
  18. BD (   1) C   8 - H  21        /231. BD*(   1) C   3 - C   4            2.27    1.07    0.062
  18. BD (   1) C   8 - H  21        /232. BD*(   1) C   3 - C   8            0.49    1.06    0.029
  18. BD (   1) C   8 - H  21        /238. BD*(   1) C   6 - C   7            1.84    1.08    0.056
  18. BD (   1) C   8 - H  21        /240. BD*(   1) C   7 - C   8            0.53    1.09    0.030
  19. BD (   1) C   9 - C  10        / 61. RY*(   1) C   2                    0.75    1.62    0.044
  19. BD (   1) C   9 - C  10        /142. RY*(   1) C  11                    0.58    1.87    0.042
  19. BD (   1) C   9 - C  10        /143. RY*(   2) C  11                    0.65    1.37    0.038
  19. BD (   1) C   9 - C  10        /169. RY*(   1) C  14                    0.43    1.84    0.036
  19. BD (   1) C   9 - C  10        /226. BD*(   1) O   1 - C   2            0.65    1.00    0.032
  19. BD (   1) C   9 - C  10        /229. BD*(   1) C   2 - C   9            1.10    1.09    0.044
  19. BD (   1) C   9 - C  10        /245. BD*(   1) C   9 - C  14            1.97    1.26    0.063
  19. BD (   1) C   9 - C  10        /246. BD*(   1) C  10 - C  11            1.52    1.27    0.056
  19. BD (   1) C   9 - C  10        /248. BD*(   1) C  10 - H  22            0.63    1.17    0.034
  19. BD (   1) C   9 - C  10        /250. BD*(   1) C  11 - H  23            1.08    1.18    0.045
  19. BD (   1) C   9 - C  10        /256. BD*(   1) C  14 - H  26            1.16    1.19    0.047
  20. BD (   1) C   9 - C  14        / 61. RY*(   1) C   2                    0.55    1.62    0.038
  20. BD (   1) C   9 - C  14        /133. RY*(   1) C  10                    0.33    1.88    0.032
  20. BD (   1) C   9 - C  14        /160. RY*(   1) C  13                    0.53    1.88    0.040
  20. BD (   1) C   9 - C  14        /161. RY*(   2) C  13                    0.65    1.37    0.038
  20. BD (   1) C   9 - C  14        /226. BD*(   1) O   1 - C   2            0.30    0.99    0.022
  20. BD (   1) C   9 - C  14        /228. BD*(   1) C   2 - C   3            0.35    1.09    0.025
  20. BD (   1) C   9 - C  14        /229. BD*(   1) C   2 - C   9            1.26    1.09    0.047
  20. BD (   1) C   9 - C  14        /244. BD*(   1) C   9 - C  10            1.99    1.25    0.063
  20. BD (   1) C   9 - C  14        /248. BD*(   1) C  10 - H  22            1.24    1.16    0.048
  20. BD (   1) C   9 - C  14        /253. BD*(   1) C  13 - C  14            1.41    1.27    0.054
  20. BD (   1) C   9 - C  14        /255. BD*(   1) C  13 - H  25            1.04    1.18    0.044
  20. BD (   1) C   9 - C  14        /256. BD*(   1) C  14 - H  26            0.71    1.19    0.037
  21. BD (   1) C  10 - C  11        /125. RY*(   2) C   9                    1.04    1.76    0.054
  21. BD (   1) C  10 - C  11        /151. RY*(   1) C  12                    0.43    1.90    0.036
  21. BD (   1) C  10 - C  11        /152. RY*(   2) C  12                    0.59    1.36    0.036
  21. BD (   1) C  10 - C  11        /229. BD*(   1) C   2 - C   9            1.74    1.09    0.055
  21. BD (   1) C  10 - C  11        /244. BD*(   1) C   9 - C  10            1.74    1.25    0.059
  21. BD (   1) C  10 - C  11        /248. BD*(   1) C  10 - H  22            0.75    1.16    0.037
  21. BD (   1) C  10 - C  11        /249. BD*(   1) C  11 - C  12            1.28    1.26    0.051
  21. BD (   1) C  10 - C  11        /250. BD*(   1) C  11 - H  23            0.66    1.18    0.035
  21. BD (   1) C  10 - C  11        /252. BD*(   1) C  12 - H  24            1.12    1.17    0.046
  22. BD (   2) C  10 - C  11        / 50. LP*(   1) C   9                   22.59    0.16    0.083
  22. BD (   2) C  10 - C  11        / 51. LP*(   1) C  12                   31.55    0.17    0.099
  22. BD (   2) C  10 - C  11        /155. RY*(   5) C  12                    1.08    0.97    0.045
  22. BD (   2) C  10 - C  11        /247. BD*(   2) C  10 - C  11            0.36    0.29    0.014
  23. BD (   1) C  10 - H  22        /124. RY*(   1) C   9                    0.47    1.58    0.035
  23. BD (   1) C  10 - H  22        /142. RY*(   1) C  11                    0.37    1.69    0.032
  23. BD (   1) C  10 - H  22        /244. BD*(   1) C   9 - C  10            0.46    1.07    0.028
  23. BD (   1) C  10 - H  22        /245. BD*(   1) C   9 - C  14            2.17    1.08    0.061
  23. BD (   1) C  10 - H  22        /246. BD*(   1) C  10 - C  11            0.54    1.09    0.031
  23. BD (   1) C  10 - H  22        /249. BD*(   1) C  11 - C  12            1.84    1.08    0.056
  24. BD (   1) C  11 - C  12        /133. RY*(   1) C  10                    0.36    1.87    0.033
  24. BD (   1) C  11 - C  12        /134. RY*(   2) C  10                    0.66    1.43    0.039
  24. BD (   1) C  11 - C  12        /160. RY*(   1) C  13                    0.46    1.88    0.037
  24. BD (   1) C  11 - C  12        /161. RY*(   2) C  13                    0.67    1.36    0.038
  24. BD (   1) C  11 - C  12        /246. BD*(   1) C  10 - C  11            1.34    1.26    0.052
  24. BD (   1) C  11 - C  12        /248. BD*(   1) C  10 - H  22            1.27    1.16    0.048
  24. BD (   1) C  11 - C  12        /250. BD*(   1) C  11 - H  23            0.63    1.17    0.034
  24. BD (   1) C  11 - C  12        /251. BD*(   1) C  12 - C  13            1.18    1.26    0.049
  24. BD (   1) C  11 - C  12        /252. BD*(   1) C  12 - H  24            0.57    1.17    0.033
  24. BD (   1) C  11 - C  12        /255. BD*(   1) C  13 - H  25            1.25    1.18    0.049
  25. BD (   1) C  11 - H  23        /133. RY*(   1) C  10                    0.30    1.69    0.028
  25. BD (   1) C  11 - H  23        /151. RY*(   1) C  12                    0.32    1.71    0.030
  25. BD (   1) C  11 - H  23        /244. BD*(   1) C   9 - C  10            2.05    1.06    0.059
  25. BD (   1) C  11 - H  23        /246. BD*(   1) C  10 - C  11            0.48    1.08    0.029
  25. BD (   1) C  11 - H  23        /249. BD*(   1) C  11 - C  12            0.37    1.07    0.025
  25. BD (   1) C  11 - H  23        /251. BD*(   1) C  12 - C  13            1.79    1.07    0.055
  26. BD (   1) C  12 - C  13        /142. RY*(   1) C  11                    0.42    1.87    0.035
  26. BD (   1) C  12 - C  13        /143. RY*(   2) C  11                    0.73    1.36    0.040
  26. BD (   1) C  12 - C  13        /170. RY*(   2) C  14                    0.93    1.46    0.047
  26. BD (   1) C  12 - C  13        /249. BD*(   1) C  11 - C  12            1.19    1.26    0.049
  26. BD (   1) C  12 - C  13        /250. BD*(   1) C  11 - H  23            1.26    1.18    0.049
  26. BD (   1) C  12 - C  13        /252. BD*(   1) C  12 - H  24            0.57    1.17    0.033
  26. BD (   1) C  12 - C  13        /253. BD*(   1) C  13 - C  14            1.28    1.27    0.051
  26. BD (   1) C  12 - C  13        /255. BD*(   1) C  13 - H  25            0.59    1.18    0.033
  26. BD (   1) C  12 - C  13        /256. BD*(   1) C  14 - H  26            1.18    1.19    0.047
  27. BD (   1) C  12 - H  24        /142. RY*(   1) C  11                    0.34    1.68    0.030
  27. BD (   1) C  12 - H  24        /160. RY*(   1) C  13                    0.34    1.70    0.030
  27. BD (   1) C  12 - H  24        /246. BD*(   1) C  10 - C  11            1.95    1.08    0.058
  27. BD (   1) C  12 - H  24        /249. BD*(   1) C  11 - C  12            0.36    1.08    0.025
  27. BD (   1) C  12 - H  24        /251. BD*(   1) C  12 - C  13            0.35    1.08    0.025
  27. BD (   1) C  12 - H  24        /253. BD*(   1) C  13 - C  14            1.94    1.08    0.058
  28. BD (   1) C  13 - C  14        /124. RY*(   1) C   9                    1.00    1.75    0.053
  28. BD (   1) C  13 - C  14        /151. RY*(   1) C  12                    0.43    1.89    0.036
  28. BD (   1) C  13 - C  14        /152. RY*(   2) C  12                    0.60    1.35    0.036
  28. BD (   1) C  13 - C  14        /229. BD*(   1) C   2 - C   9            1.88    1.08    0.057
  28. BD (   1) C  13 - C  14        /245. BD*(   1) C   9 - C  14            1.69    1.25    0.058
  28. BD (   1) C  13 - C  14        /251. BD*(   1) C  12 - C  13            1.24    1.26    0.050
  28. BD (   1) C  13 - C  14        /252. BD*(   1) C  12 - H  24            1.17    1.17    0.047
  28. BD (   1) C  13 - C  14        /255. BD*(   1) C  13 - H  25            0.62    1.17    0.034
  28. BD (   1) C  13 - C  14        /256. BD*(   1) C  14 - H  26            0.76    1.18    0.038
  29. BD (   2) C  13 - C  14        / 50. LP*(   1) C   9                   31.17    0.16    0.096
  29. BD (   2) C  13 - C  14        / 51. LP*(   1) C  12                   25.91    0.16    0.089
  29. BD (   2) C  13 - C  14        /128. RY*(   5) C   9                    0.37    2.12    0.039
  29. BD (   2) C  13 - C  14        /154. RY*(   4) C  12                    0.32    2.11    0.036
  29. BD (   2) C  13 - C  14        /155. RY*(   5) C  12                    0.42    0.96    0.028
  30. BD (   1) C  13 - H  25        /151. RY*(   1) C  12                    0.32    1.71    0.030
  30. BD (   1) C  13 - H  25        /169. RY*(   1) C  14                    0.29    1.65    0.028
  30. BD (   1) C  13 - H  25        /245. BD*(   1) C   9 - C  14            2.06    1.07    0.059
  30. BD (   1) C  13 - H  25        /249. BD*(   1) C  11 - C  12            1.86    1.07    0.056
  30. BD (   1) C  13 - H  25        /251. BD*(   1) C  12 - C  13            0.34    1.07    0.024
  30. BD (   1) C  13 - H  25        /253. BD*(   1) C  13 - C  14            0.46    1.08    0.028
  31. BD (   1) C  14 - H  26        /125. RY*(   2) C   9                    0.37    1.56    0.030
  31. BD (   1) C  14 - H  26        /160. RY*(   1) C  13                    0.33    1.68    0.030
  31. BD (   1) C  14 - H  26        /244. BD*(   1) C   9 - C  10            2.31    1.05    0.062
  31. BD (   1) C  14 - H  26        /245. BD*(   1) C   9 - C  14            0.59    1.06    0.032
  31. BD (   1) C  14 - H  26        /251. BD*(   1) C  12 - C  13            1.84    1.07    0.056
  31. BD (   1) C  14 - H  26        /253. BD*(   1) C  13 - C  14            0.53    1.07    0.030
  32. CR (   1) O   1                / 61. RY*(   1) C   2                    0.65   19.87    0.144
  32. CR (   1) O   1                / 64. RY*(   4) C   2                    0.31   20.49    0.101
  33. CR (   1) C   2                /182. RY*(   1) H  16                    0.30   10.53    0.071
  33. CR (   1) C   2                /226. BD*(   1) O   1 - C   2            0.41   10.44    0.083
  33. CR (   1) C   2                /231. BD*(   1) C   3 - C   4            0.39   10.71    0.082
  33. CR (   1) C   2                /232. BD*(   1) C   3 - C   8            0.38   10.70    0.081
  33. CR (   1) C   2                /244. BD*(   1) C   9 - C  10            0.37   10.69    0.080
  33. CR (   1) C   2                /245. BD*(   1) C   9 - C  14            0.39   10.70    0.082
  34. CR (   1) C   3                / 63. RY*(   3) C   2                    0.26   11.27    0.068
  34. CR (   1) C   3                / 65. RY*(   5) C   2                    0.39   11.33    0.084
  34. CR (   1) C   3                / 80. RY*(   2) C   4                    0.88   10.82    0.123
  34. CR (   1) C   3                /116. RY*(   2) C   8                    0.89   10.87    0.124
  34. CR (   1) C   3                /233. BD*(   1) C   4 - C   5            0.43   10.66    0.086
  34. CR (   1) C   3                /235. BD*(   1) C   4 - H  17            0.31   10.55    0.073
  34. CR (   1) C   3                /240. BD*(   1) C   7 - C   8            0.41   10.66    0.084
  34. CR (   1) C   3                /243. BD*(   1) C   8 - H  21            0.29   10.56    0.070
  35. CR (   1) C   4                / 70. RY*(   1) C   3                    0.47   11.18    0.091
  35. CR (   1) C   4                / 71. RY*(   2) C   3                    0.27   10.99    0.069
  35. CR (   1) C   4                / 72. RY*(   3) C   3                    0.39   10.88    0.083
  35. CR (   1) C   4                / 89. RY*(   2) C   5                    0.74   10.74    0.113
  35. CR (   1) C   4                / 90. RY*(   3) C   5                    0.26   10.76    0.066
  35. CR (   1) C   4                /186. RY*(   1) H  17                    0.37   10.46    0.078
  35. CR (   1) C   4                /228. BD*(   1) C   2 - C   3            0.57   10.46    0.099
  35. CR (   1) C   4                /232. BD*(   1) C   3 - C   8            0.58   10.62    0.100
  35. CR (   1) C   4                /236. BD*(   1) C   5 - C   6            0.45   10.64    0.087
  35. CR (   1) C   4                /237. BD*(   1) C   5 - H  18            0.29   10.55    0.070
  36. CR (   1) C   5                / 80. RY*(   2) C   4                    0.37   10.81    0.080
  36. CR (   1) C   5                / 81. RY*(   3) C   4                    0.45   10.71    0.088
  36. CR (   1) C   5                / 98. RY*(   2) C   6                    0.74   10.75    0.113
  36. CR (   1) C   5                / 99. RY*(   3) C   6                    0.25   10.76    0.066
  36. CR (   1) C   5                /190. RY*(   1) H  18                    0.39   10.45    0.080
  36. CR (   1) C   5                /231. BD*(   1) C   3 - C   4            0.54   10.64    0.096
  36. CR (   1) C   5                /235. BD*(   1) C   4 - H  17            0.34   10.54    0.076
  36. CR (   1) C   5                /238. BD*(   1) C   6 - C   7            0.44   10.64    0.086
  36. CR (   1) C   5                /239. BD*(   1) C   6 - H  19            0.30   10.56    0.071
  37. CR (   1) C   6                / 89. RY*(   2) C   5                    0.70   10.75    0.110
  37. CR (   1) C   6                / 90. RY*(   3) C   5                    0.28   10.77    0.069
  37. CR (   1) C   6                /107. RY*(   2) C   7                    0.69   10.75    0.109
  37. CR (   1) C   6                /108. RY*(   3) C   7                    0.29   10.77    0.071
  37. CR (   1) C   6                /194. RY*(   1) H  19                    0.39   10.45    0.081
  37. CR (   1) C   6                /233. BD*(   1) C   4 - C   5            0.46   10.65    0.088
  37. CR (   1) C   6                /237. BD*(   1) C   5 - H  18            0.31   10.56    0.072
  37. CR (   1) C   6                /240. BD*(   1) C   7 - C   8            0.47   10.66    0.089
  37. CR (   1) C   6                /242. BD*(   1) C   7 - H  20            0.31   10.57    0.072
  38. CR (   1) C   7                / 98. RY*(   2) C   6                    0.69   10.74    0.109
  38. CR (   1) C   7                / 99. RY*(   3) C   6                    0.26   10.76    0.067
  38. CR (   1) C   7                /117. RY*(   3) C   8                    0.57   10.75    0.099
  38. CR (   1) C   7                /198. RY*(   1) H  20                    0.39   10.44    0.080
  38. CR (   1) C   7                /232. BD*(   1) C   3 - C   8            0.54   10.62    0.096
  38. CR (   1) C   7                /236. BD*(   1) C   5 - C   6            0.44   10.64    0.087
  38. CR (   1) C   7                /239. BD*(   1) C   6 - H  19            0.29   10.55    0.071
  38. CR (   1) C   7                /243. BD*(   1) C   8 - H  21            0.34   10.55    0.076
  39. CR (   1) C   8                / 71. RY*(   2) C   3                    0.61   10.99    0.103
  39. CR (   1) C   8                / 72. RY*(   3) C   3                    0.29   10.88    0.070
  39. CR (   1) C   8                /107. RY*(   2) C   7                    0.79   10.75    0.117
  39. CR (   1) C   8                /202. RY*(   1) H  21                    0.39   10.45    0.081
  39. CR (   1) C   8                /228. BD*(   1) C   2 - C   3            0.51   10.47    0.094
  39. CR (   1) C   8                /231. BD*(   1) C   3 - C   4            0.56   10.64    0.098
  39. CR (   1) C   8                /238. BD*(   1) C   6 - C   7            0.46   10.64    0.089
  39. CR (   1) C   8                /242. BD*(   1) C   7 - H  20            0.30   10.56    0.071
  40. CR (   1) C   9                / 62. RY*(   2) C   2                    0.36   11.35    0.081
  40. CR (   1) C   9                /134. RY*(   2) C  10                    0.85   10.84    0.121
  40. CR (   1) C   9                /170. RY*(   2) C  14                    0.88   10.86    0.123
  40. CR (   1) C   9                /246. BD*(   1) C  10 - C  11            0.41   10.67    0.084
  40. CR (   1) C   9                /248. BD*(   1) C  10 - H  22            0.30   10.56    0.071
  40. CR (   1) C   9                /253. BD*(   1) C  13 - C  14            0.42   10.67    0.085
  40. CR (   1) C   9                /256. BD*(   1) C  14 - H  26            0.29   10.59    0.070
  41. CR (   1) C  10                /124. RY*(   1) C   9                    0.87   11.14    0.125
  41. CR (   1) C  10                /143. RY*(   2) C  11                    0.80   10.75    0.117
  41. CR (   1) C  10                /206. RY*(   1) H  22                    0.40   10.50    0.082
  41. CR (   1) C  10                /229. BD*(   1) C   2 - C   9            0.51   10.47    0.093
  41. CR (   1) C  10                /245. BD*(   1) C   9 - C  14            0.54   10.64    0.096
  41. CR (   1) C  10                /249. BD*(   1) C  11 - C  12            0.46   10.64    0.088
  41. CR (   1) C  10                /250. BD*(   1) C  11 - H  23            0.29   10.56    0.071
  42. CR (   1) C  11                /134. RY*(   2) C  10                    0.31   10.81    0.073
  42. CR (   1) C  11                /135. RY*(   3) C  10                    0.52   10.71    0.094
  42. CR (   1) C  11                /152. RY*(   2) C  12                    0.68   10.74    0.108
  42. CR (   1) C  11                /153. RY*(   3) C  12                    0.27   10.76    0.068
  42. CR (   1) C  11                /210. RY*(   1) H  23                    0.39   10.45    0.081
  42. CR (   1) C  11                /244. BD*(   1) C   9 - C  10            0.54   10.63    0.096
  42. CR (   1) C  11                /248. BD*(   1) C  10 - H  22            0.34   10.54    0.076
  42. CR (   1) C  11                /251. BD*(   1) C  12 - C  13            0.42   10.64    0.085
  42. CR (   1) C  11                /252. BD*(   1) C  12 - H  24            0.29   10.56    0.070
  43. CR (   1) C  12                /143. RY*(   2) C  11                    0.68   10.76    0.108
  43. CR (   1) C  12                /144. RY*(   3) C  11                    0.30   10.76    0.072
  43. CR (   1) C  12                /161. RY*(   2) C  13                    0.77   10.76    0.115
  43. CR (   1) C  12                /162. RY*(   3) C  13                    0.26   10.80    0.067
  43. CR (   1) C  12                /214. RY*(   1) H  24                    0.39   10.45    0.081
  43. CR (   1) C  12                /246. BD*(   1) C  10 - C  11            0.46   10.66    0.088
  43. CR (   1) C  12                /250. BD*(   1) C  11 - H  23            0.31   10.57    0.072
  43. CR (   1) C  12                /253. BD*(   1) C  13 - C  14            0.45   10.66    0.088
  43. CR (   1) C  12                /255. BD*(   1) C  13 - H  25            0.30   10.57    0.071
  44. CR (   1) C  13                /152. RY*(   2) C  12                    0.72   10.74    0.111
  44. CR (   1) C  13                /170. RY*(   2) C  14                    0.32   10.84    0.075
  44. CR (   1) C  13                /172. RY*(   4) C  14                    0.42   10.74    0.085
  44. CR (   1) C  13                /218. RY*(   1) H  25                    0.39   10.45    0.081
  44. CR (   1) C  13                /245. BD*(   1) C   9 - C  14            0.52   10.64    0.095
  44. CR (   1) C  13                /249. BD*(   1) C  11 - C  12            0.42   10.64    0.085
  44. CR (   1) C  13                /252. BD*(   1) C  12 - H  24            0.29   10.56    0.070
  44. CR (   1) C  13                /256. BD*(   1) C  14 - H  26            0.33   10.57    0.074
  45. CR (   1) C  14                /125. RY*(   2) C   9                    0.78   11.13    0.118
  45. CR (   1) C  14                /126. RY*(   3) C   9                    0.27   10.83    0.069
  45. CR (   1) C  14                /161. RY*(   2) C  13                    0.69   10.74    0.109
  45. CR (   1) C  14                /162. RY*(   3) C  13                    0.26   10.78    0.067
  45. CR (   1) C  14                /222. RY*(   1) H  26                    0.44   10.47    0.086
  45. CR (   1) C  14                /229. BD*(   1) C   2 - C   9            0.54   10.46    0.096
  45. CR (   1) C  14                /244. BD*(   1) C   9 - C  10            0.57   10.62    0.099
  45. CR (   1) C  14                /251. BD*(   1) C  12 - C  13            0.46   10.64    0.089
  45. CR (   1) C  14                /255. BD*(   1) C  13 - H  25            0.28   10.55    0.069
  46. LP (   1) O   1                / 61. RY*(   1) C   2                    0.69    1.49    0.041
  46. LP (   1) O   1                / 62. RY*(   2) C   2                    0.25    1.82    0.027
  46. LP (   1) O   1                /180. RY*(   3) H  15                    0.36    2.00    0.034
  46. LP (   1) O   1                /228. BD*(   1) C   2 - C   3            0.54    0.96    0.029
  46. LP (   1) O   1                /229. BD*(   1) C   2 - C   9            0.54    0.96    0.029
  46. LP (   1) O   1                /230. BD*(   1) C   2 - H  16            0.83    1.01    0.037
  46. LP (   1) O   1                /256. BD*(   1) C  14 - H  26            0.29    1.06    0.022
  47. LP (   2) O   1                / 48. LP (   1) C   3                    0.74    0.19    0.019
  47. LP (   2) O   1                / 63. RY*(   3) C   2                    0.55    1.48    0.036
  47. LP (   2) O   1                / 65. RY*(   5) C   2                    0.27    1.55    0.026
  47. LP (   2) O   1                /178. RY*(   1) H  15                    0.95    1.98    0.056
  47. LP (   2) O   1                /228. BD*(   1) C   2 - C   3            2.94    0.70    0.057
  47. LP (   2) O   1                /230. BD*(   1) C   2 - H  16            3.27    0.74    0.062
  48. LP (   1) C   3                / 49. LP*(   1) C   6                    1.63    0.02    0.007
  48. LP (   1) C   3                / 71. RY*(   2) C   3                    0.35    1.03    0.038
  48. LP (   1) C   3                / 72. RY*(   3) C   3                    0.44    0.92    0.040
  48. LP (   1) C   3                / 82. RY*(   4) C   4                    1.38    0.77    0.065
  48. LP (   1) C   3                /118. RY*(   4) C   8                    1.24    0.91    0.067
  48. LP (   1) C   3                /226. BD*(   1) O   1 - C   2            2.44    0.40    0.062
  48. LP (   1) C   3                /228. BD*(   1) C   2 - C   3            0.46    0.50    0.030
  48. LP (   1) C   3                /229. BD*(   1) C   2 - C   9            1.90    0.50    0.060
  48. LP (   1) C   3                /234. BD*(   2) C   4 - C   5           21.03    0.14    0.099
  48. LP (   1) C   3                /241. BD*(   2) C   7 - C   8           24.31    0.15    0.107
  48. LP (   1) C   3                /247. BD*(   2) C  10 - C  11            0.36    0.14    0.013
  49. LP*(   1) C   6                / 91. RY*(   4) C   5                    0.41    0.78    0.037
  49. LP*(   1) C   6                / 92. RY*(   5) C   5                    0.49    1.97    0.065
  49. LP*(   1) C   6                /101. RY*(   5) C   6                    1.00    1.12    0.070
  49. LP*(   1) C   6                /109. RY*(   4) C   7                    0.67    0.73    0.046
  49. LP*(   1) C   6                /110. RY*(   5) C   7                    0.42    2.02    0.061
  49. LP*(   1) C   6                /234. BD*(   2) C   4 - C   5           26.07    0.13    0.108
  49. LP*(   1) C   6                /241. BD*(   2) C   7 - C   8           21.30    0.13    0.098
  50. LP*(   1) C   9                /126. RY*(   3) C   9                    0.56    0.86    0.049
  50. LP*(   1) C   9                /136. RY*(   4) C  10                    0.98    1.00    0.070
  50. LP*(   1) C   9                /171. RY*(   3) C  14                    0.89    0.69    0.055
  50. LP*(   1) C   9                /228. BD*(   1) C   2 - C   3            1.38    0.49    0.056
  50. LP*(   1) C   9                /230. BD*(   1) C   2 - H  16            1.36    0.54    0.058
  50. LP*(   1) C   9                /247. BD*(   2) C  10 - C  11           20.66    0.13    0.105
  50. LP*(   1) C   9                /254. BD*(   2) C  13 - C  14           17.65    0.14    0.100
  51. LP*(   1) C  12                /145. RY*(   4) C  11                    0.82    0.75    0.057
  51. LP*(   1) C  12                /146. RY*(   5) C  11                    0.25    2.00    0.052
  51. LP*(   1) C  12                /155. RY*(   5) C  12                    1.67    0.80    0.084
  51. LP*(   1) C  12                /163. RY*(   4) C  13                    0.96    0.87    0.066
  51. LP*(   1) C  12                /247. BD*(   2) C  10 - C  11           18.17    0.12    0.098
  51. LP*(   1) C  12                /254. BD*(   2) C  13 - C  14           19.23    0.13    0.104
 234. BD*(   2) C   4 - C   5        / 82. RY*(   4) C   4                    0.49    0.62    0.071
 234. BD*(   2) C   4 - C   5        / 91. RY*(   4) C   5                    1.02    0.65    0.104
 241. BD*(   2) C   7 - C   8        /109. RY*(   4) C   7                    0.91    0.60    0.094
 241. BD*(   2) C   7 - C   8        /118. RY*(   4) C   8                    0.27    0.77    0.058
 241. BD*(   2) C   7 - C   8        /119. RY*(   5) C   8                    0.35    1.70    0.097
 247. BD*(   2) C  10 - C  11        /137. RY*(   5) C  10                    0.29    1.64    0.102
 247. BD*(   2) C  10 - C  11        /145. RY*(   4) C  11                    0.53    0.62    0.085
 254. BD*(   2) C  13 - C  14        /163. RY*(   4) C  13                    0.25    0.74    0.067
 254. BD*(   2) C  13 - C  14        /171. RY*(   3) C  14                    0.53    0.55    0.083


 Natural Bond Orbitals (Summary):

                                                            Principal Delocalizations
           NBO                        Occupancy    Energy   (geminal,vicinal,remote)
 ====================================================================================
 Molecular unit  1  (C13H12O)
     1. BD (   1) O   1 - C   2          0.99323    -0.97326  244(v),48(v),231(v),125(v)
     2. BD (   1) O   1 - H  15          0.99369    -0.84614  229(v),61(v),64(v)
     3. BD (   1) C   2 - C   3          0.97714    -0.77901  50(v),231(g),240(v),232(g)
                                                    233(v),229(g),79(v),245(v)
                                                    115(v),48(g),230(g),52(v)
                                                    125(v)
     4. BD (   1) C   2 - C   9          0.97869    -0.77986  48(v),245(g),246(v),253(v)
                                                    244(g),227(v),169(v),228(g)
                                                    71(v),231(v),133(v),50(g)
                                                    230(g),53(v)
     5. BD (   1) C   2 - H  16          0.97676    -0.64450  50(v),232(v),245(v),52(v)
                                                    126(v),229(g)
     6. BD (   1) C   3 - C   4          0.98591    -0.84499  232(g),233(g),228(g),243(v)
                                                    237(v),235(g),89(v),88(v)
                                                    61(v),115(v),226(v)
     7. BD (   1) C   3 - C   8          0.98511    -0.84072  231(g),240(g),228(g),235(v)
                                                    242(v),61(v),107(v),243(g)
                                                    106(v),230(v),79(v)
     8. BD (   1) C   4 - C   5          0.98835    -0.83546  228(v),231(g),236(g),239(v)
                                                    235(g),237(g),98(v),97(v)
                                                    71(v),70(v),72(v)
     9. BD (   2) C   4 - C   5          0.82200    -0.40235  48(v),49(v),100(v),74(v)
                                                    82(g)
    10. BD (   1) C   4 - H  17          0.98955    -0.65749  232(v),236(v),231(g),70(v)
                                                    233(g),88(v)
    11. BD (   1) C   5 - C   6          0.98977    -0.83869  233(g),235(v),238(g),242(v)
                                                    80(v),107(v),237(g),239(g)
                                                    106(v),79(v)
    12. BD (   1) C   5 - H  18          0.98963    -0.65380  231(v),238(v),233(g),236(g)
                                                    97(v),79(v)
    13. BD (   1) C   6 - C   7          0.98970    -0.83340  240(g),243(v),237(v),236(g)
                                                    116(v),89(v),242(g),239(g)
                                                    88(v)
    14. BD (   1) C   6 - H  19          0.98981    -0.65456  240(v),233(v),238(g),236(g)
                                                    106(v),88(v)
    15. BD (   1) C   7 - C   8          0.98860    -0.83745  228(v),232(g),238(g),239(v)
                                                    243(g),70(v),242(g),98(v)
                                                    97(v),71(v)
    16. BD (   2) C   7 - C   8          0.80814    -0.39982  49(v),48(v),101(v),241(g)
    17. BD (   1) C   7 - H  20          0.98950    -0.64827  232(v),236(v),240(g),238(g)
                                                    97(v),115(v)
    18. BD (   1) C   8 - H  21          0.98939    -0.65813  231(v),238(v),240(g),232(g)
                                                    70(v),106(v)
    19. BD (   1) C   9 - C  10          0.98622    -0.85088  245(g),246(g),256(v),229(g)
                                                    250(v),61(v),226(v),143(v)
                                                    248(g),142(v),169(v)
    20. BD (   1) C   9 - C  14          0.98579    -0.84709  244(g),253(g),229(g),248(v)
                                                    255(v),256(g),161(v),61(v)
                                                    160(v),228(v),133(v),226(v)
    21. BD (   1) C  10 - C  11          0.98887    -0.84535  229(v),244(g),249(g),252(v)
                                                    125(v),248(g),250(g),152(v)
                                                    151(v)
    22. BD (   2) C  10 - C  11          0.83455    -0.40971  51(v),50(v),155(v),247(g)
    23. BD (   1) C  10 - H  22          0.98934    -0.66782  245(v),249(v),246(g),124(v)
                                                    244(g),142(v)
    24. BD (   1) C  11 - C  12          0.98983    -0.84318  246(g),248(v),255(v),251(g)
                                                    161(v),134(v),250(g),252(g)
                                                    160(v),133(v)
    25. BD (   1) C  11 - H  23          0.98968    -0.65642  244(v),251(v),246(g),249(g)
                                                    151(v),133(v)
    26. BD (   1) C  12 - C  13          0.99015    -0.84629  253(g),250(v),249(g),256(v)
                                                    170(v),143(v),255(g),252(g)
                                                    142(v)
    27. BD (   1) C  12 - H  24          0.98993    -0.66388  246(v),253(v),249(g),251(g)
                                                    142(v),160(v)
    28. BD (   1) C  13 - C  14          0.98826    -0.83852  229(v),245(g),251(g),252(v)
                                                    124(v),256(g),255(g),152(v)
                                                    151(v)
    29. BD (   2) C  13 - C  14          0.83310    -0.40500  50(v),51(v),155(v),128(v)
                                                    154(v)
    30. BD (   1) C  13 - H  25          0.98961    -0.65622  245(v),249(v),253(g),251(g)
                                                    151(v),169(v)
[truncated: 19,218 more chars]
