# Supplementary material for: Machine-Learning-Guided Discovery of Electrochemical Reactions
Source: J Am Chem Soc. 2022 Dec 2;144(49):22599–610. doi: 10.1021/jacs.2c08997 (PMC9756344; doi:10.1021/jacs.2c08997)
Supplement: Supplementary file 3 — ja2c08997_si_003.zip [file ja2c08997_si_003.zip › Oxidation Site Selectivity/Ologs_notimes/27.log]

 Entering Gaussian System, Link 0=g16
 Input=27.com
 Output=27.log
 Initial command:
  
 Copyright (c) 1988-2019, Gaussian, Inc.  All Rights Reserved.
  
 This is part of the Gaussian(R) 16 program.  It is based on
 the Gaussian(R) 09 system (copyright 2009, Gaussian, Inc.),
 the Gaussian(R) 03 system (copyright 2003, Gaussian, Inc.),
 the Gaussian(R) 98 system (copyright 1998, Gaussian, Inc.),
 the Gaussian(R) 94 system (copyright 1995, Gaussian, Inc.),
 the Gaussian 92(TM) system (copyright 1992, Gaussian, Inc.),
 the Gaussian 90(TM) system (copyright 1990, Gaussian, Inc.),
 the Gaussian 88(TM) system (copyright 1988, Gaussian, Inc.),
 the Gaussian 86(TM) system (copyright 1986, Carnegie Mellon
 University), and the Gaussian 82(TM) system (copyright 1983,
 Carnegie Mellon University). Gaussian is a federally registered
 trademark of Gaussian, Inc.
  
 This software contains proprietary and confidential information,
 including trade secrets, belonging to Gaussian, Inc.
  
 This software is provided under written license and may be
 used, copied, transmitted, or stored only in accord with that
 written license.
  
 The following legend is applicable only to US Government
 contracts under FAR:
  
                    RESTRICTED RIGHTS LEGEND
  
 Use, reproduction and disclosure by the US Government is
 subject to restrictions as set forth in subparagraphs (a)
 and (c) of the Commercial Computer Software - Restricted
 Rights clause in FAR 52.227-19.
  
 Gaussian, Inc.
 340 Quinnipiac St., Bldg. 40, Wallingford CT 06492
  
  
 ---------------------------------------------------------------
 Warning -- This program may not be used in any manner that
 competes with the business of Gaussian, Inc. or will provide
 assistance to any competitor of Gaussian, Inc.  The licensee
 of this program is prohibited from giving any competitor of
 Gaussian, Inc. access to this program.  By using this program,
 the user acknowledges that Gaussian, Inc. is engaged in the
 business of creating and licensing software in the field of
 computational chemistry and represents and warrants to the
 licensee that it is not a competitor of Gaussian, Inc. and that
 it will not use this program in any manner prohibited above.
 ---------------------------------------------------------------
  

 Cite this work as:
 Gaussian 16, Revision C.01,
 M. J. Frisch, G. W. Trucks, H. B. Schlegel, G. E. Scuseria, 
 M. A. Robb, J. R. Cheeseman, G. Scalmani, V. Barone, 
 G. A. Petersson, H. Nakatsuji, X. Li, M. Caricato, A. V. Marenich, 
 J. Bloino, B. G. Janesko, R. Gomperts, B. Mennucci, H. P. Hratchian, 
 J. V. Ortiz, A. F. Izmaylov, J. L. Sonnenberg, D. Williams-Young, 
 F. Ding, F. Lipparini, F. Egidi, J. Goings, B. Peng, A. Petrone, 
 T. Henderson, D. Ranasinghe, V. G. Zakrzewski, J. Gao, N. Rega, 
 G. Zheng, W. Liang, M. Hada, M. Ehara, K. Toyota, R. Fukuda, 
 J. Hasegawa, M. Ishida, T. Nakajima, Y. Honda, O. Kitao, H. Nakai, 
 T. Vreven, K. Throssell, J. A. Montgomery, Jr., J. E. Peralta, 
 F. Ogliaro, M. J. Bearpark, J. J. Heyd, E. N. Brothers, K. N. Kudin, 
 V. N. Staroverov, T. A. Keith, R. Kobayashi, J. Normand, 
 K. Raghavachari, A. P. Rendell, J. C. Burant, S. S. Iyengar, 
 J. Tomasi, M. Cossi, J. M. Millam, M. Klene, C. Adamo, R. Cammi, 
 J. W. Ochterski, R. L. Martin, K. Morokuma, O. Farkas, 
 J. B. Foresman, and D. J. Fox, Gaussian, Inc., Wallingford CT, 2019.
 
 ******************************************
 Gaussian 16:  ES64L-G16RevC.01  3-Jul-2019
                 8-Jan-2021 
 ******************************************
 %nprocshared=16
 Will use up to   16 processors via shared memory.
 %mem=7GB
 -----------------------------------------
 # b3lyp/def2svp geom=NewRedundant pop=NBO
 -----------------------------------------
 1/29=4000,38=1,172=1/1;
 2/12=2,17=6,18=5,40=1/2;
 3/5=43,7=101,11=2,25=1,30=1,74=-5/1,2,3;
 4//1;
 5/5=2,38=5/2;
 6/7=2,8=2,9=2,10=2,28=1,40=1/1,7;
 99/5=1,9=1/99;
 --
 27
 --
 Symbolic Z-matrix:
 Charge =  1 Multiplicity = 2
 C                    -6.02717   1.22574   0.26173 
 C                    -4.64227   0.63402   0.52016 
 C                    -4.21872  -0.38696  -0.53945 
 C                    -2.86638  -1.05952  -0.28097 
 C                    -1.66119  -0.11763  -0.3307 
 C                    -0.32266  -0.83144  -0.13966 
 C                     0.88561   0.10404  -0.18415 
 C                     2.22406  -0.60917   0.00731 
 C                     3.43118   0.32814  -0.03685 
 C                     4.76962  -0.38559   0.14876 
 C                     5.97121   0.55456   0.11789 
 O                     7.20741  -0.11986   0.2217 
 H                    -6.30936   1.95619   1.0365 
 H                    -6.06397   1.74176  -0.71231 
 H                    -6.80072   0.43977   0.24556 
 H                    -3.90162   1.45055   0.57011 
 H                    -4.62441   0.1497    1.51373 
 H                    -4.99814  -1.16674  -0.60933 
 H                    -4.19781   0.10594  -1.52946 
 H                    -2.89228  -1.56385   0.70295 
 H                    -2.71835  -1.86224  -1.02509 
 H                    -1.65642   0.41523  -1.29986 
 H                    -1.76198   0.66514   0.44137 
 H                    -0.20965  -1.61127  -0.9153 
 H                    -0.33162  -1.37034   0.82581 
 H                     0.77286   0.88331   0.59215 
 H                     0.89433   0.64342  -1.14926 
 H                     2.21584  -1.14871   0.97232 
 H                     2.33837  -1.38747  -0.76928 
 H                     3.31654   1.10533   0.74128 
 H                     3.43671   0.86861  -1.00124 
 H                     4.76464  -0.9294    1.1133 
 H                     4.90699  -1.15111  -0.63461 
 H                     5.99634   1.09337  -0.84411 
 H                     5.85844   1.32792   0.90727 
 H                     7.21461  -0.59707   1.06173 
 
                          Input orientation:                          
 ---------------------------------------------------------------------
 Center     Atomic      Atomic             Coordinates (Angstroms)
 Number     Number       Type             X           Y           Z
 ---------------------------------------------------------------------
      1          6           0       -6.027171    1.225736    0.261728
      2          6           0       -4.642274    0.634016    0.520158
      3          6           0       -4.218716   -0.386957   -0.539450
      4          6           0       -2.866383   -1.059515   -0.280967
      5          6           0       -1.661195   -0.117630   -0.330697
      6          6           0       -0.322659   -0.831445   -0.139665
      7          6           0        0.885612    0.104036   -0.184152
      8          6           0        2.224057   -0.609173    0.007308
      9          6           0        3.431178    0.328141   -0.036851
     10          6           0        4.769617   -0.385586    0.148762
     11          6           0        5.971213    0.554565    0.117892
     12          8           0        7.207406   -0.119859    0.221704
     13          1           0       -6.309359    1.956188    1.036505
     14          1           0       -6.063972    1.741761   -0.712315
     15          1           0       -6.800722    0.439770    0.245563
     16          1           0       -3.901622    1.450551    0.570113
     17          1           0       -4.624415    0.149704    1.513726
     18          1           0       -4.998138   -1.166741   -0.609330
     19          1           0       -4.197806    0.105937   -1.529461
     20          1           0       -2.892284   -1.563848    0.702946
     21          1           0       -2.718351   -1.862244   -1.025090
     22          1           0       -1.656425    0.415234   -1.299856
     23          1           0       -1.761981    0.665140    0.441370
     24          1           0       -0.209652   -1.611268   -0.915300
     25          1           0       -0.331615   -1.370338    0.825807
     26          1           0        0.772858    0.883313    0.592148
     27          1           0        0.894327    0.643421   -1.149261
     28          1           0        2.215841   -1.148708    0.972319
     29          1           0        2.338370   -1.387469   -0.769281
     30          1           0        3.316538    1.105333    0.741283
     31          1           0        3.436707    0.868608   -1.001236
     32          1           0        4.764636   -0.929405    1.113298
     33          1           0        4.906986   -1.151108   -0.634611
     34          1           0        5.996337    1.093367   -0.844113
     35          1           0        5.858442    1.327923    0.907275
     36          1           0        7.214613   -0.597067    1.061734
 ---------------------------------------------------------------------
                    Distance matrix (angstroms):
                    1          2          3          4          5
     1  C    0.000000
     2  C    1.528024   0.000000
     3  C    2.552092   1.531195   0.000000
     4  C    3.937953   2.581403   1.532303   0.000000
     5  C    4.606230   3.189947   2.580122   1.530392   0.000000
     6  C    6.077382   4.608906   3.941657   2.557834   1.528955
     7  C    7.017378   5.597719   5.140182   3.929464   2.560632
     8  C    8.456618   6.996787   6.469748   5.118446   3.930781
     9  C    9.505535   8.098423   7.699666   6.453252   5.120285
    10  C   10.916948   9.474239   9.014641   7.677717   6.454225
    11  C   12.018002  10.621405  10.254424   8.992633   7.675072
    12  O   13.302867  11.877387  11.454561  10.129998   8.885788
    13  H    1.101576   2.189503   3.513510   4.762802   5.270237
    14  H    1.102903   2.183418   2.822462   4.272913   4.794520
    15  H    1.102898   2.184498   2.822495   4.243125   5.201683
    16  H    2.159537   1.103535   2.169819   2.845434   2.879266
    17  H    2.166349   1.105466   2.160585   2.788156   3.500577
    18  H    2.746197   2.155251   1.104737   2.159560   3.509054
    19  H    2.794438   2.162720   1.106120   2.165572   2.814501
    20  H    4.219475   2.815401   2.165189   1.105942   2.162301
    21  H    4.705297   3.510070   2.159494   1.104539   2.154864
    22  H    4.711569   3.503657   2.790531   2.162642   1.106000
    23  H    4.305622   2.881538   2.846834   2.171615   1.104072
    24  H    6.578565   5.172039   4.208658   2.786581   2.163260
    25  H    6.284675   4.763679   4.235625   2.783273   2.162073
    26  H    6.816658   5.421346   5.273511   4.216751   2.788933
    27  H    7.087814   5.782819   5.251357   4.218633   2.789253
    28  H    8.607565   7.100444   6.653513   5.235235   4.218101
    29  H    8.824630   7.380951   6.636959   5.237887   4.219166
    30  H    9.356782   7.975821   7.787635   6.630240   5.236660
    31  H    9.554454   8.224330   7.771434   6.630640   5.235541
    32  H   11.037794   9.554373   9.150215   7.758437   6.635917
    33  H   11.225356   9.783074   9.158134   7.781948   6.655933
    34  H   12.074980  10.735561  10.326252   9.137824   7.769678
    35  H   11.903570  10.530736  10.323901   9.123286   7.756748
    36  H   13.390573  11.932922  11.546815  10.180529   8.997148
                    6          7          8          9         10
     6  C    0.000000
     7  C    1.528732   0.000000
     8  C    2.560619   1.528646   0.000000
     9  C    3.930204   2.559654   1.528938   0.000000
    10  C    5.119888   3.928874   2.559272   1.528161   0.000000
    11  C    6.449820   5.114445   3.925264   2.554797   1.525998
    12  O    7.572241   6.338764   5.011902   3.811490   2.453314
    13  H    6.707820   7.529148   8.969922   9.933816  11.358507
    14  H    6.317594   7.159456   8.645008   9.623536  11.074010
    15  H    6.612842   7.705653   9.088656  10.236405  11.600143
    16  H    4.303518   5.029874   6.487154   7.442995   8.873518
    17  H    4.711842   5.765871   7.053138   8.205407   9.507759
    18  H    4.710957   6.034415   7.269885   8.579964   9.828221
    19  H    4.222201   5.258422   6.641790   7.776803   9.136340
    20  H    2.801675   4.223894   5.250930   6.641769   7.771753
    21  H    2.754245   4.190702   5.202252   6.602357   7.721923
    22  H    2.163142   2.793490   4.220927   5.242754   6.635798
    23  H    2.156158   2.777744   4.207230   5.226009   6.622040
    24  H    1.105670   2.162510   2.788967   4.217656   5.237140
    25  H    1.105722   2.162276   2.789404   4.217538   5.239341
    26  H    2.162430   1.105725   2.162297   2.787565   4.216725
    27  H    2.162306   1.105644   2.162135   2.787916   4.214450
    28  H    2.789471   2.162476   1.105628   2.162534   2.789690
    29  H    2.790458   2.162746   1.105397   2.161944   2.785235
    30  H    4.215559   2.787190   2.161427   1.105740   2.164569
    31  H    4.214892   2.785728   2.161369   1.105520   2.161515
    32  H    5.240237   4.218792   2.789320   2.163879   1.107291
    33  H    5.262732   4.236715   2.811381   2.173363   1.103888
    34  H    6.643106   5.247269   4.225358   2.795940   2.162856
    35  H    6.630608   5.236234   4.215571   2.789721   2.167255
    36  H    7.636017   6.488453   5.100746   4.046884   2.618444
                   11         12         13         14         15
    11  C    0.000000
    12  O    1.412019   0.000000
    13  H   12.394388  13.699519   0.000000
    14  H   12.122061  13.433819   1.778922   0.000000
    15  H   12.773089  14.019323   1.779480   1.776375   0.000000
    16  H    9.923718  11.224887   2.504074   2.530846   3.087359
    17  H   10.694839  11.905208   2.515981   3.092285   2.535486
    18  H   11.127372  12.278513   3.765735   3.099353   2.561450
    19  H   10.311353  11.541076   3.803454   2.612704   3.168173
    20  H    9.131897  10.213738   4.917145   4.794749   4.415832
    21  H    9.091529  10.154361   5.632578   4.927461   4.855881
    22  H    7.759528   9.009382   5.429817   4.640189   5.371472
    23  H    7.740746   9.006353   4.764413   4.582273   5.047578
    24  H    6.630340   7.650479   7.330943   6.749598   6.999755
    25  H    6.628125   7.665865   6.844238   6.701559   6.742589
    26  H    5.230286   6.522805   7.176790   7.012903   7.594469
    27  H    5.233388   6.505161   7.641598   7.057988   7.823092
    28  H    4.211176   5.151473   9.073232   8.930180   9.184217
    29  H    4.213801   5.128002   9.445852   8.966308   9.375058
    30  H    2.781953   4.112167   9.667937   9.513777  10.151239
    31  H    2.788332   4.085441  10.016038   9.545091  10.321984
    32  H    2.156114   2.723496  11.444033  11.301625  11.678403
    33  H    2.146662   2.662458  11.758159  11.346218  11.848039
    34  H    1.102902   2.018557  12.478434  12.078445  12.859988
    35  H    1.110822   2.094226  12.184695  12.039032  12.707521
    36  H    1.939880   0.966142  13.762905  13.599197  14.077313
                   16         17         18         19         20
    16  H    0.000000
    17  H    1.762111   0.000000
    18  H    3.073052   2.525879   0.000000
    19  H    2.510762   3.073255   1.762634   0.000000
    20  H    3.181668   2.567859   2.512844   3.078346   0.000000
    21  H    3.862566   3.758537   2.419507   2.513348   1.762215
    22  H    3.099932   4.098257   3.761186   2.570409   3.074952
    23  H    2.282873   3.099863   3.864255   3.182786   2.512846
    24  H    5.021139   5.337727   4.818799   4.385358   3.133287
    25  H    4.557164   4.605636   4.886461   4.761734   2.570908
    26  H    4.708823   5.524314   6.241047   5.460132   4.408417
    27  H    5.158375   6.147500   6.187839   5.134517   4.758270
    28  H    6.658925   6.983416   7.385352   6.997708   5.132041
    29  H    6.984686   7.487015   7.341570   6.747573   5.436755
    30  H    7.228438   8.035461   8.724696   7.913308   6.758363
    31  H    7.527209   8.474877   8.685784   7.690675   6.991224
    32  H    9.003514   9.459339   9.916427   9.401142   7.694110
    33  H    9.263454   9.856727   9.905169   9.234618   7.923890
    34  H   10.004859  10.920177  11.226829  10.264759   9.405411
    35  H    9.766656  10.566280  11.242276  10.419168   9.218422
    36  H   11.313934  11.871164  12.339702  11.723984  10.159368
                   21         22         23         24         25
    21  H    0.000000
    22  H    2.527863   0.000000
    23  H    3.074544   1.762232   0.000000
    24  H    2.523611   2.519474   3.071208   0.000000
    25  H    3.060114   3.076009   2.517322   1.761924   0.000000
    26  H    4.726741   3.114513   2.548675   3.075819   2.520596
    27  H    4.398320   2.565362   3.096215   2.521335   3.075558
    28  H    5.370756   4.754276   4.403978   3.108068   2.561273
    29  H    5.085398   4.414706   4.742547   2.561996   3.110212
    30  H    6.953163   5.419672   5.106376   4.749548   4.409662
    31  H    6.733710   5.121983   5.398969   4.410567   4.748812
    32  H    7.838238   6.990092   6.752095   5.415135   5.123363
    33  H    7.668373   6.780438   6.995114   5.144951   5.442778
    34  H    9.204030   7.696254   7.875743   6.770111   6.992957
    35  H    9.352677   7.885280   7.663367   6.984439   6.753078
    36  H   10.228356   9.235646   9.086102   7.749643   7.589411
                   26         27         28         29         30
    26  H    0.000000
    27  H    1.762047   0.000000
    28  H    2.521079   3.075586   0.000000
    29  H    3.075836   2.520746   1.762155   0.000000
    30  H    2.557702   3.107190   2.519050   3.074521   0.000000
    31  H    3.104058   2.556622   3.074898   2.519926   1.762627
    32  H    4.414955   4.751026   2.562094   3.104946   2.524983
    33  H    4.768104   4.425679   3.134405   2.582981   3.084500
    34  H    5.421411   5.130894   4.755888   4.420505   3.113670
    35  H    5.114699   5.416671   4.405278   4.751326   2.557025
    36  H    6.626329   6.809796   5.029912   5.268310   4.265658
                   31         32         33         34         35
    31  H    0.000000
    32  H    3.076930   0.000000
    33  H    2.524953   1.767654   0.000000
    34  H    2.574278   3.072483   2.503646   0.000000
    35  H    3.117401   2.516820   3.070549   1.772397   0.000000
    36  H    4.547155   2.472952   2.917137   2.823830   2.359796
                   36
    36  H    0.000000
 Stoichiometry    C11H24O(1+,2)
 Framework group  C1[X(C11H24O)]
 Deg. of freedom   102
 Full point group                 C1      NOp   1
 Largest Abelian subgroup         C1      NOp   1
 Largest concise Abelian subgroup C1      NOp   1
                         Standard orientation:                         
 ---------------------------------------------------------------------
 Center     Atomic      Atomic             Coordinates (Angstroms)
 Number     Number       Type             X           Y           Z
 ---------------------------------------------------------------------
      1          6           0       -6.442547   -1.159862   -0.049481
      2          6           0       -5.039470   -0.688546   -0.429080
      3          6           0       -4.604908    0.570923    0.325540
      4          6           0       -3.232314    1.120740   -0.076504
      5          6           0       -2.052423    0.202109    0.249187
      6          6           0       -0.693516    0.810094   -0.099275
      7          6           0        0.489693   -0.103846    0.219710
      8          6           0        1.848501    0.503444   -0.129003
      9          6           0        3.030519   -0.412327    0.190134
     10          6           0        4.389251    0.197036   -0.153087
     11          6           0        5.565861   -0.724928    0.153903
     12          8           0        6.820234   -0.129258   -0.102071
     13          1           0       -6.732382   -2.065871   -0.605011
     14          1           0       -6.506243   -1.393749    1.026453
     15          1           0       -7.195898   -0.382616   -0.260984
     16          1           0       -4.319310   -1.503637   -0.242572
     17          1           0       -4.995243   -0.490056   -1.515680
     18          1           0       -5.365042    1.356799    0.167305
     19          1           0       -4.610552    0.362404    1.411813
     20          1           0       -3.231453    1.342018   -1.160083
     21          1           0       -3.074297    2.090885    0.427337
     22          1           0       -2.074929   -0.050173    1.325794
     23          1           0       -2.162310   -0.757326   -0.285963
     24          1           0       -0.571539    1.767397    0.440354
     25          1           0       -0.675093    1.069261   -1.174038
     26          1           0        0.367993   -1.060807   -0.320700
     27          1           0        0.471022   -0.363578    1.294251
     28          1           0        1.867674    0.763337   -1.203480
     29          1           0        1.971731    1.459505    0.411981
     30          1           0        2.907012   -1.367734   -0.352640
     31          1           0        3.008645   -0.673229    1.264204
     32          1           0        4.411760    0.461114   -1.228191
     33          1           0        4.535105    1.142144    0.398335
     34          1           0        5.563649   -0.985277    1.225634
     35          1           0        5.444479   -1.679710   -0.400696
     36          1           0        6.851469    0.103946   -1.039125
 ---------------------------------------------------------------------
 Rotational constants (GHZ):           4.1418912           0.1576978           0.1544080
 Standard basis: def2SVP (5D, 7F)
 There are   300 symmetry adapted cartesian basis functions of A   symmetry.
 There are   288 symmetry adapted basis functions of A   symmetry.
   288 basis functions,   468 primitive gaussians,   300 cartesian basis functions
    49 alpha electrons       48 beta electrons
       nuclear repulsion energy       677.8139474342 Hartrees.
 NAtoms=   36 NActive=   36 NUniq=   36 SFac= 1.00D+00 NAtFMM=   60 NAOKFM=F Big=F
 Integral buffers will be    131072 words long.
 Raffenetti 2 integral format.
 Two-electron integral symmetry is turned on.
 One-electron integrals computed using PRISM.
   1 Symmetry operations used in ECPInt.
 ECPInt:  NShTT=   10440 NPrTT=   35208 LenC2=    8849 LenP2D=   22145.
 LDataN:  DoStor=T MaxTD1= 4 Len=   56
 NBasis=   288 RedAO= T EigKep=  8.85D-04  NBF=   288
 NBsUse=   288 1.00D-06 EigRej= -1.00D+00 NBFU=   288
 ExpMin= 1.22D-01 ExpMax= 2.27D+03 ExpMxC= 3.41D+02 IAcc=3 IRadAn=         5 AccDes= 0.00D+00
 Harris functional with IExCor=  402 and IRadAn=       5 diagonalized for initial guess.
 HarFok:  IExCor=  402 AccDes= 0.00D+00 IRadAn=         5 IDoV= 1 UseB2=F ITyADJ=14
 ICtDFT=  3500011 ScaDFX=  1.000000  1.000000  1.000000  1.000000
 FoFCou: FMM=F IPFlag=           0 FMFlag=      100000 FMFlg1=           0
         NFxFlg=           0 DoJE=T BraDBF=F KetDBF=T FulRan=T
         wScrn=  0.000000 ICntrl=       500 IOpCl=  0 I1Cent=   200000004 NGrid=           0
         NMat0=    1 NMatS0=      1 NMatT0=    0 NMatD0=    1 NMtDS0=    0 NMtDT0=    0
 Petite list used in FoFCou.
 Initial guess <Sx>= 0.0000 <Sy>= 0.0000 <Sz>= 0.5000 <S**2>= 0.7500 S= 0.5000
 Requested convergence on RMS density matrix=1.00D-08 within 128 cycles.
 Requested convergence on MAX density matrix=1.00D-06.
 Requested convergence on             energy=1.00D-06.
 No special actions if energy rises.
 Integral accuracy reduced to 1.0D-05 until final iterations.
 Rare condition: small coef for last iteration:  0.000D+00
 EnCoef did   100 forward-backward iterations
 Rare condition: small coef for last iteration:  0.000D+00
 EnCoef did   100 forward-backward iterations
 Initial convergence to 1.0D-05 achieved.  Increase integral accuracy.
 Rare condition: small coef for last iteration:  0.000D+00
 Rare condition: small coef for last iteration:  0.000D+00
 Restarting incremental Fock formation.
 SCF Done:  E(UB3LYP) =  -508.152668557     A.U. after   41 cycles
            NFock= 41  Conv=0.32D-08     -V/T= 2.0120
 <Sx>= 0.0000 <Sy>= 0.0000 <Sz>= 0.5000 <S**2>= 0.7524 S= 0.5012
 <L.S>= 0.000000000000E+00
 Annihilation of the first spin contaminant:
 S**2 before annihilation     0.7524,   after     0.7500

 **********************************************************************

            Population analysis using the SCF Density.

 **********************************************************************

 Orbital symmetries:
 Alpha Orbitals:
       Occupied  (A) (A) (A) (A) (A) (A) (A) (A) (A) (A) (A) (A)
                 (A) (A) (A) (A) (A) (A) (A) (A) (A) (A) (A) (A)
                 (A) (A) (A) (A) (A) (A) (A) (A) (A) (A) (A) (A)
                 (A) (A) (A) (A) (A) (A) (A) (A) (A) (A) (A) (A)
                 (A)
       Virtual   (A) (A) (A) (A) (A) (A) (A) (A) (A) (A) (A) (A)
                 (A) (A) (A) (A) (A) (A) (A) (A) (A) (A) (A) (A)
                 (A) (A) (A) (A) (A) (A) (A) (A) (A) (A) (A) (A)
                 (A) (A) (A) (A) (A) (A) (A) (A) (A) (A) (A) (A)
                 (A) (A) (A) (A) (A) (A) (A) (A) (A) (A) (A) (A)
                 (A) (A) (A) (A) (A) (A) (A) (A) (A) (A) (A) (A)
                 (A) (A) (A) (A) (A) (A) (A) (A) (A) (A) (A) (A)
                 (A) (A) (A) (A) (A) (A) (A) (A) (A) (A) (A) (A)
                 (A) (A) (A) (A) (A) (A) (A) (A) (A) (A) (A) (A)
                 (A) (A) (A) (A) (A) (A) (A) (A) (A) (A) (A) (A)
                 (A) (A) (A) (A) (A) (A) (A) (A) (A) (A) (A) (A)
                 (A) (A) (A) (A) (A) (A) (A) (A) (A) (A) (A) (A)
                 (A) (A) (A) (A) (A) (A) (A) (A) (A) (A) (A) (A)
                 (A) (A) (A) (A) (A) (A) (A) (A) (A) (A) (A) (A)
                 (A) (A) (A) (A) (A) (A) (A) (A) (A) (A) (A) (A)
                 (A) (A) (A) (A) (A) (A) (A) (A) (A) (A) (A) (A)
                 (A) (A) (A) (A) (A) (A) (A) (A) (A) (A) (A) (A)
                 (A) (A) (A) (A) (A) (A) (A) (A) (A) (A) (A) (A)
                 (A) (A) (A) (A) (A) (A) (A) (A) (A) (A) (A) (A)
                 (A) (A) (A) (A) (A) (A) (A) (A) (A) (A) (A)
 Beta  Orbitals:
       Occupied  (A) (A) (A) (A) (A) (A) (A) (A) (A) (A) (A) (A)
                 (A) (A) (A) (A) (A) (A) (A) (A) (A) (A) (A) (A)
                 (A) (A) (A) (A) (A) (A) (A) (A) (A) (A) (A) (A)
                 (A) (A) (A) (A) (A) (A) (A) (A) (A) (A) (A) (A)
       Virtual   (A) (A) (A) (A) (A) (A) (A) (A) (A) (A) (A) (A)
                 (A) (A) (A) (A) (A) (A) (A) (A) (A) (A) (A) (A)
                 (A) (A) (A) (A) (A) (A) (A) (A) (A) (A) (A) (A)
                 (A) (A) (A) (A) (A) (A) (A) (A) (A) (A) (A) (A)
                 (A) (A) (A) (A) (A) (A) (A) (A) (A) (A) (A) (A)
                 (A) (A) (A) (A) (A) (A) (A) (A) (A) (A) (A) (A)
                 (A) (A) (A) (A) (A) (A) (A) (A) (A) (A) (A) (A)
                 (A) (A) (A) (A) (A) (A) (A) (A) (A) (A) (A) (A)
                 (A) (A) (A) (A) (A) (A) (A) (A) (A) (A) (A) (A)
                 (A) (A) (A) (A) (A) (A) (A) (A) (A) (A) (A) (A)
                 (A) (A) (A) (A) (A) (A) (A) (A) (A) (A) (A) (A)
                 (A) (A) (A) (A) (A) (A) (A) (A) (A) (A) (A) (A)
                 (A) (A) (A) (A) (A) (A) (A) (A) (A) (A) (A) (A)
                 (A) (A) (A) (A) (A) (A) (A) (A) (A) (A) (A) (A)
                 (A) (A) (A) (A) (A) (A) (A) (A) (A) (A) (A) (A)
                 (A) (A) (A) (A) (A) (A) (A) (A) (A) (A) (A) (A)
                 (A) (A) (A) (A) (A) (A) (A) (A) (A) (A) (A) (A)
                 (A) (A) (A) (A) (A) (A) (A) (A) (A) (A) (A) (A)
                 (A) (A) (A) (A) (A) (A) (A) (A) (A) (A) (A) (A)
                 (A) (A) (A) (A) (A) (A) (A) (A) (A) (A) (A) (A)
 The electronic state is 2-A.
 Alpha  occ. eigenvalues --  -19.36346 -10.40820 -10.35317 -10.33860 -10.33012
 Alpha  occ. eigenvalues --  -10.32518 -10.31925 -10.31740 -10.31065 -10.30445
 Alpha  occ. eigenvalues --  -10.29169 -10.27219  -1.22447  -0.95888  -0.93606
 Alpha  occ. eigenvalues --   -0.91062  -0.87825  -0.84228  -0.80625  -0.77045
 Alpha  occ. eigenvalues --   -0.73342  -0.71322  -0.70661  -0.69162  -0.67625
 Alpha  occ. eigenvalues --   -0.63834  -0.61741  -0.61436  -0.59395  -0.57928
 Alpha  occ. eigenvalues --   -0.56892  -0.55992  -0.54640  -0.53783  -0.53162
 Alpha  occ. eigenvalues --   -0.51780  -0.50601  -0.50366  -0.49151  -0.48474
 Alpha  occ. eigenvalues --   -0.48070  -0.47132  -0.46732  -0.46286  -0.45678
 Alpha  occ. eigenvalues --   -0.45033  -0.44196  -0.43156  -0.42911
 Alpha virt. eigenvalues --   -0.10077  -0.07386  -0.05678  -0.05423  -0.04975
 Alpha virt. eigenvalues --   -0.04222  -0.03230  -0.03108  -0.01940  -0.00961
 Alpha virt. eigenvalues --   -0.00662   0.01056   0.01696   0.01779   0.02606
 Alpha virt. eigenvalues --    0.03356   0.03432   0.03795   0.04433   0.05078
 Alpha virt. eigenvalues --    0.05609   0.06368   0.06660   0.07019   0.07055
 Alpha virt. eigenvalues --    0.07645   0.08467   0.09069   0.10829   0.11251
 Alpha virt. eigenvalues --    0.12643   0.13875   0.14750   0.17584   0.18290
 Alpha virt. eigenvalues --    0.25140   0.27552   0.28757   0.28934   0.29745
 Alpha virt. eigenvalues --    0.30454   0.30757   0.31265   0.32285   0.32945
 Alpha virt. eigenvalues --    0.35111   0.35850   0.36852   0.37629   0.38512
 Alpha virt. eigenvalues --    0.42214   0.43259   0.44454   0.47421   0.47624
 Alpha virt. eigenvalues --    0.48717   0.49558   0.50022   0.50227   0.50454
 Alpha virt. eigenvalues --    0.50891   0.51705   0.52190   0.52541   0.52700
 Alpha virt. eigenvalues --    0.52762   0.53673   0.53966   0.54461   0.54705
 Alpha virt. eigenvalues --    0.54934   0.55483   0.55964   0.56347   0.56923
 Alpha virt. eigenvalues --    0.57614   0.58009   0.58208   0.58890   0.59286
 Alpha virt. eigenvalues --    0.59982   0.60447   0.60582   0.61342   0.61948
 Alpha virt. eigenvalues --    0.62816   0.64889   0.65366   0.66600   0.73373
 Alpha virt. eigenvalues --    0.77753   0.81164   0.81768   0.83661   0.84389
 Alpha virt. eigenvalues --    0.86523   0.86844   0.88816   0.90052   0.91088
 Alpha virt. eigenvalues --    0.91229   0.92032   0.94023   0.94877   0.98202
 Alpha virt. eigenvalues --    1.04566   1.05133   1.09826   1.10949   1.12581
 Alpha virt. eigenvalues --    1.16440   1.18931   1.19195   1.21570   1.22323
 Alpha virt. eigenvalues --    1.22629   1.25108   1.25589   1.26011   1.26363
 Alpha virt. eigenvalues --    1.26894   1.28034   1.31251   1.35733   1.39719
 Alpha virt. eigenvalues --    1.40321   1.45047   1.47559   1.53539   1.54664
 Alpha virt. eigenvalues --    1.55776   1.56421   1.59599   1.60442   1.61938
 Alpha virt. eigenvalues --    1.62562   1.63347   1.64136   1.65063   1.65532
 Alpha virt. eigenvalues --    1.65806   1.66122   1.66801   1.67147   1.67632
 Alpha virt. eigenvalues --    1.68271   1.68574   1.68712   1.69204   1.69663
 Alpha virt. eigenvalues --    1.69965   1.70291   1.71011   1.71234   1.72461
 Alpha virt. eigenvalues --    1.72906   1.73442   1.74731   1.74883   1.75987
 Alpha virt. eigenvalues --    1.76883   1.77404   1.78332   1.78509   1.79617
 Alpha virt. eigenvalues --    1.80463   1.82597   1.83170   1.84448   1.84615
 Alpha virt. eigenvalues --    1.85741   1.86553   1.91326   1.91988   1.94107
 Alpha virt. eigenvalues --    1.95711   1.97059   1.99368   2.00586   2.02545
 Alpha virt. eigenvalues --    2.06695   2.07592   2.10507   2.13469   2.19811
 Alpha virt. eigenvalues --    2.19886   2.21602   2.23745   2.25214   2.25633
 Alpha virt. eigenvalues --    2.27261   2.27498   2.29212   2.29806   2.30696
 Alpha virt. eigenvalues --    2.33368   2.33880   2.35886   2.37210   2.37462
 Alpha virt. eigenvalues --    2.40470   2.41778   2.42896   2.43089   2.44760
 Alpha virt. eigenvalues --    2.45283   2.46154   2.48973   2.51181   2.52533
 Alpha virt. eigenvalues --    2.54412   2.57952   2.65609   2.68397   2.69415
 Alpha virt. eigenvalues --    2.71294   2.72942   2.73881   2.75604   2.76445
 Alpha virt. eigenvalues --    2.77330   2.78835   2.80283   2.81285   2.81890
 Alpha virt. eigenvalues --    2.84224   2.86135   2.88173   2.90188   2.92113
 Alpha virt. eigenvalues --    2.93690   2.94214   2.95514   2.97149   2.97426
 Alpha virt. eigenvalues --    2.98579   2.99047   3.15588   3.55637
  Beta  occ. eigenvalues --  -19.35409 -10.40741 -10.35153 -10.33775 -10.32903
  Beta  occ. eigenvalues --  -10.32395 -10.31819 -10.31607 -10.30948 -10.30351
  Beta  occ. eigenvalues --  -10.29131 -10.27191  -1.20481  -0.95378  -0.93074
  Beta  occ. eigenvalues --   -0.90530  -0.87306  -0.83720  -0.80137  -0.76483
  Beta  occ. eigenvalues --   -0.72921  -0.71063  -0.70387  -0.68411  -0.67212
  Beta  occ. eigenvalues --   -0.63528  -0.61308  -0.59780  -0.58873  -0.57194
  Beta  occ. eigenvalues --   -0.56479  -0.55477  -0.53849  -0.53171  -0.52659
  Beta  occ. eigenvalues --   -0.51184  -0.50103  -0.49495  -0.48726  -0.47803
  Beta  occ. eigenvalues --   -0.47042  -0.46561  -0.45928  -0.45409  -0.44790
  Beta  occ. eigenvalues --   -0.43312  -0.42905  -0.41975
  Beta virt. eigenvalues --   -0.39808  -0.09823  -0.07275  -0.05580  -0.05338
  Beta virt. eigenvalues --   -0.04873  -0.04079  -0.03147  -0.03006  -0.01782
  Beta virt. eigenvalues --   -0.00850  -0.00559   0.01234   0.01780   0.01939
  Beta virt. eigenvalues --    0.02692   0.03457   0.03514   0.03950   0.04604
  Beta virt. eigenvalues --    0.05177   0.05695   0.06539   0.06781   0.07144
  Beta virt. eigenvalues --    0.07222   0.07880   0.08648   0.09313   0.11050
  Beta virt. eigenvalues --    0.11543   0.12997   0.14285   0.14866   0.17943
  Beta virt. eigenvalues --    0.18580   0.25330   0.27673   0.28940   0.29136
  Beta virt. eigenvalues --    0.30105   0.30684   0.31011   0.31362   0.32495
  Beta virt. eigenvalues --    0.33147   0.35234   0.36136   0.37026   0.37904
  Beta virt. eigenvalues --    0.38760   0.42429   0.43659   0.44671   0.47703
  Beta virt. eigenvalues --    0.47943   0.49139   0.49908   0.50214   0.50552
  Beta virt. eigenvalues --    0.50753   0.51124   0.51819   0.52389   0.52741
  Beta virt. eigenvalues --    0.52891   0.52999   0.53858   0.54100   0.54658
  Beta virt. eigenvalues --    0.54877   0.55188   0.55743   0.56141   0.56552
  Beta virt. eigenvalues --    0.57095   0.57745   0.58125   0.58358   0.59052
  Beta virt. eigenvalues --    0.59405   0.60088   0.60521   0.60686   0.61429
  Beta virt. eigenvalues --    0.62046   0.63059   0.65031   0.65535   0.66783
  Beta virt. eigenvalues --    0.73700   0.78048   0.81523   0.82291   0.84109
  Beta virt. eigenvalues --    0.84597   0.86976   0.87691   0.89137   0.90197
  Beta virt. eigenvalues --    0.91212   0.91371   0.92214   0.94757   0.95236
  Beta virt. eigenvalues --    0.98511   1.04793   1.05342   1.10148   1.11140
  Beta virt. eigenvalues --    1.12797   1.16604   1.19140   1.19345   1.21758
  Beta virt. eigenvalues --    1.22459   1.22792   1.25253   1.25704   1.26166
  Beta virt. eigenvalues --    1.26623   1.27362   1.28302   1.31503   1.35903
  Beta virt. eigenvalues --    1.40201   1.40803   1.45100   1.47830   1.53691
  Beta virt. eigenvalues --    1.54808   1.55954   1.56567   1.59623   1.60966
  Beta virt. eigenvalues --    1.61997   1.62754   1.63657   1.64380   1.65381
  Beta virt. eigenvalues --    1.65712   1.66017   1.66392   1.67200   1.67318
  Beta virt. eigenvalues --    1.67826   1.68417   1.68681   1.68922   1.69491
  Beta virt. eigenvalues --    1.69829   1.70072   1.70482   1.71195   1.71443
  Beta virt. eigenvalues --    1.72635   1.73243   1.73650   1.74893   1.75183
  Beta virt. eigenvalues --    1.76207   1.77146   1.77590   1.78494   1.78797
  Beta virt. eigenvalues --    1.79950   1.80630   1.82741   1.83316   1.84627
  Beta virt. eigenvalues --    1.84801   1.85914   1.86757   1.91550   1.92194
  Beta virt. eigenvalues --    1.94340   1.95906   1.97285   1.99667   2.00972
  Beta virt. eigenvalues --    2.02972   2.07015   2.07981   2.10829   2.13917
  Beta virt. eigenvalues --    2.20012   2.20189   2.21917   2.24009   2.25495
  Beta virt. eigenvalues --    2.25766   2.27507   2.27708   2.29386   2.29977
  Beta virt. eigenvalues --    2.30925   2.33598   2.34193   2.36121   2.37431
  Beta virt. eigenvalues --    2.37704   2.40642   2.41957   2.43113   2.43349
  Beta virt. eigenvalues --    2.44950   2.45507   2.46447   2.49307   2.51439
  Beta virt. eigenvalues --    2.52911   2.54978   2.58343   2.65798   2.68825
  Beta virt. eigenvalues --    2.70044   2.71880   2.73280   2.74257   2.75942
  Beta virt. eigenvalues --    2.77015   2.78067   2.79412   2.80574   2.81759
  Beta virt. eigenvalues --    2.82397   2.84554   2.86582   2.89338   2.90526
  Beta virt. eigenvalues --    2.92348   2.93851   2.94455   2.95782   2.97594
  Beta virt. eigenvalues --    2.97852   2.98879   2.99279   3.16778   3.56307
          Condensed to atoms (all electrons):
               1          2          3          4          5          6
     1  C    4.484989   0.427191  -0.046647   0.007390   0.000334  -0.000001
     2  C    0.427191   4.638402   0.414427  -0.043100  -0.008036   0.000333
     3  C   -0.046647   0.414427   4.668368   0.374434  -0.035208   0.006064
     4  C    0.007390  -0.043100   0.374434   4.648769   0.367369  -0.026130
     5  C    0.000334  -0.008036  -0.035208   0.367369   4.713945   0.364854
     6  C   -0.000001   0.000333   0.006064  -0.026130   0.364854   4.683524
     7  C   -0.000000  -0.000001  -0.000291   0.005345  -0.024719   0.354067
     8  C    0.000000   0.000000   0.000004  -0.000265   0.006000  -0.026426
     9  C   -0.000000  -0.000000  -0.000000   0.000004  -0.000279   0.005914
    10  C    0.000000  -0.000000   0.000000  -0.000000   0.000005  -0.000275
    11  C    0.000000  -0.000000  -0.000000   0.000000  -0.000000   0.000003
    12  O    0.000000  -0.000000  -0.000000   0.000000  -0.000000  -0.000000
    13  H    0.380218  -0.010182   0.007082  -0.000463   0.000003  -0.000000
    14  H    0.388925  -0.021752  -0.007978   0.000667  -0.000125   0.000000
    15  H    0.391332  -0.020065  -0.008965   0.000338   0.000006   0.000001
    16  H   -0.014090   0.360304  -0.020982  -0.011050   0.005055  -0.000197
    17  H   -0.021717   0.370222  -0.030166  -0.000254  -0.003742  -0.000019
    18  H   -0.002489  -0.020177   0.346938  -0.006533   0.007545  -0.000271
    19  H   -0.004132  -0.027226   0.364377  -0.015093  -0.014054   0.000434
    20  H    0.000322  -0.012326  -0.016587   0.366837  -0.022612  -0.007646
    21  H   -0.000373   0.007916  -0.012379   0.359227  -0.019199  -0.008584
    22  H   -0.000023  -0.003276  -0.000369  -0.025209   0.365789  -0.019368
    23  H   -0.000382   0.007080  -0.009360  -0.020364   0.363596  -0.018592
    24  H    0.000000   0.000024   0.000112  -0.005093  -0.021047   0.367537
    25  H    0.000000  -0.000127   0.000547  -0.006089  -0.018372   0.365487
    26  H    0.000000  -0.000009   0.000002   0.000343  -0.006954  -0.018028
    27  H   -0.000000  -0.000002   0.000014   0.000274  -0.005655  -0.019115
    28  H   -0.000000  -0.000000   0.000000   0.000001   0.000348  -0.006150
    29  H    0.000000  -0.000000   0.000000  -0.000002   0.000331  -0.006350
    30  H   -0.000000  -0.000000   0.000000   0.000000  -0.000005   0.000378
    31  H    0.000000   0.000000   0.000000   0.000000   0.000000   0.000336
    32  H   -0.000000   0.000000  -0.000000   0.000000   0.000000  -0.000009
    33  H   -0.000000   0.000000  -0.000000   0.000000  -0.000000   0.000013
    34  H    0.000000  -0.000000   0.000000  -0.000000   0.000000  -0.000000
    35  H   -0.000000   0.000000  -0.000000   0.000000  -0.000000   0.000001
    36  H   -0.000000  -0.000000  -0.000000   0.000000  -0.000000   0.000000
               7          8          9         10         11         12
     1  C   -0.000000   0.000000  -0.000000   0.000000   0.000000   0.000000
     2  C   -0.000001   0.000000  -0.000000  -0.000000  -0.000000  -0.000000
     3  C   -0.000291   0.000004  -0.000000   0.000000  -0.000000  -0.000000
     4  C    0.005345  -0.000265   0.000004  -0.000000   0.000000   0.000000
     5  C   -0.024719   0.006000  -0.000279   0.000005  -0.000000  -0.000000
     6  C    0.354067  -0.026426   0.005914  -0.000275   0.000003  -0.000000
     7  C    4.688339   0.352231  -0.021050   0.004379  -0.000160   0.000000
     8  C    0.352231   4.696983   0.333896  -0.011669   0.004352  -0.000087
     9  C   -0.021050   0.333896   4.753173   0.290335  -0.016842   0.004077
    10  C    0.004379  -0.011669   0.290335   4.844821   0.352398  -0.030554
    11  C   -0.000160   0.004352  -0.016842   0.352398   4.490049   0.315050
    12  O    0.000000  -0.000087   0.004077  -0.030554   0.315050   7.558351
    13  H    0.000000  -0.000000   0.000000  -0.000000  -0.000000   0.000000
    14  H    0.000000  -0.000000   0.000000   0.000000   0.000000   0.000000
    15  H   -0.000000   0.000000  -0.000000  -0.000000  -0.000000   0.000000
    16  H    0.000006   0.000000  -0.000000  -0.000000  -0.000000   0.000000
    17  H   -0.000002  -0.000000   0.000000  -0.000000   0.000000  -0.000000
    18  H    0.000008  -0.000000   0.000000  -0.000000  -0.000000   0.000000
    19  H   -0.000010   0.000000   0.000000  -0.000000   0.000000  -0.000000
    20  H    0.000310  -0.000001   0.000000   0.000000  -0.000000  -0.000000
    21  H    0.000505  -0.000004   0.000000   0.000000   0.000000  -0.000000
    22  H   -0.007539   0.000370  -0.000001   0.000000   0.000000   0.000000
    23  H   -0.005844   0.000350   0.000007   0.000000   0.000000  -0.000000
    24  H   -0.018927  -0.007483   0.000401   0.000001   0.000000  -0.000000
    25  H   -0.020900  -0.007014   0.000346   0.000001   0.000000   0.000000
    26  H    0.364980  -0.019569  -0.007242   0.000418   0.000001  -0.000000
    27  H    0.366359  -0.019485  -0.007298   0.000359   0.000002  -0.000000
    28  H   -0.018552   0.368298  -0.020973  -0.007587   0.000337  -0.000001
    29  H   -0.017988   0.368616  -0.021461  -0.006317   0.000337  -0.000001
    30  H   -0.006441  -0.017049   0.371131  -0.024846  -0.005606  -0.000032
    31  H   -0.006016  -0.017082   0.373070  -0.023794  -0.006026  -0.000037
    32  H    0.000525  -0.008617  -0.005742   0.356065  -0.024778  -0.001000
    33  H    0.000254  -0.005565  -0.007423   0.357237  -0.015317   0.003071
    34  H    0.000016  -0.000047  -0.002567  -0.016220   0.374250  -0.025680
    35  H   -0.000015   0.000220  -0.002084  -0.031248   0.379692  -0.020023
    36  H    0.000000  -0.000011   0.000207  -0.003518  -0.031148   0.324695
              13         14         15         16         17         18
     1  C    0.380218   0.388925   0.391332  -0.014090  -0.021717  -0.002489
     2  C   -0.010182  -0.021752  -0.020065   0.360304   0.370222  -0.020177
     3  C    0.007082  -0.007978  -0.008965  -0.020982  -0.030166   0.346938
     4  C   -0.000463   0.000667   0.000338  -0.011050  -0.000254  -0.006533
     5  C    0.000003  -0.000125   0.000006   0.005055  -0.003742   0.007545
     6  C   -0.000000   0.000000   0.000001  -0.000197  -0.000019  -0.000271
     7  C    0.000000   0.000000  -0.000000   0.000006  -0.000002   0.000008
     8  C   -0.000000  -0.000000   0.000000   0.000000  -0.000000  -0.000000
     9  C    0.000000   0.000000  -0.000000  -0.000000   0.000000   0.000000
    10  C   -0.000000   0.000000  -0.000000  -0.000000  -0.000000  -0.000000
    11  C   -0.000000   0.000000  -0.000000  -0.000000   0.000000  -0.000000
    12  O    0.000000   0.000000   0.000000   0.000000  -0.000000   0.000000
    13  H    0.641304  -0.021366  -0.021786  -0.006472  -0.005805  -0.000144
    14  H   -0.021366   0.653058  -0.023630  -0.008564   0.007939  -0.001547
    15  H   -0.021786  -0.023630   0.645391   0.007341  -0.008474   0.006369
    16  H   -0.006472  -0.008564   0.007341   0.677003  -0.030418   0.008022
    17  H   -0.005805   0.007939  -0.008474  -0.030418   0.689219  -0.008720
    18  H   -0.000144  -0.001547   0.006369   0.008022  -0.008720   0.649243
    19  H   -0.000119   0.007380  -0.001510  -0.010181   0.009310  -0.025045
    20  H   -0.000006   0.000025  -0.000036  -0.000812   0.007900  -0.006301
    21  H    0.000014   0.000004  -0.000017  -0.000080  -0.000109  -0.006783
    22  H   -0.000001   0.000003   0.000002   0.000494   0.000260  -0.000130
    23  H    0.000027   0.000042   0.000004   0.004115   0.000582   0.000006
    24  H    0.000000   0.000000  -0.000000  -0.000008   0.000001  -0.000009
    25  H    0.000000  -0.000000   0.000000   0.000055  -0.000001   0.000009
    26  H   -0.000000   0.000000  -0.000000  -0.000032   0.000002  -0.000000
    27  H    0.000000  -0.000000   0.000000   0.000008  -0.000000   0.000000
    28  H    0.000000   0.000000   0.000000   0.000000  -0.000000   0.000000
    29  H   -0.000000   0.000000  -0.000000  -0.000000   0.000000   0.000000
    30  H    0.000000  -0.000000   0.000000   0.000000  -0.000000   0.000000
    31  H    0.000000   0.000000  -0.000000  -0.000000   0.000000  -0.000000
    32  H    0.000000  -0.000000   0.000000   0.000000  -0.000000   0.000000
    33  H    0.000000  -0.000000   0.000000   0.000000  -0.000000   0.000000
    34  H   -0.000000   0.000000  -0.000000  -0.000000   0.000000  -0.000000
    35  H    0.000000  -0.000000   0.000000   0.000000  -0.000000   0.000000
    36  H    0.000000   0.000000   0.000000   0.000000  -0.000000   0.000000
              19         20         21         22         23         24
     1  C   -0.004132   0.000322  -0.000373  -0.000023  -0.000382   0.000000
     2  C   -0.027226  -0.012326   0.007916  -0.003276   0.007080   0.000024
     3  C    0.364377  -0.016587  -0.012379  -0.000369  -0.009360   0.000112
     4  C   -0.015093   0.366837   0.359227  -0.025209  -0.020364  -0.005093
     5  C   -0.014054  -0.022612  -0.019199   0.365789   0.363596  -0.021047
     6  C    0.000434  -0.007646  -0.008584  -0.019368  -0.018592   0.367537
     7  C   -0.000010   0.000310   0.000505  -0.007539  -0.005844  -0.018927
     8  C    0.000000  -0.000001  -0.000004   0.000370   0.000350  -0.007483
     9  C    0.000000   0.000000   0.000000  -0.000001   0.000007   0.000401
    10  C   -0.000000   0.000000   0.000000   0.000000   0.000000   0.000001
    11  C    0.000000  -0.000000   0.000000   0.000000   0.000000   0.000000
    12  O   -0.000000  -0.000000  -0.000000   0.000000  -0.000000  -0.000000
    13  H   -0.000119  -0.000006   0.000014  -0.000001   0.000027   0.000000
    14  H    0.007380   0.000025   0.000004   0.000003   0.000042   0.000000
    15  H   -0.001510  -0.000036  -0.000017   0.000002   0.000004  -0.000000
    16  H   -0.010181  -0.000812  -0.000080   0.000494   0.004115  -0.000008
    17  H    0.009310   0.007900  -0.000109   0.000260   0.000582   0.000001
    18  H   -0.025045  -0.006301  -0.006783  -0.000130   0.000006  -0.000009
    19  H    0.681531   0.008373  -0.006749   0.008023  -0.000890  -0.000044
    20  H    0.008373   0.682047  -0.026799   0.009090  -0.010849  -0.001853
    21  H   -0.006749  -0.026799   0.680912  -0.009632   0.008901   0.008361
    22  H    0.008023   0.009090  -0.009632   0.684079  -0.030838  -0.010692
    23  H   -0.000890  -0.010849   0.008901  -0.030838   0.679939   0.008709
    24  H   -0.000044  -0.001853   0.008361  -0.010692   0.008709   0.679464
    25  H    0.000021   0.008036  -0.001989   0.008855  -0.010772  -0.029374
    26  H    0.000003  -0.000044   0.000026  -0.001887   0.008438   0.008763
    27  H   -0.000008   0.000024  -0.000048   0.007904  -0.002059  -0.010466
    28  H   -0.000000  -0.000008   0.000004   0.000024  -0.000058  -0.001895
    29  H    0.000000   0.000003  -0.000008  -0.000046   0.000027   0.007864
    30  H   -0.000000   0.000000  -0.000000   0.000004  -0.000008   0.000022
    31  H   -0.000000  -0.000000   0.000000  -0.000008   0.000004  -0.000047
    32  H    0.000000  -0.000000  -0.000000  -0.000000   0.000000   0.000003
    33  H   -0.000000  -0.000000  -0.000000   0.000000  -0.000000  -0.000011
    34  H    0.000000   0.000000   0.000000  -0.000000   0.000000   0.000000
    35  H   -0.000000  -0.000000  -0.000000   0.000000  -0.000000  -0.000000
    36  H   -0.000000   0.000000   0.000000   0.000000  -0.000000   0.000000
              25         26         27         28         29         30
     1  C    0.000000   0.000000  -0.000000  -0.000000   0.000000  -0.000000
     2  C   -0.000127  -0.000009  -0.000002  -0.000000  -0.000000  -0.000000
     3  C    0.000547   0.000002   0.000014   0.000000   0.000000   0.000000
     4  C   -0.006089   0.000343   0.000274   0.000001  -0.000002   0.000000
     5  C   -0.018372  -0.006954  -0.005655   0.000348   0.000331  -0.000005
     6  C    0.365487  -0.018028  -0.019115  -0.006150  -0.006350   0.000378
     7  C   -0.020900   0.364980   0.366359  -0.018552  -0.017988  -0.006441
     8  C   -0.007014  -0.019569  -0.019485   0.368298   0.368616  -0.017049
     9  C    0.000346  -0.007242  -0.007298  -0.020973  -0.021461   0.371131
    10  C    0.000001   0.000418   0.000359  -0.007587  -0.006317  -0.024846
    11  C    0.000000   0.000001   0.000002   0.000337   0.000337  -0.005606
    12  O    0.000000  -0.000000  -0.000000  -0.000001  -0.000001  -0.000032
    13  H    0.000000  -0.000000   0.000000   0.000000  -0.000000   0.000000
    14  H   -0.000000   0.000000  -0.000000   0.000000   0.000000  -0.000000
    15  H    0.000000  -0.000000   0.000000   0.000000  -0.000000   0.000000
    16  H    0.000055  -0.000032   0.000008   0.000000  -0.000000   0.000000
    17  H   -0.000001   0.000002  -0.000000  -0.000000   0.000000  -0.000000
    18  H    0.000009  -0.000000   0.000000   0.000000   0.000000   0.000000
    19  H    0.000021   0.000003  -0.000008  -0.000000   0.000000  -0.000000
    20  H    0.008036  -0.000044   0.000024  -0.000008   0.000003   0.000000
    21  H   -0.001989   0.000026  -0.000048   0.000004  -0.000008  -0.000000
    22  H    0.008855  -0.001887   0.007904   0.000024  -0.000046   0.000004
    23  H   -0.010772   0.008438  -0.002059  -0.000058   0.000027  -0.000008
    24  H   -0.029374   0.008763  -0.010466  -0.001895   0.007864   0.000022
    25  H    0.683724  -0.010534   0.008783   0.007980  -0.001877  -0.000048
    26  H   -0.010534   0.683186  -0.029428  -0.010447   0.008668   0.007856
    27  H    0.008783  -0.029428   0.680345   0.008695  -0.010497  -0.001876
    28  H    0.007980  -0.010447   0.008695   0.679993  -0.029321  -0.010451
    29  H   -0.001877   0.008668  -0.010497  -0.029321   0.676322   0.008603
    30  H   -0.000048   0.007856  -0.001876  -0.010451   0.008603   0.675281
    31  H    0.000024  -0.001860   0.007792   0.008480  -0.010300  -0.029830
    32  H   -0.000006  -0.000049   0.000021   0.007588  -0.001709  -0.010446
    33  H    0.000004   0.000014  -0.000036  -0.001669   0.007084   0.008183
    34  H   -0.000000   0.000003  -0.000009   0.000021  -0.000033  -0.002172
    35  H    0.000000  -0.000011   0.000004  -0.000040   0.000017   0.007911
    36  H   -0.000000   0.000000  -0.000000  -0.000002   0.000002  -0.000028
              31         32         33         34         35         36
     1  C    0.000000  -0.000000  -0.000000   0.000000  -0.000000  -0.000000
     2  C    0.000000   0.000000   0.000000  -0.000000   0.000000  -0.000000
     3  C    0.000000  -0.000000  -0.000000   0.000000  -0.000000  -0.000000
     4  C    0.000000   0.000000   0.000000  -0.000000   0.000000   0.000000
     5  C    0.000000   0.000000  -0.000000   0.000000  -0.000000  -0.000000
     6  C    0.000336  -0.000009   0.000013  -0.000000   0.000001   0.000000
     7  C   -0.006016   0.000525   0.000254   0.000016  -0.000015   0.000000
     8  C   -0.017082  -0.008617  -0.005565  -0.000047   0.000220  -0.000011
     9  C    0.373070  -0.005742  -0.007423  -0.002567  -0.002084   0.000207
    10  C   -0.023794   0.356065   0.357237  -0.016220  -0.031248  -0.003518
    11  C   -0.006026  -0.024778  -0.015317   0.374250   0.379692  -0.031148
    12  O   -0.000037  -0.001000   0.003071  -0.025680  -0.020023   0.324695
    13  H    0.000000   0.000000   0.000000  -0.000000   0.000000   0.000000
    14  H    0.000000  -0.000000  -0.000000   0.000000  -0.000000   0.000000
    15  H   -0.000000   0.000000   0.000000  -0.000000   0.000000   0.000000
    16  H   -0.000000   0.000000   0.000000  -0.000000   0.000000   0.000000
    17  H    0.000000  -0.000000  -0.000000   0.000000  -0.000000  -0.000000
    18  H   -0.000000   0.000000   0.000000  -0.000000   0.000000   0.000000
    19  H   -0.000000   0.000000  -0.000000   0.000000  -0.000000  -0.000000
    20  H   -0.000000  -0.000000  -0.000000   0.000000  -0.000000   0.000000
    21  H    0.000000  -0.000000  -0.000000   0.000000  -0.000000   0.000000
    22  H   -0.000008  -0.000000   0.000000  -0.000000   0.000000   0.000000
    23  H    0.000004   0.000000  -0.000000   0.000000  -0.000000  -0.000000
    24  H   -0.000047   0.000003  -0.000011   0.000000  -0.000000   0.000000
    25  H    0.000024  -0.000006   0.000004  -0.000000   0.000000  -0.000000
    26  H   -0.001860  -0.000049   0.000014   0.000003  -0.000011   0.000000
    27  H    0.007792   0.000021  -0.000036  -0.000009   0.000004  -0.000000
    28  H    0.008480   0.007588  -0.001669   0.000021  -0.000040  -0.000002
    29  H   -0.010300  -0.001709   0.007084  -0.000033   0.000017   0.000002
    30  H   -0.029830  -0.010446   0.008183  -0.002172   0.007911  -0.000028
    31  H    0.666910   0.008509  -0.010548   0.007726  -0.002302   0.000068
    32  H    0.008509   0.673790  -0.032005   0.008537  -0.011945   0.007583
    33  H   -0.010548  -0.032005   0.643071  -0.012768   0.008943  -0.001838
    34  H    0.007726   0.008537  -0.012768   0.625787  -0.030764   0.008101
    35  H   -0.002302  -0.011945   0.008943  -0.030764   0.630967  -0.006321
    36  H    0.000068   0.007583  -0.001838   0.008101  -0.006321   0.488001
          Atomic-Atomic Spin Densities.
               1          2          3          4          5          6
     1  C    0.010661   0.004789  -0.000439   0.000057  -0.000098   0.000002
     2  C    0.004789   0.012943  -0.004873   0.001157   0.000735  -0.000059
     3  C   -0.000439  -0.004873   0.037690   0.006319  -0.007883   0.000684
     4  C    0.000057   0.001157   0.006319   0.041488   0.017267  -0.004867
     5  C   -0.000098   0.000735  -0.007883   0.017267   0.058542   0.005969
     6  C    0.000002  -0.000059   0.000684  -0.004867   0.005969   0.040973
     7  C   -0.000000   0.000008  -0.000065   0.000636  -0.007411   0.012320
     8  C    0.000000  -0.000000   0.000001  -0.000023   0.000517  -0.004639
     9  C   -0.000000   0.000000  -0.000000   0.000000  -0.000035   0.000358
    10  C   -0.000000   0.000000  -0.000000   0.000000  -0.000001   0.000011
    11  C   -0.000000   0.000000  -0.000000  -0.000000   0.000000   0.000000
    12  O    0.000000   0.000000   0.000000  -0.000000   0.000000  -0.000000
    13  H    0.000048  -0.000067   0.000015   0.000001   0.000002  -0.000000
    14  H    0.000731   0.000619  -0.000191   0.000008  -0.000013   0.000000
    15  H    0.000597  -0.001750   0.000851  -0.000045   0.000015  -0.000000
    16  H   -0.003041   0.006251  -0.003467   0.000637   0.001551  -0.000113
    17  H    0.000813   0.001722   0.000559   0.000093  -0.000236   0.000020
    18  H   -0.001001  -0.004285   0.010170  -0.004590   0.001176  -0.000084
    19  H    0.000400   0.000511   0.003197   0.000349  -0.000949   0.000053
    20  H    0.000004   0.000006   0.000576   0.000126   0.000140   0.000129
    21  H    0.000009  -0.000010   0.000845   0.000780  -0.000640   0.000419
    22  H   -0.000003   0.000025  -0.000302   0.000243   0.000853  -0.000065
    23  H    0.000035  -0.000430   0.000818  -0.000252   0.002023   0.000525
    24  H    0.000000  -0.000001   0.000056  -0.000465   0.000449   0.000704
    25  H   -0.000000   0.000002  -0.000029   0.000215  -0.000171   0.000639
    26  H    0.000000  -0.000000   0.000001  -0.000008   0.000108  -0.000099
    27  H   -0.000000   0.000000  -0.000001   0.000003  -0.000098   0.000359
    28  H    0.000000  -0.000000   0.000000  -0.000001   0.000007  -0.000118
    29  H   -0.000000   0.000000  -0.000000   0.000001  -0.000015   0.000141
    30  H    0.000000  -0.000000   0.000000  -0.000000   0.000003  -0.000025
    31  H   -0.000000   0.000000  -0.000000   0.000000  -0.000002   0.000006
    32  H    0.000000  -0.000000   0.000000  -0.000000   0.000000  -0.000001
    33  H    0.000000  -0.000000   0.000000  -0.000000   0.000000  -0.000016
    34  H   -0.000000   0.000000  -0.000000   0.000000  -0.000000   0.000000
    35  H    0.000000  -0.000000   0.000000  -0.000000   0.000000  -0.000000
    36  H    0.000000   0.000000   0.000000  -0.000000   0.000000  -0.000000
               7          8          9         10         11         12
     1  C   -0.000000   0.000000  -0.000000  -0.000000  -0.000000   0.000000
     2  C    0.000008  -0.000000   0.000000   0.000000   0.000000   0.000000
     3  C   -0.000065   0.000001  -0.000000  -0.000000  -0.000000   0.000000
     4  C    0.000636  -0.000023   0.000000   0.000000  -0.000000  -0.000000
     5  C   -0.007411   0.000517  -0.000035  -0.000001   0.000000   0.000000
     6  C    0.012320  -0.004639   0.000358   0.000011   0.000000  -0.000000
     7  C    0.052982   0.011258  -0.006481   0.000270  -0.000023   0.000000
     8  C    0.011258   0.038519   0.014796  -0.005452   0.000686  -0.000025
     9  C   -0.006481   0.014796   0.014917   0.022868  -0.008965   0.000430
    10  C    0.000270  -0.005452   0.022868   0.027498   0.044474  -0.007709
    11  C   -0.000023   0.000686  -0.008965   0.044474   0.021057  -0.035347
    12  O    0.000000  -0.000025   0.000430  -0.007709  -0.035347   0.389301
    13  H    0.000000  -0.000000   0.000000   0.000000   0.000000   0.000000
    14  H   -0.000000   0.000000  -0.000000  -0.000000  -0.000000   0.000000
    15  H    0.000000  -0.000000   0.000000   0.000000   0.000000   0.000000
    16  H    0.000043  -0.000001   0.000000   0.000000   0.000000  -0.000000
    17  H   -0.000002   0.000000  -0.000000  -0.000000  -0.000000   0.000000
    18  H    0.000004  -0.000000   0.000000   0.000000   0.000000  -0.000000
    19  H   -0.000009   0.000000  -0.000000  -0.000000  -0.000000   0.000000
    20  H   -0.000020   0.000001  -0.000000  -0.000000  -0.000000   0.000000
    21  H   -0.000044   0.000003  -0.000000  -0.000000  -0.000000   0.000000
    22  H    0.000260  -0.000013   0.000001   0.000000  -0.000000  -0.000000
    23  H   -0.000867   0.000023  -0.000004  -0.000000  -0.000000   0.000000
    24  H   -0.000582   0.000527  -0.000025  -0.000001  -0.000000   0.000000
    25  H    0.000494  -0.000262   0.000008  -0.000000   0.000000  -0.000000
    26  H    0.000841  -0.000057  -0.000028  -0.000036   0.000001   0.000000
    27  H    0.000422   0.000014   0.000099  -0.000010   0.000000  -0.000000
    28  H    0.000194   0.000441   0.000080   0.000050  -0.000012   0.000000
    29  H    0.000058   0.000546   0.000208  -0.000102   0.000013  -0.000001
    30  H    0.000197  -0.000023   0.000438   0.000196  -0.000107   0.000010
    31  H   -0.000000   0.000017   0.001263  -0.000883   0.000259   0.000003
    32  H   -0.000001  -0.000037   0.000223  -0.000062   0.000708   0.000115
    33  H    0.000128  -0.001643   0.002088  -0.000117  -0.004416   0.002246
    34  H   -0.000002   0.000010  -0.000146   0.000081   0.001679   0.000124
    35  H    0.000025  -0.000191   0.002825  -0.004932   0.005535  -0.002625
    36  H   -0.000000  -0.000000  -0.000004  -0.000014   0.000763   0.001022
              13         14         15         16         17         18
     1  C    0.000048   0.000731   0.000597  -0.003041   0.000813  -0.001001
     2  C   -0.000067   0.000619  -0.001750   0.006251   0.001722  -0.004285
     3  C    0.000015  -0.000191   0.000851  -0.003467   0.000559   0.010170
     4  C    0.000001   0.000008  -0.000045   0.000637   0.000093  -0.004590
     5  C    0.000002  -0.000013   0.000015   0.001551  -0.000236   0.001176
     6  C   -0.000000   0.000000  -0.000000  -0.000113   0.000020  -0.000084
     7  C    0.000000  -0.000000   0.000000   0.000043  -0.000002   0.000004
     8  C   -0.000000   0.000000  -0.000000  -0.000001   0.000000  -0.000000
     9  C    0.000000  -0.000000   0.000000   0.000000  -0.000000   0.000000
    10  C    0.000000  -0.000000   0.000000   0.000000  -0.000000   0.000000
    11  C    0.000000  -0.000000   0.000000   0.000000  -0.000000   0.000000
    12  O    0.000000   0.000000   0.000000  -0.000000   0.000000  -0.000000
    13  H   -0.000415  -0.000152   0.000388   0.000271  -0.000104   0.000035
    14  H   -0.000152   0.000490  -0.000610  -0.000475   0.000058  -0.000243
    15  H    0.000388  -0.000610   0.007926   0.000450  -0.000366   0.001443
    16  H    0.000271  -0.000475   0.000450   0.034698  -0.002002   0.001182
    17  H   -0.000104   0.000058  -0.000366  -0.002002   0.002239  -0.000963
    18  H    0.000035  -0.000243   0.001443   0.001182  -0.000963   0.060409
    19  H   -0.000013   0.000115  -0.000133  -0.000711   0.000064  -0.002776
    20  H   -0.000000   0.000000  -0.000003  -0.000041   0.000020  -0.000220
    21  H   -0.000000   0.000001  -0.000004  -0.000056   0.000022  -0.000783
    22  H    0.000000  -0.000001   0.000000   0.000085  -0.000005   0.000032
    23  H   -0.000001   0.000004  -0.000004  -0.001253   0.000111  -0.000089
    24  H   -0.000000   0.000000  -0.000000  -0.000006   0.000001  -0.000011
    25  H    0.000000  -0.000000   0.000000   0.000006  -0.000002   0.000003
    26  H   -0.000000   0.000000  -0.000000  -0.000001   0.000000  -0.000000
    27  H    0.000000  -0.000000   0.000000   0.000001  -0.000000   0.000000
    28  H   -0.000000   0.000000  -0.000000  -0.000000   0.000000  -0.000000
    29  H    0.000000  -0.000000   0.000000   0.000000  -0.000000   0.000000
    30  H   -0.000000   0.000000  -0.000000  -0.000000   0.000000  -0.000000
    31  H    0.000000  -0.000000   0.000000   0.000000  -0.000000   0.000000
    32  H   -0.000000   0.000000  -0.000000  -0.000000   0.000000  -0.000000
    33  H   -0.000000   0.000000  -0.000000  -0.000000   0.000000  -0.000000
    34  H    0.000000  -0.000000   0.000000   0.000000  -0.000000   0.000000
    35  H   -0.000000   0.000000  -0.000000  -0.000000   0.000000  -0.000000
    36  H   -0.000000   0.000000  -0.000000  -0.000000   0.000000  -0.000000
              19         20         21         22         23         24
     1  C    0.000400   0.000004   0.000009  -0.000003   0.000035   0.000000
     2  C    0.000511   0.000006  -0.000010   0.000025  -0.000430  -0.000001
     3  C    0.003197   0.000576   0.000845  -0.000302   0.000818   0.000056
     4  C    0.000349   0.000126   0.000780   0.000243  -0.000252  -0.000465
     5  C   -0.000949   0.000140  -0.000640   0.000853   0.002023   0.000449
     6  C    0.000053   0.000129   0.000419  -0.000065   0.000525   0.000704
     7  C   -0.000009  -0.000020  -0.000044   0.000260  -0.000867  -0.000582
     8  C    0.000000   0.000001   0.000003  -0.000013   0.000023   0.000527
     9  C   -0.000000  -0.000000  -0.000000   0.000001  -0.000004  -0.000025
    10  C   -0.000000  -0.000000  -0.000000   0.000000  -0.000000  -0.000001
    11  C   -0.000000  -0.000000  -0.000000  -0.000000  -0.000000  -0.000000
    12  O    0.000000   0.000000   0.000000  -0.000000   0.000000   0.000000
    13  H   -0.000013  -0.000000  -0.000000   0.000000  -0.000001  -0.000000
    14  H    0.000115   0.000000   0.000001  -0.000001   0.000004   0.000000
    15  H   -0.000133  -0.000003  -0.000004   0.000000  -0.000004  -0.000000
    16  H   -0.000711  -0.000041  -0.000056   0.000085  -0.001253  -0.000006
    17  H    0.000064   0.000020   0.000022  -0.000005   0.000111   0.000001
    18  H   -0.002776  -0.000220  -0.000783   0.000032  -0.000089  -0.000011
    19  H    0.001436  -0.000005   0.000189  -0.000058   0.000086   0.000008
    20  H   -0.000005  -0.002971   0.000193  -0.000034   0.000053   0.000012
    21  H    0.000189   0.000193  -0.001768  -0.000040  -0.000018   0.000120
    22  H   -0.000058  -0.000034  -0.000040  -0.003043  -0.000001  -0.000032
    23  H    0.000086   0.000053  -0.000018  -0.000001   0.000936   0.000060
    24  H    0.000008   0.000012   0.000120  -0.000032   0.000060  -0.000334
    25  H   -0.000001  -0.000020  -0.000021  -0.000036  -0.000040  -0.000100
    26  H    0.000000  -0.000000   0.000001  -0.000005   0.000043  -0.000026
    27  H   -0.000000   0.000000  -0.000001  -0.000012  -0.000007  -0.000026
    28  H    0.000000   0.000000   0.000000   0.000000   0.000001   0.000010
    29  H   -0.000000  -0.000000  -0.000000   0.000000  -0.000001  -0.000064
    30  H    0.000000   0.000000   0.000000  -0.000000   0.000001   0.000002
    31  H   -0.000000  -0.000000  -0.000000   0.000000  -0.000000  -0.000001
    32  H    0.000000   0.000000   0.000000  -0.000000   0.000000   0.000000
    33  H    0.000000   0.000000   0.000000  -0.000000   0.000000   0.000004
    34  H   -0.000000  -0.000000  -0.000000   0.000000  -0.000000  -0.000000
    35  H    0.000000   0.000000   0.000000  -0.000000   0.000000   0.000000
    36  H    0.000000   0.000000   0.000000  -0.000000   0.000000   0.000000
              25         26         27         28         29         30
     1  C   -0.000000   0.000000  -0.000000   0.000000  -0.000000   0.000000
     2  C    0.000002  -0.000000   0.000000  -0.000000   0.000000  -0.000000
     3  C   -0.000029   0.000001  -0.000001   0.000000  -0.000000   0.000000
     4  C    0.000215  -0.000008   0.000003  -0.000001   0.000001  -0.000000
     5  C   -0.000171   0.000108  -0.000098   0.000007  -0.000015   0.000003
     6  C    0.000639  -0.000099   0.000359  -0.000118   0.000141  -0.000025
     7  C    0.000494   0.000841   0.000422   0.000194   0.000058   0.000197
     8  C   -0.000262  -0.000057   0.000014   0.000441   0.000546  -0.000023
     9  C    0.000008  -0.000028   0.000099   0.000080   0.000208   0.000438
    10  C   -0.000000  -0.000036  -0.000010   0.000050  -0.000102   0.000196
    11  C    0.000000   0.000001   0.000000  -0.000012   0.000013  -0.000107
    12  O   -0.000000   0.000000  -0.000000   0.000000  -0.000001   0.000010
    13  H    0.000000  -0.000000   0.000000  -0.000000   0.000000  -0.000000
    14  H   -0.000000   0.000000  -0.000000   0.000000  -0.000000   0.000000
    15  H    0.000000  -0.000000   0.000000  -0.000000   0.000000  -0.000000
    16  H    0.000006  -0.000001   0.000001  -0.000000   0.000000  -0.000000
    17  H   -0.000002   0.000000  -0.000000   0.000000  -0.000000   0.000000
    18  H    0.000003  -0.000000   0.000000  -0.000000   0.000000  -0.000000
    19  H   -0.000001   0.000000  -0.000000   0.000000  -0.000000   0.000000
    20  H   -0.000020  -0.000000   0.000000   0.000000  -0.000000   0.000000
    21  H   -0.000021   0.000001  -0.000001   0.000000  -0.000000   0.000000
    22  H   -0.000036  -0.000005  -0.000012   0.000000   0.000000  -0.000000
    23  H   -0.000040   0.000043  -0.000007   0.000001  -0.000001   0.000001
    24  H   -0.000100  -0.000026  -0.000026   0.000010  -0.000064   0.000002
    25  H   -0.002350  -0.000005  -0.000021  -0.000003   0.000004  -0.000001
    26  H   -0.000005  -0.003102   0.000113   0.000022  -0.000042   0.000024
    27  H   -0.000021   0.000113  -0.003016  -0.000030   0.000012  -0.000006
    28  H   -0.000003   0.000022  -0.000030  -0.002514   0.000080   0.000012
    29  H    0.000004  -0.000042   0.000012   0.000080  -0.002476  -0.000027
    30  H   -0.000001   0.000024  -0.000006   0.000012  -0.000027  -0.002337
    31  H    0.000000  -0.000009  -0.000008  -0.000028  -0.000002   0.000054
    32  H   -0.000000   0.000001   0.000000  -0.000006  -0.000008   0.000051
    33  H   -0.000001   0.000004  -0.000002   0.000024  -0.000085  -0.000002
    34  H    0.000000  -0.000000   0.000000   0.000000  -0.000001   0.000003
    35  H   -0.000000   0.000003  -0.000000   0.000002  -0.000002   0.000095
    36  H   -0.000000  -0.000000   0.000000   0.000000  -0.000000   0.000001
              31         32         33         34         35         36
     1  C   -0.000000   0.000000   0.000000  -0.000000   0.000000   0.000000
     2  C    0.000000  -0.000000  -0.000000   0.000000  -0.000000   0.000000
     3  C   -0.000000   0.000000   0.000000  -0.000000   0.000000   0.000000
     4  C    0.000000  -0.000000  -0.000000   0.000000  -0.000000  -0.000000
     5  C   -0.000002   0.000000   0.000000  -0.000000   0.000000   0.000000
     6  C    0.000006  -0.000001  -0.000016   0.000000  -0.000000  -0.000000
     7  C   -0.000000  -0.000001   0.000128  -0.000002   0.000025  -0.000000
     8  C    0.000017  -0.000037  -0.001643   0.000010  -0.000191  -0.000000
     9  C    0.001263   0.000223   0.002088  -0.000146   0.002825  -0.000004
    10  C   -0.000883  -0.000062  -0.000117   0.000081  -0.004932  -0.000014
    11  C    0.000259   0.000708  -0.004416   0.001679   0.005535   0.000763
    12  O    0.000003   0.000115   0.002246   0.000124  -0.002625   0.001022
    13  H    0.000000  -0.000000  -0.000000   0.000000  -0.000000  -0.000000
    14  H   -0.000000   0.000000   0.000000  -0.000000   0.000000   0.000000
    15  H    0.000000  -0.000000  -0.000000   0.000000  -0.000000  -0.000000
    16  H    0.000000  -0.000000  -0.000000   0.000000  -0.000000  -0.000000
    17  H   -0.000000   0.000000   0.000000  -0.000000   0.000000   0.000000
    18  H    0.000000  -0.000000  -0.000000   0.000000  -0.000000  -0.000000
    19  H   -0.000000   0.000000   0.000000  -0.000000   0.000000   0.000000
    20  H   -0.000000   0.000000   0.000000  -0.000000   0.000000   0.000000
    21  H   -0.000000   0.000000   0.000000  -0.000000   0.000000   0.000000
    22  H    0.000000  -0.000000  -0.000000   0.000000  -0.000000  -0.000000
    23  H   -0.000000   0.000000   0.000000  -0.000000   0.000000   0.000000
    24  H   -0.000001   0.000000   0.000004  -0.000000   0.000000   0.000000
    25  H    0.000000  -0.000000  -0.000001   0.000000  -0.000000  -0.000000
    26  H   -0.000009   0.000001   0.000004  -0.000000   0.000003  -0.000000
    27  H   -0.000008   0.000000  -0.000002   0.000000  -0.000000   0.000000
    28  H   -0.000028  -0.000006   0.000024   0.000000   0.000002   0.000000
    29  H   -0.000002  -0.000008  -0.000085  -0.000001  -0.000002  -0.000000
    30  H    0.000054   0.000051  -0.000002   0.000003   0.000095   0.000001
    31  H   -0.002150  -0.000043   0.000076  -0.000004   0.000007  -0.000000
    32  H   -0.000043  -0.004105   0.000474  -0.000044   0.000039  -0.000081
    33  H    0.000076   0.000474   0.003472  -0.000002   0.000504   0.000057
    34  H   -0.000004  -0.000044  -0.000002  -0.002746  -0.000411  -0.000141
    35  H    0.000007   0.000039   0.000504  -0.000411   0.044662   0.000136
    36  H   -0.000000  -0.000081   0.000057  -0.000141   0.000136  -0.010624
 Mulliken charges and spin densities:
               1          2
     1  C    0.009153   0.013563
     2  C   -0.059623   0.017293
     3  C    0.006562   0.044531
     4  C    0.028647   0.059125
     5  C   -0.015175   0.071805
     6  C    0.008218   0.053229
     7  C    0.011130   0.064631
     8  C    0.009051   0.054994
     9  C   -0.019599   0.044914
    10  C   -0.049990   0.076129
    11  C    0.183404   0.026303
    12  O   -0.127832   0.347545
    13  H    0.037696   0.000007
    14  H    0.026919   0.000341
    15  H    0.033699   0.008755
    16  H    0.040482   0.034008
    17  H    0.023994   0.002042
    18  H    0.060007   0.059410
    19  H    0.025607   0.001754
    20  H    0.022913  -0.002053
    21  H    0.026882  -0.000803
    22  H    0.024124  -0.002152
    23  H    0.028189   0.001752
    24  H    0.025686   0.000275
    25  H    0.023232  -0.001690
    26  H    0.023391  -0.002259
    27  H    0.025399  -0.002216
    28  H    0.025386  -0.001788
    29  H    0.028036  -0.001761
    30  H    0.029468  -0.001442
    31  H    0.034930  -0.001444
    32  H    0.033686  -0.002779
    33  H    0.059305   0.002793
    34  H    0.065817  -0.001598
    35  H    0.076998   0.045672
    36  H    0.214207  -0.008887
 Sum of Mulliken charges =   1.00000   1.00000
 Mulliken charges and spin densities with hydrogens summed into heavy atoms:
               1          2
     1  C    0.107467   0.022666
     2  C    0.004852   0.053343
     3  C    0.092176   0.105696
     4  C    0.078442   0.056269
     5  C    0.037138   0.071406
     6  C    0.057136   0.051814
     7  C    0.059920   0.060156
     8  C    0.062472   0.051445
     9  C    0.044799   0.042028
    10  C    0.043001   0.076143
    11  C    0.326219   0.070377
    12  O    0.086376   0.338658
 Electronic spatial extent (au):  <R**2>=           6849.5307
 Charge=              1.0000 electrons
 Dipole moment (field-independent basis, Debye):
    X=              6.5614    Y=             -0.2925    Z=             -1.2948  Tot=              6.6943
 Quadrupole moment (field-independent basis, Debye-Ang):
   XX=             26.6907   YY=            -72.5812   ZZ=            -72.6511
   XY=             -5.1687   XZ=            -10.0334   YZ=             -0.0207
 Traceless Quadrupole moment (field-independent basis, Debye-Ang):
   XX=             66.2045   YY=            -33.0673   ZZ=            -33.1372
   XY=             -5.1687   XZ=            -10.0334   YZ=             -0.0207
 Octapole moment (field-independent basis, Debye-Ang**2):
  XXX=            255.5719  YYY=             -2.3024  ZZZ=             -2.3179  XYY=             13.6206
  XXY=            -24.9702  XXZ=            -77.0120  XZZ=             31.2002  YZZ=             -0.5584
  YYZ=             -0.5005  XYZ=             -4.0181
 Hexadecapole moment (field-independent basis, Debye-Ang**3):
 XXXX=          -5084.0645 YYYY=           -368.2175 ZZZZ=           -170.9172 XXXY=           -101.3161
 XXXZ=           -516.7580 YYYX=            -18.2189 YYYZ=              7.4933 ZZZX=            -22.4791
 ZZZY=             -4.5889 XXYY=          -1339.2275 XXZZ=          -1271.3023 YYZZ=            -91.7262
 XXYZ=            -11.8382 YYXZ=             -0.2065 ZZXY=             -3.0540
 N-N= 6.778139474342D+02 E-N=-2.517737912387D+03  KE= 5.021321676478D+02
                          Isotropic Fermi Contact Couplings
        Atom                 a.u.       MegaHertz       Gauss      10(-4) cm-1
     1  C(13)              0.00426       4.79217       1.70996       1.59849
     2  C(13)             -0.00141      -1.58477      -0.56549      -0.52862
     3  C(13)              0.00377       4.23346       1.51061       1.41213
     4  C(13)              0.00220       2.47120       0.88179       0.82430
     5  C(13)              0.00267       2.99942       1.07027       1.00050
     6  C(13)              0.00072       0.80704       0.28797       0.26920
     7  C(13)              0.00281       3.16353       1.12883       1.05524
     8  C(13)              0.00137       1.54125       0.54996       0.51411
     9  C(13)              0.00020       0.22106       0.07888       0.07374
    10  C(13)              0.00373       4.18973       1.49500       1.39754
    11  C(13)             -0.00652      -7.33534      -2.61743      -2.44680
    12  O(17)              0.12617     -76.48648     -27.29228     -25.51315
    13  H(1)              -0.00002      -0.08102      -0.02891      -0.02703
    14  H(1)               0.00028       1.23702       0.44140       0.41263
    15  H(1)               0.00319      14.25250       5.08565       4.75412
    16  H(1)               0.01497      66.90536      23.87350      22.31723
    17  H(1)               0.00109       4.87720       1.74031       1.62686
    18  H(1)               0.02628     117.45376      41.91042      39.17836
    19  H(1)               0.00114       5.09563       1.81825       1.69972
    20  H(1)              -0.00081      -3.61151      -1.28868      -1.20467
    21  H(1)              -0.00022      -0.97108      -0.34651      -0.32392
    22  H(1)              -0.00073      -3.25398      -1.16110      -1.08541
    23  H(1)               0.00163       7.26918       2.59383       2.42474
    24  H(1)               0.00014       0.62917       0.22450       0.20987
    25  H(1)              -0.00061      -2.73591      -0.97624      -0.91260
    26  H(1)              -0.00084      -3.74677      -1.33694      -1.24979
    27  H(1)              -0.00083      -3.70480      -1.32196      -1.23579
    28  H(1)              -0.00068      -3.03956      -1.08459      -1.01389
    29  H(1)              -0.00062      -2.78645      -0.99427      -0.92946
    30  H(1)              -0.00060      -2.68527      -0.95817      -0.89571
    31  H(1)              -0.00054      -2.39333      -0.85400      -0.79833
    32  H(1)              -0.00117      -5.20879      -1.85863      -1.73747
    33  H(1)               0.00055       2.46816       0.88070       0.82329
    34  H(1)              -0.00075      -3.37462      -1.20415      -1.12565
    35  H(1)               0.02044      91.37370      32.60441      30.47899
    36  H(1)              -0.00469     -20.96500      -7.48083      -6.99317
 --------------------------------------------------------
       Center         ----  Spin Dipole Couplings  ----
                      3XX-RR        3YY-RR        3ZZ-RR
 --------------------------------------------------------
     1   Atom        0.026340     -0.013140     -0.013201
     2   Atom        0.026995     -0.003644     -0.023351
     3   Atom        0.083858     -0.034214     -0.049644
     4   Atom        0.100000     -0.041391     -0.058608
     5   Atom        0.105474     -0.042673     -0.062801
     6   Atom        0.098065     -0.044075     -0.053990
     7   Atom        0.118065     -0.057260     -0.060805
     8   Atom        0.109336     -0.054235     -0.055101
     9   Atom        0.087604     -0.042217     -0.045388
    10   Atom        0.131830     -0.050917     -0.080913
    11   Atom        0.010430      0.054550     -0.064979
    12   Atom       -0.162521      0.806178     -0.643656
    13   Atom        0.000353      0.001444     -0.001797
    14   Atom        0.000250     -0.001210      0.000960
    15   Atom        0.001164      0.001666     -0.002830
    16   Atom       -0.000115      0.005410     -0.005295
    17   Atom       -0.001486     -0.002725      0.004212
    18   Atom       -0.000502      0.008750     -0.008249
    19   Atom       -0.001673     -0.005699      0.007372
    20   Atom       -0.001072     -0.005334      0.006406
    21   Atom       -0.000036      0.006188     -0.006153
    22   Atom       -0.000968     -0.006011      0.006979
    23   Atom        0.000872      0.005694     -0.006566
    24   Atom        0.000479      0.004990     -0.005470
    25   Atom       -0.000163     -0.005103      0.005266
    26   Atom        0.000383      0.005588     -0.005971
    27   Atom        0.000003     -0.006152      0.006148
    28   Atom        0.000697     -0.005810      0.005113
    29   Atom        0.000540      0.005004     -0.005545
    30   Atom        0.001872      0.003889     -0.005762
    31   Atom        0.001400     -0.005169      0.003769
    32   Atom        0.000358     -0.007736      0.007377
    33   Atom        0.001949      0.005412     -0.007361
    34   Atom       -0.003555     -0.003870      0.007424
    35   Atom       -0.003344      0.006194     -0.002850
    36   Atom       -0.037437     -0.020959      0.058396
 --------------------------------------------------------
                        XY            XZ            YZ
 --------------------------------------------------------
     1   Atom        0.002510      0.004066      0.000061
     2   Atom       -0.029252      0.009166     -0.004143
     3   Atom       -0.045523      0.008803     -0.002197
     4   Atom       -0.052356     -0.003639      0.000777
     5   Atom       -0.063322     -0.025300      0.009452
     6   Atom       -0.038281     -0.013380      0.003335
     7   Atom       -0.026864      0.000119     -0.000225
     8   Atom       -0.009308      0.005255     -0.000328
     9   Atom       -0.020453      0.009730     -0.001362
    10   Atom       -0.081279      0.002074     -0.000892
    11   Atom       -0.075783     -0.012319      0.009918
    12   Atom       -0.897131     -0.179722      0.281552
    13   Atom        0.001233      0.000439      0.001511
    14   Atom        0.001356     -0.002233     -0.001584
    15   Atom       -0.000497      0.000729     -0.000374
    16   Atom       -0.004894      0.001737     -0.001466
    17   Atom        0.000198     -0.000996      0.000631
    18   Atom       -0.011164      0.002430     -0.003827
    19   Atom       -0.000155     -0.004350     -0.002810
    20   Atom       -0.001462      0.000173     -0.004858
    21   Atom        0.002101      0.001413      0.005034
    22   Atom       -0.002021      0.000949     -0.005486
    23   Atom        0.005574      0.002954      0.006884
    24   Atom        0.002471      0.001477      0.005177
    25   Atom       -0.001297      0.000402     -0.005455
    26   Atom        0.000469      0.000581      0.005668
    27   Atom       -0.000894     -0.000129     -0.005117
    28   Atom       -0.000309     -0.000921     -0.004801
    29   Atom       -0.000316      0.000018      0.005265
    30   Atom       -0.000096      0.000362      0.004255
    31   Atom       -0.000396     -0.001457     -0.004276
    32   Atom       -0.003319      0.002671     -0.006149
    33   Atom       -0.000402      0.001536      0.008003
    34   Atom        0.000332     -0.002313     -0.007053
    35   Atom        0.008056      0.003926      0.010729
    36   Atom       -0.010396     -0.008984     -0.019760
 --------------------------------------------------------


 ---------------------------------------------------------------------------------
              Anisotropic Spin Dipole Couplings in Principal Axis System
 ---------------------------------------------------------------------------------

       Atom             a.u.   MegaHertz   Gauss  10(-4) cm-1        Axes

              Baa    -0.0137    -1.839    -0.656    -0.613 -0.1178  0.4257  0.8972
     1 C(13)  Bbb    -0.0132    -1.772    -0.632    -0.591 -0.0131  0.9027 -0.4300
              Bcc     0.0269     3.611     1.289     1.205  0.9930  0.0624  0.1008
 
              Baa    -0.0252    -3.376    -1.205    -1.126 -0.2698 -0.1848  0.9450
     2 C(13)  Bbb    -0.0210    -2.815    -1.004    -0.939  0.4559  0.8399  0.2944
              Bcc     0.0461     6.191     2.209     2.065  0.8482 -0.5103  0.1423
 
              Baa    -0.0508    -6.810    -2.430    -2.272 -0.2376 -0.5475  0.8023
     3 C(13)  Bbb    -0.0492    -6.598    -2.354    -2.201  0.2251  0.7725  0.5938
              Bcc     0.0999    13.408     4.784     4.472  0.9449 -0.3217  0.0603
 
              Baa    -0.0591    -7.928    -2.829    -2.644  0.2333  0.6590  0.7151
     4 C(13)  Bbb    -0.0583    -7.820    -2.790    -2.608 -0.2101 -0.6838  0.6988
              Bcc     0.1174    15.748     5.619     5.253  0.9494 -0.3132 -0.0210
 
              Baa    -0.0666    -8.931    -3.187    -2.979  0.0558 -0.2359  0.9702
     5 C(13)  Bbb    -0.0660    -8.860    -3.162    -2.955  0.3652  0.9092  0.2001
              Bcc     0.1326    17.791     6.348     5.935  0.9293 -0.3431 -0.1369
 
              Baa    -0.0552    -7.402    -2.641    -2.469  0.0883  0.0054  0.9961
     6 C(13)  Bbb    -0.0537    -7.210    -2.573    -2.405  0.2422  0.9699 -0.0267
              Bcc     0.1089    14.612     5.214     4.874  0.9662 -0.2436 -0.0844
 
              Baa    -0.0614    -8.234    -2.938    -2.747  0.1386  0.9276  0.3469
     7 C(13)  Bbb    -0.0607    -8.149    -2.908    -2.718 -0.0522 -0.3430  0.9379
              Bcc     0.1221    16.383     5.846     5.465  0.9890 -0.1481  0.0008
 
              Baa    -0.0553    -7.417    -2.646    -2.474 -0.0285  0.0601  0.9978
     8 C(13)  Bbb    -0.0548    -7.349    -2.622    -2.451  0.0584  0.9966 -0.0583
              Bcc     0.1100    14.765     5.269     4.925  0.9979 -0.0566  0.0319
 
              Baa    -0.0461    -6.188    -2.208    -2.064 -0.0961 -0.1607  0.9823
     9 C(13)  Bbb    -0.0453    -6.084    -2.171    -2.029  0.1374  0.9753  0.1730
              Bcc     0.0915    12.272     4.379     4.094  0.9858 -0.1516  0.0716
 
              Baa    -0.0818   -10.983    -3.919    -3.664  0.3526  0.9298  0.1056
    10 C(13)  Bbb    -0.0809   -10.859    -3.875    -3.622 -0.0461 -0.0954  0.9944
              Bcc     0.1628    21.842     7.794     7.286  0.9346 -0.3555  0.0093
 
              Baa    -0.0670    -8.995    -3.210    -3.001  0.1988  0.0440  0.9791
    11 C(13)  Bbb    -0.0457    -6.133    -2.189    -2.046  0.7752  0.6042 -0.1846
              Bcc     0.1127    15.129     5.398     5.046 -0.5997  0.7956  0.0860
 
              Baa    -0.7080    51.229    18.280    17.088  0.6571  0.2576  0.7084
    12 O(17)  Bbb    -0.6880    49.785    17.765    16.607 -0.5585 -0.4648  0.6871
              Bcc     1.3960  -101.014   -36.044   -33.695 -0.5063  0.8471  0.1615
 
              Baa    -0.0024    -1.277    -0.456    -0.426  0.0186 -0.3716  0.9282
    13 H(1)   Bbb    -0.0004    -0.192    -0.068    -0.064  0.8778 -0.4385 -0.1931
              Bcc     0.0028     1.469     0.524     0.490  0.4787  0.8183  0.3180
 
              Baa    -0.0021    -1.114    -0.397    -0.372 -0.2573  0.9216  0.2905
    14 H(1)   Bbb    -0.0017    -0.884    -0.315    -0.295  0.7586  0.0065  0.6515
              Bcc     0.0037     1.998     0.713     0.666 -0.5986 -0.3880  0.7009
 
              Baa    -0.0030    -1.588    -0.567    -0.530 -0.1660  0.0615  0.9842
    15 H(1)   Bbb     0.0009     0.481     0.172     0.160  0.8108  0.5766  0.1007
              Bcc     0.0021     1.107     0.395     0.369 -0.5613  0.8147 -0.1456
 
              Baa    -0.0058    -3.107    -1.109    -1.036 -0.2936 -0.0031  0.9559
    16 H(1)   Bbb    -0.0028    -1.481    -0.528    -0.494  0.8104  0.5295  0.2506
              Bcc     0.0086     4.588     1.637     1.530 -0.5069  0.8483 -0.1529
 
              Baa    -0.0028    -1.520    -0.542    -0.507 -0.2272  0.9666 -0.1184
    17 H(1)   Bbb    -0.0016    -0.843    -0.301    -0.281  0.9601  0.2426  0.1387
              Bcc     0.0044     2.363     0.843     0.788 -0.1628  0.0821  0.9832
 
              Baa    -0.0091    -4.840    -1.727    -1.614 -0.0203  0.1978  0.9800
    18 H(1)   Bbb    -0.0080    -4.242    -1.514    -1.415  0.8374  0.5388 -0.0914
              Bcc     0.0170     9.082     3.241     3.029 -0.5462  0.8189 -0.1765
 
              Baa    -0.0066    -3.504    -1.250    -1.169  0.2697  0.9242  0.2705
    19 H(1)   Bbb    -0.0030    -1.593    -0.569    -0.531  0.8954 -0.3440  0.2827
              Bcc     0.0096     5.097     1.819     1.700 -0.3543 -0.1659  0.9203
 
              Baa    -0.0074    -3.927    -1.401    -1.310  0.2059  0.9236  0.3233
    20 H(1)   Bbb    -0.0008    -0.450    -0.160    -0.150  0.9759 -0.1696 -0.1370
              Bcc     0.0082     4.377     1.562     1.460  0.0717 -0.3438  0.9363
 
              Baa    -0.0080    -4.267    -1.523    -1.423 -0.0823 -0.3224  0.9430
    21 H(1)   Bbb    -0.0007    -0.361    -0.129    -0.121  0.9588 -0.2837 -0.0133
              Bcc     0.0087     4.628     1.651     1.544  0.2718  0.9031  0.3325
 
              Baa    -0.0084    -4.460    -1.592    -1.488  0.2120  0.9243  0.3175
    22 H(1)   Bbb    -0.0009    -0.468    -0.167    -0.156  0.9648 -0.1462 -0.2186
              Bcc     0.0092     4.928     1.758     1.644  0.1556 -0.3526  0.9227
 
              Baa    -0.0097    -5.161    -1.842    -1.722 -0.0493 -0.3934  0.9181
    23 H(1)   Bbb    -0.0026    -1.381    -0.493    -0.461  0.8737 -0.4623 -0.1512
              Bcc     0.0123     6.543     2.335     2.182  0.4839  0.7947  0.3665
 
              Baa    -0.0076    -4.067    -1.451    -1.357 -0.0563 -0.3696  0.9275
    24 H(1)   Bbb    -0.0006    -0.294    -0.105    -0.098  0.9360 -0.3428 -0.0798
              Bcc     0.0082     4.361     1.556     1.455  0.3474  0.8636  0.3653
 
              Baa    -0.0076    -4.049    -1.445    -1.351  0.1388  0.9132  0.3832
    25 H(1)   Bbb    -0.0001    -0.063    -0.022    -0.021  0.9839 -0.0833 -0.1579
              Bcc     0.0077     4.112     1.467     1.372  0.1122 -0.3989  0.9101
 
              Baa    -0.0083    -4.429    -1.580    -1.477 -0.0416 -0.3763  0.9256
    26 H(1)   Bbb     0.0003     0.182     0.065     0.061  0.9954 -0.0954  0.0060
              Bcc     0.0080     4.247     1.515     1.417  0.0860  0.9216  0.3785
 
              Baa    -0.0081    -4.321    -1.542    -1.441  0.1086  0.9353  0.3369
    27 H(1)   Bbb     0.0001     0.051     0.018     0.017  0.9938 -0.0943 -0.0585
              Bcc     0.0080     4.270     1.524     1.424  0.0230 -0.3412  0.9397
 
              Baa    -0.0077    -4.090    -1.459    -1.364  0.0736  0.9318  0.3554
    28 H(1)   Bbb     0.0007     0.348     0.124     0.116  0.9902 -0.1107  0.0853
              Bcc     0.0070     3.742     1.335     1.248 -0.1188 -0.3456  0.9308
 
              Baa    -0.0077    -4.122    -1.471    -1.375 -0.0167 -0.3825  0.9238
    29 H(1)   Bbb     0.0005     0.283     0.101     0.094  0.9989  0.0332  0.0318
              Bcc     0.0072     3.839     1.370     1.280 -0.0428  0.9234  0.3816
 
              Baa    -0.0074    -3.940    -1.406    -1.314 -0.0402 -0.3531  0.9347
    30 H(1)   Bbb     0.0019     1.007     0.359     0.336  0.9991 -0.0241  0.0339
              Bcc     0.0055     2.933     1.047     0.978  0.0106  0.9353  0.3538
 
              Baa    -0.0070    -3.727    -1.330    -1.243  0.1095  0.9185  0.3800
    31 H(1)   Bbb     0.0012     0.623     0.222     0.208  0.9575 -0.2000  0.2076
              Bcc     0.0058     3.104     1.108     1.036 -0.2667 -0.3412  0.9014
 
              Baa    -0.0104    -5.556    -1.983    -1.853  0.2154  0.9325  0.2899
    32 H(1)   Bbb    -0.0004    -0.231    -0.082    -0.077  0.9178 -0.0919 -0.3862
              Bcc     0.0108     5.788     2.065     1.931  0.3335 -0.3493  0.8757
 
              Baa    -0.0114    -6.080    -2.169    -2.028 -0.1160 -0.4293  0.8957
    33 H(1)   Bbb     0.0021     1.130     0.403     0.377  0.9924 -0.0883  0.0862
              Bcc     0.0093     4.950     1.766     1.651  0.0421  0.8988  0.4363
 
              Baa    -0.0074    -3.946    -1.408    -1.316  0.1931  0.8739  0.4461
    34 H(1)   Bbb    -0.0038    -2.003    -0.715    -0.668  0.9696 -0.2395  0.0495
              Bcc     0.0112     5.950     2.123     1.985 -0.1501 -0.4229  0.8936
 
              Baa    -0.0104    -5.524    -1.971    -1.842  0.3047 -0.6182  0.7246
    35 H(1)   Bbb    -0.0068    -3.638    -1.298    -1.214  0.8652 -0.1383 -0.4819
              Bcc     0.0172     9.162     3.269     3.056  0.3981  0.7738  0.4927
 
              Baa    -0.0453   -24.185    -8.630    -8.067  0.8498  0.4993  0.1687
    36 H(1)   Bbb    -0.0181    -9.670    -3.450    -3.225 -0.5232  0.8380  0.1550
              Bcc     0.0635    33.855    12.080    11.293 -0.0640 -0.2200  0.9734
 

 ---------------------------------------------------------------------------------

 ******************************Gaussian NBO Version 3.1******************************
             N A T U R A L   A T O M I C   O R B I T A L   A N D
          N A T U R A L   B O N D   O R B I T A L   A N A L Y S I S
 ******************************Gaussian NBO Version 3.1******************************
       /RESON  / : Allow strongly delocalized NBO set

 Analyzing the SCF density

 Job title: 27                                                              

 Storage needed:    253044 in NPA,    333950 in NBO ( 939517256 available)
 GSVD:  LWork=       46502 too small for GESVD, short by       25185 words or       25185 for optimal perf.


 NATURAL POPULATIONS:  Natural atomic orbital occupancies 
                                                          
   NAO  Atom  No  lang   Type(AO)    Occupancy
 --------------------------------------------
     1    C    1  S      Cor( 1S)     1.99925
     2    C    1  S      Val( 2S)     1.09298
     3    C    1  S      Ryd( 3S)     0.00042
     4    C    1  px     Val( 2p)     1.07900
     5    C    1  px     Ryd( 3p)     0.00126
     6    C    1  py     Val( 2p)     1.22082
     7    C    1  py     Ryd( 3p)     0.00269
     8    C    1  pz     Val( 2p)     1.21952
     9    C    1  pz     Ryd( 3p)     0.00189
    10    C    1  dxy    Ryd( 3d)     0.00068
    11    C    1  dxz    Ryd( 3d)     0.00027
    12    C    1  dyz    Ryd( 3d)     0.00039
    13    C    1  dx2y2  Ryd( 3d)     0.00044
    14    C    1  dz2    Ryd( 3d)     0.00073

    15    C    2  S      Cor( 1S)     1.99912
    16    C    2  S      Val( 2S)     1.02229
    17    C    2  S      Ryd( 3S)     0.00129
    18    C    2  px     Val( 2p)     1.09723
    19    C    2  px     Ryd( 3p)     0.00254
    20    C    2  py     Val( 2p)     1.10876
    21    C    2  py     Ryd( 3p)     0.00189
    22    C    2  pz     Val( 2p)     1.18330
    23    C    2  pz     Ryd( 3p)     0.00194
    24    C    2  dxy    Ryd( 3d)     0.00089
    25    C    2  dxz    Ryd( 3d)     0.00040
    26    C    2  dyz    Ryd( 3d)     0.00046
    27    C    2  dx2y2  Ryd( 3d)     0.00056
    28    C    2  dz2    Ryd( 3d)     0.00096

    29    C    3  S      Cor( 1S)     1.99908
    30    C    3  S      Val( 2S)     1.02252
    31    C    3  S      Ryd( 3S)     0.00139
    32    C    3  px     Val( 2p)     1.05499
    33    C    3  px     Ryd( 3p)     0.00305
    34    C    3  py     Val( 2p)     1.12412
    35    C    3  py     Ryd( 3p)     0.00283
    36    C    3  pz     Val( 2p)     1.19106
    37    C    3  pz     Ryd( 3p)     0.00231
    38    C    3  dxy    Ryd( 3d)     0.00086
    39    C    3  dxz    Ryd( 3d)     0.00035
    40    C    3  dyz    Ryd( 3d)     0.00045
    41    C    3  dx2y2  Ryd( 3d)     0.00053
    42    C    3  dz2    Ryd( 3d)     0.00103

    43    C    4  S      Cor( 1S)     1.99910
    44    C    4  S      Val( 2S)     1.01752
    45    C    4  S      Ryd( 3S)     0.00124
    46    C    4  px     Val( 2p)     0.99169
    47    C    4  px     Ryd( 3p)     0.00248
    48    C    4  py     Val( 2p)     1.15785
    49    C    4  py     Ryd( 3p)     0.00316
    50    C    4  pz     Val( 2p)     1.22152
    51    C    4  pz     Ryd( 3p)     0.00361
    52    C    4  dxy    Ryd( 3d)     0.00070
    53    C    4  dxz    Ryd( 3d)     0.00043
    54    C    4  dyz    Ryd( 3d)     0.00054
    55    C    4  dx2y2  Ryd( 3d)     0.00073
    56    C    4  dz2    Ryd( 3d)     0.00086

    57    C    5  S      Cor( 1S)     1.99911
    58    C    5  S      Val( 2S)     1.01827
    59    C    5  S      Ryd( 3S)     0.00180
    60    C    5  px     Val( 2p)     0.98647
    61    C    5  px     Ryd( 3p)     0.00315
    62    C    5  py     Val( 2p)     1.15768
    63    C    5  py     Ryd( 3p)     0.00199
    64    C    5  pz     Val( 2p)     1.22045
    65    C    5  pz     Ryd( 3p)     0.00284
    66    C    5  dxy    Ryd( 3d)     0.00068
    67    C    5  dxz    Ryd( 3d)     0.00045
    68    C    5  dyz    Ryd( 3d)     0.00060
    69    C    5  dx2y2  Ryd( 3d)     0.00074
    70    C    5  dz2    Ryd( 3d)     0.00082

    71    C    6  S      Cor( 1S)     1.99911
    72    C    6  S      Val( 2S)     1.01628
    73    C    6  S      Ryd( 3S)     0.00173
    74    C    6  px     Val( 2p)     0.98907
    75    C    6  px     Ryd( 3p)     0.00310
    76    C    6  py     Val( 2p)     1.15855
    77    C    6  py     Ryd( 3p)     0.00218
    78    C    6  pz     Val( 2p)     1.22194
    79    C    6  pz     Ryd( 3p)     0.00309
    80    C    6  dxy    Ryd( 3d)     0.00070
    81    C    6  dxz    Ryd( 3d)     0.00044
    82    C    6  dyz    Ryd( 3d)     0.00059
    83    C    6  dx2y2  Ryd( 3d)     0.00070
    84    C    6  dz2    Ryd( 3d)     0.00082

    85    C    7  S      Cor( 1S)     1.99911
    86    C    7  S      Val( 2S)     1.01688
    87    C    7  S      Ryd( 3S)     0.00173
    88    C    7  px     Val( 2p)     0.98181
    89    C    7  px     Ryd( 3p)     0.00311
    90    C    7  py     Val( 2p)     1.16271
    91    C    7  py     Ryd( 3p)     0.00218
    92    C    7  pz     Val( 2p)     1.22324
    93    C    7  pz     Ryd( 3p)     0.00302
    94    C    7  dxy    Ryd( 3d)     0.00069
    95    C    7  dxz    Ryd( 3d)     0.00043
    96    C    7  dyz    Ryd( 3d)     0.00061
    97    C    7  dx2y2  Ryd( 3d)     0.00073
    98    C    7  dz2    Ryd( 3d)     0.00082

    99    C    8  S      Cor( 1S)     1.99911
   100    C    8  S      Val( 2S)     1.01644
   101    C    8  S      Ryd( 3S)     0.00177
   102    C    8  px     Val( 2p)     0.98720
   103    C    8  px     Ryd( 3p)     0.00311
   104    C    8  py     Val( 2p)     1.16094
   105    C    8  py     Ryd( 3p)     0.00216
   106    C    8  pz     Val( 2p)     1.22292
   107    C    8  pz     Ryd( 3p)     0.00310
   108    C    8  dxy    Ryd( 3d)     0.00071
   109    C    8  dxz    Ryd( 3d)     0.00044
   110    C    8  dyz    Ryd( 3d)     0.00060
   111    C    8  dx2y2  Ryd( 3d)     0.00069
   112    C    8  dz2    Ryd( 3d)     0.00082

   113    C    9  S      Cor( 1S)     1.99911
   114    C    9  S      Val( 2S)     1.01631
   115    C    9  S      Ryd( 3S)     0.00185
   116    C    9  px     Val( 2p)     0.99001
   117    C    9  px     Ryd( 3p)     0.00299
   118    C    9  py     Val( 2p)     1.16437
   119    C    9  py     Ryd( 3p)     0.00219
   120    C    9  pz     Val( 2p)     1.22511
   121    C    9  pz     Ryd( 3p)     0.00316
   122    C    9  dxy    Ryd( 3d)     0.00065
   123    C    9  dxz    Ryd( 3d)     0.00042
   124    C    9  dyz    Ryd( 3d)     0.00063
   125    C    9  dx2y2  Ryd( 3d)     0.00072
   126    C    9  dz2    Ryd( 3d)     0.00081

   127    C   10  S      Cor( 1S)     1.99910
   128    C   10  S      Val( 2S)     1.03956
   129    C   10  S      Ryd( 3S)     0.00145
   130    C   10  px     Val( 2p)     0.99808
   131    C   10  px     Ryd( 3p)     0.00327
   132    C   10  py     Val( 2p)     1.16018
   133    C   10  py     Ryd( 3p)     0.00181
   134    C   10  pz     Val( 2p)     1.22771
   135    C   10  pz     Ryd( 3p)     0.00275
   136    C   10  dxy    Ryd( 3d)     0.00079
   137    C   10  dxz    Ryd( 3d)     0.00045
   138    C   10  dyz    Ryd( 3d)     0.00060
   139    C   10  dx2y2  Ryd( 3d)     0.00056
   140    C   10  dz2    Ryd( 3d)     0.00083

   141    C   11  S      Cor( 1S)     1.99905
   142    C   11  S      Val( 2S)     1.01481
   143    C   11  S      Ryd( 3S)     0.00194
   144    C   11  px     Val( 2p)     0.75535
   145    C   11  px     Ryd( 3p)     0.00565
   146    C   11  py     Val( 2p)     1.04345
   147    C   11  py     Ryd( 3p)     0.00109
   148    C   11  pz     Val( 2p)     1.21300
   149    C   11  pz     Ryd( 3p)     0.00181
   150    C   11  dxy    Ryd( 3d)     0.00164
   151    C   11  dxz    Ryd( 3d)     0.00114
   152    C   11  dyz    Ryd( 3d)     0.00084
   153    C   11  dx2y2  Ryd( 3d)     0.00166
   154    C   11  dz2    Ryd( 3d)     0.00125

   155    O   12  S      Cor( 1S)     1.99976
   156    O   12  S      Val( 2S)     1.68606
   157    O   12  S      Ryd( 3S)     0.00086
   158    O   12  px     Val( 2p)     1.57463
   159    O   12  px     Ryd( 3p)     0.00165
   160    O   12  py     Val( 2p)     1.62161
   161    O   12  py     Ryd( 3p)     0.00189
   162    O   12  pz     Val( 2p)     1.58949
   163    O   12  pz     Ryd( 3p)     0.00174
   164    O   12  dxy    Ryd( 3d)     0.00091
   165    O   12  dxz    Ryd( 3d)     0.00093
   166    O   12  dyz    Ryd( 3d)     0.00058
   167    O   12  dx2y2  Ryd( 3d)     0.00086
   168    O   12  dz2    Ryd( 3d)     0.00144

   169    H   13  S      Val( 1S)     0.76555
   170    H   13  S      Ryd( 2S)     0.00120
   171    H   13  px     Ryd( 2p)     0.00018
   172    H   13  py     Ryd( 2p)     0.00054
   173    H   13  pz     Ryd( 2p)     0.00030

   174    H   14  S      Val( 1S)     0.77911
   175    H   14  S      Ryd( 2S)     0.00157
   176    H   14  px     Ryd( 2p)     0.00015
   177    H   14  py     Ryd( 2p)     0.00023
   178    H   14  pz     Ryd( 2p)     0.00067

   179    H   15  S      Val( 1S)     0.77287
   180    H   15  S      Ryd( 2S)     0.00152
   181    H   15  px     Ryd( 2p)     0.00044
   182    H   15  py     Ryd( 2p)     0.00039
   183    H   15  pz     Ryd( 2p)     0.00022

   184    H   16  S      Val( 1S)     0.75843
   185    H   16  S      Ryd( 2S)     0.00247
   186    H   16  px     Ryd( 2p)     0.00037
   187    H   16  py     Ryd( 2p)     0.00049
   188    H   16  pz     Ryd( 2p)     0.00021

   189    H   17  S      Val( 1S)     0.77375
   190    H   17  S      Ryd( 2S)     0.00272
   191    H   17  px     Ryd( 2p)     0.00013
   192    H   17  py     Ryd( 2p)     0.00017
   193    H   17  pz     Ryd( 2p)     0.00071

   194    H   18  S      Val( 1S)     0.72012
   195    H   18  S      Ryd( 2S)     0.00232
   196    H   18  px     Ryd( 2p)     0.00043
   197    H   18  py     Ryd( 2p)     0.00045
   198    H   18  pz     Ryd( 2p)     0.00021

   199    H   19  S      Val( 1S)     0.76912
   200    H   19  S      Ryd( 2S)     0.00276
   201    H   19  px     Ryd( 2p)     0.00014
   202    H   19  py     Ryd( 2p)     0.00017
   203    H   19  pz     Ryd( 2p)     0.00071

   204    H   20  S      Val( 1S)     0.76934
   205    H   20  S      Ryd( 2S)     0.00269
   206    H   20  px     Ryd( 2p)     0.00012
   207    H   20  py     Ryd( 2p)     0.00020
   208    H   20  pz     Ryd( 2p)     0.00070

   209    H   21  S      Val( 1S)     0.76128
   210    H   21  S      Ryd( 2S)     0.00238
   211    H   21  px     Ryd( 2p)     0.00012
   212    H   21  py     Ryd( 2p)     0.00062
   213    H   21  pz     Ryd( 2p)     0.00029

   214    H   22  S      Val( 1S)     0.76908
   215    H   22  S      Ryd( 2S)     0.00276
   216    H   22  px     Ryd( 2p)     0.00012
   217    H   22  py     Ryd( 2p)     0.00020
   218    H   22  pz     Ryd( 2p)     0.00070

   219    H   23  S      Val( 1S)     0.76891
   220    H   23  S      Ryd( 2S)     0.00245
   221    H   23  px     Ryd( 2p)     0.00014
   222    H   23  py     Ryd( 2p)     0.00058
   223    H   23  pz     Ryd( 2p)     0.00031

   224    H   24  S      Val( 1S)     0.76706
   225    H   24  S      Ryd( 2S)     0.00267
   226    H   24  px     Ryd( 2p)     0.00012
   227    H   24  py     Ryd( 2p)     0.00059
   228    H   24  pz     Ryd( 2p)     0.00031

   229    H   25  S      Val( 1S)     0.76912
   230    H   25  S      Ryd( 2S)     0.00268
   231    H   25  px     Ryd( 2p)     0.00012
   232    H   25  py     Ryd( 2p)     0.00021
   233    H   25  pz     Ryd( 2p)     0.00069

   234    H   26  S      Val( 1S)     0.76968
   235    H   26  S      Ryd( 2S)     0.00265
   236    H   26  px     Ryd( 2p)     0.00013
   237    H   26  py     Ryd( 2p)     0.00059
   238    H   26  pz     Ryd( 2p)     0.00031

   239    H   27  S      Val( 1S)     0.76806
   240    H   27  S      Ryd( 2S)     0.00266
   241    H   27  px     Ryd( 2p)     0.00012
   242    H   27  py     Ryd( 2p)     0.00021
   243    H   27  pz     Ryd( 2p)     0.00070

   244    H   28  S      Val( 1S)     0.76861
   245    H   28  S      Ryd( 2S)     0.00264
   246    H   28  px     Ryd( 2p)     0.00012
   247    H   28  py     Ryd( 2p)     0.00021
   248    H   28  pz     Ryd( 2p)     0.00070

   249    H   29  S      Val( 1S)     0.76663
   250    H   29  S      Ryd( 2S)     0.00264
   251    H   29  px     Ryd( 2p)     0.00012
   252    H   29  py     Ryd( 2p)     0.00060
   253    H   29  pz     Ryd( 2p)     0.00031

   254    H   30  S      Val( 1S)     0.76800
   255    H   30  S      Ryd( 2S)     0.00271
   256    H   30  px     Ryd( 2p)     0.00013
   257    H   30  py     Ryd( 2p)     0.00059
   258    H   30  pz     Ryd( 2p)     0.00031

   259    H   31  S      Val( 1S)     0.76440
   260    H   31  S      Ryd( 2S)     0.00267
   261    H   31  px     Ryd( 2p)     0.00012
   262    H   31  py     Ryd( 2p)     0.00021
   263    H   31  pz     Ryd( 2p)     0.00070

   264    H   32  S      Val( 1S)     0.76831
   265    H   32  S      Ryd( 2S)     0.00327
   266    H   32  px     Ryd( 2p)     0.00013
   267    H   32  py     Ryd( 2p)     0.00022
   268    H   32  pz     Ryd( 2p)     0.00070

   269    H   33  S      Val( 1S)     0.74789
   270    H   33  S      Ryd( 2S)     0.00325
   271    H   33  px     Ryd( 2p)     0.00011
   272    H   33  py     Ryd( 2p)     0.00061
   273    H   33  pz     Ryd( 2p)     0.00030

   274    H   34  S      Val( 1S)     0.76833
   275    H   34  S      Ryd( 2S)     0.00215
   276    H   34  px     Ryd( 2p)     0.00008
   277    H   34  py     Ryd( 2p)     0.00020
   278    H   34  pz     Ryd( 2p)     0.00081

   279    H   35  S      Val( 1S)     0.75880
   280    H   35  S      Ryd( 2S)     0.00225
   281    H   35  px     Ryd( 2p)     0.00017
   282    H   35  py     Ryd( 2p)     0.00069
   283    H   35  pz     Ryd( 2p)     0.00032

   284    H   36  S      Val( 1S)     0.51163
   285    H   36  S      Ryd( 2S)     0.00135
   286    H   36  px     Ryd( 2p)     0.00119
   287    H   36  py     Ryd( 2p)     0.00136
   288    H   36  pz     Ryd( 2p)     0.00204


 Summary of Natural Population Analysis:                  
                                                          
                                       Natural Population 
                Natural  -----------------------------------------------
    Atom  No    Charge         Core      Valence    Rydberg      Total
 -----------------------------------------------------------------------
      C    1   -0.62036      1.99925     4.61233    0.00879     6.62036
      C    2   -0.42162      1.99912     4.41158    0.01091     6.42162
      C    3   -0.40457      1.99908     4.39270    0.01279     6.40457
      C    4   -0.40144      1.99910     4.38858    0.01375     6.40144
      C    5   -0.39504      1.99911     4.38286    0.01307     6.39504
      C    6   -0.39830      1.99911     4.38584    0.01335     6.39830
      C    7   -0.39706      1.99911     4.38465    0.01330     6.39706
      C    8   -0.40000      1.99911     4.38750    0.01339     6.40000
      C    9   -0.40834      1.99911     4.39581    0.01342     6.40834
      C   10   -0.43713      1.99910     4.42552    0.01250     6.43713
      C   11   -0.04268      1.99905     4.02661    0.01702     6.04268
      O   12   -0.48242      1.99976     6.47181    0.01086     8.48242
      H   13    0.23223      0.00000     0.76555    0.00222     0.76777
      H   14    0.21829      0.00000     0.77911    0.00261     0.78171
      H   15    0.22456      0.00000     0.77287    0.00257     0.77544
      H   16    0.23803      0.00000     0.75843    0.00354     0.76197
      H   17    0.22252      0.00000     0.77375    0.00373     0.77748
      H   18    0.27647      0.00000     0.72012    0.00341     0.72353
      H   19    0.22711      0.00000     0.76912    0.00378     0.77289
      H   20    0.22695      0.00000     0.76934    0.00371     0.77305
      H   21    0.23531      0.00000     0.76128    0.00340     0.76469
      H   22    0.22715      0.00000     0.76908    0.00378     0.77285
      H   23    0.22760      0.00000     0.76891    0.00348     0.77240
      H   24    0.22924      0.00000     0.76706    0.00370     0.77076
      H   25    0.22718      0.00000     0.76912    0.00371     0.77282
      H   26    0.22665      0.00000     0.76968    0.00368     0.77335
      H   27    0.22825      0.00000     0.76806    0.00369     0.77175
      H   28    0.22772      0.00000     0.76861    0.00367     0.77228
      H   29    0.22971      0.00000     0.76663    0.00367     0.77029
      H   30    0.22826      0.00000     0.76800    0.00374     0.77174
      H   31    0.23190      0.00000     0.76440    0.00370     0.76810
      H   32    0.22737      0.00000     0.76831    0.00433     0.77263
      H   33    0.24784      0.00000     0.74789    0.00427     0.75216
      H   34    0.22843      0.00000     0.76833    0.00324     0.77157
      H   35    0.23777      0.00000     0.75880    0.00343     0.76223
      H   36    0.48244      0.00000     0.51163    0.00593     0.51756
 =======================================================================
   * Total *    1.00000     23.99003    72.76986    0.24012    97.00000

                                 Natural Population      
 --------------------------------------------------------
   Core                      23.99003 ( 99.9584% of  24)
   Valence                   72.76986 ( 99.6847% of  73)
   Natural Minimal Basis     96.75988 ( 99.7525% of  97)
   Natural Rydberg Basis      0.24012 (  0.2475% of  97)
 --------------------------------------------------------

    Atom  No          Natural Electron Configuration
 ----------------------------------------------------------------------------
      C    1      [core]2S( 1.09)2p( 3.52)3p( 0.01)
      C    2      [core]2S( 1.02)2p( 3.39)3p( 0.01)
      C    3      [core]2S( 1.02)2p( 3.37)3p( 0.01)
      C    4      [core]2S( 1.02)2p( 3.37)3p( 0.01)
      C    5      [core]2S( 1.02)2p( 3.36)3p( 0.01)
      C    6      [core]2S( 1.02)2p( 3.37)3p( 0.01)
      C    7      [core]2S( 1.02)2p( 3.37)3p( 0.01)
      C    8      [core]2S( 1.02)2p( 3.37)3p( 0.01)
      C    9      [core]2S( 1.02)2p( 3.38)3p( 0.01)
      C   10      [core]2S( 1.04)2p( 3.39)3p( 0.01)
      C   11      [core]2S( 1.01)2p( 3.01)3p( 0.01)3d( 0.01)
      O   12      [core]2S( 1.69)2p( 4.79)3p( 0.01)
      H   13            1S( 0.77)
      H   14            1S( 0.78)
      H   15            1S( 0.77)
      H   16            1S( 0.76)
      H   17            1S( 0.77)
      H   18            1S( 0.72)
      H   19            1S( 0.77)
      H   20            1S( 0.77)
      H   21            1S( 0.76)
      H   22            1S( 0.77)
      H   23            1S( 0.77)
      H   24            1S( 0.77)
      H   25            1S( 0.77)
      H   26            1S( 0.77)
      H   27            1S( 0.77)
      H   28            1S( 0.77)
      H   29            1S( 0.77)
      H   30            1S( 0.77)
      H   31            1S( 0.76)
      H   32            1S( 0.77)
      H   33            1S( 0.75)
      H   34            1S( 0.77)
      H   35            1S( 0.76)
      H   36            1S( 0.51)


 ***************************************************
 *******         Alpha spin orbitals         *******
 ***************************************************


 NATURAL POPULATIONS:  Natural atomic orbital occupancies 
                                                          
   NAO  Atom  No  lang   Type(AO)    Occupancy      Energy
 ----------------------------------------------------------
     1    C    1  S      Cor( 1S)     0.99962     -10.15629
     2    C    1  S      Val( 2S)     0.54662      -0.32284
     3    C    1  S      Ryd( 3S)     0.00021       0.78071
     4    C    1  px     Val( 2p)     0.54710      -0.15529
     5    C    1  px     Ryd( 3p)     0.00064       0.42984
     6    C    1  py     Val( 2p)     0.61018      -0.16346
     7    C    1  py     Ryd( 3p)     0.00136       0.54016
     8    C    1  pz     Val( 2p)     0.60995      -0.16253
     9    C    1  pz     Ryd( 3p)     0.00096       0.51134
    10    C    1  dxy    Ryd( 3d)     0.00035       2.25043
    11    C    1  dxz    Ryd( 3d)     0.00014       2.02093
    12    C    1  dyz    Ryd( 3d)     0.00020       2.18715
    13    C    1  dx2y2  Ryd( 3d)     0.00022       2.12223
    14    C    1  dz2    Ryd( 3d)     0.00037       2.31389

    15    C    2  S      Cor( 1S)     0.99956     -10.16962
    16    C    2  S      Val( 2S)     0.51091      -0.31637
    17    C    2  S      Ryd( 3S)     0.00065       0.79661
    18    C    2  px     Val( 2p)     0.55820      -0.17984
    19    C    2  px     Ryd( 3p)     0.00129       0.57086
    20    C    2  py     Val( 2p)     0.55775      -0.17317
    21    C    2  py     Ryd( 3p)     0.00097       0.52399
    22    C    2  pz     Val( 2p)     0.59188      -0.17479
    23    C    2  pz     Ryd( 3p)     0.00098       0.54408
    24    C    2  dxy    Ryd( 3d)     0.00048       2.23524
    25    C    2  dxz    Ryd( 3d)     0.00020       1.98335
    26    C    2  dyz    Ryd( 3d)     0.00023       2.07043
    27    C    2  dx2y2  Ryd( 3d)     0.00029       2.07714
    28    C    2  dz2    Ryd( 3d)     0.00049       2.33334

    29    C    3  S      Cor( 1S)     0.99954     -10.18057
    30    C    3  S      Val( 2S)     0.51112      -0.32695
    31    C    3  S      Ryd( 3S)     0.00070       0.82532
    32    C    3  px     Val( 2p)     0.55430      -0.18996
    33    C    3  px     Ryd( 3p)     0.00164       0.59380
    34    C    3  py     Val( 2p)     0.56490      -0.18859
    35    C    3  py     Ryd( 3p)     0.00155       0.56272
    36    C    3  pz     Val( 2p)     0.59588      -0.18829
    37    C    3  pz     Ryd( 3p)     0.00120       0.56386
    38    C    3  dxy    Ryd( 3d)     0.00050       2.25179
    39    C    3  dxz    Ryd( 3d)     0.00018       1.97230
    40    C    3  dyz    Ryd( 3d)     0.00023       2.05902
    41    C    3  dx2y2  Ryd( 3d)     0.00027       2.03758
    42    C    3  dz2    Ryd( 3d)     0.00052       2.32611

    43    C    4  S      Cor( 1S)     0.99955     -10.18660
    44    C    4  S      Val( 2S)     0.50890      -0.32899
    45    C    4  S      Ryd( 3S)     0.00062       0.84242
    46    C    4  px     Val( 2p)     0.52197      -0.19085
    47    C    4  px     Ryd( 3p)     0.00130       0.55040
    48    C    4  py     Val( 2p)     0.58141      -0.19353
    49    C    4  py     Ryd( 3p)     0.00163       0.54720
    50    C    4  pz     Val( 2p)     0.61117      -0.19642
    51    C    4  pz     Ryd( 3p)     0.00183       0.63603
    52    C    4  dxy    Ryd( 3d)     0.00040       2.11630
    53    C    4  dxz    Ryd( 3d)     0.00023       1.96779
    54    C    4  dyz    Ryd( 3d)     0.00027       2.13105
    55    C    4  dx2y2  Ryd( 3d)     0.00037       2.13523
    56    C    4  dz2    Ryd( 3d)     0.00043       2.28174

    57    C    5  S      Cor( 1S)     0.99955     -10.19228
    58    C    5  S      Val( 2S)     0.50939      -0.33656
    59    C    5  S      Ryd( 3S)     0.00090       0.80672
    60    C    5  px     Val( 2p)     0.52351      -0.19915
    61    C    5  px     Ryd( 3p)     0.00172       0.59708
    62    C    5  py     Val( 2p)     0.58241      -0.20144
    63    C    5  py     Ryd( 3p)     0.00104       0.52926
    64    C    5  pz     Val( 2p)     0.61152      -0.20317
    65    C    5  pz     Ryd( 3p)     0.00143       0.63524
    66    C    5  dxy    Ryd( 3d)     0.00040       2.12560
    67    C    5  dxz    Ryd( 3d)     0.00024       1.95712
    68    C    5  dyz    Ryd( 3d)     0.00031       2.14596
    69    C    5  dx2y2  Ryd( 3d)     0.00038       2.12630
    70    C    5  dz2    Ryd( 3d)     0.00042       2.26866

    71    C    6  S      Cor( 1S)     0.99955     -10.19445
    72    C    6  S      Val( 2S)     0.50820      -0.33784
    73    C    6  S      Ryd( 3S)     0.00087       0.81314
    74    C    6  px     Val( 2p)     0.52003      -0.19920
    75    C    6  px     Ryd( 3p)     0.00170       0.59323
    76    C    6  py     Val( 2p)     0.58012      -0.20286
    77    C    6  py     Ryd( 3p)     0.00115       0.52678
    78    C    6  pz     Val( 2p)     0.61161      -0.20551
    79    C    6  pz     Ryd( 3p)     0.00156       0.63657
    80    C    6  dxy    Ryd( 3d)     0.00041       2.12732
    81    C    6  dxz    Ryd( 3d)     0.00023       1.95696
    82    C    6  dyz    Ryd( 3d)     0.00030       2.14571
    83    C    6  dx2y2  Ryd( 3d)     0.00035       2.11806
    84    C    6  dz2    Ryd( 3d)     0.00042       2.26331

    85    C    7  S      Cor( 1S)     0.99955     -10.20036
    86    C    7  S      Val( 2S)     0.50869      -0.34364
    87    C    7  S      Ryd( 3S)     0.00087       0.80878
    88    C    7  px     Val( 2p)     0.52070      -0.20563
    89    C    7  px     Ryd( 3p)     0.00171       0.58579
    90    C    7  py     Val( 2p)     0.58138      -0.20786
    91    C    7  py     Ryd( 3p)     0.00113       0.51975
    92    C    7  pz     Val( 2p)     0.61213      -0.21095
    93    C    7  pz     Ryd( 3p)     0.00153       0.63170
    94    C    7  dxy    Ryd( 3d)     0.00039       2.12077
    95    C    7  dxz    Ryd( 3d)     0.00023       1.95071
    96    C    7  dyz    Ryd( 3d)     0.00031       2.14118
    97    C    7  dx2y2  Ryd( 3d)     0.00037       2.11222
    98    C    7  dz2    Ryd( 3d)     0.00041       2.25683

    99    C    8  S      Cor( 1S)     0.99955     -10.20553
   100    C    8  S      Val( 2S)     0.50836      -0.34836
   101    C    8  S      Ryd( 3S)     0.00089       0.80117
   102    C    8  px     Val( 2p)     0.52036      -0.21055
   103    C    8  px     Ryd( 3p)     0.00173       0.57766
   104    C    8  py     Val( 2p)     0.57981      -0.21272
   105    C    8  py     Ryd( 3p)     0.00113       0.51455
   106    C    8  pz     Val( 2p)     0.61193      -0.21587
   107    C    8  pz     Ryd( 3p)     0.00156       0.62523
   108    C    8  dxy    Ryd( 3d)     0.00041       2.11463
   109    C    8  dxz    Ryd( 3d)     0.00023       1.94565
   110    C    8  dyz    Ryd( 3d)     0.00030       2.13607
   111    C    8  dx2y2  Ryd( 3d)     0.00035       2.10639
   112    C    8  dz2    Ryd( 3d)     0.00042       2.25161

   113    C    9  S      Cor( 1S)     0.99955     -10.21465
   114    C    9  S      Val( 2S)     0.50813      -0.35715
   115    C    9  S      Ryd( 3S)     0.00090       0.77861
   116    C    9  px     Val( 2p)     0.51659      -0.21983
   117    C    9  px     Ryd( 3p)     0.00167       0.55716
   118    C    9  py     Val( 2p)     0.58180      -0.22162
   119    C    9  py     Ryd( 3p)     0.00115       0.49834
   120    C    9  pz     Val( 2p)     0.61296      -0.22447
   121    C    9  pz     Ryd( 3p)     0.00159       0.61606
   122    C    9  dxy    Ryd( 3d)     0.00037       2.10425
   123    C    9  dxz    Ryd( 3d)     0.00022       1.93451
   124    C    9  dyz    Ryd( 3d)     0.00031       2.12769
   125    C    9  dx2y2  Ryd( 3d)     0.00036       2.09139
   126    C    9  dz2    Ryd( 3d)     0.00041       2.24169

   127    C   10  S      Cor( 1S)     0.99955     -10.23112
   128    C   10  S      Val( 2S)     0.52000      -0.38453
   129    C   10  S      Ryd( 3S)     0.00074       0.74931
   130    C   10  px     Val( 2p)     0.52982      -0.24462
   131    C   10  px     Ryd( 3p)     0.00162       0.47795
   132    C   10  py     Val( 2p)     0.58604      -0.24068
   133    C   10  py     Ryd( 3p)     0.00098       0.47580
   134    C   10  pz     Val( 2p)     0.61441      -0.24092
   135    C   10  pz     Ryd( 3p)     0.00136       0.57784
   136    C   10  dxy    Ryd( 3d)     0.00047       2.08059
   137    C   10  dxz    Ryd( 3d)     0.00024       1.91430
   138    C   10  dyz    Ryd( 3d)     0.00030       2.11404
   139    C   10  dx2y2  Ryd( 3d)     0.00028       2.05908
   140    C   10  dz2    Ryd( 3d)     0.00042       2.22045

   141    C   11  S      Cor( 1S)     0.99953     -10.30363
   142    C   11  S      Val( 2S)     0.50617      -0.39687
   143    C   11  S      Ryd( 3S)     0.00093       0.66127
   144    C   11  px     Val( 2p)     0.37992      -0.22931
   145    C   11  px     Ryd( 3p)     0.00273       0.42661
   146    C   11  py     Val( 2p)     0.53821      -0.25058
   147    C   11  py     Ryd( 3p)     0.00057       0.43197
   148    C   11  pz     Val( 2p)     0.60581      -0.25834
   149    C   11  pz     Ryd( 3p)     0.00089       0.49291
   150    C   11  dxy    Ryd( 3d)     0.00095       2.04085
   151    C   11  dxz    Ryd( 3d)     0.00056       1.88284
   152    C   11  dyz    Ryd( 3d)     0.00043       2.06887
   153    C   11  dx2y2  Ryd( 3d)     0.00085       2.01584
   154    C   11  dz2    Ryd( 3d)     0.00063       2.18818

   155    O   12  S      Cor( 1S)     0.99988     -19.17882
   156    O   12  S      Val( 2S)     0.84643      -1.08423
   157    O   12  S      Ryd( 3S)     0.00043       1.36329
   158    O   12  px     Val( 2p)     0.83139      -0.51209
   159    O   12  px     Ryd( 3p)     0.00081       0.85586
   160    O   12  py     Val( 2p)     0.93284      -0.51710
   161    O   12  py     Ryd( 3p)     0.00091       0.86015
   162    O   12  pz     Val( 2p)     0.80177      -0.48558
   163    O   12  pz     Ryd( 3p)     0.00086       1.01851
   164    O   12  dxy    Ryd( 3d)     0.00044       2.65281
   165    O   12  dxz    Ryd( 3d)     0.00049       2.65655
   166    O   12  dyz    Ryd( 3d)     0.00032       2.67132
   167    O   12  dx2y2  Ryd( 3d)     0.00042       2.62212
   168    O   12  dz2    Ryd( 3d)     0.00072       3.09554

   169    H   13  S      Val( 1S)     0.38270      -0.00281
   170    H   13  S      Ryd( 2S)     0.00060       0.27284
   171    H   13  px     Ryd( 2p)     0.00009       1.70614
   172    H   13  py     Ryd( 2p)     0.00027       2.10349
   173    H   13  pz     Ryd( 2p)     0.00015       1.83918

   174    H   14  S      Val( 1S)     0.38969      -0.01307
   175    H   14  S      Ryd( 2S)     0.00079       0.28324
   176    H   14  px     Ryd( 2p)     0.00007       1.64455
   177    H   14  py     Ryd( 2p)     0.00011       1.73438
   178    H   14  pz     Ryd( 2p)     0.00033       2.25965

   179    H   15  S      Val( 1S)     0.38961      -0.01380
   180    H   15  S      Ryd( 2S)     0.00076       0.28342
   181    H   15  px     Ryd( 2p)     0.00022       1.95288
   182    H   15  py     Ryd( 2p)     0.00020       1.97566
   183    H   15  pz     Ryd( 2p)     0.00011       1.70582

   184    H   16  S      Val( 1S)     0.39196      -0.03209
   185    H   16  S      Ryd( 2S)     0.00125       0.31003
   186    H   16  px     Ryd( 2p)     0.00019       1.95327
   187    H   16  py     Ryd( 2p)     0.00026       2.02820
   188    H   16  pz     Ryd( 2p)     0.00011       1.69700

   189    H   17  S      Val( 1S)     0.38755      -0.02083
   190    H   17  S      Ryd( 2S)     0.00136       0.28044
   191    H   17  px     Ryd( 2p)     0.00007       1.72811
   192    H   17  py     Ryd( 2p)     0.00008       1.69689
   193    H   17  pz     Ryd( 2p)     0.00036       2.25470

   194    H   18  S      Val( 1S)     0.38240      -0.03653
   195    H   18  S      Ryd( 2S)     0.00124       0.26799
   196    H   18  px     Ryd( 2p)     0.00022       1.97929
   197    H   18  py     Ryd( 2p)     0.00025       1.98417
   198    H   18  pz     Ryd( 2p)     0.00011       1.71112

   199    H   19  S      Val( 1S)     0.38513      -0.03031
   200    H   19  S      Ryd( 2S)     0.00139       0.28529
   201    H   19  px     Ryd( 2p)     0.00007       1.74538
   202    H   19  py     Ryd( 2p)     0.00008       1.72568
   203    H   19  pz     Ryd( 2p)     0.00036       2.24775

   204    H   20  S      Val( 1S)     0.38379      -0.03320
   205    H   20  S      Ryd( 2S)     0.00135       0.28243
   206    H   20  px     Ryd( 2p)     0.00006       1.72966
   207    H   20  py     Ryd( 2p)     0.00010       1.74745
   208    H   20  pz     Ryd( 2p)     0.00035       2.24662

   209    H   21  S      Val( 1S)     0.38031      -0.02858
   210    H   21  S      Ryd( 2S)     0.00119       0.27211
   211    H   21  px     Ryd( 2p)     0.00006       1.74587
   212    H   21  py     Ryd( 2p)     0.00031       2.13515
   213    H   21  pz     Ryd( 2p)     0.00014       1.83623

   214    H   22  S      Val( 1S)     0.38367      -0.04014
   215    H   22  S      Ryd( 2S)     0.00138       0.27837
   216    H   22  px     Ryd( 2p)     0.00006       1.74195
   217    H   22  py     Ryd( 2p)     0.00010       1.73224
   218    H   22  pz     Ryd( 2p)     0.00035       2.23271

   219    H   23  S      Val( 1S)     0.38515      -0.04196
   220    H   23  S      Ryd( 2S)     0.00123       0.31915
   221    H   23  px     Ryd( 2p)     0.00008       1.75897
   222    H   23  py     Ryd( 2p)     0.00029       2.12863
   223    H   23  pz     Ryd( 2p)     0.00016       1.84278

   224    H   24  S      Val( 1S)     0.38352      -0.04210
   225    H   24  S      Ryd( 2S)     0.00134       0.27550
   226    H   24  px     Ryd( 2p)     0.00006       1.76021
   227    H   24  py     Ryd( 2p)     0.00029       2.11506
   228    H   24  pz     Ryd( 2p)     0.00015       1.84005

   229    H   25  S      Val( 1S)     0.38385      -0.04272
   230    H   25  S      Ryd( 2S)     0.00134       0.27422
   231    H   25  px     Ryd( 2p)     0.00006       1.75184
   232    H   25  py     Ryd( 2p)     0.00011       1.73129
   233    H   25  pz     Ryd( 2p)     0.00034       2.22930

   234    H   26  S      Val( 1S)     0.38393      -0.04807
   235    H   26  S      Ryd( 2S)     0.00133       0.27301
   236    H   26  px     Ryd( 2p)     0.00006       1.75006
   237    H   26  py     Ryd( 2p)     0.00029       2.10998
   238    H   26  pz     Ryd( 2p)     0.00015       1.83557

   239    H   27  S      Val( 1S)     0.38312      -0.04662
   240    H   27  S      Ryd( 2S)     0.00133       0.27044
   241    H   27  px     Ryd( 2p)     0.00006       1.74302
   242    H   27  py     Ryd( 2p)     0.00010       1.72632
   243    H   27  pz     Ryd( 2p)     0.00035       2.22534

   244    H   28  S      Val( 1S)     0.38356      -0.05237
   245    H   28  S      Ryd( 2S)     0.00132       0.26432
   246    H   28  px     Ryd( 2p)     0.00006       1.73858
   247    H   28  py     Ryd( 2p)     0.00011       1.72095
   248    H   28  pz     Ryd( 2p)     0.00034       2.21948

   249    H   29  S      Val( 1S)     0.38256      -0.05052
   250    H   29  S      Ryd( 2S)     0.00132       0.26499
   251    H   29  px     Ryd( 2p)     0.00006       1.74516
   252    H   29  py     Ryd( 2p)     0.00030       2.10461
   253    H   29  pz     Ryd( 2p)     0.00015       1.82987

   254    H   30  S      Val( 1S)     0.38333      -0.06044
   255    H   30  S      Ryd( 2S)     0.00135       0.25592
   256    H   30  px     Ryd( 2p)     0.00006       1.72551
   257    H   30  py     Ryd( 2p)     0.00029       2.09305
   258    H   30  pz     Ryd( 2p)     0.00015       1.81994

   259    H   31  S      Val( 1S)     0.38163      -0.05729
   260    H   31  S      Ryd( 2S)     0.00134       0.25694
   261    H   31  px     Ryd( 2p)     0.00006       1.72218
   262    H   31  py     Ryd( 2p)     0.00010       1.70812
   263    H   31  pz     Ryd( 2p)     0.00035       2.21168

   264    H   32  S      Val( 1S)     0.38299      -0.07813
   265    H   32  S      Ryd( 2S)     0.00164       0.23759
   266    H   32  px     Ryd( 2p)     0.00007       1.68261
   267    H   32  py     Ryd( 2p)     0.00011       1.68892
   268    H   32  pz     Ryd( 2p)     0.00035       2.19006

   269    H   33  S      Val( 1S)     0.37491      -0.06021
   270    H   33  S      Ryd( 2S)     0.00169       0.23449
   271    H   33  px     Ryd( 2p)     0.00006       1.69850
   272    H   33  py     Ryd( 2p)     0.00030       2.07580
   273    H   33  pz     Ryd( 2p)     0.00015       1.80418

   274    H   34  S      Val( 1S)     0.38346      -0.07277
   275    H   34  S      Ryd( 2S)     0.00108       0.21665
   276    H   34  px     Ryd( 2p)     0.00004       1.61660
   277    H   34  py     Ryd( 2p)     0.00011       1.67507
   278    H   34  pz     Ryd( 2p)     0.00040       2.18509

   279    H   35  S      Val( 1S)     0.39697      -0.10255
   280    H   35  S      Ryd( 2S)     0.00111       0.21379
   281    H   35  px     Ryd( 2p)     0.00009       1.61405
   282    H   35  py     Ryd( 2p)     0.00035       2.03358
   283    H   35  pz     Ryd( 2p)     0.00018       1.76050

   284    H   36  S      Val( 1S)     0.25175      -0.06202
   285    H   36  S      Ryd( 2S)     0.00066       0.26711
   286    H   36  px     Ryd( 2p)     0.00061       1.55521
   287    H   36  py     Ryd( 2p)     0.00074       1.53848
   288    H   36  pz     Ryd( 2p)     0.00101       2.22823


 Summary of Natural Population Analysis:                  
                                                          
                                       Natural Population 
                Natural  -----------------------------------------------
    Atom  No    Charge         Core      Valence    Rydberg      Total
 -----------------------------------------------------------------------
      C    1   -0.31793      0.99962     2.31386    0.00445     3.31793
      C    2   -0.22386      0.99956     2.21873    0.00556     3.22386
      C    3   -0.23253      0.99954     2.22620    0.00678     3.23253
      C    4   -0.23008      0.99955     2.22345    0.00708     3.23008
      C    5   -0.23321      0.99955     2.22683    0.00683     3.23321
      C    6   -0.22649      0.99955     2.21996    0.00698     3.22649
      C    7   -0.22940      0.99955     2.22289    0.00695     3.22940
      C    8   -0.22703      0.99955     2.22047    0.00701     3.22703
      C    9   -0.22603      0.99955     2.21949    0.00699     3.22603
      C   10   -0.25624      0.99955     2.25027    0.00642     3.25624
      C   11   -0.03818      0.99953     2.03011    0.00855     3.03818
      O   12   -0.41771      0.99988     3.41243    0.00541     4.41771
      H   13    0.11619      0.00000     0.38270    0.00111     0.38381
      H   14    0.10901      0.00000     0.38969    0.00131     0.39099
      H   15    0.10910      0.00000     0.38961    0.00129     0.39090
      H   16    0.10623      0.00000     0.39196    0.00181     0.39377
      H   17    0.11058      0.00000     0.38755    0.00187     0.38942
      H   18    0.11578      0.00000     0.38240    0.00182     0.38422
      H   19    0.11297      0.00000     0.38513    0.00190     0.38703
      H   20    0.11436      0.00000     0.38379    0.00185     0.38564
      H   21    0.11799      0.00000     0.38031    0.00170     0.38201
      H   22    0.11445      0.00000     0.38367    0.00189     0.38555
      H   23    0.11310      0.00000     0.38515    0.00175     0.38690
      H   24    0.11463      0.00000     0.38352    0.00185     0.38537
      H   25    0.11430      0.00000     0.38385    0.00185     0.38570
      H   26    0.11424      0.00000     0.38393    0.00183     0.38576
      H   27    0.11504      0.00000     0.38312    0.00184     0.38496
      H   28    0.11461      0.00000     0.38356    0.00183     0.38539
      H   29    0.11561      0.00000     0.38256    0.00183     0.38439
      H   30    0.11481      0.00000     0.38333    0.00186     0.38519
      H   31    0.11652      0.00000     0.38163    0.00185     0.38348
      H   32    0.11484      0.00000     0.38299    0.00216     0.38516
      H   33    0.12289      0.00000     0.37491    0.00220     0.37711
      H   34    0.11491      0.00000     0.38346    0.00163     0.38509
      H   35    0.10131      0.00000     0.39697    0.00172     0.39869
      H   36    0.24522      0.00000     0.25175    0.00302     0.25478
 =======================================================================
   * Total *   -0.00000     11.99500    36.88222    0.12277    49.00000

                                 Natural Population      
 --------------------------------------------------------
   Core                      11.99500 ( 99.9584% of  12)
   Valence                   36.88222 ( 99.6817% of  37)
   Natural Minimal Basis     48.87723 ( 99.7494% of  49)
   Natural Rydberg Basis      0.12277 (  0.2506% of  49)
 --------------------------------------------------------

    Atom  No          Natural Electron Configuration
 ----------------------------------------------------------------------------
      C    1      [core]2S( 0.55)2p( 1.77)
      C    2      [core]2S( 0.51)2p( 1.71)
      C    3      [core]2S( 0.51)2p( 1.72)
      C    4      [core]2S( 0.51)2p( 1.71)
      C    5      [core]2S( 0.51)2p( 1.72)
      C    6      [core]2S( 0.51)2p( 1.71)
      C    7      [core]2S( 0.51)2p( 1.71)
      C    8      [core]2S( 0.51)2p( 1.71)
      C    9      [core]2S( 0.51)2p( 1.71)
      C   10      [core]2S( 0.52)2p( 1.73)
      C   11      [core]2S( 0.51)2p( 1.52)
      O   12      [core]2S( 0.85)2p( 2.57)
      H   13            1S( 0.38)
      H   14            1S( 0.39)
      H   15            1S( 0.39)
      H   16            1S( 0.39)
      H   17            1S( 0.39)
      H   18            1S( 0.38)
      H   19            1S( 0.39)
      H   20            1S( 0.38)
      H   21            1S( 0.38)
      H   22            1S( 0.38)
      H   23            1S( 0.39)
      H   24            1S( 0.38)
      H   25            1S( 0.38)
      H   26            1S( 0.38)
      H   27            1S( 0.38)
      H   28            1S( 0.38)
      H   29            1S( 0.38)
      H   30            1S( 0.38)
      H   31            1S( 0.38)
      H   32            1S( 0.38)
      H   33            1S( 0.37)
      H   34            1S( 0.38)
      H   35            1S( 0.40)
      H   36            1S( 0.25)


 NATURAL BOND ORBITAL ANALYSIS, alpha spin orbitals:

                       Occupancies       Lewis Structure    Low   High
           Occ.    -------------------  -----------------   occ   occ
  Cycle   Thresh.   Lewis   Non-Lewis     CR  BD  3C  LP    (L)   (NL)   Dev
 =============================================================================
   1(1)    0.90    48.63864   0.36136     12  35   0   2     0      0    0.01
 -----------------------------------------------------------------------------

 Structure accepted: No low occupancy Lewis orbitals

 --------------------------------------------------------
   Core                     11.99500 ( 99.958% of  12)
   Valence Lewis            36.64364 ( 99.037% of  37)
  ==================       ============================
   Total Lewis              48.63864 ( 99.263% of  49)
  -----------------------------------------------------
   Valence non-Lewis         0.26917 (  0.549% of  49)
   Rydberg non-Lewis         0.09219 (  0.188% of  49)
  ==================       ============================
   Total non-Lewis           0.36136 (  0.737% of  49)
 --------------------------------------------------------


       (Occupancy)   Bond orbital/ Coefficients/ Hybrids
 ---------------------------------------------------------------------------------
     1. (0.99368) BD ( 1) C   1 - C   2  
                ( 48.69%)   0.6978* C   1 s( 29.56%)p 2.38( 70.39%)d 0.00(  0.05%)
                                            0.0004  0.5437  0.0070  0.7703  0.0074
                                            0.2568 -0.0085 -0.2105 -0.0115  0.0110
                                           -0.0079 -0.0028  0.0137 -0.0090
                ( 51.31%)   0.7163* C   2 s( 28.36%)p 2.52( 71.60%)d 0.00(  0.04%)
                                            0.0002  0.5323  0.0147 -0.7772 -0.0012
                                           -0.2596 -0.0127  0.2106 -0.0100  0.0092
                                           -0.0092 -0.0029  0.0137 -0.0082
     2. (0.99380) BD ( 1) C   1 - H  13  
                ( 61.61%)   0.7849* C   1 s( 23.81%)p 3.20( 76.15%)d 0.00(  0.04%)
                                           -0.0000 -0.4879 -0.0028  0.2256  0.0100
                                            0.7173 -0.0060  0.4425 -0.0097 -0.0063
                                           -0.0044 -0.0146  0.0109  0.0017
                ( 38.39%)   0.6196* H  13 s( 99.92%)p 0.00(  0.08%)
                                           -0.9996  0.0008 -0.0092 -0.0236 -0.0136
     3. (0.99430) BD ( 1) C   1 - H  14  
                ( 61.03%)   0.7812* C   1 s( 23.29%)p 3.29( 76.67%)d 0.00(  0.04%)
                                            0.0000  0.4826 -0.0043 -0.0453 -0.0169
                                           -0.1847 -0.0083  0.8545 -0.0032  0.0000
                                           -0.0005 -0.0064 -0.0008  0.0195
                ( 38.97%)   0.6243* H  14 s( 99.92%)p 0.00(  0.08%)
                                            0.9996 -0.0018  0.0043  0.0075 -0.0273
     4. (0.99428) BD ( 1) C   1 - H  15  
                ( 61.03%)   0.7812* C   1 s( 23.31%)p 3.29( 76.65%)d 0.00(  0.04%)
                                           -0.0000 -0.4828  0.0039  0.5938  0.0135
                                           -0.6201  0.0134  0.1703 -0.0024  0.0171
                                           -0.0046  0.0049  0.0022  0.0092
                ( 38.97%)   0.6243* H  15 s( 99.92%)p 0.00(  0.08%)
                                           -0.9996  0.0015 -0.0215  0.0182 -0.0054
     5. (0.99119) BD ( 1) C   2 - C   3  
                ( 49.33%)   0.7023* C   2 s( 27.82%)p 2.59( 72.14%)d 0.00(  0.04%)
                                            0.0003  0.5274  0.0035  0.2424 -0.0037
                                            0.6969  0.0016  0.4207  0.0022  0.0085
                                            0.0055  0.0150 -0.0105 -0.0029
                ( 50.67%)   0.7119* C   3 s( 28.40%)p 2.52( 71.56%)d 0.00(  0.04%)
                                            0.0003  0.5329  0.0035 -0.2259 -0.0058
                                           -0.6985  0.0006 -0.4203 -0.0003  0.0068
                                            0.0049  0.0146 -0.0102 -0.0026
     6. (0.98915) BD ( 1) C   2 - H  16  
                ( 60.86%)   0.7801* C   2 s( 21.99%)p 3.55( 77.96%)d 0.00(  0.05%)
                                           -0.0001  0.4689 -0.0066  0.5792 -0.0071
                                           -0.6484 -0.0059  0.1530 -0.0132 -0.0187
                                            0.0049 -0.0051 -0.0013 -0.0097
                ( 39.14%)   0.6256* H  16 s( 99.91%)p 0.00(  0.09%)
                                            0.9996 -0.0034 -0.0177  0.0230 -0.0039
     7. (0.98905) BD ( 1) C   2 - H  17  
                ( 61.32%)   0.7831* C   2 s( 21.83%)p 3.58( 78.13%)d 0.00(  0.04%)
                                            0.0001 -0.4672  0.0082 -0.0309 -0.0002
                                           -0.1604  0.0147  0.8685 -0.0019  0.0002
                                            0.0019  0.0072  0.0007 -0.0198
                ( 38.68%)   0.6219* H  17 s( 99.91%)p 0.00(  0.09%)
                                           -0.9996  0.0045  0.0008  0.0034 -0.0290
     8. (0.99080) BD ( 1) C   3 - C   4  
                ( 49.59%)   0.7042* C   3 s( 28.15%)p 2.55( 71.80%)d 0.00(  0.05%)
                                            0.0003  0.5305  0.0098  0.7614 -0.0060
                                            0.2945  0.0221 -0.2260  0.0043  0.0116
                                           -0.0093 -0.0038  0.0138 -0.0091
                ( 50.41%)   0.7100* C   4 s( 28.60%)p 2.50( 71.36%)d 0.00(  0.05%)
                                            0.0003  0.5347  0.0086 -0.7512 -0.0071
                                           -0.3142  0.0223  0.2234  0.0034  0.0128
                                           -0.0090 -0.0043  0.0113 -0.0086
     9. (0.98921) BD ( 1) C   3 - H  18  
                ( 61.76%)   0.7859* C   3 s( 21.83%)p 3.58( 78.12%)d 0.00(  0.05%)
                                            0.0001 -0.4672  0.0005  0.6068 -0.0051
                                           -0.6295  0.0002  0.1281 -0.0145  0.0193
                                           -0.0040  0.0045  0.0009  0.0102
                ( 38.24%)   0.6184* H  18 s( 99.90%)p 0.00(  0.10%)
                                           -0.9995  0.0024 -0.0208  0.0228 -0.0033
    10. (0.98911) BD ( 1) C   3 - H  19  
                ( 61.58%)   0.7848* C   3 s( 21.59%)p 3.63( 78.37%)d 0.00(  0.04%)
                                           -0.0002  0.4646 -0.0082 -0.0007 -0.0114
                                           -0.1684  0.0131  0.8689 -0.0012 -0.0009
                                            0.0007 -0.0065 -0.0001  0.0201
                ( 38.42%)   0.6198* H  19 s( 99.91%)p 0.00(  0.09%)
                                            0.9996 -0.0049  0.0024  0.0045 -0.0290
    11. (0.99060) BD ( 1) C   4 - C   5  
                ( 49.41%)   0.7030* C   4 s( 27.98%)p 2.57( 71.97%)d 0.00(  0.06%)
                                            0.0003  0.5289  0.0074  0.6467  0.0072
                                           -0.5184 -0.0028  0.1805  0.0040 -0.0190
                                            0.0067 -0.0054  0.0042 -0.0103
                ( 50.59%)   0.7112* C   5 s( 28.43%)p 2.52( 71.52%)d 0.00(  0.05%)
                                            0.0003  0.5331  0.0093 -0.6520  0.0034
                                            0.5066  0.0011 -0.1827  0.0002 -0.0184
                                            0.0065 -0.0054  0.0042 -0.0099
    12. (0.98885) BD ( 1) C   4 - H  20  
                ( 61.71%)   0.7856* C   4 s( 21.66%)p 3.61( 78.30%)d 0.00(  0.04%)
                                            0.0002 -0.4653  0.0081 -0.0010  0.0026
                                           -0.1734 -0.0171  0.8675 -0.0058 -0.0001
                                            0.0008  0.0059  0.0006 -0.0200
                ( 38.29%)   0.6188* H  20 s( 99.91%)p 0.00(  0.09%)
                                           -0.9996  0.0049 -0.0009  0.0079 -0.0282
    13. (0.98882) BD ( 1) C   4 - H  21  
                ( 61.95%)   0.7871* C   4 s( 21.74%)p 3.60( 78.21%)d 0.00(  0.04%)
                                           -0.0001  0.4663 -0.0037  0.1277 -0.0086
                                            0.7755  0.0008  0.4051 -0.0153  0.0050
                                            0.0030  0.0151 -0.0129 -0.0030
                ( 38.05%)   0.6168* H  21 s( 99.91%)p 0.00(  0.09%)
                                            0.9996 -0.0038 -0.0030 -0.0267 -0.0120
    14. (0.99011) BD ( 1) C   5 - C   6  
                ( 49.88%)   0.7063* C   5 s( 28.18%)p 2.55( 71.77%)d 0.00(  0.05%)
                                            0.0003  0.5308  0.0114  0.7518 -0.0019
                                            0.3396  0.0015 -0.1927 -0.0004  0.0135
                                           -0.0083 -0.0037  0.0119 -0.0095
                ( 50.12%)   0.7079* C   6 s( 28.48%)p 2.51( 71.47%)d 0.00(  0.05%)
                                            0.0003  0.5336  0.0101 -0.7495  0.0024
                                           -0.3395  0.0003  0.1942  0.0003  0.0139
                                           -0.0078 -0.0040  0.0110 -0.0094
    15. (0.98888) BD ( 1) C   5 - H  22  
                ( 61.73%)   0.7857* C   5 s( 21.58%)p 3.63( 78.38%)d 0.00(  0.04%)
                                           -0.0002  0.4645 -0.0080 -0.0167 -0.0020
                                           -0.1987 -0.0100  0.8625 -0.0048 -0.0002
                                           -0.0006 -0.0073 -0.0006  0.0194
                ( 38.27%)   0.6186* H  22 s( 99.91%)p 0.00(  0.09%)
                                            0.9996 -0.0051  0.0009  0.0077 -0.0282
    16. (0.98881) BD ( 1) C   5 - H  23  
                ( 61.57%)   0.7847* C   5 s( 21.83%)p 3.58( 78.12%)d 0.00(  0.04%)
                                            0.0001 -0.4672  0.0076  0.0934  0.0008
                                            0.7665  0.0038  0.4299 -0.0111 -0.0024
                                           -0.0016 -0.0160  0.0132  0.0026
                ( 38.43%)   0.6199* H  23 s( 99.92%)p 0.00(  0.08%)
                                           -0.9996  0.0045 -0.0043 -0.0255 -0.0132
    17. (0.99021) BD ( 1) C   6 - C   7  
                ( 49.65%)   0.7046* C   6 s( 28.20%)p 2.54( 71.74%)d 0.00(  0.05%)
                                            0.0003  0.5309  0.0116  0.6541 -0.0008
                                           -0.5081 -0.0012  0.1774  0.0006 -0.0187
                                            0.0062 -0.0052  0.0042 -0.0102
                ( 50.35%)   0.7096* C   7 s( 28.58%)p 2.50( 71.37%)d 0.00(  0.05%)
                                            0.0003  0.5345  0.0100 -0.6512  0.0023
                                            0.5079 -0.0002 -0.1780  0.0000 -0.0180
                                            0.0065 -0.0055  0.0040 -0.0098
    18. (0.98874) BD ( 1) C   6 - H  24  
                ( 61.73%)   0.7857* C   6 s( 21.71%)p 3.60( 78.24%)d 0.00(  0.04%)
                                           -0.0002  0.4659 -0.0081  0.0978 -0.0007
                                            0.7641  0.0031  0.4347 -0.0121  0.0036
                                            0.0022  0.0157 -0.0128 -0.0024
                ( 38.27%)   0.6186* H  24 s( 99.91%)p 0.00(  0.09%)
                                            0.9996 -0.0048 -0.0030 -0.0259 -0.0132
    19. (0.98875) BD ( 1) C   6 - H  25  
                ( 61.70%)   0.7855* C   6 s( 21.64%)p 3.62( 78.32%)d 0.00(  0.04%)
                                            0.0001 -0.4651  0.0086 -0.0151 -0.0002
                                           -0.2043 -0.0114  0.8608 -0.0058 -0.0000
                                            0.0011  0.0072  0.0006 -0.0196
                ( 38.30%)   0.6189* H  25 s( 99.91%)p 0.00(  0.09%)
                                           -0.9996  0.0048 -0.0000  0.0082 -0.0281
    20. (0.99006) BD ( 1) C   7 - C   8  
                ( 49.68%)   0.7048* C   7 s( 28.19%)p 2.55( 71.76%)d 0.00(  0.05%)
                                            0.0003  0.5308  0.0117  0.7522 -0.0010
                                            0.3378  0.0015 -0.1941 -0.0005  0.0139
                                           -0.0081 -0.0039  0.0121 -0.0097
                ( 50.32%)   0.7094* C   8 s( 28.63%)p 2.49( 71.32%)d 0.00(  0.05%)
                                            0.0003  0.5350  0.0098 -0.7483  0.0026
                                           -0.3399 -0.0000  0.1942 -0.0001  0.0142
                                           -0.0078 -0.0041  0.0111 -0.0095
    21. (0.98880) BD ( 1) C   7 - H  26  
                ( 61.69%)   0.7855* C   7 s( 21.61%)p 3.63( 78.35%)d 0.00(  0.04%)
                                            0.0001 -0.4647  0.0085  0.0964  0.0014
                                            0.7647  0.0032  0.4350 -0.0120 -0.0031
                                           -0.0019 -0.0159  0.0129  0.0023
                ( 38.31%)   0.6189* H  26 s( 99.91%)p 0.00(  0.09%)
                                           -0.9996  0.0048 -0.0038 -0.0258 -0.0132
    22. (0.98872) BD ( 1) C   7 - H  27  
                ( 61.77%)   0.7860* C   7 s( 21.66%)p 3.62( 78.30%)d 0.00(  0.04%)
                                           -0.0001  0.4653 -0.0083 -0.0138 -0.0026
                                           -0.2052 -0.0106  0.8606 -0.0057  0.0000
                                           -0.0002 -0.0075 -0.0006  0.0194
                ( 38.23%)   0.6183* H  27 s( 99.91%)p 0.00(  0.09%)
                                            0.9996 -0.0049  0.0011  0.0079 -0.0282
    23. (0.98990) BD ( 1) C   8 - C   9  
                ( 49.41%)   0.7029* C   8 s( 28.03%)p 2.57( 71.92%)d 0.00(  0.05%)
                                            0.0003  0.5293  0.0124  0.6552 -0.0006
                                           -0.5085 -0.0015  0.1768  0.0008 -0.0183
                                            0.0064 -0.0051  0.0046 -0.0101
                ( 50.59%)   0.7112* C   9 s( 28.86%)p 2.46( 71.09%)d 0.00(  0.05%)
                                            0.0003  0.5372  0.0094 -0.6467  0.0038
                                            0.5105 -0.0011 -0.1792  0.0001 -0.0175
                                            0.0063 -0.0056  0.0031 -0.0096
    24. (0.98880) BD ( 1) C   8 - H  28  
                ( 61.73%)   0.7857* C   8 s( 21.66%)p 3.62( 78.30%)d 0.00(  0.04%)
                                            0.0001 -0.4653  0.0087 -0.0159  0.0004
                                           -0.2050 -0.0113  0.8606 -0.0059 -0.0001
                                            0.0010  0.0073  0.0006 -0.0195
                ( 38.27%)   0.6187* H  28 s( 99.91%)p 0.00(  0.09%)
                                           -0.9996  0.0047 -0.0000  0.0082 -0.0281
    25. (0.98872) BD ( 1) C   8 - H  29  
                ( 61.82%)   0.7863* C   8 s( 21.72%)p 3.60( 78.24%)d 0.00(  0.04%)
                                           -0.0001  0.4660 -0.0086  0.0991 -0.0015
                                            0.7634  0.0033  0.4355 -0.0120  0.0039
                                            0.0025  0.0158 -0.0126 -0.0023
                ( 38.18%)   0.6179* H  29 s( 99.91%)p 0.00(  0.09%)
                                            0.9996 -0.0048 -0.0024 -0.0261 -0.0133
    26. (0.98875) BD ( 1) C   9 - C  10  
                ( 49.00%)   0.7000* C   9 s( 27.67%)p 2.61( 72.27%)d 0.00(  0.05%)
                                            0.0003  0.5259  0.0130  0.7564 -0.0001
                                            0.3376  0.0026 -0.1915 -0.0004  0.0139
                                           -0.0079 -0.0037  0.0125 -0.0099
                ( 51.00%)   0.7141* C  10 s( 29.24%)p 2.42( 70.72%)d 0.00(  0.04%)
                                            0.0002  0.5407  0.0058 -0.7451  0.0026
                                           -0.3399 -0.0011  0.1910  0.0009  0.0134
                                           -0.0071 -0.0047  0.0085 -0.0089
    27. (0.98884) BD ( 1) C   9 - H  30  
                ( 61.75%)   0.7858* C   9 s( 21.74%)p 3.60( 78.21%)d 0.00(  0.04%)
                                            0.0001 -0.4662  0.0088  0.0941  0.0030
                                            0.7628  0.0032  0.4374 -0.0123 -0.0027
                                           -0.0016 -0.0161  0.0127  0.0022
                ( 38.25%)   0.6185* H  30 s( 99.91%)p 0.00(  0.09%)
                                           -0.9996  0.0048 -0.0045 -0.0259 -0.0132
    28. (0.98863) BD ( 1) C   9 - H  31  
                ( 61.91%)   0.7868* C   9 s( 21.75%)p 3.59( 78.20%)d 0.00(  0.04%)
                                           -0.0001  0.4663 -0.0087 -0.0140 -0.0037
                                           -0.2063 -0.0106  0.8597 -0.0060  0.0000
                                            0.0003 -0.0075 -0.0005  0.0193
                ( 38.09%)   0.6172* H  31 s( 99.91%)p 0.00(  0.09%)
                                            0.9996 -0.0047  0.0018  0.0080 -0.0283
    29. (0.99415) BD ( 1) C  10 - C  11  
                ( 50.66%)   0.7117* C  10 s( 27.15%)p 2.68( 72.79%)d 0.00(  0.07%)
                                            0.0003  0.5207  0.0171  0.6570  0.0181
                                           -0.5170  0.0037  0.1690 -0.0020 -0.0209
                                            0.0062 -0.0049  0.0065 -0.0117
                ( 49.34%)   0.7025* C  11 s( 31.04%)p 2.22( 68.89%)d 0.00(  0.06%)
                                            0.0004  0.5571 -0.0000 -0.6149  0.0049
                                            0.5264  0.0034 -0.1835  0.0005 -0.0213
                                            0.0073 -0.0067  0.0012 -0.0094
    30. (0.98814) BD ( 1) C  10 - H  32  
                ( 61.78%)   0.7860* C  10 s( 21.55%)p 3.64( 78.40%)d 0.00(  0.04%)
                                            0.0001 -0.4642  0.0091 -0.0200  0.0024
                                           -0.2111 -0.0118  0.8596 -0.0077  0.0001
                                            0.0032  0.0065 -0.0004 -0.0196
                ( 38.22%)   0.6182* H  32 s( 99.91%)p 0.00(  0.09%)
                                           -0.9995  0.0054 -0.0016  0.0092 -0.0283
    31. (0.98817) BD ( 1) C  10 - H  33  
                ( 62.57%)   0.7910* C  10 s( 22.09%)p 3.53( 77.87%)d 0.00(  0.04%)
                                           -0.0001  0.4699 -0.0075  0.1092  0.0013
                                            0.7560  0.0020  0.4418 -0.0126  0.0052
                                            0.0036  0.0157 -0.0110 -0.0022
                ( 37.43%)   0.6118* H  33 s( 99.91%)p 0.00(  0.09%)
                                            0.9995 -0.0044 -0.0040 -0.0265 -0.0139
    32. (0.99796) BD ( 1) C  11 - O  12  
                ( 30.74%)   0.5544* C  11 s( 20.51%)p 3.86( 79.23%)d 0.01(  0.26%)
                                            0.0000  0.4509  0.0426  0.7838  0.0478
                                            0.3712  0.0067 -0.1944  0.0064  0.0342
                                           -0.0185 -0.0089  0.0248 -0.0210
                ( 69.26%)   0.8322* O  12 s( 33.03%)p 2.03( 66.90%)d 0.00(  0.07%)
                                           -0.0000  0.5747  0.0070 -0.7228  0.0074
                                           -0.3586 -0.0014  0.1338  0.0090  0.0162
                                            0.0035  0.0008  0.0172 -0.0115
    33. (0.98988) BD ( 1) C  11 - H  34  
                ( 61.84%)   0.7864* C  11 s( 24.05%)p 3.16( 75.90%)d 0.00(  0.05%)
                                           -0.0002  0.4904 -0.0044  0.0219  0.0178
                                           -0.1978 -0.0035  0.8479 -0.0143 -0.0021
                                            0.0014 -0.0059 -0.0025  0.0208
                ( 38.16%)   0.6177* H  34 s( 99.90%)p 0.00(  0.10%)
                                            0.9995 -0.0052 -0.0001  0.0092 -0.0297
    34. (0.99415) BD ( 1) C  11 - H  35  
                ( 60.83%)   0.7799* C  11 s( 24.44%)p 3.09( 75.51%)d 0.00(  0.05%)
                                            0.0000 -0.4941  0.0138  0.0476 -0.0114
                                            0.7376  0.0029  0.4566 -0.0154 -0.0021
                                           -0.0022 -0.0175  0.0146  0.0000
                ( 39.17%)   0.6259* H  35 s( 99.90%)p 0.00(  0.10%)
                                           -0.9995  0.0057 -0.0036 -0.0278 -0.0143
    35. (0.99529) BD ( 1) O  12 - H  36  
                ( 74.92%)   0.8655* O  12 s( 19.95%)p 4.01( 79.96%)d 0.00(  0.09%)
                                           -0.0001 -0.4464 -0.0160 -0.0799 -0.0253
                                           -0.2334 -0.0170  0.8586  0.0258  0.0020
                                           -0.0097  0.0072 -0.0007 -0.0275
                ( 25.08%)   0.5008* H  36 s( 99.59%)p 0.00(  0.41%)
                                           -0.9979  0.0060  0.0089  0.0179 -0.0610
    36. (0.99962) CR ( 1) C   1           s(100.00%)p 0.00(  0.00%)
                                            1.0000 -0.0002 -0.0000 -0.0003 -0.0000
                                           -0.0001  0.0000  0.0001  0.0000 -0.0000
                                            0.0000  0.0000 -0.0000  0.0000
    37. (0.99956) CR ( 1) C   2           s(100.00%)p 0.00(  0.00%)
                                            1.0000 -0.0001 -0.0000  0.0002  0.0000
                                           -0.0002 -0.0000 -0.0003  0.0000 -0.0000
                                            0.0000 -0.0000 -0.0000  0.0000
    38. (0.99954) CR ( 1) C   3           s(100.00%)p 0.00(  0.00%)
                                            1.0000 -0.0002 -0.0000 -0.0002  0.0000
                                            0.0002 -0.0000  0.0003  0.0000 -0.0000
                                            0.0000 -0.0000 -0.0000  0.0000
    39. (0.99955) CR ( 1) C   4           s(100.00%)p 0.00(  0.00%)
                                            1.0000 -0.0002 -0.0000  0.0000 -0.0000
                                            0.0004 -0.0000 -0.0002 -0.0000  0.0000
                                            0.0000  0.0000 -0.0000  0.0000
    40. (0.99955) CR ( 1) C   5           s(100.00%)p 0.00(  0.00%)
                                            1.0000 -0.0002 -0.0000 -0.0001 -0.0000
                                           -0.0004 -0.0000  0.0002  0.0000  0.0000
                                            0.0000  0.0000 -0.0000  0.0000
    41. (0.99955) CR ( 1) C   6           s(100.00%)p 0.00(  0.00%)
                                            1.0000 -0.0002 -0.0000  0.0000 -0.0000
                                            0.0004  0.0000 -0.0002 -0.0000  0.0000
                                            0.0000  0.0000 -0.0000  0.0000
    42. (0.99955) CR ( 1) C   7           s(100.00%)p 0.00(  0.00%)
                                            1.0000 -0.0002 -0.0000 -0.0001 -0.0000
                                           -0.0004 -0.0000  0.0002  0.0000  0.0000
                                            0.0000  0.0000 -0.0000  0.0000
    43. (0.99955) CR ( 1) C   8           s(100.00%)p 0.00(  0.00%)
                                            1.0000 -0.0002 -0.0000  0.0000 -0.0000
                                            0.0004  0.0000 -0.0002 -0.0000  0.0000
                                            0.0000  0.0000 -0.0000  0.0000
    44. (0.99955) CR ( 1) C   9           s(100.00%)p 0.00(  0.00%)
                                            1.0000 -0.0002 -0.0000 -0.0001 -0.0000
                                           -0.0004 -0.0000  0.0002  0.0000  0.0000
                                            0.0000  0.0000 -0.0000  0.0000
    45. (0.99955) CR ( 1) C  10           s(100.00%)p 0.00(  0.00%)
                                            1.0000 -0.0002 -0.0000  0.0000 -0.0000
                                            0.0003  0.0000 -0.0001 -0.0000  0.0000
                                            0.0000  0.0000 -0.0000  0.0000
    46. (0.99953) CR ( 1) C  11           s(100.00%)p 0.00(  0.00%)
                                            1.0000 -0.0001 -0.0000  0.0002  0.0000
                                           -0.0003 -0.0000  0.0002 -0.0000  0.0000
                                           -0.0000  0.0000 -0.0000  0.0000
    47. (0.99988) CR ( 1) O  12           s(100.00%)p 0.00(  0.00%)
                                            1.0000 -0.0001 -0.0000 -0.0001 -0.0000
                                           -0.0000 -0.0000  0.0001  0.0000  0.0000
                                           -0.0000  0.0000  0.0000 -0.0000
    48. (0.99193) LP ( 1) O  12           s( 46.99%)p 1.13( 52.96%)d 0.00(  0.05%)
                                            0.0001  0.6854 -0.0111  0.5453 -0.0024
                                            0.1667 -0.0003  0.4521 -0.0061 -0.0055
                                           -0.0182 -0.0055 -0.0086 -0.0023
    49. (0.98440) LP ( 2) O  12           s(  0.02%)p99.99( 99.92%)d 2.57(  0.06%)
                                            0.0000  0.0142  0.0050  0.4156 -0.0041
                                           -0.8879  0.0087 -0.1952  0.0023  0.0139
                                           -0.0037  0.0152 -0.0101  0.0064
    50. (0.00162) RY*( 1) C   1           s(  5.58%)p15.67( 87.40%)d 1.26(  7.02%)
                                           -0.0000  0.0119  0.2358  0.0019  0.1213
                                            0.0178  0.7697  0.0123  0.5161  0.1802
                                            0.1382  0.0581 -0.1013 -0.0707
    51. (0.00087) RY*( 2) C   1           s(  0.01%)p 1.00( 80.83%)d 0.24( 19.16%)
                                           -0.0000  0.0004  0.0097  0.0055  0.3462
                                           -0.0071 -0.5005  0.0095  0.6616 -0.2032
                                            0.2223  0.1358  0.1806 -0.2233
    52. (0.00021) RY*( 3) C   1           s( 12.11%)p 7.23( 87.59%)d 0.02(  0.30%)
                                            0.0000  0.0125  0.3478 -0.0218  0.8363
                                           -0.0057  0.0553  0.0081 -0.4157 -0.0334
                                           -0.0259  0.0148  0.0314 -0.0047
    53. (0.00007) RY*( 4) C   1           s( 67.85%)p 0.18( 11.96%)d 0.30( 20.19%)
    54. (0.00000) RY*( 5) C   1           s(  7.25%)p 1.50( 10.87%)d11.29( 81.87%)
    55. (0.00000) RY*( 6) C   1           s(  5.45%)p 1.80(  9.83%)d15.54( 84.72%)
    56. (0.00000) RY*( 7) C   1           s(  0.00%)p 1.00(  2.25%)d43.52( 97.75%)
    57. (0.00001) RY*( 8) C   1           s(  0.88%)p 4.67(  4.10%)d99.99( 95.02%)
    58. (0.00000) RY*( 9) C   1           s(  0.90%)p 5.91(  5.30%)d99.99( 93.80%)
    59. (0.00176) RY*( 1) C   2           s( 18.25%)p 4.15( 75.74%)d 0.33(  6.01%)
                                            0.0000  0.0049  0.4272  0.0094  0.6643
                                            0.0018  0.3989 -0.0122 -0.3959  0.1237
                                            0.0375 -0.0662  0.0553 -0.1897
    60. (0.00133) RY*( 2) C   2           s(  0.90%)p94.51( 85.26%)d15.34( 13.84%)
                                           -0.0000  0.0021  0.0950  0.0110  0.5723
                                           -0.0118 -0.4305  0.0137  0.5825  0.2404
                                           -0.0397 -0.0384  0.0514  0.2737
    61. (0.00051) RY*( 3) C   2           s( 14.89%)p 3.95( 58.73%)d 1.77( 26.38%)
                                            0.0000 -0.0158  0.3855  0.0092 -0.1903
                                            0.0001 -0.6335 -0.0066 -0.3869  0.3540
                                            0.2791  0.1369 -0.1575 -0.1305
    62. (0.00019) RY*( 4) C   2           s(  6.32%)p 1.39(  8.77%)d13.42( 84.91%)
                                            0.0000  0.0027  0.2515  0.0030 -0.1705
                                           -0.0077  0.1508 -0.0030  0.1892  0.2643
                                           -0.4728 -0.3105 -0.6678 -0.1154
    63. (0.00016) RY*( 5) C   2           s( 25.90%)p 1.85( 47.91%)d 1.01( 26.18%)
                                            0.0000  0.0070  0.5089  0.0033 -0.3104
                                           -0.0128  0.3681 -0.0132  0.4969  0.1394
                                            0.3774  0.2503  0.1792 -0.0725
    64. (0.00008) RY*( 6) C   2           s( 33.39%)p 0.15(  4.90%)d 1.85( 61.71%)
    65. (0.00005) RY*( 7) C   2           s(  0.14%)p33.04(  4.65%)d99.99( 95.21%)
    66. (0.00000) RY*( 8) C   2           s(  0.18%)p 1.57(  0.28%)d99.99( 99.54%)
    67. (0.00000) RY*( 9) C   2           s(  0.03%)p99.99( 13.95%)d99.99( 86.02%)
    68. (0.00233) RY*( 1) C   3           s(  1.54%)p59.77( 91.92%)d 4.26(  6.54%)
                                           -0.0000  0.0100  0.1236  0.0183  0.5395
                                           -0.0119 -0.5698  0.0145  0.5503 -0.1580
                                            0.0377  0.0299  0.0252 -0.1938
    69. (0.00165) RY*( 2) C   3           s( 24.78%)p 2.68( 66.33%)d 0.36(  8.89%)
                                            0.0000 -0.0055  0.4978 -0.0066 -0.7047
                                            0.0023 -0.2891  0.0069  0.2881  0.2277
                                            0.0404 -0.0805  0.0605 -0.1589
    70. (0.00068) RY*( 3) C   3           s(  1.39%)p57.45( 79.72%)d13.61( 18.89%)
                                            0.0000 -0.0166  0.1166 -0.0073  0.1174
                                           -0.0045  0.6946  0.0067  0.5486  0.2042
                                            0.2349  0.1365 -0.1753 -0.2066
    71. (0.00031) RY*( 4) C   3           s( 49.65%)p 0.45( 22.10%)d 0.57( 28.25%)
                                            0.0000  0.0020  0.7046 -0.0081  0.3248
                                            0.0038  0.0791  0.0047 -0.3304  0.0857
                                            0.2817  0.1977  0.3157  0.2388
    72. (0.00012) RY*( 5) C   3           s( 19.51%)p 0.41(  8.04%)d 3.71( 72.44%)
                                            0.0000  0.0005  0.4417 -0.0028  0.1827
                                           -0.0048  0.1080  0.0060 -0.1879 -0.0781
                                           -0.5019 -0.3663 -0.5327 -0.2202
    73. (0.00005) RY*( 6) C   3           s(  0.01%)p 1.00(  8.92%)d10.21( 91.07%)
    74. (0.00006) RY*( 7) C   3           s(  2.81%)p 5.45( 15.31%)d29.16( 81.88%)
    75. (0.00001) RY*( 8) C   3           s(  0.33%)p23.32(  7.77%)d99.99( 91.90%)
    76. (0.00001) RY*( 9) C   3           s(  0.02%)p 2.31(  0.04%)d99.99( 99.94%)
    77. (0.00248) RY*( 1) C   4           s(  0.18%)p99.99( 93.23%)d35.70(  6.58%)
                                           -0.0000  0.0094  0.0419 -0.0109 -0.2135
                                           -0.0164 -0.5789 -0.0187 -0.7422  0.0528
                                            0.0434  0.1426 -0.1356 -0.1498
    78. (0.00173) RY*( 2) C   4           s( 19.21%)p 3.80( 72.96%)d 0.41(  7.83%)
                                            0.0000 -0.0037  0.4383  0.0018  0.7034
                                            0.0088  0.2787 -0.0070 -0.3963  0.0301
                                           -0.0603  0.0963  0.2268 -0.1142
    79. (0.00063) RY*( 3) C   4           s(  3.03%)p25.75( 78.06%)d 6.24( 18.91%)
                                            0.0000 -0.0159  0.1734  0.0099 -0.5900
                                           -0.0002  0.5975 -0.0039 -0.2747 -0.2869
                                            0.1205  0.1255  0.2017 -0.1893
    80. (0.00030) RY*( 4) C   4           s( 48.39%)p 0.41( 19.75%)d 0.66( 31.87%)
                                            0.0000  0.0026  0.6956 -0.0033 -0.1611
                                            0.0126 -0.3007 -0.0049  0.2844  0.1221
                                            0.4882 -0.1372  0.2125  0.0383
    81. (0.00012) RY*( 5) C   4           s( 18.59%)p 0.54( 10.10%)d 3.84( 71.31%)
                                            0.0000  0.0019  0.4311 -0.0034 -0.1086
                                            0.0075 -0.2121 -0.0053  0.2101 -0.4183
                                           -0.7028  0.1837 -0.0959 -0.0348
    82. (0.00008) RY*( 6) C   4           s(  9.51%)p 1.48( 14.04%)d 8.04( 76.46%)
    83. (0.00004) RY*( 7) C   4           s(  0.62%)p 7.46(  4.59%)d99.99( 94.79%)
    84. (0.00001) RY*( 8) C   4           s(  0.08%)p43.80(  3.67%)d99.99( 96.24%)
    85. (0.00001) RY*( 9) C   4           s(  0.41%)p 9.12(  3.77%)d99.99( 95.82%)
    86. (0.00184) RY*( 1) C   5           s(  0.57%)p99.99( 94.58%)d 8.47(  4.85%)
                                            0.0000 -0.0004  0.0757 -0.0072 -0.8747
                                            0.0038  0.2416  0.0071  0.3496  0.1588
                                           -0.0724  0.1034 -0.0205 -0.0833
    87. (0.00168) RY*( 2) C   5           s( 12.35%)p 6.27( 77.41%)d 0.83( 10.25%)
                                            0.0000 -0.0047  0.3513  0.0033  0.3417
                                            0.0002 -0.1253  0.0164  0.8008 -0.0778
                                            0.0581  0.2076  0.0392 -0.2200
    88. (0.00153) RY*( 3) C   5           s( 29.08%)p 2.11( 61.23%)d 0.33(  9.69%)
                                            0.0000 -0.0057  0.5392 -0.0040 -0.2602
                                           -0.0112 -0.7047 -0.0062 -0.2185 -0.0432
                                           -0.0391 -0.0696  0.2929  0.0538
    89. (0.00019) RY*( 4) C   5           s( 44.52%)p 1.13( 50.09%)d 0.12(  5.39%)
                                            0.0000  0.0009  0.6672 -0.0036  0.1170
                                           -0.0212  0.6357  0.0092 -0.2875 -0.0302
                                            0.0205  0.0151  0.2090 -0.0930
    90. (0.00020) RY*( 5) C   5           s(  0.10%)p 1.01(  0.10%)d99.99( 99.79%)
                                            0.0000 -0.0007  0.0320  0.0012  0.0141
                                            0.0006  0.0136  0.0015 -0.0254 -0.4210
                                           -0.8780  0.1348 -0.1771 -0.0145
    91. (0.00009) RY*( 6) C   5           s( 12.45%)p 0.03(  0.35%)d 7.00( 87.20%)
    92. (0.00004) RY*( 7) C   5           s(  0.79%)p 4.86(  3.86%)d99.99( 95.34%)
    93. (0.00000) RY*( 8) C   5           s(  0.02%)p99.99(  7.13%)d99.99( 92.85%)
    94. (0.00000) RY*( 9) C   5           s(  0.09%)p59.23(  5.47%)d99.99( 94.44%)
    95. (0.00183) RY*( 1) C   6           s(  0.01%)p 1.00( 89.58%)d 0.12( 10.42%)
                                            0.0000 -0.0003  0.0081 -0.0010 -0.2800
                                            0.0079  0.3987  0.0185  0.8112 -0.0931
                                            0.0033 -0.2141  0.1012  0.1985
    96. (0.00177) RY*( 2) C   6           s(  0.35%)p99.99( 94.69%)d14.19(  4.96%)
                                            0.0000 -0.0008  0.0591  0.0075  0.9363
                                            0.0044  0.0915  0.0054  0.2484  0.1499
                                           -0.0834 -0.0641  0.1078  0.0666
    97. (0.00160) RY*( 3) C   6           s( 37.07%)p 1.46( 53.98%)d 0.24(  8.96%)
                                            0.0000 -0.0079  0.6088  0.0002 -0.0170
                                            0.0089  0.6555 -0.0049 -0.3313 -0.0857
                                            0.0123  0.0760  0.2571 -0.1010
    98. (0.00019) RY*( 4) C   6           s( 53.04%)p 0.84( 44.61%)d 0.04(  2.34%)
                                            0.0000  0.0013  0.7283  0.0005 -0.0606
                                            0.0210 -0.6063 -0.0099  0.2727 -0.0309
                                            0.0158  0.0032  0.1222 -0.0854
    99. (0.00019) RY*( 5) C   6           s(  0.01%)p 1.63(  0.02%)d99.99( 99.97%)
                                            0.0000 -0.0002  0.0106 -0.0002 -0.0013
                                            0.0006 -0.0134  0.0006  0.0005 -0.3874
                                           -0.9097  0.1087 -0.0988  0.0236
   100. (0.00007) RY*( 6) C   6           s(  9.30%)p 0.19(  1.73%)d 9.56( 88.97%)
   101. (0.00004) RY*( 7) C   6           s(  0.01%)p 1.00(  4.13%)d23.20( 95.86%)
   102. (0.00000) RY*( 8) C   6           s(  0.04%)p99.99(  6.64%)d99.99( 93.32%)
   103. (0.00000) RY*( 9) C   6           s(  0.15%)p32.23(  4.84%)d99.99( 95.01%)
   104. (0.00180) RY*( 1) C   7           s(  0.34%)p99.99( 95.61%)d11.76(  4.05%)
                                            0.0000 -0.0005  0.0587  0.0072  0.9561
                                           -0.0032 -0.2035  0.0009  0.0217 -0.1839
                                            0.0796 -0.0027 -0.0161 -0.0093
   105. (0.00179) RY*( 2) C   7           s(  0.01%)p 1.00( 88.35%)d 0.13( 11.64%)
                                            0.0000 -0.0001  0.0091 -0.0013 -0.0625
                                           -0.0085 -0.3801 -0.0192 -0.8572 -0.0328
                                           -0.0277 -0.2294  0.1241  0.2156
   106. (0.00159) RY*( 3) C   7           s( 37.41%)p 1.43( 53.58%)d 0.24(  9.01%)
                                            0.0000 -0.0078  0.6116 -0.0022 -0.1835
                                           -0.0091 -0.6405  0.0045  0.3029 -0.0384
                                           -0.0086  0.0702  0.2736 -0.0935
   107. (0.00019) RY*( 4) C   7           s( 49.93%)p 0.92( 45.88%)d 0.08(  4.19%)
                                            0.0000  0.0010  0.7066 -0.0041  0.0878
                                           -0.0217  0.6145  0.0094 -0.2701 -0.0337
                                            0.0158  0.0065  0.1780 -0.0938
   108. (0.00019) RY*( 5) C   7           s(  0.02%)p 1.71(  0.03%)d99.99( 99.95%)
                                            0.0000  0.0001  0.0140 -0.0002  0.0016
                                            0.0000  0.0089  0.0012 -0.0160 -0.3827
                                           -0.9059  0.1400 -0.1129 -0.0085
   109. (0.00007) RY*( 6) C   7           s( 12.06%)p 0.07(  0.85%)d 7.22( 87.09%)
   110. (0.00004) RY*( 7) C   7           s(  0.00%)p 1.00(  4.11%)d23.35( 95.89%)
   111. (0.00000) RY*( 8) C   7           s(  0.08%)p85.28(  6.90%)d99.99( 93.02%)
   112. (0.00000) RY*( 9) C   7           s(  0.11%)p44.15(  4.91%)d99.99( 94.98%)
   113. (0.00182) RY*( 1) C   8           s(  0.01%)p 1.00( 88.73%)d 0.13( 11.27%)
                                           -0.0000 -0.0001  0.0084  0.0021  0.1707
                                            0.0087  0.3619  0.0192  0.8525 -0.0099
                                           -0.0314 -0.2256  0.1256  0.2119
   114. (0.00181) RY*( 2) C   8           s(  1.17%)p80.89( 94.66%)d 3.56(  4.17%)
                                            0.0000 -0.0010  0.1082  0.0072  0.9576
                                            0.0020 -0.0309 -0.0041 -0.1691  0.1687
                                           -0.0745  0.0446  0.0656 -0.0369
   115. (0.00159) RY*( 3) C   8           s( 36.80%)p 1.48( 54.42%)d 0.24(  8.78%)
                                            0.0000 -0.0078  0.6066 -0.0008 -0.0990
                                            0.0095  0.6774 -0.0037 -0.2746 -0.1041
                                            0.0202  0.0598  0.2560 -0.0863
   116. (0.00020) RY*( 4) C   8           s( 51.18%)p 0.89( 45.64%)d 0.06(  3.18%)
                                            0.0000  0.0011  0.7154  0.0000 -0.0610
                                            0.0218 -0.6164 -0.0098  0.2686 -0.0381
                                           -0.0005  0.0148  0.1524 -0.0833
   117. (0.00019) RY*( 5) C   8           s(  0.00%)p 1.00(  0.02%)d99.99( 99.98%)
                                           -0.0000  0.0002  0.0026 -0.0001 -0.0005
                                            0.0007 -0.0052  0.0016 -0.0118 -0.3889
                                           -0.9112  0.0835 -0.0948  0.0481
   118. (0.00007) RY*( 6) C   8           s( 10.69%)p 0.11(  1.12%)d 8.25( 88.19%)
   119. (0.00004) RY*( 7) C   8           s(  0.00%)p 1.00(  4.13%)d23.23( 95.87%)
   120. (0.00000) RY*( 8) C   8           s(  0.03%)p99.99(  6.72%)d99.99( 93.25%)
   121. (0.00000) RY*( 9) C   8           s(  0.08%)p57.53(  4.79%)d99.99( 95.12%)
   122. (0.00187) RY*( 1) C   9           s(  0.03%)p99.99( 89.29%)d99.99( 10.68%)
                                            0.0000  0.0000  0.0168  0.0002  0.0525
                                           -0.0088 -0.4087 -0.0191 -0.8501 -0.0510
                                           -0.0208 -0.2230  0.1137  0.2028
   123. (0.00174) RY*( 2) C   9           s(  1.59%)p59.32( 94.34%)d 2.56(  4.07%)
                                            0.0000 -0.0012  0.1261  0.0071  0.9376
                                           -0.0053 -0.2057  0.0044  0.1482 -0.1767
                                            0.0822  0.0320 -0.0197 -0.0365
   124. (0.00158) RY*( 3) C   9           s( 37.51%)p 1.43( 53.69%)d 0.23(  8.80%)
                                            0.0000 -0.0076  0.6124 -0.0034 -0.2655
                                           -0.0083 -0.6178  0.0043  0.2908 -0.0144
                                           -0.0146  0.0708  0.2734 -0.0886
   125. (0.00020) RY*( 4) C   9           s( 46.68%)p 1.02( 47.42%)d 0.13(  5.90%)
                                            0.0000  0.0012  0.6832 -0.0055  0.0730
                                           -0.0221  0.6251  0.0094 -0.2783 -0.0858
                                           -0.0005  0.0312  0.2080 -0.0861
   126. (0.00018) RY*( 5) C   9           s(  0.00%)p 1.00(  0.09%)d99.99( 99.91%)
                                            0.0000 -0.0001  0.0045 -0.0002  0.0025
                                           -0.0014  0.0214 -0.0025  0.0197  0.3709
                                            0.9002 -0.1681  0.1449  0.0437
   127. (0.00006) RY*( 6) C   9           s( 13.84%)p 0.03(  0.45%)d 6.19( 85.71%)
   128. (0.00004) RY*( 7) C   9           s(  0.24%)p16.86(  4.06%)d99.99( 95.69%)
   129. (0.00000) RY*( 8) C   9           s(  0.03%)p99.99(  6.53%)d99.99( 93.45%)
   130. (0.00000) RY*( 9) C   9           s(  0.05%)p81.31(  4.35%)d99.99( 95.60%)
   131. (0.00169) RY*( 1) C  10           s( 11.19%)p 7.42( 83.05%)d 0.52(  5.76%)
                                           -0.0000  0.0027  0.3345  0.0006 -0.7763
                                            0.0026  0.4606  0.0085  0.1247 -0.1782
                                            0.0446 -0.0273  0.1520  0.0073
   132. (0.00155) RY*( 2) C  10           s(  1.81%)p47.12( 85.13%)d 7.23( 13.07%)
                                            0.0000  0.0003  0.1344 -0.0026 -0.2125
                                           -0.0074 -0.1843 -0.0206 -0.8784 -0.0139
                                            0.0595  0.2523 -0.0781 -0.2391
   133. (0.00101) RY*( 3) C  10           s( 16.63%)p 4.59( 76.34%)d 0.42(  7.03%)
                                            0.0000 -0.0140  0.4075 -0.0114  0.5715
                                            0.0147  0.6251 -0.0046 -0.2138 -0.0437
                                           -0.0020  0.0066  0.2567 -0.0499
   134. (0.00028) RY*( 4) C  10           s( 54.96%)p 0.65( 36.00%)d 0.16(  9.04%)
                                            0.0000  0.0004  0.7414  0.0016  0.0475
                                            0.0198 -0.5498 -0.0106  0.2343  0.1138
                                           -0.0485  0.0659  0.2494 -0.0926
   135. (0.00020) RY*( 5) C  10           s(  0.05%)p 0.31(  0.02%)d99.99( 99.93%)
                                            0.0000 -0.0004  0.0230  0.0001  0.0057
                                            0.0013 -0.0034  0.0024 -0.0105 -0.3468
                                           -0.9206  0.1327 -0.1162  0.0178
   136. (0.00006) RY*( 6) C  10           s(  0.00%)p 1.00(  5.34%)d17.74( 94.66%)
   137. (0.00005) RY*( 7) C  10           s( 15.01%)p 0.05(  0.77%)d 5.61( 84.23%)
   138. (0.00000) RY*( 8) C  10           s(  0.33%)p26.08(  8.59%)d99.99( 91.08%)
   139. (0.00000) RY*( 9) C  10           s(  0.00%)p 1.00(  4.99%)d19.03( 95.01%)
   140. (0.00205) RY*( 1) C  11           s(  1.42%)p63.05( 89.57%)d 6.35(  9.01%)
                                            0.0000  0.0330  0.1145  0.0282 -0.8478
                                            0.0009 -0.3393 -0.0064 -0.2468 -0.1027
                                            0.0807  0.0442  0.2665  0.0111
   141. (0.00104) RY*( 2) C  11           s( 17.12%)p 2.30( 39.44%)d 2.54( 43.43%)
                                            0.0000 -0.0105  0.4137 -0.0288  0.0282
                                           -0.0196 -0.0170  0.0249  0.6257 -0.1111
                                           -0.2251  0.2292  0.4747 -0.3057
   142. (0.00070) RY*( 3) C  11           s(  1.12%)p19.63( 21.98%)d68.69( 76.90%)
                                           -0.0000 -0.0102  0.1053 -0.0083  0.2773
                                           -0.0129 -0.3081 -0.0189 -0.2177 -0.3829
                                           -0.4833 -0.3790  0.2899  0.4014
   143. (0.00054) RY*( 4) C  11           s(  4.12%)p 7.87( 32.41%)d15.40( 63.47%)
                                            0.0000 -0.0174  0.2022 -0.0307  0.3822
                                           -0.0195 -0.2947 -0.0024 -0.2997  0.3114
                                            0.5486 -0.0785  0.4552 -0.1530
   144. (0.00048) RY*( 5) C  11           s(  6.12%)p 4.19( 25.63%)d11.16( 68.25%)
                                           -0.0000 -0.0021  0.2473 -0.0312 -0.0622
                                            0.0016 -0.4617  0.0043  0.1957  0.6664
                                           -0.2958 -0.1817 -0.3341  0.0789
   145. (0.00017) RY*( 6) C  11           s( 30.08%)p 1.83( 55.13%)d 0.49( 14.79%)
                                            0.0000 -0.0024  0.5485 -0.0295 -0.1339
                                           -0.0264  0.6655 -0.0027 -0.2981  0.2375
                                           -0.1429 -0.2459  0.0864  0.0559
   146. (0.00008) RY*( 7) C  11           s( 37.07%)p 0.10(  3.53%)d 1.60( 59.39%)
   147. (0.00001) RY*( 8) C  11           s(  2.68%)p 9.25( 24.78%)d27.09( 72.54%)
   148. (0.00000) RY*( 9) C  11           s(  0.23%)p35.11(  7.99%)d99.99( 91.78%)
   149. (0.00089) RY*( 1) O  12           s(  0.81%)p99.99( 91.80%)d 9.16(  7.39%)
                                            0.0000  0.0018  0.0898 -0.0034 -0.4587
                                            0.0046  0.8269  0.0020  0.1545 -0.1703
                                           -0.0531  0.0080  0.2048  0.0090
   150. (0.00044) RY*( 2) O  12           s(  2.08%)p34.49( 71.65%)d12.64( 26.27%)
                                            0.0000 -0.0049  0.1441  0.0026  0.4623
                                            0.0020  0.1024  0.0019  0.7017  0.0060
                                           -0.3559 -0.2545 -0.0593  0.2603
   151. (0.00005) RY*( 3) O  12           s( 95.13%)p 0.03(  3.14%)d 0.02(  1.73%)
   152. (0.00002) RY*( 4) O  12           s(  0.26%)p99.99( 93.97%)d22.31(  5.77%)
   153. (0.00001) RY*( 5) O  12           s(  0.51%)p 8.57(  4.34%)d99.99( 95.15%)
   154. (0.00000) RY*( 6) O  12           s(  0.16%)p96.11( 15.76%)d99.99( 84.08%)
   155. (0.00000) RY*( 7) O  12           s(  0.72%)p 8.03(  5.81%)d99.99( 93.47%)
   156. (0.00000) RY*( 8) O  12           s(  0.15%)p50.47(  7.77%)d99.99( 92.08%)
   157. (0.00000) RY*( 9) O  12           s(  0.18%)p32.55(  6.01%)d99.99( 93.80%)
   158. (0.00061) RY*( 1) H  13           s( 97.99%)p 0.02(  2.01%)
                                            0.0047  0.9899 -0.0747 -0.1129 -0.0423
   159. (0.00009) RY*( 2) H  13           s(  0.00%)p 1.00(100.00%)
   160. (0.00006) RY*( 3) H  13           s(  0.01%)p 1.00( 99.99%)
   161. (0.00002) RY*( 4) H  13           s(  2.09%)p46.94( 97.91%)
   162. (0.00080) RY*( 1) H  14           s( 98.45%)p 0.02(  1.55%)
                                            0.0052  0.9922 -0.0553 -0.0169  0.1104
   163. (0.00010) RY*( 2) H  14           s(  0.04%)p99.99( 99.96%)
   164. (0.00007) RY*( 3) H  14           s(  0.02%)p99.99( 99.98%)
   165. (0.00002) RY*( 4) H  14           s(  1.57%)p62.49( 98.43%)
   166. (0.00077) RY*( 1) H  15           s( 98.31%)p 0.02(  1.69%)
                                            0.0050  0.9915 -0.1114  0.0654  0.0138
   167. (0.00010) RY*( 2) H  15           s(  0.06%)p99.99( 99.94%)
                                            0.0009  0.0243 -0.1097 -0.3594 -0.9264
   168. (0.00007) RY*( 3) H  15           s(  0.01%)p99.99( 99.99%)
   169. (0.00002) RY*( 4) H  15           s(  1.70%)p57.91( 98.30%)
   170. (0.00127) RY*( 1) H  16           s( 99.47%)p 0.01(  0.53%)
                                            0.0051  0.9973  0.0675 -0.0241 -0.0129
   171. (0.00010) RY*( 2) H  16           s(  0.03%)p99.99( 99.97%)
                                            0.0034  0.0182 -0.0995 -0.0543  0.9934
   172. (0.00008) RY*( 3) H  16           s(  0.13%)p99.99( 99.87%)
   173. (0.00002) RY*( 4) H  16           s(  0.45%)p99.99( 99.55%)
   174. (0.00138) RY*( 1) H  17           s( 99.57%)p 0.00(  0.43%)
                                            0.0061  0.9978  0.0355  0.0019 -0.0553
   175. (0.00009) RY*( 2) H  17           s(  0.03%)p99.99( 99.97%)
   176. (0.00006) RY*( 3) H  17           s(  0.04%)p99.99( 99.96%)
   177. (0.00002) RY*( 4) H  17           s(  0.45%)p99.99( 99.55%)
   178. (0.00125) RY*( 1) H  18           s( 99.40%)p 0.01(  0.60%)
                                            0.0045  0.9970 -0.0459  0.0548  0.0300
   179. (0.00011) RY*( 2) H  18           s(  0.08%)p99.99( 99.92%)
                                            0.0036  0.0285  0.1071  0.1105 -0.9877
   180. (0.00007) RY*( 3) H  18           s(  0.02%)p99.99( 99.98%)
   181. (0.00002) RY*( 4) H  18           s(  0.59%)p99.99( 99.41%)
   182. (0.00140) RY*( 1) H  19           s( 99.68%)p 0.00(  0.32%)
                                            0.0065  0.9984 -0.0129  0.0077  0.0549
   183. (0.00009) RY*( 2) H  19           s(  0.02%)p99.99( 99.98%)
   184. (0.00006) RY*( 3) H  19           s(  0.00%)p 1.00(100.00%)
   185. (0.00002) RY*( 4) H  19           s(  0.39%)p99.99( 99.61%)
   186. (0.00136) RY*( 1) H  20           s( 99.67%)p 0.00(  0.33%)
                                            0.0065  0.9983  0.0083  0.0336 -0.0458
   187. (0.00009) RY*( 2) H  20           s(  0.02%)p99.99( 99.98%)
   188. (0.00006) RY*( 3) H  20           s(  0.00%)p 1.00(100.00%)
   189. (0.00002) RY*( 4) H  20           s(  0.39%)p99.99( 99.61%)
   190. (0.00120) RY*( 1) H  21           s( 99.54%)p 0.00(  0.46%)
                                            0.0056  0.9977  0.0161  0.0657 -0.0054
   191. (0.00009) RY*( 2) H  21           s(  0.06%)p99.99( 99.94%)
   192. (0.00006) RY*( 3) H  21           s(  0.01%)p 1.00( 99.99%)
   193. (0.00002) RY*( 4) H  21           s(  0.48%)p99.99( 99.52%)
   194. (0.00139) RY*( 1) H  22           s( 99.65%)p 0.00(  0.35%)
                                            0.0066  0.9982 -0.0031 -0.0438  0.0397
   195. (0.00009) RY*( 2) H  22           s(  0.06%)p99.99( 99.94%)
   196. (0.00006) RY*( 3) H  22           s(  0.00%)p 1.00(100.00%)
   197. (0.00002) RY*( 4) H  22           s(  0.37%)p99.99( 99.63%)
   198. (0.00124) RY*( 1) H  23           s( 99.63%)p 0.00(  0.37%)
                                            0.0060  0.9981 -0.0165 -0.0579  0.0081
   199. (0.00009) RY*( 2) H  23           s(  0.09%)p99.99( 99.91%)
   200. (0.00007) RY*( 3) H  23           s(  0.01%)p99.99( 99.99%)
   201. (0.00002) RY*( 4) H  23           s(  0.35%)p99.99( 99.65%)
   202. (0.00135) RY*( 1) H  24           s( 99.63%)p 0.00(  0.37%)
                                            0.0063  0.9981  0.0124  0.0590 -0.0049
   203. (0.00009) RY*( 2) H  24           s(  0.06%)p99.99( 99.94%)
   204. (0.00006) RY*( 3) H  24           s(  0.01%)p 1.00( 99.99%)
   205. (0.00002) RY*( 4) H  24           s(  0.39%)p99.99( 99.61%)
   206. (0.00135) RY*( 1) H  25           s( 99.65%)p 0.00(  0.35%)
                                            0.0063  0.9982  0.0060  0.0421 -0.0416
   207. (0.00009) RY*( 2) H  25           s(  0.05%)p99.99( 99.95%)
   208. (0.00006) RY*( 3) H  25           s(  0.00%)p 1.00(100.00%)
   209. (0.00002) RY*( 4) H  25           s(  0.39%)p99.99( 99.61%)
   210. (0.00134) RY*( 1) H  26           s( 99.61%)p 0.00(  0.39%)
                                            0.0063  0.9980 -0.0036 -0.0620  0.0056
   211. (0.00009) RY*( 2) H  26           s(  0.07%)p99.99( 99.93%)
   212. (0.00006) RY*( 3) H  26           s(  0.00%)p 1.00(100.00%)
   213. (0.00002) RY*( 4) H  26           s(  0.40%)p99.99( 99.60%)
   214. (0.00135) RY*( 1) H  27           s( 99.63%)p 0.00(  0.37%)
                                            0.0064  0.9981 -0.0011 -0.0463  0.0401
   215. (0.00009) RY*( 2) H  27           s(  0.07%)p99.99( 99.93%)
   216. (0.00006) RY*( 3) H  27           s(  0.00%)p 1.00(100.00%)
   217. (0.00002) RY*( 4) H  27           s(  0.39%)p99.99( 99.61%)
   218. (0.00134) RY*( 1) H  28           s( 99.61%)p 0.00(  0.39%)
                                            0.0063  0.9980  0.0114  0.0450 -0.0415
   219. (0.00009) RY*( 2) H  28           s(  0.06%)p99.99( 99.94%)
   220. (0.00006) RY*( 3) H  28           s(  0.01%)p 1.00( 99.99%)
   221. (0.00002) RY*( 4) H  28           s(  0.40%)p99.99( 99.60%)
   222. (0.00133) RY*( 1) H  29           s( 99.63%)p 0.00(  0.37%)
                                            0.0063  0.9981  0.0126  0.0593 -0.0066
   223. (0.00009) RY*( 2) H  29           s(  0.07%)p99.99( 99.93%)
   224. (0.00006) RY*( 3) H  29           s(  0.01%)p 1.00( 99.99%)
   225. (0.00002) RY*( 4) H  29           s(  0.38%)p99.99( 99.62%)
   226. (0.00136) RY*( 1) H  30           s( 99.59%)p 0.00(  0.41%)
                                            0.0063  0.9979  0.0119 -0.0627  0.0051
   227. (0.00009) RY*( 2) H  30           s(  0.05%)p99.99( 99.95%)
   228. (0.00006) RY*( 3) H  30           s(  0.06%)p99.99( 99.94%)
   229. (0.00002) RY*( 4) H  30           s(  0.38%)p99.99( 99.62%)
   230. (0.00135) RY*( 1) H  31           s( 99.56%)p 0.00(  0.44%)
                                            0.0062  0.9978  0.0134 -0.0521  0.0385
   231. (0.00009) RY*( 2) H  31           s(  0.08%)p99.99( 99.92%)
   232. (0.00005) RY*( 3) H  31           s(  0.06%)p99.99( 99.94%)
   233. (0.00002) RY*( 4) H  31           s(  0.39%)p99.99( 99.61%)
   234. (0.00165) RY*( 1) H  32           s( 99.82%)p 0.00(  0.18%)
                                            0.0066  0.9991 -0.0121  0.0182 -0.0364
   235. (0.00009) RY*( 2) H  32           s(  0.00%)p 1.00(100.00%)
   236. (0.00007) RY*( 3) H  32           s(  0.01%)p99.99( 99.99%)
   237. (0.00002) RY*( 4) H  32           s(  0.26%)p99.99( 99.74%)
   238. (0.00170) RY*( 1) H  33           s( 99.88%)p 0.00(  0.12%)
                                            0.0053  0.9994 -0.0143  0.0316  0.0054
   239. (0.00008) RY*( 2) H  33           s(  0.01%)p99.99( 99.99%)
   240. (0.00005) RY*( 3) H  33           s(  0.01%)p99.99( 99.99%)
   241. (0.00002) RY*( 4) H  33           s(  0.19%)p99.99( 99.81%)
   242. (0.00110) RY*( 1) H  34           s( 99.16%)p 0.01(  0.84%)
                                            0.0048  0.9958  0.0893  0.0186 -0.0055
   243. (0.00009) RY*( 2) H  34           s(  0.00%)p 1.00(100.00%)
   244. (0.00004) RY*( 3) H  34           s(  0.31%)p99.99( 99.69%)
   245. (0.00002) RY*( 4) H  34           s(  0.62%)p99.99( 99.38%)
   246. (0.00112) RY*( 1) H  35           s( 99.77%)p 0.00(  0.23%)
                                            0.0068  0.9988  0.0000 -0.0180 -0.0445
   247. (0.00012) RY*( 2) H  35           s(  0.05%)p99.99( 99.95%)
                                           -0.0014  0.0228  0.6494 -0.3717  0.6630
   248. (0.00007) RY*( 3) H  35           s(  0.14%)p99.99( 99.86%)
   249. (0.00002) RY*( 4) H  35           s(  0.14%)p99.99( 99.86%)
   250. (0.00076) RY*( 1) H  36           s( 25.66%)p 2.90( 74.34%)
                                            0.0075  0.5065 -0.1120  0.8402  0.1581
   251. (0.00072) RY*( 2) H  36           s( 45.96%)p 1.18( 54.04%)
                                            0.0112  0.6779  0.6622 -0.3000 -0.1087
   252. (0.00051) RY*( 3) H  36           s( 26.39%)p 2.79( 73.61%)
                                            0.0068  0.5137 -0.7318 -0.3563 -0.2713
   253. (0.00001) RY*( 4) H  36           s(  2.40%)p40.68( 97.60%)
   254. (0.00331) BD*( 1) C   1 - C   2  
                ( 51.31%)   0.7163* C   1 s( 29.56%)p 2.38( 70.39%)d 0.00(  0.05%)
                                            0.0004  0.5437  0.0070  0.7703  0.0074
                                            0.2568 -0.0085 -0.2105 -0.0115  0.0110
                                           -0.0079 -0.0028  0.0137 -0.0090
                ( 48.69%)  -0.6978* C   2 s( 28.36%)p 2.52( 71.60%)d 0.00(  0.04%)
                                            0.0002  0.5323  0.0147 -0.7772 -0.0012
                                           -0.2596 -0.0127  0.2106 -0.0100  0.0092
                                           -0.0092 -0.0029  0.0137 -0.0082
   255. (0.00246) BD*( 1) C   1 - H  13  
                ( 38.39%)   0.6196* C   1 s( 23.81%)p 3.20( 76.15%)d 0.00(  0.04%)
                                            0.0000  0.4879  0.0028 -0.2256 -0.0100
                                           -0.7173  0.0060 -0.4425  0.0097  0.0063
                                            0.0044  0.0146 -0.0109 -0.0017
                ( 61.61%)  -0.7849* H  13 s( 99.92%)p 0.00(  0.08%)
                                            0.9996 -0.0008  0.0092  0.0236  0.0136
   256. (0.00411) BD*( 1) C   1 - H  14  
                ( 38.97%)   0.6243* C   1 s( 23.29%)p 3.29( 76.67%)d 0.00(  0.04%)
                                           -0.0000 -0.4826  0.0043  0.0453  0.0169
                                            0.1847  0.0083 -0.8545  0.0032 -0.0000
                                            0.0005  0.0064  0.0008 -0.0195
                ( 61.03%)  -0.7812* H  14 s( 99.92%)p 0.00(  0.08%)
                                           -0.9996  0.0018 -0.0043 -0.0075  0.0273
   257. (0.00403) BD*( 1) C   1 - H  15  
                ( 38.97%)   0.6243* C   1 s( 23.31%)p 3.29( 76.65%)d 0.00(  0.04%)
                                            0.0000  0.4828 -0.0039 -0.5938 -0.0135
                                            0.6201 -0.0134 -0.1703  0.0024 -0.0171
                                            0.0046 -0.0049 -0.0022 -0.0092
                ( 61.03%)  -0.7812* H  15 s( 99.92%)p 0.00(  0.08%)
                                            0.9996 -0.0015  0.0215 -0.0182  0.0054
   258. (0.00917) BD*( 1) C   2 - C   3  
                ( 50.67%)   0.7119* C   2 s( 27.82%)p 2.59( 72.14%)d 0.00(  0.04%)
                                            0.0003  0.5274  0.0035  0.2424 -0.0037
                                            0.6969  0.0016  0.4207  0.0022  0.0085
                                            0.0055  0.0150 -0.0105 -0.0029
                ( 49.33%)  -0.7023* C   3 s( 28.40%)p 2.52( 71.56%)d 0.00(  0.04%)
                                            0.0003  0.5329  0.0035 -0.2259 -0.0058
                                           -0.6985  0.0006 -0.4203 -0.0003  0.0068
                                            0.0049  0.0146 -0.0102 -0.0026
   259. (0.00847) BD*( 1) C   2 - H  16  
                ( 39.14%)   0.6256* C   2 s( 21.99%)p 3.55( 77.96%)d 0.00(  0.05%)
                                            0.0001 -0.4689  0.0066 -0.5792  0.0071
                                            0.6484  0.0059 -0.1530  0.0132  0.0187
                                           -0.0049  0.0051  0.0013  0.0097
                ( 60.86%)  -0.7801* H  16 s( 99.91%)p 0.00(  0.09%)
                                           -0.9996  0.0034  0.0177 -0.0230  0.0039
   260. (0.00867) BD*( 1) C   2 - H  17  
                ( 38.68%)   0.6219* C   2 s( 21.83%)p 3.58( 78.13%)d 0.00(  0.04%)
                                           -0.0001  0.4672 -0.0082  0.0309  0.0002
                                            0.1604 -0.0147 -0.8685  0.0019 -0.0002
                                           -0.0019 -0.0072 -0.0007  0.0198
                ( 61.32%)  -0.7831* H  17 s( 99.91%)p 0.00(  0.09%)
                                            0.9996 -0.0045 -0.0008 -0.0034  0.0290
   261. (0.00670) BD*( 1) C   3 - C   4  
                ( 50.41%)   0.7100* C   3 s( 28.15%)p 2.55( 71.80%)d 0.00(  0.05%)
                                            0.0003  0.5305  0.0098  0.7614 -0.0060
                                            0.2945  0.0221 -0.2260  0.0043  0.0116
                                           -0.0093 -0.0038  0.0138 -0.0091
                ( 49.59%)  -0.7042* C   4 s( 28.60%)p 2.50( 71.36%)d 0.00(  0.05%)
                                            0.0003  0.5347  0.0086 -0.7512 -0.0071
                                           -0.3142  0.0223  0.2234  0.0034  0.0128
                                           -0.0090 -0.0043  0.0113 -0.0086
   262. (0.00725) BD*( 1) C   3 - H  18  
                ( 38.24%)   0.6184* C   3 s( 21.83%)p 3.58( 78.12%)d 0.00(  0.05%)
                                           -0.0001  0.4672 -0.0005 -0.6068  0.0051
                                            0.6295 -0.0002 -0.1281  0.0145 -0.0193
                                            0.0040 -0.0045 -0.0009 -0.0102
                ( 61.76%)  -0.7859* H  18 s( 99.90%)p 0.00(  0.10%)
                                            0.9995 -0.0024  0.0208 -0.0228  0.0033
   263. (0.00891) BD*( 1) C   3 - H  19  
                ( 38.42%)   0.6198* C   3 s( 21.59%)p 3.63( 78.37%)d 0.00(  0.04%)
                                            0.0002 -0.4646  0.0082  0.0007  0.0114
                                            0.1684 -0.0131 -0.8689  0.0012  0.0009
                                           -0.0007  0.0065  0.0001 -0.0201
                ( 61.58%)  -0.7848* H  19 s( 99.91%)p 0.00(  0.09%)
                                           -0.9996  0.0049 -0.0024 -0.0045  0.0290
   264. (0.00770) BD*( 1) C   4 - C   5  
                ( 50.59%)   0.7112* C   4 s( 27.98%)p 2.57( 71.97%)d 0.00(  0.06%)
                                            0.0003  0.5289  0.0074  0.6467  0.0072
                                           -0.5184 -0.0028  0.1805  0.0040 -0.0190
                                            0.0067 -0.0054  0.0042 -0.0103
                ( 49.41%)  -0.7030* C   5 s( 28.43%)p 2.52( 71.52%)d 0.00(  0.05%)
                                            0.0003  0.5331  0.0093 -0.6520  0.0034
                                            0.5066  0.0011 -0.1827  0.0002 -0.0184
                                            0.0065 -0.0054  0.0042 -0.0099
   265. (0.00888) BD*( 1) C   4 - H  20  
                ( 38.29%)   0.6188* C   4 s( 21.66%)p 3.61( 78.30%)d 0.00(  0.04%)
                                           -0.0002  0.4653 -0.0081  0.0010 -0.0026
                                            0.1734  0.0171 -0.8675  0.0058  0.0001
                                           -0.0008 -0.0059 -0.0006  0.0200
                ( 61.71%)  -0.7856* H  20 s( 99.91%)p 0.00(  0.09%)
                                            0.9996 -0.0049  0.0009 -0.0079  0.0282
   266. (0.00714) BD*( 1) C   4 - H  21  
                ( 38.05%)   0.6168* C   4 s( 21.74%)p 3.60( 78.21%)d 0.00(  0.04%)
                                            0.0001 -0.4663  0.0037 -0.1277  0.0086
                                           -0.7755 -0.0008 -0.4051  0.0153 -0.0050
                                           -0.0030 -0.0151  0.0129  0.0030
                ( 61.95%)  -0.7871* H  21 s( 99.91%)p 0.00(  0.09%)
                                           -0.9996  0.0038  0.0030  0.0267  0.0120
   267. (0.00627) BD*( 1) C   5 - C   6  
                ( 50.12%)   0.7079* C   5 s( 28.18%)p 2.55( 71.77%)d 0.00(  0.05%)
                                            0.0003  0.5308  0.0114  0.7518 -0.0019
                                            0.3396  0.0015 -0.1927 -0.0004  0.0135
                                           -0.0083 -0.0037  0.0119 -0.0095
                ( 49.88%)  -0.7063* C   6 s( 28.48%)p 2.51( 71.47%)d 0.00(  0.05%)
                                            0.0003  0.5336  0.0101 -0.7495  0.0024
                                           -0.3395  0.0003  0.1942  0.0003  0.0139
                                           -0.0078 -0.0040  0.0110 -0.0094
   268. (0.00902) BD*( 1) C   5 - H  22  
                ( 38.27%)   0.6186* C   5 s( 21.58%)p 3.63( 78.38%)d 0.00(  0.04%)
                                            0.0002 -0.4645  0.0080  0.0167  0.0020
                                            0.1987  0.0100 -0.8625  0.0048  0.0002
                                            0.0006  0.0073  0.0006 -0.0194
                ( 61.73%)  -0.7857* H  22 s( 99.91%)p 0.00(  0.09%)
                                           -0.9996  0.0051 -0.0009 -0.0077  0.0282
   269. (0.00891) BD*( 1) C   5 - H  23  
                ( 38.43%)   0.6199* C   5 s( 21.83%)p 3.58( 78.12%)d 0.00(  0.04%)
                                           -0.0001  0.4672 -0.0076 -0.0934 -0.0008
                                           -0.7665 -0.0038 -0.4299  0.0111  0.0024
                                            0.0016  0.0160 -0.0132 -0.0026
                ( 61.57%)  -0.7847* H  23 s( 99.92%)p 0.00(  0.08%)
                                            0.9996 -0.0045  0.0043  0.0255  0.0132
   270. (0.00611) BD*( 1) C   6 - C   7  
                ( 50.35%)   0.7096* C   6 s( 28.20%)p 2.54( 71.74%)d 0.00(  0.05%)
                                            0.0003  0.5309  0.0116  0.6541 -0.0008
                                           -0.5081 -0.0012  0.1774  0.0006 -0.0187
                                            0.0062 -0.0052  0.0042 -0.0102
                ( 49.65%)  -0.7046* C   7 s( 28.58%)p 2.50( 71.37%)d 0.00(  0.05%)
                                            0.0003  0.5345  0.0100 -0.6512  0.0023
                                            0.5079 -0.0002 -0.1780  0.0000 -0.0180
                                            0.0065 -0.0055  0.0040 -0.0098
   271. (0.00889) BD*( 1) C   6 - H  24  
                ( 38.27%)   0.6186* C   6 s( 21.71%)p 3.60( 78.24%)d 0.00(  0.04%)
                                            0.0002 -0.4659  0.0081 -0.0978  0.0007
                                           -0.7641 -0.0031 -0.4347  0.0121 -0.0036
                                           -0.0022 -0.0157  0.0128  0.0024
                ( 61.73%)  -0.7857* H  24 s( 99.91%)p 0.00(  0.09%)
                                           -0.9996  0.0048  0.0030  0.0259  0.0132
   272. (0.00886) BD*( 1) C   6 - H  25  
                ( 38.30%)   0.6189* C   6 s( 21.64%)p 3.62( 78.32%)d 0.00(  0.04%)
                                           -0.0001  0.4651 -0.0086  0.0151  0.0002
                                            0.2043  0.0114 -0.8608  0.0058  0.0000
                                           -0.0011 -0.0072 -0.0006  0.0196
                ( 61.70%)  -0.7855* H  25 s( 99.91%)p 0.00(  0.09%)
                                            0.9996 -0.0048  0.0000 -0.0082  0.0281
   273. (0.00613) BD*( 1) C   7 - C   8  
                ( 50.32%)   0.7094* C   7 s( 28.19%)p 2.55( 71.76%)d 0.00(  0.05%)
                                            0.0003  0.5308  0.0117  0.7522 -0.0010
                                            0.3378  0.0015 -0.1941 -0.0005  0.0139
                                           -0.0081 -0.0039  0.0121 -0.0097
                ( 49.68%)  -0.7048* C   8 s( 28.63%)p 2.49( 71.32%)d 0.00(  0.05%)
                                            0.0003  0.5350  0.0098 -0.7483  0.0026
                                           -0.3399 -0.0000  0.1942 -0.0001  0.0142
                                           -0.0078 -0.0041  0.0111 -0.0095
   274. (0.00889) BD*( 1) C   7 - H  26  
                ( 38.31%)   0.6189* C   7 s( 21.61%)p 3.63( 78.35%)d 0.00(  0.04%)
                                           -0.0001  0.4647 -0.0085 -0.0964 -0.0014
                                           -0.7647 -0.0032 -0.4350  0.0120  0.0031
                                            0.0019  0.0159 -0.0129 -0.0023
                ( 61.69%)  -0.7855* H  26 s( 99.91%)p 0.00(  0.09%)
                                            0.9996 -0.0048  0.0038  0.0258  0.0132
   275. (0.00888) BD*( 1) C   7 - H  27  
                ( 38.23%)   0.6183* C   7 s( 21.66%)p 3.62( 78.30%)d 0.00(  0.04%)
                                            0.0001 -0.4653  0.0083  0.0138  0.0026
                                            0.2052  0.0106 -0.8606  0.0057 -0.0000
                                            0.0002  0.0075  0.0006 -0.0194
                ( 61.77%)  -0.7860* H  27 s( 99.91%)p 0.00(  0.09%)
                                           -0.9996  0.0049 -0.0011 -0.0079  0.0282
   276. (0.00604) BD*( 1) C   8 - C   9  
                ( 50.59%)   0.7112* C   8 s( 28.03%)p 2.57( 71.92%)d 0.00(  0.05%)
                                            0.0003  0.5293  0.0124  0.6552 -0.0006
                                           -0.5085 -0.0015  0.1768  0.0008 -0.0183
                                            0.0064 -0.0051  0.0046 -0.0101
                ( 49.41%)  -0.7029* C   9 s( 28.86%)p 2.46( 71.09%)d 0.00(  0.05%)
                                            0.0003  0.5372  0.0094 -0.6467  0.0038
                                            0.5105 -0.0011 -0.1792  0.0001 -0.0175
                                            0.0063 -0.0056  0.0031 -0.0096
   277. (0.00882) BD*( 1) C   8 - H  28  
                ( 38.27%)   0.6187* C   8 s( 21.66%)p 3.62( 78.30%)d 0.00(  0.04%)
                                           -0.0001  0.4653 -0.0087  0.0159 -0.0004
                                            0.2050  0.0113 -0.8606  0.0059  0.0001
                                           -0.0010 -0.0073 -0.0006  0.0195
                ( 61.73%)  -0.7857* H  28 s( 99.91%)p 0.00(  0.09%)
                                            0.9996 -0.0047  0.0000 -0.0082  0.0281
   278. (0.00876) BD*( 1) C   8 - H  29  
                ( 38.18%)   0.6179* C   8 s( 21.72%)p 3.60( 78.24%)d 0.00(  0.04%)
                                            0.0001 -0.4660  0.0086 -0.0991  0.0015
                                           -0.7634 -0.0033 -0.4355  0.0120 -0.0039
                                           -0.0025 -0.0158  0.0126  0.0023
                ( 61.82%)  -0.7863* H  29 s( 99.91%)p 0.00(  0.09%)
                                           -0.9996  0.0048  0.0024  0.0261  0.0133
   279. (0.00643) BD*( 1) C   9 - C  10  
                ( 51.00%)   0.7141* C   9 s( 27.67%)p 2.61( 72.27%)d 0.00(  0.05%)
                                            0.0003  0.5259  0.0130  0.7564 -0.0001
                                            0.3376  0.0026 -0.1915 -0.0004  0.0139
                                           -0.0079 -0.0037  0.0125 -0.0099
                ( 49.00%)  -0.7000* C  10 s( 29.24%)p 2.42( 70.72%)d 0.00(  0.04%)
                                            0.0002  0.5407  0.0058 -0.7451  0.0026
                                           -0.3399 -0.0011  0.1910  0.0009  0.0134
                                           -0.0071 -0.0047  0.0085 -0.0089
   280. (0.00877) BD*( 1) C   9 - H  30  
                ( 38.25%)   0.6185* C   9 s( 21.74%)p 3.60( 78.21%)d 0.00(  0.04%)
                                           -0.0001  0.4662 -0.0088 -0.0941 -0.0030
                                           -0.7628 -0.0032 -0.4374  0.0123  0.0027
                                            0.0016  0.0161 -0.0127 -0.0022
                ( 61.75%)  -0.7858* H  30 s( 99.91%)p 0.00(  0.09%)
                                            0.9996 -0.0048  0.0045  0.0259  0.0132
   281. (0.00867) BD*( 1) C   9 - H  31  
                ( 38.09%)   0.6172* C   9 s( 21.75%)p 3.59( 78.20%)d 0.00(  0.04%)
                                            0.0001 -0.4663  0.0087  0.0140  0.0037
                                            0.2063  0.0106 -0.8597  0.0060 -0.0000
                                           -0.0003  0.0075  0.0005 -0.0193
                ( 61.91%)  -0.7868* H  31 s( 99.91%)p 0.00(  0.09%)
                                           -0.9996  0.0047 -0.0018 -0.0080  0.0283
   282. (0.01072) BD*( 1) C  10 - C  11  
                ( 49.34%)   0.7025* C  10 s( 27.15%)p 2.68( 72.79%)d 0.00(  0.07%)
                                           -0.0003 -0.5207 -0.0171 -0.6570 -0.0181
                                            0.5170 -0.0037 -0.1690  0.0020  0.0209
                                           -0.0062  0.0049 -0.0065  0.0117
                ( 50.66%)  -0.7117* C  11 s( 31.04%)p 2.22( 68.89%)d 0.00(  0.06%)
                                           -0.0004 -0.5571  0.0000  0.6149 -0.0049
                                           -0.5264 -0.0034  0.1835 -0.0005  0.0213
                                           -0.0073  0.0067 -0.0012  0.0094
   283. (0.00923) BD*( 1) C  10 - H  32  
                ( 38.22%)   0.6182* C  10 s( 21.55%)p 3.64( 78.40%)d 0.00(  0.04%)
                                           -0.0001  0.4642 -0.0091  0.0200 -0.0024
                                            0.2111  0.0118 -0.8596  0.0077 -0.0001
                                           -0.0032 -0.0065  0.0004  0.0196
                ( 61.78%)  -0.7860* H  32 s( 99.91%)p 0.00(  0.09%)
                                            0.9995 -0.0054  0.0016 -0.0092  0.0283
   284. (0.00859) BD*( 1) C  10 - H  33  
                ( 37.43%)   0.6118* C  10 s( 22.09%)p 3.53( 77.87%)d 0.00(  0.04%)
                                            0.0001 -0.4699  0.0075 -0.1092 -0.0013
                                           -0.7560 -0.0020 -0.4418  0.0126 -0.0052
                                           -0.0036 -0.0157  0.0110  0.0022
                ( 62.57%)  -0.7910* H  33 s( 99.91%)p 0.00(  0.09%)
                                           -0.9995  0.0044  0.0040  0.0265  0.0139
   285. (0.00729) BD*( 1) C  11 - O  12  
                ( 69.26%)   0.8322* C  11 s( 20.51%)p 3.86( 79.23%)d 0.01(  0.26%)
                                            0.0000  0.4509  0.0426  0.7838  0.0478
                                            0.3712  0.0067 -0.1944  0.0064  0.0342
                                           -0.0185 -0.0089  0.0248 -0.0210
                ( 30.74%)  -0.5544* O  12 s( 33.03%)p 2.03( 66.90%)d 0.00(  0.07%)
                                           -0.0000  0.5747  0.0070 -0.7228  0.0074
                                           -0.3586 -0.0014  0.1338  0.0090  0.0162
                                            0.0035  0.0008  0.0172 -0.0115
   286. (0.00994) BD*( 1) C  11 - H  34  
                ( 38.16%)   0.6177* C  11 s( 24.05%)p 3.16( 75.90%)d 0.00(  0.05%)
                                            0.0002 -0.4904  0.0044 -0.0219 -0.0178
                                            0.1978  0.0035 -0.8479  0.0143  0.0021
                                           -0.0014  0.0059  0.0025 -0.0208
                ( 61.84%)  -0.7864* H  34 s( 99.90%)p 0.00(  0.10%)
                                           -0.9995  0.0052  0.0001 -0.0092  0.0297
   287. (0.01303) BD*( 1) C  11 - H  35  
                ( 39.17%)   0.6259* C  11 s( 24.44%)p 3.09( 75.51%)d 0.00(  0.05%)
                                           -0.0000  0.4941 -0.0138 -0.0476  0.0114
                                           -0.7376 -0.0029 -0.4566  0.0154  0.0021
                                            0.0022  0.0175 -0.0146 -0.0000
                ( 60.83%)  -0.7799* H  35 s( 99.90%)p 0.00(  0.10%)
                                            0.9995 -0.0057  0.0036  0.0278  0.0143
   288. (0.00414) BD*( 1) O  12 - H  36  
                ( 25.08%)   0.5008* O  12 s( 19.95%)p 4.01( 79.96%)d 0.00(  0.09%)
                                            0.0001  0.4464  0.0160  0.0799  0.0253
                                            0.2334  0.0170 -0.8586 -0.0258 -0.0020
                                            0.0097 -0.0072  0.0007  0.0275
                ( 74.92%)  -0.8655* H  36 s( 99.59%)p 0.00(  0.41%)
                                            0.9979 -0.0060 -0.0089 -0.0179  0.0610


 NHO Directionality and "Bond Bending" (deviations from line of nuclear centers)

         [Thresholds for printing:  angular deviation  >  1.0 degree]
                                    hybrid p-character > 25.0%
                                    orbital occupancy  >  0.10e

                                Line of Centers        Hybrid 1              Hybrid 2
                                ---------------  -------------------   ------------------
                NBO               Theta   Phi    Theta   Phi    Dev    Theta   Phi    Dev
 ========================================================================================
     1. BD (   1) C   1 - C   2   104.4   18.6   105.2   17.7   1.2      --     --    --
    29. BD (   1) C  10 - C  11    78.4  321.9     --     --    --     102.8  139.0   3.1
    32. BD (   1) C  11 - O  12   100.4   25.4   101.6   24.4   1.5     79.9  206.7   1.3
    33. BD (   1) C  11 - H  34    13.7  269.5    13.8  281.1   2.8      --     --    --
    34. BD (   1) C  11 - H  35   120.0  262.8   120.8  267.2   3.9      --     --    --
    35. BD (   1) O  12 - H  36   165.9   82.4   162.9   67.2   5.0      --     --    --
    48. LP (   1) O  12             --     --     51.9   17.0   --       --     --    --
    49. LP (   2) O  12             --     --    101.2  295.1   --       --     --    --


 Second Order Perturbation Theory Analysis of Fock Matrix in NBO Basis

     Threshold for printing:   0.25 kcal/mol
                                                                              E(2)  E(j)-E(i) F(i,j)
         Donor NBO (i)                     Acceptor NBO (j)                 kcal/mol   a.u.    a.u. 
 ===================================================================================================

 within unit  1
   1. BD (   1) C   1 - C   2        / 69. RY*(   2) C   3                    0.59    1.48    0.037
   1. BD (   1) C   1 - C   2        /255. BD*(   1) C   1 - H  13            0.26    1.06    0.021
   1. BD (   1) C   1 - C   2        /258. BD*(   1) C   2 - C   3            0.56    0.98    0.030
   1. BD (   1) C   1 - C   2        /259. BD*(   1) C   2 - H  16            0.33    1.04    0.023
   1. BD (   1) C   1 - C   2        /260. BD*(   1) C   2 - H  17            0.31    1.04    0.023
   1. BD (   1) C   1 - C   2        /261. BD*(   1) C   3 - C   4            1.28    0.98    0.045
   2. BD (   1) C   1 - H  13        /258. BD*(   1) C   2 - C   3            1.80    0.86    0.050
   3. BD (   1) C   1 - H  14        /260. BD*(   1) C   2 - H  17            1.60    0.92    0.049
   4. BD (   1) C   1 - H  15        /259. BD*(   1) C   2 - H  16            1.59    0.92    0.048
   5. BD (   1) C   2 - C   3        / 50. RY*(   1) C   1                    0.61    1.41    0.037
   5. BD (   1) C   2 - C   3        / 77. RY*(   1) C   4                    0.65    1.55    0.040
   5. BD (   1) C   2 - C   3        /254. BD*(   1) C   1 - C   2            0.47    1.01    0.028
   5. BD (   1) C   2 - C   3        /255. BD*(   1) C   1 - H  13            0.78    1.07    0.037
   5. BD (   1) C   2 - C   3        /261. BD*(   1) C   3 - C   4            0.52    0.99    0.029
   5. BD (   1) C   2 - C   3        /262. BD*(   1) C   3 - H  18            0.28    1.03    0.021
   5. BD (   1) C   2 - C   3        /263. BD*(   1) C   3 - H  19            0.28    1.03    0.022
   5. BD (   1) C   2 - C   3        /266. BD*(   1) C   4 - H  21            0.78    1.04    0.036
   6. BD (   1) C   2 - H  16        / 51. RY*(   2) C   1                    0.29    1.41    0.026
   6. BD (   1) C   2 - H  16        /257. BD*(   1) C   1 - H  15            1.49    0.95    0.048
   6. BD (   1) C   2 - H  16        /262. BD*(   1) C   3 - H  18            1.54    0.92    0.048
   7. BD (   1) C   2 - H  17        / 51. RY*(   2) C   1                    0.29    1.40    0.025
   7. BD (   1) C   2 - H  17        /256. BD*(   1) C   1 - H  14            1.54    0.94    0.048
   7. BD (   1) C   2 - H  17        /263. BD*(   1) C   3 - H  19            1.64    0.91    0.049
   8. BD (   1) C   3 - C   4        / 59. RY*(   1) C   2                    0.45    1.45    0.032
   8. BD (   1) C   3 - C   4        / 88. RY*(   3) C   5                    0.30    1.54    0.027
   8. BD (   1) C   3 - C   4        /254. BD*(   1) C   1 - C   2            0.95    1.02    0.039
   8. BD (   1) C   3 - C   4        /258. BD*(   1) C   2 - C   3            0.53    1.00    0.029
   8. BD (   1) C   3 - C   4        /262. BD*(   1) C   3 - H  18            0.27    1.04    0.021
   8. BD (   1) C   3 - C   4        /264. BD*(   1) C   4 - C   5            0.57    0.99    0.030
   8. BD (   1) C   3 - C   4        /265. BD*(   1) C   4 - H  20            0.30    1.04    0.022
   8. BD (   1) C   3 - C   4        /266. BD*(   1) C   4 - H  21            0.32    1.05    0.023
   8. BD (   1) C   3 - C   4        /267. BD*(   1) C   5 - C   6            1.03    0.99    0.040
   9. BD (   1) C   3 - H  18        / 60. RY*(   2) C   2                    0.28    1.51    0.026
   9. BD (   1) C   3 - H  18        /259. BD*(   1) C   2 - H  16            1.59    0.94    0.049
   9. BD (   1) C   3 - H  18        /264. BD*(   1) C   4 - C   5            1.88    0.88    0.051
  10. BD (   1) C   3 - H  19        /260. BD*(   1) C   2 - H  17            1.55    0.93    0.048
  10. BD (   1) C   3 - H  19        /265. BD*(   1) C   4 - H  20            1.61    0.92    0.049
  11. BD (   1) C   4 - C   5        / 68. RY*(   1) C   3                    0.72    1.57    0.043
  11. BD (   1) C   4 - C   5        / 97. RY*(   3) C   6                    0.46    1.52    0.034
  11. BD (   1) C   4 - C   5        /261. BD*(   1) C   3 - C   4            0.53    1.01    0.029
  11. BD (   1) C   4 - C   5        /262. BD*(   1) C   3 - H  18            0.71    1.05    0.035
  11. BD (   1) C   4 - C   5        /266. BD*(   1) C   4 - H  21            0.26    1.06    0.021
  11. BD (   1) C   4 - C   5        /267. BD*(   1) C   5 - C   6            0.61    1.00    0.031
  11. BD (   1) C   4 - C   5        /268. BD*(   1) C   5 - H  22            0.28    1.05    0.022
  11. BD (   1) C   4 - C   5        /269. BD*(   1) C   5 - H  23            0.33    1.05    0.023
  11. BD (   1) C   4 - C   5        /270. BD*(   1) C   6 - C   7            1.06    1.00    0.041
  12. BD (   1) C   4 - H  20        / 86. RY*(   1) C   5                    0.30    1.31    0.025
  12. BD (   1) C   4 - H  20        /263. BD*(   1) C   3 - H  19            1.56    0.93    0.048
  12. BD (   1) C   4 - H  20        /268. BD*(   1) C   5 - H  22            1.63    0.91    0.049
  13. BD (   1) C   4 - H  21        / 70. RY*(   3) C   3                    0.25    1.40    0.024
  13. BD (   1) C   4 - H  21        /258. BD*(   1) C   2 - C   3            1.84    0.88    0.051
  13. BD (   1) C   4 - H  21        /269. BD*(   1) C   5 - H  23            1.71    0.92    0.050
  14. BD (   1) C   5 - C   6        / 78. RY*(   2) C   4                    0.56    1.49    0.037
  14. BD (   1) C   5 - C   6        /106. RY*(   3) C   7                    0.47    1.51    0.034
  14. BD (   1) C   5 - C   6        /261. BD*(   1) C   3 - C   4            1.08    1.01    0.042
  14. BD (   1) C   5 - C   6        /264. BD*(   1) C   4 - C   5            0.59    1.00    0.031
  14. BD (   1) C   5 - C   6        /268. BD*(   1) C   5 - H  22            0.28    1.05    0.022
  14. BD (   1) C   5 - C   6        /269. BD*(   1) C   5 - H  23            0.28    1.05    0.022
  14. BD (   1) C   5 - C   6        /270. BD*(   1) C   6 - C   7            0.56    1.00    0.030
  14. BD (   1) C   5 - C   6        /271. BD*(   1) C   6 - H  24            0.29    1.05    0.022
  14. BD (   1) C   5 - C   6        /272. BD*(   1) C   6 - H  25            0.29    1.05    0.022
  14. BD (   1) C   5 - C   6        /273. BD*(   1) C   7 - C   8            1.07    0.99    0.041
  15. BD (   1) C   5 - H  22        / 96. RY*(   2) C   6                    0.28    1.31    0.024
  15. BD (   1) C   5 - H  22        /265. BD*(   1) C   4 - H  20            1.56    0.93    0.048
  15. BD (   1) C   5 - H  22        /272. BD*(   1) C   6 - H  25            1.59    0.92    0.048
  16. BD (   1) C   5 - H  23        / 77. RY*(   1) C   4                    0.30    1.45    0.026
  16. BD (   1) C   5 - H  23        / 95. RY*(   1) C   6                    0.38    1.48    0.030
  16. BD (   1) C   5 - H  23        /266. BD*(   1) C   4 - H  21            1.47    0.94    0.047
  16. BD (   1) C   5 - H  23        /271. BD*(   1) C   6 - H  24            1.59    0.92    0.048
  17. BD (   1) C   6 - C   7        / 87. RY*(   2) C   5                    0.25    1.58    0.025
  17. BD (   1) C   6 - C   7        /115. RY*(   3) C   8                    0.50    1.51    0.035
  17. BD (   1) C   6 - C   7        /264. BD*(   1) C   4 - C   5            1.00    1.01    0.040
  17. BD (   1) C   6 - C   7        /267. BD*(   1) C   5 - C   6            0.56    1.01    0.030
  17. BD (   1) C   6 - C   7        /271. BD*(   1) C   6 - H  24            0.27    1.05    0.021
  17. BD (   1) C   6 - C   7        /272. BD*(   1) C   6 - H  25            0.26    1.05    0.021
  17. BD (   1) C   6 - C   7        /273. BD*(   1) C   7 - C   8            0.59    1.00    0.031
  17. BD (   1) C   6 - C   7        /274. BD*(   1) C   7 - H  26            0.29    1.05    0.022
  17. BD (   1) C   6 - C   7        /275. BD*(   1) C   7 - H  27            0.30    1.05    0.022
  17. BD (   1) C   6 - C   7        /276. BD*(   1) C   8 - C   9            1.08    0.99    0.041
  18. BD (   1) C   6 - H  24        / 86. RY*(   1) C   5                    0.31    1.32    0.026
  18. BD (   1) C   6 - H  24        /105. RY*(   2) C   7                    0.26    1.50    0.025
  18. BD (   1) C   6 - H  24        /269. BD*(   1) C   5 - H  23            1.55    0.92    0.048
  18. BD (   1) C   6 - H  24        /274. BD*(   1) C   7 - H  26            1.60    0.92    0.048
  19. BD (   1) C   6 - H  25        / 87. RY*(   2) C   5                    0.32    1.45    0.027
  19. BD (   1) C   6 - H  25        /105. RY*(   2) C   7                    0.25    1.50    0.025
  19. BD (   1) C   6 - H  25        /268. BD*(   1) C   5 - H  22            1.57    0.92    0.048
  19. BD (   1) C   6 - H  25        /275. BD*(   1) C   7 - H  27            1.61    0.92    0.049
  20. BD (   1) C   7 - C   8        / 96. RY*(   2) C   6                    0.26    1.44    0.024
  20. BD (   1) C   7 - C   8        / 97. RY*(   3) C   6                    0.35    1.53    0.029
  20. BD (   1) C   7 - C   8        /124. RY*(   3) C   9                    0.50    1.51    0.035
  20. BD (   1) C   7 - C   8        /267. BD*(   1) C   5 - C   6            1.01    1.01    0.041
  20. BD (   1) C   7 - C   8        /270. BD*(   1) C   6 - C   7            0.57    1.01    0.030
  20. BD (   1) C   7 - C   8        /274. BD*(   1) C   7 - H  26            0.27    1.05    0.021
  20. BD (   1) C   7 - C   8        /275. BD*(   1) C   7 - H  27            0.27    1.05    0.021
  20. BD (   1) C   7 - C   8        /276. BD*(   1) C   8 - C   9            0.58    1.00    0.030
  20. BD (   1) C   7 - C   8        /277. BD*(   1) C   8 - H  28            0.30    1.05    0.022
  20. BD (   1) C   7 - C   8        /278. BD*(   1) C   8 - H  29            0.30    1.05    0.023
  20. BD (   1) C   7 - C   8        /279. BD*(   1) C   9 - C  10            1.12    0.98    0.042
  21. BD (   1) C   7 - H  26        / 96. RY*(   2) C   6                    0.31    1.32    0.026
  21. BD (   1) C   7 - H  26        /271. BD*(   1) C   6 - H  24            1.57    0.93    0.048
  21. BD (   1) C   7 - H  26        /278. BD*(   1) C   8 - H  29            1.60    0.92    0.048
  22. BD (   1) C   7 - H  27        / 95. RY*(   1) C   6                    0.39    1.48    0.030
  22. BD (   1) C   7 - H  27        /113. RY*(   1) C   8                    0.30    1.50    0.027
  22. BD (   1) C   7 - H  27        /272. BD*(   1) C   6 - H  25            1.57    0.93    0.048
  22. BD (   1) C   7 - H  27        /277. BD*(   1) C   8 - H  28            1.61    0.92    0.048
  23. BD (   1) C   8 - C   9        /104. RY*(   1) C   7                    0.30    1.42    0.026
  23. BD (   1) C   8 - C   9        /106. RY*(   3) C   7                    0.34    1.53    0.029
  23. BD (   1) C   8 - C   9        /131. RY*(   1) C  10                    0.44    1.40    0.031
  23. BD (   1) C   8 - C   9        /270. BD*(   1) C   6 - C   7            1.00    1.02    0.040
  23. BD (   1) C   8 - C   9        /273. BD*(   1) C   7 - C   8            0.55    1.01    0.030
  23. BD (   1) C   8 - C   9        /277. BD*(   1) C   8 - H  28            0.26    1.05    0.021
  23. BD (   1) C   8 - C   9        /278. BD*(   1) C   8 - H  29            0.26    1.05    0.021
  23. BD (   1) C   8 - C   9        /279. BD*(   1) C   9 - C  10            0.59    0.99    0.031
  23. BD (   1) C   8 - C   9        /280. BD*(   1) C   9 - H  30            0.31    1.05    0.023
  23. BD (   1) C   8 - C   9        /281. BD*(   1) C   9 - H  31            0.32    1.05    0.023
  23. BD (   1) C   8 - C   9        /282. BD*(   1) C  10 - C  11            1.13    0.97    0.042
  24. BD (   1) C   8 - H  28        /105. RY*(   2) C   7                    0.28    1.52    0.026
  24. BD (   1) C   8 - H  28        /122. RY*(   1) C   9                    0.29    1.48    0.026
  24. BD (   1) C   8 - H  28        /275. BD*(   1) C   7 - H  27            1.56    0.93    0.048
  24. BD (   1) C   8 - H  28        /281. BD*(   1) C   9 - H  31            1.59    0.92    0.048
  25. BD (   1) C   8 - H  29        /105. RY*(   2) C   7                    0.28    1.51    0.026
  25. BD (   1) C   8 - H  29        /274. BD*(   1) C   7 - H  26            1.57    0.93    0.048
  25. BD (   1) C   8 - H  29        /280. BD*(   1) C   9 - H  30            1.61    0.91    0.048
  26. BD (   1) C   9 - C  10        /114. RY*(   2) C   8                    0.33    1.42    0.028
  26. BD (   1) C   9 - C  10        /115. RY*(   3) C   8                    0.29    1.54    0.027
  26. BD (   1) C   9 - C  10        /140. RY*(   1) C  11                    0.28    1.36    0.025
  26. BD (   1) C   9 - C  10        /273. BD*(   1) C   7 - C   8            0.99    1.02    0.040
  26. BD (   1) C   9 - C  10        /276. BD*(   1) C   8 - C   9            0.53    1.02    0.029
  26. BD (   1) C   9 - C  10        /282. BD*(   1) C  10 - C  11            0.39    0.98    0.025
  26. BD (   1) C   9 - C  10        /283. BD*(   1) C  10 - H  32            0.35    1.04    0.024
  26. BD (   1) C   9 - C  10        /284. BD*(   1) C  10 - H  33            0.33    1.06    0.024
  26. BD (   1) C   9 - C  10        /285. BD*(   1) C  11 - O  12            1.50    0.87    0.046
  27. BD (   1) C   9 - H  30        /113. RY*(   1) C   8                    0.33    1.51    0.028
  27. BD (   1) C   9 - H  30        /278. BD*(   1) C   8 - H  29            1.55    0.93    0.048
  27. BD (   1) C   9 - H  30        /284. BD*(   1) C  10 - H  33            1.62    0.92    0.049
  28. BD (   1) C   9 - H  31        /132. RY*(   2) C  10                    0.30    1.50    0.027
  28. BD (   1) C   9 - H  31        /277. BD*(   1) C   8 - H  28            1.56    0.93    0.048
  28. BD (   1) C   9 - H  31        /283. BD*(   1) C  10 - H  32            1.65    0.90    0.049
  29. BD (   1) C  10 - C  11        /123. RY*(   2) C   9                    0.43    1.43    0.031
  29. BD (   1) C  10 - C  11        /124. RY*(   3) C   9                    0.31    1.56    0.028
  29. BD (   1) C  10 - C  11        /149. RY*(   1) O  12                    0.41    1.73    0.034
  29. BD (   1) C  10 - C  11        /276. BD*(   1) C   8 - C   9            1.00    1.05    0.041
  29. BD (   1) C  10 - C  11        /279. BD*(   1) C   9 - C  10            0.61    1.04    0.032
  29. BD (   1) C  10 - C  11        /286. BD*(   1) C  11 - H  34            0.28    1.09    0.022
  30. BD (   1) C  10 - H  32        /122. RY*(   1) C   9                    0.26    1.50    0.025
  30. BD (   1) C  10 - H  32        /281. BD*(   1) C   9 - H  31            1.53    0.94    0.048
  30. BD (   1) C  10 - H  32        /285. BD*(   1) C  11 - O  12            0.25    0.75    0.017
  30. BD (   1) C  10 - H  32        /286. BD*(   1) C  11 - H  34            1.49    0.94    0.047
  31. BD (   1) C  10 - H  33        /122. RY*(   1) C   9                    0.34    1.50    0.029
  31. BD (   1) C  10 - H  33        /140. RY*(   1) C  11                    0.27    1.24    0.023
  31. BD (   1) C  10 - H  33        /280. BD*(   1) C   9 - H  30            1.53    0.94    0.048
  31. BD (   1) C  10 - H  33        /285. BD*(   1) C  11 - O  12            0.31    0.75    0.019
  31. BD (   1) C  10 - H  33        /287. BD*(   1) C  11 - H  35            1.57    0.90    0.048
  32. BD (   1) C  11 - O  12        /133. RY*(   3) C  10                    0.25    1.64    0.026
  32. BD (   1) C  11 - O  12        /279. BD*(   1) C   9 - C  10            0.74    1.28    0.039
  33. BD (   1) C  11 - H  34        /150. RY*(   2) O  12                    0.32    2.08    0.033
  33. BD (   1) C  11 - H  34        /283. BD*(   1) C  10 - H  32            1.67    0.94    0.050
  33. BD (   1) C  11 - H  34        /288. BD*(   1) O  12 - H  36            1.34    0.91    0.044
  34. BD (   1) C  11 - H  35        /132. RY*(   2) C  10                    0.31    1.55    0.028
  34. BD (   1) C  11 - H  35        /149. RY*(   1) O  12                    0.28    1.61    0.027
  34. BD (   1) C  11 - H  35        /284. BD*(   1) C  10 - H  33            1.53    0.97    0.049
  35. BD (   1) O  12 - H  36        /140. RY*(   1) C  11                    0.45    1.51    0.033
  35. BD (   1) O  12 - H  36        /143. RY*(   4) C  11                    0.36    2.27    0.036
  35. BD (   1) O  12 - H  36        /286. BD*(   1) C  11 - H  34            1.27    1.20    0.050
  36. CR (   1) C   1                /158. RY*(   1) H  13                    0.34   10.50    0.075
  36. CR (   1) C   1                /162. RY*(   1) H  14                    0.33   10.49    0.075
  36. CR (   1) C   1                /166. RY*(   1) H  15                    0.34   10.50    0.075
  37. CR (   1) C   2                / 52. RY*(   3) C   1                    0.65   10.63    0.105
  37. CR (   1) C   2                / 70. RY*(   3) C   3                    0.34   10.98    0.077
  37. CR (   1) C   2                /170. RY*(   1) H  16                    0.36   10.50    0.077
  37. CR (   1) C   2                /174. RY*(   1) H  17                    0.32   10.47    0.073
  38. CR (   1) C   3                / 63. RY*(   5) C   2                    0.34   11.12    0.078
  38. CR (   1) C   3                /178. RY*(   1) H  18                    0.37   10.47    0.079
  38. CR (   1) C   3                /182. RY*(   1) H  19                    0.32   10.48    0.073
  39. CR (   1) C   4                / 71. RY*(   4) C   3                    0.27   11.26    0.069
  39. CR (   1) C   4                / 86. RY*(   1) C   5                    0.33   10.91    0.076
  39. CR (   1) C   4                / 89. RY*(   4) C   5                    0.28   10.88    0.069
  39. CR (   1) C   4                /186. RY*(   1) H  20                    0.32   10.48    0.073
  39. CR (   1) C   4                /190. RY*(   1) H  21                    0.31   10.48    0.072
  40. CR (   1) C   5                / 79. RY*(   3) C   4                    0.32   11.01    0.075
  40. CR (   1) C   5                / 96. RY*(   2) C   6                    0.33   10.90    0.076
  40. CR (   1) C   5                / 98. RY*(   4) C   6                    0.29   10.86    0.070
  40. CR (   1) C   5                /194. RY*(   1) H  22                    0.32   10.49    0.073
  40. CR (   1) C   5                /198. RY*(   1) H  23                    0.35   10.53    0.076
  41. CR (   1) C   6                / 86. RY*(   1) C   5                    0.29   10.92    0.071
  41. CR (   1) C   6                / 89. RY*(   4) C   5                    0.34   10.88    0.077
  41. CR (   1) C   6                /104. RY*(   1) C   7                    0.38   10.87    0.082
  41. CR (   1) C   6                /107. RY*(   4) C   7                    0.28   10.87    0.070
  41. CR (   1) C   6                /202. RY*(   1) H  24                    0.32   10.49    0.074
  41. CR (   1) C   6                /206. RY*(   1) H  25                    0.32   10.48    0.073
  42. CR (   1) C   7                / 96. RY*(   2) C   6                    0.31   10.91    0.074
  42. CR (   1) C   7                / 98. RY*(   4) C   6                    0.31   10.86    0.074
  42. CR (   1) C   7                /114. RY*(   2) C   8                    0.37   10.87    0.080
  42. CR (   1) C   7                /116. RY*(   4) C   8                    0.29   10.86    0.070
  42. CR (   1) C   7                /210. RY*(   1) H  26                    0.32   10.49    0.073
  42. CR (   1) C   7                /214. RY*(   1) H  27                    0.32   10.49    0.073
  43. CR (   1) C   8                /104. RY*(   1) C   7                    0.35   10.88    0.078
  43. CR (   1) C   8                /107. RY*(   4) C   7                    0.32   10.89    0.074
  43. CR (   1) C   8                /123. RY*(   2) C   9                    0.35   10.85    0.078
  43. CR (   1) C   8                /125. RY*(   4) C   9                    0.29   10.88    0.071
  43. CR (   1) C   8                /218. RY*(   1) H  28                    0.32   10.49    0.073
  43. CR (   1) C   8                /222. RY*(   1) H  29                    0.32   10.49    0.074
  44. CR (   1) C   9                /114. RY*(   2) C   8                    0.34   10.89    0.077
  44. CR (   1) C   9                /116. RY*(   4) C   8                    0.32   10.87    0.074
  44. CR (   1) C   9                /131. RY*(   1) C  10                    0.27   10.88    0.068
  44. CR (   1) C   9                /226. RY*(   1) H  30                    0.32   10.49    0.074
  44. CR (   1) C   9                /230. RY*(   1) H  31                    0.33   10.49    0.074
  45. CR (   1) C  10                /123. RY*(   2) C   9                    0.35   10.87    0.078
  45. CR (   1) C  10                /125. RY*(   4) C   9                    0.31   10.91    0.073
  45. CR (   1) C  10                /145. RY*(   6) C  11                    0.33   10.93    0.076
  45. CR (   1) C  10                /234. RY*(   1) H  32                    0.33   10.48    0.074
  45. CR (   1) C  10                /238. RY*(   1) H  33                    0.36   10.47    0.077
  46. CR (   1) C  11                /131. RY*(   1) C  10                    0.31   10.97    0.074
  46. CR (   1) C  11                /134. RY*(   4) C  10                    0.32   11.04    0.075
  46. CR (   1) C  11                /242. RY*(   1) H  34                    0.33   10.53    0.074
  46. CR (   1) C  11                /246. RY*(   1) H  35                    0.36   10.53    0.078
  46. CR (   1) C  11                /285. BD*(   1) C  11 - O  12            0.60   10.42    0.100
  47. CR (   1) O  12                /140. RY*(   1) C  11                    0.72   19.79    0.151
  47. CR (   1) O  12                /145. RY*(   6) C  11                    0.26   19.87    0.091
  48. LP (   1) O  12                /140. RY*(   1) C  11                    0.81    1.39    0.043
  48. LP (   1) O  12                /252. RY*(   3) H  36                    0.44    2.07    0.038
  48. LP (   1) O  12                /282. BD*(   1) C  10 - C  11            0.63    1.01    0.032
  48. LP (   1) O  12                /286. BD*(   1) C  11 - H  34            0.85    1.08    0.038
  48. LP (   1) O  12                /287. BD*(   1) C  11 - H  35            0.63    1.05    0.033
  49. LP (   2) O  12                /250. RY*(   1) H  36                    0.77    1.70    0.046
  49. LP (   2) O  12                /251. RY*(   2) H  36                    0.45    1.45    0.032
  49. LP (   2) O  12                /279. BD*(   1) C   9 - C  10            0.32    0.78    0.020
  49. LP (   2) O  12                /282. BD*(   1) C  10 - C  11            2.60    0.76    0.056
  49. LP (   2) O  12                /287. BD*(   1) C  11 - H  35            2.97    0.80    0.062


 Natural Bond Orbitals (Summary):

                                                            Principal Delocalizations
           NBO                        Occupancy    Energy   (geminal,vicinal,remote)
 ====================================================================================
 Molecular unit  1  (C11H24O)
     1. BD (   1) C   1 - C   2          0.99368    -0.69087  261(v),69(v),258(g),259(g)
                                                    260(g),255(g)
     2. BD (   1) C   1 - H  13          0.99380    -0.56839  258(v)
     3. BD (   1) C   1 - H  14          0.99430    -0.56935  260(v)
     4. BD (   1) C   1 - H  15          0.99428    -0.57084  259(v)
     5. BD (   1) C   2 - C   3          0.99119    -0.69669  255(v),266(v),77(v),50(v)
                                                    261(g),254(g),263(g),262(g)
     6. BD (   1) C   2 - H  16          0.98915    -0.58569  262(v),257(v),51(v)
     7. BD (   1) C   2 - H  17          0.98905    -0.57461  263(v),256(v),51(v)
     8. BD (   1) C   3 - C   4          0.99080    -0.71082  267(v),254(v),264(g),258(g)
                                                    59(v),266(g),88(v),265(g)
                                                    262(g)
     9. BD (   1) C   3 - H  18          0.98921    -0.59649  264(v),259(v),60(v)
    10. BD (   1) C   3 - H  19          0.98911    -0.58468  265(v),260(v)
    11. BD (   1) C   4 - C   5          0.99060    -0.72029  270(v),68(v),262(v),267(g)
                                                    261(g),97(v),269(g),268(g)
                                                    266(g)
    12. BD (   1) C   4 - H  20          0.98885    -0.58878  268(v),263(v),86(v)
    13. BD (   1) C   4 - H  21          0.98882    -0.58860  258(v),269(v),70(v)
    14. BD (   1) C   5 - C   6          0.99011    -0.72243  261(v),273(v),264(g),270(g)
                                                    78(v),106(v),271(g),272(g)
                                                    269(g),268(g)
    15. BD (   1) C   5 - H  22          0.98888    -0.59584  272(v),265(v),96(v)
    16. BD (   1) C   5 - H  23          0.98881    -0.59992  271(v),266(v),95(v),77(v)
    17. BD (   1) C   6 - C   7          0.99021    -0.72874  276(v),264(v),273(g),267(g)
                                                    115(v),275(g),274(g),271(g)
                                                    272(g),87(v)
    18. BD (   1) C   6 - H  24          0.98874    -0.59843  274(v),269(v),86(v),105(v)
    19. BD (   1) C   6 - H  25          0.98875    -0.59839  275(v),268(v),87(v),105(v)
    20. BD (   1) C   7 - C   8          0.99006    -0.73288  279(v),267(v),276(g),270(g)
                                                    124(v),97(v),278(g),277(g)
                                                    275(g),274(g),96(v)
    21. BD (   1) C   7 - H  26          0.98880    -0.60391  278(v),271(v),96(v)
    22. BD (   1) C   7 - H  27          0.98872    -0.60338  277(v),272(v),95(v),113(v)
    23. BD (   1) C   8 - C   9          0.98990    -0.73957  282(v),270(v),279(g),273(g)
                                                    131(v),106(v),281(g),280(g)
                                                    104(v),277(g),278(g)
    24. BD (   1) C   8 - H  28          0.98880    -0.60881  281(v),275(v),122(v),105(v)
    25. BD (   1) C   8 - H  29          0.98872    -0.60843  280(v),274(v),105(v)
    26. BD (   1) C   9 - C  10          0.98875    -0.75183  285(v),273(v),276(g),282(g)
                                                    283(g),114(v),284(g),115(v)
                                                    140(v)
    27. BD (   1) C   9 - H  30          0.98884    -0.61773  284(v),278(v),113(v)
    28. BD (   1) C   9 - H  31          0.98863    -0.61662  283(v),277(v),132(v)
    29. BD (   1) C  10 - C  11          0.99415    -0.78505  276(v),279(g),123(v),149(v)
                                                    124(v),286(g)
    30. BD (   1) C  10 - H  32          0.98814    -0.63407  281(v),286(v),122(v)
    31. BD (   1) C  10 - H  33          0.98817    -0.63158  287(v),280(v),122(v),285(v)
                                                    140(v)
    32. BD (   1) C  11 - O  12          0.99796    -1.03041  279(v),133(v)
    33. BD (   1) C  11 - H  34          0.98988    -0.65341  283(v),288(v),150(v)
    34. BD (   1) C  11 - H  35          0.99415    -0.66806  284(v),132(v),149(v)
    35. BD (   1) O  12 - H  36          0.99529    -0.90173  286(v),140(v),143(v)
    36. CR (   1) C   1                  0.99962   -10.15595  158(v),166(v),162(v)
    37. CR (   1) C   2                  0.99956   -10.16941  52(v),170(v),70(v),174(v)
    38. CR (   1) C   3                  0.99954   -10.18032  178(v),63(v),182(v)
    39. CR (   1) C   4                  0.99955   -10.18635  86(v),186(v),190(v),89(v)
                                                    71(v)
    40. CR (   1) C   5                  0.99955   -10.19204  198(v),96(v),79(v),194(v)
                                                    98(v)
    41. CR (   1) C   6                  0.99955   -10.19418  104(v),89(v),202(v),206(v)
                                                    86(v),107(v)
    42. CR (   1) C   7                  0.99955   -10.20009  114(v),214(v),210(v),96(v)
                                                    98(v),116(v)
    43. CR (   1) C   8                  0.99955   -10.20525  123(v),104(v),222(v),218(v)
                                                    107(v),125(v)
    44. CR (   1) C   9                  0.99955   -10.21437  114(v),230(v),226(v),116(v)
                                                    131(v)
    45. CR (   1) C  10                  0.99955   -10.23089  238(v),123(v),145(v),234(v)
                                                    125(v)
    46. CR (   1) C  11                  0.99953   -10.30351  285(g),246(v),242(v),134(v)
                                                    131(v)
    47. CR (   1) O  12                  0.99988   -19.17907  140(v),145(v)
    48. LP (   1) O  12                  0.99193    -0.78168  286(v),140(v),287(v),282(v)
                                                    252(v)
    49. LP (   2) O  12                  0.98440    -0.52833  287(v),282(v),250(v),251(v)
                                                    279(r)
    50. RY*(   1) C   1                  0.00162     0.70973   
    51. RY*(   2) C   1                  0.00087     0.82803   
    52. RY*(   3) C   1                  0.00021     0.45587   
    53. RY*(   4) C   1                  0.00007     1.01049   
    54. RY*(   5) C   1                  0.00000     1.94920   
    55. RY*(   6) C   1                  0.00000     1.82084   
    56. RY*(   7) C   1                  0.00000     2.14465   
    57. RY*(   8) C   1                  0.00001     2.05380   
    58. RY*(   9) C   1                  0.00000     2.16807   
    59. RY*(   1) C   2                  0.00176     0.73842   
    60. RY*(   2) C   2                  0.00133     0.91176   
    61. RY*(   3) C   2                  0.00051     0.97682   
    62. RY*(   4) C   2                  0.00019     1.73747   
    63. RY*(   5) C   2                  0.00016     0.93631   
    64. RY*(   6) C   2                  0.00008     1.57991   
    65. RY*(   7) C   2                  0.00005     2.07452   
    66. RY*(   8) C   2                  0.00000     2.07850   
    67. RY*(   9) C   2                  0.00000     2.08529   
    68. RY*(   1) C   3                  0.00233     0.85098   
    69. RY*(   2) C   3                  0.00165     0.78815   
    70. RY*(   3) C   3                  0.00068     0.81136   
    71. RY*(   4) C   3                  0.00031     1.07816   
    72. RY*(   5) C   3                  0.00012     1.60203   
    73. RY*(   6) C   3                  0.00005     1.98325   
    74. RY*(   7) C   3                  0.00006     1.84462   
    75. RY*(   8) C   3                  0.00001     2.16431   
    76. RY*(   9) C   3                  0.00001     2.05443   
    77. RY*(   1) C   4                  0.00248     0.85110   
    78. RY*(   2) C   4                  0.00173     0.76725   
    79. RY*(   3) C   4                  0.00063     0.81425   
    80. RY*(   4) C   4                  0.00030     1.12410   
    81. RY*(   5) C   4                  0.00012     1.57856   
    82. RY*(   6) C   4                  0.00008     1.77580   
    83. RY*(   7) C   4                  0.00004     2.05243   
    84. RY*(   8) C   4                  0.00001     2.14491   
    85. RY*(   9) C   4                  0.00001     2.08291   
    86. RY*(   1) C   5                  0.00184     0.72193   
    87. RY*(   2) C   5                  0.00168     0.85583   
    88. RY*(   3) C   5                  0.00153     0.83068   
    89. RY*(   4) C   5                  0.00019     0.68917   
    90. RY*(   5) C   5                  0.00020     1.91985   
    91. RY*(   6) C   5                  0.00009     1.93682   
    92. RY*(   7) C   5                  0.00004     2.05773   
    93. RY*(   8) C   5                  0.00000     2.07686   
    94. RY*(   9) C   5                  0.00000     2.08725   
    95. RY*(   1) C   6                  0.00183     0.87978   
    96. RY*(   2) C   6                  0.00177     0.71128   
    97. RY*(   3) C   6                  0.00160     0.79663   
    98. RY*(   4) C   6                  0.00019     0.66368   
    99. RY*(   5) C   6                  0.00019     1.91350   
   100. RY*(   6) C   6                  0.00007     1.94944   
   101. RY*(   7) C   6                  0.00004     2.07264   
   102. RY*(   8) C   6                  0.00000     2.09389   
   103. RY*(   9) C   6                  0.00000     2.08390   
   104. RY*(   1) C   7                  0.00180     0.67574   
   105. RY*(   2) C   7                  0.00179     0.90640   
   106. RY*(   3) C   7                  0.00159     0.79253   
   107. RY*(   4) C   7                  0.00019     0.68025   
   108. RY*(   5) C   7                  0.00019     1.90740   
   109. RY*(   6) C   7                  0.00007     1.92074   
   110. RY*(   7) C   7                  0.00004     2.06676   
   111. RY*(   8) C   7                  0.00000     2.08533   
   112. RY*(   9) C   7                  0.00000     2.07623   
   113. RY*(   1) C   8                  0.00182     0.89190   
   114. RY*(   2) C   8                  0.00181     0.67162   
   115. RY*(   3) C   8                  0.00159     0.78339   
   116. RY*(   4) C   8                  0.00020     0.66021   
   117. RY*(   5) C   8                  0.00019     1.90293   
   118. RY*(   6) C   8                  0.00007     1.93075   
   119. RY*(   7) C   8                  0.00004     2.06063   
   120. RY*(   8) C   8                  0.00000     2.08170   
   121. RY*(   9) C   8                  0.00000     2.07336   
   122. RY*(   1) C   9                  0.00187     0.87084   
   123. RY*(   2) C   9                  0.00174     0.64137   
   124. RY*(   3) C   9                  0.00158     0.77474   
   125. RY*(   4) C   9                  0.00020     0.67571   
   126. RY*(   5) C   9                  0.00018     1.89440   
   127. RY*(   6) C   9                  0.00006     1.87997   
   128. RY*(   7) C   9                  0.00004     2.04497   
   129. RY*(   8) C   9                  0.00000     2.07738   
   130. RY*(   9) C   9                  0.00000     2.07412   
   131. RY*(   1) C  10                  0.00169     0.66468   
   132. RY*(   2) C  10                  0.00155     0.88156   
   133. RY*(   3) C  10                  0.00101     0.60489   
   134. RY*(   4) C  10                  0.00028     0.73386   
   135. RY*(   5) C  10                  0.00020     1.87036   
   136. RY*(   6) C  10                  0.00006     2.00954   
   137. RY*(   7) C  10                  0.00005     1.82594   
   138. RY*(   8) C  10                  0.00000     2.04035   
   139. RY*(   9) C  10                  0.00000     2.01992   
   140. RY*(   1) C  11                  0.00205     0.61134   
   141. RY*(   2) C  11                  0.00104     1.21724   
   142. RY*(   3) C  11                  0.00070     1.75243   
   143. RY*(   4) C  11                  0.00054     1.36984   
   144. RY*(   5) C  11                  0.00048     1.54605   
   145. RY*(   6) C  11                  0.00017     0.69568   
   146. RY*(   7) C  11                  0.00008     1.46420   
   147. RY*(   8) C  11                  0.00001     1.61714   
   148. RY*(   9) C  11                  0.00000     1.90695   
   149. RY*(   1) O  12                  0.00089     0.94072   
   150. RY*(   2) O  12                  0.00044     1.42922   
   151. RY*(   3) O  12                  0.00005     1.44112   
   152. RY*(   4) O  12                  0.00002     1.00853   
   153. RY*(   5) O  12                  0.00001     2.55247   
   154. RY*(   6) O  12                  0.00000     2.41820   
   155. RY*(   7) O  12                  0.00000     2.56151   
   156. RY*(   8) O  12                  0.00000     2.51317   
   157. RY*(   9) O  12                  0.00000     2.92795   
   158. RY*(   1) H  13                  0.00061     0.34176   
   159. RY*(   2) H  13                  0.00009     1.69991   
   160. RY*(   3) H  13                  0.00006     1.70715   
   161. RY*(   4) H  13                  0.00002     2.16526   
   162. RY*(   1) H  14                  0.00080     0.33692   
   163. RY*(   2) H  14                  0.00010     1.70239   
   164. RY*(   3) H  14                  0.00007     1.69361   
   165. RY*(   4) H  14                  0.00002     2.18119   
   166. RY*(   1) H  15                  0.00077     0.34071   
   167. RY*(   2) H  15                  0.00010     1.69974   
   168. RY*(   3) H  15                  0.00007     1.69322   
   169. RY*(   4) H  15                  0.00002     2.17649   
   170. RY*(   1) H  16                  0.00127     0.33147   
   171. RY*(   2) H  16                  0.00010     1.69922   
   172. RY*(   3) H  16                  0.00008     1.71805   
   173. RY*(   4) H  16                  0.00002     2.23122   
   174. RY*(   1) H  17                  0.00138     0.29918   
   175. RY*(   2) H  17                  0.00009     1.69991   
   176. RY*(   3) H  17                  0.00006     1.72095   
   177. RY*(   4) H  17                  0.00002     2.23122   
   178. RY*(   1) H  18                  0.00125     0.29248   
   179. RY*(   2) H  18                  0.00011     1.71333   
   180. RY*(   3) H  18                  0.00007     1.71594   
   181. RY*(   4) H  18                  0.00002     2.21210   
   182. RY*(   1) H  19                  0.00140     0.30117   
   183. RY*(   2) H  19                  0.00009     1.75385   
   184. RY*(   3) H  19                  0.00006     1.71606   
   185. RY*(   4) H  19                  0.00002     2.22396   
   186. RY*(   1) H  20                  0.00136     0.29814   
   187. RY*(   2) H  20                  0.00009     1.75538   
   188. RY*(   3) H  20                  0.00006     1.72668   
   189. RY*(   4) H  20                  0.00002     2.21696   
   190. RY*(   1) H  21                  0.00120     0.29210   
   191. RY*(   2) H  21                  0.00009     1.73062   
   192. RY*(   3) H  21                  0.00006     1.73486   
   193. RY*(   4) H  21                  0.00002     2.22304   
   194. RY*(   1) H  22                  0.00139     0.29336   
   195. RY*(   2) H  22                  0.00009     1.71781   
   196. RY*(   3) H  22                  0.00006     1.74529   
   197. RY*(   4) H  22                  0.00002     2.21976   
   198. RY*(   1) H  23                  0.00124     0.33414   
   199. RY*(   2) H  23                  0.00009     1.71708   
   200. RY*(   3) H  23                  0.00007     1.76209   
   201. RY*(   4) H  23                  0.00002     2.22746   
   202. RY*(   1) H  24                  0.00135     0.29124   
   203. RY*(   2) H  24                  0.00009     1.72124   
   204. RY*(   3) H  24                  0.00006     1.75391   
   205. RY*(   4) H  24                  0.00002     2.21546   
   206. RY*(   1) H  25                  0.00135     0.28987   
   207. RY*(   2) H  25                  0.00009     1.72103   
   208. RY*(   3) H  25                  0.00006     1.75216   
   209. RY*(   4) H  25                  0.00002     2.21462   
   210. RY*(   1) H  26                  0.00134     0.28930   
   211. RY*(   2) H  26                  0.00009     1.71549   
   212. RY*(   3) H  26                  0.00006     1.74409   
   213. RY*(   4) H  26                  0.00002     2.21080   
   214. RY*(   1) H  27                  0.00135     0.28616   
   215. RY*(   2) H  27                  0.00009     1.71472   
   216. RY*(   3) H  27                  0.00006     1.74365   
   217. RY*(   4) H  27                  0.00002     2.21158   
   218. RY*(   1) H  28                  0.00134     0.28060   
   219. RY*(   2) H  28                  0.00009     1.71103   
   220. RY*(   3) H  28                  0.00006     1.73852   
   221. RY*(   4) H  28                  0.00002     2.20423   
   222. RY*(   1) H  29                  0.00133     0.28059   
   223. RY*(   2) H  29                  0.00009     1.71065   
   224. RY*(   3) H  29                  0.00006     1.73788   
   225. RY*(   4) H  29                  0.00002     2.20651   
   226. RY*(   1) H  30                  0.00136     0.27237   
   227. RY*(   2) H  30                  0.00009     1.69990   
   228. RY*(   3) H  30                  0.00006     1.71601   
   229. RY*(   4) H  30                  0.00002     2.19715   
   230. RY*(   1) H  31                  0.00135     0.27351   
   231. RY*(   2) H  31                  0.00009     1.70032   
   232. RY*(   3) H  31                  0.00005     1.71688   
   233. RY*(   4) H  31                  0.00002     2.19921   
   234. RY*(   1) H  32                  0.00165     0.24729   
   235. RY*(   2) H  32                  0.00009     1.67330   
   236. RY*(   3) H  32                  0.00007     1.68412   
   237. RY*(   4) H  32                  0.00002     2.18523   
   238. RY*(   1) H  33                  0.00170     0.24080   
   239. RY*(   2) H  33                  0.00008     1.69023   
   240. RY*(   3) H  33                  0.00005     1.68566   
   241. RY*(   4) H  33                  0.00002     2.18713   
   242. RY*(   1) H  34                  0.00110     0.22457   
   243. RY*(   2) H  34                  0.00009     1.65047   
   244. RY*(   3) H  34                  0.00004     1.94848   
   245. RY*(   4) H  34                  0.00002     1.86026   
   246. RY*(   1) H  35                  0.00112     0.22318   
   247. RY*(   2) H  35                  0.00012     1.59742   
   248. RY*(   3) H  35                  0.00007     1.71911   
   249. RY*(   4) H  35                  0.00002     2.07251   
   250. RY*(   1) H  36                  0.00076     1.17279   
   251. RY*(   2) H  36                  0.00072     0.92441   
   252. RY*(   3) H  36                  0.00051     1.29054   
   253. RY*(   4) H  36                  0.00001     2.17207   
   254. BD*(   1) C   1 - C   2          0.00331     0.30914   
   255. BD*(   1) C   1 - H  13          0.00246     0.37123   
   256. BD*(   1) C   1 - H  14          0.00411     0.36126   
   257. BD*(   1) C   1 - H  15          0.00403     0.36063   
   258. BD*(   1) C   2 - C   3          0.00917     0.29248   
   259. BD*(   1) C   2 - H  16          0.00847     0.34440   
   260. BD*(   1) C   2 - H  17          0.00867     0.34970   
   261. BD*(   1) C   3 - C   4          0.00670     0.28955   
   262. BD*(   1) C   3 - H  18          0.00725     0.33279   
   263. BD*(   1) C   3 - H  19          0.00891     0.33640   
   264. BD*(   1) C   4 - C   5          0.00770     0.27906   
   265. BD*(   1) C   4 - H  20          0.00888     0.33239   
   266. BD*(   1) C   4 - H  21          0.00714     0.33833   
   267. BD*(   1) C   5 - C   6          0.00627     0.28046   
   268. BD*(   1) C   5 - H  22          0.00902     0.32478   
   269. BD*(   1) C   5 - H  23          0.00891     0.32652   
   270. BD*(   1) C   6 - C   7          0.00611     0.27653   
   271. BD*(   1) C   6 - H  24          0.00889     0.32307   
   272. BD*(   1) C   6 - H  25          0.00886     0.32274   
   273. BD*(   1) C   7 - C   8          0.00613     0.27143   
   274. BD*(   1) C   7 - H  26          0.00889     0.31737   
   275. BD*(   1) C   7 - H  27          0.00888     0.31838   
   276. BD*(   1) C   8 - C   9          0.00604     0.26437   
   277. BD*(   1) C   8 - H  28          0.00882     0.31303   
   278. BD*(   1) C   8 - H  29          0.00876     0.31459   
   279. BD*(   1) C   9 - C  10          0.00643     0.25093   
   280. BD*(   1) C   9 - H  30          0.00877     0.30556   
   281. BD*(   1) C   9 - H  31          0.00867     0.30771   
   282. BD*(   1) C  10 - C  11          0.01072     0.23166   
   283. BD*(   1) C  10 - H  32          0.00923     0.28743   
   284. BD*(   1) C  10 - H  33          0.00859     0.30330   
   285. BD*(   1) C  11 - O  12          0.00729     0.11534   
   286. BD*(   1) C  11 - H  34          0.00994     0.30124   
   287. BD*(   1) C  11 - H  35          0.01303     0.27304   
   288. BD*(   1) O  12 - H  36          0.00414     0.25556   
       -------------------------------
              Total Lewis   48.63864  ( 99.2625%)
        Valence non-Lewis    0.26917  (  0.5493%)
        Rydberg non-Lewis    0.09219  (  0.1881%)
       -------------------------------
            Total unit  1   49.00000  (100.0000%)
           Charge unit  1    0.00000


 ***************************************************
 *******         Beta  spin orbitals         *******
 ***************************************************


 NATURAL POPULATIONS:  Natural atomic orbital occupancies 
                                                          
   NAO  Atom  No  lang   Type(AO)    Occupancy      Energy
 ----------------------------------------------------------
     1    C    1  S      Cor( 1S)     0.99962     -10.15603
     2    C    1  S      Val( 2S)     0.54636      -0.32158
     3    C    1  S      Ryd( 3S)     0.00020       0.78097
     4    C    1  px     Val( 2p)     0.53190      -0.15169
     5    C    1  px     Ryd( 3p)     0.00062       0.43061
     6    C    1  py     Val( 2p)     0.61065      -0.16314
     7    C    1  py     Ryd( 3p)     0.00134       0.54032
     8    C    1  pz     Val( 2p)     0.60957      -0.16201
     9    C    1  pz     Ryd( 3p)     0.00093       0.51161
    10    C    1  dxy    Ryd( 3d)     0.00033       2.25182
    11    C    1  dxz    Ryd( 3d)     0.00013       2.02237
    12    C    1  dyz    Ryd( 3d)     0.00020       2.18739
    13    C    1  dx2y2  Ryd( 3d)     0.00022       2.12348
    14    C    1  dz2    Ryd( 3d)     0.00036       2.31451

    15    C    2  S      Cor( 1S)     0.99956     -10.16927
    16    C    2  S      Val( 2S)     0.51138      -0.31452
    17    C    2  S      Ryd( 3S)     0.00065       0.79755
    18    C    2  px     Val( 2p)     0.53903      -0.17510
    19    C    2  px     Ryd( 3p)     0.00125       0.57232
    20    C    2  py     Val( 2p)     0.55101      -0.17134
    21    C    2  py     Ryd( 3p)     0.00092       0.52478
    22    C    2  pz     Val( 2p)     0.59142      -0.17412
    23    C    2  pz     Ryd( 3p)     0.00096       0.54467
    24    C    2  dxy    Ryd( 3d)     0.00041       2.23755
    25    C    2  dxz    Ryd( 3d)     0.00020       1.98504
    26    C    2  dyz    Ryd( 3d)     0.00023       2.07109
    27    C    2  dx2y2  Ryd( 3d)     0.00027       2.07924
    28    C    2  dz2    Ryd( 3d)     0.00047       2.33418

    29    C    3  S      Cor( 1S)     0.99954     -10.17972
    30    C    3  S      Val( 2S)     0.51139      -0.32257
    31    C    3  S      Ryd( 3S)     0.00069       0.82702
    32    C    3  px     Val( 2p)     0.50070      -0.17724
    33    C    3  px     Ryd( 3p)     0.00141       0.59700
    34    C    3  py     Val( 2p)     0.55923      -0.18626
    35    C    3  py     Ryd( 3p)     0.00128       0.56417
    36    C    3  pz     Val( 2p)     0.59518      -0.18670
    37    C    3  pz     Ryd( 3p)     0.00111       0.56494
    38    C    3  dxy    Ryd( 3d)     0.00036       2.25710
    39    C    3  dxz    Ryd( 3d)     0.00018       1.97680
    40    C    3  dyz    Ryd( 3d)     0.00023       2.05994
    41    C    3  dx2y2  Ryd( 3d)     0.00026       2.04215
    42    C    3  dz2    Ryd( 3d)     0.00050       2.32817

    43    C    4  S      Cor( 1S)     0.99955     -10.18555
    44    C    4  S      Val( 2S)     0.50862      -0.32389
    45    C    4  S      Ryd( 3S)     0.00063       0.84320
    46    C    4  px     Val( 2p)     0.46973      -0.17646
    47    C    4  px     Ryd( 3p)     0.00118       0.55277
    48    C    4  py     Val( 2p)     0.57644      -0.19064
    49    C    4  py     Ryd( 3p)     0.00153       0.54795
    50    C    4  pz     Val( 2p)     0.61035      -0.19458
    51    C    4  pz     Ryd( 3p)     0.00178       0.63670
    52    C    4  dxy    Ryd( 3d)     0.00030       2.12235
    53    C    4  dxz    Ryd( 3d)     0.00020       1.97334
    54    C    4  dyz    Ryd( 3d)     0.00027       2.13224
    55    C    4  dx2y2  Ryd( 3d)     0.00036       2.14067
    56    C    4  dz2    Ryd( 3d)     0.00042       2.28405

    57    C    5  S      Cor( 1S)     0.99956     -10.19109
    58    C    5  S      Val( 2S)     0.50888      -0.33070
    59    C    5  S      Ryd( 3S)     0.00090       0.80764
    60    C    5  px     Val( 2p)     0.46296      -0.18318
    61    C    5  px     Ryd( 3p)     0.00143       0.59990
    62    C    5  py     Val( 2p)     0.57527      -0.19774
    63    C    5  py     Ryd( 3p)     0.00094       0.53034
    64    C    5  pz     Val( 2p)     0.60892      -0.20078
    65    C    5  pz     Ryd( 3p)     0.00140       0.63592
    66    C    5  dxy    Ryd( 3d)     0.00029       2.13239
    67    C    5  dxz    Ryd( 3d)     0.00021       1.96315
    68    C    5  dyz    Ryd( 3d)     0.00030       2.14755
    69    C    5  dx2y2  Ryd( 3d)     0.00037       2.13234
    70    C    5  dz2    Ryd( 3d)     0.00040       2.27143

    71    C    6  S      Cor( 1S)     0.99956     -10.19351
    72    C    6  S      Val( 2S)     0.50808      -0.33324
    73    C    6  S      Ryd( 3S)     0.00086       0.81386
    74    C    6  px     Val( 2p)     0.46904      -0.18566
    75    C    6  px     Ryd( 3p)     0.00140       0.59555
    76    C    6  py     Val( 2p)     0.57843      -0.20077
    77    C    6  py     Ryd( 3p)     0.00103       0.52752
    78    C    6  pz     Val( 2p)     0.61033      -0.20381
    79    C    6  pz     Ryd( 3p)     0.00153       0.63707
    80    C    6  dxy    Ryd( 3d)     0.00029       2.13300
    81    C    6  dxz    Ryd( 3d)     0.00021       1.96201
    82    C    6  dyz    Ryd( 3d)     0.00029       2.14657
    83    C    6  dx2y2  Ryd( 3d)     0.00035       2.12277
    84    C    6  dz2    Ryd( 3d)     0.00041       2.26543

    85    C    7  S      Cor( 1S)     0.99956     -10.19926
    86    C    7  S      Val( 2S)     0.50818      -0.33830
    87    C    7  S      Ryd( 3S)     0.00086       0.80946
    88    C    7  px     Val( 2p)     0.46112      -0.18951
    89    C    7  px     Ryd( 3p)     0.00139       0.58850
    90    C    7  py     Val( 2p)     0.58134      -0.20600
    91    C    7  py     Ryd( 3p)     0.00105       0.52034
    92    C    7  pz     Val( 2p)     0.61112      -0.20902
    93    C    7  pz     Ryd( 3p)     0.00149       0.63223
    94    C    7  dxy    Ryd( 3d)     0.00029       2.12703
    95    C    7  dxz    Ryd( 3d)     0.00020       1.95681
    96    C    7  dyz    Ryd( 3d)     0.00030       2.14200
    97    C    7  dx2y2  Ryd( 3d)     0.00036       2.11780
    98    C    7  dz2    Ryd( 3d)     0.00040       2.25924

    99    C    8  S      Cor( 1S)     0.99956     -10.20455
   100    C    8  S      Val( 2S)     0.50807      -0.34370
   101    C    8  S      Ryd( 3S)     0.00088       0.80182
   102    C    8  px     Val( 2p)     0.46684      -0.19613
   103    C    8  px     Ryd( 3p)     0.00138       0.58009
   104    C    8  py     Val( 2p)     0.58113      -0.21136
   105    C    8  py     Ryd( 3p)     0.00103       0.51508
   106    C    8  pz     Val( 2p)     0.61099      -0.21421
   107    C    8  pz     Ryd( 3p)     0.00154       0.62568
   108    C    8  dxy    Ryd( 3d)     0.00030       2.12028
   109    C    8  dxz    Ryd( 3d)     0.00021       1.95105
   110    C    8  dyz    Ryd( 3d)     0.00030       2.13666
   111    C    8  dx2y2  Ryd( 3d)     0.00034       2.11121
   112    C    8  dz2    Ryd( 3d)     0.00040       2.25373

   113    C    9  S      Cor( 1S)     0.99956     -10.21389
   114    C    9  S      Val( 2S)     0.50818      -0.35348
   115    C    9  S      Ryd( 3S)     0.00095       0.77922
   116    C    9  px     Val( 2p)     0.47342      -0.20852
   117    C    9  px     Ryd( 3p)     0.00132       0.55922
   118    C    9  py     Val( 2p)     0.58258      -0.22042
   119    C    9  py     Ryd( 3p)     0.00105       0.49893
   120    C    9  pz     Val( 2p)     0.61215      -0.22316
   121    C    9  pz     Ryd( 3p)     0.00156       0.61649
   122    C    9  dxy    Ryd( 3d)     0.00028       2.10884
   123    C    9  dxz    Ryd( 3d)     0.00020       1.93872
   124    C    9  dyz    Ryd( 3d)     0.00031       2.12816
   125    C    9  dx2y2  Ryd( 3d)     0.00036       2.09506
   126    C    9  dz2    Ryd( 3d)     0.00040       2.24333

   127    C   10  S      Cor( 1S)     0.99955     -10.22966
   128    C   10  S      Val( 2S)     0.51956      -0.37764
   129    C   10  S      Ryd( 3S)     0.00071       0.75022
   130    C   10  px     Val( 2p)     0.46826      -0.22633
   131    C   10  px     Ryd( 3p)     0.00165       0.48129
   132    C   10  py     Val( 2p)     0.57414      -0.23612
   133    C   10  py     Ryd( 3p)     0.00083       0.47698
   134    C   10  pz     Val( 2p)     0.61330      -0.23850
   135    C   10  pz     Ryd( 3p)     0.00139       0.57850
   136    C   10  dxy    Ryd( 3d)     0.00033       2.08845
   137    C   10  dxz    Ryd( 3d)     0.00021       1.92141
   138    C   10  dyz    Ryd( 3d)     0.00030       2.11583
   139    C   10  dx2y2  Ryd( 3d)     0.00027       2.06645
   140    C   10  dz2    Ryd( 3d)     0.00041       2.22349

   141    C   11  S      Cor( 1S)     0.99952     -10.30289
   142    C   11  S      Val( 2S)     0.50864      -0.39348
   143    C   11  S      Ryd( 3S)     0.00100       0.66323
   144    C   11  px     Val( 2p)     0.37543      -0.22586
   145    C   11  px     Ryd( 3p)     0.00292       0.42865
   146    C   11  py     Val( 2p)     0.50524      -0.24142
   147    C   11  py     Ryd( 3p)     0.00051       0.43529
   148    C   11  pz     Val( 2p)     0.60719      -0.25766
   149    C   11  pz     Ryd( 3p)     0.00092       0.49370
   150    C   11  dxy    Ryd( 3d)     0.00069       2.04578
   151    C   11  dxz    Ryd( 3d)     0.00058       1.88405
   152    C   11  dyz    Ryd( 3d)     0.00042       2.07176
   153    C   11  dx2y2  Ryd( 3d)     0.00081       2.01997
   154    C   11  dz2    Ryd( 3d)     0.00063       2.18941

   155    O   12  S      Cor( 1S)     0.99988     -19.17033
   156    O   12  S      Val( 2S)     0.83963      -1.05235
   157    O   12  S      Ryd( 3S)     0.00043       1.37238
   158    O   12  px     Val( 2p)     0.74324      -0.48132
   159    O   12  px     Ryd( 3p)     0.00084       0.86762
   160    O   12  py     Val( 2p)     0.68878      -0.45139
   161    O   12  py     Ryd( 3p)     0.00098       0.88298
   162    O   12  pz     Val( 2p)     0.78772      -0.47141
   163    O   12  pz     Ryd( 3p)     0.00088       1.02399
   164    O   12  dxy    Ryd( 3d)     0.00047       2.67996
   165    O   12  dxz    Ryd( 3d)     0.00045       2.66872
   166    O   12  dyz    Ryd( 3d)     0.00025       2.69404
   167    O   12  dx2y2  Ryd( 3d)     0.00043       2.64934
   168    O   12  dz2    Ryd( 3d)     0.00072       3.10896

   169    H   13  S      Val( 1S)     0.38285      -0.00279
   170    H   13  S      Ryd( 2S)     0.00060       0.27284
   171    H   13  px     Ryd( 2p)     0.00009       1.70620
   172    H   13  py     Ryd( 2p)     0.00027       2.10358
   173    H   13  pz     Ryd( 2p)     0.00015       1.83921

   174    H   14  S      Val( 1S)     0.38942      -0.01288
   175    H   14  S      Ryd( 2S)     0.00078       0.28328
   176    H   14  px     Ryd( 2p)     0.00007       1.64473
   177    H   14  py     Ryd( 2p)     0.00011       1.73448
   178    H   14  pz     Ryd( 2p)     0.00033       2.25981

   179    H   15  S      Val( 1S)     0.38326      -0.01119
   180    H   15  S      Ryd( 2S)     0.00076       0.28379
   181    H   15  px     Ryd( 2p)     0.00022       1.95408
   182    H   15  py     Ryd( 2p)     0.00019       1.97714
   183    H   15  pz     Ryd( 2p)     0.00011       1.70708

   184    H   16  S      Val( 1S)     0.36647      -0.02098
   185    H   16  S      Ryd( 2S)     0.00122       0.31196
   186    H   16  px     Ryd( 2p)     0.00018       1.95863
   187    H   16  py     Ryd( 2p)     0.00023       2.03387
   188    H   16  pz     Ryd( 2p)     0.00010       1.70249

   189    H   17  S      Val( 1S)     0.38620      -0.02005
   190    H   17  S      Ryd( 2S)     0.00136       0.28059
   191    H   17  px     Ryd( 2p)     0.00006       1.72864
   192    H   17  py     Ryd( 2p)     0.00008       1.69727
   193    H   17  pz     Ryd( 2p)     0.00035       2.25522

   194    H   18  S      Val( 1S)     0.33772      -0.01662
   195    H   18  S      Ryd( 2S)     0.00108       0.27119
   196    H   18  px     Ryd( 2p)     0.00021       1.98875
   197    H   18  py     Ryd( 2p)     0.00020       1.99462
   198    H   18  pz     Ryd( 2p)     0.00010       1.72092

   199    H   19  S      Val( 1S)     0.38399      -0.02948
   200    H   19  S      Ryd( 2S)     0.00137       0.28545
   201    H   19  px     Ryd( 2p)     0.00007       1.74611
   202    H   19  py     Ryd( 2p)     0.00008       1.72613
   203    H   19  pz     Ryd( 2p)     0.00035       2.24845

   204    H   20  S      Val( 1S)     0.38555      -0.03370
   205    H   20  S      Ryd( 2S)     0.00135       0.28239
   206    H   20  px     Ryd( 2p)     0.00006       1.72963
   207    H   20  py     Ryd( 2p)     0.00010       1.74723
   208    H   20  pz     Ryd( 2p)     0.00035       2.24662

   209    H   21  S      Val( 1S)     0.38097      -0.02863
   210    H   21  S      Ryd( 2S)     0.00119       0.27214
   211    H   21  px     Ryd( 2p)     0.00006       1.74614
   212    H   21  py     Ryd( 2p)     0.00031       2.13530
   213    H   21  pz     Ryd( 2p)     0.00014       1.83625

   214    H   22  S      Val( 1S)     0.38541      -0.04058
   215    H   22  S      Ryd( 2S)     0.00138       0.27835
   216    H   22  px     Ryd( 2p)     0.00006       1.74202
   217    H   22  py     Ryd( 2p)     0.00010       1.73209
   218    H   22  pz     Ryd( 2p)     0.00035       2.23278

   219    H   23  S      Val( 1S)     0.38376      -0.04086
   220    H   23  S      Ryd( 2S)     0.00122       0.31936
   221    H   23  px     Ryd( 2p)     0.00007       1.75997
   222    H   23  py     Ryd( 2p)     0.00029       2.12938
   223    H   23  pz     Ryd( 2p)     0.00016       1.84341

   224    H   24  S      Val( 1S)     0.38355      -0.04191
   225    H   24  S      Ryd( 2S)     0.00133       0.27558
   226    H   24  px     Ryd( 2p)     0.00006       1.76055
   227    H   24  py     Ryd( 2p)     0.00030       2.11530
   228    H   24  pz     Ryd( 2p)     0.00015       1.84017

   229    H   25  S      Val( 1S)     0.38527      -0.04310
   230    H   25  S      Ryd( 2S)     0.00134       0.27421
   231    H   25  px     Ryd( 2p)     0.00006       1.75189
   232    H   25  py     Ryd( 2p)     0.00011       1.73113
   233    H   25  pz     Ryd( 2p)     0.00035       2.22934

   234    H   26  S      Val( 1S)     0.38574      -0.04859
   235    H   26  S      Ryd( 2S)     0.00132       0.27296
   236    H   26  px     Ryd( 2p)     0.00006       1.75009
   237    H   26  py     Ryd( 2p)     0.00030       2.10994
   238    H   26  pz     Ryd( 2p)     0.00016       1.83535

   239    H   27  S      Val( 1S)     0.38494      -0.04714
   240    H   27  S      Ryd( 2S)     0.00133       0.27040
   241    H   27  px     Ryd( 2p)     0.00006       1.74303
   242    H   27  py     Ryd( 2p)     0.00011       1.72606
   243    H   27  pz     Ryd( 2p)     0.00035       2.22534

   244    H   28  S      Val( 1S)     0.38505      -0.05279
   245    H   28  S      Ryd( 2S)     0.00132       0.26429
   246    H   28  px     Ryd( 2p)     0.00006       1.73861
   247    H   28  py     Ryd( 2p)     0.00011       1.72073
   248    H   28  pz     Ryd( 2p)     0.00035       2.21950

   249    H   29  S      Val( 1S)     0.38407      -0.05093
   250    H   29  S      Ryd( 2S)     0.00132       0.26495
   251    H   29  px     Ryd( 2p)     0.00006       1.74517
   252    H   29  py     Ryd( 2p)     0.00030       2.10461
   253    H   29  pz     Ryd( 2p)     0.00016       1.82970

   254    H   30  S      Val( 1S)     0.38467      -0.06081
   255    H   30  S      Ryd( 2S)     0.00136       0.25584
   256    H   30  px     Ryd( 2p)     0.00006       1.72556
   257    H   30  py     Ryd( 2p)     0.00030       2.09302
   258    H   30  pz     Ryd( 2p)     0.00016       1.81979

   259    H   31  S      Val( 1S)     0.38277      -0.05760
   260    H   31  S      Ryd( 2S)     0.00134       0.25692
   261    H   31  px     Ryd( 2p)     0.00006       1.72223
   262    H   31  py     Ryd( 2p)     0.00010       1.70796
   263    H   31  pz     Ryd( 2p)     0.00035       2.21170

   264    H   32  S      Val( 1S)     0.38531      -0.07881
   265    H   32  S      Ryd( 2S)     0.00163       0.23753
   266    H   32  px     Ryd( 2p)     0.00006       1.68255
   267    H   32  py     Ryd( 2p)     0.00011       1.68864
   268    H   32  pz     Ryd( 2p)     0.00036       2.19007

   269    H   33  S      Val( 1S)     0.37298      -0.05944
   270    H   33  S      Ryd( 2S)     0.00157       0.23469
   271    H   33  px     Ryd( 2p)     0.00005       1.69924
   272    H   33  py     Ryd( 2p)     0.00031       2.07637
   273    H   33  pz     Ryd( 2p)     0.00015       1.80467

   274    H   34  S      Val( 1S)     0.38487      -0.07325
   275    H   34  S      Ryd( 2S)     0.00107       0.21661
   276    H   34  px     Ryd( 2p)     0.00004       1.61643
   277    H   34  py     Ryd( 2p)     0.00009       1.67519
   278    H   34  pz     Ryd( 2p)     0.00041       2.18508

   279    H   35  S      Val( 1S)     0.36183      -0.08705
   280    H   35  S      Ryd( 2S)     0.00115       0.21626
   281    H   35  px     Ryd( 2p)     0.00009       1.62149
   282    H   35  py     Ryd( 2p)     0.00034       2.04097
   283    H   35  pz     Ryd( 2p)     0.00014       1.76854

   284    H   36  S      Val( 1S)     0.25988      -0.06450
   285    H   36  S      Ryd( 2S)     0.00069       0.26707
   286    H   36  px     Ryd( 2p)     0.00057       1.55452
   287    H   36  py     Ryd( 2p)     0.00062       1.53920
   288    H   36  pz     Ryd( 2p)     0.00103       2.22839


 Summary of Natural Population Analysis:                  
                                                          
                                       Natural Population 
                Natural  -----------------------------------------------
    Atom  No    Charge         Core      Valence    Rydberg      Total
 -----------------------------------------------------------------------
      C    1   -0.30243      0.99962     2.29847    0.00434     3.30243
      C    2   -0.19776      0.99956     2.19285    0.00535     3.19776
      C    3   -0.17205      0.99954     2.16650    0.00601     3.17205
      C    4   -0.17135      0.99955     2.16513    0.00667     3.17135
      C    5   -0.16182      0.99956     2.15603    0.00624     3.16182
      C    6   -0.17181      0.99956     2.16588    0.00637     3.17181
      C    7   -0.16766      0.99956     2.16175    0.00635     3.16766
      C    8   -0.17298      0.99956     2.16703    0.00639     3.17298
      C    9   -0.18231      0.99956     2.17632    0.00643     3.18231
      C   10   -0.18090      0.99955     2.17525    0.00609     3.18090
      C   11   -0.00450      0.99952     1.99650    0.00847     3.00450
      O   12   -0.06471      0.99988     3.05938    0.00545     4.06471
      H   13    0.11604      0.00000     0.38285    0.00111     0.38396
      H   14    0.10928      0.00000     0.38942    0.00130     0.39072
      H   15    0.11546      0.00000     0.38326    0.00128     0.38454
      H   16    0.13180      0.00000     0.36647    0.00173     0.36820
      H   17    0.11194      0.00000     0.38620    0.00186     0.38806
      H   18    0.16069      0.00000     0.33772    0.00159     0.33931
      H   19    0.11414      0.00000     0.38399    0.00187     0.38586
      H   20    0.11259      0.00000     0.38555    0.00186     0.38741
      H   21    0.11732      0.00000     0.38097    0.00170     0.38268
      H   22    0.11270      0.00000     0.38541    0.00189     0.38730
      H   23    0.11451      0.00000     0.38376    0.00173     0.38549
      H   24    0.11461      0.00000     0.38355    0.00185     0.38539
      H   25    0.11288      0.00000     0.38527    0.00185     0.38712
      H   26    0.11241      0.00000     0.38574    0.00184     0.38759
      H   27    0.11321      0.00000     0.38494    0.00185     0.38679
      H   28    0.11311      0.00000     0.38505    0.00184     0.38689
      H   29    0.11410      0.00000     0.38407    0.00184     0.38590
      H   30    0.11345      0.00000     0.38467    0.00188     0.38655
      H   31    0.11538      0.00000     0.38277    0.00185     0.38462
      H   32    0.11252      0.00000     0.38531    0.00216     0.38748
      H   33    0.12494      0.00000     0.37298    0.00208     0.37506
      H   34    0.11352      0.00000     0.38487    0.00161     0.38648
      H   35    0.13646      0.00000     0.36183    0.00171     0.36354
      H   36    0.23721      0.00000     0.25988    0.00291     0.26279
 =======================================================================
   * Total *    1.00000     11.99502    35.88764    0.11734    48.00000

                                 Natural Population      
 --------------------------------------------------------
   Core                      11.99502 ( 99.9585% of  12)
   Valence                   35.88764 ( 99.6879% of  36)
   Natural Minimal Basis     47.88266 ( 99.7555% of  48)
   Natural Rydberg Basis      0.11734 (  0.2445% of  48)
 --------------------------------------------------------

    Atom  No          Natural Electron Configuration
 ----------------------------------------------------------------------------
      C    1      [core]2S( 0.55)2p( 1.75)
      C    2      [core]2S( 0.51)2p( 1.68)
      C    3      [core]2S( 0.51)2p( 1.66)
      C    4      [core]2S( 0.51)2p( 1.66)
      C    5      [core]2S( 0.51)2p( 1.65)
      C    6      [core]2S( 0.51)2p( 1.66)
      C    7      [core]2S( 0.51)2p( 1.65)
      C    8      [core]2S( 0.51)2p( 1.66)
      C    9      [core]2S( 0.51)2p( 1.67)
      C   10      [core]2S( 0.52)2p( 1.66)
      C   11      [core]2S( 0.51)2p( 1.49)
      O   12      [core]2S( 0.84)2p( 2.22)
      H   13            1S( 0.38)
      H   14            1S( 0.39)
      H   15            1S( 0.38)
      H   16            1S( 0.37)
      H   17            1S( 0.39)
      H   18            1S( 0.34)
      H   19            1S( 0.38)
      H   20            1S( 0.39)
      H   21            1S( 0.38)
      H   22            1S( 0.39)
      H   23            1S( 0.38)
      H   24            1S( 0.38)
      H   25            1S( 0.39)
      H   26            1S( 0.39)
      H   27            1S( 0.38)
      H   28            1S( 0.39)
      H   29            1S( 0.38)
      H   30            1S( 0.38)
      H   31            1S( 0.38)
      H   32            1S( 0.39)
      H   33            1S( 0.37)
      H   34            1S( 0.38)
      H   35            1S( 0.36)
      H   36            1S( 0.26)


 NATURAL BOND ORBITAL ANALYSIS, beta spin orbitals:

                       Occupancies       Lewis Structure    Low   High
           Occ.    -------------------  -----------------   occ   occ
  Cycle   Thresh.   Lewis   Non-Lewis     CR  BD  3C  LP    (L)   (NL)   Dev
 =============================================================================
   1(1)    0.90    46.98980   1.01020     12  35   0   1     0      1    0.02
 -----------------------------------------------------------------------------

 Structure accepted: No low occupancy Lewis orbitals

 --------------------------------------------------------
   Core                     11.99501 ( 99.958% of  12)
   Valence Lewis            34.99479 ( 97.208% of  36)
  ==================       ============================
   Total Lewis              46.98980 ( 97.895% of  48)
  -----------------------------------------------------
   Valence non-Lewis         0.92170 (  1.920% of  48)
   Rydberg non-Lewis         0.08850 (  0.184% of  48)
  ==================       ============================
   Total non-Lewis           1.01020 (  2.105% of  48)
 --------------------------------------------------------


       (Occupancy)   Bond orbital/ Coefficients/ Hybrids
 ---------------------------------------------------------------------------------
     1. (0.97825) BD ( 1) C   1 - C   2  
                ( 48.48%)   0.6963* C   1 s( 29.64%)p 2.37( 70.32%)d 0.00(  0.04%)
                                            0.0006  0.5443  0.0073  0.7713  0.0069
                                            0.2527 -0.0102 -0.2102 -0.0103  0.0100
                                           -0.0075 -0.0024  0.0138 -0.0092
                ( 51.52%)   0.7177* C   2 s( 28.43%)p 2.52( 71.53%)d 0.00(  0.04%)
                                            0.0003  0.5330  0.0143 -0.7733 -0.0003
                                           -0.2685 -0.0117  0.2123 -0.0111  0.0083
                                           -0.0092 -0.0028  0.0127 -0.0085
     2. (0.99304) BD ( 1) C   1 - H  13  
                ( 61.57%)   0.7847* C   1 s( 23.69%)p 3.22( 76.27%)d 0.00(  0.04%)
                                           -0.0000  0.4867  0.0026 -0.2285 -0.0101
                                           -0.7174  0.0061 -0.4423  0.0097  0.0064
                                            0.0044  0.0146 -0.0111 -0.0016
                ( 38.43%)   0.6199* H  13 s( 99.92%)p 0.00(  0.08%)
                                            0.9996 -0.0006  0.0094  0.0235  0.0137
     3. (0.99341) BD ( 1) C   1 - H  14  
                ( 61.02%)   0.7811* C   1 s( 23.27%)p 3.30( 76.69%)d 0.00(  0.04%)
                                            0.0001  0.4824 -0.0042 -0.0467 -0.0168
                                           -0.1848 -0.0083  0.8545 -0.0033 -0.0000
                                           -0.0008 -0.0064 -0.0009  0.0194
                ( 38.98%)   0.6244* H  14 s( 99.92%)p 0.00(  0.08%)
                                            0.9996 -0.0017  0.0039  0.0075 -0.0273
     4. (0.98363) BD ( 1) C   1 - H  15  
                ( 61.25%)   0.7826* C   1 s( 23.37%)p 3.28( 76.58%)d 0.00(  0.04%)
                                           -0.0001  0.4834 -0.0047 -0.5913 -0.0134
                                            0.6217 -0.0136 -0.1710  0.0022 -0.0168
                                            0.0044 -0.0051 -0.0025 -0.0089
                ( 38.75%)   0.6225* H  15 s( 99.92%)p 0.00(  0.08%)
                                            0.9996 -0.0020  0.0220 -0.0178  0.0054
     5. (0.99051) BD ( 1) C   2 - C   3  
                ( 49.39%)   0.7028* C   2 s( 28.09%)p 2.56( 71.87%)d 0.00(  0.05%)
                                            0.0003  0.5300  0.0032  0.2390 -0.0038
                                            0.6960  0.0016  0.4208  0.0019  0.0085
                                            0.0055  0.0152 -0.0107 -0.0029
                ( 50.61%)   0.7114* C   3 s( 28.77%)p 2.47( 71.19%)d 0.00(  0.04%)
                                            0.0003  0.5363  0.0035 -0.2305 -0.0053
                                           -0.6936  0.0002 -0.4215  0.0001  0.0072
                                            0.0050  0.0146 -0.0106 -0.0025
     6. (0.94562) BD ( 1) C   2 - H  16  
                ( 61.75%)   0.7858* C   2 s( 21.60%)p 3.63( 78.36%)d 0.00(  0.04%)
                                           -0.0003  0.4647 -0.0079  0.5860 -0.0082
                                           -0.6459 -0.0052  0.1509 -0.0127 -0.0167
                                            0.0052 -0.0052 -0.0009 -0.0087
                ( 38.25%)   0.6185* H  16 s( 99.92%)p 0.00(  0.08%)
                                            0.9996 -0.0045 -0.0179  0.0224 -0.0036
     7. (0.98586) BD ( 1) C   2 - H  17  
                ( 61.33%)   0.7831* C   2 s( 21.89%)p 3.57( 78.07%)d 0.00(  0.04%)
                                            0.0001 -0.4678  0.0081 -0.0285 -0.0001
                                           -0.1595  0.0145  0.8685 -0.0020  0.0003
                                            0.0023  0.0070  0.0009 -0.0196
                ( 38.67%)   0.6218* H  17 s( 99.92%)p 0.00(  0.08%)
                                           -0.9996  0.0042  0.0000  0.0039 -0.0289
     8. (0.94948) BD ( 1) C   3 - C   4  
                ( 49.51%)   0.7036* C   3 s( 28.36%)p 2.52( 71.60%)d 0.00(  0.04%)
                                            0.0007  0.5324  0.0090  0.7555 -0.0045
                                            0.3016  0.0170 -0.2321  0.0077  0.0090
                                           -0.0093 -0.0036  0.0128 -0.0093
                ( 50.49%)   0.7106* C   4 s( 28.01%)p 2.57( 71.95%)d 0.00(  0.04%)
                                            0.0000  0.5292  0.0079 -0.7580 -0.0074
                                           -0.3109  0.0232  0.2185  0.0028  0.0113
                                           -0.0076 -0.0042  0.0109 -0.0083
     9. (0.91029) BD ( 1) C   3 - H  18  
                ( 63.33%)   0.7958* C   3 s( 20.99%)p 3.76( 78.97%)d 0.00(  0.04%)
                                           -0.0008  0.4582 -0.0028 -0.6126  0.0031
                                            0.6319 -0.0001 -0.1222  0.0125 -0.0160
                                            0.0042 -0.0050 -0.0022 -0.0085
                ( 36.67%)   0.6056* H  18 s( 99.90%)p 0.00(  0.10%)
                                            0.9995 -0.0063  0.0227 -0.0207  0.0025
    10. (0.98502) BD ( 1) C   3 - H  19  
                ( 61.53%)   0.7844* C   3 s( 21.86%)p 3.57( 78.09%)d 0.00(  0.04%)
                                           -0.0000  0.4675 -0.0080  0.0039 -0.0103
                                           -0.1673  0.0125  0.8676 -0.0011 -0.0010
                                           -0.0001 -0.0063 -0.0004  0.0201
                ( 38.47%)   0.6202* H  19 s( 99.91%)p 0.00(  0.09%)
                                            0.9996 -0.0044  0.0011  0.0051 -0.0289
    11. (0.91897) BD ( 1) C   4 - C   5  
                ( 49.52%)   0.7037* C   4 s( 28.66%)p 2.49( 71.30%)d 0.00(  0.04%)
                                            0.0004  0.5353  0.0070  0.6394  0.0080
                                           -0.5212  0.0021  0.1802  0.0000 -0.0156
                                            0.0046 -0.0047  0.0033 -0.0095
                ( 50.48%)   0.7105* C   5 s( 28.74%)p 2.48( 71.23%)d 0.00(  0.04%)
                                            0.0001  0.5360  0.0085 -0.6513 -0.0002
                                            0.4996 -0.0017 -0.1960  0.0024 -0.0149
                                            0.0057 -0.0047  0.0029 -0.0090
    12. (0.98898) BD ( 1) C   4 - H  20  
                ( 61.54%)   0.7845* C   4 s( 21.41%)p 3.67( 78.54%)d 0.00(  0.04%)
                                            0.0002 -0.4626  0.0080 -0.0009  0.0026
                                           -0.1756 -0.0169  0.8685 -0.0061 -0.0004
                                            0.0006  0.0060  0.0011 -0.0203
                ( 38.46%)   0.6201* H  20 s( 99.91%)p 0.00(  0.09%)
                                           -0.9996  0.0042 -0.0009  0.0078 -0.0283
    13. (0.98671) BD ( 1) C   4 - H  21  
                ( 61.81%)   0.7862* C   4 s( 21.89%)p 3.57( 78.07%)d 0.00(  0.04%)
                                           -0.0002  0.4678 -0.0038  0.1257 -0.0092
                                            0.7745  0.0003  0.4058 -0.0153  0.0052
                                            0.0032  0.0150 -0.0134 -0.0027
                ( 38.19%)   0.6180* H  21 s( 99.91%)p 0.00(  0.09%)
                                            0.9996 -0.0030 -0.0023 -0.0269 -0.0120
    14. (0.94307) BD ( 1) C   5 - C   6  
                ( 49.69%)   0.7049* C   5 s( 27.57%)p 2.63( 72.38%)d 0.00(  0.04%)
                                            0.0002  0.5250  0.0108  0.7542  0.0016
                                            0.3468 -0.0012 -0.1866 -0.0001  0.0122
                                           -0.0071 -0.0042  0.0111 -0.0088
                ( 50.31%)   0.7093* C   6 s( 28.20%)p 2.55( 71.76%)d 0.00(  0.04%)
                                            0.0002  0.5309  0.0099 -0.7518 -0.0013
                                           -0.3384  0.0041  0.1946  0.0006  0.0117
                                           -0.0074 -0.0042  0.0105 -0.0085
    15. (0.98819) BD ( 1) C   5 - H  22  
                ( 61.52%)   0.7844* C   5 s( 21.96%)p 3.55( 77.99%)d 0.00(  0.04%)
                                           -0.0002  0.4686 -0.0079 -0.0233 -0.0025
                                           -0.1949 -0.0098  0.8610 -0.0051  0.0003
                                           -0.0003 -0.0075 -0.0012  0.0197
                ( 38.48%)   0.6203* H  22 s( 99.91%)p 0.00(  0.09%)
                                            0.9996 -0.0043  0.0013  0.0075 -0.0284
    16. (0.98084) BD ( 1) C   5 - H  23  
                ( 61.41%)   0.7837* C   5 s( 21.75%)p 3.60( 78.21%)d 0.00(  0.04%)
                                            0.0001 -0.4663  0.0078  0.0770 -0.0013
                                            0.7690  0.0033  0.4298 -0.0112 -0.0031
                                           -0.0021 -0.0156  0.0134  0.0023
                ( 38.59%)   0.6212* H  23 s( 99.92%)p 0.00(  0.08%)
                                           -0.9996  0.0033 -0.0026 -0.0255 -0.0132
    17. (0.92966) BD ( 1) C   6 - C   7  
                ( 49.77%)   0.7055* C   6 s( 28.43%)p 2.52( 71.53%)d 0.00(  0.04%)
                                            0.0002  0.5331  0.0108  0.6520  0.0034
                                           -0.5059  0.0012  0.1848 -0.0013 -0.0152
                                            0.0058 -0.0048  0.0036 -0.0096
                ( 50.23%)   0.7088* C   7 s( 28.23%)p 2.54( 71.73%)d 0.00(  0.04%)
                                            0.0003  0.5313  0.0096 -0.6516 -0.0013
                                            0.5119 -0.0022 -0.1751  0.0024 -0.0154
                                            0.0048 -0.0049  0.0033 -0.0092
    18. (0.98649) BD ( 1) C   6 - H  24  
                ( 61.65%)   0.7852* C   6 s( 21.45%)p 3.66( 78.51%)d 0.00(  0.04%)
                                           -0.0002  0.4630 -0.0081  0.0938 -0.0019
                                            0.7668  0.0029  0.4337 -0.0120  0.0037
                                            0.0024  0.0156 -0.0132 -0.0020
                ( 38.35%)   0.6193* H  24 s( 99.91%)p 0.00(  0.09%)
                                            0.9996 -0.0043 -0.0023 -0.0261 -0.0133
    19. (0.98842) BD ( 1) C   6 - H  25  
                ( 61.54%)   0.7845* C   6 s( 21.95%)p 3.55( 78.01%)d 0.00(  0.04%)
                                            0.0001 -0.4684  0.0084 -0.0173 -0.0006
                                           -0.2015 -0.0112  0.8597 -0.0061 -0.0003
                                            0.0008  0.0074  0.0011 -0.0197
                ( 38.46%)   0.6202* H  25 s( 99.91%)p 0.00(  0.09%)
                                           -0.9996  0.0042  0.0003  0.0081 -0.0282
    20. (0.93765) BD ( 1) C   7 - C   8  
                ( 49.65%)   0.7046* C   7 s( 28.01%)p 2.57( 71.95%)d 0.00(  0.04%)
                                            0.0001  0.5291  0.0107  0.7518  0.0021
                                            0.3415 -0.0015 -0.1940  0.0005  0.0122
                                           -0.0067 -0.0040  0.0105 -0.0089
                ( 50.35%)   0.7096* C   8 s( 28.39%)p 2.52( 71.57%)d 0.00(  0.04%)
                                            0.0002  0.5328  0.0088 -0.7511 -0.0008
                                           -0.3359  0.0037  0.1967 -0.0011  0.0117
                                           -0.0070 -0.0039  0.0100 -0.0089
    21. (0.98868) BD ( 1) C   7 - H  26  
                ( 61.50%)   0.7842* C   7 s( 22.07%)p 3.53( 77.89%)d 0.00(  0.05%)
                                            0.0001 -0.4697  0.0084  0.0975  0.0012
                                            0.7606  0.0029  0.4367 -0.0121 -0.0032
                                           -0.0018 -0.0158  0.0135  0.0021
                ( 38.50%)   0.6205* H  26 s( 99.91%)p 0.00(  0.09%)
                                           -0.9996  0.0041 -0.0037 -0.0259 -0.0133
    22. (0.98877) BD ( 1) C   7 - H  27  
                ( 61.59%)   0.7848* C   7 s( 21.72%)p 3.60( 78.24%)d 0.00(  0.04%)
                                           -0.0001  0.4659 -0.0083 -0.0126 -0.0026
                                           -0.2048 -0.0104  0.8603 -0.0060  0.0002
                                           -0.0001 -0.0076 -0.0012  0.0197
                ( 38.41%)   0.6197* H  27 s( 99.91%)p 0.00(  0.09%)
                                            0.9996 -0.0041  0.0011  0.0078 -0.0283
    23. (0.94095) BD ( 1) C   8 - C   9  
                ( 49.39%)   0.7028* C   8 s( 27.93%)p 2.58( 72.03%)d 0.00(  0.04%)
                                            0.0002  0.5284  0.0123  0.6512  0.0031
                                           -0.5146  0.0001  0.1770 -0.0002 -0.0157
                                            0.0054 -0.0051  0.0038 -0.0092
                ( 50.61%)   0.7114* C   9 s( 28.97%)p 2.45( 71.00%)d 0.00(  0.04%)
                                            0.0004  0.5381  0.0080 -0.6439 -0.0007
                                            0.5133 -0.0034 -0.1785  0.0018 -0.0146
                                            0.0053 -0.0055  0.0029 -0.0091
    24. (0.98867) BD ( 1) C   8 - H  28  
                ( 61.57%)   0.7847* C   8 s( 21.87%)p 3.57( 78.08%)d 0.00(  0.04%)
                                            0.0001 -0.4676  0.0086 -0.0154  0.0007
                                           -0.2033 -0.0112  0.8597 -0.0063 -0.0001
                                            0.0011  0.0074  0.0011 -0.0197
                ( 38.43%)   0.6199* H  28 s( 99.91%)p 0.00(  0.09%)
                                           -0.9996  0.0041 -0.0002  0.0082 -0.0282
    25. (0.98836) BD ( 1) C   8 - H  29  
                ( 61.66%)   0.7852* C   8 s( 21.83%)p 3.58( 78.13%)d 0.00(  0.04%)
                                           -0.0001  0.4671 -0.0085  0.1047 -0.0012
                                            0.7616  0.0029  0.4359 -0.0122  0.0039
                                            0.0024  0.0157 -0.0132 -0.0021
                ( 38.34%)   0.6192* H  29 s( 99.91%)p 0.00(  0.09%)
                                            0.9996 -0.0041 -0.0027 -0.0261 -0.0134
    26. (0.95497) BD ( 1) C   9 - C  10  
                ( 48.95%)   0.6996* C   9 s( 27.67%)p 2.61( 72.29%)d 0.00(  0.04%)
                                            0.0001  0.5258  0.0140  0.7581  0.0040
                                            0.3322 -0.0007 -0.1943 -0.0005  0.0119
                                           -0.0075 -0.0035  0.0120 -0.0093
                ( 51.05%)   0.7145* C  10 s( 28.82%)p 2.47( 71.15%)d 0.00(  0.04%)
                                            0.0001  0.5368  0.0060 -0.7456  0.0065
                                           -0.3452  0.0036  0.1904 -0.0014  0.0128
                                           -0.0058 -0.0052  0.0083 -0.0083
    27. (0.98892) BD ( 1) C   9 - H  30  
                ( 61.62%)   0.7850* C   9 s( 21.60%)p 3.63( 78.36%)d 0.00(  0.04%)
                                            0.0001 -0.4646  0.0087  0.0993  0.0029
                                            0.7634  0.0030  0.4368 -0.0124 -0.0026
                                           -0.0014 -0.0160  0.0132  0.0020
                ( 38.38%)   0.6195* H  30 s( 99.91%)p 0.00(  0.09%)
                                           -0.9996  0.0043 -0.0046 -0.0259 -0.0133
    28. (0.98834) BD ( 1) C   9 - H  31  
                ( 61.79%)   0.7860* C   9 s( 21.80%)p 3.59( 78.16%)d 0.00(  0.04%)
                                           -0.0001  0.4668 -0.0085 -0.0128 -0.0033
                                           -0.2062 -0.0105  0.8595 -0.0063  0.0001
                                            0.0003 -0.0076 -0.0010  0.0196
                ( 38.21%)   0.6182* H  31 s( 99.91%)p 0.00(  0.09%)
                                            0.9996 -0.0043  0.0016  0.0080 -0.0284
    29. (0.91576) BD ( 1) C  10 - C  11  
                ( 49.17%)   0.7012* C  10 s( 26.59%)p 2.76( 73.36%)d 0.00(  0.04%)
                                            0.0003  0.5155  0.0135  0.6559  0.0081
                                           -0.5273  0.0012  0.1591 -0.0033 -0.0173
                                            0.0034 -0.0036  0.0025 -0.0105
                ( 50.83%)   0.7130* C  11 s( 33.28%)p 2.00( 66.69%)d 0.00(  0.03%)
                                            0.0008  0.5769 -0.0009 -0.6098  0.0109
                                            0.5046 -0.0055 -0.2007  0.0029 -0.0111
                                            0.0075 -0.0061 -0.0023 -0.0090
    30. (0.98787) BD ( 1) C  10 - H  32  
                ( 61.54%)   0.7845* C  10 s( 21.51%)p 3.65( 78.44%)d 0.00(  0.05%)
                                            0.0001 -0.4637  0.0091 -0.0156  0.0022
                                           -0.2128 -0.0120  0.8595 -0.0080 -0.0004
                                            0.0026  0.0068  0.0002 -0.0200
                ( 38.46%)   0.6201* H  32 s( 99.91%)p 0.00(  0.09%)
                                           -0.9995  0.0047 -0.0017  0.0093 -0.0284
    31. (0.98278) BD ( 1) C  10 - H  33  
                ( 62.53%)   0.7908* C  10 s( 23.09%)p 3.33( 76.86%)d 0.00(  0.04%)
                                           -0.0002  0.4805 -0.0073  0.1142  0.0022
                                            0.7461  0.0031  0.4459 -0.0135  0.0052
                                            0.0039  0.0154 -0.0113 -0.0018
                ( 37.47%)   0.6121* H  33 s( 99.91%)p 0.00(  0.09%)
                                            0.9995 -0.0058 -0.0027 -0.0269 -0.0139
    32. (0.99792) BD ( 1) C  11 - O  12  
                ( 31.44%)   0.5607* C  11 s( 20.73%)p 3.81( 79.00%)d 0.01(  0.27%)
                                            0.0001  0.4533  0.0423  0.7888  0.0453
                                            0.3569  0.0070 -0.1957  0.0063  0.0323
                                           -0.0195 -0.0085  0.0280 -0.0213
                ( 68.56%)   0.8280* O  12 s( 33.61%)p 1.97( 66.31%)d 0.00(  0.08%)
                                           -0.0001  0.5797  0.0066 -0.6753  0.0077
                                           -0.4385  0.0001  0.1209  0.0088  0.0206
                                            0.0035  0.0012  0.0176 -0.0093
    33. (0.98973) BD ( 1) C  11 - H  34  
                ( 61.71%)   0.7855* C  11 s( 24.16%)p 3.14( 75.79%)d 0.00(  0.05%)
                                           -0.0002  0.4915 -0.0042  0.0191  0.0176
                                           -0.2023 -0.0030  0.8462 -0.0144 -0.0018
                                            0.0021 -0.0061 -0.0023  0.0209
                ( 38.29%)   0.6188* H  34 s( 99.90%)p 0.00(  0.10%)
                                            0.9995 -0.0046 -0.0001  0.0092 -0.0298
    34. (0.94211) BD ( 1) C  11 - H  35  
                ( 62.44%)   0.7902* C  11 s( 21.87%)p 3.57( 78.08%)d 0.00(  0.04%)
                                           -0.0008  0.4674 -0.0169 -0.0365  0.0081
                                           -0.7583  0.0014 -0.4518  0.0168 -0.0020
                                            0.0017  0.0178 -0.0107  0.0018
                ( 37.56%)   0.6129* H  35 s( 99.90%)p 0.00(  0.10%)
                                            0.9995 -0.0064  0.0025  0.0291  0.0119
    35. (0.99526) BD ( 1) O  12 - H  36  
                ( 74.10%)   0.8608* O  12 s( 20.34%)p 3.91( 79.56%)d 0.00(  0.10%)
                                           -0.0001 -0.4507 -0.0161 -0.0939 -0.0247
                                           -0.2138 -0.0171  0.8600  0.0251 -0.0007
                                           -0.0100  0.0076 -0.0017 -0.0289
                ( 25.90%)   0.5089* H  36 s( 99.59%)p 0.00(  0.41%)
                                           -0.9979  0.0035  0.0080  0.0192 -0.0606
    36. (0.99962) CR ( 1) C   1           s(100.00%)p 0.00(  0.00%)
                                            1.0000 -0.0003 -0.0000 -0.0005 -0.0000
                                           -0.0001  0.0000  0.0000  0.0000 -0.0000
                                            0.0000  0.0000 -0.0000  0.0000
    37. (0.99956) CR ( 1) C   2           s(100.00%)p 0.00(  0.00%)
                                            1.0000 -0.0001 -0.0000  0.0004 -0.0000
                                           -0.0003  0.0000 -0.0002 -0.0000 -0.0000
                                            0.0000 -0.0000 -0.0000  0.0000
    38. (0.99954) CR ( 1) C   3           s(100.00%)p 0.00(  0.00%)
                                            1.0000 -0.0002 -0.0000 -0.0009  0.0000
                                            0.0005 -0.0000  0.0002  0.0000 -0.0000
                                            0.0000 -0.0000 -0.0000  0.0000
    39. (0.99955) CR ( 1) C   4           s(100.00%)p 0.00(  0.00%)
                                            1.0000 -0.0001 -0.0000 -0.0002 -0.0000
                                            0.0004  0.0000 -0.0002 -0.0000  0.0000
                                           -0.0000  0.0000 -0.0000  0.0000
    40. (0.99956) CR ( 1) C   5           s(100.00%)p 0.00(  0.00%)
                                            1.0000 -0.0001 -0.0000 -0.0001 -0.0000
                                           -0.0003 -0.0000  0.0001  0.0000 -0.0000
                                            0.0000  0.0000 -0.0000  0.0000
    41. (0.99956) CR ( 1) C   6           s(100.00%)p 0.00(  0.00%)
                                            1.0000 -0.0001 -0.0000 -0.0000 -0.0000
                                            0.0003  0.0000 -0.0001 -0.0000  0.0000
                                            0.0000  0.0000 -0.0000  0.0000
    42. (0.99956) CR ( 1) C   7           s(100.00%)p 0.00(  0.00%)
                                            1.0000 -0.0001 -0.0000  0.0001 -0.0000
                                           -0.0003 -0.0000  0.0001  0.0000  0.0000
                                           -0.0000  0.0000 -0.0000  0.0000
    43. (0.99956) CR ( 1) C   8           s(100.00%)p 0.00(  0.00%)
                                            1.0000 -0.0001 -0.0000  0.0001 -0.0000
                                            0.0003  0.0000 -0.0001 -0.0000  0.0000
                                            0.0000  0.0000 -0.0000  0.0000
    44. (0.99956) CR ( 1) C   9           s(100.00%)p 0.00(  0.00%)
                                            1.0000 -0.0001 -0.0000  0.0002 -0.0000
                                           -0.0004 -0.0000  0.0002  0.0000  0.0000
                                           -0.0000  0.0000 -0.0000  0.0000
    45. (0.99955) CR ( 1) C  10           s(100.00%)p 0.00(  0.00%)
                                            1.0000 -0.0001 -0.0000 -0.0001 -0.0000
                                            0.0003  0.0000 -0.0001  0.0000  0.0000
                                           -0.0000  0.0000 -0.0000  0.0000
    46. (0.99952) CR ( 1) C  11           s(100.00%)p 0.00(  0.00%)
                                            1.0000 -0.0000 -0.0000  0.0004 -0.0000
                                           -0.0011  0.0000  0.0000  0.0000  0.0000
                                           -0.0000  0.0000 -0.0000  0.0000
    47. (0.99988) CR ( 1) O  12           s(100.00%)p 0.00(  0.00%)
                                            1.0000 -0.0001 -0.0000 -0.0001 -0.0000
                                           -0.0001 -0.0000  0.0001  0.0000  0.0000
                                           -0.0000  0.0000  0.0000 -0.0000
    48. (0.99158) LP ( 1) O  12           s( 46.03%)p 1.17( 53.93%)d 0.00(  0.04%)
                                            0.0000  0.6783 -0.0124  0.5214 -0.0054
                                            0.2216 -0.0024  0.4671 -0.0089 -0.0023
                                           -0.0170 -0.0074 -0.0059 -0.0003
    49. (0.64592) LP*( 2) O  12           s(  0.01%)p 1.00( 99.92%)d 0.00(  0.07%)
                                            0.0000  0.0087 -0.0021 -0.5118  0.0120
                                            0.8436 -0.0198  0.1584 -0.0040 -0.0144
                                            0.0045 -0.0141  0.0154 -0.0067
    50. (0.00160) RY*( 1) C   1           s(  5.37%)p16.27( 87.37%)d 1.35(  7.26%)
                                           -0.0000  0.0124  0.2314  0.0025  0.1147
                                            0.0184  0.7727  0.0120  0.5129  0.1860
                                            0.1376  0.0569 -0.1053 -0.0684
    51. (0.00084) RY*( 2) C   1           s(  0.01%)p99.99( 80.61%)d99.99( 19.38%)
                                           -0.0000  0.0002  0.0118 -0.0039 -0.3469
                                            0.0074  0.4888 -0.0099 -0.6683  0.1989
                                           -0.2259 -0.1362 -0.1842  0.2253
    52. (0.00021) RY*( 3) C   1           s( 10.71%)p 8.32( 89.11%)d 0.02(  0.17%)
                                            0.0000  0.0132  0.3270 -0.0212  0.8483
                                           -0.0052  0.0565  0.0078 -0.4095 -0.0211
                                           -0.0126  0.0184  0.0266 -0.0094
    53. (0.00007) RY*( 4) C   1           s( 68.83%)p 0.15( 10.06%)d 0.31( 21.11%)
    54. (0.00000) RY*( 5) C   1           s(  6.87%)p 1.63( 11.22%)d11.93( 81.91%)
    55. (0.00000) RY*( 6) C   1           s(  5.89%)p 1.67(  9.81%)d14.31( 84.30%)
    56. (0.00000) RY*( 7) C   1           s(  0.00%)p 1.00(  2.23%)d43.76( 97.77%)
    57. (0.00001) RY*( 8) C   1           s(  1.36%)p 3.29(  4.47%)d69.38( 94.17%)
    58. (0.00000) RY*( 9) C   1           s(  0.99%)p 5.30(  5.24%)d94.73( 93.77%)
    59. (0.00173) RY*( 1) C   2           s( 18.77%)p 3.99( 74.95%)d 0.33(  6.28%)
                                            0.0000  0.0048  0.4332  0.0112  0.6715
                                            0.0013  0.3873 -0.0120 -0.3850  0.1348
                                            0.0391 -0.0692  0.0581 -0.1869
    60. (0.00125) RY*( 2) C   2           s(  0.94%)p90.81( 85.57%)d14.32( 13.49%)
                                           -0.0000  0.0030  0.0970  0.0100  0.5578
                                           -0.0120 -0.4195  0.0141  0.6068  0.2192
                                           -0.0500 -0.0389  0.0432  0.2846
    61. (0.00050) RY*( 3) C   2           s( 14.60%)p 4.08( 59.56%)d 1.77( 25.83%)
                                            0.0000 -0.0153  0.3818  0.0089 -0.1775
                                           -0.0004 -0.6505 -0.0061 -0.3753  0.3496
                                            0.2780  0.1411 -0.1580 -0.1182
    62. (0.00019) RY*( 4) C   2           s(  1.75%)p 1.53(  2.69%)d54.52( 95.56%)
                                            0.0000  0.0009  0.1324  0.0021 -0.1085
                                           -0.0053  0.0827 -0.0008  0.0907  0.2433
                                           -0.5194 -0.3425 -0.7031 -0.1229
    63. (0.00016) RY*( 5) C   2           s( 29.27%)p 1.84( 53.95%)d 0.57( 16.78%)
                                            0.0000  0.0074  0.5410  0.0030 -0.3503
                                           -0.0135  0.3898 -0.0135  0.5143  0.1966
                                            0.2860  0.1830  0.0542 -0.1045
    64. (0.00007) RY*( 6) C   2           s( 34.39%)p 0.15(  5.26%)d 1.76( 60.35%)
    65. (0.00005) RY*( 7) C   2           s(  0.06%)p71.04(  4.06%)d99.99( 95.89%)
    66. (0.00000) RY*( 8) C   2           s(  0.19%)p 1.01(  0.20%)d99.99( 99.61%)
    67. (0.00000) RY*( 9) C   2           s(  0.03%)p99.99( 13.94%)d99.99( 86.03%)
    68. (0.00191) RY*( 1) C   3           s(  6.54%)p13.18( 86.23%)d 1.11(  7.23%)
                                           -0.0000  0.0053  0.2557  0.0093  0.3346
                                           -0.0101 -0.5923  0.0166  0.6317 -0.0756
                                            0.0624  0.0136  0.0391 -0.2469
    69. (0.00158) RY*( 2) C   3           s( 19.73%)p 3.64( 71.88%)d 0.43(  8.39%)
                                            0.0000 -0.0071  0.4441 -0.0095 -0.8280
                                            0.0047 -0.1374  0.0031  0.1195  0.2515
                                            0.0203 -0.0906  0.0539 -0.0954
    70. (0.00066) RY*( 3) C   3           s(  1.01%)p80.06( 80.50%)d18.39( 18.49%)
                                            0.0000 -0.0156  0.0990 -0.0067  0.0746
                                           -0.0028  0.7193  0.0056  0.5310  0.2084
                                            0.2283  0.1360 -0.1854 -0.1911
    71. (0.00032) RY*( 4) C   3           s( 48.16%)p 0.43( 20.81%)d 0.64( 31.03%)
                                            0.0000  0.0032  0.6939 -0.0077  0.3187
                                            0.0050  0.0940  0.0039 -0.3124  0.0902
                                            0.2969  0.2042  0.3400  0.2381
    72. (0.00012) RY*( 5) C   3           s( 21.38%)p 0.41(  8.82%)d 3.27( 69.80%)
                                            0.0000  0.0012  0.4623 -0.0022  0.1956
                                           -0.0028  0.0974  0.0056 -0.2011 -0.0676
                                           -0.4698 -0.3395 -0.5600 -0.2093
    73. (0.00005) RY*( 6) C   3           s(  2.86%)p 4.69( 13.42%)d29.28( 83.72%)
    74. (0.00006) RY*( 7) C   3           s(  0.06%)p99.99( 10.57%)d99.99( 89.37%)
    75. (0.00001) RY*( 8) C   3           s(  0.02%)p 1.93(  0.03%)d99.99( 99.95%)
    76. (0.00001) RY*( 9) C   3           s(  0.27%)p29.32(  7.88%)d99.99( 91.85%)
    77. (0.00246) RY*( 1) C   4           s(  0.28%)p99.99( 93.14%)d23.26(  6.57%)
                                           -0.0000  0.0090  0.0524 -0.0111 -0.1936
                                           -0.0163 -0.5744 -0.0192 -0.7505  0.0559
                                            0.0420  0.1438 -0.1314 -0.1514
    78. (0.00163) RY*( 2) C   4           s( 22.75%)p 2.99( 67.95%)d 0.41(  9.30%)
                                            0.0000 -0.0050  0.4769 -0.0002  0.6838
                                            0.0125  0.2826 -0.0076 -0.3631  0.0042
                                           -0.0486  0.0997  0.2565 -0.1219
    79. (0.00058) RY*( 3) C   4           s(  3.38%)p23.03( 77.89%)d 5.54( 18.72%)
                                            0.0000 -0.0169  0.1831  0.0098 -0.6187
                                            0.0012  0.5758 -0.0050 -0.2538 -0.2811
                                            0.1195  0.1320  0.1998 -0.1914
    80. (0.00029) RY*( 4) C   4           s( 47.75%)p 0.48( 23.15%)d 0.61( 29.09%)
                                            0.0000  0.0050  0.6910 -0.0007 -0.1890
                                            0.0093 -0.3188 -0.0034  0.3067  0.1467
                                            0.4621 -0.1468  0.1751  0.0606
    81. (0.00012) RY*( 5) C   4           s( 17.70%)p 0.56(  9.92%)d 4.09( 72.37%)
                                            0.0000  0.0033  0.4208 -0.0025 -0.1191
                                            0.0051 -0.2039 -0.0042  0.2084 -0.3919
                                           -0.7198  0.1725 -0.1488 -0.0126
    82. (0.00007) RY*( 6) C   4           s(  7.14%)p 2.25( 16.05%)d10.76( 76.81%)
    83. (0.00004) RY*( 7) C   4           s(  0.62%)p 7.28(  4.53%)d99.99( 94.85%)
    84. (0.00001) RY*( 8) C   4           s(  0.07%)p56.31(  4.20%)d99.99( 95.73%)
    85. (0.00001) RY*( 9) C   4           s(  0.32%)p10.20(  3.30%)d99.99( 96.38%)
    86. (0.00168) RY*( 1) C   5           s( 10.70%)p 7.29( 78.09%)d 1.05( 11.20%)
                                            0.0000 -0.0041  0.3272  0.0008 -0.1486
                                            0.0013  0.0601  0.0184  0.8688  0.0155
                                            0.0144  0.2353  0.0181 -0.2364
    87. (0.00151) RY*( 2) C   5           s( 28.26%)p 2.21( 62.59%)d 0.32(  9.14%)
                                            0.0000 -0.0053  0.5316 -0.0039 -0.4715
                                           -0.0128 -0.5975 -0.0059 -0.2154 -0.0078
                                           -0.0613 -0.0584  0.2862  0.0476
    88. (0.00149) RY*( 3) C   5           s(  6.36%)p13.88( 88.30%)d 0.84(  5.34%)
                                            0.0000 -0.0045  0.2522  0.0018  0.8391
                                           -0.0050 -0.4176  0.0027  0.0672 -0.1837
                                            0.0805  0.0073  0.1111 -0.0289
    89. (0.00018) RY*( 4) C   5           s( 43.55%)p 1.23( 53.77%)d 0.06(  2.68%)
                                            0.0000  0.0041  0.6599 -0.0042  0.1261
                                           -0.0173  0.6579  0.0078 -0.2977 -0.0289
                                           -0.0110  0.0094  0.1421 -0.0745
    90. (0.00019) RY*( 5) C   5           s(  0.00%)p 1.00(  0.03%)d99.99( 99.96%)
                                           -0.0000  0.0003  0.0063  0.0013  0.0112
                                            0.0013 -0.0085  0.0010 -0.0117 -0.4190
                                           -0.8778  0.1304 -0.1909 -0.0093
    91. (0.00008) RY*( 6) C   5           s( 10.28%)p 0.09(  0.97%)d 8.64( 88.76%)
    92. (0.00004) RY*( 7) C   5           s(  0.72%)p 5.43(  3.88%)d99.99( 95.40%)
    93. (0.00000) RY*( 8) C   5           s(  0.01%)p99.99(  7.03%)d99.99( 92.96%)
    94. (0.00000) RY*( 9) C   5           s(  0.09%)p60.00(  5.53%)d99.99( 94.38%)
    95. (0.00180) RY*( 1) C   6           s(  0.04%)p99.99( 88.73%)d99.99( 11.23%)
                                            0.0000 -0.0011  0.0198  0.0034  0.1502
                                            0.0095  0.3731  0.0191  0.8515 -0.0175
                                           -0.0337 -0.2226  0.1307  0.2104
    96. (0.00157) RY*( 2) C   6           s( 37.95%)p 1.38( 52.32%)d 0.26(  9.73%)
                                            0.0000 -0.0088  0.6160  0.0016  0.3171
                                            0.0119  0.5673 -0.0061 -0.3171 -0.0289
                                           -0.0187  0.0810  0.2815 -0.1015
    97. (0.00143) RY*( 3) C   6           s(  3.12%)p29.60( 92.43%)d 1.42(  4.45%)
                                            0.0000 -0.0029  0.1767 -0.0003 -0.9132
                                            0.0020  0.3000  0.0002  0.0179 -0.1880
                                            0.0840 -0.0105  0.0434 -0.0094
    98. (0.00018) RY*( 4) C   6           s( 49.91%)p 0.98( 48.71%)d 0.03(  1.38%)
                                            0.0000  0.0044  0.7065  0.0007 -0.0569
                                            0.0177 -0.6372 -0.0086  0.2783 -0.0268
                                           -0.0015 -0.0001  0.0844 -0.0772
    99. (0.00018) RY*( 5) C   6           s(  0.00%)p 1.00(  0.02%)d99.99( 99.98%)
                                            0.0000 -0.0002  0.0012 -0.0009  0.0126
                                           -0.0002  0.0015 -0.0007  0.0049  0.3818
                                            0.9118 -0.1041  0.1048 -0.0292
   100. (0.00007) RY*( 6) C   6           s(  8.75%)p 0.29(  2.54%)d10.13( 88.71%)
   101. (0.00003) RY*( 7) C   6           s(  0.01%)p99.99(  3.96%)d99.99( 96.03%)
   102. (0.00000) RY*( 8) C   6           s(  0.03%)p99.99(  6.65%)d99.99( 93.32%)
   103. (0.00000) RY*( 9) C   6           s(  0.15%)p31.94(  4.84%)d99.99( 95.01%)
   104. (0.00177) RY*( 1) C   7           s(  0.00%)p 1.00( 88.39%)d 0.13( 11.61%)
                                            0.0000  0.0006  0.0041 -0.0022 -0.1098
                                           -0.0078 -0.3742 -0.0198 -0.8552 -0.0235
                                           -0.0320 -0.2290  0.1243  0.2158
   105. (0.00157) RY*( 2) C   7           s( 34.16%)p 1.67( 57.10%)d 0.26(  8.74%)
                                            0.0000 -0.0078  0.5844 -0.0004  0.3203
                                           -0.0116 -0.6399  0.0049  0.2424 -0.1280
                                            0.0286  0.0589  0.2441 -0.0850
   106. (0.00143) RY*( 3) C   7           s(  6.78%)p12.98( 87.93%)d 0.78(  5.30%)
                                            0.0000 -0.0037  0.2603 -0.0021 -0.9154
                                           -0.0030 -0.1179  0.0026  0.1654  0.1406
                                           -0.0629  0.0487  0.1556 -0.0515
   107. (0.00018) RY*( 4) C   7           s( 48.97%)p 1.00( 49.04%)d 0.04(  1.99%)
                                            0.0000  0.0043  0.6998 -0.0036  0.0860
                                           -0.0182  0.6340  0.0078 -0.2839 -0.0283
                                           -0.0089 -0.0057  0.1169 -0.0730
   108. (0.00018) RY*( 5) C   7           s(  0.00%)p 1.00(  0.02%)d99.99( 99.98%)
                                           -0.0000  0.0001  0.0039 -0.0008  0.0111
                                           -0.0004  0.0057 -0.0012  0.0081  0.3870
                                            0.9036 -0.1405  0.1167  0.0073
   109. (0.00007) RY*( 6) C   7           s(  9.87%)p 0.20(  1.94%)d 8.93( 88.19%)
   110. (0.00003) RY*( 7) C   7           s(  0.00%)p 1.00(  3.98%)d24.14( 96.02%)
   111. (0.00000) RY*( 8) C   7           s(  0.07%)p93.12(  6.91%)d99.99( 93.02%)
   112. (0.00000) RY*( 9) C   7           s(  0.11%)p43.29(  4.90%)d99.99( 94.99%)
   113. (0.00181) RY*( 1) C   8           s(  0.00%)p 1.00( 88.65%)d 0.13( 11.34%)
                                           -0.0000  0.0001  0.0063 -0.0016 -0.0636
                                           -0.0086 -0.3602 -0.0198 -0.8674  0.0279
                                            0.0227  0.2291 -0.1165 -0.2147
   114. (0.00155) RY*( 2) C   8           s( 40.69%)p 1.22( 49.45%)d 0.24(  9.86%)
                                            0.0000 -0.0087  0.6378  0.0015  0.1812
                                            0.0125  0.6241 -0.0052 -0.2683 -0.0538
                                           -0.0026  0.0665  0.2880 -0.0910
   115. (0.00143) RY*( 3) C   8           s(  0.91%)p99.99( 95.01%)d 4.47(  4.08%)
                                            0.0000 -0.0015  0.0955 -0.0015 -0.9599
                                            0.0000  0.1692  0.0009 -0.0006 -0.1843
                                            0.0813 -0.0045 -0.0101 -0.0090
   116. (0.00019) RY*( 4) C   8           s( 48.58%)p 1.02( 49.63%)d 0.04(  1.79%)
                                            0.0000  0.0042  0.6970 -0.0010 -0.0421
                                            0.0187 -0.6455 -0.0084  0.2783 -0.0213
                                           -0.0109  0.0070  0.1133 -0.0665
   117. (0.00018) RY*( 5) C   8           s(  0.00%)p 1.00(  0.02%)d99.99( 99.98%)
                                           -0.0000  0.0002  0.0009 -0.0002  0.0027
                                           -0.0005 -0.0004 -0.0016  0.0144  0.3877
                                            0.9117 -0.0823  0.0943 -0.0504
   118. (0.00007) RY*( 6) C   8           s(  9.68%)p 0.20(  1.91%)d 9.14( 88.41%)
   119. (0.00003) RY*( 7) C   8           s(  0.00%)p 1.00(  4.04%)d23.73( 95.95%)
   120. (0.00000) RY*( 8) C   8           s(  0.03%)p99.99(  6.78%)d99.99( 93.19%)
   121. (0.00000) RY*( 9) C   8           s(  0.07%)p67.76(  4.69%)d99.99( 95.24%)
   122. (0.00184) RY*( 1) C   9           s(  0.01%)p99.99( 89.11%)d99.99( 10.88%)
                                           -0.0000 -0.0004  0.0116 -0.0020 -0.0843
                                           -0.0086 -0.3809 -0.0195 -0.8593 -0.0253
                                           -0.0327 -0.2247  0.1215  0.2046
   123. (0.00157) RY*( 2) C   9           s( 43.30%)p 1.09( 47.24%)d 0.22(  9.46%)
                                            0.0000 -0.0090  0.6580 -0.0033  0.0992
                                           -0.0127 -0.6225  0.0061  0.2736 -0.0813
                                            0.0185  0.0742  0.2712 -0.0927
   124. (0.00136) RY*( 3) C   9           s(  1.58%)p59.33( 93.99%)d 2.79(  4.42%)
                                           -0.0000 -0.0016  0.1259 -0.0015 -0.9655
                                            0.0014  0.0439  0.0008  0.0757  0.1548
                                           -0.0843  0.0340  0.1066 -0.0252
   125. (0.00022) RY*( 4) C   9           s( 44.09%)p 1.21( 53.57%)d 0.05(  2.34%)
                                            0.0000  0.0042  0.6640 -0.0068  0.0991
                                           -0.0181  0.6631  0.0077 -0.2928 -0.0493
                                            0.0349  0.0178  0.1299 -0.0505
   126. (0.00018) RY*( 5) C   9           s(  0.05%)p 2.32(  0.11%)d99.99( 99.85%)
                                            0.0000 -0.0001  0.0214 -0.0007  0.0120
                                            0.0006  0.0016  0.0030 -0.0300 -0.3710
                                           -0.9017  0.1664 -0.1337 -0.0470
   127. (0.00007) RY*( 6) C   9           s( 10.84%)p 0.13(  1.37%)d 8.10( 87.78%)
   128. (0.00004) RY*( 7) C   9           s(  0.08%)p48.78(  3.89%)d99.99( 96.03%)
   129. (0.00000) RY*( 8) C   9           s(  0.00%)p 1.00(  5.89%)d15.99( 94.11%)
   130. (0.00000) RY*( 9) C   9           s(  0.01%)p99.99(  5.04%)d99.99( 94.95%)
   131. (0.00180) RY*( 1) C  10           s(  8.78%)p 9.85( 86.54%)d 0.53(  4.68%)
                                           -0.0000  0.0048  0.2963 -0.0013 -0.8293
                                            0.0050  0.2761  0.0104  0.3184 -0.1445
                                            0.0269 -0.0429  0.1497  0.0303
   132. (0.00152) RY*( 2) C  10           s(  3.70%)p22.54( 83.37%)d 3.50( 12.93%)
                                            0.0000 -0.0012  0.1923 -0.0053 -0.3230
                                           -0.0045 -0.1403 -0.0207 -0.8422 -0.0422
                                            0.0675  0.2499 -0.0510 -0.2407
   133. (0.00089) RY*( 3) C  10           s( 21.34%)p 3.31( 70.57%)d 0.38(  8.10%)
                                            0.0000 -0.0121  0.4618 -0.0010  0.3975
                                            0.0111  0.7196 -0.0020 -0.1725 -0.0720
                                           -0.0333  0.0000  0.2711 -0.0342
   134. (0.00034) RY*( 4) C  10           s( 48.21%)p 0.83( 39.87%)d 0.25( 11.92%)
                                            0.0000  0.0035  0.6943  0.0020  0.1554
                                            0.0176 -0.5704 -0.0104  0.2209  0.1664
                                           -0.0070  0.0755  0.2736 -0.1043
   135. (0.00019) RY*( 5) C  10           s(  0.33%)p 1.63(  0.53%)d99.99( 99.14%)
                                            0.0000  0.0002  0.0571 -0.0029  0.0090
                                            0.0035 -0.0718  0.0014  0.0086 -0.3834
                                           -0.9018  0.1233 -0.1253  0.0144
   136. (0.00005) RY*( 6) C  10           s(  0.15%)p33.84(  5.17%)d99.99( 94.68%)
   137. (0.00005) RY*( 7) C  10           s( 17.15%)p 0.02(  0.40%)d 4.81( 82.46%)
   138. (0.00000) RY*( 8) C  10           s(  0.33%)p26.52(  8.65%)d99.99( 91.02%)
   139. (0.00000) RY*( 9) C  10           s(  0.00%)p 1.00(  5.08%)d18.68( 94.91%)
   140. (0.00218) RY*( 1) C  11           s(  2.61%)p33.09( 86.43%)d 4.20( 10.96%)
                                            0.0000  0.0332  0.1582  0.0200 -0.8787
                                            0.0014 -0.2462 -0.0024 -0.1765 -0.0980
                                            0.0602  0.0686  0.3011 -0.0316
   141. (0.00115) RY*( 2) C  11           s( 17.42%)p 2.60( 45.33%)d 2.14( 37.25%)
                                           -0.0000 -0.0115  0.4172 -0.0319  0.0540
                                           -0.0169  0.1979  0.0253  0.6397 -0.1501
                                           -0.2718  0.1945  0.4129 -0.2604
   142. (0.00063) RY*( 3) C  11           s(  3.19%)p 2.40(  7.64%)d27.97( 89.17%)
                                            0.0000 -0.0032  0.1785 -0.0088  0.0550
                                           -0.0078 -0.2594 -0.0154 -0.0757 -0.2176
                                           -0.6752 -0.4169  0.0188  0.4629
   143. (0.00054) RY*( 4) C  11           s( 12.18%)p 3.36( 40.94%)d 3.85( 46.88%)
                                            0.0000 -0.0218  0.3483 -0.0371  0.3789
                                           -0.0305 -0.4609 -0.0033 -0.2262  0.3292
                                            0.2817 -0.1632  0.4983 -0.0777
   144. (0.00035) RY*( 5) C  11           s(  0.04%)p99.99( 47.27%)d99.99( 52.69%)
                                            0.0000 -0.0009  0.0211  0.0040  0.1380
                                           -0.0064  0.5330 -0.0133 -0.4115 -0.5393
                                            0.1990 -0.1180  0.4100  0.1203
   145. (0.00013) RY*( 6) C  11           s( 31.42%)p 1.10( 34.42%)d 1.09( 34.16%)
                                            0.0000  0.0003  0.5606 -0.0317 -0.1564
                                           -0.0185  0.5179 -0.0006 -0.2241  0.4951
                                           -0.0860 -0.1823 -0.2361  0.0077
   146. (0.00007) RY*( 7) C  11           s( 30.18%)p 0.22(  6.55%)d 2.10( 63.27%)
   147. (0.00001) RY*( 8) C  11           s(  2.76%)p 8.59( 23.70%)d26.64( 73.54%)
   148. (0.00000) RY*( 9) C  11           s(  0.15%)p54.10(  8.15%)d99.99( 91.70%)
   149. (0.00072) RY*( 1) O  12           s(  0.28%)p99.99( 92.13%)d27.43(  7.59%)
                                            0.0000  0.0023  0.0526 -0.0091 -0.4325
                                            0.0144  0.8354  0.0035  0.1901 -0.1731
                                           -0.0665 -0.0005  0.2030  0.0185
   150. (0.00045) RY*( 2) O  12           s(  2.14%)p33.54( 71.88%)d12.12( 25.98%)
                                            0.0000 -0.0034  0.1463  0.0051  0.4817
                                            0.0020  0.0683  0.0037  0.6943  0.0125
                                           -0.3505 -0.2541 -0.0710  0.2593
   151. (0.00005) RY*( 3) O  12           s( 95.42%)p 0.03(  2.52%)d 0.02(  2.06%)
   152. (0.00002) RY*( 4) O  12           s(  0.27%)p99.99( 94.81%)d18.54(  4.93%)
   153. (0.00001) RY*( 5) O  12           s(  0.72%)p 4.77(  3.44%)d99.99( 95.84%)
   154. (0.00000) RY*( 6) O  12           s(  0.21%)p76.80( 16.24%)d99.99( 83.55%)
   155. (0.00000) RY*( 7) O  12           s(  0.62%)p 9.77(  6.08%)d99.99( 93.30%)
   156. (0.00000) RY*( 8) O  12           s(  0.24%)p31.58(  7.47%)d99.99( 92.29%)
   157. (0.00000) RY*( 9) O  12           s(  0.12%)p46.40(  5.70%)d99.99( 94.18%)
   158. (0.00062) RY*( 1) H  13           s( 97.97%)p 0.02(  2.03%)
                                            0.0045  0.9898 -0.0769 -0.1121 -0.0421
   159. (0.00009) RY*( 2) H  13           s(  0.00%)p 1.00(100.00%)
   160. (0.00006) RY*( 3) H  13           s(  0.01%)p 1.00( 99.99%)
   161. (0.00002) RY*( 4) H  13           s(  2.10%)p46.67( 97.90%)
   162. (0.00079) RY*( 1) H  14           s( 98.33%)p 0.02(  1.67%)
                                            0.0051  0.9916 -0.0600 -0.0159  0.1136
   163. (0.00010) RY*( 2) H  14           s(  0.05%)p99.99( 99.95%)
   164. (0.00007) RY*( 3) H  14           s(  0.02%)p99.99( 99.98%)
   165. (0.00002) RY*( 4) H  14           s(  1.69%)p58.21( 98.31%)
   166. (0.00077) RY*( 1) H  15           s( 98.32%)p 0.02(  1.68%)
                                            0.0055  0.9915 -0.1118  0.0639  0.0154
   167. (0.00010) RY*( 2) H  15           s(  0.06%)p99.99( 99.94%)
                                            0.0011  0.0253 -0.1036 -0.3494 -0.9309
   168. (0.00007) RY*( 3) H  15           s(  0.02%)p99.99( 99.98%)
   169. (0.00002) RY*( 4) H  15           s(  1.68%)p58.38( 98.32%)
   170. (0.00123) RY*( 1) H  16           s( 99.46%)p 0.01(  0.54%)
                                            0.0062  0.9973  0.0686 -0.0227 -0.0139
   171. (0.00010) RY*( 2) H  16           s(  0.04%)p99.99( 99.96%)
   172. (0.00008) RY*( 3) H  16           s(  0.15%)p99.99( 99.85%)
   173. (0.00002) RY*( 4) H  16           s(  0.44%)p99.99( 99.56%)
   174. (0.00137) RY*( 1) H  17           s( 99.54%)p 0.00(  0.46%)
                                            0.0058  0.9977  0.0369  0.0003 -0.0568
   175. (0.00008) RY*( 2) H  17           s(  0.02%)p99.99( 99.98%)
   176. (0.00006) RY*( 3) H  17           s(  0.05%)p99.99( 99.95%)
   177. (0.00002) RY*( 4) H  17           s(  0.48%)p99.99( 99.52%)
   178. (0.00109) RY*( 1) H  18           s( 99.39%)p 0.01(  0.61%)
                                            0.0083  0.9969 -0.0372  0.0629  0.0269
   179. (0.00010) RY*( 2) H  18           s(  0.06%)p99.99( 99.94%)
   180. (0.00006) RY*( 3) H  18           s(  0.05%)p99.99( 99.95%)
   181. (0.00002) RY*( 4) H  18           s(  0.59%)p99.99( 99.41%)
   182. (0.00139) RY*( 1) H  19           s( 99.61%)p 0.00(  0.39%)
                                            0.0060  0.9980 -0.0168  0.0126  0.0589
   183. (0.00008) RY*( 2) H  19           s(  0.02%)p99.99( 99.98%)
   184. (0.00006) RY*( 3) H  19           s(  0.00%)p 1.00(100.00%)
   185. (0.00002) RY*( 4) H  19           s(  0.45%)p99.99( 99.55%)
   186. (0.00136) RY*( 1) H  20           s( 99.64%)p 0.00(  0.36%)
                                            0.0058  0.9982  0.0079  0.0346 -0.0486
   187. (0.00009) RY*( 2) H  20           s(  0.02%)p99.99( 99.98%)
   188. (0.00006) RY*( 3) H  20           s(  0.00%)p 1.00(100.00%)
   189. (0.00002) RY*( 4) H  20           s(  0.43%)p99.99( 99.57%)
   190. (0.00120) RY*( 1) H  21           s( 99.50%)p 0.01(  0.50%)
                                            0.0048  0.9975  0.0142  0.0693 -0.0038
   191. (0.00009) RY*( 2) H  21           s(  0.06%)p99.99( 99.94%)
   192. (0.00005) RY*( 3) H  21           s(  0.00%)p 1.00(100.00%)
   193. (0.00002) RY*( 4) H  21           s(  0.53%)p99.99( 99.47%)
   194. (0.00139) RY*( 1) H  22           s( 99.61%)p 0.00(  0.39%)
                                            0.0058  0.9981 -0.0047 -0.0439  0.0437
   195. (0.00009) RY*( 2) H  22           s(  0.06%)p99.99( 99.94%)
   196. (0.00006) RY*( 3) H  22           s(  0.00%)p 1.00(100.00%)
   197. (0.00002) RY*( 4) H  22           s(  0.41%)p99.99( 99.59%)
   198. (0.00123) RY*( 1) H  23           s( 99.56%)p 0.00(  0.44%)
                                            0.0049  0.9978 -0.0177 -0.0634  0.0068
   199. (0.00009) RY*( 2) H  23           s(  0.09%)p99.99( 99.91%)
   200. (0.00006) RY*( 3) H  23           s(  0.01%)p99.99( 99.99%)
   201. (0.00002) RY*( 4) H  23           s(  0.42%)p99.99( 99.58%)
   202. (0.00135) RY*( 1) H  24           s( 99.61%)p 0.00(  0.39%)
                                            0.0059  0.9980  0.0138  0.0610 -0.0039
   203. (0.00009) RY*( 2) H  24           s(  0.06%)p99.99( 99.94%)
   204. (0.00006) RY*( 3) H  24           s(  0.00%)p 1.00(100.00%)
   205. (0.00002) RY*( 4) H  24           s(  0.42%)p99.99( 99.58%)
   206. (0.00135) RY*( 1) H  25           s( 99.61%)p 0.00(  0.39%)
                                            0.0058  0.9980  0.0062  0.0437 -0.0446
   207. (0.00009) RY*( 2) H  25           s(  0.05%)p99.99( 99.95%)
   208. (0.00006) RY*( 3) H  25           s(  0.00%)p 1.00(100.00%)
   209. (0.00002) RY*( 4) H  25           s(  0.43%)p99.99( 99.57%)
   210. (0.00134) RY*( 1) H  26           s( 99.57%)p 0.00(  0.43%)
                                            0.0058  0.9978 -0.0038 -0.0653  0.0035
   211. (0.00009) RY*( 2) H  26           s(  0.06%)p99.99( 99.94%)
   212. (0.00006) RY*( 3) H  26           s(  0.00%)p 1.00(100.00%)
   213. (0.00002) RY*( 4) H  26           s(  0.45%)p99.99( 99.55%)
   214. (0.00134) RY*( 1) H  27           s( 99.59%)p 0.00(  0.41%)
                                            0.0057  0.9979 -0.0003 -0.0469  0.0434
   215. (0.00009) RY*( 2) H  27           s(  0.07%)p99.99( 99.93%)
   216. (0.00006) RY*( 3) H  27           s(  0.00%)p 1.00(100.00%)
   217. (0.00002) RY*( 4) H  27           s(  0.43%)p99.99( 99.57%)
   218. (0.00133) RY*( 1) H  28           s( 99.58%)p 0.00(  0.42%)
                                            0.0057  0.9979  0.0113  0.0459 -0.0446
   219. (0.00009) RY*( 2) H  28           s(  0.06%)p99.99( 99.94%)
   220. (0.00006) RY*( 3) H  28           s(  0.01%)p 1.00( 99.99%)
   221. (0.00002) RY*( 4) H  28           s(  0.44%)p99.99( 99.56%)
   222. (0.00133) RY*( 1) H  29           s( 99.60%)p 0.00(  0.40%)
                                            0.0057  0.9980  0.0140  0.0618 -0.0051
   223. (0.00009) RY*( 2) H  29           s(  0.06%)p99.99( 99.94%)
   224. (0.00006) RY*( 3) H  29           s(  0.01%)p99.99( 99.99%)
   225. (0.00002) RY*( 4) H  29           s(  0.42%)p99.99( 99.58%)
   226. (0.00137) RY*( 1) H  30           s( 99.61%)p 0.00(  0.39%)
                                            0.0057  0.9980  0.0071 -0.0616  0.0050
   227. (0.00009) RY*( 2) H  30           s(  0.05%)p99.99( 99.95%)
   228. (0.00006) RY*( 3) H  30           s(  0.04%)p99.99( 99.96%)
   229. (0.00002) RY*( 4) H  30           s(  0.38%)p99.99( 99.62%)
   230. (0.00135) RY*( 1) H  31           s( 99.54%)p 0.00(  0.46%)
                                            0.0058  0.9977  0.0149 -0.0529  0.0401
   231. (0.00009) RY*( 2) H  31           s(  0.07%)p99.99( 99.93%)
   232. (0.00005) RY*( 3) H  31           s(  0.06%)p99.99( 99.94%)
   233. (0.00002) RY*( 4) H  31           s(  0.42%)p99.99( 99.58%)
   234. (0.00164) RY*( 1) H  32           s( 99.81%)p 0.00(  0.19%)
                                            0.0060  0.9990 -0.0046  0.0130 -0.0417
   235. (0.00009) RY*( 2) H  32           s(  0.00%)p 1.00(100.00%)
   236. (0.00006) RY*( 3) H  32           s(  0.00%)p 1.00(100.00%)
   237. (0.00002) RY*( 4) H  32           s(  0.28%)p99.99( 99.72%)
   238. (0.00158) RY*( 1) H  33           s( 99.86%)p 0.00(  0.14%)
                                            0.0070  0.9993  0.0060  0.0357  0.0117
   239. (0.00009) RY*( 2) H  33           s(  0.00%)p 1.00(100.00%)
   240. (0.00005) RY*( 3) H  33           s(  0.00%)p 1.00(100.00%)
   241. (0.00002) RY*( 4) H  33           s(  0.23%)p99.99( 99.77%)
   242. (0.00109) RY*( 1) H  34           s( 99.13%)p 0.01(  0.87%)
                                            0.0043  0.9956  0.0926  0.0076 -0.0061
   243. (0.00007) RY*( 2) H  34           s(  0.01%)p 1.00( 99.99%)
   244. (0.00004) RY*( 3) H  34           s(  0.37%)p99.99( 99.63%)
   245. (0.00002) RY*( 4) H  34           s(  0.59%)p99.99( 99.41%)
   246. (0.00117) RY*( 1) H  35           s( 99.84%)p 0.00(  0.16%)
                                            0.0073  0.9992 -0.0058 -0.0147 -0.0368
   247. (0.00012) RY*( 2) H  35           s(  0.04%)p99.99( 99.96%)
                                            0.0029  0.0187  0.7456 -0.3830  0.5450
   248. (0.00007) RY*( 3) H  35           s(  0.10%)p99.99( 99.90%)
   249. (0.00002) RY*( 4) H  35           s(  0.13%)p99.99( 99.87%)
   250. (0.00078) RY*( 1) H  36           s( 72.85%)p 0.37( 27.15%)
                                            0.0117  0.8534  0.4598  0.2450 -0.0054
   251. (0.00057) RY*( 2) H  36           s(  3.00%)p32.38( 97.00%)
                                            0.0006  0.1731  0.1716 -0.9310 -0.2718
   252. (0.00052) RY*( 3) H  36           s( 21.51%)p 3.65( 78.49%)
                                            0.0078  0.4637 -0.8588 -0.0086 -0.2176
   253. (0.00001) RY*( 4) H  36           s(  3.06%)p31.72( 96.94%)
   254. (0.00321) BD*( 1) C   1 - C   2  
                ( 51.52%)   0.7177* C   1 s( 29.64%)p 2.37( 70.32%)d 0.00(  0.04%)
                                            0.0006  0.5443  0.0073  0.7713  0.0069
                                            0.2527 -0.0102 -0.2102 -0.0103  0.0100
                                           -0.0075 -0.0024  0.0138 -0.0092
                ( 48.48%)  -0.6963* C   2 s( 28.43%)p 2.52( 71.53%)d 0.00(  0.04%)
                                            0.0003  0.5330  0.0143 -0.7733 -0.0003
                                           -0.2685 -0.0117  0.2123 -0.0111  0.0083
                                           -0.0092 -0.0028  0.0127 -0.0085
   255. (0.00252) BD*( 1) C   1 - H  13  
                ( 38.43%)   0.6199* C   1 s( 23.69%)p 3.22( 76.27%)d 0.00(  0.04%)
                                            0.0000 -0.4867 -0.0026  0.2285  0.0101
                                            0.7174 -0.0061  0.4423 -0.0097 -0.0064
                                           -0.0044 -0.0146  0.0111  0.0016
                ( 61.57%)  -0.7847* H  13 s( 99.92%)p 0.00(  0.08%)
                                           -0.9996  0.0006 -0.0094 -0.0235 -0.0137
   256. (0.00409) BD*( 1) C   1 - H  14  
                ( 38.98%)   0.6244* C   1 s( 23.27%)p 3.30( 76.69%)d 0.00(  0.04%)
                                           -0.0001 -0.4824  0.0042  0.0467  0.0168
                                            0.1848  0.0083 -0.8545  0.0033  0.0000
                                            0.0008  0.0064  0.0009 -0.0194
                ( 61.02%)  -0.7811* H  14 s( 99.92%)p 0.00(  0.08%)
                                           -0.9996  0.0017 -0.0039 -0.0075  0.0273
   257. (0.00394) BD*( 1) C   1 - H  15  
                ( 38.75%)   0.6225* C   1 s( 23.37%)p 3.28( 76.58%)d 0.00(  0.04%)
                                            0.0001 -0.4834  0.0047  0.5913  0.0134
                                           -0.6217  0.0136  0.1710 -0.0022  0.0168
                                           -0.0044  0.0051  0.0025  0.0089
                ( 61.25%)  -0.7826* H  15 s( 99.92%)p 0.00(  0.08%)
                                           -0.9996  0.0020 -0.0220  0.0178 -0.0054
   258. (0.00896) BD*( 1) C   2 - C   3  
                ( 50.61%)   0.7114* C   2 s( 28.09%)p 2.56( 71.87%)d 0.00(  0.05%)
                                            0.0003  0.5300  0.0032  0.2390 -0.0038
                                            0.6960  0.0016  0.4208  0.0019  0.0085
                                            0.0055  0.0152 -0.0107 -0.0029
                ( 49.39%)  -0.7028* C   3 s( 28.77%)p 2.47( 71.19%)d 0.00(  0.04%)
                                            0.0003  0.5363  0.0035 -0.2305 -0.0053
                                           -0.6936  0.0002 -0.4215  0.0001  0.0072
                                            0.0050  0.0146 -0.0106 -0.0025
   259. (0.00815) BD*( 1) C   2 - H  16  
                ( 38.25%)   0.6185* C   2 s( 21.60%)p 3.63( 78.36%)d 0.00(  0.04%)
                                            0.0003 -0.4647  0.0079 -0.5860  0.0082
                                            0.6459  0.0052 -0.1509  0.0127  0.0167
                                           -0.0052  0.0052  0.0009  0.0087
                ( 61.75%)  -0.7858* H  16 s( 99.92%)p 0.00(  0.08%)
                                           -0.9996  0.0045  0.0179 -0.0224  0.0036
   260. (0.00865) BD*( 1) C   2 - H  17  
                ( 38.67%)   0.6218* C   2 s( 21.89%)p 3.57( 78.07%)d 0.00(  0.04%)
                                           -0.0001  0.4678 -0.0081  0.0285  0.0001
                                            0.1595 -0.0145 -0.8685  0.0020 -0.0003
                                           -0.0023 -0.0070 -0.0009  0.0196
                ( 61.33%)  -0.7831* H  17 s( 99.92%)p 0.00(  0.08%)
                                            0.9996 -0.0042 -0.0000 -0.0039  0.0289
   261. (0.00710) BD*( 1) C   3 - C   4  
                ( 50.49%)   0.7106* C   3 s( 28.36%)p 2.52( 71.60%)d 0.00(  0.04%)
                                            0.0007  0.5324  0.0090  0.7555 -0.0045
                                            0.3016  0.0170 -0.2321  0.0077  0.0090
                                           -0.0093 -0.0036  0.0128 -0.0093
                ( 49.51%)  -0.7036* C   4 s( 28.01%)p 2.57( 71.95%)d 0.00(  0.04%)
                                            0.0000  0.5292  0.0079 -0.7580 -0.0074
                                           -0.3109  0.0232  0.2185  0.0028  0.0113
                                           -0.0076 -0.0042  0.0109 -0.0083
   262. (0.00662) BD*( 1) C   3 - H  18  
                ( 36.67%)   0.6056* C   3 s( 20.99%)p 3.76( 78.97%)d 0.00(  0.04%)
                                            0.0008 -0.4582  0.0028  0.6126 -0.0031
                                           -0.6319  0.0001  0.1222 -0.0125  0.0160
                                           -0.0042  0.0050  0.0022  0.0085
                ( 63.33%)  -0.7958* H  18 s( 99.90%)p 0.00(  0.10%)
                                           -0.9995  0.0063 -0.0227  0.0207 -0.0025
   263. (0.00882) BD*( 1) C   3 - H  19  
                ( 38.47%)   0.6202* C   3 s( 21.86%)p 3.57( 78.09%)d 0.00(  0.04%)
                                            0.0000 -0.4675  0.0080 -0.0039  0.0103
                                            0.1673 -0.0125 -0.8676  0.0011  0.0010
                                            0.0001  0.0063  0.0004 -0.0201
                ( 61.53%)  -0.7844* H  19 s( 99.91%)p 0.00(  0.09%)
                                           -0.9996  0.0044 -0.0011 -0.0051  0.0289
   264. (0.00781) BD*( 1) C   4 - C   5  
                ( 50.48%)   0.7105* C   4 s( 28.66%)p 2.49( 71.30%)d 0.00(  0.04%)
                                            0.0004  0.5353  0.0070  0.6394  0.0080
                                           -0.5212  0.0021  0.1802  0.0000 -0.0156
                                            0.0046 -0.0047  0.0033 -0.0095
                ( 49.52%)  -0.7037* C   5 s( 28.74%)p 2.48( 71.23%)d 0.00(  0.04%)
                                            0.0001  0.5360  0.0085 -0.6513 -0.0002
                                            0.4996 -0.0017 -0.1960  0.0024 -0.0149
                                            0.0057 -0.0047  0.0029 -0.0090
   265. (0.00902) BD*( 1) C   4 - H  20  
                ( 38.46%)   0.6201* C   4 s( 21.41%)p 3.67( 78.54%)d 0.00(  0.04%)
                                           -0.0002  0.4626 -0.0080  0.0009 -0.0026
                                            0.1756  0.0169 -0.8685  0.0061  0.0004
                                           -0.0006 -0.0060 -0.0011  0.0203
                ( 61.54%)  -0.7845* H  20 s( 99.91%)p 0.00(  0.09%)
                                            0.9996 -0.0042  0.0009 -0.0078  0.0283
   266. (0.00718) BD*( 1) C   4 - H  21  
                ( 38.19%)   0.6180* C   4 s( 21.89%)p 3.57( 78.07%)d 0.00(  0.04%)
                                            0.0002 -0.4678  0.0038 -0.1257  0.0092
                                           -0.7745 -0.0003 -0.4058  0.0153 -0.0052
                                           -0.0032 -0.0150  0.0134  0.0027
                ( 61.81%)  -0.7862* H  21 s( 99.91%)p 0.00(  0.09%)
                                           -0.9996  0.0030  0.0023  0.0269  0.0120
   267. (0.00675) BD*( 1) C   5 - C   6  
                ( 50.31%)   0.7093* C   5 s( 27.57%)p 2.63( 72.38%)d 0.00(  0.04%)
                                            0.0002  0.5250  0.0108  0.7542  0.0016
                                            0.3468 -0.0012 -0.1866 -0.0001  0.0122
                                           -0.0071 -0.0042  0.0111 -0.0088
                ( 49.69%)  -0.7049* C   6 s( 28.20%)p 2.55( 71.76%)d 0.00(  0.04%)
                                            0.0002  0.5309  0.0099 -0.7518 -0.0013
                                           -0.3384  0.0041  0.1946  0.0006  0.0117
                                           -0.0074 -0.0042  0.0105 -0.0085
   268. (0.00899) BD*( 1) C   5 - H  22  
                ( 38.48%)   0.6203* C   5 s( 21.96%)p 3.55( 77.99%)d 0.00(  0.04%)
                                            0.0002 -0.4686  0.0079  0.0233  0.0025
                                            0.1949  0.0098 -0.8610  0.0051 -0.0003
                                            0.0003  0.0075  0.0012 -0.0197
                ( 61.52%)  -0.7844* H  22 s( 99.91%)p 0.00(  0.09%)
                                           -0.9996  0.0043 -0.0013 -0.0075  0.0284
   269. (0.00909) BD*( 1) C   5 - H  23  
                ( 38.59%)   0.6212* C   5 s( 21.75%)p 3.60( 78.21%)d 0.00(  0.04%)
                                           -0.0001  0.4663 -0.0078 -0.0770  0.0013
                                           -0.7690 -0.0033 -0.4298  0.0112  0.0031
                                            0.0021  0.0156 -0.0134 -0.0023
                ( 61.41%)  -0.7837* H  23 s( 99.92%)p 0.00(  0.08%)
                                            0.9996 -0.0033  0.0026  0.0255  0.0132
   270. (0.00640) BD*( 1) C   6 - C   7  
                ( 50.23%)   0.7088* C   6 s( 28.43%)p 2.52( 71.53%)d 0.00(  0.04%)
                                            0.0002  0.5331  0.0108  0.6520  0.0034
                                           -0.5059  0.0012  0.1848 -0.0013 -0.0152
                                            0.0058 -0.0048  0.0036 -0.0096
                ( 49.77%)  -0.7055* C   7 s( 28.23%)p 2.54( 71.73%)d 0.00(  0.04%)
                                            0.0003  0.5313  0.0096 -0.6516 -0.0013
                                            0.5119 -0.0022 -0.1751  0.0024 -0.0154
                                            0.0048 -0.0049  0.0033 -0.0092
   271. (0.00901) BD*( 1) C   6 - H  24  
                ( 38.35%)   0.6193* C   6 s( 21.45%)p 3.66( 78.51%)d 0.00(  0.04%)
                                            0.0002 -0.4630  0.0081 -0.0938  0.0019
                                           -0.7668 -0.0029 -0.4337  0.0120 -0.0037
                                           -0.0024 -0.0156  0.0132  0.0020
                ( 61.65%)  -0.7852* H  24 s( 99.91%)p 0.00(  0.09%)
                                           -0.9996  0.0043  0.0023  0.0261  0.0133
   272. (0.00885) BD*( 1) C   6 - H  25  
                ( 38.46%)   0.6202* C   6 s( 21.95%)p 3.55( 78.01%)d 0.00(  0.04%)
                                           -0.0001  0.4684 -0.0084  0.0173  0.0006
                                            0.2015  0.0112 -0.8597  0.0061  0.0003
                                           -0.0008 -0.0074 -0.0011  0.0197
                ( 61.54%)  -0.7845* H  25 s( 99.91%)p 0.00(  0.09%)
                                            0.9996 -0.0042 -0.0003 -0.0081  0.0282
   273. (0.00652) BD*( 1) C   7 - C   8  
                ( 50.35%)   0.7096* C   7 s( 28.01%)p 2.57( 71.95%)d 0.00(  0.04%)
                                            0.0001  0.5291  0.0107  0.7518  0.0021
                                            0.3415 -0.0015 -0.1940  0.0005  0.0122
                                           -0.0067 -0.0040  0.0105 -0.0089
                ( 49.65%)  -0.7046* C   8 s( 28.39%)p 2.52( 71.57%)d 0.00(  0.04%)
                                            0.0002  0.5328  0.0088 -0.7511 -0.0008
                                           -0.3359  0.0037  0.1967 -0.0011  0.0117
                                           -0.0070 -0.0039  0.0100 -0.0089
   274. (0.00883) BD*( 1) C   7 - H  26  
                ( 38.50%)   0.6205* C   7 s( 22.07%)p 3.53( 77.89%)d 0.00(  0.05%)
                                           -0.0001  0.4697 -0.0084 -0.0975 -0.0012
                                           -0.7606 -0.0029 -0.4367  0.0121  0.0032
                                            0.0018  0.0158 -0.0135 -0.0021
                ( 61.50%)  -0.7842* H  26 s( 99.91%)p 0.00(  0.09%)
                                            0.9996 -0.0041  0.0037  0.0259  0.0133
   275. (0.00893) BD*( 1) C   7 - H  27  
                ( 38.41%)   0.6197* C   7 s( 21.72%)p 3.60( 78.24%)d 0.00(  0.04%)
                                            0.0001 -0.4659  0.0083  0.0126  0.0026
                                            0.2048  0.0104 -0.8603  0.0060 -0.0002
                                            0.0001  0.0076  0.0012 -0.0197
                ( 61.59%)  -0.7848* H  27 s( 99.91%)p 0.00(  0.09%)
                                           -0.9996  0.0041 -0.0011 -0.0078  0.0283
   276. (0.00636) BD*( 1) C   8 - C   9  
                ( 50.61%)   0.7114* C   8 s( 27.93%)p 2.58( 72.03%)d 0.00(  0.04%)
                                            0.0002  0.5284  0.0123  0.6512  0.0031
                                           -0.5146  0.0001  0.1770 -0.0002 -0.0157
                                            0.0054 -0.0051  0.0038 -0.0092
                ( 49.39%)  -0.7028* C   9 s( 28.97%)p 2.45( 71.00%)d 0.00(  0.04%)
                                            0.0004  0.5381  0.0080 -0.6439 -0.0007
                                            0.5133 -0.0034 -0.1785  0.0018 -0.0146
                                            0.0053 -0.0055  0.0029 -0.0091
   277. (0.00881) BD*( 1) C   8 - H  28  
                ( 38.43%)   0.6199* C   8 s( 21.87%)p 3.57( 78.08%)d 0.00(  0.04%)
                                           -0.0001  0.4676 -0.0086  0.0154 -0.0007
                                            0.2033  0.0112 -0.8597  0.0063  0.0001
                                           -0.0011 -0.0074 -0.0011  0.0197
                ( 61.57%)  -0.7847* H  28 s( 99.91%)p 0.00(  0.09%)
                                            0.9996 -0.0041  0.0002 -0.0082  0.0282
   278. (0.00880) BD*( 1) C   8 - H  29  
                ( 38.34%)   0.6192* C   8 s( 21.83%)p 3.58( 78.13%)d 0.00(  0.04%)
                                            0.0001 -0.4671  0.0085 -0.1047  0.0012
                                           -0.7616 -0.0029 -0.4359  0.0122 -0.0039
                                           -0.0024 -0.0157  0.0132  0.0021
                ( 61.66%)  -0.7852* H  29 s( 99.91%)p 0.00(  0.09%)
                                           -0.9996  0.0041  0.0027  0.0261  0.0134
   279. (0.00746) BD*( 1) C   9 - C  10  
                ( 51.05%)   0.7145* C   9 s( 27.67%)p 2.61( 72.29%)d 0.00(  0.04%)
                                            0.0001  0.5258  0.0140  0.7581  0.0040
                                            0.3322 -0.0007 -0.1943 -0.0005  0.0119
                                           -0.0075 -0.0035  0.0120 -0.0093
                ( 48.95%)  -0.6996* C  10 s( 28.82%)p 2.47( 71.15%)d 0.00(  0.04%)
                                            0.0001  0.5368  0.0060 -0.7456  0.0065
                                           -0.3452  0.0036  0.1904 -0.0014  0.0128
                                           -0.0058 -0.0052  0.0083 -0.0083
   280. (0.00893) BD*( 1) C   9 - H  30  
                ( 38.38%)   0.6195* C   9 s( 21.60%)p 3.63( 78.36%)d 0.00(  0.04%)
                                           -0.0001  0.4646 -0.0087 -0.0993 -0.0029
                                           -0.7634 -0.0030 -0.4368  0.0124  0.0026
                                            0.0014  0.0160 -0.0132 -0.0020
                ( 61.62%)  -0.7850* H  30 s( 99.91%)p 0.00(  0.09%)
                                            0.9996 -0.0043  0.0046  0.0259  0.0133
   281. (0.00876) BD*( 1) C   9 - H  31  
                ( 38.21%)   0.6182* C   9 s( 21.80%)p 3.59( 78.16%)d 0.00(  0.04%)
                                            0.0001 -0.4668  0.0085  0.0128  0.0033
                                            0.2062  0.0105 -0.8595  0.0063 -0.0001
                                           -0.0003  0.0076  0.0010 -0.0196
                ( 61.79%)  -0.7860* H  31 s( 99.91%)p 0.00(  0.09%)
                                           -0.9996  0.0043 -0.0016 -0.0080  0.0284
   282. (0.01162) BD*( 1) C  10 - C  11  
                ( 50.83%)   0.7130* C  10 s( 26.59%)p 2.76( 73.36%)d 0.00(  0.04%)
                                            0.0003  0.5155  0.0135  0.6559  0.0081
                                           -0.5273  0.0012  0.1591 -0.0033 -0.0173
                                            0.0034 -0.0036  0.0025 -0.0105
                ( 49.17%)  -0.7012* C  11 s( 33.28%)p 2.00( 66.69%)d 0.00(  0.03%)
                                            0.0008  0.5769 -0.0009 -0.6098  0.0109
                                            0.5046 -0.0055 -0.2007  0.0029 -0.0111
                                            0.0075 -0.0061 -0.0023 -0.0090
   283. (0.00935) BD*( 1) C  10 - H  32  
                ( 38.46%)   0.6201* C  10 s( 21.51%)p 3.65( 78.44%)d 0.00(  0.05%)
                                           -0.0001  0.4637 -0.0091  0.0156 -0.0022
                                            0.2128  0.0120 -0.8595  0.0080  0.0004
                                           -0.0026 -0.0068 -0.0002  0.0200
                ( 61.54%)  -0.7845* H  32 s( 99.91%)p 0.00(  0.09%)
                                            0.9995 -0.0047  0.0017 -0.0093  0.0284
   284. (0.00812) BD*( 1) C  10 - H  33  
                ( 37.47%)   0.6121* C  10 s( 23.09%)p 3.33( 76.86%)d 0.00(  0.04%)
                                            0.0002 -0.4805  0.0073 -0.1142 -0.0022
                                           -0.7461 -0.0031 -0.4459  0.0135 -0.0052
                                           -0.0039 -0.0154  0.0113  0.0018
                ( 62.53%)  -0.7908* H  33 s( 99.91%)p 0.00(  0.09%)
                                           -0.9995  0.0058  0.0027  0.0269  0.0139
   285. (0.01039) BD*( 1) C  11 - O  12  
                ( 68.56%)   0.8280* C  11 s( 20.73%)p 3.81( 79.00%)d 0.01(  0.27%)
                                            0.0001  0.4533  0.0423  0.7888  0.0453
                                            0.3569  0.0070 -0.1957  0.0063  0.0323
                                           -0.0195 -0.0085  0.0280 -0.0213
                ( 31.44%)  -0.5607* O  12 s( 33.61%)p 1.97( 66.31%)d 0.00(  0.08%)
                                           -0.0001  0.5797  0.0066 -0.6753  0.0077
                                           -0.4385  0.0001  0.1209  0.0088  0.0206
                                            0.0035  0.0012  0.0176 -0.0093
   286. (0.01012) BD*( 1) C  11 - H  34  
                ( 38.29%)   0.6188* C  11 s( 24.16%)p 3.14( 75.79%)d 0.00(  0.05%)
                                            0.0002 -0.4915  0.0042 -0.0191 -0.0176
                                            0.2023  0.0030 -0.8462  0.0144  0.0018
                                           -0.0021  0.0061  0.0023 -0.0209
                ( 61.71%)  -0.7855* H  34 s( 99.90%)p 0.00(  0.10%)
                                           -0.9995  0.0046  0.0001 -0.0092  0.0298
   287. (0.01335) BD*( 1) C  11 - H  35  
                ( 37.56%)   0.6129* C  11 s( 21.87%)p 3.57( 78.08%)d 0.00(  0.04%)
                                            0.0008 -0.4674  0.0169  0.0365 -0.0081
                                            0.7583 -0.0014  0.4518 -0.0168  0.0020
                                           -0.0017 -0.0178  0.0107 -0.0018
                ( 62.44%)  -0.7902* H  35 s( 99.90%)p 0.00(  0.10%)
                                           -0.9995  0.0064 -0.0025 -0.0291 -0.0119
   288. (0.00426) BD*( 1) O  12 - H  36  
                ( 25.90%)   0.5089* O  12 s( 20.34%)p 3.91( 79.56%)d 0.00(  0.10%)
                                            0.0001  0.4507  0.0161  0.0939  0.0247
                                            0.2138  0.0171 -0.8600 -0.0251  0.0007
                                            0.0100 -0.0076  0.0017  0.0289
                ( 74.10%)  -0.8608* H  36 s( 99.59%)p 0.00(  0.41%)
                                            0.9979 -0.0035 -0.0080 -0.0192  0.0606


 NHO Directionality and "Bond Bending" (deviations from line of nuclear centers)

         [Thresholds for printing:  angular deviation  >  1.0 degree]
                                    hybrid p-character > 25.0%
                                    orbital occupancy  >  0.10e

                                Line of Centers        Hybrid 1              Hybrid 2
                                ---------------  -------------------   ------------------
                NBO               Theta   Phi    Theta   Phi    Dev    Theta   Phi    Dev
 ========================================================================================
     1. BD (   1) C   1 - C   2   104.4   18.6   105.1   17.3   1.4     76.3  199.9   1.5
     8. BD (   1) C   3 - C   4   105.2   21.8   105.4   23.0   1.1     74.9  200.6   1.2
     9. BD (   1) C   3 - H  18    98.2  134.0    97.1  134.0   1.1      --     --    --
    11. BD (   1) C   4 - C   5    77.7  322.1     --     --    --     103.3  142.6   1.1
    12. BD (   1) C   4 - H  20   168.5   89.8   167.4   90.5   1.1      --     --    --
    16. BD (   1) C   5 - H  23   119.0  263.5   118.3  264.4   1.0      --     --    --
    29. BD (   1) C  10 - C  11    78.4  321.9    79.6  321.6   1.2    104.2  140.2   3.1
    30. BD (   1) C  10 - H  32   166.2   85.1   165.2   86.6   1.0      --     --    --
    32. BD (   1) C  11 - O  12   100.4   25.4   101.8   23.6   2.2     80.8  213.3   7.9
    33. BD (   1) C  11 - H  34    13.7  269.5    14.1  280.1   2.6      --     --    --
    34. BD (   1) C  11 - H  35   120.0  262.8   119.9  267.8   4.4      --     --    --
    35. BD (   1) O  12 - H  36   165.9   82.4   163.7   62.8   5.6      --     --    --
    48. LP (   1) O  12             --     --     50.7   23.0   --       --     --    --
    49. LP*(   2) O  12             --     --     80.9  121.2   --       --     --    --


 Second Order Perturbation Theory Analysis of Fock Matrix in NBO Basis

     Threshold for printing:   0.25 kcal/mol
                                                                              E(2)  E(j)-E(i) F(i,j)
         Donor NBO (i)                     Acceptor NBO (j)                 kcal/mol   a.u.    a.u. 
 ===================================================================================================

 within unit  1
   1. BD (   1) C   1 - C   2        / 69. RY*(   2) C   3                    0.56    1.47    0.037
   1. BD (   1) C   1 - C   2        /255. BD*(   1) C   1 - H  13            0.28    1.06    0.022
   1. BD (   1) C   1 - C   2        /258. BD*(   1) C   2 - C   3            0.51    0.98    0.029
   1. BD (   1) C   1 - C   2        /259. BD*(   1) C   2 - H  16            0.45    1.04    0.028
   1. BD (   1) C   1 - C   2        /260. BD*(   1) C   2 - H  17            0.30    1.04    0.022
   1. BD (   1) C   1 - C   2        /261. BD*(   1) C   3 - C   4            1.28    0.98    0.045
   2. BD (   1) C   1 - H  13        /258. BD*(   1) C   2 - C   3            1.77    0.86    0.049
   3. BD (   1) C   1 - H  14        /260. BD*(   1) C   2 - H  17            1.59    0.92    0.048
   4. BD (   1) C   1 - H  15        /259. BD*(   1) C   2 - H  16            1.60    0.92    0.049
   5. BD (   1) C   2 - C   3        / 50. RY*(   1) C   1                    0.61    1.41    0.037
   5. BD (   1) C   2 - C   3        / 77. RY*(   1) C   4                    0.66    1.55    0.040
   5. BD (   1) C   2 - C   3        /254. BD*(   1) C   1 - C   2            0.54    1.01    0.030
   5. BD (   1) C   2 - C   3        /255. BD*(   1) C   1 - H  13            0.79    1.07    0.037
   5. BD (   1) C   2 - C   3        /259. BD*(   1) C   2 - H  16            0.28    1.05    0.022
   5. BD (   1) C   2 - C   3        /261. BD*(   1) C   3 - C   4            0.54    0.99    0.029
   5. BD (   1) C   2 - C   3        /262. BD*(   1) C   3 - H  18            0.43    1.04    0.027
   5. BD (   1) C   2 - C   3        /263. BD*(   1) C   3 - H  19            0.28    1.03    0.022
   5. BD (   1) C   2 - C   3        /266. BD*(   1) C   4 - H  21            0.75    1.04    0.035
   6. BD (   1) C   2 - H  16        / 51. RY*(   2) C   1                    0.27    1.41    0.025
   6. BD (   1) C   2 - H  16        /257. BD*(   1) C   1 - H  15            1.45    0.94    0.048
   6. BD (   1) C   2 - H  16        /262. BD*(   1) C   3 - H  18            1.53    0.92    0.049
   7. BD (   1) C   2 - H  17        / 51. RY*(   2) C   1                    0.29    1.41    0.026
   7. BD (   1) C   2 - H  17        /256. BD*(   1) C   1 - H  14            1.54    0.94    0.048
   7. BD (   1) C   2 - H  17        /263. BD*(   1) C   3 - H  19            1.63    0.91    0.049
   8. BD (   1) C   3 - C   4        / 59. RY*(   1) C   2                    0.42    1.44    0.032
   8. BD (   1) C   3 - C   4        / 87. RY*(   2) C   5                    0.33    1.52    0.029
   8. BD (   1) C   3 - C   4        /254. BD*(   1) C   1 - C   2            0.94    1.01    0.040
   8. BD (   1) C   3 - C   4        /258. BD*(   1) C   2 - C   3            0.51    0.99    0.029
   8. BD (   1) C   3 - C   4        /262. BD*(   1) C   3 - H  18            0.40    1.04    0.026
   8. BD (   1) C   3 - C   4        /264. BD*(   1) C   4 - C   5            0.33    0.99    0.023
   8. BD (   1) C   3 - C   4        /265. BD*(   1) C   4 - H  20            0.32    1.03    0.023
   8. BD (   1) C   3 - C   4        /266. BD*(   1) C   4 - H  21            0.29    1.04    0.023
   8. BD (   1) C   3 - C   4        /267. BD*(   1) C   5 - C   6            1.04    0.99    0.041
   9. BD (   1) C   3 - H  18        / 60. RY*(   2) C   2                    0.27    1.48    0.026
   9. BD (   1) C   3 - H  18        /259. BD*(   1) C   2 - H  16            1.53    0.93    0.050
   9. BD (   1) C   3 - H  18        /264. BD*(   1) C   4 - C   5            1.82    0.86    0.052
  10. BD (   1) C   3 - H  19        /260. BD*(   1) C   2 - H  17            1.54    0.93    0.048
  10. BD (   1) C   3 - H  19        /265. BD*(   1) C   4 - H  20            1.61    0.92    0.049
  11. BD (   1) C   4 - C   5        / 68. RY*(   1) C   3                    0.64    1.57    0.042
  11. BD (   1) C   4 - C   5        / 97. RY*(   3) C   6                    0.34    1.40    0.029
  11. BD (   1) C   4 - C   5        /261. BD*(   1) C   3 - C   4            0.58    1.00    0.032
  11. BD (   1) C   4 - C   5        /262. BD*(   1) C   3 - H  18            0.71    1.05    0.036
  11. BD (   1) C   4 - C   5        /265. BD*(   1) C   4 - H  20            0.27    1.04    0.022
  11. BD (   1) C   4 - C   5        /266. BD*(   1) C   4 - H  21            0.27    1.05    0.022
  11. BD (   1) C   4 - C   5        /267. BD*(   1) C   5 - C   6            0.54    0.99    0.030
  11. BD (   1) C   4 - C   5        /269. BD*(   1) C   5 - H  23            0.45    1.03    0.028
  11. BD (   1) C   4 - C   5        /270. BD*(   1) C   6 - C   7            1.03    0.99    0.042
  12. BD (   1) C   4 - H  20        / 86. RY*(   1) C   5                    0.25    1.49    0.025
  12. BD (   1) C   4 - H  20        /263. BD*(   1) C   3 - H  19            1.54    0.93    0.048
  12. BD (   1) C   4 - H  20        /268. BD*(   1) C   5 - H  22            1.60    0.91    0.048
  13. BD (   1) C   4 - H  21        / 70. RY*(   3) C   3                    0.26    1.39    0.024
  13. BD (   1) C   4 - H  21        /258. BD*(   1) C   2 - C   3            1.82    0.88    0.051
  13. BD (   1) C   4 - H  21        /261. BD*(   1) C   3 - C   4            0.25    0.88    0.019
  13. BD (   1) C   4 - H  21        /269. BD*(   1) C   5 - H  23            1.74    0.92    0.051
  14. BD (   1) C   5 - C   6        / 78. RY*(   2) C   4                    0.53    1.51    0.037
  14. BD (   1) C   5 - C   6        /106. RY*(   3) C   7                    0.43    1.42    0.032
  14. BD (   1) C   5 - C   6        /261. BD*(   1) C   3 - C   4            1.12    1.00    0.044
  14. BD (   1) C   5 - C   6        /264. BD*(   1) C   4 - C   5            0.41    1.00    0.026
  14. BD (   1) C   5 - C   6        /268. BD*(   1) C   5 - H  22            0.28    1.04    0.022
  14. BD (   1) C   5 - C   6        /270. BD*(   1) C   6 - C   7            0.41    0.99    0.026
  14. BD (   1) C   5 - C   6        /271. BD*(   1) C   6 - H  24            0.29    1.03    0.022
  14. BD (   1) C   5 - C   6        /272. BD*(   1) C   6 - H  25            0.28    1.03    0.022
  14. BD (   1) C   5 - C   6        /273. BD*(   1) C   7 - C   8            1.08    0.99    0.042
  15. BD (   1) C   5 - H  22        / 95. RY*(   1) C   6                    0.29    1.50    0.027
  15. BD (   1) C   5 - H  22        /265. BD*(   1) C   4 - H  20            1.57    0.93    0.048
  15. BD (   1) C   5 - H  22        /272. BD*(   1) C   6 - H  25            1.57    0.92    0.048
  16. BD (   1) C   5 - H  23        / 77. RY*(   1) C   4                    0.28    1.45    0.026
  16. BD (   1) C   5 - H  23        /266. BD*(   1) C   4 - H  21            1.43    0.94    0.047
  16. BD (   1) C   5 - H  23        /267. BD*(   1) C   5 - C   6            0.28    0.88    0.020
  16. BD (   1) C   5 - H  23        /271. BD*(   1) C   6 - H  24            1.60    0.92    0.049
  17. BD (   1) C   6 - C   7        / 88. RY*(   3) C   5                    0.47    1.43    0.034
  17. BD (   1) C   6 - C   7        /114. RY*(   2) C   8                    0.31    1.52    0.028
  17. BD (   1) C   6 - C   7        /115. RY*(   3) C   8                    0.26    1.39    0.025
  17. BD (   1) C   6 - C   7        /264. BD*(   1) C   4 - C   5            1.01    1.00    0.041
  17. BD (   1) C   6 - C   7        /267. BD*(   1) C   5 - C   6            0.52    1.00    0.030
  17. BD (   1) C   6 - C   7        /271. BD*(   1) C   6 - H  24            0.33    1.04    0.024
  17. BD (   1) C   6 - C   7        /273. BD*(   1) C   7 - C   8            0.46    0.99    0.028
  17. BD (   1) C   6 - C   7        /275. BD*(   1) C   7 - H  27            0.29    1.03    0.022
  17. BD (   1) C   6 - C   7        /276. BD*(   1) C   8 - C   9            1.07    0.98    0.042
  18. BD (   1) C   6 - H  24        /104. RY*(   1) C   7                    0.27    1.50    0.026
  18. BD (   1) C   6 - H  24        /269. BD*(   1) C   5 - H  23            1.52    0.92    0.047
  18. BD (   1) C   6 - H  24        /274. BD*(   1) C   7 - H  26            1.57    0.92    0.048
  19. BD (   1) C   6 - H  25        /268. BD*(   1) C   5 - H  22            1.56    0.92    0.048
  19. BD (   1) C   6 - H  25        /275. BD*(   1) C   7 - H  27            1.60    0.92    0.048
  20. BD (   1) C   7 - C   8        / 96. RY*(   2) C   6                    0.49    1.54    0.036
  20. BD (   1) C   7 - C   8        /123. RY*(   2) C   9                    0.27    1.51    0.026
  20. BD (   1) C   7 - C   8        /124. RY*(   3) C   9                    0.29    1.38    0.026
  20. BD (   1) C   7 - C   8        /267. BD*(   1) C   5 - C   6            1.03    1.01    0.042
  20. BD (   1) C   7 - C   8        /270. BD*(   1) C   6 - C   7            0.46    1.00    0.028
  20. BD (   1) C   7 - C   8        /275. BD*(   1) C   7 - H  27            0.26    1.04    0.021
  20. BD (   1) C   7 - C   8        /276. BD*(   1) C   8 - C   9            0.40    0.99    0.026
  20. BD (   1) C   7 - C   8        /277. BD*(   1) C   8 - H  28            0.27    1.03    0.022
  20. BD (   1) C   7 - C   8        /278. BD*(   1) C   8 - H  29            0.32    1.04    0.024
  20. BD (   1) C   7 - C   8        /279. BD*(   1) C   9 - C  10            1.13    0.97    0.043
  21. BD (   1) C   7 - H  26        / 95. RY*(   1) C   6                    0.31    1.51    0.027
  21. BD (   1) C   7 - H  26        /113. RY*(   1) C   8                    0.25    1.50    0.025
  21. BD (   1) C   7 - H  26        /271. BD*(   1) C   6 - H  24            1.58    0.93    0.048
  21. BD (   1) C   7 - H  26        /278. BD*(   1) C   8 - H  29            1.59    0.92    0.048
  22. BD (   1) C   7 - H  27        /113. RY*(   1) C   8                    0.26    1.50    0.025
  22. BD (   1) C   7 - H  27        /272. BD*(   1) C   6 - H  25            1.54    0.93    0.048
  22. BD (   1) C   7 - H  27        /277. BD*(   1) C   8 - H  28            1.59    0.92    0.048
  23. BD (   1) C   8 - C   9        /105. RY*(   2) C   7                    0.55    1.52    0.038
  23. BD (   1) C   8 - C   9        /131. RY*(   1) C  10                    0.28    1.36    0.025
  23. BD (   1) C   8 - C   9        /270. BD*(   1) C   6 - C   7            1.02    1.01    0.042
  23. BD (   1) C   8 - C   9        /273. BD*(   1) C   7 - C   8            0.53    1.01    0.030
  23. BD (   1) C   8 - C   9        /279. BD*(   1) C   9 - C  10            0.54    0.98    0.030
  23. BD (   1) C   8 - C   9        /280. BD*(   1) C   9 - H  30            0.30    1.03    0.023
  23. BD (   1) C   8 - C   9        /281. BD*(   1) C   9 - H  31            0.32    1.04    0.024
  23. BD (   1) C   8 - C   9        /282. BD*(   1) C  10 - C  11            1.21    0.96    0.044
  24. BD (   1) C   8 - H  28        /104. RY*(   1) C   7                    0.30    1.51    0.027
  24. BD (   1) C   8 - H  28        /275. BD*(   1) C   7 - H  27            1.55    0.93    0.048
  24. BD (   1) C   8 - H  28        /281. BD*(   1) C   9 - H  31            1.59    0.92    0.048
  25. BD (   1) C   8 - H  29        /104. RY*(   1) C   7                    0.26    1.51    0.025
  25. BD (   1) C   8 - H  29        /122. RY*(   1) C   9                    0.26    1.48    0.025
  25. BD (   1) C   8 - H  29        /274. BD*(   1) C   7 - H  26            1.54    0.93    0.048
  25. BD (   1) C   8 - H  29        /280. BD*(   1) C   9 - H  30            1.60    0.91    0.048
  26. BD (   1) C   9 - C  10        /114. RY*(   2) C   8                    0.42    1.55    0.033
  26. BD (   1) C   9 - C  10        /140. RY*(   1) C  11                    0.30    1.38    0.026
  26. BD (   1) C   9 - C  10        /273. BD*(   1) C   7 - C   8            1.01    1.02    0.041
  26. BD (   1) C   9 - C  10        /276. BD*(   1) C   8 - C   9            0.39    1.01    0.026
  26. BD (   1) C   9 - C  10        /280. BD*(   1) C   9 - H  30            0.29    1.05    0.022
  26. BD (   1) C   9 - C  10        /282. BD*(   1) C  10 - C  11            0.25    0.98    0.020
  26. BD (   1) C   9 - C  10        /283. BD*(   1) C  10 - H  32            0.33    1.03    0.024
  26. BD (   1) C   9 - C  10        /284. BD*(   1) C  10 - H  33            0.27    1.05    0.022
  26. BD (   1) C   9 - C  10        /285. BD*(   1) C  11 - O  12            1.58    0.86    0.047
  27. BD (   1) C   9 - H  30        /113. RY*(   1) C   8                    0.29    1.51    0.027
  27. BD (   1) C   9 - H  30        /131. RY*(   1) C  10                    0.29    1.25    0.024
  27. BD (   1) C   9 - H  30        /278. BD*(   1) C   8 - H  29            1.54    0.93    0.048
  27. BD (   1) C   9 - H  30        /284. BD*(   1) C  10 - H  33            1.57    0.92    0.048
  28. BD (   1) C   9 - H  31        /113. RY*(   1) C   8                    0.28    1.51    0.026
  28. BD (   1) C   9 - H  31        /132. RY*(   2) C  10                    0.32    1.49    0.028
  28. BD (   1) C   9 - H  31        /277. BD*(   1) C   8 - H  28            1.55    0.93    0.048
  28. BD (   1) C   9 - H  31        /283. BD*(   1) C  10 - H  32            1.65    0.90    0.049
  29. BD (   1) C  10 - C  11        / 49. LP*(   2) O  12                    3.00    0.33    0.060
  29. BD (   1) C  10 - C  11        /123. RY*(   2) C   9                    0.46    1.56    0.035
  29. BD (   1) C  10 - C  11        /149. RY*(   1) O  12                    0.39    1.74    0.034
  29. BD (   1) C  10 - C  11        /276. BD*(   1) C   8 - C   9            0.98    1.04    0.042
  29. BD (   1) C  10 - C  11        /279. BD*(   1) C   9 - C  10            0.52    1.02    0.030
  29. BD (   1) C  10 - C  11        /286. BD*(   1) C  11 - H  34            0.31    1.07    0.024
  29. BD (   1) C  10 - C  11        /287. BD*(   1) C  11 - H  35            0.70    1.05    0.035
  30. BD (   1) C  10 - H  32        /122. RY*(   1) C   9                    0.31    1.51    0.028
  30. BD (   1) C  10 - H  32        /281. BD*(   1) C   9 - H  31            1.53    0.94    0.048
  30. BD (   1) C  10 - H  32        /286. BD*(   1) C  11 - H  34            1.47    0.93    0.047
  31. BD (   1) C  10 - H  33        /122. RY*(   1) C   9                    0.28    1.51    0.026
  31. BD (   1) C  10 - H  33        /279. BD*(   1) C   9 - C  10            0.30    0.89    0.021
  31. BD (   1) C  10 - H  33        /280. BD*(   1) C   9 - H  30            1.53    0.94    0.048
  31. BD (   1) C  10 - H  33        /285. BD*(   1) C  11 - O  12            0.25    0.75    0.017
  31. BD (   1) C  10 - H  33        /287. BD*(   1) C  11 - H  35            1.64    0.91    0.049
  32. BD (   1) C  11 - O  12        / 49. LP*(   2) O  12                    0.28    0.58    0.027
  32. BD (   1) C  11 - O  12        /133. RY*(   3) C  10                    0.28    1.67    0.027
  32. BD (   1) C  11 - O  12        /279. BD*(   1) C   9 - C  10            0.68    1.28    0.037
  33. BD (   1) C  11 - H  34        /150. RY*(   2) O  12                    0.31    2.08    0.032
  33. BD (   1) C  11 - H  34        /283. BD*(   1) C  10 - H  32            1.66    0.94    0.050
  33. BD (   1) C  11 - H  34        /288. BD*(   1) O  12 - H  36            1.35    0.91    0.045
  34. BD (   1) C  11 - H  35        / 49. LP*(   2) O  12                    3.23    0.21    0.051
  34. BD (   1) C  11 - H  35        /132. RY*(   2) C  10                    0.30    1.53    0.028
  34. BD (   1) C  11 - H  35        /149. RY*(   1) O  12                    0.34    1.62    0.030
  34. BD (   1) C  11 - H  35        /284. BD*(   1) C  10 - H  33            1.46    0.96    0.048
  34. BD (   1) C  11 - H  35        /285. BD*(   1) C  11 - O  12            0.26    0.77    0.018
  35. BD (   1) O  12 - H  36        /140. RY*(   1) C  11                    0.34    1.54    0.029
  35. BD (   1) O  12 - H  36        /142. RY*(   3) C  11                    0.28    2.80    0.036
  35. BD (   1) O  12 - H  36        /286. BD*(   1) C  11 - H  34            1.29    1.20    0.050
  36. CR (   1) C   1                /158. RY*(   1) H  13                    0.34   10.50    0.075
  36. CR (   1) C   1                /162. RY*(   1) H  14                    0.33   10.50    0.075
  36. CR (   1) C   1                /166. RY*(   1) H  15                    0.34   10.50    0.075
  37. CR (   1) C   2                / 52. RY*(   3) C   1                    0.65   10.62    0.105
  37. CR (   1) C   2                / 70. RY*(   3) C   3                    0.34   10.97    0.077
  37. CR (   1) C   2                /170. RY*(   1) H  16                    0.36   10.50    0.077
  37. CR (   1) C   2                /174. RY*(   1) H  17                    0.32   10.47    0.073
  38. CR (   1) C   3                / 63. RY*(   5) C   2                    0.38   10.99    0.081
  38. CR (   1) C   3                /178. RY*(   1) H  18                    0.38   10.47    0.079
  38. CR (   1) C   3                /182. RY*(   1) H  19                    0.32   10.48    0.073
  39. CR (   1) C   4                / 71. RY*(   4) C   3                    0.26   11.30    0.068
  39. CR (   1) C   4                / 88. RY*(   3) C   5                    0.35   10.90    0.078
  39. CR (   1) C   4                / 89. RY*(   4) C   5                    0.26   10.83    0.067
  39. CR (   1) C   4                /186. RY*(   1) H  20                    0.32   10.49    0.073
  39. CR (   1) C   4                /190. RY*(   1) H  21                    0.31   10.48    0.072
  40. CR (   1) C   5                / 79. RY*(   3) C   4                    0.32   11.01    0.075
  40. CR (   1) C   5                / 97. RY*(   3) C   6                    0.36   10.89    0.079
  40. CR (   1) C   5                / 98. RY*(   4) C   6                    0.28   10.83    0.069
  40. CR (   1) C   5                /194. RY*(   1) H  22                    0.32   10.49    0.073
  40. CR (   1) C   5                /198. RY*(   1) H  23                    0.34   10.53    0.076
  41. CR (   1) C   6                / 88. RY*(   3) C   5                    0.28   10.91    0.070
  41. CR (   1) C   6                / 89. RY*(   4) C   5                    0.34   10.84    0.077
  41. CR (   1) C   6                /106. RY*(   3) C   7                    0.31   10.90    0.073
  41. CR (   1) C   6                /107. RY*(   4) C   7                    0.28   10.84    0.070
  41. CR (   1) C   6                /202. RY*(   1) H  24                    0.32   10.49    0.073
  41. CR (   1) C   6                /206. RY*(   1) H  25                    0.32   10.48    0.073
  42. CR (   1) C   7                / 97. RY*(   3) C   6                    0.37   10.90    0.080
  42. CR (   1) C   7                / 98. RY*(   4) C   6                    0.31   10.84    0.073
  42. CR (   1) C   7                /115. RY*(   3) C   8                    0.40   10.87    0.083
  42. CR (   1) C   7                /116. RY*(   4) C   8                    0.26   10.83    0.068
  42. CR (   1) C   7                /210. RY*(   1) H  26                    0.32   10.49    0.073
  42. CR (   1) C   7                /214. RY*(   1) H  27                    0.32   10.49    0.073
  43. CR (   1) C   8                /106. RY*(   3) C   7                    0.34   10.91    0.077
  43. CR (   1) C   8                /107. RY*(   4) C   7                    0.31   10.85    0.073
  43. CR (   1) C   8                /124. RY*(   3) C   9                    0.37   10.86    0.081
  43. CR (   1) C   8                /125. RY*(   4) C   9                    0.27   10.82    0.068
  43. CR (   1) C   8                /218. RY*(   1) H  28                    0.32   10.49    0.073
  43. CR (   1) C   8                /222. RY*(   1) H  29                    0.32   10.49    0.073
  44. CR (   1) C   9                /115. RY*(   3) C   8                    0.37   10.89    0.080
  44. CR (   1) C   9                /116. RY*(   4) C   8                    0.33   10.84    0.075
  44. CR (   1) C   9                /131. RY*(   1) C  10                    0.39   10.84    0.082
  44. CR (   1) C   9                /226. RY*(   1) H  30                    0.32   10.49    0.073
  44. CR (   1) C   9                /230. RY*(   1) H  31                    0.33   10.49    0.074
  45. CR (   1) C  10                /124. RY*(   3) C   9                    0.38   10.89    0.081
  45. CR (   1) C  10                /125. RY*(   4) C   9                    0.32   10.84    0.075
  45. CR (   1) C  10                /234. RY*(   1) H  32                    0.33   10.48    0.074
  45. CR (   1) C  10                /238. RY*(   1) H  33                    0.36   10.47    0.078
  46. CR (   1) C  11                /134. RY*(   4) C  10                    0.38   11.07    0.082
  46. CR (   1) C  11                /242. RY*(   1) H  34                    0.33   10.53    0.074
  46. CR (   1) C  11                /246. RY*(   1) H  35                    0.36   10.53    0.077
  46. CR (   1) C  11                /285. BD*(   1) C  11 - O  12            0.59   10.42    0.100
  47. CR (   1) O  12                /140. RY*(   1) C  11                    0.65   19.81    0.143
  47. CR (   1) O  12                /143. RY*(   4) C  11                    0.27   20.35    0.094
  48. LP (   1) O  12                /140. RY*(   1) C  11                    0.73    1.40    0.041
  48. LP (   1) O  12                /252. RY*(   3) H  36                    0.39    2.10    0.036
  48. LP (   1) O  12                /282. BD*(   1) C  10 - C  11            0.52    0.99    0.029
  48. LP (   1) O  12                /286. BD*(   1) C  11 - H  34            0.89    1.06    0.039
  48. LP (   1) O  12                /287. BD*(   1) C  11 - H  35            0.79    1.04    0.036
  49. LP*(   2) O  12                /145. RY*(   6) C  11                    0.37    1.44    0.036
  49. LP*(   2) O  12                /251. RY*(   2) H  36                    0.61    1.89    0.053
  49. LP*(   2) O  12                /279. BD*(   1) C   9 - C  10            0.31    0.70    0.023
  49. LP*(   2) O  12                /282. BD*(   1) C  10 - C  11            2.11    0.68    0.059
  49. LP*(   2) O  12                /285. BD*(   1) C  11 - O  12            0.76    0.56    0.032
  49. LP*(   2) O  12                /287. BD*(   1) C  11 - H  35            2.29    0.72    0.063


 Natural Bond Orbitals (Summary):

                                                            Principal Delocalizations
           NBO                        Occupancy    Energy   (geminal,vicinal,remote)
 ====================================================================================
 Molecular unit  1  (C11H24O)
     1. BD (   1) C   1 - C   2          0.97825    -0.68758  261(v),69(v),258(g),259(g)
                                                    260(g),255(g)
     2. BD (   1) C   1 - H  13          0.99304    -0.56780  258(v)
     3. BD (   1) C   1 - H  14          0.99341    -0.56885  260(v)
     4. BD (   1) C   1 - H  15          0.98363    -0.56848  259(v)
     5. BD (   1) C   2 - C   3          0.99051    -0.69689  255(v),266(v),77(v),50(v)
                                                    254(g),261(g),262(g),259(g)
                                                    263(g)
     6. BD (   1) C   2 - H  16          0.94562    -0.57473  262(v),257(v),51(v)
     7. BD (   1) C   2 - H  17          0.98586    -0.57347  263(v),256(v),51(v)
     8. BD (   1) C   3 - C   4          0.94948    -0.70062  267(v),254(v),258(g),59(v)
                                                    262(g),264(g),87(v),265(g)
                                                    266(g)
     9. BD (   1) C   3 - H  18          0.91029    -0.57632  264(v),259(v),60(v)
    10. BD (   1) C   3 - H  19          0.98502    -0.58328  265(v),260(v)
    11. BD (   1) C   4 - C   5          0.91897    -0.70581  270(v),262(v),68(v),261(g)
                                                    267(g),269(g),97(v),266(g)
                                                    265(g)
    12. BD (   1) C   4 - H  20          0.98898    -0.58738  268(v),263(v),86(v)
    13. BD (   1) C   4 - H  21          0.98671    -0.58752  258(v),269(v),70(v),261(g)
    14. BD (   1) C   5 - C   6          0.94307    -0.71002  261(v),273(v),78(v),106(v)
                                                    270(g),264(g),271(g),272(g)
                                                    268(g)
    15. BD (   1) C   5 - H  22          0.98819    -0.59538  265(v),272(v),95(v)
    16. BD (   1) C   5 - H  23          0.98084    -0.59678  271(v),266(v),77(v),267(g)
    17. BD (   1) C   6 - C   7          0.92966    -0.71464  276(v),264(v),267(g),88(v)
                                                    273(g),271(g),114(v),275(g)
                                                    115(v)
    18. BD (   1) C   6 - H  24          0.98649    -0.59658  274(v),269(v),104(v)
    19. BD (   1) C   6 - H  25          0.98842    -0.59807  275(v),268(v)
    20. BD (   1) C   7 - C   8          0.93765    -0.71989  279(v),267(v),96(v),270(g)
                                                    276(g),278(g),124(v),277(g)
                                                    123(v),275(g)
    21. BD (   1) C   7 - H  26          0.98868    -0.60382  278(v),271(v),95(v),113(v)
    22. BD (   1) C   7 - H  27          0.98877    -0.60255  277(v),272(v),113(v)
    23. BD (   1) C   8 - C   9          0.94095    -0.72824  282(v),270(v),105(v),279(g)
                                                    273(g),281(g),280(g),131(v)
    24. BD (   1) C   8 - H  28          0.98867    -0.60837  281(v),275(v),104(v)
    25. BD (   1) C   8 - H  29          0.98836    -0.60774  280(v),274(v),122(v),104(v)
    26. BD (   1) C   9 - C  10          0.95497    -0.74265  285(v),273(v),49(r),114(v)
                                                    276(g),283(g),140(v),280(g)
                                                    284(g)
    27. BD (   1) C   9 - H  30          0.98892    -0.61674  284(v),278(v),131(v),113(v)
    28. BD (   1) C   9 - H  31          0.98834    -0.61599  283(v),277(v),132(v),113(v)
    29. BD (   1) C  10 - C  11          0.91576    -0.76827  49(v),276(v),287(g),279(g)
                                                    123(v),149(v),286(g)
    30. BD (   1) C  10 - H  32          0.98787    -0.63273  281(v),286(v),122(v)
    31. BD (   1) C  10 - H  33          0.98278    -0.63133  287(v),280(v),279(g),122(v)
    32. BD (   1) C  11 - O  12          0.99792    -1.02155  49(g),279(v),133(v)
    33. BD (   1) C  11 - H  34          0.98973    -0.65285  283(v),288(v),150(v)
    34. BD (   1) C  11 - H  35          0.94211    -0.64975  49(v),284(v),149(v),132(v)
                                                    285(g)
    35. BD (   1) O  12 - H  36          0.99526    -0.89372  286(v),140(v),142(v)
    36. CR (   1) C   1                  0.99962   -10.15566  158(v),166(v),162(v)
    37. CR (   1) C   2                  0.99956   -10.16909  52(v),170(v),70(v),174(v)
    38. CR (   1) C   3                  0.99954   -10.17950  178(v),63(v),182(v)
    39. CR (   1) C   4                  0.99955   -10.18543  88(v),186(v),190(v),89(v)
                                                    71(v)
    40. CR (   1) C   5                  0.99956   -10.19101  97(v),198(v),79(v),194(v)
                                                    98(v)
    41. CR (   1) C   6                  0.99956   -10.19340  89(v),202(v),206(v),106(v)
                                                    107(v),88(v)
    42. CR (   1) C   7                  0.99956   -10.19917  115(v),97(v),214(v),210(v)
                                                    98(v),116(v)
    43. CR (   1) C   8                  0.99956   -10.20444  124(v),106(v),222(v),218(v)
                                                    107(v),125(v)
    44. CR (   1) C   9                  0.99956   -10.21371  131(v),115(v),116(v),230(v)
                                                    226(v)
    45. CR (   1) C  10                  0.99955   -10.22952  124(v),238(v),234(v),125(v)
    46. CR (   1) C  11                  0.99952   -10.30288  285(g),134(v),246(v),242(v)
    47. CR (   1) O  12                  0.99988   -19.17054  140(v),143(v)
    48. LP (   1) O  12                  0.99158    -0.75807  286(v),287(v),140(v),282(v)
                                                    252(v)
    49. LP*(   2) O  12                  0.64592    -0.44282  287(v),282(v),285(g),251(v)
                                                    145(v),279(r)
    50. RY*(   1) C   1                  0.00160     0.71339   
    51. RY*(   2) C   1                  0.00084     0.83163   
    52. RY*(   3) C   1                  0.00021     0.44963   
    53. RY*(   4) C   1                  0.00007     1.03109   
    54. RY*(   5) C   1                  0.00000     1.94953   
    55. RY*(   6) C   1                  0.00000     1.81692   
    56. RY*(   7) C   1                  0.00000     2.14502   
    57. RY*(   8) C   1                  0.00001     2.04138   
    58. RY*(   9) C   1                  0.00000     2.16886   
    59. RY*(   1) C   2                  0.00173     0.74339   
    60. RY*(   2) C   2                  0.00125     0.90815   
    61. RY*(   3) C   2                  0.00050     0.96839   
    62. RY*(   4) C   2                  0.00019     1.88029   
    63. RY*(   5) C   2                  0.00016     0.81259   
    64. RY*(   6) C   2                  0.00007     1.56024   
    65. RY*(   7) C   2                  0.00005     2.08559   
    66. RY*(   8) C   2                  0.00000     2.08301   
    67. RY*(   9) C   2                  0.00000     2.08959   
    68. RY*(   1) C   3                  0.00191     0.86910   
    69. RY*(   2) C   3                  0.00158     0.77903   
    70. RY*(   3) C   3                  0.00066     0.80415   
    71. RY*(   4) C   3                  0.00032     1.11503   
    72. RY*(   5) C   3                  0.00012     1.57132   
    73. RY*(   6) C   3                  0.00005     1.87521   
    74. RY*(   7) C   3                  0.00006     1.95867   
    75. RY*(   8) C   3                  0.00001     2.06076   
    76. RY*(   9) C   3                  0.00001     2.16994   
    77. RY*(   1) C   4                  0.00246     0.85233   
    78. RY*(   2) C   4                  0.00163     0.79918   
    79. RY*(   3) C   4                  0.00058     0.81563   
    80. RY*(   4) C   4                  0.00029     1.08501   
    81. RY*(   5) C   4                  0.00012     1.59433   
    82. RY*(   6) C   4                  0.00007     1.77996   
    83. RY*(   7) C   4                  0.00004     2.05975   
    84. RY*(   8) C   4                  0.00001     2.15428   
    85. RY*(   9) C   4                  0.00001     2.07719   
    86. RY*(   1) C   5                  0.00168     0.89832   
    87. RY*(   2) C   5                  0.00151     0.81951   
    88. RY*(   3) C   5                  0.00149     0.71760   
    89. RY*(   4) C   5                  0.00018     0.64445   
    90. RY*(   5) C   5                  0.00019     1.92907   
    91. RY*(   6) C   5                  0.00008     1.96021   
    92. RY*(   7) C   5                  0.00004     2.06520   
    93. RY*(   8) C   5                  0.00000     2.08011   
    94. RY*(   9) C   5                  0.00000     2.09055   
    95. RY*(   1) C   6                  0.00180     0.90485   
    96. RY*(   2) C   6                  0.00157     0.81535   
    97. RY*(   3) C   6                  0.00143     0.69776   
    98. RY*(   4) C   6                  0.00018     0.63972   
    99. RY*(   5) C   6                  0.00018     1.91896   
   100. RY*(   6) C   6                  0.00007     1.94677   
   101. RY*(   7) C   6                  0.00003     2.08211   
   102. RY*(   8) C   6                  0.00000     2.09578   
   103. RY*(   9) C   6                  0.00000     2.08607   
   104. RY*(   1) C   7                  0.00177     0.90586   
   105. RY*(   2) C   7                  0.00157     0.78862   
   106. RY*(   3) C   7                  0.00143     0.70758   
   107. RY*(   4) C   7                  0.00018     0.64302   
   108. RY*(   5) C   7                  0.00018     1.91391   
   109. RY*(   6) C   7                  0.00007     1.93571   
   110. RY*(   7) C   7                  0.00003     2.07630   
   111. RY*(   8) C   7                  0.00000     2.08719   
   112. RY*(   9) C   7                  0.00000     2.07906   
   113. RY*(   1) C   8                  0.00181     0.89472   
   114. RY*(   2) C   8                  0.00155     0.80876   
   115. RY*(   3) C   8                  0.00143     0.67328   
   116. RY*(   4) C   8                  0.00019     0.63120   
   117. RY*(   5) C   8                  0.00018     1.90834   
   118. RY*(   6) C   8                  0.00007     1.93455   
   119. RY*(   7) C   8                  0.00003     2.06842   
   120. RY*(   8) C   8                  0.00000     2.08396   
   121. RY*(   9) C   8                  0.00000     2.07590   
   122. RY*(   1) C   9                  0.00184     0.87705   
   123. RY*(   2) C   9                  0.00157     0.78745   
   124. RY*(   3) C   9                  0.00136     0.65961   
   125. RY*(   4) C   9                  0.00022     0.61167   
   126. RY*(   5) C   9                  0.00018     1.89763   
   127. RY*(   6) C   9                  0.00007     1.91298   
   128. RY*(   7) C   9                  0.00004     2.05643   
   129. RY*(   8) C   9                  0.00000     2.07165   
   130. RY*(   9) C   9                  0.00000     2.07693   
   131. RY*(   1) C  10                  0.00180     0.62871   
   132. RY*(   2) C  10                  0.00152     0.87695   
   133. RY*(   3) C  10                  0.00089     0.65300   
   134. RY*(   4) C  10                  0.00034     0.77151   
   135. RY*(   5) C  10                  0.00019     1.86739   
   136. RY*(   6) C  10                  0.00005     2.01866   
   137. RY*(   7) C  10                  0.00005     1.80397   
   138. RY*(   8) C  10                  0.00000     2.04314   
   139. RY*(   9) C  10                  0.00000     2.02439   
   140. RY*(   1) C  11                  0.00218     0.64132   
   141. RY*(   2) C  11                  0.00115     1.11747   
   142. RY*(   3) C  11                  0.00063     1.90990   
   143. RY*(   4) C  11                  0.00054     1.18422   
   144. RY*(   5) C  11                  0.00035     1.31260   
   145. RY*(   6) C  11                  0.00013     0.99443   
   146. RY*(   7) C  11                  0.00007     1.52016   
   147. RY*(   8) C  11                  0.00001     1.61706   
   148. RY*(   9) C  11                  0.00000     1.91047   
   149. RY*(   1) O  12                  0.00072     0.97085   
   150. RY*(   2) O  12                  0.00045     1.42953   
   151. RY*(   3) O  12                  0.00005     1.47387   
   152. RY*(   4) O  12                  0.00002     1.00710   
   153. RY*(   5) O  12                  0.00001     2.58901   
   154. RY*(   6) O  12                  0.00000     2.41303   
   155. RY*(   7) O  12                  0.00000     2.58351   
   156. RY*(   8) O  12                  0.00000     2.54077   
   157. RY*(   9) O  12                  0.00000     2.93785   
   158. RY*(   1) H  13                  0.00062     0.34194   
   159. RY*(   2) H  13                  0.00009     1.69987   
   160. RY*(   3) H  13                  0.00006     1.70914   
   161. RY*(   4) H  13                  0.00002     2.16338   
   162. RY*(   1) H  14                  0.00079     0.33984   
   163. RY*(   2) H  14                  0.00010     1.70326   
   164. RY*(   3) H  14                  0.00007     1.70024   
   165. RY*(   4) H  14                  0.00002     2.17132   
   166. RY*(   1) H  15                  0.00077     0.34044   
   167. RY*(   2) H  15                  0.00010     1.70054   
   168. RY*(   3) H  15                  0.00007     1.69435   
   169. RY*(   4) H  15                  0.00002     2.17889   
   170. RY*(   1) H  16                  0.00123     0.33314   
   171. RY*(   2) H  16                  0.00010     1.70421   
   172. RY*(   3) H  16                  0.00008     1.72449   
   173. RY*(   4) H  16                  0.00002     2.23617   
   174. RY*(   1) H  17                  0.00137     0.30028   
   175. RY*(   2) H  17                  0.00008     1.70323   
   176. RY*(   3) H  17                  0.00006     1.72744   
   177. RY*(   4) H  17                  0.00002     2.22204   
   178. RY*(   1) H  18                  0.00109     0.29447   
   179. RY*(   2) H  18                  0.00010     1.72246   
   180. RY*(   3) H  18                  0.00006     1.72447   
   181. RY*(   4) H  18                  0.00002     2.22373   
   182. RY*(   1) H  19                  0.00139     0.30350   
   183. RY*(   2) H  19                  0.00008     1.76755   
   184. RY*(   3) H  19                  0.00006     1.71840   
   185. RY*(   4) H  19                  0.00002     2.20785   
   186. RY*(   1) H  20                  0.00136     0.29969   
   187. RY*(   2) H  20                  0.00009     1.75857   
   188. RY*(   3) H  20                  0.00006     1.72367   
   189. RY*(   4) H  20                  0.00002     2.21520   
   190. RY*(   1) H  21                  0.00120     0.29413   
   191. RY*(   2) H  21                  0.00009     1.73240   
   192. RY*(   3) H  21                  0.00005     1.73352   
   193. RY*(   4) H  21                  0.00002     2.22133   
   194. RY*(   1) H  22                  0.00139     0.29525   
   195. RY*(   2) H  22                  0.00009     1.71783   
   196. RY*(   3) H  22                  0.00006     1.74527   
   197. RY*(   4) H  22                  0.00002     2.21812   
   198. RY*(   1) H  23                  0.00123     0.33734   
   199. RY*(   2) H  23                  0.00009     1.71902   
   200. RY*(   3) H  23                  0.00006     1.75765   
   201. RY*(   4) H  23                  0.00002     2.22986   
   202. RY*(   1) H  24                  0.00135     0.29255   
   203. RY*(   2) H  24                  0.00009     1.72104   
   204. RY*(   3) H  24                  0.00006     1.75460   
   205. RY*(   4) H  24                  0.00002     2.21459   
   206. RY*(   1) H  25                  0.00135     0.29157   
   207. RY*(   2) H  25                  0.00009     1.72122   
   208. RY*(   3) H  25                  0.00006     1.75262   
   209. RY*(   4) H  25                  0.00002     2.21239   
   210. RY*(   1) H  26                  0.00134     0.29121   
   211. RY*(   2) H  26                  0.00009     1.71476   
   212. RY*(   3) H  26                  0.00006     1.74418   
   213. RY*(   4) H  26                  0.00002     2.20952   
   214. RY*(   1) H  27                  0.00134     0.28786   
   215. RY*(   2) H  27                  0.00009     1.71426   
   216. RY*(   3) H  27                  0.00006     1.74377   
   217. RY*(   4) H  27                  0.00002     2.21021   
   218. RY*(   1) H  28                  0.00133     0.28224   
   219. RY*(   2) H  28                  0.00009     1.71058   
   220. RY*(   3) H  28                  0.00006     1.73855   
   221. RY*(   4) H  28                  0.00002     2.20303   
   222. RY*(   1) H  29                  0.00133     0.28213   
   223. RY*(   2) H  29                  0.00009     1.71050   
   224. RY*(   3) H  29                  0.00006     1.73785   
   225. RY*(   4) H  29                  0.00002     2.20519   
   226. RY*(   1) H  30                  0.00137     0.27205   
   227. RY*(   2) H  30                  0.00009     1.70076   
   228. RY*(   3) H  30                  0.00006     1.71610   
   229. RY*(   4) H  30                  0.00002     2.19650   
   230. RY*(   1) H  31                  0.00135     0.27451   
   231. RY*(   2) H  31                  0.00009     1.70108   
   232. RY*(   3) H  31                  0.00005     1.71743   
   233. RY*(   4) H  31                  0.00002     2.19695   
   234. RY*(   1) H  32                  0.00164     0.24879   
   235. RY*(   2) H  32                  0.00009     1.66948
[truncated: 6,207 more chars]
