# Supplementary material for: Machine-Learning-Guided Discovery of Electrochemical Reactions
Source: J Am Chem Soc. 2022 Dec 2;144(49):22599–610. doi: 10.1021/jacs.2c08997 (PMC9756344; doi:10.1021/jacs.2c08997)
Supplement: Supplementary file 3 — ja2c08997_si_003.zip [file ja2c08997_si_003.zip › Oxidation Site Selectivity/Ologs_notimes/34.log]

 Entering Gaussian System, Link 0=g16
 Input=34.com
 Output=34.log
 Initial command:
  
 Copyright (c) 1988-2019, Gaussian, Inc.  All Rights Reserved.
  
 This is part of the Gaussian(R) 16 program.  It is based on
 the Gaussian(R) 09 system (copyright 2009, Gaussian, Inc.),
 the Gaussian(R) 03 system (copyright 2003, Gaussian, Inc.),
 the Gaussian(R) 98 system (copyright 1998, Gaussian, Inc.),
 the Gaussian(R) 94 system (copyright 1995, Gaussian, Inc.),
 the Gaussian 92(TM) system (copyright 1992, Gaussian, Inc.),
 the Gaussian 90(TM) system (copyright 1990, Gaussian, Inc.),
 the Gaussian 88(TM) system (copyright 1988, Gaussian, Inc.),
 the Gaussian 86(TM) system (copyright 1986, Carnegie Mellon
 University), and the Gaussian 82(TM) system (copyright 1983,
 Carnegie Mellon University). Gaussian is a federally registered
 trademark of Gaussian, Inc.
  
 This software contains proprietary and confidential information,
 including trade secrets, belonging to Gaussian, Inc.
  
 This software is provided under written license and may be
 used, copied, transmitted, or stored only in accord with that
 written license.
  
 The following legend is applicable only to US Government
 contracts under FAR:
  
                    RESTRICTED RIGHTS LEGEND
  
 Use, reproduction and disclosure by the US Government is
 subject to restrictions as set forth in subparagraphs (a)
 and (c) of the Commercial Computer Software - Restricted
 Rights clause in FAR 52.227-19.
  
 Gaussian, Inc.
 340 Quinnipiac St., Bldg. 40, Wallingford CT 06492
  
  
 ---------------------------------------------------------------
 Warning -- This program may not be used in any manner that
 competes with the business of Gaussian, Inc. or will provide
 assistance to any competitor of Gaussian, Inc.  The licensee
 of this program is prohibited from giving any competitor of
 Gaussian, Inc. access to this program.  By using this program,
 the user acknowledges that Gaussian, Inc. is engaged in the
 business of creating and licensing software in the field of
 computational chemistry and represents and warrants to the
 licensee that it is not a competitor of Gaussian, Inc. and that
 it will not use this program in any manner prohibited above.
 ---------------------------------------------------------------
  

 Cite this work as:
 Gaussian 16, Revision C.01,
 M. J. Frisch, G. W. Trucks, H. B. Schlegel, G. E. Scuseria, 
 M. A. Robb, J. R. Cheeseman, G. Scalmani, V. Barone, 
 G. A. Petersson, H. Nakatsuji, X. Li, M. Caricato, A. V. Marenich, 
 J. Bloino, B. G. Janesko, R. Gomperts, B. Mennucci, H. P. Hratchian, 
 J. V. Ortiz, A. F. Izmaylov, J. L. Sonnenberg, D. Williams-Young, 
 F. Ding, F. Lipparini, F. Egidi, J. Goings, B. Peng, A. Petrone, 
 T. Henderson, D. Ranasinghe, V. G. Zakrzewski, J. Gao, N. Rega, 
 G. Zheng, W. Liang, M. Hada, M. Ehara, K. Toyota, R. Fukuda, 
 J. Hasegawa, M. Ishida, T. Nakajima, Y. Honda, O. Kitao, H. Nakai, 
 T. Vreven, K. Throssell, J. A. Montgomery, Jr., J. E. Peralta, 
 F. Ogliaro, M. J. Bearpark, J. J. Heyd, E. N. Brothers, K. N. Kudin, 
 V. N. Staroverov, T. A. Keith, R. Kobayashi, J. Normand, 
 K. Raghavachari, A. P. Rendell, J. C. Burant, S. S. Iyengar, 
 J. Tomasi, M. Cossi, J. M. Millam, M. Klene, C. Adamo, R. Cammi, 
 J. W. Ochterski, R. L. Martin, K. Morokuma, O. Farkas, 
 J. B. Foresman, and D. J. Fox, Gaussian, Inc., Wallingford CT, 2019.
 
 ******************************************
 Gaussian 16:  ES64L-G16RevC.01  3-Jul-2019
                 8-Jan-2021 
 ******************************************
 %nprocshared=16
 Will use up to   16 processors via shared memory.
 %mem=7GB
 -----------------------------------------
 # b3lyp/def2svp geom=NewRedundant pop=NBO
 -----------------------------------------
 1/29=4000,38=1,172=1/1;
 2/12=2,17=6,18=5,40=1/2;
 3/5=43,7=101,11=2,25=1,30=1,74=-5/1,2,3;
 4//1;
 5/5=2,38=5/2;
 6/7=2,8=2,9=2,10=2,28=1,40=1/1,7;
 99/5=1,9=1/99;
 --
 34
 --
 Symbolic Z-matrix:
 Charge =  1 Multiplicity = 2
 C                    -2.96512   2.85362  -0.41804 
 C                    -1.83521   1.89857  -0.752 
 O                    -1.78836   0.89196   0.23086 
 C                    -0.81288  -0.1167    0.02279 
 C                     0.54807   0.28821   0.58678 
 C                     1.73458  -0.344    -0.13208 
 O                     1.57167  -1.75063  -0.11783 
 C                     3.05422   0.05731   0.48969 
 C                     4.3179   -0.02141  -0.33266 
 C                     3.74753   1.31909   0.05804 
 O                    -1.22989  -1.26325   0.67028 
 C                    -2.32394  -1.92815   0.06748 
 C                    -2.66081  -3.14676   0.90269 
 H                    -3.03225   3.65559  -1.16964 
 H                    -2.80104   3.31112   0.56958 
 H                    -3.92622   2.31747  -0.3894 
 H                    -0.87393   2.45206  -0.79975 
 H                    -1.98787   1.44855  -1.75596 
 H                    -0.73545  -0.2973   -1.07559 
 H                     0.55742   0.01229   1.65277 
 H                     0.65367   1.38173   0.52202 
 H                     1.73211   0.02876  -1.18205 
 H                     2.38191  -2.1351   -0.47789 
 H                     3.13746  -0.22155   1.54605 
 H                     4.22913  -0.32243  -1.382 
 H                     5.23657  -0.35965   0.15372 
 H                     4.27158   1.90905   0.81426 
 H                     3.27336   1.91726  -0.72627 
 H                    -3.18975  -1.24492  -0.00213 
 H                    -2.0518   -2.2252   -0.96626 
 H                    -2.94294  -2.84629   1.92349 
 H                    -1.78965  -3.81614   0.9716 
 H                    -3.50006  -3.70316   0.45688 
 
                          Input orientation:                          
 ---------------------------------------------------------------------
 Center     Atomic      Atomic             Coordinates (Angstroms)
 Number     Number       Type             X           Y           Z
 ---------------------------------------------------------------------
      1          6           0       -2.965120    2.853619   -0.418042
      2          6           0       -1.835211    1.898574   -0.752004
      3          8           0       -1.788358    0.891965    0.230856
      4          6           0       -0.812880   -0.116702    0.022786
      5          6           0        0.548067    0.288213    0.586776
      6          6           0        1.734580   -0.344003   -0.132081
      7          8           0        1.571671   -1.750629   -0.117835
      8          6           0        3.054224    0.057314    0.489688
      9          6           0        4.317900   -0.021412   -0.332661
     10          6           0        3.747533    1.319088    0.058041
     11          8           0       -1.229893   -1.263250    0.670284
     12          6           0       -2.323940   -1.928149    0.067479
     13          6           0       -2.660807   -3.146756    0.902694
     14          1           0       -3.032249    3.655588   -1.169641
     15          1           0       -2.801041    3.311117    0.569581
     16          1           0       -3.926216    2.317469   -0.389396
     17          1           0       -0.873934    2.452058   -0.799749
     18          1           0       -1.987874    1.448552   -1.755961
     19          1           0       -0.735448   -0.297297   -1.075592
     20          1           0        0.557416    0.012294    1.652769
     21          1           0        0.653672    1.381729    0.522017
     22          1           0        1.732111    0.028759   -1.182045
     23          1           0        2.381909   -2.135105   -0.477895
     24          1           0        3.137461   -0.221550    1.546053
     25          1           0        4.229128   -0.322432   -1.381998
     26          1           0        5.236568   -0.359646    0.153721
     27          1           0        4.271577    1.909046    0.814260
     28          1           0        3.273356    1.917259   -0.726270
     29          1           0       -3.189749   -1.244924   -0.002131
     30          1           0       -2.051798   -2.225201   -0.966264
     31          1           0       -2.942944   -2.846292    1.923493
     32          1           0       -1.789652   -3.816139    0.971601
     33          1           0       -3.500060   -3.703158    0.456876
 ---------------------------------------------------------------------
                    Distance matrix (angstroms):
                    1          2          3          4          5
     1  C    0.000000
     2  C    1.516686   0.000000
     3  O    2.377798   1.407647   0.000000
     4  C    3.694493   2.388891   1.418542   0.000000
     5  C    4.464690   3.172635   2.439279   1.527815   0.000000
     6  C    5.691550   4.261088   3.751058   2.562265   1.524554
     7  O    6.470835   5.032465   4.288903   2.894058   2.387701
     8  C    6.698940   5.370160   4.920797   3.899073   2.518643
     9  C    7.830419   6.459331   6.199854   5.143959   3.892668
    10  C    6.902256   5.670891   5.555033   4.781224   3.402770
    11  O    4.598269   3.519438   2.269346   1.381204   2.361176
    12  C    4.848932   3.943883   2.875166   2.359372   3.664745
    13  C    6.151541   5.373545   4.186144   3.656542   4.711230
    14  H    1.101164   2.166661   3.338603   4.536260   5.219472
    15  H    1.100738   2.162103   2.644344   4.000214   4.511626
    16  H    1.100901   2.163160   2.643333   3.973405   5.008992
    17  H    2.163333   1.110260   2.081396   2.697929   2.937136
    18  H    2.172384   1.110746   2.072930   2.644726   3.642225
    19  H    3.915620   2.477103   2.056641   1.115816   2.180298
    20  H    4.976911   3.881449   2.880679   2.133352   1.101162
    21  H    4.018186   2.843377   2.507619   2.155296   1.100510
    22  H    5.534213   4.050547   3.890388   2.819531   2.144296
    23  H    7.313116   5.842072   5.201597   3.811995   3.220088
    24  H    7.110262   5.873964   5.218558   4.235154   2.808029
    25  H    7.922987   6.488911   6.347142   5.238090   4.218906
    26  H    8.827212   7.478633   7.135971   6.055740   4.752820
    27  H    7.401390   6.304455   6.172328   5.530081   4.067355
    28  H    6.315881   5.108665   5.252453   4.625516   3.435852
    29  H    4.125711   3.504092   2.566023   2.631162   4.082719
    30  H    5.189327   4.135013   3.349510   2.637973   3.935541
    31  H    6.162164   5.558697   4.262939   3.949749   4.878431
    32  H    6.913647   5.969157   4.766020   3.942102   4.739064
    33  H    6.636488   5.967622   4.908784   4.502448   5.686409
                    6          7          8          9         10
     6  C    0.000000
     7  O    1.416100   0.000000
     8  C    1.512981   2.415720   0.000000
     9  C    2.611098   3.252401   1.509745   0.000000
    10  C    2.618014   3.766759   1.503021   1.508280   0.000000
    11  O    3.205761   2.950836   4.486665   5.772873   5.640751
    12  C    4.361299   3.904055   5.748476   6.921690   6.885305
    13  C    5.314660   4.572147   6.564924   7.745723   7.856464
    14  H    6.308401   7.178410   7.262652   8.261087   7.275430
    15  H    5.867205   6.724167   6.699086   7.911959   6.863940
    16  H    6.260532   6.844701   7.389698   8.569657   7.751347
    17  H    3.881764   4.910048   4.777853   5.769867   4.835016
    18  H    4.439247   5.058516   5.692209   6.629431   6.016831
    19  H    2.644510   2.890030   4.115515   5.115113   4.898463
    20  H    2.167568   2.696599   2.754784   4.252564   3.798383
    21  H    2.138775   3.326229   2.741856   4.015700   3.129085
    22  H    1.114174   2.079545   2.131547   2.722182   2.695309
    23  H    1.935631   0.966411   2.488960   2.869991   3.752813
    24  H    2.190708   2.749237   1.095720   2.227792   2.227091
    25  H    2.790256   3.271076   2.242279   1.095264   2.236121
    26  H    3.513666   3.929382   2.247077   1.093125   2.246003
    27  H    3.522520   4.642361   2.239690   2.245939   1.092950
    28  H    2.798963   4.088927   2.232928   2.237062   1.094438
    29  H    5.007751   4.789598   6.397259   7.613871   7.396193
    30  H    4.309458   3.751610   5.779371   6.769873   6.873385
    31  H    5.689118   5.074371   6.815625   8.111105   8.098937
    32  H    5.068931   4.092884   6.220854   7.307752   7.606943
    33  H    6.247579   5.464899   7.556512   8.677506   8.826643
                   11         12         13         14         15
    11  O    0.000000
    12  C    1.415063   0.000000
    13  C    2.376789   1.515278   0.000000
    14  H    5.552367   5.762837   7.120704   0.000000
    15  H    4.837714   5.284849   6.467979   1.788018   0.000000
    16  H    4.605934   4.560844   5.755738   1.788441   1.781288
    17  H    4.011386   4.694765   6.118656   2.498725   2.515310
    18  H    3.716863   3.852269   5.351461   2.511075   3.088451
    19  H    2.055632   2.547469   3.967372   4.572684   4.471456
    20  H    2.405569   3.818465   4.571561   5.841685   4.830606
    21  H    3.250493   4.475272   5.624754   4.649533   3.957251
    22  H    3.724765   4.673580   5.807561   5.987752   5.864429
    23  H    3.888902   4.741865   5.325266   7.957622   7.590883
    24  H    4.574482   5.909785   6.526152   7.776407   6.978469
    25  H    5.907446   6.900871   7.788957   8.282351   8.150743
    26  H    6.549691   7.721977   8.408180   9.286912   8.845937
    27  H    6.352194   7.666981   8.580613   7.767377   7.214402
    28  H    5.687288   6.837171   7.969445   6.555838   6.365561
    29  H    2.072080   1.105110   2.171510   5.040129   4.608194
    30  H    2.068615   1.109472   2.170982   5.965427   5.794048
    31  H    2.647848   2.161236   1.100868   7.200688   6.306100
    32  H    2.630849   2.160419   1.100787   7.871193   7.209876
    33  H    3.339514   2.164612   1.101218   7.550864   7.049920
                   16         17         18         19         20
    16  H    0.000000
    17  H    3.082682   0.000000
    18  H    2.525804   1.778266   0.000000
    19  H    4.181970   2.766626   2.253766   0.000000
    20  H    5.439414   3.743802   4.490075   3.035011   0.000000
    21  H    4.762526   2.286099   3.488755   2.702061   1.778543
    22  H    6.154929   3.579106   4.022870   2.491283   3.068607
    23  H    7.721767   5.634374   5.794054   3.667791   3.532680
    24  H    7.751652   5.361180   6.321519   4.677412   2.592817
    25  H    8.629251   5.837641   6.475133   4.974086   4.775283
    26  H    9.561304   6.793602   7.688240   6.097546   4.927469
    27  H    8.295746   5.419979   6.782244   5.788764   4.253911
    28  H    7.218551   4.182274   5.381495   4.593124   4.082284
    29  H    3.658278   4.434735   3.431506   2.841463   4.284920
    30  H    4.947936   4.826162   3.758213   2.336994   4.321309
    31  H    5.742884   6.306296   5.735523   4.512752   4.527397
    32  H    6.636141   6.577729   5.932610   4.205306   4.541984
    33  H    6.094730   6.808989   5.807191   4.646658   5.630085
                   21         22         23         24         25
    21  H    0.000000
    22  H    2.428453   0.000000
    23  H    4.044100   2.366510   0.000000
    24  H    3.128636   3.078991   2.885986   0.000000
    25  H    4.394693   2.529509   2.741424   3.126564   0.000000
    26  H    4.916398   3.770458   3.420566   2.522680   1.837050
    27  H    3.667794   3.737594   4.647114   2.522138   3.131269
    28  H    2.950891   2.479838   4.156683   3.123527   2.521843
    29  H    4.684647   5.219116   5.662345   6.593766   7.602288
    30  H    4.748103   4.409632   4.461432   6.103668   6.575971
    31  H    5.725027   6.306062   5.884430   6.633480   8.290643
    32  H    5.761058   5.641299   4.725341   6.125971   7.346506
    33  H    6.566110   6.632411   6.158746   7.573941   8.634299
                   26         27         28         29         30
    26  H    0.000000
    27  H    2.552349   0.000000
    28  H    3.132552   1.835687   0.000000
    29  H    8.474128   8.141586   7.231563   0.000000
    30  H    7.606243   7.761916   6.750913   1.784778   0.000000
    31  H    8.730402   8.711656   8.267711   2.516609   3.087166
    32  H    7.872995   8.339126   7.835092   3.085381   2.520938
    33  H    9.359468   9.592857   8.880770   2.519900   2.511404
                   31         32         33
    31  H    0.000000
    32  H    1.782353   0.000000
    33  H    1.787614   1.789749   0.000000
 Stoichiometry    C10H20O3(1+,2)
 Framework group  C1[X(C10H20O3)]
 Deg. of freedom    93
 Full point group                 C1      NOp   1
 Largest Abelian subgroup         C1      NOp   1
 Largest concise Abelian subgroup C1      NOp   1
                         Standard orientation:                         
 ---------------------------------------------------------------------
 Center     Atomic      Atomic             Coordinates (Angstroms)
 Number     Number       Type             X           Y           Z
 ---------------------------------------------------------------------
      1          6           0        2.807782    3.179383   -0.009837
      2          6           0        1.731726    2.228327    0.477946
      3          8           0        1.764805    1.064088   -0.312576
      4          6           0        0.848523    0.048022    0.061988
      5          6           0       -0.523465    0.261127   -0.575549
      6          6           0       -1.682946   -0.308848    0.233769
      7          8           0       -1.434757   -1.683067    0.468852
      8          6           0       -3.012393   -0.106801   -0.459671
      9          6           0       -4.284436   -0.119703    0.353391
     10          6           0       -3.789090    1.164816   -0.262688
     11          8           0        1.346615   -1.165654   -0.370007
     12          6           0        2.467276   -1.644223    0.349365
     13          6           0        2.893340   -2.966661   -0.255363
     14          1           0        2.811770    4.103303    0.589260
     15          1           0        2.635139    3.445386   -1.063905
     16          1           0        3.800007    2.708226    0.064219
     17          1           0        0.737904    2.719852    0.419634
     18          1           0        1.892212    1.971812    1.546683
     19          1           0        0.761231    0.058254    1.174337
     20          1           0       -0.495700   -0.197422   -1.576308
     21          1           0       -0.696434    1.340188   -0.705289
     22          1           0       -1.723145    0.241606    1.201637
     23          1           0       -2.226904   -2.048802    0.884413
     24          1           0       -3.058371   -0.571218   -1.451036
     25          1           0       -4.197619   -0.225899    1.440031
     26          1           0       -5.171437   -0.595230   -0.073252
     27          1           0       -4.333426    1.578819   -1.115237
     28          1           0       -3.367140    1.919917    0.407816
     29          1           0        3.288552   -0.906141    0.304566
     30          1           0        2.193967   -1.772022    1.417024
     31          1           0        3.176169   -2.832610   -1.310801
     32          1           0        2.065876   -3.691358   -0.212354
     33          1           0        3.756137   -3.382226    0.288300
 ---------------------------------------------------------------------
 Rotational constants (GHZ):           0.8979388           0.4292909           0.3052045
 Standard basis: def2SVP (5D, 7F)
 There are   295 symmetry adapted cartesian basis functions of A   symmetry.
 There are   282 symmetry adapted basis functions of A   symmetry.
   282 basis functions,   465 primitive gaussians,   295 cartesian basis functions
    52 alpha electrons       51 beta electrons
       nuclear repulsion energy       865.2992112286 Hartrees.
 NAtoms=   33 NActive=   33 NUniq=   33 SFac= 1.00D+00 NAtFMM=   60 NAOKFM=F Big=F
 Integral buffers will be    131072 words long.
 Raffenetti 2 integral format.
 Two-electron integral symmetry is turned on.
 One-electron integrals computed using PRISM.
   1 Symmetry operations used in ECPInt.
 ECPInt:  NShTT=    9591 NPrTT=   33125 LenC2=    8967 LenP2D=   22717.
 LDataN:  DoStor=T MaxTD1= 4 Len=   56
 NBasis=   282 RedAO= T EigKep=  1.14D-03  NBF=   282
 NBsUse=   282 1.00D-06 EigRej= -1.00D+00 NBFU=   282
 ExpMin= 1.22D-01 ExpMax= 2.27D+03 ExpMxC= 3.41D+02 IAcc=3 IRadAn=         5 AccDes= 0.00D+00
 Harris functional with IExCor=  402 and IRadAn=       5 diagonalized for initial guess.
 HarFok:  IExCor=  402 AccDes= 0.00D+00 IRadAn=         5 IDoV= 1 UseB2=F ITyADJ=14
 ICtDFT=  3500011 ScaDFX=  1.000000  1.000000  1.000000  1.000000
 FoFCou: FMM=F IPFlag=           0 FMFlag=      100000 FMFlg1=           0
         NFxFlg=           0 DoJE=T BraDBF=F KetDBF=T FulRan=T
         wScrn=  0.000000 ICntrl=       500 IOpCl=  0 I1Cent=   200000004 NGrid=           0
         NMat0=    1 NMatS0=      1 NMatT0=    0 NMatD0=    1 NMtDS0=    0 NMtDT0=    0
 Petite list used in FoFCou.
 Initial guess <Sx>= 0.0000 <Sy>= 0.0000 <Sz>= 0.5000 <S**2>= 0.7500 S= 0.5000
 Requested convergence on RMS density matrix=1.00D-08 within 128 cycles.
 Requested convergence on MAX density matrix=1.00D-06.
 Requested convergence on             energy=1.00D-06.
 No special actions if energy rises.
 Integral accuracy reduced to 1.0D-05 until final iterations.
 EnCoef did    14 forward-backward iterations
 EnCoef did     3 forward-backward iterations
 Initial convergence to 1.0D-05 achieved.  Increase integral accuracy.
 SCF Done:  E(UB3LYP) =  -617.952962396     A.U. after   31 cycles
            NFock= 31  Conv=0.89D-08     -V/T= 2.0103
 <Sx>= 0.0000 <Sy>= 0.0000 <Sz>= 0.5000 <S**2>= 0.7529 S= 0.5014
 <L.S>= 0.000000000000E+00
 Annihilation of the first spin contaminant:
 S**2 before annihilation     0.7529,   after     0.7500

 **********************************************************************

            Population analysis using the SCF Density.

 **********************************************************************

 Orbital symmetries:
 Alpha Orbitals:
       Occupied  (A) (A) (A) (A) (A) (A) (A) (A) (A) (A) (A) (A)
                 (A) (A) (A) (A) (A) (A) (A) (A) (A) (A) (A) (A)
                 (A) (A) (A) (A) (A) (A) (A) (A) (A) (A) (A) (A)
                 (A) (A) (A) (A) (A) (A) (A) (A) (A) (A) (A) (A)
                 (A) (A) (A) (A)
       Virtual   (A) (A) (A) (A) (A) (A) (A) (A) (A) (A) (A) (A)
                 (A) (A) (A) (A) (A) (A) (A) (A) (A) (A) (A) (A)
                 (A) (A) (A) (A) (A) (A) (A) (A) (A) (A) (A) (A)
                 (A) (A) (A) (A) (A) (A) (A) (A) (A) (A) (A) (A)
                 (A) (A) (A) (A) (A) (A) (A) (A) (A) (A) (A) (A)
                 (A) (A) (A) (A) (A) (A) (A) (A) (A) (A) (A) (A)
                 (A) (A) (A) (A) (A) (A) (A) (A) (A) (A) (A) (A)
                 (A) (A) (A) (A) (A) (A) (A) (A) (A) (A) (A) (A)
                 (A) (A) (A) (A) (A) (A) (A) (A) (A) (A) (A) (A)
                 (A) (A) (A) (A) (A) (A) (A) (A) (A) (A) (A) (A)
                 (A) (A) (A) (A) (A) (A) (A) (A) (A) (A) (A) (A)
                 (A) (A) (A) (A) (A) (A) (A) (A) (A) (A) (A) (A)
                 (A) (A) (A) (A) (A) (A) (A) (A) (A) (A) (A) (A)
                 (A) (A) (A) (A) (A) (A) (A) (A) (A) (A) (A) (A)
                 (A) (A) (A) (A) (A) (A) (A) (A) (A) (A) (A) (A)
                 (A) (A) (A) (A) (A) (A) (A) (A) (A) (A) (A) (A)
                 (A) (A) (A) (A) (A) (A) (A) (A) (A) (A) (A) (A)
                 (A) (A) (A) (A) (A) (A) (A) (A) (A) (A) (A) (A)
                 (A) (A) (A) (A) (A) (A) (A) (A) (A) (A) (A) (A)
                 (A) (A)
 Beta  Orbitals:
       Occupied  (A) (A) (A) (A) (A) (A) (A) (A) (A) (A) (A) (A)
                 (A) (A) (A) (A) (A) (A) (A) (A) (A) (A) (A) (A)
                 (A) (A) (A) (A) (A) (A) (A) (A) (A) (A) (A) (A)
                 (A) (A) (A) (A) (A) (A) (A) (A) (A) (A) (A) (A)
                 (A) (A) (A)
       Virtual   (A) (A) (A) (A) (A) (A) (A) (A) (A) (A) (A) (A)
                 (A) (A) (A) (A) (A) (A) (A) (A) (A) (A) (A) (A)
                 (A) (A) (A) (A) (A) (A) (A) (A) (A) (A) (A) (A)
                 (A) (A) (A) (A) (A) (A) (A) (A) (A) (A) (A) (A)
                 (A) (A) (A) (A) (A) (A) (A) (A) (A) (A) (A) (A)
                 (A) (A) (A) (A) (A) (A) (A) (A) (A) (A) (A) (A)
                 (A) (A) (A) (A) (A) (A) (A) (A) (A) (A) (A) (A)
                 (A) (A) (A) (A) (A) (A) (A) (A) (A) (A) (A) (A)
                 (A) (A) (A) (A) (A) (A) (A) (A) (A) (A) (A) (A)
                 (A) (A) (A) (A) (A) (A) (A) (A) (A) (A) (A) (A)
                 (A) (A) (A) (A) (A) (A) (A) (A) (A) (A) (A) (A)
                 (A) (A) (A) (A) (A) (A) (A) (A) (A) (A) (A) (A)
                 (A) (A) (A) (A) (A) (A) (A) (A) (A) (A) (A) (A)
                 (A) (A) (A) (A) (A) (A) (A) (A) (A) (A) (A) (A)
                 (A) (A) (A) (A) (A) (A) (A) (A) (A) (A) (A) (A)
                 (A) (A) (A) (A) (A) (A) (A) (A) (A) (A) (A) (A)
                 (A) (A) (A) (A) (A) (A) (A) (A) (A) (A) (A) (A)
                 (A) (A) (A) (A) (A) (A) (A) (A) (A) (A) (A) (A)
                 (A) (A) (A) (A) (A) (A) (A) (A) (A) (A) (A) (A)
                 (A) (A) (A)
 The electronic state is 2-A.
 Alpha  occ. eigenvalues --  -19.37495 -19.32189 -19.31497 -10.47024 -10.40770
 Alpha  occ. eigenvalues --  -10.40758 -10.37259 -10.35605 -10.34706 -10.33509
 Alpha  occ. eigenvalues --  -10.33453 -10.31796 -10.29450  -1.26837  -1.19934
 Alpha  occ. eigenvalues --   -1.18919  -1.00567  -0.95757  -0.91138  -0.88298
 Alpha  occ. eigenvalues --   -0.82773  -0.78257  -0.76832  -0.74915  -0.73334
 Alpha  occ. eigenvalues --   -0.73279  -0.70222  -0.69206  -0.67586  -0.66577
 Alpha  occ. eigenvalues --   -0.62916  -0.61978  -0.60686  -0.60098  -0.57940
 Alpha  occ. eigenvalues --   -0.57383  -0.55389  -0.53679  -0.53105  -0.52710
 Alpha  occ. eigenvalues --   -0.51215  -0.51159  -0.50306  -0.50123  -0.49946
 Alpha  occ. eigenvalues --   -0.48933  -0.48020  -0.47489  -0.45896  -0.44396
 Alpha  occ. eigenvalues --   -0.44211  -0.43902
 Alpha virt. eigenvalues --   -0.10285  -0.08011  -0.07621  -0.06549  -0.05330
 Alpha virt. eigenvalues --   -0.05164  -0.04489  -0.03507  -0.02811  -0.01893
 Alpha virt. eigenvalues --   -0.01128  -0.00875  -0.00046   0.00499   0.01197
 Alpha virt. eigenvalues --    0.01424   0.02231   0.02693   0.03231   0.03649
 Alpha virt. eigenvalues --    0.04722   0.05558   0.05828   0.06123   0.06620
 Alpha virt. eigenvalues --    0.07068   0.08050   0.10195   0.11770   0.11905
 Alpha virt. eigenvalues --    0.12937   0.14829   0.15770   0.25710   0.26038
 Alpha virt. eigenvalues --    0.27538   0.28526   0.30002   0.30576   0.31562
 Alpha virt. eigenvalues --    0.32697   0.32991   0.34131   0.34609   0.35436
 Alpha virt. eigenvalues --    0.36538   0.37899   0.38311   0.40397   0.40666
 Alpha virt. eigenvalues --    0.42479   0.43339   0.44315   0.45141   0.45865
 Alpha virt. eigenvalues --    0.46798   0.47322   0.47955   0.49166   0.50157
 Alpha virt. eigenvalues --    0.50509   0.51183   0.51521   0.51801   0.52738
 Alpha virt. eigenvalues --    0.53107   0.53682   0.54467   0.54672   0.55117
 Alpha virt. eigenvalues --    0.55558   0.55581   0.55904   0.56005   0.56624
 Alpha virt. eigenvalues --    0.57027   0.57748   0.57994   0.58643   0.58700
 Alpha virt. eigenvalues --    0.59247   0.60522   0.64255   0.67231   0.68667
 Alpha virt. eigenvalues --    0.69642   0.72089   0.74029   0.78064   0.83098
 Alpha virt. eigenvalues --    0.85289   0.86988   0.88153   0.91969   0.93184
 Alpha virt. eigenvalues --    0.95980   0.96750   0.98386   1.04307   1.04946
 Alpha virt. eigenvalues --    1.07584   1.11003   1.11927   1.14184   1.15512
 Alpha virt. eigenvalues --    1.17235   1.18845   1.21370   1.23316   1.24422
 Alpha virt. eigenvalues --    1.25571   1.28543   1.30777   1.31990   1.32789
 Alpha virt. eigenvalues --    1.35781   1.37856   1.40195   1.40630   1.41669
 Alpha virt. eigenvalues --    1.42471   1.44449   1.45478   1.47522   1.51212
 Alpha virt. eigenvalues --    1.51879   1.53843   1.54502   1.56424   1.57224
 Alpha virt. eigenvalues --    1.58557   1.59488   1.60352   1.60680   1.63046
 Alpha virt. eigenvalues --    1.63388   1.63953   1.64469   1.64945   1.65409
 Alpha virt. eigenvalues --    1.66211   1.66767   1.67327   1.68526   1.69197
 Alpha virt. eigenvalues --    1.69616   1.70272   1.70828   1.71767   1.73860
 Alpha virt. eigenvalues --    1.76329   1.76669   1.77180   1.78729   1.79643
 Alpha virt. eigenvalues --    1.79872   1.82170   1.83469   1.84395   1.84841
 Alpha virt. eigenvalues --    1.88805   1.90067   1.90903   1.92228   1.94373
 Alpha virt. eigenvalues --    1.96870   1.98026   2.00104   2.01209   2.01845
 Alpha virt. eigenvalues --    2.04149   2.05181   2.06671   2.07938   2.09763
 Alpha virt. eigenvalues --    2.10466   2.13557   2.15012   2.17492   2.19454
 Alpha virt. eigenvalues --    2.22299   2.25271   2.26607   2.28664   2.31302
 Alpha virt. eigenvalues --    2.32026   2.33102   2.35486   2.36316   2.39500
 Alpha virt. eigenvalues --    2.42295   2.42434   2.46244   2.48161   2.49657
 Alpha virt. eigenvalues --    2.50419   2.52959   2.56921   2.59602   2.62180
 Alpha virt. eigenvalues --    2.63531   2.64816   2.66105   2.68414   2.71503
 Alpha virt. eigenvalues --    2.73088   2.73596   2.75124   2.77126   2.79230
 Alpha virt. eigenvalues --    2.79455   2.80123   2.80774   2.81841   2.82511
 Alpha virt. eigenvalues --    2.84301   2.88355   2.89939   2.92311   2.92912
 Alpha virt. eigenvalues --    2.95586   2.96527   2.97625   3.02507   3.10817
 Alpha virt. eigenvalues --    3.20147   3.23589   3.30684   3.42590   3.62329
  Beta  occ. eigenvalues --  -19.36536 -19.31817 -19.31062 -10.47015 -10.40769
  Beta  occ. eigenvalues --  -10.40729 -10.37262 -10.35515 -10.34605 -10.33440
  Beta  occ. eigenvalues --  -10.33396 -10.31797 -10.29449  -1.25386  -1.18802
  Beta  occ. eigenvalues --   -1.18016  -1.00283  -0.95377  -0.90796  -0.88103
  Beta  occ. eigenvalues --   -0.82238  -0.77888  -0.76039  -0.74731  -0.73146
  Beta  occ. eigenvalues --   -0.72851  -0.69723  -0.68783  -0.67235  -0.64905
  Beta  occ. eigenvalues --   -0.62317  -0.61647  -0.60241  -0.59588  -0.57440
  Beta  occ. eigenvalues --   -0.57091  -0.55046  -0.52768  -0.52564  -0.52044
  Beta  occ. eigenvalues --   -0.50858  -0.50450  -0.50160  -0.49974  -0.49566
  Beta  occ. eigenvalues --   -0.48433  -0.47545  -0.45085  -0.43896  -0.42838
  Beta  occ. eigenvalues --   -0.41858
  Beta virt. eigenvalues --   -0.39009  -0.10129  -0.07822  -0.07466  -0.06430
  Beta virt. eigenvalues --   -0.05199  -0.05009  -0.04352  -0.03358  -0.02500
  Beta virt. eigenvalues --   -0.01590  -0.01021  -0.00703   0.00071   0.00635
  Beta virt. eigenvalues --    0.01317   0.01549   0.02349   0.02913   0.03324
  Beta virt. eigenvalues --    0.03717   0.04944   0.05672   0.05910   0.06232
  Beta virt. eigenvalues --    0.06829   0.07279   0.08223   0.10325   0.11888
  Beta virt. eigenvalues --    0.12009   0.13117   0.15072   0.16080   0.25919
  Beta virt. eigenvalues --    0.26249   0.27783   0.28724   0.30133   0.30695
  Beta virt. eigenvalues --    0.31681   0.32846   0.33135   0.34258   0.34750
  Beta virt. eigenvalues --    0.35651   0.36686   0.38181   0.38536   0.40615
  Beta virt. eigenvalues --    0.40990   0.42682   0.43699   0.44561   0.45369
  Beta virt. eigenvalues --    0.46179   0.46970   0.47619   0.48158   0.49338
  Beta virt. eigenvalues --    0.50290   0.50674   0.51342   0.51707   0.51948
  Beta virt. eigenvalues --    0.52858   0.53218   0.53780   0.54597   0.54735
  Beta virt. eigenvalues --    0.55214   0.55663   0.55682   0.55963   0.56105
  Beta virt. eigenvalues --    0.56751   0.57084   0.57885   0.58041   0.58773
  Beta virt. eigenvalues --    0.58850   0.59309   0.60701   0.64488   0.67399
  Beta virt. eigenvalues --    0.68812   0.69891   0.72377   0.74180   0.78259
  Beta virt. eigenvalues --    0.83309   0.85557   0.87225   0.88369   0.92606
  Beta virt. eigenvalues --    0.94137   0.96710   0.97302   0.98589   1.04588
  Beta virt. eigenvalues --    1.05416   1.07995   1.11271   1.12630   1.14389
  Beta virt. eigenvalues --    1.15937   1.17354   1.19181   1.21693   1.23483
  Beta virt. eigenvalues --    1.24680   1.25824   1.28809   1.30979   1.32266
  Beta virt. eigenvalues --    1.33007   1.36049   1.38044   1.40306   1.41044
  Beta virt. eigenvalues --    1.42018   1.42509   1.44823   1.45756   1.47720
  Beta virt. eigenvalues --    1.51498   1.52248   1.54093   1.54666   1.56588
  Beta virt. eigenvalues --    1.57358   1.58787   1.59728   1.60499   1.60849
  Beta virt. eigenvalues --    1.63140   1.63532   1.64105   1.64591   1.65092
  Beta virt. eigenvalues --    1.65687   1.66272   1.66937   1.67414   1.68622
  Beta virt. eigenvalues --    1.69337   1.69826   1.70487   1.71088   1.71942
  Beta virt. eigenvalues --    1.74097   1.76600   1.76935   1.77466   1.78946
  Beta virt. eigenvalues --    1.79878   1.80082   1.82343   1.83657   1.84578
  Beta virt. eigenvalues --    1.85131   1.89028   1.90484   1.91093   1.92477
  Beta virt. eigenvalues --    1.94742   1.97185   1.98246   2.00355   2.01518
  Beta virt. eigenvalues --    2.02119   2.04305   2.05469   2.06955   2.08152
  Beta virt. eigenvalues --    2.09906   2.10648   2.13738   2.15206   2.17694
  Beta virt. eigenvalues --    2.19685   2.22559   2.25391   2.26738   2.28831
  Beta virt. eigenvalues --    2.31590   2.32396   2.33350   2.35632   2.36491
  Beta virt. eigenvalues --    2.39655   2.42445   2.42816   2.46612   2.48433
  Beta virt. eigenvalues --    2.49982   2.50924   2.53270   2.57398   2.60316
  Beta virt. eigenvalues --    2.62457   2.63942   2.65260   2.66543   2.68799
  Beta virt. eigenvalues --    2.72217   2.73499   2.74222   2.75596   2.77677
  Beta virt. eigenvalues --    2.79440   2.79793   2.80221   2.81512   2.82021
  Beta virt. eigenvalues --    2.83141   2.85002   2.89036   2.90316   2.92922
  Beta virt. eigenvalues --    2.93596   2.96401   2.96789   2.98255   3.02946
  Beta virt. eigenvalues --    3.11836   3.20828   3.24156   3.31082   3.42883
  Beta virt. eigenvalues --    3.62652
          Condensed to atoms (all electrons):
               1          2          3          4          5          6
     1  C    4.504951   0.429157  -0.050585   0.005012  -0.000397  -0.000007
     2  C    0.429157   4.532136   0.264856  -0.007812  -0.009684  -0.000044
     3  O   -0.050585   0.264856   7.929899   0.245704  -0.027282   0.003000
     4  C    0.005012  -0.007812   0.245704   4.537758   0.233237   0.001739
     5  C   -0.000397  -0.009684  -0.027282   0.233237   5.045518   0.258698
     6  C   -0.000007  -0.000044   0.003000   0.001739   0.258698   4.698996
     7  O    0.000000   0.000010   0.000014   0.007442  -0.076538   0.322333
     8  C   -0.000000  -0.000007  -0.000147   0.008919  -0.040791   0.339825
     9  C   -0.000000   0.000001   0.000001  -0.000360   0.010780  -0.022751
    10  C    0.000000  -0.000014  -0.000007   0.000003  -0.006806  -0.017815
    11  O   -0.000128   0.002213  -0.050491   0.360018  -0.053125  -0.004680
    12  C   -0.000017  -0.000351  -0.006844  -0.022186   0.007700   0.000105
    13  C    0.000002   0.000011  -0.000135   0.004769   0.000146  -0.000033
    14  H    0.374118  -0.004571   0.003186  -0.000051   0.000006  -0.000000
    15  H    0.392095  -0.018893   0.001137  -0.000117  -0.000008   0.000007
    16  H    0.395939  -0.021484   0.000891  -0.000140  -0.000025  -0.000002
    17  H   -0.019231   0.366261  -0.028852  -0.000617   0.003337  -0.001669
    18  H   -0.021736   0.377500  -0.024196  -0.003340  -0.002701   0.000439
    19  H    0.000726  -0.000838  -0.036729   0.400786  -0.068189   0.003728
    20  H    0.000049   0.000134  -0.001268  -0.008104   0.332099   0.002478
    21  H   -0.000395   0.000543  -0.001207  -0.006129   0.340966  -0.003593
    22  H    0.000002   0.000111  -0.000069  -0.016465  -0.028741   0.349060
    23  H    0.000000  -0.000000   0.000008  -0.000466   0.012202  -0.029576
    24  H   -0.000000  -0.000002  -0.000001  -0.000097  -0.012878  -0.019791
    25  H   -0.000000  -0.000000  -0.000000  -0.000033   0.001202  -0.007442
    26  H    0.000000  -0.000000  -0.000000   0.000009  -0.000377   0.001253
    27  H   -0.000000   0.000001   0.000000  -0.000020   0.000797   0.001094
    28  H    0.000000  -0.000005  -0.000003  -0.000084  -0.002487  -0.008753
    29  H   -0.000126  -0.000399   0.008093  -0.004746   0.001026  -0.000101
    30  H   -0.000006  -0.000104  -0.000847  -0.003102  -0.000898  -0.000029
    31  H   -0.000000  -0.000001   0.000024   0.000225  -0.000079  -0.000001
    32  H    0.000000   0.000000   0.000005  -0.000228   0.000011   0.000003
    33  H    0.000000  -0.000002   0.000003  -0.000135   0.000003  -0.000000
               7          8          9         10         11         12
     1  C    0.000000  -0.000000  -0.000000   0.000000  -0.000128  -0.000017
     2  C    0.000010  -0.000007   0.000001  -0.000014   0.002213  -0.000351
     3  O    0.000014  -0.000147   0.000001  -0.000007  -0.050491  -0.006844
     4  C    0.007442   0.008919  -0.000360   0.000003   0.360018  -0.022186
     5  C   -0.076538  -0.040791   0.010780  -0.006806  -0.053125   0.007700
     6  C    0.322333   0.339825  -0.022751  -0.017815  -0.004680   0.000105
     7  O    7.680805  -0.032102  -0.007265   0.006900  -0.000028   0.000666
     8  C   -0.032102   5.128295   0.239772   0.193526  -0.000503   0.000010
     9  C   -0.007265   0.239772   4.799789   0.275644   0.000001  -0.000000
    10  C    0.006900   0.193526   0.275644   4.820305   0.000003  -0.000000
    11  O   -0.000028  -0.000503   0.000001   0.000003   7.886290   0.268407
    12  C    0.000666   0.000010  -0.000000  -0.000000   0.268407   4.480862
    13  C   -0.000264   0.000001   0.000000   0.000000  -0.050958   0.437621
    14  H   -0.000000   0.000000  -0.000000  -0.000000   0.000002  -0.000000
    15  H    0.000000   0.000000   0.000000  -0.000000  -0.000015  -0.000003
    16  H   -0.000000  -0.000000  -0.000000   0.000000  -0.000004   0.000020
    17  H   -0.000011   0.000006  -0.000015   0.000087  -0.000041   0.000013
    18  H    0.000009  -0.000001   0.000001  -0.000004   0.000048  -0.000249
    19  H    0.002246   0.001082  -0.000001  -0.000182  -0.033792  -0.006365
    20  H   -0.000016  -0.007347  -0.000032  -0.001117   0.004703  -0.000243
    21  H    0.004012  -0.005796  -0.000255   0.004046   0.003096  -0.000203
    22  H   -0.031341  -0.028390  -0.013107   0.002475   0.000142   0.000056
    23  H    0.324626  -0.003041   0.008479  -0.000363   0.000279  -0.000026
    24  H    0.001387   0.375611  -0.022239  -0.009450  -0.000009   0.000003
    25  H    0.000035  -0.018909   0.382508  -0.004490   0.000000  -0.000000
    26  H    0.000277  -0.000053   0.373752  -0.001035  -0.000000   0.000000
    27  H   -0.000120   0.003655  -0.000940   0.368874  -0.000000   0.000000
    28  H    0.000080  -0.011991  -0.008497   0.381974   0.000000   0.000000
    29  H   -0.000010  -0.000001  -0.000000   0.000000  -0.028968   0.381375
    30  H    0.000731   0.000011  -0.000000  -0.000000  -0.031062   0.371656
    31  H    0.000002   0.000000  -0.000000  -0.000000   0.001885  -0.020995
    32  H    0.000318  -0.000001   0.000000  -0.000000   0.002253  -0.019670
    33  H   -0.000000   0.000000  -0.000000   0.000000   0.003245  -0.003829
              13         14         15         16         17         18
     1  C    0.000002   0.374118   0.392095   0.395939  -0.019231  -0.021736
     2  C    0.000011  -0.004571  -0.018893  -0.021484   0.366261   0.377500
     3  O   -0.000135   0.003186   0.001137   0.000891  -0.028852  -0.024196
     4  C    0.004769  -0.000051  -0.000117  -0.000140  -0.000617  -0.003340
     5  C    0.000146   0.000006  -0.000008  -0.000025   0.003337  -0.002701
     6  C   -0.000033  -0.000000   0.000007  -0.000002  -0.001669   0.000439
     7  O   -0.000264  -0.000000   0.000000  -0.000000  -0.000011   0.000009
     8  C    0.000001   0.000000   0.000000  -0.000000   0.000006  -0.000001
     9  C    0.000000  -0.000000   0.000000  -0.000000  -0.000015   0.000001
    10  C    0.000000  -0.000000  -0.000000   0.000000   0.000087  -0.000004
    11  O   -0.050958   0.000002  -0.000015  -0.000004  -0.000041   0.000048
    12  C    0.437621  -0.000000  -0.000003   0.000020   0.000013  -0.000249
    13  C    4.507062  -0.000000  -0.000001   0.000001   0.000001  -0.000026
    14  H   -0.000000   0.605103  -0.015227  -0.014699  -0.002753  -0.003073
    15  H   -0.000001  -0.015227   0.605855  -0.021084  -0.009298   0.007171
    16  H    0.000001  -0.014699  -0.021084   0.603214   0.007125  -0.008864
    17  H    0.000001  -0.002753  -0.009298   0.007125   0.650050  -0.033643
    18  H   -0.000026  -0.003073   0.007171  -0.008864  -0.033643   0.639865
    19  H   -0.000178   0.000016   0.000065   0.000017  -0.001005   0.005805
    20  H   -0.000153  -0.000000  -0.000025   0.000010   0.000294  -0.000058
    21  H    0.000010   0.000030   0.000017   0.000007   0.005631   0.000263
    22  H   -0.000005  -0.000000  -0.000002   0.000002   0.000968  -0.000303
    23  H    0.000003  -0.000000  -0.000000   0.000000  -0.000001  -0.000000
    24  H   -0.000000  -0.000000  -0.000000   0.000000   0.000007  -0.000000
    25  H    0.000000   0.000000  -0.000000   0.000000   0.000001  -0.000000
    26  H    0.000000   0.000000  -0.000000   0.000000   0.000000   0.000000
    27  H   -0.000000   0.000000   0.000000  -0.000000  -0.000003  -0.000000
    28  H    0.000000  -0.000000  -0.000000   0.000000   0.000098  -0.000003
    29  H   -0.021579  -0.000007   0.000017   0.000334   0.000049   0.000571
    30  H   -0.021332   0.000001  -0.000002   0.000009   0.000051  -0.000293
    31  H    0.391638   0.000000  -0.000000   0.000001   0.000001  -0.000002
    32  H    0.388800  -0.000000   0.000000  -0.000000  -0.000000   0.000002
    33  H    0.370366  -0.000000   0.000000  -0.000000  -0.000000   0.000000
              19         20         21         22         23         24
     1  C    0.000726   0.000049  -0.000395   0.000002   0.000000  -0.000000
     2  C   -0.000838   0.000134   0.000543   0.000111  -0.000000  -0.000002
     3  O   -0.036729  -0.001268  -0.001207  -0.000069   0.000008  -0.000001
     4  C    0.400786  -0.008104  -0.006129  -0.016465  -0.000466  -0.000097
     5  C   -0.068189   0.332099   0.340966  -0.028741   0.012202  -0.012878
     6  C    0.003728   0.002478  -0.003593   0.349060  -0.029576  -0.019791
     7  O    0.002246  -0.000016   0.004012  -0.031341   0.324626   0.001387
     8  C    0.001082  -0.007347  -0.005796  -0.028390  -0.003041   0.375611
     9  C   -0.000001  -0.000032  -0.000255  -0.013107   0.008479  -0.022239
    10  C   -0.000182  -0.001117   0.004046   0.002475  -0.000363  -0.009450
    11  O   -0.033792   0.004703   0.003096   0.000142   0.000279  -0.000009
    12  C   -0.006365  -0.000243  -0.000203   0.000056  -0.000026   0.000003
    13  C   -0.000178  -0.000153   0.000010  -0.000005   0.000003  -0.000000
    14  H    0.000016  -0.000000   0.000030  -0.000000  -0.000000  -0.000000
    15  H    0.000065  -0.000025   0.000017  -0.000002  -0.000000  -0.000000
    16  H    0.000017   0.000010   0.000007   0.000002   0.000000   0.000000
    17  H   -0.001005   0.000294   0.005631   0.000968  -0.000001   0.000007
    18  H    0.005805  -0.000058   0.000263  -0.000303  -0.000000  -0.000000
    19  H    0.665925   0.007387   0.000061   0.002236  -0.000298  -0.000020
    20  H    0.007387   0.594674  -0.009599   0.007951  -0.000300   0.006579
    21  H    0.000061  -0.009599   0.641623  -0.006735  -0.000369  -0.001207
    22  H    0.002236   0.007951  -0.006735   0.739841  -0.005587   0.009514
    23  H   -0.000298  -0.000300  -0.000369  -0.005587   0.495876  -0.001455
    24  H   -0.000020   0.006579  -0.001207   0.009514  -0.001455   0.627217
    25  H   -0.000008  -0.000001  -0.000074   0.003875   0.000925   0.003015
    26  H   -0.000000   0.000004   0.000032  -0.000048  -0.000363  -0.007565
    27  H    0.000003   0.000013  -0.000373  -0.000285   0.000021  -0.008321
    28  H   -0.000049   0.000042   0.002096   0.005002   0.000107   0.003146
    29  H   -0.002719   0.000025   0.000065   0.000015   0.000003   0.000000
    30  H    0.011931   0.000138  -0.000021  -0.000133  -0.000036  -0.000001
    31  H    0.000146   0.000039  -0.000001  -0.000000  -0.000000  -0.000000
    32  H   -0.000082   0.000026   0.000003   0.000004   0.000004   0.000000
    33  H    0.000029   0.000006  -0.000000   0.000000   0.000000  -0.000000
              25         26         27         28         29         30
     1  C   -0.000000   0.000000  -0.000000   0.000000  -0.000126  -0.000006
     2  C   -0.000000  -0.000000   0.000001  -0.000005  -0.000399  -0.000104
     3  O   -0.000000  -0.000000   0.000000  -0.000003   0.008093  -0.000847
     4  C   -0.000033   0.000009  -0.000020  -0.000084  -0.004746  -0.003102
     5  C    0.001202  -0.000377   0.000797  -0.002487   0.001026  -0.000898
     6  C   -0.007442   0.001253   0.001094  -0.008753  -0.000101  -0.000029
     7  O    0.000035   0.000277  -0.000120   0.000080  -0.000010   0.000731
     8  C   -0.018909  -0.000053   0.003655  -0.011991  -0.000001   0.000011
     9  C    0.382508   0.373752  -0.000940  -0.008497  -0.000000  -0.000000
    10  C   -0.004490  -0.001035   0.368874   0.381974   0.000000  -0.000000
    11  O    0.000000  -0.000000  -0.000000   0.000000  -0.028968  -0.031062
    12  C   -0.000000   0.000000   0.000000   0.000000   0.381375   0.371656
    13  C    0.000000   0.000000  -0.000000   0.000000  -0.021579  -0.021332
    14  H    0.000000   0.000000   0.000000  -0.000000  -0.000007   0.000001
    15  H   -0.000000  -0.000000   0.000000  -0.000000   0.000017  -0.000002
    16  H    0.000000   0.000000  -0.000000   0.000000   0.000334   0.000009
    17  H    0.000001   0.000000  -0.000003   0.000098   0.000049   0.000051
    18  H   -0.000000   0.000000  -0.000000  -0.000003   0.000571  -0.000293
    19  H   -0.000008  -0.000000   0.000003  -0.000049  -0.002719   0.011931
    20  H   -0.000001   0.000004   0.000013   0.000042   0.000025   0.000138
    21  H   -0.000074   0.000032  -0.000373   0.002096   0.000065  -0.000021
    22  H    0.003875  -0.000048  -0.000285   0.005002   0.000015  -0.000133
    23  H    0.000925  -0.000363   0.000021   0.000107   0.000003  -0.000036
    24  H    0.003015  -0.007565  -0.008321   0.003146   0.000000  -0.000001
    25  H    0.620156  -0.026603   0.002801  -0.010903   0.000000  -0.000000
    26  H   -0.026603   0.591380  -0.010207   0.002880  -0.000000   0.000000
    27  H    0.002801  -0.010207   0.596583  -0.027319   0.000000   0.000000
    28  H   -0.010903   0.002880  -0.027319   0.625198   0.000000  -0.000000
    29  H    0.000000  -0.000000   0.000000   0.000000   0.677180  -0.040102
    30  H   -0.000000   0.000000   0.000000  -0.000000  -0.040102   0.687602
    31  H   -0.000000   0.000000   0.000000  -0.000000  -0.010497   0.008042
    32  H   -0.000000  -0.000000   0.000000   0.000000   0.007974  -0.010777
    33  H    0.000000   0.000000   0.000000  -0.000000  -0.002608  -0.002518
              31         32         33
     1  C   -0.000000   0.000000   0.000000
     2  C   -0.000001   0.000000  -0.000002
     3  O    0.000024   0.000005   0.000003
     4  C    0.000225  -0.000228  -0.000135
     5  C   -0.000079   0.000011   0.000003
     6  C   -0.000001   0.000003  -0.000000
     7  O    0.000002   0.000318  -0.000000
     8  C    0.000000  -0.000001   0.000000
     9  C   -0.000000   0.000000  -0.000000
    10  C   -0.000000  -0.000000   0.000000
    11  O    0.001885   0.002253   0.003245
    12  C   -0.020995  -0.019670  -0.003829
    13  C    0.391638   0.388800   0.370366
    14  H    0.000000  -0.000000  -0.000000
    15  H   -0.000000   0.000000   0.000000
    16  H    0.000001  -0.000000  -0.000000
    17  H    0.000001  -0.000000  -0.000000
    18  H   -0.000002   0.000002   0.000000
    19  H    0.000146  -0.000082   0.000029
    20  H    0.000039   0.000026   0.000006
    21  H   -0.000001   0.000003  -0.000000
    22  H   -0.000000   0.000004   0.000000
    23  H   -0.000000   0.000004   0.000000
    24  H   -0.000000   0.000000  -0.000000
    25  H   -0.000000  -0.000000   0.000000
    26  H    0.000000  -0.000000   0.000000
    27  H    0.000000   0.000000   0.000000
    28  H   -0.000000   0.000000  -0.000000
    29  H   -0.010497   0.007974  -0.002608
    30  H    0.008042  -0.010777  -0.002518
    31  H    0.620297  -0.024125  -0.015498
    32  H   -0.024125   0.625351  -0.016175
    33  H   -0.015498  -0.016175   0.619915
          Atomic-Atomic Spin Densities.
               1          2          3          4          5          6
     1  C   -0.002866   0.002596  -0.000625   0.000163  -0.000081   0.000005
     2  C    0.002596  -0.021360  -0.014491   0.000486   0.000965  -0.000082
     3  O   -0.000625  -0.014491   0.398937  -0.020959  -0.002587  -0.000136
     4  C    0.000163   0.000486  -0.020959  -0.030542   0.045767  -0.010777
     5  C   -0.000081   0.000965  -0.002587   0.045767   0.007785   0.013878
     6  C    0.000005  -0.000082  -0.000136  -0.010777   0.013878  -0.005747
     7  O   -0.000000  -0.000001   0.000007   0.000932  -0.000139  -0.011403
     8  C   -0.000000   0.000001  -0.000018   0.000220   0.001458   0.018248
     9  C    0.000000  -0.000000  -0.000000  -0.000027   0.000136  -0.001102
    10  C   -0.000000   0.000003   0.000004   0.000081  -0.000963   0.000397
    11  O    0.000013  -0.000092  -0.003968   0.000412  -0.002544  -0.000410
    12  C   -0.000006   0.000026   0.002032   0.000734   0.000569  -0.000102
    13  C   -0.000000  -0.000000  -0.000006   0.000032  -0.000040   0.000008
    14  H    0.000217   0.000174  -0.000031   0.000002  -0.000001   0.000000
    15  H    0.000726  -0.000833   0.000630   0.000127  -0.000047   0.000001
    16  H   -0.000761   0.000601   0.000725  -0.000215   0.000022  -0.000001
    17  H   -0.002038   0.011603  -0.003536  -0.000418   0.001972  -0.000273
    18  H    0.001670   0.003945  -0.007216   0.002788  -0.000579   0.000103
    19  H    0.000151   0.000518  -0.009857   0.001690  -0.008996   0.003676
    20  H    0.000003  -0.000046   0.001538  -0.003059  -0.008454   0.002871
    21  H    0.000016  -0.000300   0.000584   0.000254  -0.001842   0.000959
    22  H    0.000000  -0.000001   0.000037  -0.000121  -0.008165   0.006513
    23  H    0.000000   0.000000  -0.000001  -0.000031  -0.000282  -0.000124
    24  H   -0.000000   0.000000   0.000001   0.000030  -0.000097  -0.000291
    25  H    0.000000   0.000000   0.000000   0.000000  -0.000070  -0.000340
    26  H    0.000000   0.000000   0.000000  -0.000000   0.000003  -0.000048
    27  H    0.000000  -0.000000  -0.000000  -0.000001   0.000005   0.000009
    28  H   -0.000000   0.000001   0.000002   0.000009  -0.000240   0.000210
    29  H   -0.000056   0.000014   0.004092  -0.001139   0.000280  -0.000031
    30  H    0.000006  -0.000009  -0.000818   0.000280  -0.000283   0.000093
    31  H    0.000000  -0.000001  -0.000037  -0.000024  -0.000022   0.000003
    32  H   -0.000000   0.000000   0.000007   0.000007   0.000029  -0.000009
    33  H   -0.000000   0.000000   0.000002  -0.000002   0.000001  -0.000000
               7          8          9         10         11         12
     1  C   -0.000000  -0.000000   0.000000  -0.000000   0.000013  -0.000006
     2  C   -0.000001   0.000001  -0.000000   0.000003  -0.000092   0.000026
     3  O    0.000007  -0.000018  -0.000000   0.000004  -0.003968   0.002032
     4  C    0.000932   0.000220  -0.000027   0.000081   0.000412   0.000734
     5  C   -0.000139   0.001458   0.000136  -0.000963  -0.002544   0.000569
     6  C   -0.011403   0.018248  -0.001102   0.000397  -0.000410  -0.000102
     7  O    0.182616  -0.004152   0.000844  -0.000119   0.000893   0.000116
     8  C   -0.004152   0.028730  -0.003451   0.003961   0.000046   0.000006
     9  C    0.000844  -0.003451   0.037371   0.012865  -0.000000  -0.000000
    10  C   -0.000119   0.003961   0.012865   0.022119  -0.000001  -0.000000
    11  O    0.000893   0.000046  -0.000000  -0.000001   0.150653  -0.005604
    12  C    0.000116   0.000006  -0.000000  -0.000000  -0.005604  -0.005063
    13  C   -0.000001  -0.000000   0.000000  -0.000000  -0.000030   0.000229
    14  H   -0.000000  -0.000000  -0.000000   0.000000   0.000000  -0.000000
    15  H   -0.000000  -0.000000  -0.000000   0.000000   0.000013  -0.000003
    16  H    0.000000   0.000000   0.000000  -0.000000  -0.000022   0.000011
    17  H    0.000012   0.000099   0.000006  -0.000087  -0.000100   0.000042
    18  H   -0.000014  -0.000010  -0.000000   0.000004   0.000097  -0.000133
    19  H   -0.002835  -0.000519  -0.000000   0.000075  -0.002285  -0.000922
    20  H    0.001370  -0.003021   0.000003   0.000497   0.001540  -0.000196
    21  H   -0.000002  -0.000671  -0.000023   0.000317   0.000087  -0.000016
    22  H   -0.002263  -0.001626   0.000670  -0.000193  -0.000155  -0.000031
    23  H    0.000791  -0.000094   0.000064   0.000041  -0.000039  -0.000005
    24  H    0.000062   0.001330   0.000312  -0.000424  -0.000002  -0.000000
    25  H    0.000014   0.000494   0.000360  -0.000740  -0.000000  -0.000000
    26  H   -0.000005  -0.000113   0.000683  -0.000403   0.000000  -0.000000
    27  H    0.000001  -0.000675  -0.000108   0.001016   0.000000   0.000000
    28  H    0.000005  -0.000167  -0.001152   0.000748  -0.000000  -0.000000
    29  H    0.000019   0.000001  -0.000000  -0.000000  -0.002342   0.000804
    30  H   -0.000272  -0.000006   0.000000   0.000000  -0.001267   0.004028
    31  H   -0.000001  -0.000000   0.000000   0.000000   0.000304   0.000123
    32  H    0.000008   0.000001  -0.000000  -0.000000   0.000059  -0.000114
    33  H    0.000000   0.000000  -0.000000  -0.000000  -0.000016  -0.000110
              13         14         15         16         17         18
     1  C   -0.000000   0.000217   0.000726  -0.000761  -0.002038   0.001670
     2  C   -0.000000   0.000174  -0.000833   0.000601   0.011603   0.003945
     3  O   -0.000006  -0.000031   0.000630   0.000725  -0.003536  -0.007216
     4  C    0.000032   0.000002   0.000127  -0.000215  -0.000418   0.002788
     5  C   -0.000040  -0.000001  -0.000047   0.000022   0.001972  -0.000579
     6  C    0.000008   0.000000   0.000001  -0.000001  -0.000273   0.000103
     7  O   -0.000001  -0.000000  -0.000000   0.000000   0.000012  -0.000014
     8  C   -0.000000  -0.000000  -0.000000   0.000000   0.000099  -0.000010
     9  C    0.000000  -0.000000  -0.000000   0.000000   0.000006  -0.000000
    10  C   -0.000000   0.000000   0.000000  -0.000000  -0.000087   0.000004
    11  O   -0.000030   0.000000   0.000013  -0.000022  -0.000100   0.000097
    12  C    0.000229  -0.000000  -0.000003   0.000011   0.000042  -0.000133
    13  C   -0.000528   0.000000  -0.000000   0.000000  -0.000000   0.000000
    14  H    0.000000  -0.000761   0.000293  -0.000212  -0.000281   0.000197
    15  H   -0.000000   0.000293   0.002461  -0.001202  -0.001116   0.000441
    16  H    0.000000  -0.000212  -0.001202   0.005493   0.000630  -0.001381
    17  H   -0.000000  -0.000281  -0.001116   0.000630   0.050119  -0.008414
    18  H    0.000000   0.000197   0.000441  -0.001381  -0.008414   0.042195
    19  H    0.000048   0.000004   0.000051  -0.000111  -0.003084   0.005808
    20  H    0.000015   0.000000   0.000019  -0.000006  -0.000441   0.000090
    21  H    0.000000   0.000001   0.000032  -0.000008  -0.001065   0.000171
    22  H    0.000000   0.000000   0.000002  -0.000001  -0.000627   0.000234
    23  H    0.000001   0.000000   0.000000  -0.000000  -0.000001   0.000001
    24  H    0.000000   0.000000   0.000000  -0.000000  -0.000003   0.000000
    25  H    0.000000   0.000000   0.000000  -0.000000  -0.000001   0.000000
    26  H   -0.000000  -0.000000   0.000000  -0.000000  -0.000000   0.000000
    27  H    0.000000  -0.000000  -0.000000   0.000000   0.000001  -0.000000
    28  H    0.000000   0.000000   0.000000  -0.000000  -0.000069   0.000004
    29  H    0.000092  -0.000001  -0.000027   0.000195   0.000095  -0.000604
    30  H   -0.000274   0.000000   0.000002  -0.000012  -0.000036   0.000291
    31  H    0.000169   0.000000   0.000000  -0.000001  -0.000001   0.000002
    32  H    0.000225  -0.000000  -0.000000   0.000000   0.000000  -0.000001
    33  H    0.000453  -0.000000  -0.000000   0.000000   0.000000  -0.000000
              19         20         21         22         23         24
     1  C    0.000151   0.000003   0.000016   0.000000   0.000000  -0.000000
     2  C    0.000518  -0.000046  -0.000300  -0.000001   0.000000   0.000000
     3  O   -0.009857   0.001538   0.000584   0.000037  -0.000001   0.000001
     4  C    0.001690  -0.003059   0.000254  -0.000121  -0.000031   0.000030
     5  C   -0.008996  -0.008454  -0.001842  -0.008165  -0.000282  -0.000097
     6  C    0.003676   0.002871   0.000959   0.006513  -0.000124  -0.000291
     7  O   -0.002835   0.001370  -0.000002  -0.002263   0.000791   0.000062
     8  C   -0.000519  -0.003021  -0.000671  -0.001626  -0.000094   0.001330
     9  C   -0.000000   0.000003  -0.000023   0.000670   0.000064   0.000312
    10  C    0.000075   0.000497   0.000317  -0.000193   0.000041  -0.000424
    11  O   -0.002285   0.001540   0.000087  -0.000155  -0.000039  -0.000002
    12  C   -0.000922  -0.000196  -0.000016  -0.000031  -0.000005  -0.000000
    13  C    0.000048   0.000015   0.000000   0.000000   0.000001   0.000000
    14  H    0.000004   0.000000   0.000001   0.000000   0.000000   0.000000
    15  H    0.000051   0.000019   0.000032   0.000002   0.000000   0.000000
    16  H   -0.000111  -0.000006  -0.000008  -0.000001  -0.000000  -0.000000
    17  H   -0.003084  -0.000441  -0.001065  -0.000627  -0.000001  -0.000003
    18  H    0.005808   0.000090   0.000171   0.000234   0.000001   0.000000
    19  H    0.075074   0.001620   0.000705   0.003979   0.000080   0.000017
    20  H    0.001620   0.016941   0.001196   0.000863   0.000070   0.000163
    21  H    0.000705   0.001196  -0.002623   0.000527   0.000011   0.000039
    22  H    0.003979   0.000863   0.000527   0.020482   0.000400  -0.000037
    23  H    0.000080   0.000070   0.000011   0.000400  -0.005043   0.000044
    24  H    0.000017   0.000163   0.000039  -0.000037   0.000044  -0.002933
    25  H    0.000011   0.000010   0.000007   0.000433   0.000038  -0.000002
    26  H    0.000000   0.000000  -0.000000  -0.000004   0.000005   0.000024
    27  H   -0.000001  -0.000008  -0.000004   0.000002  -0.000001   0.000071
    28  H    0.000030   0.000049   0.000095   0.000523   0.000003  -0.000002
    29  H   -0.001819  -0.000107  -0.000017  -0.000014  -0.000001  -0.000000
    30  H    0.002810   0.000068   0.000012   0.000063   0.000011   0.000000
    31  H    0.000033   0.000024   0.000001   0.000000   0.000000   0.000000
    32  H   -0.000040  -0.000016  -0.000000  -0.000001  -0.000002  -0.000000
    33  H   -0.000006  -0.000001  -0.000000  -0.000000  -0.000000  -0.000000
              25         26         27         28         29         30
     1  C    0.000000   0.000000   0.000000  -0.000000  -0.000056   0.000006
     2  C    0.000000   0.000000  -0.000000   0.000001   0.000014  -0.000009
     3  O    0.000000   0.000000  -0.000000   0.000002   0.004092  -0.000818
     4  C    0.000000  -0.000000  -0.000001   0.000009  -0.001139   0.000280
     5  C   -0.000070   0.000003   0.000005  -0.000240   0.000280  -0.000283
     6  C   -0.000340  -0.000048   0.000009   0.000210  -0.000031   0.000093
     7  O    0.000014  -0.000005   0.000001   0.000005   0.000019  -0.000272
     8  C    0.000494  -0.000113  -0.000675  -0.000167   0.000001  -0.000006
     9  C    0.000360   0.000683  -0.000108  -0.001152  -0.000000   0.000000
    10  C   -0.000740  -0.000403   0.001016   0.000748  -0.000000   0.000000
    11  O   -0.000000   0.000000   0.000000  -0.000000  -0.002342  -0.001267
    12  C   -0.000000  -0.000000   0.000000  -0.000000   0.000804   0.004028
    13  C    0.000000  -0.000000   0.000000   0.000000   0.000092  -0.000274
    14  H    0.000000  -0.000000  -0.000000   0.000000  -0.000001   0.000000
    15  H    0.000000   0.000000  -0.000000   0.000000  -0.000027   0.000002
    16  H   -0.000000  -0.000000   0.000000  -0.000000   0.000195  -0.000012
    17  H   -0.000001  -0.000000   0.000001  -0.000069   0.000095  -0.000036
    18  H    0.000000   0.000000  -0.000000   0.000004  -0.000604   0.000291
    19  H    0.000011   0.000000  -0.000001   0.000030  -0.001819   0.002810
    20  H    0.000010   0.000000  -0.000008   0.000049  -0.000107   0.000068
    21  H    0.000007  -0.000000  -0.000004   0.000095  -0.000017   0.000012
    22  H    0.000433  -0.000004   0.000002   0.000523  -0.000014   0.000063
    23  H    0.000038   0.000005  -0.000001   0.000003  -0.000001   0.000011
    24  H   -0.000002   0.000024   0.000071  -0.000002  -0.000000   0.000000
    25  H    0.000086   0.000081  -0.000016   0.000133  -0.000000   0.000000
    26  H    0.000081  -0.002504   0.000040  -0.000008  -0.000000   0.000000
    27  H   -0.000016   0.000040  -0.002417   0.000028   0.000000  -0.000000
    28  H    0.000133  -0.000008   0.000028   0.000615  -0.000000   0.000000
    29  H   -0.000000  -0.000000   0.000000  -0.000000   0.015819  -0.003257
    30  H    0.000000   0.000000  -0.000000   0.000000  -0.003257   0.014420
    31  H    0.000000  -0.000000  -0.000000   0.000000  -0.000608   0.000134
    32  H   -0.000000   0.000000   0.000000  -0.000000   0.000152  -0.000141
    33  H   -0.000000  -0.000000   0.000000  -0.000000   0.000222  -0.000206
              31         32         33
     1  C    0.000000  -0.000000  -0.000000
     2  C   -0.000001   0.000000   0.000000
     3  O   -0.000037   0.000007   0.000002
     4  C   -0.000024   0.000007  -0.000002
     5  C   -0.000022   0.000029   0.000001
     6  C    0.000003  -0.000009  -0.000000
     7  O   -0.000001   0.000008   0.000000
     8  C   -0.000000   0.000001   0.000000
     9  C    0.000000  -0.000000  -0.000000
    10  C    0.000000  -0.000000  -0.000000
    11  O    0.000304   0.000059  -0.000016
    12  C    0.000123  -0.000114  -0.000110
    13  C    0.000169   0.000225   0.000453
    14  H    0.000000  -0.000000  -0.000000
    15  H    0.000000  -0.000000  -0.000000
    16  H   -0.000001   0.000000   0.000000
    17  H   -0.000001   0.000000   0.000000
    18  H    0.000002  -0.000001  -0.000000
    19  H    0.000033  -0.000040  -0.000006
    20  H    0.000024  -0.000016  -0.000001
    21  H    0.000001  -0.000000  -0.000000
    22  H    0.000000  -0.000001  -0.000000
    23  H    0.000000  -0.000002  -0.000000
    24  H    0.000000  -0.000000  -0.000000
    25  H    0.000000  -0.000000  -0.000000
    26  H   -0.000000   0.000000  -0.000000
    27  H   -0.000000   0.000000   0.000000
    28  H    0.000000  -0.000000  -0.000000
    29  H   -0.000608   0.000152   0.000222
    30  H    0.000134  -0.000141  -0.000206
    31  H    0.001445  -0.000158  -0.000219
    32  H   -0.000158  -0.000196   0.000168
    33  H   -0.000219   0.000168   0.000269
 Mulliken charges and spin densities:
               1          2
     1  C   -0.009426  -0.000867
     2  C    0.091278  -0.016285
     3  O   -0.228156   0.344312
     4  C    0.268612  -0.013302
     5  C    0.083276   0.037435
     6  C    0.133531   0.016098
     7  O   -0.204201   0.166484
     8  C   -0.141633   0.040072
     9  C   -0.015265   0.047449
    10  C   -0.012552   0.039197
    11  O   -0.278780   0.135239
    12  C    0.132487  -0.003586
    13  C   -0.005767   0.000391
    14  H    0.057920  -0.000399
    15  H    0.058313   0.001568
    16  H    0.058733   0.003744
    17  H    0.063158   0.042986
    18  H    0.066817   0.039689
    19  H    0.048265   0.065904
    20  H    0.071612   0.013594
    21  H    0.033458  -0.001559
    22  H    0.009957   0.021488
    23  H    0.199349  -0.004064
    24  H    0.056556  -0.001698
    25  H    0.053945   0.000498
    26  H    0.076664  -0.002250
    27  H    0.073745  -0.002057
    28  H    0.049472   0.000818
    29  H    0.035136   0.011761
    30  H    0.031093   0.015635
    31  H    0.048901   0.001170
    32  H    0.046304  -0.000022
    33  H    0.047198   0.000555
 Sum of Mulliken charges =   1.00000   1.00000
 Mulliken charges and spin densities with hydrogens summed into heavy atoms:
               1          2
     1  C    0.165539   0.004046
     2  C    0.221253   0.066391
     3  O   -0.228156   0.344312
     4  C    0.316877   0.052603
     5  C    0.188346   0.049470
     6  C    0.143488   0.037586
     7  O   -0.004852   0.162420
     8  C   -0.085076   0.038374
     9  C    0.115344   0.045697
    10  C    0.110665   0.037958
    11  O   -0.278780   0.135239
    12  C    0.198716   0.023810
    13  C    0.136635   0.002095
 Electronic spatial extent (au):  <R**2>=           3672.4479
 Charge=              1.0000 electrons
 Dipole moment (field-independent basis, Debye):
    X=             -1.1331    Y=              2.2151    Z=              2.4042  Tot=              3.4599
 Quadrupole moment (field-independent basis, Debye-Ang):
   XX=            -40.6631   YY=            -60.1801   ZZ=            -73.8458
   XY=              4.1637   XZ=              3.0588   YZ=             -0.7597
 Traceless Quadrupole moment (field-independent basis, Debye-Ang):
   XX=             17.5666   YY=             -1.9504   ZZ=            -15.6161
   XY=              4.1637   XZ=              3.0588   YZ=             -0.7597
 Octapole moment (field-independent basis, Debye-Ang**2):
  XXX=            -37.7056  YYY=             12.1245  ZZZ=              1.4015  XYY=             31.9844
  XXY=            -12.4396  XXZ=              4.9209  XZZ=             -3.3907  YZZ=             -2.9307
  YYZ=              9.2208  XYZ=              8.1372
 Hexadecapole moment (field-independent basis, Debye-Ang**3):
 XXXX=          -2629.4194 YYYY=          -1311.0133 ZZZZ=           -195.7300 XXXY=             38.3930
 XXXZ=             37.8665 YYYX=             63.6824 YYYZ=             -3.2759 ZZZX=             -5.1993
 ZZZY=             -3.5209 XXYY=           -618.8035 XXZZ=           -519.4430 YYZZ=           -268.1167
 XXYZ=            -20.5897 YYXZ=              0.4008 ZZXY=             12.4563
 N-N= 8.652992112286D+02 E-N=-3.152402220728D+03  KE= 6.116548651402D+02
                          Isotropic Fermi Contact Couplings
        Atom                 a.u.       MegaHertz       Gauss      10(-4) cm-1
     1  C(13)             -0.00142      -1.60167      -0.57152      -0.53426
     2  C(13)             -0.01784     -20.05517      -7.15618      -6.68969
     3  O(17)              0.12745     -77.26126     -27.56874     -25.77158
     4  C(13)             -0.01985     -22.31530      -7.96265      -7.44358
     5  C(13)              0.01375      15.46295       5.51756       5.15788
     6  C(13)             -0.00876      -9.84311      -3.51227      -3.28331
     7  O(17)              0.05920     -35.88875     -12.80600     -11.97120
     8  C(13)              0.01733      19.48028       6.95105       6.49792
     9  C(13)              0.00464       5.21449       1.86066       1.73937
    10  C(13)              0.00325       3.65467       1.30408       1.21907
    11  O(17)              0.06151     -37.28982     -13.30594     -12.43855
    12  C(13)             -0.00646      -7.26246      -2.59143      -2.42250
    13  C(13)             -0.00053      -0.60083      -0.21439      -0.20042
    14  H(1)              -0.00016      -0.73568      -0.26251      -0.24540
    15  H(1)               0.00037       1.66236       0.59317       0.55450
    16  H(1)               0.00119       5.31277       1.89573       1.77215
    17  H(1)               0.01932      86.34888      30.81143      28.80288
    18  H(1)               0.01561      69.77885      24.89883      23.27572
    19  H(1)               0.02650     118.45219      42.26669      39.51140
    20  H(1)               0.00376      16.79293       5.99213       5.60152
    21  H(1)              -0.00078      -3.47779      -1.24096      -1.16007
    22  H(1)               0.00837      37.42207      13.35313      12.48266
    23  H(1)              -0.00209      -9.33283      -3.33019      -3.11310
    24  H(1)              -0.00068      -3.04398      -1.08617      -1.01536
    25  H(1)               0.00046       2.05693       0.73396       0.68612
    26  H(1)              -0.00062      -2.76791      -0.98766      -0.92327
    27  H(1)              -0.00061      -2.71380      -0.96835      -0.90523
    28  H(1)               0.00047       2.11381       0.75426       0.70509
    29  H(1)               0.00375      16.78366       5.98883       5.59843
    30  H(1)               0.00659      29.47198      10.51633       9.83079
    31  H(1)               0.00037       1.66366       0.59364       0.55494
    32  H(1)              -0.00005      -0.22790      -0.08132      -0.07602
    33  H(1)               0.00031       1.37180       0.48949       0.45758
 --------------------------------------------------------
       Center         ----  Spin Dipole Couplings  ----
                      3XX-RR        3YY-RR        3ZZ-RR
 --------------------------------------------------------
     1   Atom        0.000280      0.004137     -0.004417
     2   Atom        0.001309      0.005280     -0.006589
     3   Atom       -0.015227     -0.237894      0.253122
     4   Atom        0.013444     -0.023692      0.010248
     5   Atom        0.061225     -0.039128     -0.022097
     6   Atom        0.046084     -0.027860     -0.018224
     7   Atom       -0.127268     -0.307183      0.434451
     8   Atom        0.082289     -0.040746     -0.041542
     9   Atom       -0.005020      0.037343     -0.032323
    10   Atom        0.033133     -0.023037     -0.010096
    11   Atom       -0.130658     -0.023644      0.154302
    12   Atom       -0.006242      0.001307      0.004935
    13   Atom       -0.000393      0.002405     -0.002012
    14   Atom       -0.000756      0.002681     -0.001926
    15   Atom       -0.001610      0.003720     -0.002110
    16   Atom        0.002830      0.000463     -0.003293
    17   Atom        0.005327      0.002330     -0.007656
    18   Atom       -0.007137     -0.001922      0.009059
    19   Atom       -0.003301     -0.004853      0.008154
    20   Atom        0.000844     -0.004637      0.003793
    21   Atom        0.004950      0.002313     -0.007263
    22   Atom        0.000139     -0.001770      0.001631
    23   Atom        0.014630     -0.013245     -0.001386
    24   Atom       -0.000036     -0.004719      0.004755
    25   Atom       -0.001384     -0.002906      0.004290
    26   Atom        0.003613      0.000708     -0.004321
    27   Atom        0.000515     -0.001527      0.001012
    28   Atom       -0.000460      0.001445     -0.000985
    29   Atom        0.004676      0.000453     -0.005129
    30   Atom       -0.001527     -0.000328      0.001854
    31   Atom        0.000177      0.001069     -0.001246
    32   Atom       -0.000917      0.002972     -0.002054
    33   Atom        0.000496      0.000873     -0.001368
 --------------------------------------------------------
                        XY            XZ            YZ
 --------------------------------------------------------
     1   Atom        0.003750      0.000202      0.000228
     2   Atom       -0.019932      0.019862     -0.002641
     3   Atom       -0.572242      0.827997     -0.671475
     4   Atom        0.002789      0.048756     -0.007438
     5   Atom        0.012036      0.048836      0.002707
     6   Atom        0.010273      0.043114      0.004362
     7   Atom        0.064485      0.391087      0.114557
     8   Atom       -0.033802      0.024899     -0.003924
     9   Atom       -0.040744      0.000660     -0.003840
    10   Atom        0.011801     -0.033039     -0.008155
    11   Atom        0.192107     -0.255653     -0.336926
    12   Atom       -0.005723      0.005032     -0.013199
    13   Atom       -0.003593      0.000395     -0.000684
    14   Atom        0.002404      0.000336      0.000741
    15   Atom        0.003291     -0.001418     -0.002465
    16   Atom        0.004363      0.000345      0.000354
    17   Atom       -0.007060     -0.002754      0.003754
    18   Atom        0.002604      0.000275      0.003965
    19   Atom        0.003260     -0.007766     -0.001464
    20   Atom        0.000667      0.000505      0.002692
    21   Atom       -0.003215      0.002990     -0.002886
    22   Atom       -0.002081     -0.004202      0.004869
    23   Atom        0.017247     -0.014424     -0.008553
    24   Atom       -0.000159      0.004601      0.003147
    25   Atom       -0.001308     -0.002037      0.000364
    26   Atom        0.002861      0.001988      0.001458
    27   Atom       -0.001947      0.001793     -0.003784
    28   Atom        0.000182     -0.000042      0.003455
    29   Atom       -0.003755      0.003025     -0.000972
    30   Atom       -0.002706      0.000742     -0.002531
    31   Atom       -0.002374     -0.001357      0.001470
    32   Atom       -0.001561     -0.000102      0.000254
    33   Atom       -0.001820      0.000254     -0.000184
 --------------------------------------------------------


 ---------------------------------------------------------------------------------
              Anisotropic Spin Dipole Couplings in Principal Axis System
 ---------------------------------------------------------------------------------

       Atom             a.u.   MegaHertz   Gauss  10(-4) cm-1        Axes

              Baa    -0.0044    -0.594    -0.212    -0.198 -0.0333 -0.0120  0.9994
     1 C(13)  Bbb    -0.0020    -0.269    -0.096    -0.090  0.8530 -0.5214  0.0222
              Bcc     0.0064     0.863     0.308     0.288  0.5208  0.8532  0.0276
 
              Baa    -0.0272    -3.652    -1.303    -1.218  0.6916  0.3739 -0.6180
     2 C(13)  Bbb    -0.0031    -0.418    -0.149    -0.139  0.2117  0.7130  0.6684
              Bcc     0.0303     4.070     1.452     1.358  0.6906 -0.5931  0.4139
 
              Baa    -0.7199    52.089    18.587    17.375  0.7728  0.0345 -0.6338
     3 O(17)  Bbb    -0.7058    51.068    18.222    17.035  0.2737  0.8828  0.3818
              Bcc     1.4256  -103.158   -36.809   -34.410  0.5727 -0.4685  0.6727
 
              Baa    -0.0402    -5.391    -1.924    -1.798 -0.6262  0.4063  0.6654
     4 C(13)  Bbb    -0.0206    -2.761    -0.985    -0.921  0.3083  0.9130 -0.2673
              Bcc     0.0607     8.152     2.909     2.719  0.7161 -0.0377  0.6970
 
              Baa    -0.0458    -6.149    -2.194    -2.051 -0.4153  0.4202  0.8068
     5 C(13)  Bbb    -0.0391    -5.247    -1.872    -1.750  0.0964  0.9022 -0.4203
              Bcc     0.0849    11.397     4.067     3.802  0.9046  0.0968  0.4152
 
              Baa    -0.0399    -5.354    -1.911    -1.786 -0.4535  0.0649  0.8889
     6 C(13)  Bbb    -0.0291    -3.904    -1.393    -1.302 -0.0727  0.9913 -0.1094
              Bcc     0.0690     9.258     3.304     3.088  0.8883  0.1143  0.4448
 
              Baa    -0.3317    24.005     8.566     8.007  0.7443 -0.6016 -0.2900
     7 O(17)  Bbb    -0.3213    23.249     8.296     7.755  0.4909  0.7872 -0.3733
              Bcc     0.6531   -47.254   -16.862   -15.762  0.4529  0.1355  0.8812
 
              Baa    -0.0506    -6.796    -2.425    -2.267  0.2985  0.8390 -0.4548
     8 C(13)  Bbb    -0.0449    -6.027    -2.150    -2.010 -0.0412  0.4875  0.8722
              Bcc     0.0956    12.823     4.576     4.277  0.9535 -0.2416  0.1801
 
              Baa    -0.0331    -4.439    -1.584    -1.481  0.3198  0.2351  0.9179
     9 C(13)  Bbb    -0.0291    -3.911    -1.395    -1.305  0.7933  0.4633 -0.3950
              Bcc     0.0622     8.349     2.979     2.785 -0.5181  0.8545 -0.0383
 
              Baa    -0.0287    -3.856    -1.376    -1.286  0.3553  0.4425  0.8234
    10 C(13)  Bbb    -0.0249    -3.344    -1.193    -1.115 -0.3589  0.8779 -0.3170
              Bcc     0.0537     7.200     2.569     2.402  0.8631  0.1829 -0.4707
 
              Baa    -0.2850    20.619     7.358     6.878  0.4223  0.5837  0.6935
    11 O(17)  Bbb    -0.2766    20.012     7.141     6.675  0.8036 -0.5950  0.0115
              Bcc     0.5615   -40.632   -14.498   -13.553 -0.4194 -0.5524  0.7204
 
              Baa    -0.0106    -1.428    -0.510    -0.476  0.3993  0.7591  0.5142
    12 C(13)  Bbb    -0.0081    -1.085    -0.387    -0.362  0.8698 -0.1363 -0.4742
              Bcc     0.0187     2.514     0.897     0.838  0.2899 -0.6366  0.7147
 
              Baa    -0.0029    -0.383    -0.137    -0.128  0.8184  0.5693  0.0781
    13 C(13)  Bbb    -0.0021    -0.281    -0.100    -0.094 -0.1281  0.0483  0.9906
              Bcc     0.0050     0.664     0.237     0.222 -0.5601  0.8207 -0.1124
 
              Baa    -0.0021    -1.099    -0.392    -0.367  0.3999 -0.3361  0.8527
    14 H(1)   Bbb    -0.0020    -1.050    -0.375    -0.350  0.7971 -0.3317 -0.5046
              Bcc     0.0040     2.150     0.767     0.717  0.4524  0.8815  0.1353
 
              Baa    -0.0033    -1.782    -0.636    -0.594  0.7967 -0.1688  0.5803
    15 H(1)   Bbb    -0.0029    -1.554    -0.554    -0.518 -0.4399  0.4965  0.7483
              Bcc     0.0063     3.336     1.190     1.113  0.4144  0.8515 -0.3213
 
              Baa    -0.0033    -1.777    -0.634    -0.593  0.0541 -0.1543  0.9865
    16 H(1)   Bbb    -0.0029    -1.528    -0.545    -0.510 -0.6068  0.7795  0.1552
              Bcc     0.0062     3.304     1.179     1.102  0.7930  0.6070  0.0515
 
              Baa    -0.0089    -4.762    -1.699    -1.588  0.0388 -0.2942  0.9550
    17 H(1)   Bbb    -0.0032    -1.682    -0.600    -0.561  0.6642  0.7216  0.1953
              Bcc     0.0121     6.444     2.299     2.150  0.7465 -0.6267 -0.2234
 
              Baa    -0.0083    -4.438    -1.583    -1.480  0.9045 -0.4187  0.0812
    18 H(1)   Bbb    -0.0021    -1.115    -0.398    -0.372  0.4220  0.8509 -0.3130
              Bcc     0.0104     5.552     1.981     1.852  0.0619  0.3174  0.9463
 
              Baa    -0.0087    -4.634    -1.654    -1.546  0.7792 -0.5436  0.3121
    19 H(1)   Bbb    -0.0038    -2.049    -0.731    -0.684  0.4245  0.8240  0.3754
              Bcc     0.0125     6.684     2.385     2.229 -0.4612 -0.1600  0.8728
 
              Baa    -0.0055    -2.915    -1.040    -0.972 -0.0794  0.9583 -0.2744
    20 H(1)   Bbb     0.0008     0.409     0.146     0.136  0.9818  0.0275 -0.1881
              Bcc     0.0047     2.506     0.894     0.836  0.1728  0.2843  0.9430
 
              Baa    -0.0084    -4.484    -1.600    -1.496 -0.1652  0.2099  0.9637
    21 H(1)   Bbb     0.0002     0.112     0.040     0.037  0.5912  0.8031 -0.0736
              Bcc     0.0082     4.372     1.560     1.458  0.7894 -0.5576  0.2568
 
              Baa    -0.0054    -2.872    -1.025    -0.958 -0.2063  0.7416 -0.6384
    22 H(1)   Bbb    -0.0025    -1.330    -0.475    -0.444  0.8317  0.4765  0.2848
              Bcc     0.0079     4.202     1.499     1.402 -0.5154  0.4722  0.7151
 
              Baa    -0.0216   -11.548    -4.120    -3.852 -0.3921  0.9137  0.1066
    23 H(1)   Bbb    -0.0097    -5.200    -1.856    -1.735  0.4574  0.0931  0.8844
              Bcc     0.0314    16.748     5.976     5.587  0.7981  0.3955 -0.4545
 
              Baa    -0.0062    -3.284    -1.172    -1.095  0.3098  0.8708 -0.3818
    24 H(1)   Bbb    -0.0019    -1.032    -0.368    -0.344  0.8211 -0.4475 -0.3543
              Bcc     0.0081     4.316     1.540     1.440  0.4794  0.2038  0.8536
 
              Baa    -0.0037    -1.990    -0.710    -0.664  0.5507  0.8284  0.1023
    25 H(1)   Bbb    -0.0013    -0.687    -0.245    -0.229  0.7711 -0.5519  0.3176
              Bcc     0.0050     2.677     0.955     0.893 -0.3196  0.0960  0.9427
 
              Baa    -0.0049    -2.624    -0.936    -0.875 -0.1711 -0.1647  0.9714
    26 H(1)   Bbb    -0.0010    -0.554    -0.198    -0.185 -0.5381  0.8415  0.0479
              Bcc     0.0060     3.178     1.134     1.060  0.8253  0.5145  0.2326
 
              Baa    -0.0043    -2.305    -0.822    -0.769  0.1321  0.8288  0.5437
    27 H(1)   Bbb    -0.0009    -0.460    -0.164    -0.154  0.8629  0.1738 -0.4745
              Bcc     0.0052     2.765     0.987     0.922  0.4878 -0.5319  0.6922
 
              Baa    -0.0034    -1.835    -0.655    -0.612  0.0467 -0.5780  0.8147
    28 H(1)   Bbb    -0.0005    -0.244    -0.087    -0.081  0.9985  0.0037 -0.0547
              Bcc     0.0039     2.079     0.742     0.693  0.0286  0.8160  0.5773
 
              Baa    -0.0060    -3.196    -1.140    -1.066 -0.2785 -0.0174  0.9603
    29 H(1)   Bbb    -0.0016    -0.875    -0.312    -0.292  0.4524  0.8796  0.1472
              Bcc     0.0076     4.071     1.453     1.358  0.8472 -0.4754  0.2371
 
              Baa    -0.0039    -2.088    -0.745    -0.696  0.7050  0.6783  0.2070
    30 H(1)   Bbb    -0.0004    -0.234    -0.083    -0.078 -0.6080  0.4278  0.6689
              Bcc     0.0044     2.322     0.828     0.774  0.3652 -0.5974  0.7140
 
              Baa    -0.0021    -1.103    -0.394    -0.368  0.4781 -0.0491  0.8769
    31 H(1)   Bbb    -0.0018    -0.938    -0.335    -0.313  0.6420  0.7009 -0.3108
              Bcc     0.0038     2.041     0.728     0.681 -0.5994  0.7116  0.3666
 
              Baa    -0.0021    -1.103    -0.394    -0.368  0.0353 -0.0394  0.9986
    32 H(1)   Bbb    -0.0015    -0.782    -0.279    -0.261  0.9428  0.3328 -0.0202
              Bcc     0.0035     1.886     0.673     0.629 -0.3316  0.9422  0.0489
 
              Baa    -0.0014    -0.752    -0.268    -0.251 -0.2309 -0.1064  0.9671
    33 H(1)   Bbb    -0.0011    -0.603    -0.215    -0.201  0.7068  0.6648  0.2419
              Bcc     0.0025     1.354     0.483     0.452 -0.6687  0.7394 -0.0783
 

 ---------------------------------------------------------------------------------

 ******************************Gaussian NBO Version 3.1******************************
             N A T U R A L   A T O M I C   O R B I T A L   A N D
          N A T U R A L   B O N D   O R B I T A L   A N A L Y S I S
 ******************************Gaussian NBO Version 3.1******************************
       /RESON  / : Allow strongly delocalized NBO set

 Analyzing the SCF density

 Job title: 34                                                              

 Storage needed:    242154 in NPA,    320045 in NBO ( 939518321 available)
 GSVD:  LWork=       47274 too small for GESVD, short by       16101 words or       16101 for optimal perf.


 NATURAL POPULATIONS:  Natural atomic orbital occupancies 
                                                          
   NAO  Atom  No  lang   Type(AO)    Occupancy
 --------------------------------------------
     1    C    1  S      Cor( 1S)     1.99924
     2    C    1  S      Val( 2S)     1.10515
     3    C    1  S      Ryd( 3S)     0.00072
     4    C    1  px     Val( 2p)     1.14263
     5    C    1  px     Ryd( 3p)     0.00170
     6    C    1  py     Val( 2p)     1.16864
     7    C    1  py     Ryd( 3p)     0.00256
     8    C    1  pz     Val( 2p)     1.22315
     9    C    1  pz     Ryd( 3p)     0.00198
    10    C    1  dxy    Ryd( 3d)     0.00061
    11    C    1  dxz    Ryd( 3d)     0.00021
    12    C    1  dyz    Ryd( 3d)     0.00053
    13    C    1  dx2y2  Ryd( 3d)     0.00038
    14    C    1  dz2    Ryd( 3d)     0.00063

    15    C    2  S      Cor( 1S)     1.99909
    16    C    2  S      Val( 2S)     1.02062
    17    C    2  S      Ryd( 3S)     0.00285
    18    C    2  px     Val( 2p)     1.16881
    19    C    2  px     Ryd( 3p)     0.00215
    20    C    2  py     Val( 2p)     0.83300
    21    C    2  py     Ryd( 3p)     0.00224
    22    C    2  pz     Val( 2p)     1.04526
    23    C    2  pz     Ryd( 3p)     0.00249
    24    C    2  dxy    Ryd( 3d)     0.00118
    25    C    2  dxz    Ryd( 3d)     0.00053
    26    C    2  dyz    Ryd( 3d)     0.00191
    27    C    2  dx2y2  Ryd( 3d)     0.00170
    28    C    2  dz2    Ryd( 3d)     0.00123

    29    O    3  S      Cor( 1S)     1.99968
    30    O    3  S      Val( 2S)     1.62080
    31    O    3  S      Ryd( 3S)     0.00157
    32    O    3  px     Val( 2p)     1.67495
    33    O    3  px     Ryd( 3p)     0.00223
    34    O    3  py     Val( 2p)     1.42565
    35    O    3  py     Ryd( 3p)     0.00092
    36    O    3  pz     Val( 2p)     1.66148
    37    O    3  pz     Ryd( 3p)     0.00174
    38    O    3  dxy    Ryd( 3d)     0.00080
    39    O    3  dxz    Ryd( 3d)     0.00101
    40    O    3  dyz    Ryd( 3d)     0.00101
    41    O    3  dx2y2  Ryd( 3d)     0.00057
    42    O    3  dz2    Ryd( 3d)     0.00095

    43    C    4  S      Cor( 1S)     1.99895
    44    C    4  S      Val( 2S)     0.89683
    45    C    4  S      Ryd( 3S)     0.00568
    46    C    4  px     Val( 2p)     0.86491
    47    C    4  px     Ryd( 3p)     0.00544
    48    C    4  py     Val( 2p)     0.65436
    49    C    4  py     Ryd( 3p)     0.00425
    50    C    4  pz     Val( 2p)     1.10342
    51    C    4  pz     Ryd( 3p)     0.00592
    52    C    4  dxy    Ryd( 3d)     0.00322
    53    C    4  dxz    Ryd( 3d)     0.00126
    54    C    4  dyz    Ryd( 3d)     0.00210
    55    C    4  dx2y2  Ryd( 3d)     0.00289
    56    C    4  dz2    Ryd( 3d)     0.00172

    57    C    5  S      Cor( 1S)     1.99902
    58    C    5  S      Val( 2S)     1.03062
    59    C    5  S      Ryd( 3S)     0.00268
    60    C    5  px     Val( 2p)     1.01464
    61    C    5  px     Ryd( 3p)     0.00391
    62    C    5  py     Val( 2p)     1.22831
    63    C    5  py     Ryd( 3p)     0.00651
    64    C    5  pz     Val( 2p)     1.18370
    65    C    5  pz     Ryd( 3p)     0.00245
    66    C    5  dxy    Ryd( 3d)     0.00032
    67    C    5  dxz    Ryd( 3d)     0.00073
    68    C    5  dyz    Ryd( 3d)     0.00035
    69    C    5  dx2y2  Ryd( 3d)     0.00087
    70    C    5  dz2    Ryd( 3d)     0.00066

    71    C    6  S      Cor( 1S)     1.99884
    72    C    6  S      Val( 2S)     0.91733
    73    C    6  S      Ryd( 3S)     0.00310
    74    C    6  px     Val( 2p)     1.02718
    75    C    6  px     Ryd( 3p)     0.00516
    76    C    6  py     Val( 2p)     0.76243
    77    C    6  py     Ryd( 3p)     0.00583
    78    C    6  pz     Val( 2p)     1.14220
    79    C    6  pz     Ryd( 3p)     0.00397
    80    C    6  dxy    Ryd( 3d)     0.00160
    81    C    6  dxz    Ryd( 3d)     0.00085
    82    C    6  dyz    Ryd( 3d)     0.00187
    83    C    6  dx2y2  Ryd( 3d)     0.00207
    84    C    6  dz2    Ryd( 3d)     0.00106

    85    O    7  S      Cor( 1S)     1.99974
    86    O    7  S      Val( 2S)     1.67490
    87    O    7  S      Ryd( 3S)     0.00125
    88    O    7  px     Val( 2p)     1.68439
    89    O    7  px     Ryd( 3p)     0.00178
    90    O    7  py     Val( 2p)     1.50580
    91    O    7  py     Ryd( 3p)     0.00168
    92    O    7  pz     Val( 2p)     1.75309
    93    O    7  pz     Ryd( 3p)     0.00222
    94    O    7  dxy    Ryd( 3d)     0.00103
    95    O    7  dxz    Ryd( 3d)     0.00098
    96    O    7  dyz    Ryd( 3d)     0.00049
    97    O    7  dx2y2  Ryd( 3d)     0.00122
    98    O    7  dz2    Ryd( 3d)     0.00055

    99    C    8  S      Cor( 1S)     1.99888
   100    C    8  S      Val( 2S)     0.93860
   101    C    8  S      Ryd( 3S)     0.00358
   102    C    8  px     Val( 2p)     0.97993
   103    C    8  px     Ryd( 3p)     0.00398
   104    C    8  py     Val( 2p)     1.15189
   105    C    8  py     Ryd( 3p)     0.00403
   106    C    8  pz     Val( 2p)     1.19475
   107    C    8  pz     Ryd( 3p)     0.00394
   108    C    8  dxy    Ryd( 3d)     0.00080
   109    C    8  dxz    Ryd( 3d)     0.00095
   110    C    8  dyz    Ryd( 3d)     0.00065
   111    C    8  dx2y2  Ryd( 3d)     0.00101
   112    C    8  dz2    Ryd( 3d)     0.00068

   113    C    9  S      Cor( 1S)     1.99908
   114    C    9  S      Val( 2S)     1.01892
   115    C    9  S      Ryd( 3S)     0.00132
   116    C    9  px     Val( 2p)     1.10515
   117    C    9  px     Ryd( 3p)     0.00432
   118    C    9  py     Val( 2p)     1.08382
   119    C    9  py     Ryd( 3p)     0.00182
   120    C    9  pz     Val( 2p)     1.17268
   121    C    9  pz     Ryd( 3p)     0.00367
   122    C    9  dxy    Ryd( 3d)     0.00082
   123    C    9  dxz    Ryd( 3d)     0.00077
   124    C    9  dyz    Ryd( 3d)     0.00058
   125    C    9  dx2y2  Ryd( 3d)     0.00081
   126    C    9  dz2    Ryd( 3d)     0.00059

   127    C   10  S      Cor( 1S)     1.99906
   128    C   10  S      Val( 2S)     1.01580
   129    C   10  S      Ryd( 3S)     0.00124
   130    C   10  px     Val( 2p)     1.12189
   131    C   10  px     Ryd( 3p)     0.00232
   132    C   10  py     Val( 2p)     1.04112
   133    C   10  py     Ryd( 3p)     0.00408
   134    C   10  pz     Val( 2p)     1.19731
   135    C   10  pz     Ryd( 3p)     0.00280
   136    C   10  dxy    Ryd( 3d)     0.00095
   137    C   10  dxz    Ryd( 3d)     0.00056
   138    C   10  dyz    Ryd( 3d)     0.00078
   139    C   10  dx2y2  Ryd( 3d)     0.00078
   140    C   10  dz2    Ryd( 3d)     0.00049

   141    O   11  S      Cor( 1S)     1.99965
   142    O   11  S      Val( 2S)     1.60237
   143    O   11  S      Ryd( 3S)     0.00175
   144    O   11  px     Val( 2p)     1.61141
   145    O   11  px     Ryd( 3p)     0.00196
   146    O   11  py     Val( 2p)     1.54815
   147    O   11  py     Ryd( 3p)     0.00148
   148    O   11  pz     Val( 2p)     1.72990
   149    O   11  pz     Ryd( 3p)     0.00180
   150    O   11  dxy    Ryd( 3d)     0.00072
   151    O   11  dxz    Ryd( 3d)     0.00101
   152    O   11  dyz    Ryd( 3d)     0.00101
   153    O   11  dx2y2  Ryd( 3d)     0.00080
   154    O   11  dz2    Ryd( 3d)     0.00098

   155    C   12  S      Cor( 1S)     1.99911
   156    C   12  S      Val( 2S)     1.01624
   157    C   12  S      Ryd( 3S)     0.00313
   158    C   12  px     Val( 2p)     0.89187
   159    C   12  px     Ryd( 3p)     0.00220
   160    C   12  py     Val( 2p)     1.08744
   161    C   12  py     Ryd( 3p)     0.00266
   162    C   12  pz     Val( 2p)     1.05760
   163    C   12  pz     Ryd( 3p)     0.00225
   164    C   12  dxy    Ryd( 3d)     0.00164
   165    C   12  dxz    Ryd( 3d)     0.00140
   166    C   12  dyz    Ryd( 3d)     0.00084
   167    C   12  dx2y2  Ryd( 3d)     0.00130
   168    C   12  dz2    Ryd( 3d)     0.00134

   169    C   13  S      Cor( 1S)     1.99925
   170    C   13  S      Val( 2S)     1.10322
   171    C   13  S      Ryd( 3S)     0.00066
   172    C   13  px     Val( 2p)     1.22493
   173    C   13  px     Ryd( 3p)     0.00232
   174    C   13  py     Val( 2p)     1.09946
   175    C   13  py     Ryd( 3p)     0.00164
   176    C   13  pz     Val( 2p)     1.20871
   177    C   13  pz     Ryd( 3p)     0.00183
   178    C   13  dxy    Ryd( 3d)     0.00059
   179    C   13  dxz    Ryd( 3d)     0.00043
   180    C   13  dyz    Ryd( 3d)     0.00035
   181    C   13  dx2y2  Ryd( 3d)     0.00040
   182    C   13  dz2    Ryd( 3d)     0.00062

   183    H   14  S      Val( 1S)     0.75304
   184    H   14  S      Ryd( 2S)     0.00082
   185    H   14  px     Ryd( 2p)     0.00015
   186    H   14  py     Ryd( 2p)     0.00060
   187    H   14  pz     Ryd( 2p)     0.00029

   188    H   15  S      Val( 1S)     0.76111
   189    H   15  S      Ryd( 2S)     0.00168
   190    H   15  px     Ryd( 2p)     0.00015
   191    H   15  py     Ryd( 2p)     0.00020
   192    H   15  pz     Ryd( 2p)     0.00068

   193    H   16  S      Val( 1S)     0.76080
   194    H   16  S      Ryd( 2S)     0.00165
   195    H   16  px     Ryd( 2p)     0.00064
   196    H   16  py     Ryd( 2p)     0.00022
   197    H   16  pz     Ryd( 2p)     0.00016

   198    H   17  S      Val( 1S)     0.77013
   199    H   17  S      Ryd( 2S)     0.00288
   200    H   17  px     Ryd( 2p)     0.00062
   201    H   17  py     Ryd( 2p)     0.00034
   202    H   17  pz     Ryd( 2p)     0.00019

   203    H   18  S      Val( 1S)     0.76719
   204    H   18  S      Ryd( 2S)     0.00261
   205    H   18  px     Ryd( 2p)     0.00021
   206    H   18  py     Ryd( 2p)     0.00013
   207    H   18  pz     Ryd( 2p)     0.00076

   208    H   19  S      Val( 1S)     0.76654
   209    H   19  S      Ryd( 2S)     0.00382
   210    H   19  px     Ryd( 2p)     0.00017
   211    H   19  py     Ryd( 2p)     0.00013
   212    H   19  pz     Ryd( 2p)     0.00083

   213    H   20  S      Val( 1S)     0.72027
   214    H   20  S      Ryd( 2S)     0.00341
   215    H   20  px     Ryd( 2p)     0.00015
   216    H   20  py     Ryd( 2p)     0.00027
   217    H   20  pz     Ryd( 2p)     0.00062

   218    H   21  S      Val( 1S)     0.74815
   219    H   21  S      Ryd( 2S)     0.00135
   220    H   21  px     Ryd( 2p)     0.00016
   221    H   21  py     Ryd( 2p)     0.00069
   222    H   21  pz     Ryd( 2p)     0.00022

   223    H   22  S      Val( 1S)     0.78200
   224    H   22  S      Ryd( 2S)     0.00332
   225    H   22  px     Ryd( 2p)     0.00021
   226    H   22  py     Ryd( 2p)     0.00021
   227    H   22  pz     Ryd( 2p)     0.00068

   228    H   23  S      Val( 1S)     0.51106
   229    H   23  S      Ryd( 2S)     0.00123
   230    H   23  px     Ryd( 2p)     0.00184
   231    H   23  py     Ryd( 2p)     0.00136
   232    H   23  pz     Ryd( 2p)     0.00147

   233    H   24  S      Val( 1S)     0.74110
   234    H   24  S      Ryd( 2S)     0.00275
   235    H   24  px     Ryd( 2p)     0.00007
   236    H   24  py     Ryd( 2p)     0.00026
   237    H   24  pz     Ryd( 2p)     0.00066

   238    H   25  S      Val( 1S)     0.76965
   239    H   25  S      Ryd( 2S)     0.00154
   240    H   25  px     Ryd( 2p)     0.00013
   241    H   25  py     Ryd( 2p)     0.00017
   242    H   25  pz     Ryd( 2p)     0.00075

   243    H   26  S      Val( 1S)     0.74955
   244    H   26  S      Ryd( 2S)     0.00121
   245    H   26  px     Ryd( 2p)     0.00058
   246    H   26  py     Ryd( 2p)     0.00026
   247    H   26  pz     Ryd( 2p)     0.00019

   248    H   27  S      Val( 1S)     0.75028
   249    H   27  S      Ryd( 2S)     0.00125
   250    H   27  px     Ryd( 2p)     0.00032
   251    H   27  py     Ryd( 2p)     0.00019
   252    H   27  pz     Ryd( 2p)     0.00051

   253    H   28  S      Val( 1S)     0.77070
   254    H   28  S      Ryd( 2S)     0.00149
   255    H   28  px     Ryd( 2p)     0.00023
   256    H   28  py     Ryd( 2p)     0.00043
   257    H   28  pz     Ryd( 2p)     0.00037

   258    H   29  S      Val( 1S)     0.78904
   259    H   29  S      Ryd( 2S)     0.00343
   260    H   29  px     Ryd( 2p)     0.00054
   261    H   29  py     Ryd( 2p)     0.00043
   262    H   29  pz     Ryd( 2p)     0.00017

   263    H   30  S      Val( 1S)     0.79321
   264    H   30  S      Ryd( 2S)     0.00295
   265    H   30  px     Ryd( 2p)     0.00017
   266    H   30  py     Ryd( 2p)     0.00019
   267    H   30  pz     Ryd( 2p)     0.00073

   268    H   31  S      Val( 1S)     0.76622
   269    H   31  S      Ryd( 2S)     0.00186
   270    H   31  px     Ryd( 2p)     0.00020
   271    H   31  py     Ryd( 2p)     0.00015
   272    H   31  pz     Ryd( 2p)     0.00068

   273    H   32  S      Val( 1S)     0.76793
   274    H   32  S      Ryd( 2S)     0.00197
   275    H   32  px     Ryd( 2p)     0.00045
   276    H   32  py     Ryd( 2p)     0.00041
   277    H   32  pz     Ryd( 2p)     0.00016

   278    H   33  S      Val( 1S)     0.75868
   279    H   33  S      Ryd( 2S)     0.00085
   280    H   33  px     Ryd( 2p)     0.00051
   281    H   33  py     Ryd( 2p)     0.00027
   282    H   33  pz     Ryd( 2p)     0.00027

 WARNING:  1 low occupancy (<1.9990e) core orbital  found on  C    4
           1 low occupancy (<1.9990e) core orbital  found on  C    6
           1 low occupancy (<1.9990e) core orbital  found on  C    8


 Summary of Natural Population Analysis:                  
                                                          
                                       Natural Population 
                Natural  -----------------------------------------------
    Atom  No    Charge         Core      Valence    Rydberg      Total
 -----------------------------------------------------------------------
      C    1   -0.64815      1.99924     4.63958    0.00932     6.64815
      C    2   -0.08307      1.99909     4.06769    0.01629     6.08307
      O    3   -0.39337      1.99968     6.38288    0.01080     8.39337
      C    4    0.44906      1.99895     3.51952    0.03247     5.55094
      C    5   -0.47478      1.99902     4.45727    0.01849     6.47478
      C    6    0.12650      1.99884     3.84914    0.02551     5.87350
      O    7   -0.62910      1.99974     6.61817    0.01119     8.62910
      C    8   -0.28368      1.99888     4.26517    0.01962     6.28368
      C    9   -0.39433      1.99908     4.38056    0.01469     6.39433
      C   10   -0.38919      1.99906     4.37611    0.01401     6.38919
      O   11   -0.50298      1.99965     6.49182    0.01151     8.50298
      C   12   -0.06902      1.99911     4.05314    0.01677     6.06902
      C   13   -0.64441      1.99925     4.63632    0.00885     6.64441
      H   14    0.24509      0.00000     0.75304    0.00186     0.75491
      H   15    0.23618      0.00000     0.76111    0.00271     0.76382
      H   16    0.23652      0.00000     0.76080    0.00268     0.76348
      H   17    0.22585      0.00000     0.77013    0.00402     0.77415
      H   18    0.22909      0.00000     0.76719    0.00372     0.77091
      H   19    0.22851      0.00000     0.76654    0.00495     0.77149
      H   20    0.27528      0.00000     0.72027    0.00444     0.72472
      H   21    0.24943      0.00000     0.74815    0.00241     0.75057
      H   22    0.21359      0.00000     0.78200    0.00441     0.78641
      H   23    0.48304      0.00000     0.51106    0.00590     0.51696
      H   24    0.25516      0.00000     0.74110    0.00374     0.74484
      H   25    0.22776      0.00000     0.76965    0.00259     0.77224
      H   26    0.24821      0.00000     0.74955    0.00224     0.75179
      H   27    0.24744      0.00000     0.75028    0.00228     0.75256
      H   28    0.22678      0.00000     0.77070    0.00252     0.77322
      H   29    0.20639      0.00000     0.78904    0.00457     0.79361
      H   30    0.20276      0.00000     0.79321    0.00404     0.79724
      H   31    0.23089      0.00000     0.76622    0.00289     0.76911
      H   32    0.22908      0.00000     0.76793    0.00299     0.77092
      H   33    0.23942      0.00000     0.75868    0.00190     0.76058
 =======================================================================
   * Total *    1.00000     25.98959    76.73404    0.27637   103.00000

                                 Natural Population      
 --------------------------------------------------------
   Core                      25.98959 ( 99.9600% of  26)
   Valence                   76.73404 ( 99.6546% of  77)
   Natural Minimal Basis    102.72363 ( 99.7317% of 103)
   Natural Rydberg Basis      0.27637 (  0.2683% of 103)
 --------------------------------------------------------

    Atom  No          Natural Electron Configuration
 ----------------------------------------------------------------------------
      C    1      [core]2S( 1.11)2p( 3.53)3p( 0.01)
      C    2      [core]2S( 1.02)2p( 3.05)3p( 0.01)3d( 0.01)
      O    3      [core]2S( 1.62)2p( 4.76)
      C    4      [core]2S( 0.90)2p( 2.62)3S( 0.01)3p( 0.02)3d( 0.01)
      C    5      [core]2S( 1.03)2p( 3.43)3p( 0.01)
      C    6      [core]2S( 0.92)2p( 2.93)3p( 0.01)3d( 0.01)
      O    7      [core]2S( 1.67)2p( 4.94)3p( 0.01)
      C    8      [core]2S( 0.94)2p( 3.33)3p( 0.01)
      C    9      [core]2S( 1.02)2p( 3.36)3p( 0.01)
      C   10      [core]2S( 1.02)2p( 3.36)3p( 0.01)
      O   11      [core]2S( 1.60)2p( 4.89)3p( 0.01)
      C   12      [core]2S( 1.02)2p( 3.04)3p( 0.01)3d( 0.01)
      C   13      [core]2S( 1.10)2p( 3.53)3p( 0.01)
      H   14            1S( 0.75)
      H   15            1S( 0.76)
      H   16            1S( 0.76)
      H   17            1S( 0.77)
      H   18            1S( 0.77)
      H   19            1S( 0.77)
      H   20            1S( 0.72)
      H   21            1S( 0.75)
      H   22            1S( 0.78)
      H   23            1S( 0.51)
      H   24            1S( 0.74)
      H   25            1S( 0.77)
      H   26            1S( 0.75)
      H   27            1S( 0.75)
      H   28            1S( 0.77)
      H   29            1S( 0.79)
      H   30            1S( 0.79)
      H   31            1S( 0.77)
      H   32            1S( 0.77)
      H   33            1S( 0.76)


 ***************************************************
 *******         Alpha spin orbitals         *******
 ***************************************************


 NATURAL POPULATIONS:  Natural atomic orbital occupancies 
                                                          
   NAO  Atom  No  lang   Type(AO)    Occupancy      Energy
 ----------------------------------------------------------
     1    C    1  S      Cor( 1S)     0.99962     -10.20366
     2    C    1  S      Val( 2S)     0.55250      -0.37765
     3    C    1  S      Ryd( 3S)     0.00036       0.70877
     4    C    1  px     Val( 2p)     0.57146      -0.20849
     5    C    1  px     Ryd( 3p)     0.00084       0.40586
     6    C    1  py     Val( 2p)     0.58444      -0.21008
     7    C    1  py     Ryd( 3p)     0.00126       0.42939
     8    C    1  pz     Val( 2p)     0.61153      -0.21006
     9    C    1  pz     Ryd( 3p)     0.00097       0.44558
    10    C    1  dxy    Ryd( 3d)     0.00031       2.15597
    11    C    1  dxz    Ryd( 3d)     0.00011       1.96611
    12    C    1  dyz    Ryd( 3d)     0.00027       2.17851
    13    C    1  dx2y2  Ryd( 3d)     0.00019       2.10699
    14    C    1  dz2    Ryd( 3d)     0.00032       2.24012

    15    C    2  S      Cor( 1S)     0.99954     -10.30120
    16    C    2  S      Val( 2S)     0.50876      -0.39959
    17    C    2  S      Ryd( 3S)     0.00138       0.64833
    18    C    2  px     Val( 2p)     0.58695      -0.25936
    19    C    2  px     Ryd( 3p)     0.00107       0.47431
    20    C    2  py     Val( 2p)     0.41634      -0.23036
    21    C    2  py     Ryd( 3p)     0.00114       0.47061
    22    C    2  pz     Val( 2p)     0.52225      -0.24464
    23    C    2  pz     Ryd( 3p)     0.00126       0.42140
    24    C    2  dxy    Ryd( 3d)     0.00063       2.11568
    25    C    2  dxz    Ryd( 3d)     0.00027       1.90583
    26    C    2  dyz    Ryd( 3d)     0.00094       2.04761
    27    C    2  dx2y2  Ryd( 3d)     0.00083       1.99092
    28    C    2  dz2    Ryd( 3d)     0.00072       2.20090

    29    O    3  S      Cor( 1S)     0.99984     -19.16846
    30    O    3  S      Val( 2S)     0.81399      -1.07302
    31    O    3  S      Ryd( 3S)     0.00077       1.30405
    32    O    3  px     Val( 2p)     0.89345      -0.52772
    33    O    3  px     Ryd( 3p)     0.00110       1.02206
    34    O    3  py     Val( 2p)     0.75066      -0.51394
    35    O    3  py     Ryd( 3p)     0.00049       1.23495
    36    O    3  pz     Val( 2p)     0.90839      -0.53401
    37    O    3  pz     Ryd( 3p)     0.00095       1.01945
    38    O    3  dxy    Ryd( 3d)     0.00038       2.76708
    39    O    3  dxz    Ryd( 3d)     0.00052       2.54661
    40    O    3  dyz    Ryd( 3d)     0.00050       2.80470
    41    O    3  dx2y2  Ryd( 3d)     0.00028       2.67670
    42    O    3  dz2    Ryd( 3d)     0.00049       2.56655

    43    C    4  S      Cor( 1S)     0.99948     -10.36670
    44    C    4  S      Val( 2S)     0.44598      -0.37457
    45    C    4  S      Ryd( 3S)     0.00277       0.70618
    46    C    4  px     Val( 2p)     0.43459      -0.25679
    47    C    4  px     Ryd( 3p)     0.00260       0.54976
    48    C    4  py     Val( 2p)     0.32442      -0.22612
    49    C    4  py     Ryd( 3p)     0.00217       0.54119
    50    C    4  pz     Val( 2p)     0.55701      -0.28173
    51    C    4  pz     Ryd( 3p)     0.00296       0.59591
    52    C    4  dxy    Ryd( 3d)     0.00160       2.08187
    53    C    4  dxz    Ryd( 3d)     0.00070       1.95329
    54    C    4  dyz    Ryd( 3d)     0.00101       1.91482
    55    C    4  dx2y2  Ryd( 3d)     0.00144       1.99536
    56    C    4  dz2    Ryd( 3d)     0.00098       2.20223

    57    C    5  S      Cor( 1S)     0.99951     -10.23022
    58    C    5  S      Val( 2S)     0.51571      -0.38902
    59    C    5  S      Ryd( 3S)     0.00132       0.77816
    60    C    5  px     Val( 2p)     0.52113      -0.25399
    61    C    5  px     Ryd( 3p)     0.00200       0.52347
    62    C    5  py     Val( 2p)     0.61452      -0.25315
    63    C    5  py     Ryd( 3p)     0.00318       0.63600
    64    C    5  pz     Val( 2p)     0.59691      -0.25370
    65    C    5  pz     Ryd( 3p)     0.00122       0.49134
    66    C    5  dxy    Ryd( 3d)     0.00016       1.97954
    67    C    5  dxz    Ryd( 3d)     0.00039       2.05058
    68    C    5  dyz    Ryd( 3d)     0.00018       2.06431
    69    C    5  dx2y2  Ryd( 3d)     0.00046       2.22685
    70    C    5  dz2    Ryd( 3d)     0.00035       2.14782

    71    C    6  S      Cor( 1S)     0.99942     -10.29142
    72    C    6  S      Val( 2S)     0.45782      -0.34980
    73    C    6  S      Ryd( 3S)     0.00155       0.67131
    74    C    6  px     Val( 2p)     0.52335      -0.24619
    75    C    6  px     Ryd( 3p)     0.00255       0.57196
    76    C    6  py     Val( 2p)     0.38001      -0.22768
    77    C    6  py     Ryd( 3p)     0.00291       0.61396
    78    C    6  pz     Val( 2p)     0.57296      -0.25510
    79    C    6  pz     Ryd( 3p)     0.00192       0.59938
    80    C    6  dxy    Ryd( 3d)     0.00080       1.94368
    81    C    6  dxz    Ryd( 3d)     0.00047       2.05765
    82    C    6  dyz    Ryd( 3d)     0.00096       2.06369
    83    C    6  dx2y2  Ryd( 3d)     0.00107       2.13614
    84    C    6  dz2    Ryd( 3d)     0.00052       2.04833

    85    O    7  S      Cor( 1S)     0.99987     -19.12223
    86    O    7  S      Val( 2S)     0.83910      -1.03754
    87    O    7  S      Ryd( 3S)     0.00061       1.31921
    88    O    7  px     Val( 2p)     0.86002      -0.46486
    89    O    7  px     Ryd( 3p)     0.00091       1.07569
    90    O    7  py     Val( 2p)     0.75580      -0.46070
    91    O    7  py     Ryd( 3p)     0.00085       0.96244
    92    O    7  pz     Val( 2p)     0.93825      -0.47144
    93    O    7  pz     Ryd( 3p)     0.00103       0.95868
    94    O    7  dxy    Ryd( 3d)     0.00052       2.81554
    95    O    7  dxz    Ryd( 3d)     0.00050       2.83722
    96    O    7  dyz    Ryd( 3d)     0.00025       2.69005
    97    O    7  dx2y2  Ryd( 3d)     0.00061       2.95226
    98    O    7  dz2    Ryd( 3d)     0.00028       2.72559

    99    C    8  S      Cor( 1S)     0.99945     -10.22233
   100    C    8  S      Val( 2S)     0.46973      -0.33120
   101    C    8  S      Ryd( 3S)     0.00176       0.64904
   102    C    8  px     Val( 2p)     0.50929      -0.22990
   103    C    8  px     Ryd( 3p)     0.00203       0.52001
   104    C    8  py     Val( 2p)     0.57563      -0.24094
   105    C    8  py     Ryd( 3p)     0.00206       0.54720
   106    C    8  pz     Val( 2p)     0.59774      -0.23050
   107    C    8  pz     Ryd( 3p)     0.00199       0.70189
   108    C    8  dxy    Ryd( 3d)     0.00040       2.00371
   109    C    8  dxz    Ryd( 3d)     0.00050       2.14018
   110    C    8  dyz    Ryd( 3d)     0.00032       2.01360
   111    C    8  dx2y2  Ryd( 3d)     0.00053       2.08859
   112    C    8  dz2    Ryd( 3d)     0.00034       2.13241

   113    C    9  S      Cor( 1S)     0.99954     -10.21656
   114    C    9  S      Val( 2S)     0.51009      -0.34884
   115    C    9  S      Ryd( 3S)     0.00066       0.61999
   116    C    9  px     Val( 2p)     0.55802      -0.20731
   117    C    9  px     Ryd( 3p)     0.00217       0.46919
   118    C    9  py     Val( 2p)     0.55791      -0.22624
   119    C    9  py     Ryd( 3p)     0.00091       0.39344
   120    C    9  pz     Val( 2p)     0.58659      -0.20237
   121    C    9  pz     Ryd( 3p)     0.00190       0.54957
   122    C    9  dxy    Ryd( 3d)     0.00040       2.01626
   123    C    9  dxz    Ryd( 3d)     0.00039       2.17380
   124    C    9  dyz    Ryd( 3d)     0.00029       2.00843
   125    C    9  dx2y2  Ryd( 3d)     0.00041       2.07829
   126    C    9  dz2    Ryd( 3d)     0.00030       2.26961

   127    C   10  S      Cor( 1S)     0.99953     -10.21540
   128    C   10  S      Val( 2S)     0.50838      -0.34570
   129    C   10  S      Ryd( 3S)     0.00061       0.62161
   130    C   10  px     Val( 2p)     0.57456      -0.22356
   131    C   10  px     Ryd( 3p)     0.00117       0.46780
   132    C   10  py     Val( 2p)     0.52105      -0.19655
   133    C   10  py     Ryd( 3p)     0.00205       0.37098
   134    C   10  pz     Val( 2p)     0.60260      -0.21131
   135    C   10  pz     Ryd( 3p)     0.00141       0.57654
   136    C   10  dxy    Ryd( 3d)     0.00049       2.17110
   137    C   10  dxz    Ryd( 3d)     0.00028       2.08528
   138    C   10  dyz    Ryd( 3d)     0.00040       2.27151
   139    C   10  dx2y2  Ryd( 3d)     0.00038       2.00868
   140    C   10  dz2    Ryd( 3d)     0.00025       2.02766

   141    O   11  S      Cor( 1S)     0.99983     -19.11569
   142    O   11  S      Val( 2S)     0.80328      -1.01250
   143    O   11  S      Ryd( 3S)     0.00090       1.33435
   144    O   11  px     Val( 2p)     0.81811      -0.46972
   145    O   11  px     Ryd( 3p)     0.00097       1.21357
   146    O   11  py     Val( 2p)     0.79303      -0.47845
   147    O   11  py     Ryd( 3p)     0.00073       1.15831
   148    O   11  pz     Val( 2p)     0.90068      -0.48447
   149    O   11  pz     Ryd( 3p)     0.00091       1.06694
   150    O   11  dxy    Ryd( 3d)     0.00036       2.78248
   151    O   11  dxz    Ryd( 3d)     0.00050       2.75252
   152    O   11  dyz    Ryd( 3d)     0.00051       2.71502
   153    O   11  dx2y2  Ryd( 3d)     0.00041       2.80090
   154    O   11  dz2    Ryd( 3d)     0.00048       2.61692

   155    C   12  S      Cor( 1S)     0.99955     -10.26571
   156    C   12  S      Val( 2S)     0.50756      -0.36102
   157    C   12  S      Ryd( 3S)     0.00155       0.68603
   158    C   12  px     Val( 2p)     0.44405      -0.19368
   159    C   12  px     Ryd( 3p)     0.00111       0.47090
   160    C   12  py     Val( 2p)     0.54506      -0.21940
   161    C   12  py     Ryd( 3p)     0.00139       0.53748
   162    C   12  pz     Val( 2p)     0.53073      -0.21002
   163    C   12  pz     Ryd( 3p)     0.00114       0.44546
   164    C   12  dxy    Ryd( 3d)     0.00082       2.18443
   165    C   12  dxz    Ryd( 3d)     0.00070       2.04893
   166    C   12  dyz    Ryd( 3d)     0.00041       1.98332
   167    C   12  dx2y2  Ryd( 3d)     0.00066       1.98424
   168    C   12  dz2    Ryd( 3d)     0.00070       2.22814

   169    C   13  S      Cor( 1S)     0.99962     -10.17976
   170    C   13  S      Val( 2S)     0.55158      -0.35331
   171    C   13  S      Ryd( 3S)     0.00033       0.72996
   172    C   13  px     Val( 2p)     0.61252      -0.18659
   173    C   13  px     Ryd( 3p)     0.00115       0.47698
   174    C   13  py     Val( 2p)     0.54994      -0.18438
   175    C   13  py     Ryd( 3p)     0.00082       0.40653
   176    C   13  pz     Val( 2p)     0.60454      -0.18599
   177    C   13  pz     Ryd( 3p)     0.00093       0.46083
   178    C   13  dxy    Ryd( 3d)     0.00030       2.26039
   179    C   13  dxz    Ryd( 3d)     0.00022       2.14691
   180    C   13  dyz    Ryd( 3d)     0.00017       2.04239
   181    C   13  dx2y2  Ryd( 3d)     0.00020       2.05789
   182    C   13  dz2    Ryd( 3d)     0.00031       2.25937

   183    H   14  S      Val( 1S)     0.37635      -0.04830
   184    H   14  S      Ryd( 2S)     0.00040       0.23585
   185    H   14  px     Ryd( 2p)     0.00008       1.61848
   186    H   14  py     Ryd( 2p)     0.00030       2.06568
   187    H   14  pz     Ryd( 2p)     0.00015       1.80482

   188    H   15  S      Val( 1S)     0.38110      -0.04722
   189    H   15  S      Ryd( 2S)     0.00085       0.23651
   190    H   15  px     Ryd( 2p)     0.00008       1.62121
   191    H   15  py     Ryd( 2p)     0.00010       1.69100
   192    H   15  pz     Ryd( 2p)     0.00034       2.19914

   193    H   16  S      Val( 1S)     0.38170      -0.04793
   194    H   16  S      Ryd( 2S)     0.00086       0.24354
   195    H   16  px     Ryd( 2p)     0.00032       2.13820
   196    H   16  py     Ryd( 2p)     0.00011       1.73729
   197    H   16  pz     Ryd( 2p)     0.00008       1.63836

   198    H   17  S      Val( 1S)     0.40083      -0.11250
   199    H   17  S      Ryd( 2S)     0.00141       0.24881
   200    H   17  px     Ryd( 2p)     0.00034       2.07185
   201    H   17  py     Ryd( 2p)     0.00017       1.75854
   202    H   17  pz     Ryd( 2p)     0.00009       1.62413

   203    H   18  S      Val( 1S)     0.39811      -0.10698
   204    H   18  S      Ryd( 2S)     0.00135       0.21961
   205    H   18  px     Ryd( 2p)     0.00011       1.66251
   206    H   18  py     Ryd( 2p)     0.00006       1.63489
   207    H   18  pz     Ryd( 2p)     0.00040       2.14697

   208    H   19  S      Val( 1S)     0.40787      -0.13889
   209    H   19  S      Ryd( 2S)     0.00189       0.27094
   210    H   19  px     Ryd( 2p)     0.00008       1.73634
   211    H   19  py     Ryd( 2p)     0.00006       1.73446
   212    H   19  pz     Ryd( 2p)     0.00044       2.17416

   213    H   20  S      Val( 1S)     0.36472      -0.06156
   214    H   20  S      Ryd( 2S)     0.00193       0.24095
   215    H   20  px     Ryd( 2p)     0.00007       1.72400
   216    H   20  py     Ryd( 2p)     0.00013       1.80852
   217    H   20  pz     Ryd( 2p)     0.00031       2.14112

   218    H   21  S      Val( 1S)     0.37315      -0.08442
   219    H   21  S      Ryd( 2S)     0.00069       0.29546
   220    H   21  px     Ryd( 2p)     0.00008       1.72332
   221    H   21  py     Ryd( 2p)     0.00034       2.22252
   222    H   21  pz     Ryd( 2p)     0.00011       1.69248

   223    H   22  S      Val( 1S)     0.39949      -0.10090
   224    H   22  S      Ryd( 2S)     0.00169       0.24182
   225    H   22  px     Ryd( 2p)     0.00011       1.73984
   226    H   22  py     Ryd( 2p)     0.00010       1.86240
   227    H   22  pz     Ryd( 2p)     0.00035       2.06090

   228    H   23  S      Val( 1S)     0.25375      -0.03686
   229    H   23  S      Ryd( 2S)     0.00061       0.29433
   230    H   23  px     Ryd( 2p)     0.00091       2.06427
   231    H   23  py     Ryd( 2p)     0.00068       1.74504
   232    H   23  pz     Ryd( 2p)     0.00077       1.67338

   233    H   24  S      Val( 1S)     0.36976      -0.03324
   234    H   24  S      Ryd( 2S)     0.00136       0.22514
   235    H   24  px     Ryd( 2p)     0.00004       1.80777
   236    H   24  py     Ryd( 2p)     0.00013       1.76300
   237    H   24  pz     Ryd( 2p)     0.00033       2.13922

   238    H   25  S      Val( 1S)     0.38524      -0.05284
   239    H   25  S      Ryd( 2S)     0.00078       0.22919
   240    H   25  px     Ryd( 2p)     0.00006       1.68043
   241    H   25  py     Ryd( 2p)     0.00008       1.60740
   242    H   25  pz     Ryd( 2p)     0.00038       2.23710

   243    H   26  S      Val( 1S)     0.37418      -0.02967
   244    H   26  S      Ryd( 2S)     0.00060       0.21749
   245    H   26  px     Ryd( 2p)     0.00029       2.04399
   246    H   26  py     Ryd( 2p)     0.00013       1.71880
   247    H   26  pz     Ryd( 2p)     0.00009       1.80106

   248    H   27  S      Val( 1S)     0.37455      -0.03021
   249    H   27  S      Ryd( 2S)     0.00062       0.21721
   250    H   27  px     Ryd( 2p)     0.00016       1.75296
   251    H   27  py     Ryd( 2p)     0.00010       1.81406
   252    H   27  pz     Ryd( 2p)     0.00025       2.00283

   253    H   28  S      Val( 1S)     0.38582      -0.05256
   254    H   28  S      Ryd( 2S)     0.00074       0.23183
   255    H   28  px     Ryd( 2p)     0.00012       1.67830
   256    H   28  py     Ryd( 2p)     0.00022       1.98165
   257    H   28  pz     Ryd( 2p)     0.00019       1.87242

   258    H   29  S      Val( 1S)     0.39900      -0.06726
   259    H   29  S      Ryd( 2S)     0.00180       0.25459
   260    H   29  px     Ryd( 2p)     0.00028       1.98356
   261    H   29  py     Ryd( 2p)     0.00021       1.90679
   262    H   29  pz     Ryd( 2p)     0.00009       1.67250

   263    H   30  S      Val( 1S)     0.40248      -0.07936
   264    H   30  S      Ryd( 2S)     0.00144       0.24177
   265    H   30  px     Ryd( 2p)     0.00008       1.65902
   266    H   30  py     Ryd( 2p)     0.00009       1.70885
   267    H   30  pz     Ryd( 2p)     0.00037       2.18130

   268    H   31  S      Val( 1S)     0.38355      -0.02793
   269    H   31  S      Ryd( 2S)     0.00093       0.25498
   270    H   31  px     Ryd( 2p)     0.00010       1.72229
   271    H   31  py     Ryd( 2p)     0.00007       1.63357
   272    H   31  pz     Ryd( 2p)     0.00034       2.22119

   273    H   32  S      Val( 1S)     0.38396      -0.02829
   274    H   32  S      Ryd( 2S)     0.00098       0.25579
   275    H   32  px     Ryd( 2p)     0.00022       1.99655
   276    H   32  py     Ryd( 2p)     0.00021       1.92681
   277    H   32  pz     Ryd( 2p)     0.00008       1.65222

   278    H   33  S      Val( 1S)     0.37959      -0.03034
   279    H   33  S      Ryd( 2S)     0.00042       0.25382
   280    H   33  px     Ryd( 2p)     0.00026       2.03474
   281    H   33  py     Ryd( 2p)     0.00013       1.72087
   282    H   33  pz     Ryd( 2p)     0.00013       1.78989


 Summary of Natural Population Analysis:                  
                                                          
                                       Natural Population 
                Natural  -----------------------------------------------
    Atom  No    Charge         Core      Valence    Rydberg      Total
 -----------------------------------------------------------------------
      C    1   -0.32419      0.99962     2.31993    0.00463     3.32419
      C    2   -0.04208      0.99954     2.03430    0.00824     3.04208
      O    3   -0.37180      0.99984     3.36649    0.00547     4.37180
      C    4    0.22228      0.99948     1.76201    0.01623     2.77772
      C    5   -0.25705      0.99951     2.24828    0.00926     3.25705
      C    6    0.05370      0.99942     1.93414    0.01274     2.94630
      O    7   -0.39858      0.99987     3.39317    0.00555     4.39858
      C    8   -0.16175      0.99945     2.15237    0.00993     3.16175
      C    9   -0.21957      0.99954     2.21261    0.00743     3.21957
      C   10   -0.21315      0.99953     2.20659    0.00703     3.21315
      O   11   -0.32070      0.99983     3.31510    0.00577     4.32070
      C   12   -0.03544      0.99955     2.02741    0.00848     3.03544
      C   13   -0.32263      0.99962     2.31858    0.00443     3.32263
      H   14    0.12273      0.00000     0.37635    0.00093     0.37727
      H   15    0.11753      0.00000     0.38110    0.00137     0.38247
      H   16    0.11692      0.00000     0.38170    0.00138     0.38308
      H   17    0.09716      0.00000     0.40083    0.00201     0.40284
      H   18    0.09998      0.00000     0.39811    0.00192     0.40002
      H   19    0.08966      0.00000     0.40787    0.00247     0.41034
      H   20    0.13284      0.00000     0.36472    0.00245     0.36716
      H   21    0.12563      0.00000     0.37315    0.00122     0.37437
      H   22    0.09826      0.00000     0.39949    0.00225     0.40174
      H   23    0.24328      0.00000     0.25375    0.00297     0.25672
      H   24    0.12840      0.00000     0.36976    0.00185     0.37160
      H   25    0.11346      0.00000     0.38524    0.00130     0.38654
      H   26    0.12470      0.00000     0.37418    0.00112     0.37530
      H   27    0.12432      0.00000     0.37455    0.00114     0.37568
      H   28    0.11292      0.00000     0.38582    0.00126     0.38708
      H   29    0.09864      0.00000     0.39900    0.00237     0.40136
      H   30    0.09553      0.00000     0.40248    0.00199     0.40447
      H   31    0.11501      0.00000     0.38355    0.00145     0.38499
      H   32    0.11456      0.00000     0.38396    0.00149     0.38544
      H   33    0.11947      0.00000     0.37959    0.00095     0.38053
 =======================================================================
   * Total *   -0.00000     12.99480    38.86614    0.13905    52.00000

                                 Natural Population      
 --------------------------------------------------------
   Core                      12.99480 ( 99.9600% of  13)
   Valence                   38.86614 ( 99.6568% of  39)
   Natural Minimal Basis     51.86095 ( 99.7326% of  52)
   Natural Rydberg Basis      0.13905 (  0.2674% of  52)
 --------------------------------------------------------

    Atom  No          Natural Electron Configuration
 ----------------------------------------------------------------------------
      C    1      [core]2S( 0.55)2p( 1.77)
      C    2      [core]2S( 0.51)2p( 1.53)
      O    3      [core]2S( 0.81)2p( 2.55)
      C    4      [core]2S( 0.45)2p( 1.32)3p( 0.01)3d( 0.01)
      C    5      [core]2S( 0.52)2p( 1.73)3p( 0.01)
      C    6      [core]2S( 0.46)2p( 1.48)3p( 0.01)
      O    7      [core]2S( 0.84)2p( 2.55)
      C    8      [core]2S( 0.47)2p( 1.68)3p( 0.01)
      C    9      [core]2S( 0.51)2p( 1.70)
      C   10      [core]2S( 0.51)2p( 1.70)
      O   11      [core]2S( 0.80)2p( 2.51)
      C   12      [core]2S( 0.51)2p( 1.52)
      C   13      [core]2S( 0.55)2p( 1.77)
      H   14            1S( 0.38)
      H   15            1S( 0.38)
      H   16            1S( 0.38)
      H   17            1S( 0.40)
      H   18            1S( 0.40)
      H   19            1S( 0.41)
      H   20            1S( 0.36)
      H   21            1S( 0.37)
      H   22            1S( 0.40)
      H   23            1S( 0.25)
      H   24            1S( 0.37)
      H   25            1S( 0.39)
      H   26            1S( 0.37)
      H   27            1S( 0.37)
      H   28            1S( 0.39)
      H   29            1S( 0.40)
      H   30            1S( 0.40)
      H   31            1S( 0.38)
      H   32            1S( 0.38)
      H   33            1S( 0.38)


 NATURAL BOND ORBITAL ANALYSIS, alpha spin orbitals:

                       Occupancies       Lewis Structure    Low   High
           Occ.    -------------------  -----------------   occ   occ
  Cycle   Thresh.   Lewis   Non-Lewis     CR  BD  3C  LP    (L)   (NL)   Dev
 =============================================================================
   1(1)    0.90    51.53200   0.46800     13  33   0   6     0      0    0.01
 -----------------------------------------------------------------------------

 Structure accepted: No low occupancy Lewis orbitals

 --------------------------------------------------------
   Core                     12.99481 ( 99.960% of  13)
   Valence Lewis            38.53719 ( 98.813% of  39)
  ==================       ============================
   Total Lewis              51.53200 ( 99.100% of  52)
  -----------------------------------------------------
   Valence non-Lewis         0.36995 (  0.711% of  52)
   Rydberg non-Lewis         0.09805 (  0.189% of  52)
  ==================       ============================
   Total non-Lewis           0.46800 (  0.900% of  52)
 --------------------------------------------------------


       (Occupancy)   Bond orbital/ Coefficients/ Hybrids
 ---------------------------------------------------------------------------------
     1. (0.99459) BD ( 1) C   1 - C   2  
                ( 47.84%)   0.6917* C   1 s( 28.27%)p 2.54( 71.67%)d 0.00(  0.05%)
                                            0.0004  0.5314  0.0184 -0.6010 -0.0132
                                           -0.5290 -0.0095  0.2745  0.0076  0.0179
                                           -0.0084 -0.0076  0.0015 -0.0083
                ( 52.16%)   0.7222* C   2 s( 30.91%)p 2.23( 69.05%)d 0.00(  0.04%)
                                            0.0000  0.5555  0.0239  0.5943 -0.0060
                                            0.5116 -0.0105 -0.2747  0.0004  0.0135
                                           -0.0097 -0.0085  0.0045 -0.0050
     2. (0.98960) BD ( 1) C   1 - H  14  
                ( 62.05%)   0.7877* C   1 s( 24.05%)p 3.16( 75.92%)d 0.00(  0.04%)
                                           -0.0000  0.4904 -0.0031  0.0049  0.0127
                                            0.7316  0.0020  0.4729 -0.0115 -0.0025
                                           -0.0021  0.0163 -0.0104  0.0011
                ( 37.95%)   0.6161* H  14 s( 99.91%)p 0.00(  0.09%)
                                            0.9996 -0.0000 -0.0034 -0.0262 -0.0138
     3. (0.99269) BD ( 1) C   1 - H  15  
                ( 61.80%)   0.7861* C   1 s( 23.85%)p 3.19( 76.11%)d 0.00(  0.04%)
                                           -0.0000 -0.4883  0.0058  0.1379 -0.0161
                                           -0.2130 -0.0088  0.8345 -0.0054  0.0010
                                           -0.0081  0.0058 -0.0000 -0.0171
                ( 38.20%)   0.6181* H  15 s( 99.91%)p 0.00(  0.09%)
                                           -0.9996  0.0014 -0.0014  0.0091 -0.0280
     4. (0.99281) BD ( 1) C   1 - H  16  
                ( 61.74%)   0.7858* C   1 s( 23.86%)p 3.19( 76.10%)d 0.00(  0.04%)
                                            0.0000  0.4884 -0.0055  0.7864  0.0026
                                           -0.3722  0.0175  0.0610 -0.0073 -0.0147
                                            0.0032 -0.0017  0.0078 -0.0101
                ( 38.26%)   0.6185* H  16 s( 99.91%)p 0.00(  0.09%)
                                            0.9996 -0.0012 -0.0278  0.0094 -0.0005
     5. (0.99417) BD ( 1) C   2 - O   3  
                ( 29.40%)   0.5422* C   2 s( 20.00%)p 3.98( 79.66%)d 0.02(  0.34%)
                                            0.0000  0.4466  0.0240 -0.0012  0.0203
                                           -0.7458 -0.0222 -0.4881 -0.0358  0.0008
                                            0.0011  0.0457 -0.0356 -0.0034
                ( 70.60%)   0.8402* O   3 s( 31.02%)p 2.22( 68.91%)d 0.00(  0.06%)
                                            0.0001  0.5570  0.0066 -0.0203  0.0052
                                            0.6918  0.0068  0.4584 -0.0024 -0.0080
                                           -0.0056  0.0200 -0.0090  0.0061
     6. (0.99377) BD ( 1) C   2 - H  17  
                ( 60.45%)   0.7775* C   2 s( 24.64%)p 3.06( 75.30%)d 0.00(  0.06%)
                                           -0.0000  0.4962 -0.0156 -0.7930  0.0083
                                            0.3443  0.0133 -0.0732  0.0104 -0.0134
                                            0.0034 -0.0027  0.0156 -0.0111
                ( 39.55%)   0.6289* H  17 s( 99.90%)p 0.00(  0.10%)
                                            0.9995 -0.0052  0.0260 -0.0170  0.0001
     7. (0.99361) BD ( 1) C   2 - H  18  
                ( 60.70%)   0.7791* C   2 s( 24.57%)p 3.07( 75.37%)d 0.00(  0.05%)
                                           -0.0001  0.4955 -0.0166  0.1286  0.0010
                                           -0.2441  0.0192  0.8229  0.0005 -0.0016
                                            0.0045 -0.0134 -0.0006  0.0186
                ( 39.30%)   0.6269* H  18 s( 99.90%)p 0.00(  0.10%)
                                            0.9995 -0.0036 -0.0057  0.0029 -0.0305
     8. (0.99521) BD ( 1) O   3 - C   4  
                ( 70.36%)   0.8388* O   3 s( 30.46%)p 2.28( 69.48%)d 0.00(  0.06%)
                                           -0.0001 -0.5519 -0.0023  0.5439 -0.0058
                                            0.5967  0.0067 -0.2067  0.0059 -0.0162
                                            0.0130  0.0123 -0.0043  0.0050
                ( 29.64%)   0.5444* C   4 s( 20.62%)p 3.83( 79.06%)d 0.02(  0.33%)
                                           -0.0000 -0.4534 -0.0242 -0.5789 -0.0292
                                           -0.6274 -0.0076  0.2456  0.0239 -0.0468
                                            0.0148  0.0189  0.0052  0.0220
     9. (0.98959) BD ( 1) C   4 - C   5  
                ( 50.12%)   0.7080* C   4 s( 31.34%)p 2.19( 68.60%)d 0.00(  0.06%)
                                           -0.0000  0.5597  0.0116 -0.7348  0.0249
                                            0.1328 -0.0133 -0.3571 -0.0071 -0.0061
                                            0.0168 -0.0026  0.0164 -0.0035
                ( 49.88%)   0.7063* C   5 s( 26.91%)p 2.71( 73.03%)d 0.00(  0.06%)
                                            0.0004  0.5184  0.0185  0.7625  0.0157
                                           -0.1152  0.0097  0.3677 -0.0073 -0.0049
                                            0.0171 -0.0025  0.0168 -0.0053
    10. (0.99414) BD ( 1) C   4 - O  11  
                ( 32.02%)   0.5659* C   4 s( 22.10%)p 3.51( 77.60%)d 0.01(  0.30%)
                                           -0.0001  0.4687  0.0361  0.3484 -0.0000
                                           -0.7637 -0.0243 -0.2649 -0.0241 -0.0338
                                           -0.0115  0.0249 -0.0277 -0.0189
                ( 67.98%)   0.8245* O  11 s( 30.90%)p 2.23( 69.03%)d 0.00(  0.07%)
                                            0.0000  0.5558  0.0066 -0.3093 -0.0054
                                            0.7249  0.0052  0.2627 -0.0050 -0.0069
                                           -0.0036  0.0183 -0.0176 -0.0045
    11. (0.99319) BD ( 1) C   4 - H  19  
                ( 60.37%)   0.7769* C   4 s( 26.04%)p 2.84( 73.90%)d 0.00(  0.06%)
                                           -0.0002  0.5091 -0.0354 -0.0306 -0.0079
                                           -0.0010 -0.0090  0.8590 -0.0103 -0.0009
                                           -0.0008  0.0021  0.0011  0.0241
                ( 39.63%)   0.6296* H  19 s( 99.90%)p 0.00(  0.10%)
                                            0.9995 -0.0083  0.0041  0.0028 -0.0312
    12. (0.98514) BD ( 1) C   5 - C   6  
                ( 50.49%)   0.7106* C   5 s( 28.51%)p 2.51( 71.44%)d 0.00(  0.04%)
                                            0.0003  0.5340  0.0049 -0.6318 -0.0003
                                           -0.3298 -0.0011  0.4545  0.0017  0.0098
                                           -0.0143 -0.0094  0.0053  0.0010
                ( 49.51%)   0.7036* C   6 s( 28.33%)p 2.53( 71.62%)d 0.00(  0.05%)
                                            0.0001  0.5322  0.0056  0.6600 -0.0108
                                            0.2883 -0.0036 -0.4442  0.0039  0.0100
                                           -0.0158 -0.0061  0.0112 -0.0010
    13. (0.98639) BD ( 1) C   5 - H  20  
                ( 63.50%)   0.7969* C   5 s( 22.55%)p 3.43( 77.42%)d 0.00(  0.04%)
                                            0.0002 -0.4748  0.0058 -0.0105  0.0004
                                            0.3587 -0.0166  0.8032 -0.0002  0.0019
                                            0.0023 -0.0126  0.0035 -0.0132
                ( 36.50%)   0.6041* H  20 s( 99.91%)p 0.00(  0.09%)
                                           -0.9995  0.0029  0.0015 -0.0123 -0.0279
    14. (0.98368) BD ( 1) C   5 - H  21  
                ( 62.35%)   0.7896* C   5 s( 22.04%)p 3.53( 77.92%)d 0.00(  0.04%)
                                           -0.0002  0.4694 -0.0085 -0.1347 -0.0013
                                            0.8650 -0.0068 -0.1107 -0.0233 -0.0028
                                            0.0002 -0.0003 -0.0169 -0.0106
                ( 37.65%)   0.6136* H  21 s( 99.91%)p 0.00(  0.09%)
                                            0.9996 -0.0011  0.0068 -0.0281  0.0076
    15. (0.99595) BD ( 1) C   6 - O   7  
                ( 31.84%)   0.5643* C   6 s( 19.44%)p 4.13( 80.27%)d 0.01(  0.29%)
                                           -0.0001  0.4398  0.0313  0.1375  0.0148
                                           -0.8684 -0.0362  0.1669  0.0173 -0.0133
                                            0.0029 -0.0161 -0.0430 -0.0247
                ( 68.16%)   0.8256* O   7 s( 33.34%)p 2.00( 66.59%)d 0.00(  0.07%)
                                           -0.0001  0.5774 -0.0012 -0.1451  0.0051
                                            0.7946 -0.0015 -0.1162  0.0006 -0.0156
                                           -0.0004 -0.0027 -0.0148 -0.0138
    16. (0.98856) BD ( 1) C   6 - C   8  
                ( 50.14%)   0.7081* C   6 s( 30.06%)p 2.33( 69.89%)d 0.00(  0.06%)
                                            0.0003  0.5482  0.0031 -0.7378  0.0066
                                            0.0872 -0.0064 -0.3831  0.0044 -0.0030
                                            0.0167 -0.0025  0.0161 -0.0033
                ( 49.86%)   0.7061* C   8 s( 30.03%)p 2.33( 69.92%)d 0.00(  0.05%)
                                            0.0003  0.5480  0.0036  0.7376  0.0054
                                           -0.1062 -0.0240  0.3783 -0.0098 -0.0045
                                            0.0164 -0.0005  0.0138 -0.0008
    17. (0.98851) BD ( 1) C   6 - H  22  
                ( 60.73%)   0.7793* C   6 s( 22.21%)p 3.50( 77.74%)d 0.00(  0.05%)
                                           -0.0003  0.4708 -0.0212 -0.0157  0.0015
                                            0.3874 -0.0147  0.7917 -0.0013  0.0003
                                           -0.0013  0.0175 -0.0033  0.0147
                ( 39.27%)   0.6267* H  22 s( 99.91%)p 0.00(  0.09%)
                                            0.9995 -0.0067  0.0019 -0.0143 -0.0268
    18. (0.99393) BD ( 1) O   7 - H  23  
                ( 74.64%)   0.8639* O   7 s( 20.28%)p 3.93( 79.64%)d 0.00(  0.08%)
                                            0.0002  0.4500  0.0158 -0.6969 -0.0122
                                           -0.3968 -0.0323  0.3898  0.0134  0.0062
                                           -0.0180 -0.0023  0.0208 -0.0055
                ( 25.36%)   0.5036* H  23 s( 99.56%)p 0.00(  0.44%)
                                            0.9978 -0.0048  0.0512  0.0318 -0.0274
    19. (0.97447) BD ( 1) C   8 - C   9  
                ( 51.60%)   0.7184* C   8 s( 21.43%)p 3.66( 78.51%)d 0.00(  0.06%)
                                            0.0001  0.4629  0.0005 -0.6475 -0.0027
                                           -0.3494 -0.0113  0.4930 -0.0254  0.0018
                                           -0.0206 -0.0045  0.0130  0.0009
                ( 48.40%)   0.6957* C   9 s( 22.49%)p 3.44( 77.43%)d 0.00(  0.07%)
                                            0.0004  0.4743 -0.0025  0.7195 -0.0141
                                           -0.3337 -0.0093 -0.3808 -0.0061 -0.0032
                                           -0.0202  0.0010  0.0169 -0.0032
    20. (0.97419) BD ( 1) C   8 - C  10  
                ( 51.82%)   0.7198* C   8 s( 22.36%)p 3.47( 77.58%)d 0.00(  0.06%)
                                            0.0001  0.4729 -0.0001 -0.1860 -0.0040
                                            0.8566 -0.0027 -0.0823 -0.0251 -0.0146
                                           -0.0027  0.0055 -0.0128 -0.0129
                ( 48.18%)   0.6941* C  10 s( 22.63%)p 3.42( 77.29%)d 0.00(  0.07%)
                                            0.0004  0.4757 -0.0021  0.6479 -0.0056
                                           -0.5165  0.0102 -0.2934 -0.0153 -0.0215
                                           -0.0040  0.0058 -0.0068 -0.0129
    21. (0.98790) BD ( 1) C   8 - H  24  
                ( 63.26%)   0.7953* C   8 s( 26.07%)p 2.84( 73.91%)d 0.00(  0.02%)
                                            0.0003 -0.5105  0.0080  0.0321  0.0034
                                            0.3633 -0.0012  0.7785 -0.0056 -0.0004
                                           -0.0029 -0.0103  0.0014 -0.0113
                ( 36.74%)   0.6062* H  24 s( 99.91%)p 0.00(  0.09%)
                                           -0.9995  0.0056 -0.0036 -0.0128 -0.0274
    22. (0.98007) BD ( 1) C   9 - C  10  
                ( 50.14%)   0.7081* C   9 s( 21.87%)p 3.57( 78.06%)d 0.00(  0.07%)
                                            0.0002  0.4676  0.0060 -0.0133 -0.0178
                                            0.8609  0.0020 -0.1971  0.0054  0.0118
                                           -0.0046 -0.0154 -0.0161 -0.0075
                ( 49.86%)   0.7061* C  10 s( 21.86%)p 3.57( 78.06%)d 0.00(  0.07%)
                                            0.0002  0.4675  0.0061 -0.5452 -0.0146
                                           -0.5171  0.0125  0.4643  0.0005  0.0144
                                           -0.0071 -0.0167 -0.0123 -0.0054
    23. (0.99348) BD ( 1) C   9 - H  25  
                ( 61.58%)   0.7847* C   9 s( 27.37%)p 2.65( 72.60%)d 0.00(  0.03%)
                                           -0.0002  0.5231 -0.0075  0.0597 -0.0325
                                           -0.0903 -0.0102  0.8445 -0.0003 -0.0004
                                            0.0077 -0.0007  0.0010  0.0155
                ( 38.42%)   0.6198* H  25 s( 99.91%)p 0.00(  0.09%)
                                            0.9996 -0.0026  0.0023  0.0022 -0.0295
    24. (0.99269) BD ( 1) C   9 - H  26  
                ( 62.62%)   0.7913* C   9 s( 28.12%)p 2.55( 71.85%)d 0.00(  0.03%)
                                            0.0001 -0.5303 -0.0005  0.6909  0.0022
                                            0.3719  0.0050  0.3196 -0.0250 -0.0082
                                           -0.0117 -0.0058 -0.0054  0.0005
                ( 37.38%)   0.6114* H  26 s( 99.91%)p 0.00(  0.09%)
                                           -0.9995  0.0025 -0.0255 -0.0134 -0.0095
    25. (0.99254) BD ( 1) C  10 - H  27  
                ( 62.59%)   0.7911* C  10 s( 28.04%)p 2.57( 71.93%)d 0.00(  0.03%)
                                           -0.0001  0.5295 -0.0001 -0.4206  0.0080
                                            0.3327  0.0203 -0.6566  0.0134 -0.0025
                                            0.0122 -0.0048  0.0029  0.0089
                ( 37.41%)   0.6117* H  27 s( 99.91%)p 0.00(  0.09%)
                                            0.9995 -0.0025  0.0151 -0.0136  0.0224
    26. (0.99323) BD ( 1) C  10 - H  28  
                ( 61.52%)   0.7843* C  10 s( 27.32%)p 2.66( 72.65%)d 0.00(  0.03%)
                                           -0.0002  0.5227 -0.0071  0.3237 -0.0185
                                            0.5952  0.0222  0.5160 -0.0169  0.0077
                                            0.0100  0.0112 -0.0008  0.0041
                ( 38.48%)   0.6203* H  28 s( 99.91%)p 0.00(  0.09%)
                                            0.9996 -0.0025 -0.0079 -0.0227 -0.0170
    27. (0.99400) BD ( 1) O  11 - C  12  
                ( 70.32%)   0.8385* O  11 s( 30.54%)p 2.27( 69.40%)d 0.00(  0.06%)
                                            0.0001  0.5526  0.0032  0.6639  0.0018
                                           -0.2891 -0.0103  0.4117 -0.0047 -0.0020
                                            0.0216 -0.0021  0.0121  0.0038
                ( 29.68%)   0.5448* C  12 s( 19.78%)p 4.04( 79.89%)d 0.02(  0.33%)
                                            0.0000  0.4443  0.0196 -0.7058 -0.0263
                                            0.3227 -0.0112 -0.4413 -0.0329 -0.0292
                                            0.0383 -0.0179  0.0245 -0.0084
    28. (0.99453) BD ( 1) C  12 - C  13  
                ( 51.62%)   0.7185* C  12 s( 30.89%)p 2.24( 69.06%)d 0.00(  0.04%)
                                            0.0000  0.5552  0.0270  0.2285 -0.0062
                                           -0.7247  0.0095 -0.3364  0.0009 -0.0053
                                           -0.0039  0.0141 -0.0128 -0.0032
                ( 48.38%)   0.6956* C  13 s( 28.57%)p 2.50( 71.38%)d 0.00(  0.05%)
                                            0.0004  0.5342  0.0176 -0.2350 -0.0023
                                            0.7369  0.0141  0.3394  0.0085 -0.0103
                                           -0.0043  0.0130 -0.0131 -0.0063
    29. (0.99379) BD ( 1) C  12 - H  29  
                ( 60.58%)   0.7783* C  12 s( 24.97%)p 3.00( 74.98%)d 0.00(  0.05%)
                                           -0.0001  0.4994 -0.0169  0.6204  0.0084
                                            0.6016 -0.0143 -0.0525  0.0069  0.0199
                                           -0.0030 -0.0010 -0.0021 -0.0106
                ( 39.42%)   0.6279* H  29 s( 99.91%)p 0.00(  0.09%)
                                            0.9995 -0.0043 -0.0248 -0.0174  0.0012
    30. (0.99326) BD ( 1) C  12 - H  30  
                ( 60.22%)   0.7760* C  12 s( 24.49%)p 3.08( 75.46%)d 0.00(  0.05%)
                                           -0.0001  0.4946 -0.0160 -0.2469  0.0166
                                           -0.0843 -0.0086  0.8283 -0.0008  0.0018
                                           -0.0131 -0.0018  0.0008  0.0192
                ( 39.78%)   0.6307* H  30 s( 99.91%)p 0.00(  0.09%)
                                            0.9995 -0.0057  0.0047  0.0066 -0.0292
    31. (0.99287) BD ( 1) C  13 - H  31  
                ( 61.57%)   0.7847* C  13 s( 23.77%)p 3.20( 76.19%)d 0.00(  0.04%)
                                           -0.0000 -0.4876  0.0055 -0.2264 -0.0018
                                           -0.1046  0.0172  0.8363 -0.0041 -0.0011
                                            0.0079  0.0069 -0.0003 -0.0168
                ( 38.43%)   0.6199* H  31 s( 99.92%)p 0.00(  0.08%)
                                           -0.9996  0.0018  0.0079  0.0007 -0.0279
    32. (0.99302) BD ( 1) C  13 - H  32  
                ( 61.54%)   0.7845* C  13 s( 23.79%)p 3.20( 76.17%)d 0.00(  0.04%)
                                            0.0000  0.4878 -0.0056 -0.6531  0.0136
                                           -0.5775 -0.0078  0.0354 -0.0079  0.0160
                                           -0.0021 -0.0019  0.0048 -0.0102
                ( 38.46%)   0.6202* H  32 s( 99.92%)p 0.00(  0.08%)
                                            0.9996 -0.0021  0.0202  0.0208  0.0004
    33. (0.99007) BD ( 1) C  13 - H  33  
                ( 61.74%)   0.7857* C  13 s( 23.88%)p 3.19( 76.08%)d 0.00(  0.04%)
                                           -0.0000  0.4887 -0.0030  0.6828 -0.0032
                                           -0.3331 -0.0106  0.4281 -0.0120 -0.0076
                                            0.0150 -0.0054  0.0090 -0.0005
                ( 38.26%)   0.6186* H  33 s( 99.91%)p 0.00(  0.09%)
                                            0.9996  0.0000 -0.0230  0.0139 -0.0122
    34. (0.99962) CR ( 1) C   1           s(100.00%)p 0.00(  0.00%)
                                            1.0000 -0.0002 -0.0000  0.0002  0.0000
                                            0.0002  0.0000 -0.0001 -0.0000 -0.0000
                                            0.0000  0.0000 -0.0000  0.0000
    35. (0.99954) CR ( 1) C   2           s(100.00%)
                                            1.0000  0.0000 -0.0000 -0.0000 -0.0000
                                            0.0000  0.0000  0.0001  0.0000 -0.0000
                                            0.0000 -0.0000  0.0000  0.0000
    36. (0.99984) CR ( 1) O   3           s(100.00%)
                                            1.0000 -0.0002 -0.0000 -0.0000 -0.0000
                                           -0.0000 -0.0000  0.0000  0.0000 -0.0000
                                           -0.0000 -0.0000  0.0000  0.0000
    37. (0.99948) CR ( 1) C   4           s(100.00%)
                                            1.0000  0.0002 -0.0000 -0.0000 -0.0000
                                           -0.0001 -0.0000  0.0001 -0.0000 -0.0000
                                           -0.0000  0.0000 -0.0000  0.0000
    38. (0.99951) CR ( 1) C   5           s(100.00%)p 0.00(  0.00%)
                                            1.0000 -0.0002 -0.0000 -0.0001 -0.0000
                                            0.0002 -0.0000 -0.0004 -0.0000 -0.0000
                                           -0.0000  0.0000 -0.0000  0.0000
    39. (0.99942) CR ( 1) C   6           s(100.00%)p 0.00(  0.00%)
                                            1.0000 -0.0001 -0.0000  0.0002  0.0000
                                           -0.0000 -0.0000  0.0004 -0.0000 -0.0000
                                           -0.0000  0.0000 -0.0000  0.0000
    40. (0.99987) CR ( 1) O   7           s(100.00%)p 0.00(  0.00%)
                                            1.0000 -0.0001 -0.0000  0.0001  0.0000
                                            0.0001  0.0000 -0.0001 -0.0000 -0.0000
                                            0.0000  0.0000 -0.0000 -0.0000
    41. (0.99945) CR ( 1) C   8           s(100.00%)p 0.00(  0.00%)
                                            1.0000 -0.0001 -0.0000 -0.0001 -0.0000
                                           -0.0001  0.0000 -0.0004  0.0000  0.0000
                                           -0.0000  0.0000 -0.0000  0.0000
    42. (0.99954) CR ( 1) C   9           s(100.00%)p 0.00(  0.00%)
                                            1.0000 -0.0001 -0.0000 -0.0004  0.0000
                                           -0.0001  0.0000  0.0003  0.0000 -0.0000
                                            0.0000  0.0000 -0.0000  0.0000
    43. (0.99953) CR ( 1) C  10           s(100.00%)p 0.00(  0.00%)
                                            1.0000 -0.0001 -0.0000 -0.0001  0.0000
                                            0.0005 -0.0000  0.0000  0.0000  0.0000
                                            0.0000  0.0000  0.0000  0.0000
    44. (0.99983) CR ( 1) O  11           s(100.00%)
                                            1.0000 -0.0002  0.0000  0.0000 -0.0000
                                            0.0001  0.0000  0.0001 -0.0000  0.0000
                                            0.0000  0.0000 -0.0000  0.0000
    45. (0.99955) CR ( 1) C  12           s(100.00%)
                                            1.0000  0.0000 -0.0000  0.0000  0.0000
                                            0.0000 -0.0000  0.0001  0.0000  0.0000
                                           -0.0000 -0.0000 -0.0000  0.0000
    46. (0.99962) CR ( 1) C  13           s(100.00%)p 0.00(  0.00%)
                                            1.0000 -0.0002 -0.0000  0.0001  0.0000
                                           -0.0003 -0.0000 -0.0001 -0.0000  0.0000
                                            0.0000 -0.0000  0.0000  0.0000
    47. (0.98099) LP ( 1) O   3           s( 36.20%)p 1.76( 63.76%)d 0.00(  0.04%)
                                            0.0001  0.6016 -0.0016  0.3223 -0.0002
                                            0.0093  0.0011 -0.7305 -0.0010  0.0002
                                            0.0167 -0.0023 -0.0055 -0.0115
    48. (0.97010) LP ( 2) O   3           s(  2.31%)p42.31( 97.65%)d 0.02(  0.05%)
                                            0.0000  0.1519  0.0003  0.7741  0.0012
                                           -0.4053 -0.0017  0.4615  0.0018  0.0066
                                            0.0078 -0.0061 -0.0096  0.0150
    49. (0.99007) LP ( 1) O   7           s( 46.32%)p 1.16( 53.64%)d 0.00(  0.04%)
                                            0.0001  0.6805 -0.0060  0.5715 -0.0065
                                           -0.4174  0.0005 -0.1885  0.0019  0.0159
                                            0.0059 -0.0058 -0.0057  0.0065
    50. (0.97911) LP ( 2) O   7           s(  0.05%)p99.99( 99.89%)d 1.01(  0.05%)
                                            0.0000  0.0221  0.0061  0.4065 -0.0053
                                            0.1889  0.0000  0.8933 -0.0107  0.0015
                                           -0.0148  0.0119 -0.0095  0.0088
    51. (0.98183) LP ( 1) O  11           s( 38.45%)p 1.60( 61.50%)d 0.00(  0.04%)
                                            0.0002  0.6201 -0.0038 -0.2827  0.0039
                                           -0.3663 -0.0001 -0.6332  0.0027 -0.0083
                                           -0.0095 -0.0144  0.0021 -0.0079
    52. (0.94945) LP ( 2) O  11           s(  0.10%)p99.99( 99.85%)d 0.52(  0.05%)
                                            0.0000  0.0318  0.0025 -0.6187 -0.0008
                                           -0.5058  0.0005  0.5999  0.0010 -0.0126
                                           -0.0061  0.0002  0.0033  0.0179
    53. (0.00135) RY*( 1) C   1           s(  5.59%)p16.31( 91.15%)d 0.58(  3.27%)
                                            0.0000  0.0044  0.2364  0.0125  0.0737
                                           -0.0036 -0.8063 -0.0132 -0.5056  0.0398
                                            0.0791  0.0708 -0.1325 -0.0476
    54. (0.00101) RY*( 2) C   1           s(  0.01%)p 1.00( 86.64%)d 0.15( 13.35%)
                                            0.0000  0.0004  0.0096 -0.0118 -0.6012
                                            0.0076  0.3344 -0.0128 -0.6268 -0.0063
                                            0.0601  0.1773  0.2405 -0.2015
    55. (0.00029) RY*( 3) C   1           s( 13.94%)p 6.13( 85.53%)d 0.04(  0.53%)
                                            0.0000  0.0085  0.3733  0.0222 -0.6956
                                            0.0223 -0.2791 -0.0094  0.5407  0.0246
                                            0.0272  0.0298 -0.0258 -0.0491
    56. (0.00008) RY*( 4) C   1           s( 66.45%)p 0.28( 18.48%)d 0.23( 15.07%)
    57. (0.00001) RY*( 5) C   1           s(  4.53%)p 0.53(  2.42%)d20.55( 93.06%)
    58. (0.00001) RY*( 6) C   1           s(  1.15%)p 0.51(  0.58%)d85.74( 98.27%)
    59. (0.00001) RY*( 7) C   1           s(  7.18%)p 0.52(  3.75%)d12.41( 89.07%)
    60. (0.00001) RY*( 8) C   1           s(  1.13%)p 6.38(  7.22%)d80.99( 91.65%)
    61. (0.00001) RY*( 9) C   1           s(  0.00%)p 1.00(  4.44%)d21.54( 95.56%)
    62. (0.00159) RY*( 1) C   2           s( 39.36%)p 0.91( 35.98%)d 0.63( 24.65%)
                                            0.0000 -0.0068  0.6274 -0.0309 -0.1528
                                            0.0189 -0.5278  0.0449 -0.2337  0.3024
                                            0.1515 -0.0522 -0.2255 -0.2803
    63. (0.00093) RY*( 2) C   2           s(  0.09%)p99.99( 95.89%)d42.27(  4.01%)
                                           -0.0000 -0.0141  0.0274  0.0052  0.8857
                                            0.0297 -0.0882  0.0201 -0.4068  0.0268
                                            0.0494  0.1549  0.1108  0.0263
    64. (0.00091) RY*( 3) C   2           s(  0.03%)p99.99( 66.98%)d99.99( 32.99%)
                                           -0.0000  0.0037  0.0179  0.0129  0.3253
                                           -0.0191 -0.2277  0.0072  0.7152 -0.1759
                                           -0.0481  0.0087  0.0249 -0.5440
    65. (0.00063) RY*( 4) C   2           s(  0.23%)p68.11( 15.70%)d99.99( 84.07%)
                                            0.0000  0.0024  0.0479 -0.0030  0.0452
                                           -0.0052  0.0933 -0.0057  0.3823  0.6445
                                            0.4399  0.3195  0.2478  0.2614
    66. (0.00039) RY*( 5) C   2           s(  0.13%)p99.99( 23.99%)d99.99( 75.88%)
                                            0.0000  0.0071  0.0356 -0.0033 -0.1107
                                           -0.0289 -0.4761 -0.0065 -0.0029 -0.0981
                                           -0.1975 -0.1712  0.7968  0.2143
    67. (0.00024) RY*( 6) C   2           s(  7.93%)p 2.44( 19.33%)d 9.18( 72.75%)
                                            0.0000  0.0028  0.2815 -0.0085  0.2163
                                           -0.0335  0.3590 -0.0264  0.1252  0.2782
                                           -0.1354 -0.7909  0.0443  0.0649
    68. (0.00010) RY*( 7) C   2           s( 22.75%)p 1.44( 32.75%)d 1.96( 44.51%)
    69. (0.00007) RY*( 8) C   2           s( 28.86%)p 0.34(  9.89%)d 2.12( 61.25%)
    70. (0.00001) RY*( 9) C   2           s(  0.48%)p 0.24(  0.11%)d99.99( 99.41%)
    71. (0.00143) RY*( 1) O   3           s(  0.12%)p99.99( 96.66%)d27.98(  3.22%)
                                            0.0000  0.0005  0.0339  0.0022 -0.6551
                                           -0.0047  0.3896  0.0050 -0.6210 -0.0423
                                            0.0049  0.0433  0.0503 -0.1613
    72. (0.00122) RY*( 2) O   3           s( 41.60%)p 1.18( 49.03%)d 0.23(  9.37%)
                                            0.0000 -0.0109  0.6449  0.0028  0.5343
                                            0.0006  0.1110 -0.0023 -0.4387  0.1870
                                            0.1086 -0.0086 -0.1364 -0.1681
    73. (0.00046) RY*( 3) O   3           s( 53.55%)p 0.78( 41.80%)d 0.09(  4.65%)
                                           -0.0000  0.0025  0.7318 -0.0038 -0.4226
                                           -0.0063  0.0560 -0.0047  0.4860 -0.1172
                                           -0.0693  0.0098 -0.0972  0.1356
    74. (0.00025) RY*( 4) O   3           s(  1.31%)p64.06( 83.61%)d11.56( 15.09%)
                                            0.0000 -0.0008  0.1142 -0.0020 -0.2023
                                           -0.0024 -0.8460  0.0016 -0.2818 -0.1577
                                            0.1855  0.2860 -0.0971 -0.0193
    75. (0.00011) RY*( 5) O   3           s(  0.38%)p 2.01(  0.76%)d99.99( 98.86%)
                                           -0.0000  0.0016  0.0617 -0.0029 -0.0561
                                            0.0018  0.0482 -0.0019  0.0465  0.5300
                                            0.3754  0.3844  0.5582  0.3278
    76. (0.00005) RY*( 6) O   3           s(  0.87%)p16.06( 13.97%)d97.88( 85.16%)
    77. (0.00002) RY*( 7) O   3           s(  1.88%)p 2.81(  5.27%)d49.39( 92.85%)
    78. (0.00000) RY*( 8) O   3           s(  0.24%)p 7.21(  1.76%)d99.99( 98.00%)
    79. (0.00001) RY*( 9) O   3           s(  0.07%)p99.99(  7.33%)d99.99( 92.60%)
    80. (0.00321) RY*( 1) C   4           s(  2.03%)p42.09( 85.54%)d 6.11( 12.42%)
                                           -0.0000  0.0214  0.1409  0.0138 -0.6285
                                            0.0273 -0.4251 -0.0114  0.5279 -0.1114
                                           -0.1448  0.1094  0.2808  0.0087
    81. (0.00271) RY*( 2) C   4           s( 20.92%)p 3.18( 66.59%)d 0.60( 12.49%)
                                           -0.0000 -0.0382  0.4558 -0.0035  0.1816
                                            0.0186 -0.6081  0.0312 -0.5117 -0.2293
                                            0.0352 -0.1592  0.2119 -0.0290
    82. (0.00237) RY*( 3) C   4           s( 37.94%)p 0.90( 34.30%)d 0.73( 27.77%)
                                           -0.0000 -0.0027  0.6159 -0.0117  0.2879
                                           -0.0043  0.1086  0.0481  0.4958  0.0238
                                            0.2214 -0.1397 -0.2392 -0.3890
    83. (0.00120) RY*( 4) C   4           s(  1.42%)p24.18( 34.28%)d45.36( 64.31%)
                                           -0.0000 -0.0076  0.1188 -0.0321 -0.4805
                                           -0.0139 -0.1420  0.0058 -0.3008  0.6244
                                            0.0692 -0.1313 -0.4402 -0.1932
    84. (0.00093) RY*( 5) C   4           s(  2.76%)p 1.32(  3.65%)d33.87( 93.59%)
                                            0.0000 -0.0032  0.1662  0.0040  0.0851
                                           -0.0291  0.1466  0.0126 -0.0822  0.5035
                                            0.2329  0.4645  0.6296 -0.1265
    85. (0.00063) RY*( 6) C   4           s( 11.02%)p 2.38( 26.25%)d 5.69( 62.73%)
                                           -0.0000 -0.0036  0.3319 -0.0110 -0.3027
                                            0.0522  0.3045  0.0119 -0.2741 -0.4311
                                            0.0202  0.6071 -0.2677 -0.0299
    86. (0.00053) RY*( 7) C   4           s(  0.88%)p44.31( 38.86%)d68.72( 60.27%)
                                            0.0000  0.0102  0.0931 -0.0046 -0.3329
                                           -0.0157  0.4884  0.0076 -0.1973 -0.1862
                                           -0.1316 -0.5220  0.3921 -0.3527
    87. (0.00021) RY*( 8) C   4           s( 11.55%)p 0.36(  4.10%)d 7.30( 84.35%)
                                           -0.0000 -0.0078  0.3398 -0.0296  0.1552
                                           -0.0130  0.1252  0.0135  0.0084  0.2496
                                           -0.8545  0.0445 -0.0114  0.2212
    88. (0.00016) RY*( 9) C   4           s( 11.39%)p 0.64(  7.28%)d 7.14( 81.33%)
                                            0.0000  0.0120  0.3373  0.0147 -0.1515
                                           -0.0114  0.2199 -0.0126  0.0312  0.0693
                                            0.3483 -0.2573  0.0476  0.7866
    89. (0.00330) RY*( 1) C   5           s(  4.65%)p20.08( 93.43%)d 0.41(  1.91%)
                                           -0.0000  0.0031  0.2157  0.0032  0.2117
                                           -0.0155 -0.9233 -0.0145 -0.1911  0.0033
                                           -0.0010 -0.0665 -0.0563 -0.1074
    90. (0.00200) RY*( 2) C   5           s( 16.71%)p 4.80( 80.30%)d 0.18(  2.98%)
                                           -0.0000  0.0038  0.4088  0.0025 -0.8889
                                           -0.0013 -0.0927 -0.0030 -0.0657  0.0052
                                            0.1335  0.0274  0.0753 -0.0744
    91. (0.00128) RY*( 3) C   5           s( 33.41%)p 1.74( 58.16%)d 0.25(  8.44%)
                                            0.0000 -0.0173  0.5777 -0.0168  0.2962
                                           -0.0021  0.3427 -0.0101 -0.6132  0.0091
                                           -0.0833  0.0638  0.1483 -0.2265
    92. (0.00053) RY*( 4) C   5           s( 43.76%)p 1.19( 52.27%)d 0.09(  3.97%)
                                            0.0000  0.0042  0.6615 -0.0053  0.2157
                                            0.0214  0.0495 -0.0074  0.6878  0.0043
                                           -0.0785  0.0209 -0.1076  0.1468
    93. (0.00013) RY*( 5) C   5           s(  0.18%)p27.92(  4.94%)d99.99( 94.88%)
                                           -0.0000 -0.0008  0.0420  0.0067 -0.0889
                                           -0.0044 -0.0141  0.0145 -0.2025 -0.6860
                                           -0.3933  0.1137 -0.3082  0.4643
    94. (0.00007) RY*( 6) C   5           s(  0.25%)p 8.52(  2.10%)d99.99( 97.65%)
    95. (0.00007) RY*( 7) C   5           s(  0.08%)p42.68(  3.38%)d99.99( 96.54%)
    96. (0.00003) RY*( 8) C   5           s(  0.61%)p 7.77(  4.71%)d99.99( 94.69%)
    97. (0.00001) RY*( 9) C   5           s(  0.35%)p 2.61(  0.91%)d99.99( 98.75%)
    98. (0.00385) RY*( 1) C   6           s(  0.29%)p99.99( 97.57%)d 7.29(  2.14%)
                                            0.0000 -0.0190  0.0508  0.0052  0.6680
                                            0.0200 -0.6740 -0.0142 -0.2731  0.1042
                                            0.0144  0.0869 -0.0053  0.0527
    99. (0.00244) RY*( 2) C   6           s( 27.55%)p 2.40( 66.04%)d 0.23(  6.42%)
                                            0.0000 -0.0133  0.5247 -0.0026  0.3531
                                            0.0365  0.0959  0.0112  0.7246  0.1418
                                            0.0028 -0.0611 -0.0309 -0.1984
   100. (0.00126) RY*( 3) C   6           s(  4.72%)p10.16( 47.93%)d10.04( 47.36%)
                                            0.0000  0.0125  0.2168  0.0072  0.3480
                                            0.0012  0.4473  0.0176 -0.3971 -0.0292
                                            0.1976 -0.6348  0.1316  0.1157
   101. (0.00078) RY*( 4) C   6           s( 12.66%)p 1.29( 16.35%)d 5.61( 71.00%)
                                           -0.0000  0.0009  0.3558 -0.0169 -0.3273
                                           -0.0116 -0.1107  0.0128 -0.2086  0.7560
                                           -0.3243 -0.0990  0.1245  0.0890
   102. (0.00068) RY*( 5) C   6           s( 17.02%)p 2.04( 34.73%)d 2.84( 48.25%)
                                            0.0000 -0.0148  0.4123 -0.0009 -0.3636
                                            0.0166 -0.4611  0.0111  0.0458 -0.5059
                                            0.0165 -0.2958  0.3669  0.0647
   103. (0.00048) RY*( 6) C   6           s(  2.03%)p 6.01( 12.18%)d42.34( 85.79%)
                                            0.0000  0.0129  0.1418  0.0112  0.1538
                                           -0.0387  0.2701  0.0129 -0.1530 -0.0547
                                           -0.0327  0.5449  0.7382 -0.1096
   104. (0.00022) RY*( 7) C   6           s( 25.94%)p 0.69( 17.96%)d 2.16( 56.11%)
                                           -0.0000 -0.0002  0.5093 -0.0098 -0.0385
                                            0.0346  0.1289 -0.0039 -0.4002 -0.2833
                                           -0.2165  0.2760 -0.5007 -0.3273
   105. (0.00010) RY*( 8) C   6           s(  0.42%)p16.31(  6.84%)d99.99( 92.74%)
                                            0.0000 -0.0053  0.0645  0.0129 -0.1994
                                            0.0141 -0.1248  0.0053 -0.1125  0.2388
                                            0.7965  0.0442  0.0005 -0.4838
   106. (0.00007) RY*( 9) C   6           s(  9.35%)p 0.10(  0.91%)d 9.59( 89.73%)
   107. (0.00093) RY*( 1) O   7           s(  3.80%)p23.67( 89.90%)d 1.66(  6.30%)
                                           -0.0000  0.0017  0.1949 -0.0041 -0.3207
                                            0.0002 -0.1128 -0.0077 -0.8851 -0.0476
                                            0.0505 -0.2246  0.0785  0.0398
   108. (0.00089) RY*( 2) O   7           s( 23.48%)p 2.94( 69.10%)d 0.32(  7.42%)
                                           -0.0000  0.0050  0.4846 -0.0019  0.8056
                                           -0.0042  0.0726 -0.0001 -0.1915  0.2431
                                           -0.0681 -0.0907 -0.0438  0.0172
   109. (0.00019) RY*( 3) O   7           s( 58.75%)p 0.60( 35.29%)d 0.10(  5.96%)
                                            0.0000  0.0021  0.7665  0.0041 -0.3756
                                            0.0013  0.4037 -0.0079  0.2209 -0.1345
                                            0.0552  0.1885  0.0535  0.0042
   110. (0.00002) RY*( 4) O   7           s( 11.62%)p 6.89( 80.06%)d 0.72(  8.32%)
   111. (0.00001) RY*( 5) O   7           s(  0.00%)p 1.00(  8.25%)d11.12( 91.75%)
   112. (0.00001) RY*( 6) O   7           s(  0.01%)p99.99(  1.65%)d99.99( 98.34%)
   113. (0.00001) RY*( 7) O   7           s(  0.33%)p27.00(  8.99%)d99.99( 90.68%)
   114. (0.00001) RY*( 8) O   7           s(  1.55%)p 3.53(  5.49%)d59.83( 92.96%)
   115. (0.00000) RY*( 9) O   7           s(  0.45%)p 3.32(  1.51%)d99.99( 98.04%)
   116. (0.00319) RY*( 1) C   8           s(  4.92%)p17.90( 88.05%)d 1.43(  7.03%)
                                           -0.0000  0.0162  0.2212 -0.0013 -0.7106
                                            0.0040  0.3537  0.0174  0.5001 -0.1543
                                            0.0440  0.1687  0.0826  0.0960
   117. (0.00216) RY*( 2) C   8           s( 60.71%)p 0.48( 29.09%)d 0.17( 10.20%)
                                            0.0000 -0.0084  0.7791  0.0064  0.0990
                                           -0.0091  0.2669 -0.0150 -0.4577 -0.1478
                                           -0.0523  0.0427  0.2331 -0.1458
   118. (0.00152) RY*( 3) C   8           s( 12.60%)p 6.58( 82.85%)d 0.36(  4.55%)
                                            0.0000 -0.0135  0.3547 -0.0128 -0.1686
                                            0.0030 -0.8759 -0.0144  0.1805 -0.1553
                                            0.0466 -0.0250  0.1030 -0.0895
   119. (0.00076) RY*( 4) C   8           s(  7.15%)p10.04( 71.77%)d 2.95( 21.08%)
                                           -0.0000  0.0164  0.2669 -0.0068  0.6179
                                            0.0088  0.0655  0.0125  0.5756 -0.0826
                                           -0.2141  0.3004 -0.1029  0.2395
   120. (0.00016) RY*( 5) C   8           s(  1.03%)p 0.71(  0.73%)d95.11( 98.24%)
                                           -0.0000  0.0033  0.1016 -0.0041  0.0431
                                           -0.0112  0.0720  0.0044 -0.0106 -0.5605
                                            0.2294 -0.5426 -0.5053  0.2567
   121. (0.00012) RY*( 6) C   8           s(  1.13%)p 4.94(  5.60%)d82.30( 93.27%)
                                            0.0000  0.0067  0.1062 -0.0251  0.1789
                                            0.0128  0.0498  0.0025  0.1440  0.3020
                                            0.8239 -0.1309  0.3232  0.2026
   122. (0.00008) RY*( 7) C   8           s(  1.40%)p 0.07(  0.09%)d70.13( 98.50%)
   123. (0.00006) RY*( 8) C   8           s( 10.43%)p 0.37(  3.81%)d 8.22( 85.76%)
   124. (0.00003) RY*( 9) C   8           s(  0.74%)p24.58( 18.09%)d99.99( 81.18%)
   125. (0.00226) RY*( 1) C   9           s( 15.35%)p 4.88( 74.85%)d 0.64(  9.80%)
                                           -0.0000  0.0242  0.3910  0.0162  0.7824
                                            0.0017  0.2739  0.0224  0.2461  0.2563
                                            0.0045 -0.0280  0.1554 -0.0859
   126. (0.00195) RY*( 2) C   9           s(  2.60%)p33.05( 85.96%)d 4.40( 11.44%)
                                            0.0000  0.0123  0.1608 -0.0183 -0.0147
                                           -0.0080  0.4204 -0.0044 -0.8259  0.1559
                                           -0.1137 -0.1745  0.0654  0.2061
   127. (0.00050) RY*( 3) C   9           s( 22.70%)p 2.90( 65.75%)d 0.51( 11.55%)
                                            0.0000  0.0018  0.4765 -0.0081  0.1819
                                            0.0066 -0.7525 -0.0023 -0.2410 -0.1974
                                           -0.0462 -0.0693  0.0513  0.2587
   128. (0.00017) RY*( 4) C   9           s( 37.71%)p 1.15( 43.40%)d 0.50( 18.89%)
                                            0.0000 -0.0229  0.6137  0.0083 -0.5402
                                           -0.0129  0.1509 -0.0058  0.3452  0.3158
                                            0.0613 -0.1714 -0.0603  0.2289
   129. (0.00011) RY*( 5) C   9           s(  0.02%)p78.83(  1.49%)d99.99( 98.49%)
                                           -0.0000  0.0019  0.0136  0.0024  0.0046
                                           -0.0055  0.1107 -0.0016  0.0509 -0.4538
                                            0.3826 -0.7569  0.1719 -0.1735
   130. (0.00003) RY*( 6) C   9           s(  9.23%)p 0.40(  3.68%)d 9.43( 87.09%)
   131. (0.00001) RY*( 7) C   9           s(  7.88%)p 1.54( 12.12%)d10.16( 80.00%)
   132. (0.00001) RY*( 8) C   9           s(  0.00%)p 1.00(  2.98%)d32.56( 97.02%)
   133. (0.00001) RY*( 9) C   9           s(  4.65%)p 2.11(  9.83%)d18.39( 85.52%)
   134. (0.00234) RY*( 1) C  10           s( 15.43%)p 4.76( 73.46%)d 0.72( 11.11%)
                                           -0.0000  0.0263  0.3919  0.0161  0.3778
                                            0.0072 -0.5553  0.0167  0.5319 -0.1103
                                            0.1904 -0.1618 -0.1875 -0.0359
   135. (0.00168) RY*( 2) C  10           s(  0.96%)p91.01( 87.60%)d11.88( 11.44%)
                                            0.0000  0.0079  0.0978 -0.0144 -0.4950
                                            0.0085 -0.6491 -0.0181 -0.4572  0.0946
                                            0.0913  0.1530 -0.2392 -0.1284
   136. (0.00032) RY*( 3) C  10           s( 33.99%)p 1.54( 52.51%)d 0.40( 13.50%)
                                            0.0000 -0.0004  0.5830 -0.0101  0.4958
                                           -0.0002  0.1572  0.0027 -0.5044  0.0580
                                            0.0286  0.3167  0.0723 -0.1591
   137. (0.00016) RY*( 4) C  10           s( 29.53%)p 1.64( 48.54%)d 0.74( 21.93%)
                                            0.0000 -0.0227  0.5430  0.0132 -0.4805
                                           -0.0017  0.4445 -0.0118  0.2379  0.2312
                                            0.2423 -0.0635 -0.3195  0.0323
   138. (0.00010) RY*( 5) C  10           s(  0.01%)p 1.00(  2.92%)d33.23( 97.07%)
                                            0.0000 -0.0033  0.0076 -0.0068  0.0917
                                           -0.0005  0.0480  0.0049 -0.1358 -0.3940
                                           -0.1846  0.1559 -0.5472  0.6765
   139. (0.00003) RY*( 6) C  10           s( 15.62%)p 0.34(  5.26%)d 5.07( 79.12%)
   140. (0.00001) RY*( 7) C  10           s(  0.02%)p99.99( 19.45%)d99.99( 80.53%)
   141. (0.00001) RY*( 8) C  10           s(  0.93%)p 3.08(  2.86%)d99.99( 96.22%)
   142. (0.00001) RY*( 9) C  10           s(  3.66%)p 2.04(  7.46%)d24.31( 88.88%)
   143. (0.00191) RY*( 1) O  11           s( 39.39%)p 1.39( 54.71%)d 0.15(  5.91%)
                                            0.0000 -0.0068  0.6276 -0.0018 -0.4783
                                           -0.0018 -0.4579 -0.0067 -0.3295 -0.2012
                                           -0.0181 -0.0904 -0.0022 -0.1004
   144. (0.00108) RY*( 2) O  11           s(  1.83%)p50.53( 92.35%)d 3.19(  5.82%)
                                            0.0000 -0.0040  0.1351 -0.0027  0.5568
                                           -0.0034  0.2064  0.0019 -0.7555 -0.0205
                                           -0.0146  0.0092  0.0467 -0.2352
   145. (0.00041) RY*( 3) O  11           s(  1.32%)p65.00( 85.61%)d 9.93( 13.07%)
                                           -0.0000 -0.0019  0.1147  0.0024  0.6016
                                            0.0010 -0.6496  0.0004  0.2685 -0.0893
                                           -0.1897  0.1338 -0.2607  0.0308
   146. (0.00016) RY*( 4) O  11           s( 55.21%)p 0.60( 33.24%)d 0.21( 11.55%)
                                           -0.0000  0.0035  0.7430 -0.0013  0.2230
                                            0.0002  0.3756 -0.0018  0.3763  0.2844
                                            0.0409 -0.0290  0.1606  0.0791
   147. (0.00008) RY*( 5) O  11           s(  0.03%)p36.12(  0.94%)d99.99( 99.03%)
   148. (0.00004) RY*( 6) O  11           s(  0.96%)p15.05( 14.47%)d87.96( 84.57%)
   149. (0.00001) RY*( 7) O  11           s(  0.51%)p22.58( 11.40%)d99.99( 88.09%)
   150. (0.00001) RY*( 8) O  11           s(  0.50%)p 0.33(  0.17%)d99.99( 99.33%)
   151. (0.00001) RY*( 9) O  11           s(  0.27%)p27.10(  7.33%)d99.99( 92.40%)
   152. (0.00196) RY*( 1) C  12           s( 38.88%)p 1.06( 41.24%)d 0.51( 19.88%)
                                            0.0000 -0.0005  0.6235  0.0171 -0.3459
                                            0.0269  0.5378  0.0361 -0.0347 -0.3236
                                           -0.1647 -0.0428 -0.1109 -0.2299
   153. (0.00102) RY*( 2) C  12           s(  2.84%)p28.34( 80.38%)d 5.92( 16.78%)
                                           -0.0000 -0.0111  0.1681  0.0127 -0.5961
                                           -0.0137 -0.6676  0.0267 -0.0419  0.0972
                                            0.0324  0.0377  0.0522 -0.3914
   154. (0.00090) RY*( 3) C  12           s(  1.19%)p67.50( 80.11%)d15.76( 18.70%)
                                            0.0000 -0.0127  0.1082  0.0319  0.0419
                                           -0.0025 -0.1923  0.0077 -0.8725 -0.1996
                                           -0.0271 -0.1309 -0.1648  0.3196
   155. (0.00057) RY*( 4) C  12           s(  0.07%)p99.99( 13.61%)d99.99( 86.32%)
                                           -0.0000  0.0016  0.0271 -0.0048 -0.1198
                                            0.0031 -0.1269 -0.0020  0.3249 -0.0534
                                            0.2473 -0.4660 -0.7238  0.2413
   156. (0.00042) RY*( 5) C  12           s(  0.96%)p30.06( 28.92%)d72.89( 70.12%)
                                            0.0000 -0.0069  0.0978  0.0225  0.4372
                                           -0.0120 -0.2822  0.0088  0.1332 -0.6321
                                            0.0970 -0.3666  0.2545 -0.3050
   157. (0.00020) RY*( 6) C  12           s( 12.63%)p 2.22( 28.02%)d 4.70( 59.35%)
                                           -0.0000  0.0026  0.3554 -0.0343  0.3660
                                            0.0235 -0.3319 -0.0234  0.1838  0.0189
                                           -0.5907  0.3685 -0.3176  0.0869
   158. (0.00008) RY*( 7) C  12           s(  0.25%)p85.43( 21.42%)d99.99( 78.33%)
   159. (0.00005) RY*( 8) C  12           s( 42.49%)p 0.16(  6.83%)d 1.19( 50.68%)
   160. (0.00001) RY*( 9) C  12           s(  0.56%)p 0.14(  0.08%)d99.99( 99.36%)
   161. (0.00137) RY*( 1) C  13           s(  4.93%)p18.63( 91.85%)d 0.65(  3.22%)
                                            0.0000  0.0042  0.2220 -0.0077 -0.7335
                                           -0.0064  0.3150 -0.0137 -0.5300 -0.1196
                                            0.0270 -0.0965  0.0416 -0.0781
   162. (0.00093) RY*( 2) C  13           s(  0.05%)p99.99( 84.13%)d99.99( 15.83%)
                                            0.0000  0.0003  0.0216 -0.0114 -0.5854
                                           -0.0097 -0.4245  0.0112  0.5639 -0.1874
                                           -0.1575  0.0944  0.1848  0.2351
   163. (0.00028) RY*( 3) C  13           s( 12.97%)p 6.68( 86.65%)d 0.03(  0.38%)
                                            0.0000  0.0079  0.3601  0.0104  0.0260
                                           -0.0269  0.7337 -0.0111  0.5714 -0.0439
                                            0.0073 -0.0243  0.0005 -0.0348
   164. (0.00007) RY*( 4) C  13           s( 64.81%)p 0.25( 16.41%)d 0.29( 18.78%)
   165. (0.00001) RY*( 5) C  13           s(  0.01%)p 1.00(  5.77%)d16.34( 94.23%)
   166. (0.00000) RY*( 6) C  13           s(  5.17%)p 0.67(  3.47%)d17.67( 91.36%)
   167. (0.00001) RY*( 7) C  13           s(  6.37%)p 0.24(  1.51%)d14.47( 92.12%)
   168. (0.00001) RY*( 8) C  13           s(  5.67%)p 0.79(  4.49%)d15.84( 89.84%)
   169. (0.00001) RY*( 9) C  13           s(  0.00%)p 1.00(  5.91%)d15.91( 94.08%)
   170. (0.00042) RY*( 1) H  14           s( 95.63%)p 0.05(  4.37%)
                                            0.0062  0.9779  0.0241  0.1874  0.0894
   171. (0.00008) RY*( 2) H  14           s(  0.03%)p99.99( 99.97%)
   172. (0.00008) RY*( 3) H  14           s(  0.01%)p99.99( 99.99%)
   173. (0.00001) RY*( 4) H  14           s(  4.42%)p21.63( 95.58%)
   174. (0.00087) RY*( 1) H  15           s( 98.68%)p 0.01(  1.32%)
                                            0.0044  0.9934  0.0201  0.0751 -0.0844
   175. (0.00008) RY*( 2) H  15           s(  0.01%)p99.99( 99.99%)
   176. (0.00008) RY*( 3) H  15           s(  0.07%)p99.99( 99.93%)
   177. (0.00002) RY*( 4) H  15           s(  1.32%)p74.66( 98.68%)
   178. (0.00087) RY*( 1) H  16           s( 98.65%)p 0.01(  1.35%)
                                            0.0042  0.9932  0.1153  0.0136  0.0032
   179. (0.00007) RY*( 2) H  16           s(  0.07%)p99.99( 99.93%)
   180. (0.00008) RY*( 3) H  16           s(  0.00%)p 1.00(100.00%)
   181. (0.00002) RY*( 4) H  16           s(  1.36%)p72.26( 98.64%)
   182. (0.00143) RY*( 1) H  17           s( 99.27%)p 0.01(  0.73%)
                                            0.0061  0.9963 -0.0638 -0.0436  0.0364
   183. (0.00010) RY*( 2) H  17           s(  0.27%)p99.99( 99.73%)
   184. (0.00007) RY*( 3) H  17           s(  0.43%)p99.99( 99.57%)
   185. (0.00002) RY*( 4) H  17           s(  0.13%)p99.99( 99.87%)
   186. (0.00137) RY*( 1) H  18           s( 99.18%)p 0.01(  0.82%)
                                            0.0046  0.9959 -0.0675 -0.0448  0.0400
   187. (0.00009) RY*( 2) H  18           s(  0.25%)p99.99( 99.75%)
   188. (0.00006) RY*( 3) H  18           s(  0.54%)p99.99( 99.46%)
   189. (0.00002) RY*( 4) H  18           s(  0.12%)p99.99( 99.88%)
   190. (0.00193) RY*( 1) H  19           s( 99.84%)p 0.00(  0.16%)
                                            0.0081  0.9992  0.0226  0.0325 -0.0002
   191. (0.00009) RY*( 2) H  19           s(  0.03%)p99.99( 99.97%)
   192. (0.00006) RY*( 3) H  19           s(  0.12%)p99.99( 99.88%)
   193. (0.00002) RY*( 4) H  19           s(  0.10%)p99.99( 99.90%)
   194. (0.00194) RY*( 1) H  20           s( 99.74%)p 0.00(  0.26%)
                                            0.0040  0.9987 -0.0072  0.0177 -0.0475
   195. (0.00007) RY*( 2) H  20           s(  0.00%)p 1.00(100.00%)
   196. (0.00007) RY*( 3) H  20           s(  0.06%)p99.99( 99.94%)
   197. (0.00002) RY*( 4) H  20           s(  0.29%)p99.99( 99.71%)
   198. (0.00070) RY*( 1) H  21           s( 99.00%)p 0.01(  1.00%)
                                            0.0040  0.9950 -0.0185  0.0864 -0.0472
   199. (0.00010) RY*( 2) H  21           s(  0.03%)p99.99( 99.97%)
   200. (0.00007) RY*( 3) H  21           s(  0.02%)p99.99( 99.98%)
   201. (0.00002) RY*( 4) H  21           s(  1.05%)p94.23( 98.95%)
   202. (0.00172) RY*( 1) H  22           s( 99.75%)p 0.00(  0.25%)
                                            0.0075  0.9987 -0.0379 -0.0050  0.0323
   203. (0.00011) RY*( 2) H  22           s(  0.10%)p99.99( 99.90%)
                                            0.0037  0.0310  0.9806  0.0175  0.1928
   204. (0.00005) RY*( 3) H  22           s(  0.16%)p99.99( 99.84%)
   205. (0.00002) RY*( 4) H  22           s(  0.09%)p99.99( 99.91%)
   206. (0.00074) RY*( 1) H  23           s( 42.15%)p 1.37( 57.85%)
                                            0.0094  0.6491  0.3541 -0.2225  0.6353
   207. (0.00071) RY*( 2) H  23           s( 25.03%)p 3.00( 74.97%)
                                            0.0112  0.5002 -0.1494 -0.5755 -0.6295
   208. (0.00042) RY*( 3) H  23           s( 28.75%)p 2.48( 71.25%)
                                            0.0111  0.5361 -0.5643  0.6275 -0.0136
   209. (0.00001) RY*( 4) H  23           s(  4.51%)p21.16( 95.49%)
   210. (0.00137) RY*( 1) H  24           s( 99.84%)p 0.00(  0.16%)
                                            0.0062  0.9992 -0.0105  0.0234 -0.0313
   211. (0.00008) RY*( 2) H  24           s(  0.09%)p99.99( 99.91%)
   212. (0.00003) RY*( 3) H  24           s(  0.05%)p99.99( 99.95%)
   213. (0.00003) RY*( 4) H  24           s(  0.12%)p99.99( 99.88%)
   214. (0.00079) RY*( 1) H  25           s( 99.02%)p 0.01(  0.98%)
                                            0.0047  0.9951  0.0609 -0.0223  0.0750
   215. (0.00010) RY*( 2) H  25           s(  0.16%)p99.99( 99.84%)
   216. (0.00006) RY*( 3) H  25           s(  0.65%)p99.99( 99.35%)
   217. (0.00001) RY*( 4) H  25           s(  0.26%)p99.99( 99.74%)
   218. (0.00061) RY*( 1) H  26           s( 99.15%)p 0.01(  0.85%)
                                            0.0046  0.9957 -0.0272 -0.0739 -0.0480
   219. (0.00008) RY*( 2) H  26           s(  0.34%)p99.99( 99.66%)
   220. (0.00005) RY*( 3) H  26           s(  0.26%)p99.99( 99.74%)
   221. (0.00002) RY*( 4) H  26           s(  0.34%)p99.99( 99.66%)
   222. (0.00063) RY*( 1) H  27           s( 99.24%)p 0.01(  0.76%)
                                            0.0045  0.9962  0.0023  0.0106 -0.0862
   223. (0.00008) RY*( 2) H  27           s(  0.25%)p99.99( 99.75%)
   224. (0.00006) RY*( 3) H  27           s(  0.32%)p99.99( 99.68%)
   225. (0.00002) RY*( 4) H  27           s(  0.28%)p99.99( 99.72%)
   226. (0.00075) RY*( 1) H  28           s( 98.91%)p 0.01(  1.09%)
                                            0.0049  0.9945  0.0771  0.0373  0.0596
   227. (0.00010) RY*( 2) H  28           s(  0.11%)p99.99( 99.89%)
   228. (0.00006) RY*( 3) H  28           s(  0.69%)p99.99( 99.31%)
   229. (0.00001) RY*( 4) H  28           s(  0.38%)p99.99( 99.62%)
   230. (0.00182) RY*( 1) H  29           s( 99.48%)p 0.01(  0.52%)
                                            0.0049  0.9974 -0.0183  0.0629  0.0302
   231. (0.00008) RY*( 2) H  29           s(  0.43%)p99.99( 99.57%)
   232. (0.00009) RY*( 3) H  29           s(  0.08%)p99.99( 99.92%)
   233. (0.00002) RY*( 4) H  29           s(  0.10%)p99.99( 99.90%)
   234. (0.00146) RY*( 1) H  30           s( 99.35%)p 0.01(  0.65%)
                                            0.0065  0.9967  0.0039  0.0657  0.0463
   235. (0.00009) RY*( 2) H  30           s(  0.26%)p99.99( 99.74%)
   236. (0.00006) RY*( 3) H  30           s(  0.33%)p99.99( 99.67%)
   237. (0.00002) RY*( 4) H  30           s(  0.15%)p99.99( 99.85%)
   238. (0.00094) RY*( 1) H  31           s( 98.74%)p 0.01(  1.26%)
                                            0.0046  0.9937  0.0557 -0.0464 -0.0858
   239. (0.00009) RY*( 2) H  31           s(  0.02%)p99.99( 99.98%)
   240. (0.00007) RY*( 3) H  31           s(  0.10%)p99.99( 99.90%)
   241. (0.00002) RY*( 4) H  31           s(  1.23%)p80.29( 98.77%)
   242. (0.00099) RY*( 1) H  32           s( 98.83%)p 0.01(  1.17%)
                                            0.0047  0.9941 -0.0201 -0.1062 -0.0056
   243. (0.00007) RY*( 2) H  32           s(  0.13%)p99.99( 99.87%)
   244. (0.00008) RY*( 3) H  32           s(  0.00%)p 1.00(100.00%)
   245. (0.00002) RY*( 4) H  32           s(  1.13%)p87.71( 98.87%)
   246. (0.00044) RY*( 1) H  33           s( 95.63%)p 0.05(  4.37%)
                                            0.0061  0.9779  0.1598 -0.1132  0.0729
   247. (0.00008) RY*( 2) H  33           s(  0.00%)p 1.00(100.00%)
   248. (0.00008) RY*( 3) H  33           s(  0.00%)p 1.00(100.00%)
   249. (0.00001) RY*( 4) H  33           s(  4.45%)p21.48( 95.55%)
   250. (0.00404) BD*( 1) C   1 - C   2  
                ( 52.16%)   0.7222* C   1 s( 28.27%)p 2.54( 71.67%)d 0.00(  0.05%)
                                            0.0004  0.5314  0.0184 -0.6010 -0.0132
                                           -0.5290 -0.0095  0.2745  0.0076  0.0179
                                           -0.0084 -0.0076  0.0015 -0.0083
                ( 47.84%)  -0.6917* C   2 s( 30.91%)p 2.23( 69.05%)d 0.00(  0.04%)
                                            0.0000  0.5555  0.0239  0.5943 -0.0060
                                            0.5116 -0.0105 -0.2747  0.0004  0.0135
                                           -0.0097 -0.0085  0.0045 -0.0050
   251. (0.00180) BD*( 1) C   1 - H  14  
                ( 37.95%)   0.6161* C   1 s( 24.05%)p 3.16( 75.92%)d 0.00(  0.04%)
                                            0.0000 -0.4904  0.0031 -0.0049 -0.0127
                                           -0.7316 -0.0020 -0.4729  0.0115  0.0025
                                            0.0021 -0.0163  0.0104 -0.0011
                ( 62.05%)  -0.7877* H  14 s( 99.91%)p 0.00(  0.09%)
                                           -0.9996  0.0000  0.0034  0.0262  0.0138
   252. (0.00353) BD*( 1) C   1 - H  15  
                ( 38.20%)   0.6181* C   1 s( 23.85%)p 3.19( 76.11%)d 0.00(  0.04%)
                                            0.0000  0.4883 -0.0058 -0.1379  0.0161
                                            0.2130  0.0088 -0.8345  0.0054 -0.0010
                                            0.0081 -0.0058  0.0000  0.0171
                ( 61.80%)  -0.7861* H  15 s( 99.91%)p 0.00(  0.09%)
                                            0.9996 -0.0014  0.0014 -0.0091  0.0280
   253. (0.00360) BD*( 1) C   1 - H  16  
                ( 38.26%)   0.6185* C   1 s( 23.86%)p 3.19( 76.10%)d 0.00(  0.04%)
                                           -0.0000 -0.4884  0.0055 -0.7864 -0.0026
                                            0.3722 -0.0175 -0.0610  0.0073  0.0147
                                           -0.0032  0.0017 -0.0078  0.0101
                ( 61.74%)  -0.7858* H  16 s( 99.91%)p 0.00(  0.09%)
                                           -0.9996  0.0012  0.0278 -0.0094  0.0005
   254. (0.01470) BD*( 1) C   2 - O   3  
                ( 70.60%)   0.8402* C   2 s( 20.00%)p 3.98( 79.66%)d 0.02(  0.34%)
                                            0.0000  0.4466  0.0240 -0.0012  0.0203
                                           -0.7458 -0.0222 -0.4881 -0.0358  0.0008
                                            0.0011  0.0457 -0.0356 -0.0034
                ( 29.40%)  -0.5422* O   3 s( 31.02%)p 2.22( 68.91%)d 0.00(  0.06%)
                                            0.0001  0.5570  0.0066 -0.0203  0.0052
                                            0.6918  0.0068  0.4584 -0.0024 -0.0080
                                           -0.0056  0.0200 -0.0090  0.0061
   255. (0.01354) BD*( 1) C   2 - H  17  
                ( 39.55%)   0.6289* C   2 s( 24.64%)p 3.06( 75.30%)d 0.00(  0.06%)
                                            0.0000 -0.4962  0.0156  0.7930 -0.0083
                                           -0.3443 -0.0133  0.0732 -0.0104  0.0134
                                           -0.0034  0.0027 -0.0156  0.0111
                ( 60.45%)  -0.7775* H  17 s( 99.90%)p 0.00(  0.10%)
                                           -0.9995  0.0052 -0.0260  0.0170 -0.0001
   256. (0.01313) BD*( 1) C   2 - H  18  
                ( 39.30%)   0.6269* C   2 s( 24.57%)p 3.07( 75.37%)d 0.00(  0.05%)
                                            0.0001 -0.4955  0.0166 -0.1286 -0.0010
                                            0.2441 -0.0192 -0.8229 -0.0005  0.0016
                                           -0.0045  0.0134  0.0006 -0.0186
                ( 60.70%)  -0.7791* H  18 s( 99.90%)p 0.00(  0.10%)
                                           -0.9995  0.0036  0.0057 -0.0029  0.0305
   257. (0.03654) BD*( 1) O   3 - C   4  
                ( 29.64%)   0.5444* O   3 s( 30.46%)p 2.28( 69.48%)d 0.00(  0.06%)
                                            0.0001  0.5519  0.0023 -0.5439  0.0058
                                           -0.5967 -0.0067  0.2067 -0.0059  0.0162
                                           -0.0130 -0.0123  0.0043 -0.0050
                ( 70.36%)  -0.8388* C   4 s( 20.62%)p 3.83( 79.06%)d 0.02(  0.33%)
                                            0.0000  0.4534  0.0242  0.5789  0.0292
                                            0.6274  0.0076 -0.2456 -0.0239  0.0468
                                           -0.0148 -0.0189 -0.0052 -0.0220
   258. (0.01557) BD*( 1) C   4 - C   5  
                ( 49.88%)   0.7063* C   4 s( 31.34%)p 2.19( 68.60%)d 0.00(  0.06%)
                                            0.0000 -0.5597 -0.0116  0.7348 -0.0249
                                           -0.1328  0.0133  0.3571  0.0071  0.0061
                                           -0.0168  0.0026 -0.0164  0.0035
                ( 50.12%)  -0.7080* C   5 s( 26.91%)p 2.71( 73.03%)d 0.00(  0.06%)
                                           -0.0004 -0.5184 -0.0185 -0.7625 -0.0157
                                            0.1152 -0.0097 -0.3677  0.0073  0.0049
                                           -0.0171  0.0025 -0.0168  0.0053
   259. (0.02122) BD*( 1) C   4 - O  11  
                ( 67.98%)   0.8245* C   4 s( 22.10%)p 3.51( 77.60%)d 0.01(  0.30%)
                                           -0.0001  0.4687  0.0361  0.3484 -0.0000
                                           -0.7637 -0.0243 -0.2649 -0.0241 -0.0338
                                           -0.0115  0.0249 -0.0277 -0.0189
                ( 32.02%)  -0.5659* O  11 s( 30.90%)p 2.23( 69.03%)d 0.00(  0.07%)
                                            0.0000  0.5558  0.0066 -0.3093 -0.0054
                                            0.7249  0.0052  0.2627 -0.0050 -0.0069
                                           -0.0036  0.0183 -0.0176 -0.0045
   260. (0.02417) BD*( 1) C   4 - H  19  
                ( 39.63%)   0.6296* C   4 s( 26.04%)p 2.84( 73.90%)d 0.00(  0.06%)
                                            0.0002 -0.5091  0.0354  0.0306  0.0079
                                            0.0010  0.0090 -0.8590  0.0103  0.0009
                                            0.0008 -0.0021 -0.0011 -0.0241
                ( 60.37%)  -0.7769* H  19 s( 99.90%)p 0.00(  0.10%)
                                           -0.9995  0.0083 -0.0041 -0.0028  0.0312
   261. (0.01390) BD*( 1) C   5 - C   6  
                ( 49.51%)   0.7036* C   5 s( 28.51%)p 2.51( 71.44%)d 0.00(  0.04%)
                                           -0.0003 -0.5340 -0.0049  0.6318  0.0003
                                            0.3298  0.0011 -0.4545 -0.0017 -0.0098
                                            0.0143  0.0094 -0.0053 -0.0010
                ( 50.49%)  -0.7106* C   6 s( 28.33%)p 2.53( 71.62%)d 0.00(  0.05%)
                                           -0.0001 -0.5322 -0.0056 -0.6600  0.0108
                                           -0.2883  0.0036  0.4442 -0.0039 -0.0100
                                            0.0158  0.0061 -0.0112  0.0010
   262. (0.00792) BD*( 1) C   5 - H  20  
                ( 36.50%)   0.6041* C   5 s( 22.55%)p 3.43( 77.42%)d 0.00(  0.04%)
                                           -0.0002  0.4748 -0.0058  0.0105 -0.0004
                                           -0.3587  0.0166 -0.8032  0.0002 -0.0019
                                           -0.0023  0.0126 -0.0035  0.0132
                ( 63.50%)  -0.7969* H  20 s( 99.91%)p 0.00(  0.09%)
                                            0.9995 -0.0029 -0.0015  0.0123  0.0279
   263. (0.00499) BD*( 1) C   5 - H  21  
                ( 37.65%)   0.6136* C   5 s( 22.04%)p 3.53( 77.92%)d 0.00(  0.04%)
                                            0.0002 -0.4694  0.0085  0.1347  0.0013
                                           -0.8650  0.0068  0.1107  0.0233  0.0028
                                           -0.0002  0.0003  0.0169  0.0106
                ( 62.35%)  -0.7896* H  21 s( 99.91%)p 0.00(  0.09%)
                                           -0.9996  0.0011 -0.0068  0.0281 -0.0076
   264. (0.01820) BD*( 1) C   6 - O   7  
                ( 68.16%)   0.8256* C   6 s( 19.44%)p 4.13( 80.27%)d 0.01(  0.29%)
                                           -0.0001  0.4398  0.0313  0.1375  0.0148
                                           -0.8684 -0.0362  0.1669  0.0173 -0.0133
                                            0.0029 -0.0161 -0.0430 -0.0247
                ( 31.84%)  -0.5643* O   7 s( 33.34%)p 2.00( 66.59%)d 0.00(  0.07%)
                                           -0.0001  0.5774 -0.0012 -0.1451  0.0051
                                            0.7946 -0.0015 -0.1162  0.0006 -0.0156
                                           -0.0004 -0.0027 -0.0148 -0.0138
   265. (0.01848) BD*( 1) C   6 - C   8  
                ( 49.86%)   0.7061* C   6 s( 30.06%)p 2.33( 69.89%)d 0.00(  0.06%)
                                           -0.0003 -0.5482 -0.0031  0.7378 -0.0066
                                           -0.0872  0.0064  0.3831 -0.0044  0.0030
                                           -0.0167  0.0025 -0.0161  0.0033
                ( 50.14%)  -0.7081* C   8 s( 30.03%)p 2.33( 69.92%)d 0.00(  0.05%)
                                           -0.0003 -0.5480 -0.0036 -0.7376 -0.0054
                                            0.1062  0.0240 -0.3783  0.0098  0.0045
                                           -0.0164  0.0005 -0.0138  0.0008
   266. (0.01915) BD*( 1) C   6 - H  22  
                ( 39.27%)   0.6267* C   6 s( 22.21%)p 3.50( 77.74%)d 0.00(  0.05%)
                                            0.0003 -0.4708  0.0212  0.0157 -0.0015
                                           -0.3874  0.0147 -0.7917  0.0013 -0.0003
                                            0.0013 -0.0175  0.0033 -0.0147
                ( 60.73%)  -0.7793* H  22 s( 99.91%)p 0.00(  0.09%)
                                           -0.9995  0.0067 -0.0019  0.0143  0.0268
   267. (0.00374) BD*( 1) O   7 - H  23  
                ( 25.36%)   0.5036* O   7 s( 20.28%)p 3.93( 79.64%)d 0.00(  0.08%)
                                           -0.0002 -0.4500 -0.0158  0.6969  0.0122
                                            0.3968  0.0323 -0.3898 -0.0134 -0.0062
                                            0.0180  0.0023 -0.0208  0.0055
                ( 74.64%)  -0.8639* H  23 s( 99.56%)p 0.00(  0.44%)
                                           -0.9978  0.0048 -0.0512 -0.0318  0.0274
   268. (0.01588) BD*( 1) C   8 - C   9  
                ( 48.40%)   0.6957* C   8 s( 21.43%)p 3.66( 78.51%)d 0.00(  0.06%)
                                           -0.0001 -0.4629 -0.0005  0.6475  0.0027
                                            0.3494  0.0113 -0.4930  0.0254 -0.0018
                                            0.0206  0.0045 -0.0130 -0.0009
                ( 51.60%)  -0.7184* C   9 s( 22.49%)p 3.44( 77.43%)d 0.00(  0.07%)
                                           -0.0004 -0.4743  0.0025 -0.7195  0.0141
                                            0.3337  0.0093  0.3808  0.0061  0.0032
                                            0.0202 -0.0010 -0.0169  0.0032
   269. (0.01588) BD*( 1) C   8 - C  10  
                ( 48.18%)   0.6941* C   8 s( 22.36%)p 3.47( 77.58%)d 0.00(  0.06%)
                                           -0.0001 -0.4729  0.0001  0.1860  0.0040
                                           -0.8566  0.0027  0.0823  0.0251  0.0146
                                            0.0027 -0.0055  0.0128  0.0129
                ( 51.82%)  -0.7198* C  10 s( 22.63%)p 3.42( 77.29%)d 0.00(  0.07%)
                                           -0.0004 -0.4757  0.0021 -0.6479  0.0056
                                            0.5165 -0.0102  0.2934  0.0153  0.0215
                                            0.0040 -0.0058  0.0068  0.0129
   270. (0.01125) BD*( 1) C   8 - H  24  
                ( 36.74%)   0.6062* C   8 s( 26.07%)p 2.84( 73.91%)d 0.00(  0.02%)
                                           -0.0003  0.5105 -0.0080 -0.0321 -0.0034
                                           -0.3633  0.0012 -0.7785  0.0056  0.0004
                                            0.0029  0.0103 -0.0014  0.0113
                ( 63.26%)  -0.7953* H  24 s( 99.91%)p 0.00(  0.09%)
                                            0.9995 -0.0056  0.0036  0.0128  0.0274
   271. (0.01169) BD*( 1) C   9 - C  10  
                ( 49.86%)   0.7061* C   9 s( 21.87%)p 3.57( 78.06%)d 0.00(  0.07%)
                                           -0.0002 -0.4676 -0.0060  0.0133  0.0178
                                           -0.8609 -0.0020  0.1971 -0.0054 -0.0118
                                            0.0046  0.0154  0.0161  0.0075
                ( 50.14%)  -0.7081* C  10 s( 21.86%)p 3.57( 78.06%)d 0.00(  0.07%)
                                           -0.0002 -0.4675 -0.0061  0.5452  0.0146
                                            0.5171 -0.0125 -0.4643 -0.0005 -0.0144
                                            0.0071  0.0167  0.0123  0.0054
   272. (0.00636) BD*( 1) C   9 - H  25  
                ( 38.42%)   0.6198* C   9 s( 27.37%)p 2.65( 72.60%)d 0.00(  0.03%)
                                            0.0002 -0.5231  0.0075 -0.0597  0.0325
                                            0.0903  0.0102 -0.8445  0.0003  0.0004
                                           -0.0077  0.0007 -0.0010 -0.0155
                ( 61.58%)  -0.7847* H  25 s( 99.91%)p 0.00(  0.09%)
                                           -0.9996  0.0026 -0.0023 -0.0022  0.0295
   273. (0.00556) BD*( 1) C   9 - H  26  
                ( 37.38%)   0.6114* C   9 s( 28.12%)p 2.55( 71.85%)d 0.00(  0.03%)
                                           -0.0001  0.5303  0.0005 -0.6909 -0.0022
                                           -0.3719 -0.0050 -0.3196  0.0250  0.0082
                                            0.0117  0.0058  0.0054 -0.0005
                ( 62.62%)  -0.7913* H  26 s( 99.91%)p 0.00(  0.09%)
                                            0.9995 -0.0025  0.0255  0.0134  0.0095
   274. (0.00567) BD*( 1) C  10 - H  27  
                ( 37.41%)   0.6117* C  10 s( 28.04%)p 2.57( 71.93%)d 0.00(  0.03%)
                                            0.0001 -0.5295  0.0001  0.4206 -0.0080
                                           -0.3327 -0.0203  0.6566 -0.0134  0.0025
                                           -0.0122  0.0048 -0.0029 -0.0089
                ( 62.59%)  -0.7911* H  27 s( 99.91%)p 0.00(  0.09%)
                                           -0.9995  0.0025 -0.0151  0.0136 -0.0224
   275. (0.00642) BD*( 1) C  10 - H  28  
                ( 38.48%)   0.6203* C  10 s( 27.32%)p 2.66( 72.65%)d 0.00(  0.03%)
                                            0.0002 -0.5227  0.0071 -0.3237  0.0185
                                           -0.5952 -0.0222 -0.5160  0.0169 -0.0077
                                           -0.0100 -0.0112  0.0008 -0.0041
                ( 61.52%)  -0.7843* H  28 s( 99.91%)p 0.00(  0.09%)
                                           -0.9996  0.0025  0.0079  0.0227  0.0170
   276. (0.01461) BD*( 1) O  11 - C  12  
                ( 29.68%)   0.5448* O  11 s( 30.54%)p 2.27( 69.40%)d 0.00(  0.06%)
                                           -0.0001 -0.5526 -0.0032 -0.6639 -0.0018
                                            0.2891  0.0103 -0.4117  0.0047  0.0020
                                           -0.0216  0.0021 -0.0121 -0.0038
                ( 70.32%)  -0.8385* C  12 s( 19.78%)p 4.04( 79.89%)d 0.02(  0.33%)
                                           -0.0000 -0.4443 -0.0196  0.7058  0.0263
                                           -0.3227  0.0112  0.4413  0.0329  0.0292
                                           -0.0383  0.0179 -0.0245  0.0084
   277. (0.00374) BD*( 1) C  12 - C  13  
                ( 48.38%)   0.6956* C  12 s( 30.89%)p 2.24( 69.06%)d 0.00(  0.04%)
                                           -0.0000 -0.5552 -0.0270 -0.2285  0.0062
                                            0.7247 -0.0095  0.3364 -0.0009  0.0053
                                            0.0039 -0.0141  0.0128  0.0032
                ( 51.62%)  -0.7185* C  13 s( 28.57%)p 2.50( 71.38%)d 0.00(  0.05%)
                                           -0.0004 -0.5342 -0.0176  0.2350  0.0023
                                           -0.7369 -0.0141 -0.3394 -0.0085  0.0103
                                            0.0043 -0.0130  0.0131  0.0063
   278. (0.01252) BD*( 1) C  12 - H  29  
                ( 39.42%)   0.6279* C  12 s( 24.97%)p 3.00( 74.98%)d 0.00(  0.05%)
                                            0.0001 -0.4994  0.0169 -0.6204 -0.0084
                                           -0.6016  0.0143  0.0525 -0.0069 -0.0199
                                            0.0030  0.0010  0.0021  0.0106
                ( 60.58%)  -0.7783* H  29 s( 99.91%)p 0.00(  0.09%)
                                           -0.9995  0.0043  0.0248  0.0174 -0.0012
   279. (0.01281) BD*( 1) C  12 - H  30  
                ( 39.78%)   0.6307* C  12 s( 24.49%)p 3.08( 75.46%)d 0.00(  0.05%)
                                            0.0001 -0.4946  0.0160  0.2469 -0.0166
                                            0.0843  0.0086 -0.8283  0.0008 -0.0018
                                            0.0131  0.0018 -0.0008 -0.0192
                ( 60.22%)  -0.7760* H  30 s( 99.91%)p 0.00(  0.09%)
                                           -0.9995  0.0057 -0.0047 -0.0066  0.0292
   280. (0.00373) BD*( 1) C  13 - H  31  
                ( 38.43%)   0.6199* C  13 s( 23.77%)p 3.20( 76.19%)d 0.00(  0.04%)
                                            0.0000  0.4876 -0.0055  0.2264  0.0018
                                            0.1046 -0.0172 -0.8363  0.0041  0.0011
                                           -0.0079 -0.0069  0.0003  0.0168
                ( 61.57%)  -0.7847* H  31 s( 99.92%)p 0.00(  0.08%)
                                            0.9996 -0.0018 -0.0079 -0.0007  0.0279
   281. (0.00380) BD*( 1) C  13 - H  32  
                ( 38.46%)   0.6202* C  13 s( 23.79%)p 3.20( 76.17%)d 0.00(  0.04%)
                                           -0.0000 -0.4878  0.0056  0.6531 -0.0136
                                            0.5775  0.0078 -0.0354  0.0079 -0.0160
                                            0.0021  0.0019 -0.0048  0.0102
                ( 61.54%)  -0.7845* H  32 s( 99.92%)p 0.00(  0.08%)
                                           -0.9996  0.0021 -0.0202 -0.0208 -0.0004
   282. (0.00181) BD*( 1) C  13 - H  33  
                ( 38.26%)   0.6186* C  13 s( 23.88%)p 3.19( 76.08%)d 0.00(  0.04%)
                                            0.0000 -0.4887  0.0030 -0.6828  0.0032
                                            0.3331  0.0106 -0.4281  0.0120  0.0076
                                           -0.0150  0.0054 -0.0090  0.0005
                ( 61.74%)  -0.7857* H  33 s( 99.91%)p 0.00(  0.09%)
                                           -0.9996 -0.0000  0.0230 -0.0139  0.0122


 NHO Directionality and "Bond Bending" (deviations from line of nuclear centers)

         [Thresholds for printing:  angular deviation  >  1.0 degree]
                                    hybrid p-character > 25.0%
                                    orbital occupancy  >  0.10e

                                Line of Centers        Hybrid 1              Hybrid 2
                                ---------------  -------------------   ------------------
                NBO               Theta   Phi    Theta   Phi    Dev    Theta   Phi    Dev
 ========================================================================================
     1. BD (   1) C   1 - C   2    71.2  221.5     --     --    --     109.5   40.4   1.3
     2. BD (   1) C   1 - H  14    57.0   89.8    57.8   88.6   1.2      --     --    --
     3. BD (   1) C   1 - H  15   163.3  123.0   163.0  118.8   1.2      --     --    --
     4. BD (   1) C   1 - H  16    86.1  334.6    86.5  335.8   1.2      --     --    --
     5. BD (   1) C   2 - O   3   124.2  271.6     --     --    --      56.9   91.2   1.1
     6. BD (   1) C   2 - H  17    93.0  153.7    94.2  155.5   2.1      --     --    --
     7. BD (   1) C   2 - H  18    15.8  302.0    17.5  299.9   1.8      --     --    --
     8. BD (   1) O   3 - C   4    74.7  228.0    76.1  228.3   1.4    107.0   46.2   2.4
     9. BD (   1) C   4 - C   5   114.7  171.2   116.8  170.4   2.3     65.4  352.3   1.0
    10. BD (   1) C   4 - O  11   108.2  292.3   108.5  293.8   1.5      --     --    --
    11. BD (   1) C   4 - H  19     4.5  173.3     2.7  194.6   2.2      --     --    --
    12. BD (   1) C   5 - C   6    57.9  206.2    57.4  207.6   1.3    121.8   23.7   2.1
    13. BD (   1) C   5 - H  20   155.3  273.5   156.9  271.7   1.7      --     --    --
    14. BD (   1) C   5 - H  21    96.8   99.1    98.8   99.0   2.0      --     --    --
    15. BD (   1) C   6 - O   7    80.4  280.2    78.6  279.6   1.9     98.2  100.0   1.4
    16. BD (   1) C   6 - C   8   117.3  171.4   117.2  173.7   2.1     64.0  350.1   1.7
    17. BD (   1) C   6 - H  22    29.7   94.2    25.3   92.2   4.5      --     --    --
    18. BD (   1) O   7 - H  23    64.5  204.8    64.1  211.2   5.8      --     --    --
    19. BD (   1) C   8 - C   9    57.4  180.6    57.8  209.0  24.0    116.3  334.1  23.9
    20. BD (   1) C   8 - C  10    82.5  121.4    97.0  102.5  23.8    110.7  321.8  23.7
    22. BD (   1) C   9 - C  10   114.1   68.9   102.5   92.1  24.8     58.3  222.0  24.9
    23. BD (   1) C   9 - H  25     7.2  309.3     7.0  285.2   3.0      --     --    --
    24. BD (   1) C   9 - H  26   113.0  208.2   110.5  208.5   2.5      --     --    --
    25. BD (   1) C  10 - H  27   141.3  142.7   139.8  139.5   2.5      --     --    --
    26. BD (   1) C  10 - H  28    52.2   60.8    54.1   63.7   3.0      --     --    --
    27. BD (   1) O  11 - C  12    59.4  336.9    60.9  335.8   1.7      --     --    --
    29. BD (   1) C  12 - H  29    92.3   41.9    93.0   43.0   1.3      --     --    --
    30. BD (   1) C  12 - H  30    15.8  205.1    16.7  202.0   1.3      --     --    --
    31. BD (   1) C  13 - H  31   163.5   25.4   163.6   21.0   1.3      --     --    --
    32. BD (   1) C  13 - H  32    87.8  221.2    88.2  222.5   1.3      --     --    --
    33. BD (   1) C  13 - H  33    60.4  334.3    61.3  333.2   1.3      --     --    --
    47. LP (   1) O   3             --     --    156.2    1.9   --       --     --    --
    48. LP (   2) O   3             --     --     62.1  332.3   --       --     --    --
    49. LP (   1) O   7             --     --    104.9  323.6   --       --     --    --
    50. LP (   2) O   7             --     --     26.7   25.2   --       --     --    --
    51. LP (   1) O  11             --     --    143.9  232.7   --       --     --    --
    52. LP (   2) O  11             --     --     53.1  219.2   --       --     --    --


 Second Order Perturbation Theory Analysis of Fock Matrix in NBO Basis

     Threshold for printing:   0.25 kcal/mol
                                                                              E(2)  E(j)-E(i) F(i,j)
         Donor NBO (i)                     Acceptor NBO (j)                 kcal/mol   a.u.    a.u. 
 ===================================================================================================

 within unit  1
   1. BD (   1) C   1 - C   2        / 72. RY*(   2) O   3                    0.53    1.88    0.040
   1. BD (   1) C   1 - C   2        /255. BD*(   1) C   2 - H  17            0.33    1.03    0.024
   1. BD (   1) C   1 - C   2        /256. BD*(   1) C   2 - H  18            0.32    1.03    0.023
   1. BD (   1) C   1 - C   2        /257. BD*(   1) O   3 - C   4            1.40    0.87    0.045
   2. BD (   1) C   1 - H  14        /254. BD*(   1) C   2 - O   3            2.57    0.74    0.055
   3. BD (   1) C   1 - H  15        /254. BD*(   1) C   2 - O   3            0.33    0.74    0.020
   3. BD (   1) C   1 - H  15        /256. BD*(   1) C   2 - H  18            1.69    0.88    0.049
   4. BD (   1) C   1 - H  16        /254. BD*(   1) C   2 - O   3            0.33    0.74    0.020
   4. BD (   1) C   1 - H  16        /255. BD*(   1) C   2 - H  17            1.66    0.88    0.049
   5. BD (   1) C   2 - O   3        / 53. RY*(   1) C   1                    0.26    1.57    0.025
   5. BD (   1) C   2 - O   3        / 80. RY*(   1) C   4                    0.63    1.75    0.042
   5. BD (   1) C   2 - O   3        / 81. RY*(   2) C   4                    0.33    1.68    0.030
   5. BD (   1) C   2 - O   3        /251. BD*(   1) C   1 - H  14            0.60    1.35    0.036
   5. BD (   1) C   2 - O   3        /259. BD*(   1) C   4 - O  11            0.83    1.19    0.040
   6. BD (   1) C   2 - H  17        / 54. RY*(   2) C   1                    0.34    1.35    0.027
   6. BD (   1) C   2 - H  17        /253. BD*(   1) C   1 - H  16            1.42    1.00    0.048
   7. BD (   1) C   2 - H  18        / 54. RY*(   2) C   1                    0.39    1.34    0.029
   7. BD (   1) C   2 - H  18        /252. BD*(   1) C   1 - H  15            1.41    1.00    0.047
   8. BD (   1) O   3 - C   4        / 53. RY*(   1) C   1                    0.26    1.57    0.026
   8. BD (   1) O   3 - C   4        / 63. RY*(   2) C   2                    0.52    1.51    0.036
   8. BD (   1) O   3 - C   4        /250. BD*(   1) C   1 - C   2            0.70    1.29    0.038
   8. BD (   1) O   3 - C   4        /261. BD*(   1) C   5 - C   6            0.59    1.27    0.035
   9. BD (   1) C   4 - C   5        / 71. RY*(   1) O   3                    0.51    1.81    0.039
   9. BD (   1) C   4 - C   5        / 99. RY*(   2) C   6                    0.55    1.55    0.037
   9. BD (   1) C   4 - C   5        /143. RY*(   1) O  11                    0.58    1.89    0.042
   9. BD (   1) C   4 - C   5        /254. BD*(   1) C   2 - O   3            0.35    0.93    0.023
   9. BD (   1) C   4 - C   5        /260. BD*(   1) C   4 - H  19            0.28    1.03    0.022
   9. BD (   1) C   4 - C   5        /261. BD*(   1) C   5 - C   6            0.58    1.03    0.031
   9. BD (   1) C   4 - C   5        /262. BD*(   1) C   5 - H  20            0.27    1.09    0.022
   9. BD (   1) C   4 - C   5        /263. BD*(   1) C   5 - H  21            0.30    1.09    0.023
   9. BD (   1) C   4 - C   5        /265. BD*(   1) C   6 - C   8            0.96    1.06    0.040
   9. BD (   1) C   4 - C   5        /276. BD*(   1) O  11 - C  12            1.50    0.96    0.048
  10. BD (   1) C   4 - O  11        / 89. RY*(   1) C   5                    0.46    1.77    0.036
  10. BD (   1) C   4 - O  11        /161. RY*(   1) C  13                    0.28    1.59    0.027
  10. BD (   1) C   4 - O  11        /254. BD*(   1) C   2 - O   3            0.64    1.16    0.035
  10. BD (   1) C   4 - O  11        /263. BD*(   1) C   5 - H  21            0.52    1.32    0.033
  10. BD (   1) C   4 - O  11        /277. BD*(   1) C  12 - C  13            0.63    1.32    0.036
  11. BD (   1) C   4 - H  19        / 90. RY*(   2) C   5                    0.28    1.34    0.025
  11. BD (   1) C   4 - H  19        /250. BD*(   1) C   1 - C   2            0.26    0.96    0.020
  11. BD (   1) C   4 - H  19        /262. BD*(   1) C   5 - H  20            1.04    1.00    0.041
  12. BD (   1) C   5 - C   6        / 80. RY*(   1) C   4                    0.53    1.50    0.036
  12. BD (   1) C   5 - C   6        /108. RY*(   2) O   7                    0.40    1.99    0.036
  12. BD (   1) C   5 - C   6        /116. RY*(   1) C   8                    0.27    1.54    0.026
  12. BD (   1) C   5 - C   6        /117. RY*(   2) C   8                    0.47    1.51    0.034
  12. BD (   1) C   5 - C   6        /257. BD*(   1) O   3 - C   4            1.20    0.87    0.041
  12. BD (   1) C   5 - C   6        /258. BD*(   1) C   4 - C   5            0.43    0.99    0.026
  12. BD (   1) C   5 - C   6        /262. BD*(   1) C   5 - H  20            0.37    1.07    0.025
  12. BD (   1) C   5 - C   6        /263. BD*(   1) C   5 - H  21            0.35    1.06    0.024
  12. BD (   1) C   5 - C   6        /265. BD*(   1) C   6 - C   8            0.85    1.03    0.037
  12. BD (   1) C   5 - C   6        /266. BD*(   1) C   6 - H  22            0.30    1.04    0.022
  12. BD (   1) C   5 - C   6        /267. BD*(   1) O   7 - H  23            0.90    1.05    0.039
  12. BD (   1) C   5 - C   6        /268. BD*(   1) C   8 - C   9            1.26    0.98    0.044
  13. BD (   1) C   5 - H  20        /259. BD*(   1) C   4 - O  11            0.91    0.81    0.034
  13. BD (   1) C   5 - H  20        /260. BD*(   1) C   4 - H  19            1.45    0.87    0.045
  13. BD (   1) C   5 - H  20        /266. BD*(   1) C   6 - H  22            1.50    0.91    0.047
  14. BD (   1) C   5 - H  21        / 98. RY*(   1) C   6                    0.38    1.34    0.029
  14. BD (   1) C   5 - H  21        /257. BD*(   1) O   3 - C   4            0.76    0.75    0.031
  14. BD (   1) C   5 - H  21        /259. BD*(   1) C   4 - O  11            1.55    0.82    0.045
  14. BD (   1) C   5 - H  21        /264. BD*(   1) C   6 - O   7            2.42    0.78    0.055
  15. BD (   1) C   6 - O   7        / 89. RY*(   1) C   5                    0.29    1.74    0.029
  15. BD (   1) C   6 - O   7        /118. RY*(   3) C   8                    0.27    1.58    0.026
  15. BD (   1) C   6 - O   7        /263. BD*(   1) C   5 - H  21            0.69    1.29    0.038
  15. BD (   1) C   6 - O   7        /269. BD*(   1) C   8 - C  10            0.85    1.22    0.041
  16. BD (   1) C   6 - C   8        / 90. RY*(   2) C   5                    0.57    1.42    0.036
  16. BD (   1) C   6 - C   8        /107. RY*(   1) O   7                    0.32    1.78    0.030
  16. BD (   1) C   6 - C   8        /126. RY*(   2) C   9                    0.44    1.45    0.032
  16. BD (   1) C   6 - C   8        /135. RY*(   2) C  10                    0.45    1.54    0.033
  16. BD (   1) C   6 - C   8        /258. BD*(   1) C   4 - C   5            1.22    1.00    0.044
  16. BD (   1) C   6 - C   8        /261. BD*(   1) C   5 - C   6            0.98    1.02    0.040
  16. BD (   1) C   6 - C   8        /266. BD*(   1) C   6 - H  22            0.34    1.05    0.024
  16. BD (   1) C   6 - C   8        /268. BD*(   1) C   8 - C   9            0.45    0.99    0.027
  16. BD (   1) C   6 - C   8        /269. BD*(   1) C   8 - C  10            0.62    1.00    0.032
  16. BD (   1) C   6 - C   8        /270. BD*(   1) C   8 - H  24            0.31    1.12    0.024
  16. BD (   1) C   6 - C   8        /273. BD*(   1) C   9 - H  26            0.46    1.13    0.029
  16. BD (   1) C   6 - C   8        /274. BD*(   1) C  10 - H  27            0.46    1.13    0.029
  17. BD (   1) C   6 - H  22        / 89. RY*(   1) C   5                    0.30    1.39    0.026
  17. BD (   1) C   6 - H  22        /107. RY*(   1) O   7                    0.33    1.65    0.030
  17. BD (   1) C   6 - H  22        /116. RY*(   1) C   8                    0.39    1.42    0.030
  17. BD (   1) C   6 - H  22        /262. BD*(   1) C   5 - H  20            1.61    0.95    0.049
  17. BD (   1) C   6 - H  22        /270. BD*(   1) C   8 - H  24            1.71    0.99    0.052
  18. BD (   1) O   7 - H  23        / 98. RY*(   1) C   6                    0.54    1.56    0.037
  18. BD (   1) O   7 - H  23        /101. RY*(   4) C   6                    0.30    2.51    0.035
  18. BD (   1) O   7 - H  23        /261. BD*(   1) C   5 - C   6            1.64    1.10    0.054
  19. BD (   1) C   8 - C   9        / 98. RY*(   1) C   6                    0.25    1.37    0.024
  19. BD (   1) C   8 - C   9        / 99. RY*(   2) C   6                    0.29    1.43    0.026
  19. BD (   1) C   8 - C   9        /134. RY*(   1) C  10                    0.95    1.35    0.046
  19. BD (   1) C   8 - C   9        /261. BD*(   1) C   5 - C   6            1.40    0.91    0.045
  19. BD (   1) C   8 - C   9        /264. BD*(   1) C   6 - O   7            0.36    0.81    0.022
  19. BD (   1) C   8 - C   9        /265. BD*(   1) C   6 - C   8            0.72    0.94    0.033
  19. BD (   1) C   8 - C   9        /269. BD*(   1) C   8 - C  10            3.16    0.90    0.068
  19. BD (   1) C   8 - C   9        /270. BD*(   1) C   8 - H  24            0.45    1.02    0.027
  19. BD (   1) C   8 - C   9        /271. BD*(   1) C   9 - C  10            3.11    0.89    0.067
  19. BD (   1) C   8 - C   9        /274. BD*(   1) C  10 - H  27            1.53    1.03    0.051
  19. BD (   1) C   8 - C   9        /275. BD*(   1) C  10 - H  28            1.54    1.01    0.050
  20. BD (   1) C   8 - C  10        / 98. RY*(   1) C   6                    0.44    1.38    0.031
  20. BD (   1) C   8 - C  10        / 99. RY*(   2) C   6                    0.31    1.43    0.027
  20. BD (   1) C   8 - C  10        /125. RY*(   1) C   9                    0.65    1.41    0.039
  20. BD (   1) C   8 - C  10        /126. RY*(   2) C   9                    0.42    1.35    0.030
  20. BD (   1) C   8 - C  10        /264. BD*(   1) C   6 - O   7            1.85    0.82    0.049
  20. BD (   1) C   8 - C  10        /265. BD*(   1) C   6 - C   8            0.64    0.94    0.031
  20. BD (   1) C   8 - C  10        /268. BD*(   1) C   8 - C   9            3.17    0.89    0.067
  20. BD (   1) C   8 - C  10        /270. BD*(   1) C   8 - H  24            0.48    1.02    0.028
  20. BD (   1) C   8 - C  10        /271. BD*(   1) C   9 - C  10            2.93    0.89    0.065
  20. BD (   1) C   8 - C  10        /272. BD*(   1) C   9 - H  25            1.51    1.01    0.050
  20. BD (   1) C   8 - C  10        /273. BD*(   1) C   9 - H  26            1.50    1.03    0.050
  20. BD (   1) C   8 - C  10        /274. BD*(   1) C  10 - H  27            0.26    1.03    0.021
  21. BD (   1) C   8 - H  24        / 98. RY*(   1) C   6                    0.41    1.33    0.030
  21. BD (   1) C   8 - H  24        /134. RY*(   1) C  10                    0.26    1.31    0.023
  21. BD (   1) C   8 - H  24        /266. BD*(   1) C   6 - H  22            1.33    0.90    0.044
  21. BD (   1) C   8 - H  24        /272. BD*(   1) C   9 - H  25            0.80    0.97    0.035
  21. BD (   1) C   8 - H  24        /275. BD*(   1) C  10 - H  28            0.81    0.97    0.035
  22. BD (   1) C   9 - C  10        /116. RY*(   1) C   8                    0.54    1.44    0.035
  22. BD (   1) C   9 - C  10        /117. RY*(   2) C   8                    0.53    1.41    0.035
  22. BD (   1) C   9 - C  10        /265. BD*(   1) C   6 - C   8            2.30    0.93    0.058
  22. BD (   1) C   9 - C  10        /268. BD*(   1) C   8 - C   9            3.25    0.87    0.067
  22. BD (   1) C   9 - C  10        /269. BD*(   1) C   8 - C  10            3.16    0.88    0.067
  22. BD (   1) C   9 - C  10        /270. BD*(   1) C   8 - H  24            1.81    1.00    0.054
  23. BD (   1) C   9 - H  25        /116. RY*(   1) C   8                    0.30    1.41    0.026
  23. BD (   1) C   9 - H  25        /135. RY*(   2) C  10                    0.41    1.40    0.030
  23. BD (   1) C   9 - H  25        /270. BD*(   1) C   8 - H  24            0.93    0.98    0.038
  23. BD (   1) C   9 - H  25        /274. BD*(   1) C  10 - H  27            0.74    0.99    0.034
  24. BD (   1) C   9 - H  26        /116. RY*(   1) C   8                    0.26    1.41    0.024
  24. BD (   1) C   9 - H  26        /134. RY*(   1) C  10                    0.36    1.31    0.027
  24. BD (   1) C   9 - H  26        /265. BD*(   1) C   6 - C   8            0.96    0.89    0.037
  24. BD (   1) C   9 - H  26        /275. BD*(   1) C  10 - H  28            0.75    0.97    0.034
  25. BD (   1) C  10 - H  27        /116. RY*(   1) C   8                    0.28    1.40    0.025
  25. BD (   1) C  10 - H  27        /125. RY*(   1) C   9                    0.35    1.36    0.028
  25. BD (   1) C  10 - H  27        /265. BD*(   1) C   6 - C   8            1.08    0.89    0.039
  25. BD (   1) C  10 - H  27        /272. BD*(   1) C   9 - H  25            0.74    0.96    0.034
  26. BD (   1) C  10 - H  28        /116. RY*(   1) C   8                    0.27    1.41    0.025
  26. BD (   1) C  10 - H  28        /126. RY*(   2) C   9                    0.40    1.30    0.029
  26. BD (   1) C  10 - H  28        /270. BD*(   1) C   8 - H  24            0.99    0.98    0.039
  26. BD (   1) C  10 - H  28        /273. BD*(   1) C   9 - H  26            0.74    0.99    0.034
  27. BD (   1) O  11 - C  12        / 83. RY*(   4) C   4                    0.27    2.49    0.033
  27. BD (   1) O  11 - C  12        / 89. RY*(   1) C   5                    0.37    1.71    0.032
  27. BD (   1) O  11 - C  12        /161. RY*(   1) C  13                    0.26    1.53    0.025
  27. BD (   1) O  11 - C  12        /258. BD*(   1) C   4 - C   5            1.06    1.19    0.045
  27. BD (   1) O  11 - C  12        /282. BD*(   1) C  13 - H  33            0.65    1.32    0.037
  28. BD (   1) C  12 - C  13        /143. RY*(   1) O  11                    0.38    1.83    0.033
  28. BD (   1) C  12 - C  13        /259. BD*(   1) C   4 - O  11            1.41    0.90    0.045
  28. BD (   1) C  12 - C  13        /278. BD*(   1) C  12 - H  29            0.33    1.05    0.024
  28. BD (   1) C  12 - C  13        /279. BD*(   1) C  12 - H  30            0.31    1.04    0.023
  29. BD (   1) C  12 - H  29        /162. RY*(   2) C  13                    0.34    1.37    0.027
  29. BD (   1) C  12 - H  29        /281. BD*(   1) C  13 - H  32            1.45    0.98    0.048
  30. BD (   1) C  12 - H  30        /144. RY*(   2) O  11                    0.26    1.74    0.027
  30. BD (   1) C  12 - H  30        /162. RY*(   2) C  13                    0.32    1.37    0.027
  30. BD (   1) C  12 - H  30        /280. BD*(   1) C  13 - H  31            1.46    0.98    0.048
  31. BD (   1) C  13 - H  31        /276. BD*(   1) O  11 - C  12            0.32    0.75    0.020
  31. BD (   1) C  13 - H  31        /279. BD*(   1) C  12 - H  30            1.68    0.89    0.049
  32. BD (   1) C  13 - H  32        /276. BD*(   1) O  11 - C  12            0.36    0.75    0.021
  32. BD (   1) C  13 - H  32        /278. BD*(   1) C  12 - H  29            1.65    0.91    0.049
  33. BD (   1) C  13 - H  33        /276. BD*(   1) O  11 - C  12            2.46    0.75    0.054
  34. CR (   1) C   1                / 63. RY*(   2) C   2                    0.28   10.68    0.069
  34. CR (   1) C   1                /170. RY*(   1) H  14                    0.39   10.57    0.081
  34. CR (   1) C   1                /174. RY*(   1) H  15                    0.37   10.48    0.078
  34. CR (   1) C   1                /178. RY*(   1) H  16                    0.37   10.49    0.079
  35. CR (   1) C   2                / 55. RY*(   3) C   1                    0.68   10.72    0.108
  35. CR (   1) C   2                /182. RY*(   1) H  17                    0.36   10.57    0.078
  35. CR (   1) C   2                /186. RY*(   1) H  18                    0.34   10.54    0.076
  35. CR (   1) C   2                /254. BD*(   1) C   2 - O   3            0.51   10.43    0.093
  35. CR (   1) C   2                /257. BD*(   1) O   3 - C   4            0.62   10.40    0.103
  36. CR (   1) O   3                / 62. RY*(   1) C   2                    0.65   20.09    0.144
  36. CR (   1) O   3                / 80. RY*(   1) C   4                    0.86   19.90    0.165
  37. CR (   1) C   4                / 92. RY*(   4) C   5                    0.32   11.05    0.075
  37. CR (   1) C   4                /190. RY*(   1) H  19                    0.32   10.64    0.074
  37. CR (   1) C   4                /254. BD*(   1) C   2 - O   3            0.57   10.49    0.098
  37. CR (   1) C   4                /257. BD*(   1) O   3 - C   4            0.35   10.47    0.077
  37. CR (   1) C   4                /258. BD*(   1) C   4 - C   5            0.30   10.59    0.072
  37. CR (   1) C   4                /276. BD*(   1) O  11 - C  12            0.68   10.52    0.108
  38. CR (   1) C   5                /100. RY*(   3) C   6                    0.40   11.45    0.086
  38. CR (   1) C   5                /194. RY*(   1) H  20                    0.40   10.48    0.082
  38. CR (   1) C   5                /198. RY*(   1) H  21                    0.37   10.56    0.079
  39. CR (   1) C   6                / 90. RY*(   2) C   5                    0.43   10.93    0.087
  39. CR (   1) C   6                /119. RY*(   4) C   8                    0.46   11.27    0.091
  39. CR (   1) C   6                /202. RY*(   1) H  22                    0.30   10.54    0.071
  39. CR (   1) C   6                /264. BD*(   1) C   6 - O   7            0.54   10.43    0.096
  40. CR (   1) O   7                / 98. RY*(   1) C   6                    0.69   19.82    0.147
  40. CR (   1) O   7                /102. RY*(   5) C   6                    0.36   20.32    0.108
  41. CR (   1) C   8                /134. RY*(   1) C  10                    0.30   10.90    0.073
  41. CR (   1) C   8                /210. RY*(   1) H  24                    0.38   10.45    0.080
  42. CR (   1) C   9                /116. RY*(   1) C   8                    0.43   10.99    0.087
  42. CR (   1) C   9                /134. RY*(   1) C  10                    0.25   10.89    0.066
  42. CR (   1) C   9                /214. RY*(   1) H  25                    0.38   10.48    0.079
  42. CR (   1) C   9                /218. RY*(   1) H  26                    0.41   10.46    0.083
  42. CR (   1) C   9                /265. BD*(   1) C   6 - C   8            0.28   10.48    0.069
  43. CR (   1) C  10                /116. RY*(   1) C   8                    0.33   10.99    0.076
  43. CR (   1) C  10                /126. RY*(   2) C   9                    0.32   10.88    0.074
  43. CR (   1) C  10                /222. RY*(   1) H  27                    0.41   10.46    0.082
  43. CR (   1) C  10                /226. RY*(   1) H  28                    0.38   10.49    0.079
  43. CR (   1) C  10                /265. BD*(   1) C   6 - C   8            0.29   10.48    0.070
  44. CR (   1) O  11                / 81. RY*(   2) C   4                    1.25   19.77    0.199
  44. CR (   1) O  11                / 86. RY*(   7) C   4                    0.30   20.51    0.098
  44. CR (   1) O  11                /152. RY*(   1) C  12                    0.41   20.04    0.115
  45. CR (   1) C  12                /163. RY*(   3) C  13                    0.70   10.70    0.109
  45. CR (   1) C  12                /230. RY*(   1) H  29                    0.33   10.53    0.074
  45. CR (   1) C  12                /234. RY*(   1) H  30                    0.32   10.52    0.073
  45. CR (   1) C  12                /259. BD*(   1) C   4 - O  11            0.67   10.43    0.107
  45. CR (   1) C  12                /276. BD*(   1) O  11 - C  12            0.48   10.42    0.090
  46. CR (   1) C  13                /238. RY*(   1) H  31                    0.36   10.48    0.077
  46. CR (   1) C  13                /242. RY*(   1) H  32                    0.35   10.47    0.077
  46. CR (   1) C  13                /246. RY*(   1) H  33                    0.38   10.56    0.080
  47. LP (   1) O   3                / 62. RY*(   1) C   2                    1.03    1.65    0.052
  47. LP (   1) O   3                / 80. RY*(   1) C   4                    0.81    1.46    0.044
  47. LP (   1) O   3                / 82. RY*(   3) C   4                    0.32    1.92    0.032
  47. LP (   1) O   3                /250. BD*(   1) C   1 - C   2            0.48    0.99    0.028
  47. LP (   1) O   3                /256. BD*(   1) C   2 - H  18            1.26    1.00    0.045
  47. LP (   1) O   3                /259. BD*(   1) C   4 - O  11            1.25    0.90    0.042
  47. LP (   1) O   3                /260. BD*(   1) C   4 - H  19            1.70    0.97    0.051
  48. LP (   2) O   3                / 64. RY*(   3) C   2                    0.26    1.66    0.027
  48. LP (   2) O   3                / 65. RY*(   4) C   2                    0.47    2.22    0.041
  48. LP (   2) O   3                / 84. RY*(   5) C   4                    0.51    2.38    0.045
  48. LP (   2) O   3                /255. BD*(   1) C   2 - H  17            3.37    0.82    0.067
  48. LP (   2) O   3                /256. BD*(   1) C   2 - H  18            1.84    0.82    0.049
  48. LP (   2) O   3                /258. BD*(   1) C   4 - C   5            3.07    0.77    0.062
  48. LP (   2) O   3                /259. BD*(   1) C   4 - O  11            1.73    0.72    0.045
  48. LP (   2) O   3                /260. BD*(   1) C   4 - H  19            0.70    0.79    0.030
  48. LP (   2) O   3                /261. BD*(   1) C   5 - C   6            0.26    0.79    0.018
  49. LP (   1) O   7                / 98. RY*(   1) C   6                    0.90    1.44    0.045
  49. LP (   1) O   7                /208. RY*(   3) H  23                    0.35    2.08    0.034
  49. LP (   1) O   7                /261. BD*(   1) C   5 - C   6            0.47    0.98    0.027
  49. LP (   1) O   7                /265. BD*(   1) C   6 - C   8            0.82    1.00    0.036
  49. LP (   1) O   7                /266. BD*(   1) C   6 - H  22            0.53    1.01    0.029
  50. LP (   2) O   7                /100. RY*(   3) C   6                    0.50    1.70    0.037
  50. LP (   2) O   7                /206. RY*(   1) H  23                    0.61    1.49    0.039
  50. LP (   2) O   7                /207. RY*(   2) H  23                    0.54    1.72    0.039
  50. LP (   2) O   7                /265. BD*(   1) C   6 - C   8            2.35    0.74    0.053
  50. LP (   2) O   7                /266. BD*(   1) C   6 - H  22            3.70    0.75    0.066
  50. LP (   2) O   7                /269. BD*(   1) C   8 - C  10            0.35    0.70    0.020
  51. LP (   1) O  11                / 81. RY*(   2) C   4                    2.02    1.35    0.067
  51. LP (   1) O  11                /152. RY*(   1) C  12                    0.87    1.62    0.048
  51. LP (   1) O  11                /258. BD*(   1) C   4 - C   5            0.52    0.91    0.028
  51. LP (   1) O  11                /260. BD*(   1) C   4 - H  19            1.55    0.93    0.048
  51. LP (   1) O  11                /277. BD*(   1) C  12 - C  13            0.51    0.98    0.028
  51. LP (   1) O  11                /278. BD*(   1) C  12 - H  29            0.47    1.01    0.028
  51. LP (   1) O  11                /279. BD*(   1) C  12 - H  30            0.63    1.00    0.032
  51. LP (   1) O  11                /282. BD*(   1) C  13 - H  33            0.27    1.04    0.021
  52. LP (   2) O  11                / 82. RY*(   3) C   4                    0.30    1.67    0.029
  52. LP (   2) O  11                / 83. RY*(   4) C   4                    0.59    1.99    0.044
  52. LP (   2) O  11                /155. RY*(   4) C  12                    0.52    2.17    0.044
  52. LP (   2) O  11                /257. BD*(   1) O   3 - C   4            8.24    0.58    0.088
  52. LP (   2) O  11                /260. BD*(   1) C   4 - H  19            2.16    0.71    0.050
  52. LP (   2) O  11                /278. BD*(   1) C  12 - H  29            2.80    0.79    0.061
  52. LP (   2) O  11                /279. BD*(   1) C  12 - H  30            2.55    0.78    0.057


 Natural Bond Orbitals (Summary):

                                                            Principal Delocalizations
           NBO                        Occupancy    Energy   (geminal,vicinal,remote)
 ====================================================================================
 Molecular unit  1  (C10H20O3)
     1. BD (   1) C   1 - C   2          0.99459    -0.76607  257(v),72(v),255(g),256(g)
     2. BD (   1) C   1 - H  14          0.98960    -0.61772  254(v)
     3. BD (   1) C   1 - H  15          0.99269    -0.61567  256(v),254(v)
     4. BD (   1) C   1 - H  16          0.99281    -0.61613  255(v),254(v)
     5. BD (   1) C   2 - O   3          0.99417    -1.02685  259(v),80(v),251(v),81(v)
                                                    53(v)
     6. BD (   1) C   2 - H  17          0.99377    -0.67425  253(v),54(v)
     7. BD (   1) C   2 - H  18          0.99361    -0.67086  252(v),54(v)
     8. BD (   1) O   3 - C   4          0.99521    -1.03190  250(v),261(v),63(v),53(r)
     9. BD (   1) C   4 - C   5          0.98959    -0.79892  276(v),265(v),261(g),143(v)
                                                    99(v),71(v),254(v),263(g)
                                                    260(g),262(g)
    10. BD (   1) C   4 - O  11          0.99414    -1.02920  254(v),277(v),263(v),89(v)
                                                    161(r)
    11. BD (   1) C   4 - H  19          0.99319    -0.70217  262(v),90(v),250(r)
    12. BD (   1) C   5 - C   6          0.98514    -0.77065  268(v),257(v),267(v),265(g)
                                                    80(v),117(v),258(g),108(v)
                                                    262(g),263(g),266(g),116(v)
    13. BD (   1) C   5 - H  20          0.98639    -0.64012  266(v),260(v),259(v)
    14. BD (   1) C   5 - H  21          0.98368    -0.64862  264(v),259(v),257(v),98(v)
    15. BD (   1) C   6 - O   7          0.99595    -1.00218  269(v),263(v),89(v),118(v)
    16. BD (   1) C   6 - C   8          0.98856    -0.78225  258(v),261(g),269(g),90(v)
                                                    273(v),274(v),268(g),135(v)
                                                    126(v),266(g),107(v),270(g)
    17. BD (   1) C   6 - H  22          0.98851    -0.65233  270(v),262(v),116(v),107(v)
                                                    89(v)
    18. BD (   1) O   7 - H  23          0.99393    -0.86555  261(v),98(v),101(v)
    19. BD (   1) C   8 - C   9          0.97447    -0.67596  269(g),271(g),275(v),274(v)
                                                    261(v),134(v),265(g),270(g)
                                                    264(v),99(v),98(v)
    20. BD (   1) C   8 - C  10          0.97419    -0.68055  268(g),271(g),264(v),272(v)
                                                    273(v),125(v),265(g),270(g)
                                                    98(v),126(v),99(v),274(g)
    21. BD (   1) C   8 - H  24          0.98790    -0.63623  266(v),275(v),272(v),98(v)
                                                    134(v)
    22. BD (   1) C   9 - C  10          0.98007    -0.66439  268(g),269(g),265(v),270(v)
                                                    116(v),117(v)
    23. BD (   1) C   9 - H  25          0.99348    -0.63893  270(v),274(v),135(v),116(v)
    24. BD (   1) C   9 - H  26          0.99269    -0.63291  265(v),275(v),134(v),116(v)
    25. BD (   1) C  10 - H  27          0.99254    -0.63228  265(v),272(v),125(v),116(v)
    26. BD (   1) C  10 - H  28          0.99323    -0.63808  270(v),273(v),126(v),116(v)
    27. BD (   1) O  11 - C  12          0.99400    -0.97245  258(v),282(v),89(r),83(v)
                                                    161(v)
    28. BD (   1) C  12 - C  13          0.99453    -0.73787  259(v),143(v),278(g),279(g)
    29. BD (   1) C  12 - H  29          0.99379    -0.63597  281(v),162(v)
    30. BD (   1) C  12 - H  30          0.99326    -0.63663  280(v),162(v),144(v)
    31. BD (   1) C  13 - H  31          0.99287    -0.59305  279(v),276(v)
    32. BD (   1) C  13 - H  32          0.99302    -0.59301  278(v),276(v)
    33. BD (   1) C  13 - H  33          0.99007    -0.59573  276(v)
    34. CR (   1) C   1                  0.99962   -10.20330  170(v),178(v),174(v),63(v)
    35. CR (   1) C   2                  0.99954   -10.30122  55(v),257(v),254(g),182(v)
                                                    186(v)
    36. CR (   1) O   3                  0.99984   -19.16906  80(v),62(v)
    37. CR (   1) C   4                  0.99948   -10.36689  276(v),254(v),257(g),190(v)
                                                    92(v),258(g)
    38. CR (   1) C   5                  0.99951   -10.22991  100(v),194(v),198(v)
    39. CR (   1) C   6                  0.99942   -10.29130  264(g),119(v),90(v),202(v)
    40. CR (   1) O   7                  0.99987   -19.12252  98(v),102(v)
    41. CR (   1) C   8                  0.99945   -10.22223  210(v),134(v)
    42. CR (   1) C   9                  0.99954   -10.21641  116(v),218(v),214(v),265(v)
                                                    134(v)
    43. CR (   1) C  10                  0.99953   -10.21525  222(v),226(v),116(v),126(v)
                                                    265(v)
    44. CR (   1) O  11                  0.99983   -19.11627  81(v),152(v),86(v)
    45. CR (   1) C  12                  0.99955   -10.26576  163(v),259(v),276(g),230(v)
                                                    234(v)
    46. CR (   1) C  13                  0.99962   -10.17939  246(v),238(v),242(v)
    47. LP (   1) O   3                  0.98099    -0.73139  260(v),256(v),259(v),62(v)
                                                    80(v),250(v),82(v)
    48. LP (   2) O   3                  0.97010    -0.55123  255(v),258(v),256(v),259(v)
                                                    260(v),84(v),65(v),64(v)
                                                    261(r)
    49. LP (   1) O   7                  0.99007    -0.74297  98(v),265(v),266(v),261(v)
                                                    208(v)
    50. LP (   2) O   7                  0.97911    -0.47905  266(v),265(v),206(v),207(v)
                                                    100(v),269(r)
    51. LP (   1) O  11                  0.98183    -0.69451  81(v),260(v),152(v),279(v)
                                                    258(v),277(v),278(v),282(r)
    52. LP (   2) O  11                  0.94945    -0.47695  257(v),278(v),279(v),260(v)
                                                    83(v),155(v),82(v)
    53. RY*(   1) C   1                  0.00135     0.53864   
    54. RY*(   2) C   1                  0.00101     0.67342   
    55. RY*(   3) C   1                  0.00029     0.41939   
    56. RY*(   4) C   1                  0.00008     0.85946   
    57. RY*(   5) C   1                  0.00001     2.05474   
    58. RY*(   6) C   1                  0.00001     1.94956   
    59. RY*(   7) C   1                  0.00001     2.00674   
    60. RY*(   8) C   1                  0.00001     1.98421   
    61. RY*(   9) C   1                  0.00001     2.13138   
    62. RY*(   1) C   2                  0.00159     0.91909   
    63. RY*(   2) C   2                  0.00093     0.47968   
    64. RY*(   3) C   2                  0.00091     1.10705   
    65. RY*(   4) C   2                  0.00063     1.66657   
    66. RY*(   5) C   2                  0.00039     1.64874   
    67. RY*(   6) C   2                  0.00024     1.64038   
    68. RY*(   7) C   2                  0.00010     1.24187   
    69. RY*(   8) C   2                  0.00007     1.50812   
    70. RY*(   9) C   2                  0.00001     2.03355   
    71. RY*(   1) O   3                  0.00143     1.01146   
    72. RY*(   2) O   3                  0.00122     1.10998   
    73. RY*(   3) O   3                  0.00046     1.37877   
    74. RY*(   4) O   3                  0.00025     1.64118   
    75. RY*(   5) O   3                  0.00011     2.53678   
    76. RY*(   6) O   3                  0.00005     2.60754   
    77. RY*(   7) O   3                  0.00002     2.66167   
    78. RY*(   8) O   3                  0.00000     2.53220   
    79. RY*(   9) O   3                  0.00001     2.45926   
    80. RY*(   1) C   4                  0.00321     0.72604   
    81. RY*(   2) C   4                  0.00271     0.65658   
    82. RY*(   3) C   4                  0.00237     1.19189   
    83. RY*(   4) C   4                  0.00120     1.51627   
    84. RY*(   5) C   4                  0.00093     1.83272   
    85. RY*(   6) C   4                  0.00063     1.59896   
    86. RY*(   7) C   4                  0.00053     1.38947   
    87. RY*(   8) C   4                  0.00021     1.77767   
    88. RY*(   9) C   4                  0.00016     1.81473   
    89. RY*(   1) C   5                  0.00330     0.74047   
    90. RY*(   2) C   5                  0.00200     0.63450   
    91. RY*(   3) C   5                  0.00128     0.67599   
    92. RY*(   4) C   5                  0.00053     0.68217   
    93. RY*(   5) C   5                  0.00013     1.94901   
    94. RY*(   6) C   5                  0.00007     2.06858   
    95. RY*(   7) C   5                  0.00007     2.04732   
    96. RY*(   8) C   5                  0.00003     2.08017   
    97. RY*(   9) C   5                  0.00001     2.00096   
    98. RY*(   1) C   6                  0.00385     0.69520   
    99. RY*(   2) C   6                  0.00244     0.75402   
   100. RY*(   3) C   6                  0.00126     1.22467   
   101. RY*(   4) C   6                  0.00078     1.64000   
   102. RY*(   5) C   6                  0.00068     1.19650   
   103. RY*(   6) C   6                  0.00048     1.83603   
   104. RY*(   7) C   6                  0.00022     1.46626   
   105. RY*(   8) C   6                  0.00010     1.87605   
   106. RY*(   9) C   6                  0.00007     1.99403   
   107. RY*(   1) O   7                  0.00093     0.99355   
   108. RY*(   2) O   7                  0.00089     1.22339   
   109. RY*(   3) O   7                  0.00019     1.47747   
   110. RY*(   4) O   7                  0.00002     1.05120   
   111. RY*(   5) O   7                  0.00001     2.68617   
   112. RY*(   6) O   7                  0.00001     2.79568   
   113. RY*(   7) O   7                  0.00001     2.55483   
   114. RY*(   8) O   7                  0.00001     2.85816   
   115. RY*(   9) O   7                  0.00000     2.69362   
   116. RY*(   1) C   8                  0.00319     0.77243   
   117. RY*(   2) C   8                  0.00216     0.74100   
   118. RY*(   3) C   8                  0.00152     0.57422   
   119. RY*(   4) C   8                  0.00076     0.97454   
   120. RY*(   5) C   8                  0.00016     1.93752   
   121. RY*(   6) C   8                  0.00012     2.03734   
   122. RY*(   7) C   8                  0.00008     1.98126   
   123. RY*(   8) C   8                  0.00006     1.89746   
   124. RY*(   9) C   8                  0.00003     1.87057   
   125. RY*(   1) C   9                  0.00226     0.72500   
   126. RY*(   2) C   9                  0.00195     0.66472   
   127. RY*(   3) C   9                  0.00050     0.68184   
   128. RY*(   4) C   9                  0.00017     0.73984   
   129. RY*(   5) C   9                  0.00011     1.88810   
   130. RY*(   6) C   9                  0.00003     1.85378   
   131. RY*(   7) C   9                  0.00001     1.78519   
   132. RY*(   8) C   9                  0.00001     2.19884   
   133. RY*(   9) C   9                  0.00001     2.02810   
   134. RY*(   1) C  10                  0.00234     0.67370   
   135. RY*(   2) C  10                  0.00168     0.75800   
   136. RY*(   3) C  10                  0.00032     0.72341   
   137. RY*(   4) C  10                  0.00016     0.77305   
   138. RY*(   5) C  10                  0.00010     1.87145   
   139. RY*(   6) C  10                  0.00003     1.74643   
   140. RY*(   7) C  10                  0.00001     1.88673   
   141. RY*(   8) C  10                  0.00001     2.16495   
   142. RY*(   9) C  10                  0.00001     1.99002   
   143. RY*(   1) O  11                  0.00191     1.08883   
   144. RY*(   2) O  11                  0.00108     1.10369   
   145. RY*(   3) O  11                  0.00041     1.66974   
   146. RY*(   4) O  11                  0.00016     1.62952   
   147. RY*(   5) O  11                  0.00008     2.62284   
   148. RY*(   6) O  11                  0.00004     2.64090   
   149. RY*(   7) O  11                  0.00001     2.54596   
   150. RY*(   8) O  11                  0.00001     2.60731   
   151. RY*(   9) O  11                  0.00001     2.52820   
   152. RY*(   1) C  12                  0.00196     0.92832   
   153. RY*(   2) C  12                  0.00102     0.81104   
   154. RY*(   3) C  12                  0.00090     0.79400   
   155. RY*(   4) C  12                  0.00057     1.69478   
   156. RY*(   5) C  12                  0.00042     1.59208   
   157. RY*(   6) C  12                  0.00020     1.46594   
   158. RY*(   7) C  12                  0.00008     1.80595   
   159. RY*(   8) C  12                  0.00005     1.36925   
   160. RY*(   9) C  12                  0.00001     2.07777   
   161. RY*(   1) C  13                  0.00137     0.56190   
   162. RY*(   2) C  13                  0.00093     0.73412   
   163. RY*(   3) C  13                  0.00028     0.43430   
   164. RY*(   4) C  13                  0.00007     0.94098   
   165. RY*(   5) C  13                  0.00001     2.14864   
   166. RY*(   6) C  13                  0.00000     2.02179   
   167. RY*(   7) C  13                  0.00001     1.93605   
   168. RY*(   8) C  13                  0.00001     1.91902   
   169. RY*(   9) C  13                  0.00001     2.12505   
   170. RY*(   1) H  14                  0.00042     0.36588   
   171. RY*(   2) H  14                  0.00008     1.64004   
   172. RY*(   3) H  14                  0.00008     1.64056   
   173. RY*(   4) H  14                  0.00001     2.07100   
   174. RY*(   1) H  15                  0.00087     0.28015   
   175. RY*(   2) H  15                  0.00008     1.64290   
   176. RY*(   3) H  15                  0.00008     1.68926   
   177. RY*(   4) H  15                  0.00002     2.12777   
   178. RY*(   1) H  16                  0.00087     0.28812   
   179. RY*(   2) H  16                  0.00007     1.69381   
   180. RY*(   3) H  16                  0.00008     1.63837   
   181. RY*(   4) H  16                  0.00002     2.12944   
   182. RY*(   1) H  17                  0.00143     0.26505   
   183. RY*(   2) H  17                  0.00010     1.66440   
   184. RY*(   3) H  17                  0.00007     1.69928   
   185. RY*(   4) H  17                  0.00002     2.06524   
   186. RY*(   1) H  18                  0.00137     0.23831   
   187. RY*(   2) H  18                  0.00009     1.66050   
   188. RY*(   3) H  18                  0.00006     1.71622   
   189. RY*(   4) H  18                  0.00002     2.04011   
   190. RY*(   1) H  19                  0.00193     0.26928   
   191. RY*(   2) H  19                  0.00009     1.74607   
   192. RY*(   3) H  19                  0.00006     1.73603   
   193. RY*(   4) H  19                  0.00002     2.15408   
   194. RY*(   1) H  20                  0.00194     0.25181   
   195. RY*(   2) H  20                  0.00007     1.72823   
   196. RY*(   3) H  20                  0.00007     1.77120   
   197. RY*(   4) H  20                  0.00002     2.15467   
   198. RY*(   1) H  21                  0.00070     0.33315   
   199. RY*(   2) H  21                  0.00010     1.71508   
   200. RY*(   3) H  21                  0.00007     1.70979   
   201. RY*(   4) H  21                  0.00002     2.16808   
   202. RY*(   1) H  22                  0.00172     0.24894   
   203. RY*(   2) H  22                  0.00011     1.74578   
   204. RY*(   3) H  22                  0.00005     1.81114   
   205. RY*(   4) H  22                  0.00002     2.08944   
   206. RY*(   1) H  23                  0.00074     1.01158   
   207. RY*(   2) H  23                  0.00071     1.24350   
   208. RY*(   3) H  23                  0.00042     1.33449   
   209. RY*(   4) H  23                  0.00001     2.15726   
   210. RY*(   1) H  24                  0.00137     0.22950   
   211. RY*(   2) H  24                  0.00008     1.64159   
   212. RY*(   3) H  24                  0.00003     1.81691   
   213. RY*(   4) H  24                  0.00003     2.23694   
   214. RY*(   1) H  25                  0.00079     0.26250   
   215. RY*(   2) H  25                  0.00010     1.54941   
   216. RY*(   3) H  25                  0.00006     1.87391   
   217. RY*(   4) H  25                  0.00001     2.05968   
   218. RY*(   1) H  26                  0.00061     0.24702   
   219. RY*(   2) H  26                  0.00008     1.57511   
   220. RY*(   3) H  26                  0.00005     1.89373   
   221. RY*(   4) H  26                  0.00002     2.05643   
   222. RY*(   1) H  27                  0.00063     0.24462   
   223. RY*(   2) H  27                  0.00008     1.57586   
   224. RY*(   3) H  27                  0.00006     1.89626   
   225. RY*(   4) H  27                  0.00002     2.06125   
   226. RY*(   1) H  28                  0.00075     0.27026   
   227. RY*(   2) H  28                  0.00010     1.55354   
   228. RY*(   3) H  28                  0.00006     1.86776   
   229. RY*(   4) H  28                  0.00001     2.06411   
   230. RY*(   1) H  29                  0.00182     0.26613   
   231. RY*(   2) H  29                  0.00008     1.70583   
   232. RY*(   3) H  29                  0.00009     1.70831   
   233. RY*(   4) H  29                  0.00002     2.12817   
   234. RY*(   1) H  30                  0.00146     0.25708   
   235. RY*(   2) H  30                  0.00009     1.70795   
   236. RY*(   3) H  30                  0.00006     1.74690   
   237. RY*(   4) H  30                  0.00002     2.06953   
   238. RY*(   1) H  31                  0.00094     0.29646   
   239. RY*(   2) H  31                  0.00009     1.67404   
   240. RY*(   3) H  31                  0.00007     1.69528   
   241. RY*(   4) H  31                  0.00002     2.15837   
   242. RY*(   1) H  32                  0.00099     0.29386   
   243. RY*(   2) H  32                  0.00007     1.71686   
   244. RY*(   3) H  32                  0.00008     1.65802   
   245. RY*(   4) H  32                  0.00002     2.15466   
   246. RY*(   1) H  33                  0.00044     0.38365   
   247. RY*(   2) H  33                  0.00008     1.65817   
   248. RY*(   3) H  33                  0.00008     1.65784   
   249. RY*(   4) H  33                  0.00001     2.09239   
   250. BD*(   1) C   1 - C   2          0.00404     0.25778   
   251. BD*(   1) C   1 - H  14          0.00180     0.32584   
   252. BD*(   1) C   1 - H  15          0.00353     0.32560   
   253. BD*(   1) C   1 - H  16          0.00360     0.32505   
   254. BD*(   1) C   2 - O   3          0.01470     0.12661   
   255. BD*(   1) C   2 - H  17          0.01354     0.26638   
   256. BD*(   1) C   2 - H  18          0.01313     0.26874   
   257. BD*(   1) O   3 - C   4          0.03654     0.10359   
   258. BD*(   1) C   4 - C   5          0.01557     0.21895   
   259. BD*(   1) C   4 - O  11          0.02122     0.16713   
   260. BD*(   1) C   4 - H  19          0.02417     0.23399   
   261. BD*(   1) C   5 - C   6          0.01390     0.23429   
   262. BD*(   1) C   5 - H  20          0.00792     0.29602   
   263. BD*(   1) C   5 - H  21          0.00499     0.28648   
   264. BD*(   1) C   6 - O   7          0.01820     0.13571   
   265. BD*(   1) C   6 - C   8          0.01848     0.26115   
   266. BD*(   1) C   6 - H  22          0.01915     0.26674   
   267. BD*(   1) O   7 - H  23          0.00374     0.28296   
   268. BD*(   1) C   8 - C   9          0.01588     0.20942   
   269. BD*(   1) C   8 - C  10          0.01588     0.21979   
   270. BD*(   1) C   8 - H  24          0.01125     0.33968   
   271. BD*(   1) C   9 - C  10          0.01169     0.21060   
   272. BD*(   1) C   9 - H  25          0.00636     0.33246   
   273. BD*(   1) C   9 - H  26          0.00556     0.35139   
   274. BD*(   1) C  10 - H  27          0.00567     0.35116   
   275. BD*(   1) C  10 - H  28          0.00642     0.33342   
   276. BD*(   1) O  11 - C  12          0.01461     0.15694   
   277. BD*(   1) C  12 - C  13          0.00374     0.28739   
   278. BD*(   1) C  12 - H  29          0.01252     0.31503   
   279. BD*(   1) C  12 - H  30          0.01281     0.30103   
   280. BD*(   1) C  13 - H  31          0.00373     0.34610   
   281. BD*(   1) C  13 - H  32          0.00380     0.34607   
   282. BD*(   1) C  13 - H  33          0.00181     0.34539   
       -------------------------------
              Total Lewis   51.53200  ( 99.1000%)
        Valence non-Lewis    0.36995  (  0.7115%)
        Rydberg non-Lewis    0.09805  (  0.1885%)
       -------------------------------
            Total unit  1   52.00000  (100.0000%)
           Charge unit  1    0.00000


 ***************************************************
 *******         Beta  spin orbitals         *******
 ***************************************************


 NATURAL POPULATIONS:  Natural atomic orbital occupancies 
                                                          
   NAO  Atom  No  lang   Type(AO)    Occupancy      Energy
 ----------------------------------------------------------
     1    C    1  S      Cor( 1S)     0.99962     -10.20367
     2    C    1  S      Val( 2S)     0.55265      -0.37769
     3    C    1  S      Ryd( 3S)     0.00036       0.70883
     4    C    1  px     Val( 2p)     0.57117      -0.20846
     5    C    1  px     Ryd( 3p)     0.00086       0.40590
     6    C    1  py     Val( 2p)     0.58420      -0.21006
     7    C    1  py     Ryd( 3p)     0.00130       0.42947
     8    C    1  pz     Val( 2p)     0.61163      -0.21011
     9    C    1  pz     Ryd( 3p)     0.00100       0.44560
    10    C    1  dxy    Ryd( 3d)     0.00030       2.15599
    11    C    1  dxz    Ryd( 3d)     0.00011       1.96609
    12    C    1  dyz    Ryd( 3d)     0.00027       2.17849
    13    C    1  dx2y2  Ryd( 3d)     0.00019       2.10703
    14    C    1  dz2    Ryd( 3d)     0.00031       2.24011

    15    C    2  S      Cor( 1S)     0.99955     -10.30129
    16    C    2  S      Val( 2S)     0.51186      -0.39964
    17    C    2  S      Ryd( 3S)     0.00147       0.64980
    18    C    2  px     Val( 2p)     0.58185      -0.25806
    19    C    2  px     Ryd( 3p)     0.00108       0.47575
    20    C    2  py     Val( 2p)     0.41666      -0.23050
    21    C    2  py     Ryd( 3p)     0.00110       0.47155
    22    C    2  pz     Val( 2p)     0.52301      -0.24465
    23    C    2  pz     Ryd( 3p)     0.00124       0.42276
    24    C    2  dxy    Ryd( 3d)     0.00054       2.11600
    25    C    2  dxz    Ryd( 3d)     0.00026       1.90603
    26    C    2  dyz    Ryd( 3d)     0.00097       2.04754
    27    C    2  dx2y2  Ryd( 3d)     0.00087       1.99118
    28    C    2  dz2    Ryd( 3d)     0.00052       2.20132

    29    O    3  S      Cor( 1S)     0.99984     -19.15980
    30    O    3  S      Val( 2S)     0.80680      -1.04081
    31    O    3  S      Ryd( 3S)     0.00080       1.31368
    32    O    3  px     Val( 2p)     0.78150      -0.49176
    33    O    3  px     Ryd( 3p)     0.00113       1.03551
    34    O    3  py     Val( 2p)     0.67499      -0.48456
    35    O    3  py     Ryd( 3p)     0.00044       1.24452
    36    O    3  pz     Val( 2p)     0.75309      -0.48805
    37    O    3  pz     Ryd( 3p)     0.00079       1.03581
    38    O    3  dxy    Ryd( 3d)     0.00041       2.78499
    39    O    3  dxz    Ryd( 3d)     0.00049       2.57002
    40    O    3  dyz    Ryd( 3d)     0.00051       2.82559
    41    O    3  dx2y2  Ryd( 3d)     0.00030       2.69447
    42    O    3  dz2    Ryd( 3d)     0.00046       2.58984

    43    C    4  S      Cor( 1S)     0.99947     -10.36660
    44    C    4  S      Val( 2S)     0.45085      -0.37397
    45    C    4  S      Ryd( 3S)     0.00291       0.70787
    46    C    4  px     Val( 2p)     0.43031      -0.25475
    47    C    4  px     Ryd( 3p)     0.00284       0.55190
    48    C    4  py     Val( 2p)     0.32994      -0.22710
    49    C    4  py     Ryd( 3p)     0.00207       0.54230
    50    C    4  pz     Val( 2p)     0.54641      -0.27875
    51    C    4  pz     Ryd( 3p)     0.00296       0.59884
    52    C    4  dxy    Ryd( 3d)     0.00161       2.08265
    53    C    4  dxz    Ryd( 3d)     0.00055       1.95496
    54    C    4  dyz    Ryd( 3d)     0.00109       1.91503
    55    C    4  dx2y2  Ryd( 3d)     0.00145       1.99532
    56    C    4  dz2    Ryd( 3d)     0.00074       2.20424

    57    C    5  S      Cor( 1S)     0.99951     -10.22940
    58    C    5  S      Val( 2S)     0.51491      -0.38529
    59    C    5  S      Ryd( 3S)     0.00136       0.77872
    60    C    5  px     Val( 2p)     0.49351      -0.24550
    61    C    5  px     Ryd( 3p)     0.00191       0.52519
    62    C    5  py     Val( 2p)     0.61379      -0.25169
    63    C    5  py     Ryd( 3p)     0.00333       0.63655
    64    C    5  pz     Val( 2p)     0.58679      -0.25071
    65    C    5  pz     Ryd( 3p)     0.00123       0.49206
    66    C    5  dxy    Ryd( 3d)     0.00016       1.98293
    67    C    5  dxz    Ryd( 3d)     0.00033       2.05455
    68    C    5  dyz    Ryd( 3d)     0.00018       2.06558
    69    C    5  dx2y2  Ryd( 3d)     0.00041       2.23008
    70    C    5  dz2    Ryd( 3d)     0.00031       2.15004

    71    C    6  S      Cor( 1S)     0.99942     -10.29104
    72    C    6  S      Val( 2S)     0.45951      -0.34805
    73    C    6  S      Ryd( 3S)     0.00156       0.67239
    74    C    6  px     Val( 2p)     0.50383      -0.24028
    75    C    6  px     Ryd( 3p)     0.00262       0.57348
    76    C    6  py     Val( 2p)     0.38242      -0.22774
    77    C    6  py     Ryd( 3p)     0.00292       0.61493
    78    C    6  pz     Val( 2p)     0.56924      -0.25352
    79    C    6  pz     Ryd( 3p)     0.00205       0.60101
    80    C    6  dxy    Ryd( 3d)     0.00080       1.94539
    81    C    6  dxz    Ryd( 3d)     0.00037       2.06050
    82    C    6  dyz    Ryd( 3d)     0.00092       2.06396
    83    C    6  dx2y2  Ryd( 3d)     0.00100       2.13817
    84    C    6  dz2    Ryd( 3d)     0.00053       2.04941

    85    O    7  S      Cor( 1S)     0.99987     -19.11829
    86    O    7  S      Val( 2S)     0.83580      -1.02264
    87    O    7  S      Ryd( 3S)     0.00064       1.32360
    88    O    7  px     Val( 2p)     0.82436      -0.45207
    89    O    7  px     Ryd( 3p)     0.00087       1.08052
    90    O    7  py     Val( 2p)     0.75000      -0.45449
    91    O    7  py     Ryd( 3p)     0.00083       0.96511
    92    O    7  pz     Val( 2p)     0.81484      -0.43886
    93    O    7  pz     Ryd( 3p)     0.00119       0.96989
    94    O    7  dxy    Ryd( 3d)     0.00051       2.82057
    95    O    7  dxz    Ryd( 3d)     0.00048       2.85009
    96    O    7  dyz    Ryd( 3d)     0.00025       2.70101
    97    O    7  dx2y2  Ryd( 3d)     0.00061       2.95732
    98    O    7  dz2    Ryd( 3d)     0.00027       2.73991

    99    C    8  S      Cor( 1S)     0.99944     -10.22142
   100    C    8  S      Val( 2S)     0.46888      -0.32749
   101    C    8  S      Ryd( 3S)     0.00182       0.64991
   102    C    8  px     Val( 2p)     0.47064      -0.21846
   103    C    8  px     Ryd( 3p)     0.00196       0.52171
   104    C    8  py     Val( 2p)     0.57627      -0.23956
   105    C    8  py     Ryd( 3p)     0.00196       0.54762
   106    C    8  pz     Val( 2p)     0.59702      -0.22891
   107    C    8  pz     Ryd( 3p)     0.00195       0.70240
   108    C    8  dxy    Ryd( 3d)     0.00040       2.00784
   109    C    8  dxz    Ryd( 3d)     0.00045       2.14448
   110    C    8  dyz    Ryd( 3d)     0.00032       2.01434
   111    C    8  dx2y2  Ryd( 3d)     0.00048       2.09282
   112    C    8  dz2    Ryd( 3d)     0.00034       2.13425

   113    C    9  S      Cor( 1S)     0.99954     -10.21593
   114    C    9  S      Val( 2S)     0.50883      -0.34522
   115    C    9  S      Ryd( 3S)     0.00067       0.62095
   116    C    9  px     Val( 2p)     0.54713      -0.20404
   117    C    9  px     Ryd( 3p)     0.00216       0.47004
   118    C    9  py     Val( 2p)     0.52591      -0.21875
   119    C    9  py     Ryd( 3p)     0.00091       0.39524
   120    C    9  pz     Val( 2p)     0.58609      -0.20108
   121    C    9  pz     Ryd( 3p)     0.00177       0.55003
   122    C    9  dxy    Ryd( 3d)     0.00042       2.01957
   123    C    9  dxz    Ryd( 3d)     0.00038       2.17522
   124    C    9  dyz    Ryd( 3d)     0.00029       2.01118
   125    C    9  dx2y2  Ryd( 3d)     0.00039       2.08186
   126    C    9  dz2    Ryd( 3d)     0.00029       2.27121

   127    C   10  S      Cor( 1S)     0.99953     -10.21488
   128    C   10  S      Val( 2S)     0.50742      -0.34267
   129    C   10  S      Ryd( 3S)     0.00063       0.62245
   130    C   10  px     Val( 2p)     0.54733      -0.21723
   131    C   10  px     Ryd( 3p)     0.00115       0.46941
   132    C   10  py     Val( 2p)     0.52007      -0.19544
   133    C   10  py     Ryd( 3p)     0.00204       0.37125
   134    C   10  pz     Val( 2p)     0.59471      -0.20864
   135    C   10  pz     Ryd( 3p)     0.00138       0.57733
   136    C   10  dxy    Ryd( 3d)     0.00047       2.17353
   137    C   10  dxz    Ryd( 3d)     0.00028       2.08818
   138    C   10  dyz    Ryd( 3d)     0.00038       2.27268
   139    C   10  dx2y2  Ryd( 3d)     0.00040       2.01091
   140    C   10  dz2    Ryd( 3d)     0.00025       2.02951

   141    O   11  S      Cor( 1S)     0.99982     -19.11232
   142    O   11  S      Val( 2S)     0.79909      -0.99988
   143    O   11  S      Ryd( 3S)     0.00085       1.33808
   144    O   11  px     Val( 2p)     0.79331      -0.45997
   145    O   11  px     Ryd( 3p)     0.00099       1.21742
   146    O   11  py     Val( 2p)     0.75512      -0.46502
   147    O   11  py     Ryd( 3p)     0.00075       1.16271
   148    O   11  pz     Val( 2p)     0.82921      -0.46432
   149    O   11  pz     Ryd( 3p)     0.00089       1.07411
   150    O   11  dxy    Ryd( 3d)     0.00036       2.78870
   151    O   11  dxz    Ryd( 3d)     0.00051       2.76091
   152    O   11  dyz    Ryd( 3d)     0.00050       2.72448
   153    O   11  dx2y2  Ryd( 3d)     0.00039       2.80729
   154    O   11  dz2    Ryd( 3d)     0.00049       2.62661

   155    C   12  S      Cor( 1S)     0.99955     -10.26573
   156    C   12  S      Val( 2S)     0.50867      -0.36097
   157    C   12  S      Ryd( 3S)     0.00158       0.68649
   158    C   12  px     Val( 2p)     0.44782      -0.19425
   159    C   12  px     Ryd( 3p)     0.00108       0.47126
   160    C   12  py     Val( 2p)     0.54238      -0.21897
   161    C   12  py     Ryd( 3p)     0.00127       0.53794
   162    C   12  pz     Val( 2p)     0.52687      -0.20918
   163    C   12  pz     Ryd( 3p)     0.00112       0.44607
   164    C   12  dxy    Ryd( 3d)     0.00082       2.18430
   165    C   12  dxz    Ryd( 3d)     0.00071       2.04900
   166    C   12  dyz    Ryd( 3d)     0.00042       1.98365
   167    C   12  dx2y2  Ryd( 3d)     0.00064       1.98424
   168    C   12  dz2    Ryd( 3d)     0.00064       2.22858

   169    C   13  S      Cor( 1S)     0.99962     -10.17976
   170    C   13  S      Val( 2S)     0.55163      -0.35328
   171    C   13  S      Ryd( 3S)     0.00033       0.73000
   172    C   13  px     Val( 2p)     0.61241      -0.18657
   173    C   13  px     Ryd( 3p)     0.00117       0.47702
   174    C   13  py     Val( 2p)     0.54952      -0.18430
   175    C   13  py     Ryd( 3p)     0.00082       0.40658
   176    C   13  pz     Val( 2p)     0.60417      -0.18592
   177    C   13  pz     Ryd( 3p)     0.00090       0.46088
   178    C   13  dxy    Ryd( 3d)     0.00030       2.26041
   179    C   13  dxz    Ryd( 3d)     0.00021       2.14694
   180    C   13  dyz    Ryd( 3d)     0.00017       2.04246
   181    C   13  dx2y2  Ryd( 3d)     0.00020       2.05792
   182    C   13  dz2    Ryd( 3d)     0.00031       2.25941

   183    H   14  S      Val( 1S)     0.37670      -0.04843
   184    H   14  S      Ryd( 2S)     0.00042       0.23581
   185    H   14  px     Ryd( 2p)     0.00008       1.61842
   186    H   14  py     Ryd( 2p)     0.00030       2.06563
   187    H   14  pz     Ryd( 2p)     0.00014       1.80476

   188    H   15  S      Val( 1S)     0.38002      -0.04690
   189    H   15  S      Ryd( 2S)     0.00082       0.23656
   190    H   15  px     Ryd( 2p)     0.00008       1.62135
   191    H   15  py     Ryd( 2p)     0.00010       1.69120
   192    H   15  pz     Ryd( 2p)     0.00034       2.19930

   193    H   16  S      Val( 1S)     0.37909      -0.04699
   194    H   16  S      Ryd( 2S)     0.00079       0.24365
   195    H   16  px     Ryd( 2p)     0.00032       2.13868
   196    H   16  py     Ryd( 2p)     0.00011       1.73776
   197    H   16  pz     Ryd( 2p)     0.00008       1.63878

   198    H   17  S      Val( 1S)     0.36930      -0.09837
   199    H   17  S      Ryd( 2S)     0.00147       0.25134
   200    H   17  px     Ryd( 2p)     0.00028       2.07908
   201    H   17  py     Ryd( 2p)     0.00017       1.76524
   202    H   17  pz     Ryd( 2p)     0.00009       1.63079

   203    H   18  S      Val( 1S)     0.36908      -0.09479
   204    H   18  S      Ryd( 2S)     0.00127       0.22156
   205    H   18  px     Ryd( 2p)     0.00011       1.66827
   206    H   18  py     Ryd( 2p)     0.00007       1.64072
   207    H   18  pz     Ryd( 2p)     0.00036       2.15289

   208    H   19  S      Val( 1S)     0.35868      -0.11835
   209    H   19  S      Ryd( 2S)     0.00193       0.27496
   210    H   19  px     Ryd( 2p)     0.00008       1.74574
   211    H   19  py     Ryd( 2p)     0.00007       1.74385
   212    H   19  pz     Ryd( 2p)     0.00039       2.18416

   213    H   20  S      Val( 1S)     0.35556      -0.05821
   214    H   20  S      Ryd( 2S)     0.00148       0.24152
   215    H   20  px     Ryd( 2p)     0.00007       1.72567
   216    H   20  py     Ryd( 2p)     0.00013       1.81015
   217    H   20  pz     Ryd( 2p)     0.00031       2.14285

   218    H   21  S      Val( 1S)     0.37501      -0.08496
   219    H   21  S      Ryd( 2S)     0.00066       0.29534
   220    H   21  px     Ryd( 2p)     0.00008       1.72324
   221    H   21  py     Ryd( 2p)     0.00035       2.22241
   222    H   21  pz     Ryd( 2p)     0.00010       1.69229

   223    H   22  S      Val( 1S)     0.38251      -0.09425
   224    H   22  S      Ryd( 2S)     0.00162       0.24287
   225    H   22  px     Ryd( 2p)     0.00010       1.74309
   226    H   22  py     Ryd( 2p)     0.00010       1.86540
   227    H   22  pz     Ryd( 2p)     0.00033       2.06421

   228    H   23  S      Val( 1S)     0.25731      -0.03787
   229    H   23  S      Ryd( 2S)     0.00063       0.29428
   230    H   23  px     Ryd( 2p)     0.00093       2.06430
   231    H   23  py     Ryd( 2p)     0.00068       1.74462
   232    H   23  pz     Ryd( 2p)     0.00070       1.67405

   233    H   24  S      Val( 1S)     0.37134      -0.03372
   234    H   24  S      Ryd( 2S)     0.00139       0.22503
   235    H   24  px     Ryd( 2p)     0.00004       1.80779
   236    H   24  py     Ryd( 2p)     0.00013       1.76277
   237    H   24  pz     Ryd( 2p)     0.00033       2.13916

   238    H   25  S      Val( 1S)     0.38441      -0.05234
   239    H   25  S      Ryd( 2S)     0.00077       0.22927
   240    H   25  px     Ryd( 2p)     0.00006       1.68073
   241    H   25  py     Ryd( 2p)     0.00008       1.60785
   242    H   25  pz     Ryd( 2p)     0.00038       2.23757

   243    H   26  S      Val( 1S)     0.37538      -0.03003
   244    H   26  S      Ryd( 2S)     0.00061       0.21743
   245    H   26  px     Ryd( 2p)     0.00029       2.04397
   246    H   26  py     Ryd( 2p)     0.00013       1.71901
   247    H   26  pz     Ryd( 2p)     0.00009       1.80095

   248    H   27  S      Val( 1S)     0.37573      -0.03059
   249    H   27  S      Ryd( 2S)     0.00063       0.21715
   250    H   27  px     Ryd( 2p)     0.00016       1.75304
   251    H   27  py     Ryd( 2p)     0.00010       1.81396
   252    H   27  pz     Ryd( 2p)     0.00026       2.00281

   253    H   28  S      Val( 1S)     0.38488      -0.05207
   254    H   28  S      Ryd( 2S)     0.00074       0.23191
   255    H   28  px     Ryd( 2p)     0.00012       1.67864
   256    H   28  py     Ryd( 2p)     0.00022       1.98194
   257    H   28  pz     Ryd( 2p)     0.00018       1.87290

   258    H   29  S      Val( 1S)     0.39005      -0.06403
   259    H   29  S      Ryd( 2S)     0.00163       0.25521
   260    H   29  px     Ryd( 2p)     0.00026       1.98515
   261    H   29  py     Ryd( 2p)     0.00022       1.90836
   262    H   29  pz     Ryd( 2p)     0.00009       1.67396

   263    H   30  S      Val( 1S)     0.39072      -0.07432
   264    H   30  S      Ryd( 2S)     0.00151       0.24253
   265    H   30  px     Ryd( 2p)     0.00008       1.66144
   266    H   30  py     Ryd( 2p)     0.00009       1.71132
   267    H   30  pz     Ryd( 2p)     0.00036       2.18369

   268    H   31  S      Val( 1S)     0.38267      -0.02761
   269    H   31  S      Ryd( 2S)     0.00093       0.25503
   270    H   31  px     Ryd( 2p)     0.00010       1.72247
   271    H   31  py     Ryd( 2p)     0.00007       1.63373
   272    H   31  pz     Ryd( 2p)     0.00034       2.22134

   273    H   32  S      Val( 1S)     0.38397      -0.02832
   274    H   32  S      Ryd( 2S)     0.00099       0.25579
   275    H   32  px     Ryd( 2p)     0.00022       1.99655
   276    H   32  py     Ryd( 2p)     0.00021       1.92681
   277    H   32  pz     Ryd( 2p)     0.00008       1.65221

   278    H   33  S      Val( 1S)     0.37909      -0.03011
   279    H   33  S      Ryd( 2S)     0.00043       0.25385
   280    H   33  px     Ryd( 2p)     0.00026       2.03487
   281    H   33  py     Ryd( 2p)     0.00013       1.72099
   282    H   33  pz     Ryd( 2p)     0.00013       1.79000


 Summary of Natural Population Analysis:                  
                                                          
                                       Natural Population 
                Natural  -----------------------------------------------
    Atom  No    Charge         Core      Valence    Rydberg      Total
 -----------------------------------------------------------------------
      C    1   -0.32396      0.99962     2.31965    0.00469     3.32396
      C    2   -0.04098      0.99955     2.03339    0.00805     3.04098
      O    3   -0.02156      0.99984     3.01639    0.00533     4.02156
      C    4    0.22678      0.99947     1.75751    0.01624     2.77322
      C    5   -0.21773      0.99951     2.20900    0.00923     3.21773
      C    6    0.07281      0.99942     1.91500    0.01276     2.92719
      O    7   -0.23052      0.99987     3.22500    0.00565     4.23052
      C    8   -0.12193      0.99944     2.11280    0.00969     3.12193
      C    9   -0.17476      0.99954     2.16796    0.00726     3.17476
      C   10   -0.17603      0.99953     2.16952    0.00698     3.17603
      O   11   -0.18228      0.99982     3.17673    0.00573     4.18228
      C   12   -0.03357      0.99955     2.02574    0.00828     3.03357
      C   13   -0.32178      0.99962     2.31774    0.00442     3.32178
      H   14    0.12237      0.00000     0.37670    0.00094     0.37763
      H   15    0.11865      0.00000     0.38002    0.00134     0.38135
      H   16    0.11960      0.00000     0.37909    0.00130     0.38040
      H   17    0.12869      0.00000     0.36930    0.00201     0.37131
      H   18    0.12912      0.00000     0.36908    0.00181     0.37088
      H   19    0.13885      0.00000     0.35868    0.00247     0.36115
      H   20    0.14245      0.00000     0.35556    0.00200     0.35755
      H   21    0.12380      0.00000     0.37501    0.00119     0.37620
      H   22    0.11533      0.00000     0.38251    0.00216     0.38467
      H   23    0.23976      0.00000     0.25731    0.00293     0.26024
      H   24    0.12677      0.00000     0.37134    0.00189     0.37323
      H   25    0.11430      0.00000     0.38441    0.00129     0.38570
      H   26    0.12350      0.00000     0.37538    0.00112     0.37650
      H   27    0.12312      0.00000     0.37573    0.00114     0.37688
      H   28    0.11386      0.00000     0.38488    0.00126     0.38614
      H   29    0.10775      0.00000     0.39005    0.00220     0.39225
      H   30    0.10723      0.00000     0.39072    0.00205     0.39277
      H   31    0.11588      0.00000     0.38267    0.00144     0.38412
      H   32    0.11453      0.00000     0.38397    0.00150     0.38547
      H   33    0.11996      0.00000     0.37909    0.00095     0.38004
 =======================================================================
   * Total *    1.00000     12.99478    37.86790    0.13732    51.00000

                                 Natural Population      
 --------------------------------------------------------
   Core                      12.99478 ( 99.9599% of  13)
   Valence                   37.86790 ( 99.6524% of  38)
   Natural Minimal Basis     50.86268 ( 99.7307% of  51)
   Natural Rydberg Basis      0.13732 (  0.2693% of  51)
 --------------------------------------------------------

    Atom  No          Natural Electron Configuration
 ----------------------------------------------------------------------------
      C    1      [core]2S( 0.55)2p( 1.77)
      C    2      [core]2S( 0.51)2p( 1.52)
      O    3      [core]2S( 0.81)2p( 2.21)
      C    4      [core]2S( 0.45)2p( 1.31)3p( 0.01)3d( 0.01)
      C    5      [core]2S( 0.51)2p( 1.69)3p( 0.01)
      C    6      [core]2S( 0.46)2p( 1.46)3p( 0.01)
      O    7      [core]2S( 0.84)2p( 2.39)
      C    8      [core]2S( 0.47)2p( 1.64)3p( 0.01)
      C    9      [core]2S( 0.51)2p( 1.66)
      C   10      [core]2S( 0.51)2p( 1.66)
      O   11      [core]2S( 0.80)2p( 2.38)
      C   12      [core]2S( 0.51)2p( 1.52)
      C   13      [core]2S( 0.55)2p( 1.77)
      H   14            1S( 0.38)
      H   15            1S( 0.38)
      H   16            1S( 0.38)
      H   17            1S( 0.37)
      H   18            1S( 0.37)
      H   19            1S( 0.36)
      H   20            1S( 0.36)
      H   21            1S( 0.38)
      H   22            1S( 0.38)
      H   23            1S( 0.26)
      H   24            1S( 0.37)
      H   25            1S( 0.38)
      H   26            1S( 0.38)
      H   27            1S( 0.38)
      H   28            1S( 0.38)
      H   29            1S( 0.39)
      H   30            1S( 0.39)
      H   31            1S( 0.38)
      H   32            1S( 0.38)
      H   33            1S( 0.38)


 NATURAL BOND ORBITAL ANALYSIS, beta spin orbitals:

                       Occupancies       Lewis Structure    Low   High
           Occ.    -------------------  -----------------   occ   occ
  Cycle   Thresh.   Lewis   Non-Lewis     CR  BD  3C  LP    (L)   (NL)   Dev
 =============================================================================
   1(1)    0.90    50.04646   0.95354     13  34   0   4     1      0    0.05
   2(2)    0.90    50.03806   0.96194     13  34   0   4     1      1    0.05
   3(3)    0.90    50.04646   0.95354     13  34   0   4     1      0    0.05
   4(4)    0.90    50.03806   0.96194     13  34   0   4     1      1    0.05
   5(5)    0.90    50.04646   0.95354     13  34   0   4     1      0    0.05
   6(6)    0.90    50.03806   0.96194     13  34   0   4     1      1    0.05
   7(7)    0.90    50.04646   0.95354     13  34   0   4     1      0    0.05
   8(8)    0.90    50.03806   0.96194     13  34   0   4     1      1    0.05
   9(9)    0.90    50.04646   0.95354     13  34   0   4     1      0    0.05
  10(1)    0.80    49.90183   1.09817     13  33   0   5     0      1    0.05
 -----------------------------------------------------------------------------

 Structure accepted: No low occupancy Lewis orbitals

 --------------------------------------------------------
   Core                     12.99478 ( 99.960% of  13)
   Valence Lewis            36.90705 ( 97.124% of  38)
  ==================       ============================
   Total Lewis              49.90183 ( 97.847% of  51)
  -----------------------------------------------------
   Valence non-Lewis         1.00156 (  1.964% of  51)
   Rydberg non-Lewis         0.09661 (  0.189% of  51)
  ==================       ============================
   Total non-Lewis           1.09817 (  2.153% of  51)
 --------------------------------------------------------


       (Occupancy)   Bond orbital/ Coefficients/ Hybrids
 ---------------------------------------------------------------------------------
     1. (0.99453) BD ( 1) C   1 - C   2  
                ( 47.86%)   0.6918* C   1 s( 28.29%)p 2.53( 71.66%)d 0.00(  0.05%)
                                            0.0004  0.5316  0.0185 -0.6013 -0.0133
                                           -0.5285 -0.0096  0.2745  0.0077  0.0179
                                           -0.0084 -0.0076  0.0015 -0.0082
                ( 52.14%)   0.7221* C   2 s( 31.01%)p 2.22( 68.95%)d 0.00(  0.04%)
                                            0.0000  0.5563  0.0239  0.5915 -0.0057
                                            0.5146 -0.0104 -0.2735  0.0002  0.0134
                                           -0.0100 -0.0083  0.0046 -0.0048
     2. (0.98967) BD ( 1) C   1 - H  14  
                ( 62.02%)   0.7875* C   1 s( 24.03%)p 3.16( 75.93%)d 0.00(  0.04%)
                                           -0.0000  0.4902 -0.0031  0.0050  0.0127
                                            0.7319  0.0020  0.4726 -0.0116 -0.0025
                                           -0.0020  0.0163 -0.0104  0.0011
                ( 37.98%)   0.6163* H  14 s( 99.91%)p 0.00(  0.09%)
                                            0.9996  0.0001 -0.0033 -0.0262 -0.0138
     3. (0.99167) BD ( 1) C   1 - H  15  
                ( 61.86%)   0.7865* C   1 s( 23.84%)p 3.19( 76.13%)d 0.00(  0.04%)
                                           -0.0000 -0.4882  0.0058  0.1375 -0.0161
                                           -0.2129 -0.0087  0.8347 -0.0055  0.0011
                                           -0.0081  0.0058 -0.0002 -0.0169
                ( 38.14%)   0.6176* H  15 s( 99.91%)p 0.00(  0.09%)
                                           -0.9996  0.0021 -0.0015  0.0090 -0.0279
     4. (0.99018) BD ( 1) C   1 - H  16  
                ( 61.89%)   0.7867* C   1 s( 23.87%)p 3.19( 76.09%)d 0.00(  0.04%)
                                            0.0000  0.4885 -0.0057  0.7862  0.0025
                                           -0.3723  0.0176  0.0613 -0.0074 -0.0146
                                            0.0032 -0.0018  0.0076 -0.0099
                ( 38.11%)   0.6173* H  16 s( 99.91%)p 0.00(  0.09%)
                                            0.9996 -0.0023 -0.0277  0.0095 -0.0005
     5. (0.99415) BD ( 1) C   2 - O   3  
                ( 30.35%)   0.5509* C   2 s( 20.05%)p 3.97( 79.61%)d 0.02(  0.34%)
                                            0.0000  0.4471  0.0234  0.0065  0.0196
                                           -0.7483 -0.0224 -0.4838 -0.0356  0.0002
                                            0.0008  0.0458 -0.0362 -0.0039
                ( 69.65%)   0.8346* O   3 s( 31.18%)p 2.21( 68.75%)d 0.00(  0.07%)
                                            0.0001  0.5583  0.0065 -0.0038  0.0052
                                            0.6831  0.0063  0.4699 -0.0031 -0.0060
                                           -0.0083  0.0222 -0.0096  0.0056
     6. (0.95738) BD ( 1) C   2 - H  17  
                ( 62.17%)   0.7885* C   2 s( 24.69%)p 3.05( 75.26%)d 0.00(  0.04%)
                                            0.0001 -0.4966  0.0166  0.7952 -0.0137
                                           -0.3376 -0.0130  0.0767 -0.0102  0.0097
                                           -0.0048  0.0010 -0.0165  0.0072
                ( 37.83%)   0.6151* H  17 s( 99.91%)p 0.00(  0.09%)
                                           -0.9995  0.0063 -0.0245  0.0182 -0.0011
     7. (0.96357) BD ( 1) C   2 - H  18  
                ( 62.36%)   0.7897* C   2 s( 24.39%)p 3.10( 75.57%)d 0.00(  0.05%)
                                           -0.0001  0.4935 -0.0179  0.1273 -0.0020
                                           -0.2398  0.0191  0.8256 -0.0004 -0.0041
                                            0.0026 -0.0143 -0.0017  0.0150
                ( 37.64%)   0.6135* H  18 s( 99.90%)p 0.00(  0.10%)
                                            0.9995 -0.0074 -0.0072  0.0029 -0.0303
     8. (0.99500) BD ( 1) O   3 - C   4  
                ( 69.55%)   0.8339* O   3 s( 30.71%)p 2.25( 69.21%)d 0.00(  0.07%)
                                           -0.0001 -0.5542 -0.0019  0.5801 -0.0060
                                            0.5719  0.0057 -0.1687  0.0071 -0.0178
                                            0.0157  0.0096 -0.0046  0.0069
                ( 30.45%)   0.5518* C   4 s( 20.20%)p 3.93( 79.46%)d 0.02(  0.34%)
                                           -0.0000 -0.4489 -0.0222 -0.5772 -0.0288
                                           -0.6350 -0.0081  0.2382  0.0241 -0.0470
                                            0.0155  0.0203  0.0067  0.0211
     9. (0.94234) BD ( 1) C   4 - C   5  
                ( 51.15%)   0.7152* C   4 s( 31.25%)p 2.20( 68.71%)d 0.00(  0.04%)
                                            0.0001  0.5589  0.0088 -0.7377  0.0265
                                            0.1447 -0.0198 -0.3478 -0.0018 -0.0085
                                            0.0116 -0.0029  0.0131  0.0020
                ( 48.85%)   0.6989* C   5 s( 26.40%)p 2.79( 73.55%)d 0.00(  0.04%)
                                            0.0008  0.5135  0.0170  0.7666  0.0098
                                           -0.1119  0.0081  0.3676 -0.0050 -0.0038
                                            0.0149 -0.0021  0.0140 -0.0023
    10. (0.99077) BD ( 1) C   4 - O  11  
                ( 32.44%)   0.5695* C   4 s( 22.00%)p 3.53( 77.70%)d 0.01(  0.30%)
                                           -0.0003  0.4676  0.0364  0.3457  0.0004
                                           -0.7548 -0.0239 -0.2942 -0.0235 -0.0348
                                           -0.0121  0.0264 -0.0247 -0.0188
                ( 67.56%)   0.8220* O  11 s( 31.77%)p 2.15( 68.16%)d 0.00(  0.08%)
                                           -0.0000  0.5636  0.0068 -0.2582 -0.0062
                                            0.7600  0.0045  0.1932 -0.0053 -0.0068
                                           -0.0022  0.0188 -0.0173 -0.0070
    11. (0.94603) BD ( 1) C   4 - H  19  
                ( 63.28%)   0.7955* C   4 s( 26.65%)p 2.75( 73.32%)d 0.00(  0.04%)
                                           -0.0007  0.5149 -0.0361 -0.0185 -0.0069
                                           -0.0246 -0.0042  0.8555 -0.0148  0.0012
                                            0.0015  0.0028  0.0023  0.0185
                ( 36.72%)   0.6060* H  19 s( 99.90%)p 0.00(  0.10%)
                                            0.9994 -0.0133  0.0025  0.0026 -0.0316
    12. (0.97933) BD ( 1) C   5 - C   6  
                ( 50.63%)   0.7116* C   5 s( 28.67%)p 2.49( 71.28%)d 0.00(  0.04%)
                                            0.0002  0.5355  0.0052 -0.6269 -0.0001
                                           -0.3308 -0.0003  0.4588  0.0001  0.0096
                                           -0.0142 -0.0095  0.0057  0.0001
                ( 49.37%)   0.7026* C   6 s( 28.41%)p 2.52( 71.54%)d 0.00(  0.05%)
                                            0.0000  0.5330  0.0065  0.6637 -0.0101
                                            0.2881 -0.0034 -0.4378  0.0038  0.0094
                                           -0.0153 -0.0069  0.0117 -0.0010
    13. (0.97378) BD ( 1) C   5 - H  20  
                ( 63.92%)   0.7995* C   5 s( 22.75%)p 3.40( 77.22%)d 0.00(  0.03%)
                                            0.0004 -0.4769  0.0061 -0.0118  0.0001
                                            0.3614 -0.0180  0.8007  0.0008  0.0023
                                            0.0020 -0.0124  0.0034 -0.0125
                ( 36.08%)   0.6007* H  20 s( 99.91%)p 0.00(  0.09%)
                                           -0.9995  0.0077  0.0002 -0.0122 -0.0282
    14. (0.98389) BD ( 1) C   5 - H  21  
                ( 62.18%)   0.7885* C   5 s( 22.19%)p 3.50( 77.77%)d 0.00(  0.04%)
                                           -0.0002  0.4710 -0.0086 -0.1355 -0.0012
                                            0.8639 -0.0069 -0.1116 -0.0234 -0.0035
                                            0.0000 -0.0006 -0.0171 -0.0106
                ( 37.82%)   0.6150* H  21 s( 99.91%)p 0.00(  0.09%)
                                            0.9996 -0.0005  0.0067 -0.0282  0.0076
    15. (0.99475) BD ( 1) C   6 - O   7  
                ( 32.26%)   0.5680* C   6 s( 19.44%)p 4.13( 80.27%)d 0.02(  0.29%)
                                           -0.0001  0.4398  0.0313  0.1283  0.0153
                                           -0.8718 -0.0369  0.1555  0.0182 -0.0131
                                            0.0031 -0.0153 -0.0435 -0.0251
                ( 67.74%)   0.8230* O   7 s( 33.07%)p 2.02( 66.86%)d 0.00(  0.07%)
                                           -0.0001  0.5751 -0.0018 -0.1648  0.0052
                                            0.7848 -0.0020 -0.1594  0.0016 -0.0161
                                           -0.0009 -0.0039 -0.0146 -0.0155
    16. (0.94047) BD ( 1) C   6 - C   8  
                ( 51.07%)   0.7146* C   6 s( 30.41%)p 2.29( 69.56%)d 0.00(  0.03%)
                                            0.0003  0.5514 -0.0005 -0.7364  0.0072
                                            0.1024 -0.0063 -0.3778  0.0086 -0.0015
                                            0.0128  0.0007  0.0130 -0.0030
                ( 48.93%)   0.6995* C   8 s( 28.18%)p 2.55( 71.79%)d 0.00(  0.04%)
                                            0.0008  0.5308  0.0008  0.7483  0.0038
                                           -0.1101 -0.0180  0.3812 -0.0122 -0.0023
                                            0.0155 -0.0010  0.0107  0.0005
    17. (0.96852) BD ( 1) C   6 - H  22  
                ( 61.65%)   0.7852* C   6 s( 21.77%)p 3.59( 78.19%)d 0.00(  0.05%)
                                           -0.0004  0.4661 -0.0203 -0.0092  0.0029
                                            0.3758 -0.0142  0.8002 -0.0026 -0.0010
                                           -0.0006  0.0152 -0.0028  0.0147
                ( 38.35%)   0.6192* H  22 s( 99.91%)p 0.00(  0.09%)
                                            0.9995 -0.0087  0.0001 -0.0147 -0.0267
    18. (0.99285) BD ( 1) O   7 - H  23  
                ( 74.29%)   0.8619* O   7 s( 20.07%)p 3.98( 79.85%)d 0.00(  0.09%)
                                           -0.0002 -0.4477 -0.0155  0.7128  0.0120
                                            0.4057  0.0320 -0.3528 -0.0140 -0.0059
                                            0.0183  0.0032 -0.0209  0.0068
                ( 25.71%)   0.5070* H  23 s( 99.56%)p 0.00(  0.44%)
                                           -0.9978  0.0038 -0.0511 -0.0316  0.0277
    19. (0.95570) BD ( 1) C   8 - C   9  
                ( 52.16%)   0.7222* C   8 s( 22.02%)p 3.54( 77.92%)d 0.00(  0.06%)
                                           -0.0003  0.4692  0.0015 -0.6388 -0.0043
                                           -0.3485 -0.0140  0.4990 -0.0243  0.0010
                                           -0.0205 -0.0034  0.0140  0.0011
                ( 47.84%)   0.6917* C   9 s( 21.92%)p 3.56( 78.00%)d 0.00(  0.07%)
                                            0.0003  0.4682 -0.0031  0.7226 -0.0136
                                           -0.3426 -0.0096 -0.3744 -0.0029 -0.0035
                                           -0.0196  0.0014  0.0177 -0.0038
    20. (0.96355) BD ( 1) C   8 - C  10  
                ( 52.31%)   0.7233* C   8 s( 22.90%)p 3.36( 77.04%)d 0.00(  0.06%)
                                           -0.0002  0.4786  0.0005 -0.1747 -0.0056
                                            0.8564 -0.0058 -0.0767 -0.0237 -0.0154
                                           -0.0025  0.0062 -0.0121 -0.0127
                ( 47.69%)   0.6906* C  10 s( 22.03%)p 3.54( 77.89%)d 0.00(  0.07%)
                                            0.0003  0.4694 -0.0022  0.6584 -0.0047
                                           -0.5074  0.0113 -0.2961 -0.0139 -0.0221
                                           -0.0036  0.0058 -0.0060 -0.0129
    21. (0.98771) BD ( 1) C   8 - H  24  
                ( 63.08%)   0.7942* C   8 s( 26.79%)p 2.73( 73.18%)d 0.00(  0.03%)
                                            0.0003 -0.5175  0.0082  0.0263  0.0033
                                            0.3636 -0.0010  0.7739 -0.0057 -0.0008
                                           -0.0034 -0.0102  0.0017 -0.0116
                ( 36.92%)   0.6076* H  24 s( 99.91%)p 0.00(  0.09%)
                                           -0.9995  0.0049 -0.0035 -0.0128 -0.0274
    22. (0.93072) BD ( 1) C   9 - C  10  
                ( 50.02%)   0.7072* C   9 s( 22.09%)p 3.52( 77.84%)d 0.00(  0.07%)
                                            0.0000  0.4699  0.0080  0.0018 -0.0169
                                            0.8601  0.0018 -0.1959  0.0025  0.0145
                                           -0.0056 -0.0158 -0.0150 -0.0055
                ( 49.98%)   0.7070* C  10 s( 22.30%)p 3.48( 77.62%)d 0.00(  0.08%)
                                            0.0002  0.4722  0.0070 -0.5313 -0.0139
                                           -0.5251  0.0109  0.4668 -0.0008  0.0137
                                           -0.0053 -0.0164 -0.0155 -0.0054
    23. (0.99100) BD ( 1) C   9 - H  25  
                ( 61.57%)   0.7847* C   9 s( 27.06%)p 2.69( 72.91%)d 0.00(  0.03%)
                                           -0.0001  0.5201 -0.0076  0.0574 -0.0321
                                           -0.0919 -0.0105  0.8463  0.0001 -0.0002
                                            0.0078 -0.0003  0.0013  0.0157
                ( 38.43%)   0.6199* H  25 s( 99.91%)p 0.00(  0.09%)
                                            0.9996 -0.0025  0.0019  0.0030 -0.0295
    24. (0.99227) BD ( 1) C   9 - H  26  
                ( 62.48%)   0.7904* C   9 s( 28.79%)p 2.47( 71.18%)d 0.00(  0.03%)
                                            0.0001 -0.5366 -0.0009  0.6880  0.0024
                                            0.3653  0.0047  0.3230 -0.0247 -0.0090
                                           -0.0115 -0.0056 -0.0055  0.0002
                ( 37.52%)   0.6125* H  26 s( 99.91%)p 0.00(  0.09%)
                                           -0.9995  0.0019 -0.0257 -0.0131 -0.0095
    25. (0.99246) BD ( 1) C  10 - H  27  
                ( 62.46%)   0.7903* C  10 s( 28.57%)p 2.50( 71.40%)d 0.00(  0.03%)
                                           -0.0001  0.5345  0.0002 -0.4228  0.0078
                                            0.3272  0.0202 -0.6538  0.0134 -0.0026
                                            0.0125 -0.0048  0.0024  0.0089
                ( 37.54%)   0.6127* H  27 s( 99.91%)p 0.00(  0.09%)
                                            0.9995 -0.0020  0.0151 -0.0137  0.0225
    26. (0.99102) BD ( 1) C  10 - H  28  
                ( 61.53%)   0.7844* C  10 s( 26.95%)p 2.71( 73.02%)d 0.00(  0.03%)
                                           -0.0002  0.5191 -0.0069  0.3229 -0.0181
                                            0.5991  0.0221  0.5156 -0.0168  0.0074
                                            0.0103  0.0113 -0.0008  0.0043
                ( 38.47%)   0.6203* H  28 s( 99.91%)p 0.00(  0.09%)
                                            0.9996 -0.0025 -0.0086 -0.0228 -0.0165
    27. (0.98607) BD ( 1) O  11 - C  12  
                ( 70.11%)   0.8373* O  11 s( 29.95%)p 2.34( 69.98%)d 0.00(  0.07%)
                                            0.0002  0.5473  0.0027  0.6028  0.0019
                                           -0.3231 -0.0100  0.4816 -0.0047 -0.0038
                                            0.0218 -0.0005  0.0121  0.0059
                ( 29.89%)   0.5467* C  12 s( 19.98%)p 3.99( 79.69%)d 0.02(  0.33%)
                                            0.0000  0.4466  0.0203 -0.7171 -0.0267
                                            0.3143 -0.0092 -0.4267 -0.0318 -0.0296
                                            0.0375 -0.0172  0.0254 -0.0091
    28. (0.99424) BD ( 1) C  12 - C  13  
                ( 51.61%)   0.7184* C  12 s( 30.94%)p 2.23( 69.02%)d 0.00(  0.04%)
                                            0.0000  0.5556  0.0270  0.2281 -0.0061
                                           -0.7248  0.0092 -0.3356  0.0007 -0.0052
                                           -0.0039  0.0143 -0.0125 -0.0034
                ( 48.39%)   0.6956* C  13 s( 28.59%)p 2.50( 71.36%)d 0.00(  0.05%)
                                            0.0004  0.5344  0.0176 -0.2346 -0.0023
                                            0.7370  0.0142  0.3392  0.0084 -0.0102
                                           -0.0043  0.0129 -0.0131 -0.0063
    29. (0.98559) BD ( 1) C  12 - H  29  
                ( 61.11%)   0.7817* C  12 s( 25.54%)p 2.91( 74.41%)d 0.00(  0.05%)
                                           -0.0001  0.5051 -0.0166  0.6118  0.0076
                                            0.6052 -0.0131 -0.0568  0.0066  0.0191
                                           -0.0024 -0.0015 -0.0023 -0.0098
                ( 38.89%)   0.6236* H  29 s( 99.91%)p 0.00(  0.09%)
                                            0.9995 -0.0075 -0.0245 -0.0180  0.0019
    30. (0.97890) BD ( 1) C  12 - H  30  
                ( 60.82%)   0.7799* C  12 s( 23.67%)p 3.22( 76.28%)d 0.00(  0.05%)
                                           -0.0001  0.4862 -0.0172 -0.2359  0.0176
                                           -0.0896 -0.0101  0.8359 -0.0011  0.0027
                                           -0.0139 -0.0008  0.0013  0.0181
                ( 39.18%)   0.6260* H  30 s( 99.91%)p 0.00(  0.09%)
                                            0.9995 -0.0058  0.0044  0.0068 -0.0291
    31. (0.99187) BD ( 1) C  13 - H  31  
                ( 61.62%)   0.7850* C  13 s( 23.77%)p 3.21( 76.19%)d 0.00(  0.04%)
                                           -0.0000 -0.4875  0.0056 -0.2268 -0.0017
                                           -0.1042  0.0171  0.8362 -0.0040 -0.0011
                                            0.0078  0.0069 -0.0003 -0.0167
                ( 38.38%)   0.6196* H  31 s( 99.92%)p 0.00(  0.08%)
                                           -0.9996  0.0021  0.0078  0.0008 -0.0279
    32. (0.99296) BD ( 1) C  13 - H  32  
                ( 61.54%)   0.7844* C  13 s( 23.80%)p 3.20( 76.16%)d 0.00(  0.04%)
                                            0.0000  0.4879 -0.0056 -0.6533  0.0136
                                           -0.5773 -0.0078  0.0353 -0.0078  0.0160
                                           -0.0021 -0.0018  0.0048 -0.0102
                ( 38.46%)   0.6202* H  32 s( 99.92%)p 0.00(  0.08%)
                                            0.9996 -0.0021  0.0202  0.0208  0.0004
    33. (0.98891) BD ( 1) C  13 - H  33  
                ( 61.75%)   0.7858* C  13 s( 23.86%)p 3.19( 76.10%)d 0.00(  0.04%)
                                           -0.0000  0.4885 -0.0030  0.6827 -0.0032
                                           -0.3334 -0.0106  0.4284 -0.0119 -0.0076
                                            0.0149 -0.0054  0.0090 -0.0004
                ( 38.25%)   0.6185* H  33 s( 99.91%)p 0.00(  0.09%)
                                            0.9996  0.0001 -0.0229  0.0139 -0.0122
    34. (0.99962) CR ( 1) C   1           s(100.00%)p 0.00(  0.00%)
                                            1.0000 -0.0002 -0.0000  0.0002  0.0000
                                            0.0002  0.0000 -0.0001 -0.0000 -0.0000
                                            0.0000  0.0000 -0.0000  0.0000
    35. (0.99954) CR ( 1) C   2           s(100.00%)p 0.00(  0.00%)
                                            1.0000  0.0001 -0.0000 -0.0001  0.0000
                                            0.0000  0.0000  0.0001  0.0000 -0.0000
                                            0.0000 -0.0000  0.0000  0.0000
    36. (0.99984) CR ( 1) O   3           s(100.00%)
                                            1.0000 -0.0002 -0.0000 -0.0000 -0.0000
                                           -0.0000 -0.0000  0.0000  0.0000 -0.0000
                                           -0.0000 -0.0000  0.0000  0.0000
    37. (0.99947) CR ( 1) C   4           s(100.00%)p 0.00(  0.00%)
                                            1.0000  0.0005 -0.0000  0.0001 -0.0000
                                           -0.0003 -0.0000  0.0006 -0.0000 -0.0000
                                           -0.0000  0.0000 -0.0000  0.0000
    38. (0.99950) CR ( 1) C   5           s(100.00%)p 0.00(  0.00%)
                                            1.0000 -0.0002 -0.0000 -0.0005 -0.0000
                                            0.0001 -0.0000 -0.0007 -0.0000 -0.0000
                                           -0.0000  0.0000 -0.0000  0.0000
    39. (0.99943) CR ( 1) C   6           s(100.00%)p 0.00(  0.00%)
                                            1.0000  0.0001 -0.0000  0.0002  0.0000
                                            0.0000 -0.0000  0.0005 -0.0000 -0.0000
                                           -0.0000  0.0000 -0.0000  0.0000
    40. (0.99987) CR ( 1) O   7           s(100.00%)p 0.00(  0.00%)
                                            1.0000 -0.0001 -0.0000  0.0001  0.0000
                                            0.0002  0.0000  0.0000 -0.0000 -0.0000
                                            0.0000  0.0000 -0.0000  0.0000
    41. (0.99943) CR ( 1) C   8           s(100.00%)p 0.00(  0.00%)
                                            1.0000 -0.0000 -0.0000 -0.0009 -0.0000
                                            0.0001  0.0000 -0.0004 -0.0000 -0.0000
                                           -0.0000  0.0000 -0.0000  0.0000
    42. (0.99954) CR ( 1) C   9           s(100.00%)p 0.00(  0.00%)
                                            1.0000 -0.0000 -0.0000 -0.0003  0.0000
                                            0.0000  0.0000  0.0002  0.0000  0.0000
                                            0.0000  0.0000 -0.0000  0.0000
    43. (0.99953) CR ( 1) C  10           s(100.00%)p 0.00(  0.00%)
                                            1.0000 -0.0001 -0.0000 -0.0001  0.0000
                                            0.0004  0.0000  0.0000  0.0000  0.0000
                                            0.0000  0.0000  0.0000  0.0000
    44. (0.99982) CR ( 1) O  11           s(100.00%)p 0.00(  0.00%)
                                            1.0000 -0.0001  0.0000  0.0002 -0.0000
                                            0.0003  0.0000 -0.0003  0.0000  0.0000
                                            0.0000  0.0000 -0.0000 -0.0000
    45. (0.99955) CR ( 1) C  12           s(100.00%)p 0.00(  0.00%)
                                            1.0000  0.0001 -0.0000  0.0000  0.0000
                                            0.0000 -0.0000  0.0001  0.0000  0.0000
                                           -0.0000 -0.0000 -0.0000  0.0000
    46. (0.99962) CR ( 1) C  13           s(100.00%)p 0.00(  0.00%)
                                            1.0000 -0.0002 -0.0000  0.0001  0.0000
                                           -0.0003 -0.0000 -0.0001 -0.0000  0.0000
                                            0.0000 -0.0000  0.0000  0.0000
    47. (0.97931) LP ( 1) O   3           s( 38.08%)p 1.63( 61.88%)d 0.00(  0.04%)
                                            0.0001  0.6171 -0.0030  0.5332 -0.0027
                                           -0.1106  0.0011 -0.5677  0.0024  0.0045
                                            0.0146 -0.0012 -0.0085 -0.0074
    48. (0.63861) LP*( 2) O   3           s(  0.02%)p99.99( 99.92%)d 3.78(  0.06%)
                                            0.0000 -0.0086  0.0094  0.6152 -0.0060
                                           -0.4394  0.0004  0.6540 -0.0022  0.0079
                                            0.0014 -0.0068 -0.0099  0.0202
    49. (0.98985) LP ( 1) O   7           s( 45.76%)p 1.18( 54.21%)d 0.00(  0.04%)
                                            0.0001  0.6764 -0.0070  0.5514 -0.0075
                                           -0.4273  0.0017 -0.2353  0.0031  0.0154
                                            0.0049 -0.0068 -0.0057  0.0045
    50. (0.82035) LP ( 2) O   7           s(  1.09%)p90.88( 98.86%)d 0.05(  0.06%)
                                           -0.0001  0.1040  0.0080  0.3989 -0.0069
                                            0.1887 -0.0020  0.8908 -0.0174  0.0029
                                           -0.0157  0.0121 -0.0102  0.0077
    51. (0.98054) LP ( 1) O  11           s( 37.61%)p 1.66( 62.35%)d 0.00(  0.04%)
                                            0.0002  0.6133 -0.0038 -0.3862  0.0043
                                           -0.4541  0.0010 -0.5178  0.0039 -0.0109
                                           -0.0093 -0.0129  0.0029 -0.0056
    52. (0.82516) LP ( 2) O  11           s(  0.65%)p99.99( 99.29%)d 0.09(  0.06%)
                                           -0.0004  0.0808 -0.0011  0.6480 -0.0025
                                            0.3331 -0.0044 -0.6797  0.0021  0.0109
                                            0.0078 -0.0050  0.0005 -0.0200
    53. (0.00138) RY*( 1) C   1           s(  5.39%)p16.95( 91.38%)d 0.60(  3.22%)
                                            0.0000  0.0044  0.2321  0.0126  0.0762
                                           -0.0036 -0.8101 -0.0132 -0.5015  0.0413
                                            0.0786  0.0680 -0.1313 -0.0498
    54. (0.00103) RY*( 2) C   1           s(  0.00%)p 1.00( 87.97%)d 0.14( 12.03%)
                                           -0.0000  0.0004  0.0006 -0.0119 -0.5983
                                            0.0072  0.3349 -0.0126 -0.6397  0.0010
                                            0.0614  0.1724  0.2281 -0.1865
    55. (0.00030) RY*( 3) C   1           s( 13.40%)p 6.42( 86.05%)d 0.04(  0.55%)
                                            0.0000  0.0085  0.3660  0.0223 -0.7078
                                            0.0224 -0.2759 -0.0094  0.5313  0.0292
                                            0.0301  0.0285 -0.0293 -0.0454
    56. (0.00007) RY*( 4) C   1           s( 63.76%)p 0.28( 17.66%)d 0.29( 18.59%)
    57. (0.00000) RY*( 5) C   1           s(  3.40%)p 0.68(  2.31%)d27.70( 94.29%)
    58. (0.00001) RY*( 6) C   1           s(  1.79%)p 0.31(  0.55%)d54.68( 97.66%)
    59. (0.00001) RY*( 7) C   1           s(  9.50%)p 0.41(  3.93%)d 9.12( 86.58%)
    60. (0.00001) RY*( 8) C   1           s(  2.72%)p 2.33(  6.35%)d33.43( 90.93%)
    61. (0.00001) RY*( 9) C   1           s(  0.02%)p99.99(  3.99%)d99.99( 95.99%)
    62. (0.00161) RY*( 1) C   2           s( 41.39%)p 0.81( 33.71%)d 0.60( 24.90%)
                                            0.0000 -0.0065  0.6433 -0.0324 -0.1461
                                            0.0192 -0.4949  0.0438 -0.2598  0.3060
                                            0.1503 -0.0717 -0.2250 -0.2774
    63. (0.00090) RY*( 2) C   2           s(  0.10%)p99.99( 90.64%)d90.35(  9.26%)
                                           -0.0000 -0.0121  0.0296  0.0138  0.9311
                                            0.0159 -0.1784  0.0232 -0.0811 -0.0201
                                            0.0491  0.1652  0.1598 -0.1921
    64. (0.00083) RY*( 3) C   2           s(  0.17%)p99.99( 78.37%)d99.99( 21.46%)
                                           -0.0000  0.0096  0.0402  0.0048 -0.0524
                                           -0.0264 -0.1414 -0.0024  0.8719  0.2792
                                            0.2235  0.1631  0.1579 -0.1876
    65. (0.00047) RY*( 4) C   2           s(  0.63%)p11.14(  6.97%)d99.99( 92.41%)
                                           -0.0000  0.0014  0.0791  0.0039  0.0300
                                           -0.0074  0.0903 -0.0000  0.2461 -0.5095
                                           -0.3187 -0.2795 -0.3585 -0.5969
    66. (0.00040) RY*( 5) C   2           s(  0.31%)p80.46( 25.20%)d99.99( 74.48%)
                                           -0.0000  0.0081  0.0554 -0.0035 -0.1244
                                           -0.0320 -0.4842 -0.0072  0.0320 -0.2669
                                           -0.3275 -0.3106  0.6807  0.0808
    67. (0.00022) RY*( 6) C   2           s(  5.71%)p 4.26( 24.31%)d12.25( 69.98%)
                                           -0.0000  0.0032  0.2390 -0.0056  0.2204
                                           -0.0345  0.4303 -0.0271  0.0862  0.3975
                                           -0.0390 -0.7196  0.1189  0.0907
    68. (0.00010) RY*( 7) C   2           s( 22.17%)p 1.39( 30.85%)d 2.12( 46.98%)
    69. (0.00005) RY*( 8) C   2           s( 28.91%)p 0.36( 10.45%)d 2.10( 60.64%)
    70. (0.00001) RY*( 9) C   2           s(  0.47%)p 0.22(  0.11%)d99.99( 99.42%)
    71. (0.00134) RY*( 1) O   3           s( 28.51%)p 2.32( 66.25%)d 0.18(  5.24%)
                                            0.0000 -0.0054  0.5340 -0.0023 -0.2887
                                           -0.0000  0.3611 -0.0060 -0.6699  0.0505
                                            0.0607  0.0337 -0.0687 -0.2008
    72. (0.00119) RY*( 2) O   3           s( 14.26%)p 5.56( 79.22%)d 0.46(  6.53%)
                                            0.0000 -0.0077  0.3775  0.0055  0.8767
                                            0.0023 -0.1248 -0.0037 -0.0896  0.1927
                                            0.0972 -0.0323 -0.1124 -0.0707
    73. (0.00034) RY*( 3) O   3           s( 47.63%)p 0.98( 46.90%)d 0.11(  5.47%)
                                           -0.0000  0.0026  0.6902 -0.0086 -0.1807
                                           -0.0024  0.1343 -0.0081  0.6466 -0.1094
                                           -0.0904 -0.0682 -0.0938  0.1453
    74. (0.00025) RY*( 4) O   3           s(  5.81%)p13.30( 77.28%)d 2.91( 16.91%)
                                           -0.0000  0.0004  0.2410 -0.0042 -0.2178
                                           -0.0040 -0.8399 -0.0012 -0.1413 -0.1983
                                            0.1767  0.2901 -0.1198  0.0083
    75. (0.00012) RY*( 5) O   3           s(  0.77%)p 1.52(  1.17%)d99.99( 98.06%)
                                           -0.0000  0.0008  0.0877 -0.0036 -0.0676
                                            0.0015  0.0519 -0.0018  0.0666  0.5143
                                            0.3847  0.3954  0.5536  0.3245
    76. (0.00005) RY*( 6) O   3           s(  1.27%)p11.97( 15.21%)d65.74( 83.52%)
    77. (0.00002) RY*( 7) O   3           s(  1.24%)p 4.96(  6.14%)d74.88( 92.63%)
    78. (0.00000) RY*( 8) O   3           s(  0.50%)p 3.29(  1.64%)d99.99( 97.86%)
    79. (0.00001) RY*( 9) O   3           s(  0.03%)p99.99(  6.43%)d99.99( 93.54%)
    80. (0.00343) RY*( 1) C   4           s(  0.63%)p99.99( 79.75%)d31.12( 19.62%)
                                            0.0000  0.0235  0.0759  0.0170 -0.6928
                                            0.0253 -0.3446 -0.0109  0.4446 -0.0560
                                           -0.1138  0.1848  0.3821  0.0022
    81. (0.00279) RY*( 2) C   4           s( 34.32%)p 1.57( 53.90%)d 0.34( 11.78%)
                                            0.0000 -0.0351  0.5848 -0.0049  0.1648
                                            0.0192 -0.5943  0.0404 -0.3957 -0.2047
                                            0.0743 -0.1609  0.1800 -0.1097
    82. (0.00239) RY*( 3) C   4           s( 26.60%)p 1.85( 49.12%)d 0.91( 24.29%)
                                            0.0000  0.0085  0.5156 -0.0082  0.1777
                                           -0.0016  0.1356  0.0380  0.6631 -0.0055
                                            0.1381 -0.1366 -0.3202 -0.3203
    83. (0.00121) RY*( 4) C   4           s(  2.83%)p10.83( 30.70%)d23.45( 66.46%)
                                           -0.0000 -0.0056  0.1682 -0.0353 -0.4566
                                           -0.0168 -0.0632  0.0039 -0.3049  0.6680
                                            0.0976 -0.0253 -0.4202 -0.1779
    84. (0.00083) RY*( 5) C   4           s( 13.06%)p 1.03( 13.40%)d 5.63( 73.54%)
                                            0.0000 -0.0036  0.3613 -0.0037  0.0821
                                            0.0133  0.3294  0.0135 -0.1355  0.0840
                                            0.2461  0.7811  0.2395  0.0198
    85. (0.00059) RY*( 6) C   4           s(  1.19%)p25.57( 30.45%)d57.39( 68.35%)
                                           -0.0000  0.0023  0.1091 -0.0109 -0.4153
                                            0.0535  0.2540  0.0027 -0.2541 -0.6832
                                           -0.1139  0.0843 -0.4272 -0.1191
    86. (0.00041) RY*( 7) C   4           s(  6.72%)p 5.59( 37.58%)d 8.29( 55.70%)
                                            0.0000  0.0101  0.2591 -0.0133 -0.1718
                                           -0.0334  0.5664  0.0062 -0.1553  0.0912
                                           -0.1929 -0.4702  0.5153 -0.1576
    87. (0.00019) RY*( 8) C   4           s(  0.64%)p 7.45(  4.73%)d99.99( 94.63%)
                                           -0.0000 -0.0157  0.0781 -0.0291  0.2019
                                            0.0016 -0.0728  0.0190 -0.0071  0.1368
                                           -0.8930  0.2680 -0.0785 -0.2285
    88. (0.00009) RY*( 9) C   4           s( 13.92%)p 0.08(  1.17%)d 6.10( 84.91%)
    89. (0.00344) RY*( 1) C   5           s(  6.53%)p14.03( 91.60%)d 0.29(  1.88%)
                                            0.0000  0.0048  0.2554  0.0037  0.1420
                                           -0.0152 -0.9337 -0.0156 -0.1532  0.0131
                                            0.0067 -0.0631 -0.0464 -0.1114
    90. (0.00205) RY*( 2) C   5           s( 15.74%)p 5.17( 81.36%)d 0.18(  2.90%)
                                            0.0000  0.0034  0.3967 -0.0005 -0.8992
                                            0.0026 -0.0366 -0.0040  0.0609  0.0206
                                            0.1333  0.0354  0.0801 -0.0561
    91. (0.00120) RY*( 3) C   5           s( 38.74%)p 1.38( 53.62%)d 0.20(  7.63%)
                                            0.0000 -0.0156  0.6223 -0.0110  0.2330
                                           -0.0015  0.3186 -0.0081 -0.6166  0.0140
                                           -0.1014  0.0746  0.1388 -0.2026
    92. (0.00062) RY*( 4) C   5           s( 35.39%)p 1.80( 63.55%)d 0.03(  1.05%)
                                            0.0000  0.0055  0.5949 -0.0071  0.2955
                                            0.0220  0.0799 -0.0090  0.7357  0.0445
                                           -0.0551  0.0102 -0.0313  0.0665
    93. (0.00014) RY*( 5) C   5           s(  1.80%)p 0.92(  1.66%)d53.73( 96.55%)
                                           -0.0000 -0.0014  0.1340 -0.0000 -0.0548
                                           -0.0047 -0.0050  0.0130 -0.1156 -0.7327
                                           -0.1756  0.0685 -0.4113  0.4731
    94. (0.00008) RY*( 6) C   5           s(  0.58%)p 3.60(  2.08%)d99.99( 97.34%)
    95. (0.00006) RY*( 7) C   5           s(  0.11%)p22.33(  2.50%)d99.99( 97.39%)
    96. (0.00003) RY*( 8) C   5           s(  0.80%)p 3.84(  3.08%)d99.99( 96.11%)
    97. (0.00001) RY*( 9) C   5           s(  0.30%)p 2.42(  0.72%)d99.99( 98.99%)
    98. (0.00394) RY*( 1) C   6           s(  0.70%)p99.99( 96.73%)d 3.70(  2.57%)
                                           -0.0000 -0.0207  0.0808  0.0047  0.6925
                                            0.0229 -0.6685 -0.0141 -0.2002  0.1194
                                            0.0078  0.1001 -0.0106  0.0360
    99. (0.00255) RY*( 2) C   6           s( 22.32%)p 3.13( 69.88%)d 0.35(  7.80%)
                                            0.0000 -0.0142  0.4722 -0.0022  0.2575
                                            0.0339  0.1120  0.0112  0.7866  0.1559
                                           -0.0278  0.0380 -0.0611 -0.2186
   100. (0.00122) RY*( 3) C   6           s( 13.53%)p 3.04( 41.19%)d 3.35( 45.28%)
                                            0.0000  0.0112  0.3677 -0.0022  0.3272
                                            0.0056  0.4230  0.0166 -0.3544  0.1426
                                            0.1072 -0.6400  0.0720  0.0788
   101. (0.00078) RY*( 4) C   6           s( 22.04%)p 1.91( 42.20%)d 1.62( 35.76%)
                                            0.0000 -0.0066  0.4694 -0.0170 -0.5121
                                           -0.0030 -0.3853  0.0131 -0.1040  0.4251
                                           -0.2958 -0.1029  0.2664  0.0884
   102. (0.00067) RY*( 5) C   6           s(  8.17%)p 1.67( 13.63%)d 9.57( 78.20%)
                                            0.0000 -0.0135  0.2855  0.0021 -0.1350
                                            0.0289 -0.3256  0.0024  0.1059 -0.7970
                                            0.1658 -0.3131  0.1453 -0.0072
   103. (0.00047) RY*( 6) C   6           s(  3.36%)p 3.80( 12.76%)d24.95( 83.88%)
                                            0.0000  0.0130  0.1829  0.0094  0.1639
                                           -0.0356  0.2669  0.0127 -0.1674 -0.1562
                                           -0.0357  0.4876  0.7497 -0.1149
   104. (0.00020) RY*( 7) C   6           s( 20.65%)p 0.83( 17.14%)d 3.01( 62.21%)
                                            0.0000  0.0002  0.4544 -0.0100 -0.0547
                                            0.0331  0.1200 -0.0060 -0.3909 -0.2060
                                           -0.2161  0.3443 -0.5544 -0.3272
   105. (0.00010) RY*( 8) C   6           s(  0.15%)p39.68(  6.01%)d99.99( 93.84%)
   106. (0.00007) RY*( 9) C   6           s(  9.06%)p 0.10(  0.91%)d 9.94( 90.03%)
   107. (0.00095) RY*( 1) O   7           s( 16.82%)p 4.56( 76.70%)d 0.38(  6.47%)
                                           -0.0000  0.0045  0.4101 -0.0068  0.1283
                                           -0.0036 -0.0601 -0.0131 -0.8641  0.0763
                                            0.0120 -0.2344  0.0448  0.0426
   108. (0.00081) RY*( 2) O   7           s( 10.05%)p 8.21( 82.54%)d 0.74(  7.41%)
                                            0.0000  0.0043  0.3169  0.0019  0.8574
                                           -0.0033  0.1156  0.0052  0.2773  0.2439
                                           -0.0897  0.0307 -0.0750 -0.0072
   109. (0.00020) RY*( 3) O   7           s( 59.24%)p 0.59( 35.16%)d 0.09(  5.60%)
                                           -0.0000  0.0020  0.7697  0.0040 -0.3738
                                            0.0023  0.4021 -0.0078  0.2237 -0.1189
                                            0.0506  0.1900  0.0563  0.0051
   110. (0.00002) RY*( 4) O   7           s( 11.67%)p 6.84( 79.79%)d 0.73(  8.54%)
   111. (0.00001) RY*( 5) O   7           s(  0.03%)p99.99(  8.21%)d99.99( 91.76%)
   112. (0.00001) RY*( 6) O   7           s(  0.17%)p19.23(  3.18%)d99.99( 96.66%)
   113. (0.00001) RY*( 7) O   7           s(  0.27%)p33.10(  8.92%)d99.99( 90.81%)
   114. (0.00001) RY*( 8) O   7           s(  1.49%)p 3.31(  4.93%)d62.77( 93.58%)
   115. (0.00000) RY*( 9) O   7           s(  0.29%)p 2.76(  0.80%)d99.99( 98.91%)
   116. (0.00318) RY*( 1) C   8           s(  7.48%)p11.42( 85.37%)d 0.96(  7.16%)
                                           -0.0000  0.0149  0.2730  0.0003 -0.6791
                                            0.0026  0.4327  0.0160  0.4527 -0.1608
                                            0.0365  0.1695  0.0893  0.0876
   117. (0.00219) RY*( 2) C   8           s( 58.79%)p 0.53( 31.34%)d 0.17(  9.87%)
                                            0.0000 -0.0085  0.7667  0.0063  0.1641
                                           -0.0090  0.2140 -0.0167 -0.4902 -0.1414
                                           -0.0558  0.0277  0.2248 -0.1558
   118. (0.00137) RY*( 3) C   8           s( 13.44%)p 6.19( 83.14%)d 0.25(  3.42%)
                                            0.0000 -0.0111  0.3664 -0.0046 -0.2192
                                            0.0007 -0.8562 -0.0117  0.2239 -0.1401
                                            0.0358 -0.0233  0.0832 -0.0765
   119. (0.00077) RY*( 4) C   8           s(  6.56%)p11.10( 72.85%)d 3.14( 20.59%)
                                           -0.0000  0.0177  0.2555 -0.0049  0.6264
                                            0.0087  0.0635  0.0135  0.5761 -0.0753
                                           -0.2094  0.2983 -0.1014  0.2389
   120. (0.00016) RY*( 5) C   8           s(  0.47%)p 1.97(  0.93%)d99.99( 98.60%)
                                            0.0000  0.0026  0.0685 -0.0058  0.0641
                                           -0.0117  0.0699  0.0046 -0.0089 -0.6190
                                            0.2480 -0.5151 -0.4747  0.2252
   121. (0.00012) RY*( 6) C   8           s(  1.56%)p 3.14(  4.91%)d59.91( 93.53%)
                                            0.0000  0.0079  0.1247 -0.0238  0.1658
                                            0.0127  0.0410  0.0037  0.1384  0.3302
                                            0.8247 -0.1369  0.2908  0.2069
   122. (0.00008) RY*( 7) C   8           s(  0.29%)p 0.65(  0.19%)d99.99( 99.52%)
   123. (0.00005) RY*( 8) C   8           s( 10.66%)p 0.35(  3.78%)d 8.02( 85.55%)
   124. (0.00003) RY*( 9) C   8           s(  0.87%)p20.27( 17.57%)d94.11( 81.56%)
   125. (0.00225) RY*( 1) C   9           s( 16.16%)p 4.56( 73.64%)d 0.63( 10.20%)
                                           -0.0000  0.0236  0.4013  0.0145  0.7790
                                           -0.0004  0.3099  0.0226  0.1811  0.2650
                                           -0.0030 -0.0402  0.1574 -0.0733
   126. (0.00184) RY*( 2) C   9           s(  1.49%)p58.67( 87.50%)d 7.38( 11.01%)
                                            0.0000  0.0103  0.1217 -0.0167 -0.0752
                                           -0.0118  0.4073 -0.0061 -0.8384  0.1300
                                           -0.1161 -0.1780  0.0575  0.2115
   127. (0.00051) RY*( 3) C   9           s( 22.24%)p 2.99( 66.43%)d 0.51( 11.33%)
                                            0.0000  0.0020  0.4716 -0.0075  0.1941
                                            0.0044 -0.7488 -0.0023 -0.2566 -0.2020
                                           -0.0450 -0.0666  0.0471  0.2526
   128. (0.00017) RY*( 4) C   9           s( 40.14%)p 1.06( 42.59%)d 0.43( 17.27%)
                                            0.0000 -0.0233  0.6331  0.0081 -0.5369
                                           -0.0136  0.1501 -0.0052  0.3388  0.2834
                                            0.0676 -0.1888 -0.0605  0.2204
   129. (0.00010) RY*( 5) C   9           s(  0.01%)p 1.00(  1.18%)d84.06( 98.81%)
                                            0.0000 -0.0033  0.0093 -0.0019 -0.0203
                                            0.0037 -0.0973  0.0014 -0.0431  0.4535
                                           -0.3921  0.7503 -0.1733  0.1889
   130. (0.00003) RY*( 6) C   9           s(  8.45%)p 0.49(  4.12%)d10.34( 87.42%)
   131. (0.00001) RY*( 7) C   9           s(  6.92%)p 1.70( 11.80%)d11.74( 81.27%)
   132. (0.00001) RY*( 8) C   9           s(  0.02%)p99.99(  3.07%)d99.99( 96.92%)
   133. (0.00000) RY*( 9) C   9           s(  4.70%)p 2.07(  9.74%)d18.21( 85.56%)
   134. (0.00237) RY*( 1) C  10           s( 15.97%)p 4.59( 73.30%)d 0.67( 10.72%)
                                           -0.0000  0.0251  0.3989  0.0168  0.3682
                                            0.0085 -0.5708  0.0155  0.5206 -0.1066
                                            0.1868 -0.1587 -0.1852 -0.0383
   135. (0.00162) RY*( 2) C  10           s(  0.98%)p89.71( 87.60%)d11.70( 11.42%)
                                            0.0000  0.0073  0.0985 -0.0122 -0.5016
                                            0.0084 -0.6352 -0.0197 -0.4693  0.0997
                                            0.0847  0.1613 -0.2307 -0.1337
   136. (0.00033) RY*( 3) C  10           s( 30.66%)p 1.86( 57.06%)d 0.40( 12.28%)
                                            0.0000  0.0006  0.5537 -0.0097  0.5280
                                           -0.0001  0.1333  0.0026 -0.5234  0.0527
                                            0.0010  0.3019  0.1001 -0.1372
   137. (0.00016) RY*( 4) C  10           s( 34.65%)p 1.32( 45.87%)d 0.56( 19.48%)
                                            0.0000 -0.0228  0.5882  0.0128 -0.4560
                                           -0.0012  0.4507 -0.0115  0.2173  0.2350
                                            0.2286 -0.0422 -0.2922  0.0128
   138. (0.00010) RY*( 5) C  10           s(  0.10%)p21.52(  2.06%)d99.99( 97.84%)
   139. (0.00003) RY*( 6) C  10           s( 12.23%)p 0.43(  5.27%)d 6.75( 82.50%)
   140. (0.00001) RY*( 7) C  10           s(  0.40%)p49.61( 19.67%)d99.99( 79.93%)
   141. (0.00001) RY*( 8) C  10           s(  4.48%)p 1.47(  6.59%)d19.84( 88.92%)
   142. (0.00001) RY*( 9) C  10           s(  0.67%)p 3.91(  2.63%)d99.99( 96.70%)
   143. (0.00188) RY*( 1) O  11           s( 36.97%)p 1.55( 57.39%)d 0.15(  5.64%)
                                           -0.0000 -0.0064  0.6080 -0.0041 -0.5066
                                           -0.0047 -0.5021 -0.0044 -0.2550 -0.2058
                                           -0.0227 -0.0872 -0.0151 -0.0754
   144. (0.00107) RY*( 2) O  11           s(  3.06%)p29.82( 91.27%)d 1.85(  5.67%)
                                           -0.0000 -0.0043  0.1749 -0.0001  0.5386
                                           -0.0019  0.1200 -0.0016 -0.7798 -0.0547
                                           -0.0278  0.0078  0.0318 -0.2278
   145. (0.00037) RY*( 3) O  11           s(  2.65%)p32.17( 85.30%)d 4.54( 12.05%)
                                            0.0000 -0.0009  0.1628  0.0025  0.6098
                                            0.0011 -0.5939  0.0007  0.3583 -0.0394
                                           -0.1806  0.1271 -0.2635  0.0264
   146. (0.00016) RY*( 4) O  11           s( 54.93%)p 0.58( 31.96%)d 0.24( 13.10%)
                                            0.0000  0.0038  0.7412 -0.0017  0.1708
                                            0.0003  0.4386 -0.0009  0.3132  0.2916
                                            0.0656 -0.0681  0.1768  0.0760
   147. (0.00009) RY*( 5) O  11           s(  0.01%)p 1.00(  0.85%)d99.99( 99.15%)
   148. (0.00004) RY*( 6) O  11           s(  1.05%)p14.94( 15.67%)d79.41( 83.28%)
   149. (0.00001) RY*( 7) O  11           s(  0.52%)p22.63( 11.73%)d99.99( 87.76%)
   150. (0.00001) RY*( 8) O  11           s(  0.62%)p 0.35(  0.21%)d99.99( 99.17%)
   151. (0.00001) RY*( 9) O  11           s(  0.21%)p27.53(  5.85%)d99.99( 93.94%)
   152. (0.00193) RY*( 1) C  12           s( 40.47%)p 0.93( 37.69%)d 0.54( 21.84%)
                                            0.0000 -0.0019  0.6361  0.0185 -0.3537
                                            0.0244  0.4959  0.0397 -0.0583 -0.3208
                                           -0.1763 -0.0251 -0.0811 -0.2778
   153. (0.00094) RY*( 2) C  12           s(  3.13%)p29.21( 91.54%)d 1.70(  5.33%)
                                            0.0000 -0.0148  0.1764  0.0246 -0.5030
                                           -0.0112 -0.6869  0.0222 -0.4352  0.0013
                                            0.0613 -0.1088 -0.1833 -0.0637
   154. (0.00085) RY*( 3) C  12           s(  0.01%)p99.99( 76.37%)d99.99( 23.62%)
                                           -0.0000 -0.0051  0.0111  0.0207  0.3610
                                            0.0045  0.1958 -0.0066 -0.7710 -0.2288
                                           -0.0934 -0.0482 -0.0293  0.4147
   155. (0.00059) RY*( 4) C  12           s(  0.16%)p60.63(  9.80%)d99.99( 90.04%)
                                           -0.0000  0.0039  0.0400 -0.0044  0.0718
                                            0.0066  0.0136 -0.0053  0.3043 -0.2077
                                            0.1978 -0.4917 -0.6884  0.3200
   156. (0.00040) RY*( 5) C  12           s(  0.72%)p36.52( 26.41%)d99.99( 72.87%)
                                            0.0000 -0.0081  0.0846  0.0259  0.3848
                                           -0.0142 -0.3260  0.0103  0.0940 -0.6082
                                            0.0996 -0.3213  0.3660 -0.3342
   157. (0.00020) RY*( 6) C  12           s( 13.10%)p 2.29( 30.04%)d 4.34( 56.86%)
                                           -0.0000  0.0022  0.3620 -0.0318  0.3604
                                            0.0233 -0.3578 -0.0234  0.2010 -0.0091
                                           -0.5907  0.3822 -0.2482  0.1092
   158. (0.00008) RY*( 7) C  12           s(  0.04%)p99.99( 23.31%)d99.99( 76.64%)
   159. (0.00005) RY*( 8) C  12           s( 41.54%)p 0.13(  5.35%)d 1.28( 53.10%)
   160. (0.00001) RY*( 9) C  12           s(  0.68%)p 0.14(  0.10%)d99.99( 99.23%)
   161. (0.00136) RY*( 1) C  13           s(  5.02%)p18.27( 91.75%)d 0.64(  3.22%)
                                            0.0000  0.0042  0.2241 -0.0081 -0.7589
                                           -0.0072  0.2985 -0.0131 -0.5021 -0.1288
                                            0.0191 -0.0925  0.0475 -0.0668
   162. (0.00092) RY*( 2) C  13           s(  0.00%)p 1.00( 84.58%)d 0.18( 15.42%)
                                            0.0000  0.0001  0.0010 -0.0112 -0.5552
                                           -0.0087 -0.4478  0.0118  0.5803 -0.1773
                                           -0.1579  0.1019  0.1821  0.2330
   163. (0.00028) RY*( 3) C  13           s( 12.43%)p 7.02( 87.21%)d 0.03(  0.36%)
                                            0.0000  0.0080  0.3525  0.0104  0.0185
                                           -0.0270  0.7286 -0.0110  0.5831 -0.0443
                                            0.0037 -0.0197  0.0035 -0.0346
   164. (0.00007) RY*( 4) C  13           s( 63.54%)p 0.25( 15.85%)d 0.32( 20.61%)
   165. (0.00001) RY*( 5) C  13           s(  0.03%)p99.99(  5.49%)d99.99( 94.48%)
   166. (0.00000) RY*( 6) C  13           s(  5.58%)p 0.62(  3.45%)d16.31( 90.97%)
   167. (0.00001) RY*( 7) C  13           s(  6.92%)p 0.23(  1.58%)d13.21( 91.50%)
   168. (0.00001) RY*( 8) C  13           s(  6.45%)p 0.72(  4.66%)d13.78( 88.89%)
   169. (0.00001) RY*( 9) C  13           s(  0.00%)p 1.00(  5.62%)d16.80( 94.38%)
   170. (0.00043) RY*( 1) H  14           s( 95.83%)p 0.04(  4.17%)
                                            0.0060  0.9789  0.0292  0.1827  0.0865
   171. (0.00008) RY*( 2) H  14           s(  0.02%)p99.99( 99.98%)
   172. (0.00008) RY*( 3) H  14           s(  0.01%)p 1.00( 99.99%)
   173. (0.00001) RY*( 4) H  14           s(  4.24%)p22.61( 95.76%)
   174. (0.00084) RY*( 1) H  15           s( 98.47%)p 0.02(  1.53%)
                                            0.0052  0.9923  0.0310  0.0777 -0.0911
   175. (0.00008) RY*( 2) H  15           s(  0.03%)p99.99( 99.97%)
   176. (0.00008) RY*( 3) H  15           s(  0.07%)p99.99( 99.93%)
   177. (0.00001) RY*( 4) H  15           s(  1.52%)p65.00( 98.48%)
   178. (0.00081) RY*( 1) H  16           s( 98.25%)p 0.02(  1.75%)
                                            0.0057  0.9912  0.1307  0.0194 -0.0018
   179. (0.00007) RY*( 2) H  16           s(  0.10%)p99.99( 99.90%)
   180. (0.00008) RY*( 3) H  16           s(  0.00%)p 1.00(100.00%)
   181. (0.00001) RY*( 4) H  16           s(  1.73%)p56.83( 98.27%)
   182. (0.00149) RY*( 1) H  17           s( 99.45%)p 0.01(  0.55%)
                                            0.0071  0.9972 -0.0558 -0.0291  0.0395
   183. (0.00010) RY*( 2) H  17           s(  0.15%)p99.99( 99.85%)
   184. (0.00007) RY*( 3) H  17           s(  0.31%)p99.99( 99.69%)
   185. (0.00002) RY*( 4) H  17           s(  0.18%)p99.99( 99.82%)
   186. (0.00129) RY*( 1) H  18           s( 99.02%)p 0.01(  0.98%)
                                            0.0082  0.9950 -0.0837 -0.0318  0.0423
   187. (0.00009) RY*( 2) H  18           s(  0.25%)p99.99( 99.75%)
   188. (0.00006) RY*( 3) H  18           s(  0.66%)p99.99( 99.34%)
   189. (0.00002) RY*( 4) H  18           s(  0.17%)p99.99( 99.83%)
   190. (0.00198) RY*( 1) H  19           s( 99.94%)p 0.00(  0.06%)
                                            0.0131  0.9996  0.0108  0.0209 -0.0028
   191. (0.00009) RY*( 2) H  19           s(  0.01%)p 1.00( 99.99%)
   192. (0.00006) RY*( 3) H  19           s(  0.05%)p99.99( 99.95%)
   193. (0.00002) RY*( 4) H  19           s(  0.10%)p99.99( 99.90%)
   194. (0.00150) RY*( 1) H  20           s( 99.51%)p 0.00(  0.49%)
                                            0.0092  0.9975  0.0105  0.0265 -0.0643
   195. (0.00007) RY*( 2) H  20           s(  0.02%)p99.99( 99.98%)
   196. (0.00007) RY*( 3) H  20           s(  0.11%)p99.99( 99.89%)
   197. (0.00002) RY*( 4) H  20           s(  0.46%)p99.99( 99.54%)
   198. (0.00067) RY*( 1) H  21           s( 98.92%)p 0.01(  1.08%)
                                            0.0036  0.9946  0.0016  0.1026 -0.0176
   199. (0.00009) RY*( 2) H  21           s(  0.04%)p99.99( 99.96%)
   200. (0.00007) RY*( 3) H  21           s(  0.07%)p99.99( 99.93%)
   201. (0.00002) RY*( 4) H  21           s(  1.07%)p92.53( 98.93%)
   202. (0.00165) RY*( 1) H  22           s( 99.71%)p 0.00(  0.29%)
                                            0.0094  0.9985 -0.0457 -0.0039  0.0288
   203. (0.00010) RY*( 2) H  22           s(  0.14%)p99.99( 99.86%)
                                            0.0066  0.0373  0.9695 -0.0065  0.2419
   204. (0.00005) RY*( 3) H  22           s(  0.15%)p99.99( 99.85%)
   205. (0.00002) RY*( 4) H  22           s(  0.10%)p99.99( 99.90%)
   206. (0.00078) RY*( 1) H  23           s( 60.89%)p 0.64( 39.11%)
                                            0.0115  0.7802  0.2801 -0.3239  0.4558
   207. (0.00063) RY*( 2) H  23           s(  5.21%)p18.20( 94.79%)
                                            0.0059  0.2281 -0.1251 -0.6107 -0.7479
   208. (0.00041) RY*( 3) H  23           s( 29.70%)p 2.37( 70.30%)
                                            0.0121  0.5449 -0.6202  0.5381 -0.1694
   209. (0.00001) RY*( 4) H  23           s(  4.64%)p20.57( 95.36%)
   210. (0.00140) RY*( 1) H  24           s( 99.85%)p 0.00(  0.15%)
                                            0.0055  0.9992 -0.0074  0.0225 -0.0302
   211. (0.00008) RY*( 2) H  24           s(  0.08%)p99.99( 99.92%)
   212. (0.00003) RY*( 3) H  24           s(  0.03%)p99.99( 99.97%)
   213. (0.00003) RY*( 4) H  24           s(  0.12%)p99.99( 99.88%)
   214. (0.00078) RY*( 1) H  25           s( 99.03%)p 0.01(  0.97%)
                                            0.0048  0.9951  0.0565 -0.0122  0.0795
   215. (0.00010) RY*( 2) H  25           s(  0.09%)p99.99( 99.91%)
   216. (0.00006) RY*( 3) H  25           s(  0.69%)p99.99( 99.31%)
   217. (0.00001) RY*( 4) H  25           s(  0.27%)p99.99( 99.73%)
   218. (0.00061) RY*( 1) H  26           s( 99.10%)p 0.01(  0.90%)
                                            0.0041  0.9955 -0.0295 -0.0753 -0.0494
   219. (0.00008) RY*( 2) H  26           s(  0.36%)p99.99( 99.64%)
   220. (0.00006) RY*( 3) H  26           s(  0.27%)p99.99( 99.73%)
   221. (0.00002) RY*( 4) H  26           s(  0.36%)p99.99( 99.64%)
   222. (0.00064) RY*( 1) H  27           s( 99.20%)p 0.01(  0.80%)
                                            0.0041  0.9960  0.0034  0.0118 -0.0888
   223. (0.00008) RY*( 2) H  27           s(  0.30%)p99.99( 99.70%)
   224. (0.00006) RY*( 3) H  27           s(  0.30%)p99.99( 99.70%)
   225. (0.00002) RY*( 4) H  27           s(  0.30%)p99.99( 99.70%)
   226. (0.00075) RY*( 1) H  28           s( 98.97%)p 0.01(  1.03%)
                                            0.0051  0.9948  0.0658  0.0384  0.0672
   227. (0.00010) RY*( 2) H  28           s(  0.05%)p99.99( 99.95%)
   228. (0.00006) RY*( 3) H  28           s(  0.68%)p99.99( 99.32%)
   229. (0.00001) RY*( 4) H  28           s(  0.38%)p99.99( 99.62%)
   230. (0.00165) RY*( 1) H  29           s( 99.35%)p 0.01(  0.65%)
                                            0.0082  0.9967 -0.0144  0.0639  0.0467
   231. (0.00009) RY*( 2) H  29           s(  0.42%)p99.99( 99.58%)
   232. (0.00008) RY*( 3) H  29           s(  0.19%)p99.99( 99.81%)
   233. (0.00002) RY*( 4) H  29           s(  0.13%)p99.99( 99.87%)
   234. (0.00153) RY*( 1) H  30           s( 99.50%)p 0.00(  0.50%)
                                            0.0067  0.9975  0.0142  0.0539  0.0431
   235. (0.00009) RY*( 2) H  30           s(  0.24%)p99.99( 99.76%)
   236. (0.00006) RY*( 3) H  30           s(  0.17%)p99.99( 99.83%)
   237. (0.00002) RY*( 4) H  30           s(  0.18%)p99.99( 99.82%)
   238. (0.00094) RY*( 1) H  31           s( 98.72%)p 0.01(  1.28%)
                                            0.0049  0.9936  0.0575 -0.0473 -0.0851
   239. (0.00009) RY*( 2) H  31           s(  0.02%)p99.99( 99.98%)
   240. (0.00007) RY*( 3) H  31           s(  0.11%)p99.99( 99.89%)
   241. (0.00002) RY*( 4) H  31           s(  1.24%)p79.86( 98.76%)
   242. (0.00100) RY*( 1) H  32           s( 98.86%)p 0.01(  1.14%)
                                            0.0047  0.9943 -0.0194 -0.1048 -0.0064
   243. (0.00007) RY*( 2) H  32           s(  0.13%)p99.99( 99.87%)
   244. (0.00008) RY*( 3) H  32           s(  0.00%)p 1.00(100.00%)
   245. (0.00002) RY*( 4) H  32           s(  1.10%)p90.31( 98.90%)
   246. (0.00045) RY*( 1) H  33           s( 95.73%)p 0.04(  4.27%)
                                            0.0059  0.9784  0.1593 -0.1114  0.0699
   247. (0.00008) RY*( 2) H  33           s(  0.00%)p 1.00(100.00%)
   248. (0.00008) RY*( 3) H  33           s(  0.00%)p 1.00(100.00%)
   249. (0.00001) RY*( 4) H  33           s(  4.35%)p22.00( 95.65%)
   250. (0.00408) BD*( 1) C   1 - C   2  
                ( 52.14%)   0.7221* C   1 s( 28.29%)p 2.53( 71.66%)d 0.00(  0.05%)
                                            0.0004  0.5316  0.0185 -0.6013 -0.0133
                                           -0.5285 -0.0096  0.2745  0.0077  0.0179
                                           -0.0084 -0.0076  0.0015 -0.0082
                ( 47.86%)  -0.6918* C   2 s( 31.01%)p 2.22( 68.95%)d 0.00(  0.04%)
                                            0.0000  0.5563  0.0239  0.5915 -0.0057
                                            0.5146 -0.0104 -0.2735  0.0002  0.0134
                                           -0.0100 -0.0083  0.0046 -0.0048
   251. (0.00189) BD*( 1) C   1 - H  14  
                ( 37.98%)   0.6163* C   1 s( 24.03%)p 3.16( 75.93%)d 0.00(  0.04%)
                                            0.0000 -0.4902  0.0031 -0.0050 -0.0127
                                           -0.7319 -0.0020 -0.4726  0.0116  0.0025
                                            0.0020 -0.0163  0.0104 -0.0011
                ( 62.02%)  -0.7875* H  14 s( 99.91%)p 0.00(  0.09%)
                                           -0.9996 -0.0001  0.0033  0.0262  0.0138
   252. (0.00342) BD*( 1) C   1 - H  15  
                ( 38.14%)   0.6176* C   1 s( 23.84%)p 3.19( 76.13%)d 0.00(  0.04%)
                                            0.0000  0.4882 -0.0058 -0.1375  0.0161
                                            0.2129  0.0087 -0.8347  0.0055 -0.0011
                                            0.0081 -0.0058  0.0002  0.0169
                ( 61.86%)  -0.7865* H  15 s( 99.91%)p 0.00(  0.09%)
                                            0.9996 -0.0021  0.0015 -0.0090  0.0279
   253. (0.00335) BD*( 1) C   1 - H  16  
                ( 38.11%)   0.6173* C   1 s( 23.87%)p 3.19( 76.09%)d 0.00(  0.04%)
                                           -0.0000 -0.4885  0.0057 -0.7862 -0.0025
                                            0.3723 -0.0176 -0.0613  0.0074  0.0146
                                           -0.0032  0.0018 -0.0076  0.0099
                ( 61.89%)  -0.7867* H  16 s( 99.91%)p 0.00(  0.09%)
                                           -0.9996  0.0023  0.0277 -0.0095  0.0005
   254. (0.01427) BD*( 1) C   2 - O   3  
                ( 69.65%)   0.8346* C   2 s( 20.05%)p 3.97( 79.61%)d 0.02(  0.34%)
                                            0.0000  0.4471  0.0234  0.0065  0.0196
                                           -0.7483 -0.0224 -0.4838 -0.0356  0.0002
                                            0.0008  0.0458 -0.0362 -0.0039
                ( 30.35%)  -0.5509* O   3 s( 31.18%)p 2.21( 68.75%)d 0.00(  0.07%)
                                            0.0001  0.5583  0.0065 -0.0038  0.0052
                                            0.6831  0.0063  0.4699 -0.0031 -0.0060
                                           -0.0083  0.0222 -0.0096  0.0056
   255. (0.01202) BD*( 1) C   2 - H  17  
                ( 37.83%)   0.6151* C   2 s( 24.69%)p 3.05( 75.26%)d 0.00(  0.04%)
                                           -0.0001  0.4966 -0.0166 -0.7952  0.0137
                                            0.3376  0.0130 -0.0767  0.0102 -0.0097
                                            0.0048 -0.0010  0.0165 -0.0072
                ( 62.17%)  -0.7885* H  17 s( 99.91%)p 0.00(  0.09%)
                                            0.9995 -0.0063  0.0245 -0.0182  0.0011
   256. (0.01087) BD*( 1) C   2 - H  18  
                ( 37.64%)   0.6135* C   2 s( 24.39%)p 3.10( 75.57%)d 0.00(  0.05%)
                                            0.0001 -0.4935  0.0179 -0.1273  0.0020
                                            0.2398 -0.0191 -0.8256  0.0004  0.0041
                                           -0.0026  0.0143  0.0017 -0.0150
                ( 62.36%)  -0.7897* H  18 s( 99.90%)p 0.00(  0.10%)
                                           -0.9995  0.0074  0.0072 -0.0029  0.0303
   257. (0.03839) BD*( 1) O   3 - C   4  
                ( 30.45%)   0.5518* O   3 s( 30.71%)p 2.25( 69.21%)d 0.00(  0.07%)
                                            0.0001  0.5542  0.0019 -0.5801  0.0060
                                           -0.5719 -0.0057  0.1687 -0.0071  0.0178
                                           -0.0157 -0.0096  0.0046 -0.0069
                ( 69.55%)  -0.8339* C   4 s( 20.20%)p 3.93( 79.46%)d 0.02(  0.34%)
                                            0.0000  0.4489  0.0222  0.5772  0.0288
                                            0.6350  0.0081 -0.2382 -0.0241  0.0470
                                           -0.0155 -0.0203 -0.0067 -0.0211
   258. (0.01709) BD*( 1) C   4 - C   5  
                ( 48.85%)   0.6989* C   4 s( 31.25%)p 2.20( 68.71%)d 0.00(  0.04%)
                                           -0.0001 -0.5589 -0.0088  0.7377 -0.0265
                                           -0.1447  0.0198  0.3478  0.0018  0.0085
                                           -0.0116  0.0029 -0.0131 -0.0020
                ( 51.15%)  -0.7152* C   5 s( 26.40%)p 2.79( 73.55%)d 0.00(  0.04%)
                                           -0.0008 -0.5135 -0.0170 -0.7666 -0.0098
                                            0.1119 -0.0081 -0.3676  0.0050  0.0038
                                           -0.0149  0.0021 -0.0140  0.0023
   259. (0.02219) BD*( 1) C   4 - O  11  
                ( 67.56%)   0.8220* C   4 s( 22.00%)p 3.53( 77.70%)d 0.01(  0.30%)
                                           -0.0003  0.4676  0.0364  0.3457  0.0004
                                           -0.7548 -0.0239 -0.2942 -0.0235 -0.0348
                                           -0.0121  0.0264 -0.0247 -0.0188
                ( 32.44%)  -0.5695* O  11 s( 31.77%)p 2.15( 68.16%)d 0.00(  0.08%)
                                           -0.0000  0.5636  0.0068 -0.2582 -0.0062
                                            0.7600  0.0045  0.1932 -0.0053 -0.0068
                                           -0.0022  0.0188 -0.0173 -0.0070
   260. (0.01838) BD*( 1) C   4 - H  19  
                ( 36.72%)   0.6060* C   4 s( 26.65%)p 2.75( 73.32%)d 0.00(  0.04%)
                                            0.0007 -0.5149  0.0361  0.0185  0.0069
                                            0.0246  0.0042 -0.8555  0.0148 -0.0012
                                           -0.0015 -0.0028 -0.0023 -0.0185
                ( 63.28%)  -0.7955* H  19 s( 99.90%)p 0.00(  0.10%)
                                           -0.9994  0.0133 -0.0025 -0.0026  0.0316
   261. (0.01404) BD*( 1) C   5 - C   6  
                ( 49.37%)   0.7026* C   5 s( 28.67%)p 2.49( 71.28%)d 0.00(  0.04%)
                                           -0.0002 -0.5355 -0.0052  0.6269  0.0001
                                            0.3308  0.0003 -0.4588 -0.0001 -0.0096
                                            0.0142  0.0095 -0.0057 -0.0001
                ( 50.63%)  -0.7116* C   6 s( 28.41%)p 2.52( 71.54%)d 0.00(  0.05%)
                                           -0.0000 -0.5330 -0.0065 -0.6637  0.0101
                                           -0.2881  0.0034  0.4378 -0.0038 -0.0094
                                            0.0153  0.0069 -0.0117  0.0010
   262. (0.00709) BD*( 1) C   5 - H  20  
                ( 36.08%)   0.6007* C   5 s( 22.75%)p 3.40( 77.22%)d 0.00(  0.03%)
                                           -0.0004  0.4769 -0.0061  0.0118 -0.0001
                                           -0.3614  0.0180 -0.8007 -0.0008 -0.0023
                                           -0.0020  0.0124 -0.0034  0.0125
                ( 63.92%)  -0.7995* H  20 s( 99.91%)p 0.00(  0.09%)
                                            0.9995 -0.0077 -0.0002  0.0122  0.0282
   263. (0.00519) BD*( 1) C   5 - H  21  
                ( 37.82%)   0.6150* C   5 s( 22.19%)p 3.50( 77.77%)d 0.00(  0.04%)
                                            0.0002 -0.4710  0.0086  0.1355  0.0012
                                           -0.8639  0.0069  0.1116  0.0234  0.0035
                                           -0.0000  0.0006  0.0171  0.0106
                ( 62.18%)  -0.7885* H  21 s( 99.91%)p 0.00(  0.09%)
                                           -0.9996  0.0005 -0.0067  0.0282 -0.0076
   264. (0.01826) BD*( 1) C   6 - O   7  
                ( 67.74%)   0.8230* C   6 s( 19.44%)p 4.13( 80.27%)d 0.02(  0.29%)
                                           -0.0001  0.4398  0.0313  0.1283  0.0153
                                           -0.8718 -0.0369  0.1555  0.0182 -0.0131
                                            0.0031 -0.0153 -0.0435 -0.0251
                ( 32.26%)  -0.5680* O   7 s( 33.07%)p 2.02( 66.86%)d 0.00(  0.07%)
                                           -0.0001  0.5751 -0.0018 -0.1648  0.0052
                                            0.7848 -0.0020 -0.1594  0.0016 -0.0161
                                           -0.0009 -0.0039 -0.0146 -0.0155
   265. (0.01912) BD*( 1) C   6 - C   8  
                ( 48.93%)   0.6995* C   6 s( 30.41%)p 2.29( 69.56%)d 0.00(  0.03%)
                                           -0.0003 -0.5514  0.0005  0.7364 -0.0072
                                           -0.1024  0.0063  0.3778 -0.0086  0.0015
                                           -0.0128 -0.0007 -0.0130  0.0030
                ( 51.07%)  -0.7146* C   8 s( 28.18%)p 2.55( 71.79%)d 0.00(  0.04%)
                                           -0.0008 -0.5308 -0.0008 -0.7483 -0.0038
                                            0.1101  0.0180 -0.3812  0.0122  0.0023
                                           -0.0155  0.0010 -0.0107 -0.0005
   266. (0.01860) BD*( 1) C   6 - H  22  
                ( 38.35%)   0.6192* C   6 s( 21.77%)p 3.59( 78.19%)d 0.00(  0.05%)
                                            0.0004 -0.4661  0.0203  0.0092 -0.0029
                                           -0.3758  0.0142 -0.8002  0.0026  0.0010
                                            0.0006 -0.0152  0.0028 -0.0147
                ( 61.65%)  -0.7852* H  22 s( 99.91%)p 0.00(  0.09%)
                                           -0.9995  0.0087 -0.0001  0.0147  0.0267
   267. (0.00428) BD*( 1) O   7 - H  23  
                ( 25.71%)   0.5070* O   7 s( 20.07%)p 3.98( 79.85%)d 0.00(  0.09%)
                                            0.0002  0.4477  0.0155 -0.7128 -0.0120
                                           -0.4057 -0.0320  0.3528  0.0140  0.0059
                                           -0.0183 -0.0032  0.0209 -0.0068
                ( 74.29%)  -0.8619* H  23 s( 99.56%)p 0.00(  0.44%)
                                            0.9978 -0.0038  0.0511  0.0316 -0.0277
   268. (0.01553) BD*( 1) C   8 - C   9  
                ( 47.84%)   0.6917* C   8 s( 22.02%)p 3.54( 77.92%)d 0.00(  0.06%)
                                            0.0003 -0.4692 -0.0015  0.6388  0.0043
                                            0.3485  0.0140 -0.4990  0.0243 -0.0010
                                            0.0205  0.0034 -0.0140 -0.0011
                ( 52.16%)  -0.7222* C   9 s( 21.92%)p 3.56( 78.00%)d 0.00(  0.07%)
                                           -0.0003 -0.4682  0.0031 -0.7226  0.0136
                                            0.3426  0.0096  0.3744  0.0029  0.0035
                                            0.0196 -0.0014 -0.0177  0.0038
   269. (0.01562) BD*( 1) C   8 - C  10  
                ( 47.69%)   0.6906* C   8 s( 22.90%)p 3.36( 77.04%)d 0.00(  0.06%)
                                            0.0002 -0.4786 -0.0005  0.1747  0.0056
                                           -0.8564  0.0058  0.0767  0.0237  0.0154
                                            0.0025 -0.0062  0.0121  0.0127
                ( 52.31%)  -0.7233* C  10 s( 22.03%)p 3.54( 77.89%)d 0.00(  0.07%)
                                           -0.0003 -0.4694  0.0022 -0.6584  0.0047
                                            0.5074 -0.0113  0.2961  0.0139  0.0221
                                            0.0036 -0.0058  0.0060  0.0129
   270. (0.01119) BD*( 1) C   8 - H  24  
                ( 36.92%)   0.6076* C   8 s( 26.79%)p 2.73( 73.18%)d 0.00(  0.03%)
                                           -0.0003  0.5175 -0.0082 -0.0263 -0.0033
                                           -0.3636  0.0010 -0.7739  0.0057  0.0008
                                            0.0034  0.0102 -0.0017  0.0116
                ( 63.08%)  -0.7942* H  24 s( 99.91%)p 0.00(  0.09%)
                                            0.9995 -0.0049  0.0035  0.0128  0.0274
   271. (0.00962) BD*( 1) C   9 - C  10  
                ( 49.98%)   0.7070* C   9 s( 22.09%)p 3.52( 77.84%)d 0.00(  0.07%)
                                           -0.0000 -0.4699 -0.0080 -0.0018  0.0169
                                           -0.8601 -0.0018  0.1959 -0.0025 -0.0145
                                            0.0056  0.0158  0.0150  0.0055
                ( 50.02%)  -0.7072* C  10 s( 22.30%)p 3.48( 77.62%)d 0.00(  0.08%)
                                           -0.0002 -0.4722 -0.0070  0.5313  0.0139
                                            0.5251 -0.0109 -0.4668  0.0008 -0.0137
                                            0.0053  0.0164  0.0155  0.0054
   272. (0.00633) BD*( 1) C   9 - H  25  
                ( 38.43%)   0.6199* C   9 s( 27.06%)p 2.69( 72.91%)d 0.00(  0.03%)
                                            0.0001 -0.5201  0.0076 -0.0574  0.0321
                                            0.0919  0.0105 -0.8463 -0.0001  0.0002
                                           -0.0078  0.0003 -0.0013 -0.0157
                ( 61.57%)  -0.7847* H  25 s( 99.91%)p 0.00(  0.09%)
                                           -0.9996  0.0025 -0.0019 -0.0030  0.0295
   273. (0.00549) BD*( 1) C   9 - H  26  
                ( 37.52%)   0.6125* C   9 s( 28.79%)p 2.47( 71.18%)d 0.00(  0.03%)
                                           -0.0001  0.5366  0.0009 -0.6880 -0.0024
                                           -0.3653 -0.0047 -0.3230  0.0247  0.0090
                                            0.0115  0.0056  0.0055 -0.0002
                ( 62.48%)  -0.7904* H  26 s( 99.91%)p 0.00(  0.09%)
                                            0.9995 -0.0019  0.0257  0.0131  0.0095
   274. (0.00562) BD*( 1) C  10 - H  27  
                ( 37.54%)   0.6127* C  10 s( 28.57%)p 2.50( 71.40%)d 0.00(  0.03%)
                                            0.0001 -0.5345 -0.0002  0.4228 -0.0078
                                           -0.3272 -0.0202  0.6538 -0.0134  0.0026
                                           -0.0125  0.0048 -0.0024 -0.0089
                ( 62.46%)  -0.7903* H  27 s( 99.91%)p 0.00(  0.09%)
                                           -0.9995  0.0020 -0.0151  0.0137 -0.0225
   275. (0.00640) BD*( 1) C  10 - H  28  
                ( 38.47%)   0.6203* C  10 s( 26.95%)p 2.71( 73.02%)d 0.00(  0.03%)
                                            0.0002 -0.5191  0.0069 -0.3229  0.0181
                                           -0.5991 -0.0221 -0.5156  0.0168 -0.0074
                                           -0.0103 -0.0113  0.0008 -0.0043
                ( 61.53%)  -0.7844* H  28 s( 99.91%)p 0.00(  0.09%)
                                           -0.9996  0.0025  0.0086  0.0228  0.0165
   276. (0.01742) BD*( 1) O  11 - C  12  
                ( 29.89%)   0.5467* O  11 s( 29.95%)p 2.34( 69.98%)d 0.00(  0.07%)
                                           -0.0002 -0.5473 -0.0027 -0.6028 -0.0019
                                            0.3231  0.0100 -0.4816  0.0047  0.0038
                                           -0.0218  0.0005 -0.0121 -0.0059
                ( 70.11%)  -0.8373* C  12 s( 19.98%)p 3.99( 79.69%)d 0.02(  0.33%)
                                           -0.0000 -0.4466 -0.0203  0.7171  0.0267
                                           -0.3143  0.0092  0.4267  0.0318  0.0296
                                           -0.0375  0.0172 -0.0254  0.0091
   277. (0.00380) BD*( 1) C  12 - C  13  
                ( 48.39%)   0.6956* C  12 s( 30.94%)p 2.23( 69.02%)d 0.00(  0.04%)
                                           -0.0000 -0.5556 -0.0270 -0.2281  0.0061
                                            0.7248 -0.0092  0.3356 -0.0007  0.0052
                                            0.0039 -0.0143  0.0125  0.0034
                ( 51.61%)  -0.7184* C  13 s( 28.59%)p 2.50( 71.36%)d 0.00(  0.05%)
                                           -0.0004 -0.5344 -0.0176  0.2346  0.0023
                                           -0.7370 -0.0142 -0.3392 -0.0084  0.0102
                                            0.0043 -0.0129  0.0131  0.0063
   278. (0.01166) BD*( 1) C  12 - H  29  
                ( 38.89%)   0.6236* C  12 s( 25.54%)p 2.91( 74.41%)d 0.00(  0.05%)
                                            0.0001 -0.5051  0.0166 -0.6118 -0.0076
                                           -0.6052  0.0131  0.0568 -0.0066 -0.0191
                                            0.0024  0.0015  0.0023  0.0098
                ( 61.11%)  -0.7817* H  29 s( 99.91%)p 0.00(  0.09%)
                                           -0.9995  0.0075  0.0245  0.0180 -0.0019
   279. (0.01237) BD*( 1) C  12 - H  30  
                ( 39.18%)   0.6260* C  12 s( 23.67%)p 3.22( 76.28%)d 0.00(  0.05%)
                                            0.0001 -0.4862  0.0172  0.2359 -0.0176
                                            0.0896  0.0101 -0.8359  0.0011 -0.0027
                                            0.0139  0.0008 -0.0013 -0.0181
                ( 60.82%)  -0.7799* H  30 s( 99.91%)p 0.00(  0.09%)
                                           -0.9995  0.0058 -0.0044 -0.0068  0.0291
   280. (0.00368) BD*( 1) C  13 - H  31  
                ( 38.38%)   0.6196* C  13 s( 23.77%)p 3.21( 76.19%)d 0.00(  0.04%)
                                            0.0000  0.4875 -0.0056  0.2268  0.0017
                                            0.1042 -0.0171 -0.8362  0.0040  0.0011
                                           -0.0078 -0.0069  0.0003  0.0167
                ( 61.62%)  -0.7850* H  31 s( 99.92%)p 0.00(  0.08%)
                                            0.9996 -0.0021 -0.0078 -0.0008  0.0279
   281. (0.00384) BD*( 1) C  13 - H  32  
                ( 38.46%)   0.6202* C  13 s( 23.80%)p 3.20( 76.16%)d 0.00(  0.04%)
                                           -0.0000 -0.4879  0.0056  0.6533 -0.0136
                                            0.5773  0.0078 -0.0353  0.0078 -0.0160
                                            0.0021  0.0018 -0.0048  0.0102
                ( 61.54%)  -0.7844* H  32 s( 99.92%)p 0.00(  0.08%)
                                           -0.9996  0.0021 -0.0202 -0.0208 -0.0004
   282. (0.00185) BD*( 1) C  13 - H  33  
                ( 38.25%)   0.6185* C  13 s( 23.86%)p 3.19( 76.10%)d 0.00(  0.04%)
                                            0.0000 -0.4885  0.0030 -0.6827  0.0032
                                            0.3334  0.0106 -0.4284  0.0119  0.0076
                                           -0.0149  0.0054 -0.0090  0.0004
                ( 61.75%)  -0.7858* H  33 s( 99.91%)p 0.00(  0.09%)
                                           -0.9996 -0.0001  0.0229 -0.0139  0.0122


 NHO Directionality and "Bond Bending" (deviations from line of nuclear centers)

         [Thresholds for printing:  angular deviation  >  1.0 degree]
                                    hybrid p-character > 25.0%
                                    orbital occupancy  >  0.10e

                                Line of Centers        Hybrid 1              Hybrid 2
                                ---------------  -------------------   ------------------
                NBO               Theta   Phi    Theta   Phi    Dev    Theta   Phi    Dev
 ========================================================================================
     1. BD (   1) C   1 - C   2    71.2  221.5     --     --    --     109.5   40.7   1.0
     2. BD (   1) C   1 - H  14    57.0   89.8    57.9   88.6   1.3      --     --    --
     3. BD (   1) C   1 - H  15   163.3  123.0   163.0  118.7   1.3      --     --    --
     4. BD (   1) C   1 - H  16    86.1  334.6    86.4  335.8   1.2      --     --    --
     5. BD (   1) C   2 - O   3   124.2  271.6     --     --    --      55.9   89.9   1.4
     6. BD (   1) C   2 - H  17    93.0  153.7    94.4  155.8   2.6      --     --    --
     7. BD (   1) C   2 - H  18    15.8  302.0    17.1  299.6   1.5      --     --    --
     8. BD (   1) O   3 - C   4    74.7  228.0    78.8  225.2   4.9    106.5   46.7   1.7
     9. BD (   1) C   4 - C   5   114.7  171.2   115.8  170.0   1.6     65.2  352.4   1.1
    10. BD (   1) C   4 - O  11   108.2  292.3   110.4  294.0   2.7     76.9  109.1   6.0
    11. BD (   1) C   4 - H  19     4.5  173.3     2.6  228.6   3.7      --     --    --
    12. BD (   1) C   5 - C   6    57.9  206.2    57.1  207.8   1.6    121.3   23.5   2.4
    13. BD (   1) C   5 - H  20   155.3  273.5   156.8  272.0   1.6      --     --    --
    14. BD (   1) C   5 - H  21    96.8   99.1    98.8   99.1   2.1      --     --    --
    15. BD (   1) C   6 - O   7    80.4  280.2    79.3  279.0   1.7    101.2  101.5   2.1
    16. BD (   1) C   6 - C   8   117.3  171.4   116.7  172.5   1.2     64.2  350.3   1.7
    17. BD (   1) C   6 - H  22    29.7   94.2    24.4   91.0   5.5      --     --    --
    18. BD (   1) O   7 - H  23    64.5  204.8    66.6  211.1   6.1      --     --    --
    19. BD (   1) C   8 - C   9    57.4  180.6    57.3  209.4  24.2    115.5  333.6  24.6
    20. BD (   1) C   8 - C  10    82.5  121.4    96.6  102.0  24.0    110.7  322.8  24.5
    22. BD (   1) C   9 - C  10   114.1   68.9   102.6   91.0  23.8     58.1  223.3  23.8
    23. BD (   1) C   9 - H  25     7.2  309.3     7.1  283.9   3.1      --     --    --
    24. BD (   1) C   9 - H  26   113.0  208.2   110.8  208.2   2.1      --     --    --
    25. BD (   1) C  10 - H  27   141.3  142.7   139.8  140.1   2.2      --     --    --
    26. BD (   1) C  10 - H  28    52.2   60.8    54.2   63.9   3.2      --     --    --
    27. BD (   1) O  11 - C  12    59.4  336.9    55.4  331.2   6.3    119.7  157.7   1.1
    29. BD (   1) C  12 - H  29    92.3   41.9    93.4   43.7   2.0      --     --    --
    31. BD (   1) C  13 - H  31   163.5   25.4   163.6   20.9   1.3      --     --    --
    32. BD (   1) C  13 - H  32    87.8  221.2    88.2  222.4   1.3      --     --    --
    33. BD (   1) C  13 - H  33    60.4  334.3    61.3  333.1   1.3      --     --    --
    47. LP (   1) O   3             --     --    136.2  348.3   --       --     --    --
    48. LP*(   2) O   3             --     --     49.0  324.2   --       --     --    --
    49. LP (   1) O   7             --     --    108.6  322.0   --       --     --    --
    50. LP (   2) O   7             --     --     26.4   25.5   --       --     --    --
    51. LP (   1) O  11             --     --    130.9  229.9   --       --     --    --
    52. LP (   2) O  11             --     --    133.1   27.0   --       --     --    --


 Second Order Perturbation Theory Analysis of Fock Matrix in NBO Basis

     Threshold for printing:   0.25 kcal/mol
                                                                              E(2)  E(j)-E(i) F(i,j)
         Donor NBO (i)                     Acceptor NBO (j)                 kcal/mol   a.u.    a.u. 
 ===================================================================================================

 within unit  1
   1. BD (   1) C   1 - C   2        / 72. RY*(   2) O   3                    0.39    1.83    0.034
   1. BD (   1) C   1 - C   2        /255. BD*(   1) C   2 - H  17            0.44    1.04    0.027
   1. BD (   1) C   1 - C   2        /256. BD*(   1) C   2 - H  18            0.39    1.04    0.026
   1. BD (   1) C   1 - C   2        /257. BD*(   1) O   3 - C   4            1.39    0.87    0.045
   2. BD (   1) C   1 - H  14        /254. BD*(   1) C   2 - O   3            2.50    0.75    0.055
   3. BD (   1) C   1 - H  15        /254. BD*(   1) C   2 - O   3            0.32    0.75    0.020
   3. BD (   1) C   1 - H  15        /256. BD*(   1) C   2 - H  18            1.64    0.89    0.048
   4. BD (   1) C   1 - H  16        /254. BD*(   1) C   2 - O   3            0.35    0.75    0.020
   4. BD (   1) C   1 - H  16        /255. BD*(   1) C   2 - H  17            1.62    0.89    0.048
   5. BD (   1) C   2 - O   3        / 53. RY*(   1) C   1                    0.26    1.55    0.025
   5. BD (   1) C   2 - O   3        / 80. RY*(   1) C   4                    0.52    1.82    0.039
   5. BD (   1) C   2 - O   3        / 82. RY*(   3) C   4                    0.30    2.14    0.032
   5. BD (   1) C   2 - O   3        /251. BD*(   1) C   1 - H  14            0.62    1.34    0.037
   5. BD (   1) C   2 - O   3        /259. BD*(   1) C   4 - O  11            0.74    1.19    0.038
   6. BD (   1) C   2 - H  17        / 48. LP*(   2) O   3                    3.62    0.21    0.055
   6. BD (   1) C   2 - H  17        / 54. RY*(   2) C   1                    0.34    1.31    0.027
   6. BD (   1) C   2 - H  17        /253. BD*(   1) C   1 - H  16            1.40    0.99    0.048
   7. BD (   1) C   2 - H  18        / 48. LP*(   2) O   3                    3.57    0.21    0.055
   7. BD (   1) C   2 - H  18        / 54. RY*(   2) C   1                    0.39    1.31    0.029
   7. BD (   1) C   2 - H  18        /252. BD*(   1) C   1 - H  15            1.40    0.99    0.048
   8. BD (   1) O   3 - C   4        / 53. RY*(   1) C   1                    0.26    1.56    0.025
   8. BD (   1) O   3 - C   4        / 64. RY*(   3) C   2                    0.44    1.78    0.036
   8. BD (   1) O   3 - C   4        /250. BD*(   1) C   1 - C   2            0.72    1.28    0.038
   8. BD (   1) O   3 - C   4        /261. BD*(   1) C   5 - C   6            0.61    1.26    0.035
   9. BD (   1) C   4 - C   5        / 48. LP*(   2) O   3                    1.72    0.33    0.047
   9. BD (   1) C   4 - C   5        / 71. RY*(   1) O   3                    0.34    1.88    0.033
   9. BD (   1) C   4 - C   5        / 99. RY*(   2) C   6                    0.48    1.54    0.035
   9. BD (   1) C   4 - C   5        /143. RY*(   1) O  11                    0.50    1.87    0.040
   9. BD (   1) C   4 - C   5        /254. BD*(   1) C   2 - O   3            0.35    0.92    0.023
   9. BD (   1) C   4 - C   5        /260. BD*(   1) C   4 - H  19            0.50    1.03    0.029
   9. BD (   1) C   4 - C   5        /261. BD*(   1) C   5 - C   6            0.49    1.02    0.029
   9. BD (   1) C   4 - C   5        /262. BD*(   1) C   5 - H  20            0.27    1.09    0.022
   9. BD (   1) C   4 - C   5        /263. BD*(   1) C   5 - H  21            0.26    1.07    0.022
   9. BD (   1) C   4 - C   5        /265. BD*(   1) C   6 - C   8            0.92    1.05    0.040
   9. BD (   1) C   4 - C   5        /276. BD*(   1) O  11 - C  12            1.41    0.94    0.047
  10. BD (   1) C   4 - O  11        / 89. RY*(   1) C   5                    0.47    1.76    0.036
  10. BD (   1) C   4 - O  11        /153. RY*(   2) C  12                    0.35    1.54    0.029
  10. BD (   1) C   4 - O  11        /161. RY*(   1) C  13                    0.28    1.59    0.027
  10. BD (   1) C   4 - O  11        /254. BD*(   1) C   2 - O   3            0.71    1.16    0.036
  10. BD (   1) C   4 - O  11        /258. BD*(   1) C   4 - C   5            0.41    1.25    0.029
  10. BD (   1) C   4 - O  11        /263. BD*(   1) C   5 - H  21            0.50    1.31    0.033
  10. BD (   1) C   4 - O  11        /277. BD*(   1) C  12 - C  13            0.59    1.32    0.035
  11. BD (   1) C   4 - H  19        / 48. LP*(   2) O   3                    2.64    0.24    0.049
  11. BD (   1) C   4 - H  19        / 90. RY*(   2) C   5                    0.33    1.32    0.027
  11. BD (   1) C   4 - H  19        /262. BD*(   1) C   5 - H  20            0.97    0.99    0.040
  12. BD (   1) C   5 - C   6        / 80. RY*(   1) C   4                    0.42    1.57    0.033
  12. BD (   1) C   5 - C   6        /107. RY*(   1) O   7                    0.28    1.87    0.029
  12. BD (   1) C   5 - C   6        /117. RY*(   2) C   8                    0.51    1.52    0.035
  12. BD (   1) C   5 - C   6        /257. BD*(   1) O   3 - C   4            1.19    0.88    0.041
  12. BD (   1) C   5 - C   6        /258. BD*(   1) C   4 - C   5            0.46    0.99    0.027
  12. BD (   1) C   5 - C   6        /262. BD*(   1) C   5 - H  20            0.36    1.07    0.025
  12. BD (   1) C   5 - C   6        /263. BD*(   1) C   5 - H  21            0.33    1.06    0.024
  12. BD (   1) C   5 - C   6        /265. BD*(   1) C   6 - C   8            0.81    1.03    0.037
  12. BD (   1) C   5 - C   6        /266. BD*(   1) C   6 - H  22            0.40    1.04    0.026
  12. BD (   1) C   5 - C   6        /267. BD*(   1) O   7 - H  23            0.91    1.05    0.039
  12. BD (   1) C   5 - C   6        /268. BD*(   1) C   8 - C   9            1.18    0.98    0.043
  13. BD (   1) C   5 - H  20        /259. BD*(   1) C   4 - O  11            1.04    0.81    0.037
  13. BD (   1) C   5 - H  20        /260. BD*(   1) C   4 - H  19            1.36    0.88    0.044
  13. BD (   1) C   5 - H  20        /266. BD*(   1) C   6 - H  22            1.50    0.91    0.047
  14. BD (   1) C   5 - H  21        / 98. RY*(   1) C   6                    0.35    1.33    0.027
  14. BD (   1) C   5 - H  21        /257. BD*(   1) O   3 - C   4            0.74    0.76    0.030
  14. BD (   1) C   5 - H  21        /259. BD*(   1) C   4 - O  11            1.41    0.82    0.043
  14. BD (   1) C   5 - H  21        /264. BD*(   1) C   6 - O   7            2.40    0.79    0.055
  15. BD (   1) C   6 - O   7        / 89. RY*(   1) C   5                    0.27    1.73    0.028
  15. BD (   1) C   6 - O   7        /118. RY*(   3) C   8                    0.29    1.55    0.027
  15. BD (   1) C   6 - O   7        /263. BD*(   1) C   5 - H  21            0.71    1.28    0.038
  15. BD (   1) C   6 - O   7        /265. BD*(   1) C   6 - C   8            0.31    1.26    0.025
  15. BD (   1) C   6 - O   7        /269. BD*(   1) C   8 - C  10            0.87    1.21    0.041
  16. BD (   1) C   6 - C   8        / 90. RY*(   2) C   5                    0.49    1.40    0.034
  16. BD (   1) C   6 - C   8        /108. RY*(   2) O   7                    0.28    1.91    0.030
  16. BD (   1) C   6 - C   8        /126. RY*(   2) C   9                    0.45    1.45    0.033
  16. BD (   1) C   6 - C   8        /135. RY*(   2) C  10                    0.42    1.54    0.033
  16. BD (   1) C   6 - C   8        /258. BD*(   1) C   4 - C   5            1.33    0.99    0.047
  16. BD (   1) C   6 - C   8        /261. BD*(   1) C   5 - C   6            0.97    1.00    0.040
  16. BD (   1) C   6 - C   8        /266. BD*(   1) C   6 - H  22            0.56    1.04    0.031
  16. BD (   1) C   6 - C   8        /269. BD*(   1) C   8 - C  10            0.36    0.99    0.024
  16. BD (   1) C   6 - C   8        /273. BD*(   1) C   9 - H  26            0.43    1.12    0.028
  16. BD (   1) C   6 - C   8        /274. BD*(   1) C  10 - H  27            0.44    1.12    0.029
  17. BD (   1) C   6 - H  22        / 89. RY*(   1) C   5                    0.32    1.38    0.027
  17. BD (   1) C   6 - H  22        /107. RY*(   1) O   7                    0.27    1.75    0.028
  17. BD (   1) C   6 - H  22        /116. RY*(   1) C   8                    0.37    1.42    0.029
  17. BD (   1) C   6 - H  22        /262. BD*(   1) C   5 - H  20            1.58    0.95    0.049
  17. BD (   1) C   6 - H  22        /270. BD*(   1) C   8 - H  24            1.66    0.99    0.052
  18. BD (   1) O   7 - H  23        / 98. RY*(   1) C   6                    0.53    1.54    0.036
  18. BD (   1) O   7 - H  23        /102. RY*(   5) C   6                    0.32    2.50    0.036
  18. BD (   1) O   7 - H  23        /261. BD*(   1) C   5 - C   6            1.64    1.10    0.054
  19. BD (   1) C   8 - C   9        / 99. RY*(   2) C   6                    0.37    1.43    0.030
  19. BD (   1) C   8 - C   9        /134. RY*(   1) C  10                    0.95    1.33    0.046
  19. BD (   1) C   8 - C   9        /261. BD*(   1) C   5 - C   6            1.44    0.91    0.046
  19. BD (   1) C   8 - C   9        /264. BD*(   1) C   6 - O   7            0.38    0.81    0.022
  19. BD (   1) C   8 - C   9        /265. BD*(   1) C   6 - C   8            0.87    0.93    0.036
  19. BD (   1) C   8 - C   9        /269. BD*(   1) C   8 - C  10            3.13    0.89    0.068
  19. BD (   1) C   8 - C   9        /270. BD*(   1) C   8 - H  24            0.41    1.01    0.026
  19. BD (   1) C   8 - C   9        /271. BD*(   1) C   9 - C  10            2.62    0.89    0.062
  19. BD (   1) C   8 - C   9        /274. BD*(   1) C  10 - H  27            1.45    1.02    0.050
  19. BD (   1) C   8 - C   9        /275. BD*(   1) C  10 - H  28            1.52    1.01    0.050
  20. BD (   1) C   8 - C  10        / 98. RY*(   1) C   6                    0.39    1.36    0.030
  20. BD (   1) C   8 - C  10        / 99. RY*(   2) C   6                    0.31    1.43    0.027
  20. BD (   1) C   8 - C  10        /125. RY*(   1) C   9                    0.70    1.38    0.040
  20. BD (   1) C   8 - C  10        /126. RY*(   2) C   9                    0.31    1.36    0.026
  20. BD (   1) C   8 - C  10        /264. BD*(   1) C   6 - O   7            1.78    0.82    0.048
  20. BD (   1) C   8 - C  10        /265. BD*(   1) C   6 - C   8            0.87    0.94    0.036
  20. BD (   1) C   8 - C  10        /268. BD*(   1) C   8 - C   9            3.12    0.89    0.067
  20. BD (   1) C   8 - C  10        /270. BD*(   1) C   8 - H  24            0.43    1.02    0.027
  20. BD (   1) C   8 - C  10        /271. BD*(   1) C   9 - C  10            2.41    0.89    0.059
  20. BD (   1) C   8 - C  10        /272. BD*(   1) C   9 - H  25            1.48    1.01    0.050
  20. BD (   1) C   8 - C  10        /273. BD*(   1) C   9 - H  26            1.42    1.03    0.049
  21. BD (   1) C   8 - H  24        / 98. RY*(   1) C   6                    0.39    1.32    0.029
  21. BD (   1) C   8 - H  24        /134. RY*(   1) C  10                    0.25    1.30    0.023
  21. BD (   1) C   8 - H  24        /266. BD*(   1) C   6 - H  22            1.33    0.91    0.044
  21. BD (   1) C   8 - H  24        /272. BD*(   1) C   9 - H  25            0.79    0.97    0.035
  21. BD (   1) C   8 - H  24        /275. BD*(   1) C  10 - H  28            0.80    0.97    0.035
  22. BD (   1) C   9 - C  10        /116. RY*(   1) C   8                    0.61    1.43    0.038
  22. BD (   1) C   9 - C  10        /117. RY*(   2) C   8                    0.47    1.41    0.034
  22. BD (   1) C   9 - C  10        /265. BD*(   1) C   6 - C   8            2.53    0.92    0.063
  22. BD (   1) C   9 - C  10        /266. BD*(   1) C   6 - H  22            0.27    0.93    0.020
  22. BD (   1) C   9 - C  10        /268. BD*(   1) C   8 - C   9            3.37    0.87    0.070
  22. BD (   1) C   9 - C  10        /269. BD*(   1) C   8 - C  10            3.39    0.88    0.071
  22. BD (   1) C   9 - C  10        /270. BD*(   1) C   8 - H  24            1.82    1.00    0.055
  23. BD (   1) C   9 - H  25        /116. RY*(   1) C   8                    0.31    1.41    0.026
  23. BD (   1) C   9 - H  25        /135. RY*(   2) C  10                    0.41    1.40    0.030
  23. BD (   1) C   9 - H  25        /270. BD*(   1) C   8 - H  24            0.91    0.98    0.038
  23. BD (   1) C   9 - H  25        /274. BD*(   1) C  10 - H  27            0.72    0.99    0.034
  24. BD (   1) C   9 - H  26        /116. RY*(   1) C   8                    0.26    1.40    0.024
  24. BD (   1) C   9 - H  26        /134. RY*(   1) C  10                    0.35    1.30    0.027
  24. BD (   1) C   9 - H  26        /265. BD*(   1) C   6 - C   8            1.05    0.90    0.039
  24. BD (   1) C   9 - H  26        /275. BD*(   1) C  10 - H  28            0.76    0.97    0.034
  25. BD (   1) C  10 - H  27        /116. RY*(   1) C   8                    0.27    1.40    0.025
  25. BD (   1) C  10 - H  27        /125. RY*(   1) C   9                    0.35    1.34    0.027
  25. BD (   1) C  10 - H  27        /265. BD*(   1) C   6 - C   8            1.15    0.90    0.041
  25. BD (   1) C  10 - H  27        /272. BD*(   1) C   9 - H  25            0.75    0.97    0.034
  26. BD (   1) C  10 - H  28        /116. RY*(   1) C   8                    0.30    1.41    0.026
  26. BD (   1) C  10 - H  28        /126. RY*(   2) C   9                    0.41    1.32    0.029
  26. BD (   1) C  10 - H  28        /270. BD*(   1) C   8 - H  24            0.97    0.98    0.039
  26. BD (   1) C  10 - H  28        /273. BD*(   1) C   9 - H  26            0.71    0.99    0.034
  27. BD (   1) O  11 - C  12        / 82. RY*(   3) C   4                    0.37    2.09    0.035
  27. BD (   1) O  11 - C  12        / 89. RY*(   1) C   5                    0.35    1.70    0.031
  27. BD (   1) O  11 - C  12        /161. RY*(   1) C  13                    0.26    1.52    0.025
  27. BD (   1) O  11 - C  12        /258. BD*(   1) C   4 - C   5            1.09    1.18    0.045
  27. BD (   1) O  11 - C  12        /282. BD*(   1) C  13 - H  33            0.64    1.31    0.037
  28. BD (   1) C  12 - C  13        /143. RY*(   1) O  11                    0.37    1.82    0.033
  28. BD (   1) C  12 - C  13        /259. BD*(   1) C   4 - O  11            1.40    0.91    0.045
  28. BD (   1) C  12 - C  13        /278. BD*(   1) C  12 - H  29            0.34    1.06    0.024
  28. BD (   1) C  12 - C  13        /279. BD*(   1) C  12 - H  30            0.36    1.04    0.025
  29. BD (   1) C  12 - H  29        /162. RY*(   2) C  13                    0.32    1.36    0.027
  29. BD (   1) C  12 - H  29        /281. BD*(   1) C  13 - H  32            1.43    0.98    0.048
  30. BD (   1) C  12 - H  30        /144. RY*(   2) O  11                    0.26    1.75    0.027
  30. BD (   1) C  12 - H  30        /162. RY*(   2) C  13                    0.34    1.36    0.028
  30. BD (   1) C  12 - H  30        /259. BD*(   1) C   4 - O  11            0.31    0.80    0.020
  30. BD (   1) C  12 - H  30        /276. BD*(   1) O  11 - C  12            0.36    0.79    0.021
  30. BD (   1) C  12 - H  30        /280. BD*(   1) C  13 - H  31            1.47    0.98    0.048
  31. BD (   1) C  13 - H  31        /276. BD*(   1) O  11 - C  12            0.29    0.75    0.019
  31. BD (   1) C  13 - H  31        /279. BD*(   1) C  12 - H  30            1.69    0.90    0.049
  32. BD (   1) C  13 - H  32        /276. BD*(   1) O  11 - C  12            0.38    0.75    0.021
  32. BD (   1) C  13 - H  32        /278. BD*(   1) C  12 - H  29            1.62    0.91    0.049
  33. BD (   1) C  13 - H  33        /276. BD*(   1) O  11 - C  12            2.45    0.75    0.054
  34. CR (   1) C   1                /170. RY*(   1) H  14                    0.39   10.56    0.081
  34. CR (   1) C   1                /174. RY*(   1) H  15                    0.37   10.49    0.079
  34. CR (   1) C   1                /178. RY*(   1) H  16                    0.37   10.50    0.079
  35. CR (   1) C   2                / 55. RY*(   3) C   1                    0.68   10.72    0.108
  35. CR (   1) C   2                /182. RY*(   1) H  17                    0.36   10.57    0.078
  35. CR (   1) C   2                /186. RY*(   1) H  18                    0.35   10.54    0.077
  35. CR (   1) C   2                /254. BD*(   1) C   2 - O   3            0.47   10.43    0.089
  35. CR (   1) C   2                /257. BD*(   1) O   3 - C   4            0.62   10.41    0.103
  36. CR (   1) O   3                / 62. RY*(   1) C   2                    0.64   20.08    0.143
  36. CR (   1) O   3                / 80. RY*(   1) C   4                    0.85   19.97    0.164
  36. CR (   1) O   3                / 86. RY*(   7) C   4                    0.28   20.52    0.095
  37. CR (   1) C   4                / 92. RY*(   4) C   5                    0.40   10.98    0.083
  37. CR (   1) C   4                /190. RY*(   1) H  19                    0.33   10.64    0.075
  37. CR (   1) C   4                /254. BD*(   1) C   2 - O   3            0.57   10.50    0.099
  37. CR (   1) C   4                /257. BD*(   1) O   3 - C   4            0.30   10.48    0.072
  37. CR (   1) C   4                /258. BD*(   1) C   4 - C   5            0.35   10.59    0.078
  37. CR (   1) C   4                /276. BD*(   1) O  11 - C  12            0.65   10.53    0.105
  38. CR (   1) C   5                /100. RY*(   3) C   6                    0.46   11.46    0.091
  38. CR (   1) C   5                /194. RY*(   1) H  20                    0.41   10.49    0.083
  38. CR (   1) C   5                /198. RY*(   1) H  21                    0.37   10.57    0.079
  39. CR (   1) C   6                / 90. RY*(   2) C   5                    0.48   10.92    0.092
  39. CR (   1) C   6                /119. RY*(   4) C   8                    0.46   11.26    0.090
  39. CR (   1) C   6                /202. RY*(   1) H  22                    0.30   10.54    0.071
  39. CR (   1) C   6                /264. BD*(   1) C   6 - O   7            0.51   10.43    0.093
  39. CR (   1) C   6                /265. BD*(   1) C   6 - C   8            0.27   10.55    0.068
  40. CR (   1) O   7                / 98. RY*(   1) C   6                    0.75   19.80    0.154
  40. CR (   1) O   7                /102. RY*(   5) C   6                    0.28   20.76    0.096
  41. CR (   1) C   8                / 98. RY*(   1) C   6                    0.29   10.90    0.071
  41. CR (   1) C   8                /101. RY*(   4) C   6                    0.28   11.35    0.071
  41. CR (   1) C   8                /125. RY*(   1) C   9                    0.26   10.93    0.067
  41. CR (   1) C   8                /134. RY*(   1) C  10                    0.32   10.88    0.074
  41. CR (   1) C   8                /210. RY*(   1) H  24                    0.38   10.45    0.080
  42. CR (   1) C   9                /116. RY*(   1) C   8                    0.40   10.99    0.084
  42. CR (   1) C   9                /134. RY*(   1) C  10                    0.27   10.88    0.068
  42. CR (   1) C   9                /214. RY*(   1) H  25                    0.38   10.48    0.080
  42. CR (   1) C   9                /218. RY*(   1) H  26                    0.41   10.46    0.083
  42. CR (   1) C   9                /265. BD*(   1) C   6 - C   8            0.32   10.48    0.073
  43. CR (   1) C  10                /116. RY*(   1) C   8                    0.41   10.99    0.085
  43. CR (   1) C  10                /126. RY*(   2) C   9                    0.29   10.90    0.071
  43. CR (   1) C  10                /222. RY*(   1) H  27                    0.40   10.46    0.082
  43. CR (   1) C  10                /226. RY*(   1) H  28                    0.38   10.48    0.079
  43. CR (   1) C  10                /265. BD*(   1) C   6 - C   8            0.33   10.48    0.075
  44. CR (   1) O  11                / 81. RY*(   2) C   4                    1.26   19.78    0.199
  44. CR (   1) O  11                / 86. RY*(   7) C   4                    0.32   20.47    0.102
  44. CR (   1) O  11                /152. RY*(   1) C  12                    0.45   20.07    0.119
  44. CR (   1) O  11                /153. RY*(   2) C  12                    0.29   19.62    0.095
  45. CR (   1) C  12                /163. RY*(   3) C  13                    0.69   10.70    0.109
  45. CR (   1) C  12                /230. RY*(   1) H  29                    0.34   10.53    0.075
  45. CR (   1) C  12                /234. RY*(   1) H  30                    0.31   10.52    0.073
  45. CR (   1) C  12                /259. BD*(   1) C   4 - O  11            0.67   10.44    0.107
  45. CR (   1) C  12                /276. BD*(   1) O  11 - C  12            0.48   10.42    0.090
  46. CR (   1) C  13                /153. RY*(   2) C  12                    0.31   10.69    0.073
  46. CR (   1) C  13                /238. RY*(   1) H  31                    0.36   10.48    0.077
  46. CR (   1) C  13                /242. RY*(   1) H  32                    0.35   10.47    0.077
  46. CR (   1) C  13                /246. RY*(   1) H  33                    0.38   10.56    0.080
  47. LP (   1) O   3                / 62. RY*(   1) C   2                    1.06    1.65    0.053
  47. LP (   1) O   3                / 80. RY*(   1) C   4                    0.94    1.53    0.048
  47. LP (   1) O   3                / 84. RY*(   5) C   4                    0.28    2.29    0.032
  47. LP (   1) O   3                /250. BD*(   1) C   1 - C   2            0.54    0.98    0.029
  47. LP (   1) O   3                /251. BD*(   1) C   1 - H  14            0.27    1.05    0.022
  47. LP (   1) O   3                /255. BD*(   1) C   2 - H  17            0.68    1.00    0.033
  47. LP (   1) O   3                /256. BD*(   1) C   2 - H  18            0.51    1.00    0.029
  47. LP (   1) O   3                /259. BD*(   1) C   4 - O  11            2.18    0.89    0.056
  47. LP (   1) O   3                /260. BD*(   1) C   4 - H  19            1.00    0.97    0.039
  48. LP*(   2) O   3                / 65. RY*(   4) C   2                    0.45    2.32    0.051
  48. LP*(   2) O   3                / 84. RY*(   5) C   4                    0.29    2.02    0.038
  48. LP*(   2) O   3                /255. BD*(   1) C   2 - H  17            2.07    0.72    0.061
  48. LP*(   2) O   3                /256. BD*(   1) C   2 - H  18            2.20    0.73    0.063
  48. LP*(   2) O   3                /257. BD*(   1) O   3 - C   4            0.71    0.56    0.031
  48. LP*(   2) O   3                /258. BD*(   1) C   4 - C   5            2.36    0.67    0.062
  48. LP*(   2) O   3                /259. BD*(   1) C   4 - O  11            0.64    0.62    0.031
  48. LP*(   2) O   3                /260. BD*(   1) C   4 - H  19            1.12    0.70    0.043
  49. LP (   1) O   7                / 98. RY*(   1) C   6                    0.96    1.41    0.047
  49. LP (   1) O   7                /101. RY*(   4) C   6                    0.25    1.86    0.027
  49. LP (   1) O   7                /208. RY*(   3) H  23                    0.29    2.05    0.031
  49. LP (   1) O   7                /261. BD*(   1) C   5 - C   6            0.51    0.97    0.028
  49. LP (   1) O   7                /265. BD*(   1) C   6 - C   8            0.75    0.99    0.035
  49. LP (   1) O   7                /266. BD*(   1) C   6 - H  22            0.61    1.00    0.031
  50. LP (   2) O   7                /100. RY*(   3) C   6                    0.29    1.68    0.031
  50. LP (   2) O   7                /207. RY*(   2) H  23                    0.58    1.93    0.047
  50. LP (   2) O   7                /265. BD*(   1) C   6 - C   8            2.25    0.71    0.055
  50. LP (   2) O   7                /266. BD*(   1) C   6 - H  22            3.25    0.72    0.066
  50. LP (   2) O   7                /269. BD*(   1) C   8 - C  10            0.32    0.66    0.020
  51. LP (   1) O  11                / 81. RY*(   2) C   4                    2.06    1.35    0.067
  51. LP (   1) O  11                /152. RY*(   1) C  12                    0.88    1.63    0.048
  51. LP (   1) O  11                /257. BD*(   1) O   3 - C   4            0.77    0.79    0.031
  51. LP (   1) O  11                /258. BD*(   1) C   4 - C   5            0.53    0.90    0.028
  51. LP (   1) O  11                /260. BD*(   1) C   4 - H  19            0.85    0.93    0.035
  51. LP (   1) O  11                /277. BD*(   1) C  12 - C  13            0.52    0.97    0.029
  51. LP (   1) O  11                /278. BD*(   1) C  12 - H  29            0.85    1.00    0.037
  51. LP (   1) O  11                /279. BD*(   1) C  12 - H  30            0.31    0.99    0.022
  51. LP (   1) O  11                /282. BD*(   1) C  13 - H  33            0.28    1.03    0.021
  52. LP (   2) O  11                / 80. RY*(   1) C   4                    0.30    1.25    0.027
  52. LP (   2) O  11                / 82. RY*(   3) C   4                    0.27    1.57    0.029
  52. LP (   2) O  11                / 83. RY*(   4) C   4                    0.44    1.99    0.041
  52. LP (   2) O  11                /155. RY*(   4) C  12                    0.48    2.23    0.046
  52. LP (   2) O  11                /257. BD*(   1) O   3 - C   4            6.64    0.56    0.083
  52. LP (   2) O  11                /259. BD*(   1) C   4 - O  11            0.63    0.62    0.027
  52. LP (   2) O  11                /260. BD*(   1) C   4 - H  19            2.21    0.69    0.054
  52. LP (   2) O  11                /276. BD*(   1) O  11 - C  12            0.77    0.61    0.030
  52. LP (   2) O  11                /278. BD*(   1) C  12 - H  29            1.99    0.77    0.054
  52. LP (   2) O  11                /279. BD*(   1) C  12 - H  30            2.89    0.75    0.064
 257. BD*(   1) O   3 - C   4        / 80. RY*(   1) C   4                    0.28    0.70    0.086
 257. BD*(   1) O   3 - C   4        /254. BD*(   1) C   2 - O   3            4.01    0.02    0.054
 257. BD*(   1) O   3 - C   4        /261. BD*(   1) C   5 - C   6            0.43    0.13    0.041
 257. BD*(   1) O   3 - C   4        /263. BD*(   1) C   5 - H  21            0.28    0.18    0.043


 Natural Bond Orbitals (Summary):

                                                            Principal Delocalizations
           NBO                        Occupancy    Energy   (geminal,vicinal,remote)
 ====================================================================================
 Molecular unit  1  (C10H20O3)
     1. BD (   1) C   1 - C   2          0.99453    -0.76621  257(v),255(g),256(g),72(v)
     2. BD (   1) C   1 - H  14          0.98967    -0.61776  254(v)
     3. BD (   1) C   1 - H  15          0.99167    -0.61544  256(v),254(v)
     4. BD (   1) C   1 - H  16          0.99018    -0.61552  255(v),254(v)
     5. BD (   1) C   2 - O   3          0.99415    -1.01680  259(v),251(v),80(v),82(v)
                                                    53(v)
     6. BD (   1) C   2 - H  17          0.95738    -0.66442  48(v),253(v),54(v)
     7. BD (   1) C   2 - H  18          0.96357    -0.66274  48(v),252(v),54(v)
     8. BD (   1) O   3 - C   4          0.99500    -1.02142  250(v),261(v),64(v),53(r)
     9. BD (   1) C   4 - C   5          0.94234    -0.78610  48(v),276(v),265(v),143(v)
                                                    260(g),261(g),99(v),254(v)
                                                    71(v),262(g),263(g)
    10. BD (   1) C   4 - O  11          0.99077    -1.02766  254(v),277(v),48(v),263(v)
                                                    89(v),258(g),153(v),161(r)
    11. BD (   1) C   4 - H  19          0.94603    -0.69049  48(v),262(v),90(v)
    12. BD (   1) C   5 - C   6          0.97933    -0.76922  257(v),268(v),267(v),265(g)
                                                    117(v),48(r),258(g),80(v)
                                                    266(g),262(g),263(g),107(v)
    13. BD (   1) C   5 - H  20          0.97378    -0.63735  266(v),260(v),259(v),48(r)
    14. BD (   1) C   5 - H  21          0.98389    -0.64843  264(v),259(v),257(v),98(v)
    15. BD (   1) C   6 - O   7          0.99475    -0.99512  269(v),263(v),265(g),118(v)
                                                    89(v)
    16. BD (   1) C   6 - C   8          0.94047    -0.76802  258(v),261(g),266(g),90(v)
                                                    126(v),274(v),273(v),135(v)
                                                    269(g),108(v)
    17. BD (   1) C   6 - H  22          0.96852    -0.64651  270(v),262(v),116(v),89(v)
                                                    107(v)
    18. BD (   1) O   7 - H  23          0.99285    -0.85908  261(v),98(v),102(v)
    19. BD (   1) C   8 - C   9          0.95570    -0.67089  269(g),271(g),275(v),274(v)
                                                    261(v),134(v),265(g),270(g)
                                                    99(v),264(v)
    20. BD (   1) C   8 - C  10          0.96355    -0.67596  268(g),271(g),264(v),272(v)
                                                    273(v),265(g),125(v),270(g)
                                                    98(v),126(v),99(v)
    21. BD (   1) C   8 - H  24          0.98771    -0.63664  266(v),275(v),272(v),98(v)
                                                    134(v)
    22. BD (   1) C   9 - C  10          0.93072    -0.65775  269(g),268(g),265(v),270(v)
                                                    116(v),117(v),266(r)
    23. BD (   1) C   9 - H  25          0.99100    -0.63713  270(v),274(v),135(v),116(v)
    24. BD (   1) C   9 - H  26          0.99227    -0.63298  265(v),275(v),134(v),116(v)
    25. BD (   1) C  10 - H  27          0.99246    -0.63237  265(v),272(v),125(v),116(v)
    26. BD (   1) C  10 - H  28          0.99102    -0.63637  270(v),273(v),126(v),116(v)
    27. BD (   1) O  11 - C  12          0.98607    -0.96256  258(v),282(v),82(v),89(r)
                                                    161(v)
    28. BD (   1) C  12 - C  13          0.99424    -0.73792  259(v),143(v),279(g),278(g)
    29. BD (   1) C  12 - H  29          0.98559    -0.63534  281(v),162(v)
    30. BD (   1) C  12 - H  30          0.97890    -0.63129  280(v),276(g),162(v),259(v)
                                                    144(v)
    31. BD (   1) C  13 - H  31          0.99187    -0.59281  279(v),276(v)
    32. BD (   1) C  13 - H  32          0.99296    -0.59303  278(v),276(v)
    33. BD (   1) C  13 - H  33          0.98891    -0.59544  276(v)
    34. CR (   1) C   1                  0.99962   -10.20331  170(v),178(v),174(v)
    35. CR (   1) C   2                  0.99954   -10.30142  55(v),257(v),254(g),182(v)
                                                    186(v)
    36. CR (   1) O   3                  0.99984   -19.16036  80(v),62(v),86(v)
    37. CR (   1) C   4                  0.99947   -10.36717  276(v),254(v),92(v),258(g)
                                                    190(v),257(g)
    38. CR (   1) C   5                  0.99950   -10.22907  100(v),194(v),198(v)
    39. CR (   1) C   6                  0.99943   -10.29114  264(g),90(v),119(v),202(v)
                                                    265(g)
    40. CR (   1) O   7                  0.99987   -19.11855  98(v),102(v)
    41. CR (   1) C   8                  0.99943   -10.22135  210(v),134(v),98(v),101(v)
                                                    125(v)
    42. CR (   1) C   9                  0.99954   -10.21594  218(v),116(v),214(v),265(v)
                                                    134(v)
    43. CR (   1) C  10                  0.99953   -10.21482  116(v),222(v),226(v),265(v)
                                                    126(v)
    44. CR (   1) O  11                  0.99982   -19.11281  81(v),152(v),86(v),153(v)
    45. CR (   1) C  12                  0.99955   -10.26583  163(v),259(v),276(g),230(v)
                                                    234(v)
    46. CR (   1) C  13                  0.99962   -10.17939  246(v),238(v),242(v),153(v)
    47. LP (   1) O   3                  0.97931    -0.72359  259(v),62(v),260(v),80(v)
                                                    255(v),250(v),256(v),84(v)
                                                    251(r)
    48. LP*(   2) O   3                  0.63861    -0.45251  258(v),256(v),255(v),260(v)
                                                    257(g),259(v),65(v),84(v)
    49. LP (   1) O   7                  0.98985    -0.73119  98(v),265(v),266(v),261(v)
                                                    208(v),101(v)
    50. LP (   2) O   7                  0.82035    -0.44523  266(v),48(r),265(v),207(v)
                                                    269(r),100(v)
    51. LP (   1) O  11                  0.98054    -0.68217  81(v),152(v),278(v),260(v)
                                                    257(v),258(v),277(v),279(v)
                                                    282(r)
    52. LP (   2) O  11                  0.82516    -0.44887  48(r),257(v),279(v),260(v)
                                                    278(v),276(g),259(g),155(v)
                                                    83(v),80(v),82(v)
    53. RY*(   1) C   1                  0.00138     0.53700   
    54. RY*(   2) C   1                  0.00103     0.64852   
    55. RY*(   3) C   1                  0.00030     0.41780   
    56. RY*(   4) C   1                  0.00007     0.91550   
    57. RY*(   5) C   1                  0.00000     2.07380   
    58. RY*(   6) C   1                  0.00001     1.94195   
    59. RY*(   7) C   1                  0.00001     1.97338   
    60. RY*(   8) C   1                  0.00001     1.96750   
    61. RY*(   9) C   1                  0.00001     2.14235   
    62. RY*(   1) C   2                  0.00161     0.92170   
    63. RY*(   2) C   2                  0.00090     0.63011   
    64. RY*(   3) C   2                  0.00083     0.76163   
    65. RY*(   4) C   2                  0.00047     1.86821   
    66. RY*(   5) C   2                  0.00040     1.66775   
    67. RY*(   6) C   2                  0.00022     1.61544   
    68. RY*(   7) C   2                  0.00010     1.25068   
    69. RY*(   8) C   2                  0.00005     1.50207   
    70. RY*(   9) C   2                  0.00001     2.03535   
    71. RY*(   1) O   3                  0.00134     1.09832   
    72. RY*(   2) O   3                  0.00119     1.06790   
    73. RY*(   3) O   3                  0.00034     1.36663   
    74. RY*(   4) O   3                  0.00025     1.70445   
    75. RY*(   5) O   3                  0.00012     2.55436   
    76. RY*(   6) O   3                  0.00005     2.58504   
    77. RY*(   7) O   3                  0.00002     2.66902   
    78. RY*(   8) O   3                  0.00000     2.55222   
    79. RY*(   9) O   3                  0.00001     2.49308   
    80. RY*(   1) C   4                  0.00343     0.80510   
    81. RY*(   2) C   4                  0.00279     0.66295   
    82. RY*(   3) C   4                  0.00239     1.12339   
    83. RY*(   4) C   4                  0.00121     1.54339   
    84. RY*(   5) C   4                  0.00083     1.56349   
    85. RY*(   6) C   4                  0.00059     1.64946   
    86. RY*(   7) C   4                  0.00041     1.36211   
    87. RY*(   8) C   4                  0.00019     1.88408   
    88. RY*(   9) C   4                  0.00009     1.92624   
    89. RY*(   1) C   5                  0.00344     0.73464   
    90. RY*(   2) C   5                  0.00205     0.62855   
    91. RY*(   3) C   5                  0.00120     0.68297   
    92. RY*(   4) C   5                  0.00062     0.61669   
    93. RY*(   5) C   5                  0.00014     2.00268   
    94. RY*(   6) C   5                  0.00008     2.04098   
    95. RY*(   7) C   5                  0.00006     2.05810   
    96. RY*(   8) C   5                  0.00003     2.09167   
    97. RY*(   9) C   5                  0.00001     2.04231   
    98. RY*(   1) C   6                  0.00394     0.68259   
    99. RY*(   2) C   6                  0.00255     0.75655   
   100. RY*(   3) C   6                  0.00122     1.23065   
   101. RY*(   4) C   6                  0.00078     1.12745   
   102. RY*(   5) C   6                  0.00067     1.64410   
   103. RY*(   6) C   6                  0.00047     1.80765   
   104. RY*(   7) C   6                  0.00020     1.55248   
   105. RY*(   8) C   6                  0.00010     1.90038   
   106. RY*(   9) C   6                  0.00007     1.99573   
   107. RY*(   1) O   7                  0.00095     1.09998   
   108. RY*(   2) O   7                  0.00081     1.13755   
   109. RY*(   3) O   7                  0.00020     1.47599   
   110. RY*(   4) O   7                  0.00002     1.06114   
   111. RY*(   5) O   7                  0.00001     2.69120   
   112. RY*(   6) O   7                  0.00001     2.78321   
   113. RY*(   7) O   7                  0.00001     2.56602   
   114. RY*(   8) O   7                  0.00001     2.86677   
   115. RY*(   9) O   7                  0.00000     2.72388   
   116. RY*(   1) C   8                  0.00318     0.77163   
   117. RY*(   2) C   8                  0.00219     0.74804   
   118. RY*(   3) C   8                  0.00137     0.55525   
   119. RY*(   4) C   8                  0.00077     0.96663   
   120. RY*(   5) C   8                  0.00016     1.95040   
   121. RY*(   6) C   8                  0.00012     2.05053   
   122. RY*(   7) C   8                  0.00008     1.99466   
   123. RY*(   8) C   8                  0.00005     1.89955   
   124. RY*(   9) C   8                  0.00003     1.86958   
   125. RY*(   1) C   9                  0.00225     0.70846   
   126. RY*(   2) C   9                  0.00184     0.68125   
   127. RY*(   3) C   9                  0.00051     0.67994   
   128. RY*(   4) C   9                  0.00017     0.72391   
   129. RY*(   5) C   9                  0.00010     1.89573   
   130. RY*(   6) C   9                  0.00003     1.85790   
   131. RY*(   7) C   9                  0.00001     1.80658   
   132. RY*(   8) C   9                  0.00001     2.19864   
   133. RY*(   9) C   9                  0.00000     2.02954   
   134. RY*(   1) C  10                  0.00237     0.66210   
   135. RY*(   2) C  10                  0.00162     0.76717   
   136. RY*(   3) C  10                  0.00033     0.69559   
   137. RY*(   4) C  10                  0.00016     0.74944   
   138. RY*(   5) C  10                  0.00010     1.88513   
   139. RY*(   6) C  10                  0.00003     1.80380   
   140. RY*(   7) C  10                  0.00001     1.84979   
   141. RY*(   8) C  10                  0.00001     2.00920   
   142. RY*(   9) C  10                  0.00001     2.17950   
   143. RY*(   1) O  11                  0.00188     1.08683   
   144. RY*(   2) O  11                  0.00107     1.11698   
   145. RY*(   3) O  11                  0.00037     1.65288   
   146. RY*(   4) O  11                  0.00016     1.66909   
   147. RY*(   5) O  11                  0.00009     2.63786   
   148. RY*(   6) O  11                  0.00004     2.61685   
   149. RY*(   7) O  11                  0.00001     2.54963   
   150. RY*(   8) O  11                  0.00001     2.61386   
   151. RY*(   9) O  11                  0.00001     2.55230   
   152. RY*(   1) C  12                  0.00193     0.95255   
   153. RY*(   2) C  12                  0.00094     0.50779   
   154. RY*(   3) C  12                  0.00085     0.98288   
   155. RY*(   4) C  12                  0.00059     1.78491   
   156. RY*(   5) C  12                  0.00040     1.64257   
   157. RY*(   6) C  12                  0.00020     1.42111   
   158. RY*(   7) C  12                  0.00008     1.76908   
   159. RY*(   8) C  12                  0.00005     1.40263   
   160. RY*(   9) C  12                  0.00001     2.07834   
   161. RY*(   1) C  13                  0.00136     0.56195   
   162. RY*(   2) C  13                  0.00092     0.72590   
   163. RY*(   3) C  13                  0.00028     0.43227   
   164. RY*(   4) C  13                  0.00007     0.97093   
   165. RY*(   5) C  13                  0.00001     2.15290   
   166. RY*(   6) C  13                  0.00000     2.01600   
   167. RY*(   7) C  13                  0.00001     1.92723   
   168. RY*(   8) C  13                  0.00001     1.90410   
   169. RY*(   9) C  13                  0.00001     2.13095   
   170. RY*(   1) H  14                  0.00043     0.36061   
   171. RY*(   2) H  14                  0.00008     1.64168   
   172. RY*(   3) H  14                  0.00008     1.64091   
   173. RY*(   4) H  14                  0.00001     2.07412   
   174. RY*(   1) H  15                  0.00084     0.28458
[truncated: 9,481 more chars]
