# Supplementary material for: Machine-Learning-Guided Discovery of Electrochemical Reactions
Source: J Am Chem Soc. 2022 Dec 2;144(49):22599–610. doi: 10.1021/jacs.2c08997 (PMC9756344; doi:10.1021/jacs.2c08997)
Supplement: Supplementary file 3 — ja2c08997_si_003.zip [file ja2c08997_si_003.zip › Oxidation Site Selectivity/Ologs_notimes/40.log]

 Entering Gaussian System, Link 0=g16
 Input=40.com
 Output=40.log
 Initial command:
  
 Copyright (c) 1988-2019, Gaussian, Inc.  All Rights Reserved.
  
 This is part of the Gaussian(R) 16 program.  It is based on
 the Gaussian(R) 09 system (copyright 2009, Gaussian, Inc.),
 the Gaussian(R) 03 system (copyright 2003, Gaussian, Inc.),
 the Gaussian(R) 98 system (copyright 1998, Gaussian, Inc.),
 the Gaussian(R) 94 system (copyright 1995, Gaussian, Inc.),
 the Gaussian 92(TM) system (copyright 1992, Gaussian, Inc.),
 the Gaussian 90(TM) system (copyright 1990, Gaussian, Inc.),
 the Gaussian 88(TM) system (copyright 1988, Gaussian, Inc.),
 the Gaussian 86(TM) system (copyright 1986, Carnegie Mellon
 University), and the Gaussian 82(TM) system (copyright 1983,
 Carnegie Mellon University). Gaussian is a federally registered
 trademark of Gaussian, Inc.
  
 This software contains proprietary and confidential information,
 including trade secrets, belonging to Gaussian, Inc.
  
 This software is provided under written license and may be
 used, copied, transmitted, or stored only in accord with that
 written license.
  
 The following legend is applicable only to US Government
 contracts under FAR:
  
                    RESTRICTED RIGHTS LEGEND
  
 Use, reproduction and disclosure by the US Government is
 subject to restrictions as set forth in subparagraphs (a)
 and (c) of the Commercial Computer Software - Restricted
 Rights clause in FAR 52.227-19.
  
 Gaussian, Inc.
 340 Quinnipiac St., Bldg. 40, Wallingford CT 06492
  
  
 ---------------------------------------------------------------
 Warning -- This program may not be used in any manner that
 competes with the business of Gaussian, Inc. or will provide
 assistance to any competitor of Gaussian, Inc.  The licensee
 of this program is prohibited from giving any competitor of
 Gaussian, Inc. access to this program.  By using this program,
 the user acknowledges that Gaussian, Inc. is engaged in the
 business of creating and licensing software in the field of
 computational chemistry and represents and warrants to the
 licensee that it is not a competitor of Gaussian, Inc. and that
 it will not use this program in any manner prohibited above.
 ---------------------------------------------------------------
  

 Cite this work as:
 Gaussian 16, Revision C.01,
 M. J. Frisch, G. W. Trucks, H. B. Schlegel, G. E. Scuseria, 
 M. A. Robb, J. R. Cheeseman, G. Scalmani, V. Barone, 
 G. A. Petersson, H. Nakatsuji, X. Li, M. Caricato, A. V. Marenich, 
 J. Bloino, B. G. Janesko, R. Gomperts, B. Mennucci, H. P. Hratchian, 
 J. V. Ortiz, A. F. Izmaylov, J. L. Sonnenberg, D. Williams-Young, 
 F. Ding, F. Lipparini, F. Egidi, J. Goings, B. Peng, A. Petrone, 
 T. Henderson, D. Ranasinghe, V. G. Zakrzewski, J. Gao, N. Rega, 
 G. Zheng, W. Liang, M. Hada, M. Ehara, K. Toyota, R. Fukuda, 
 J. Hasegawa, M. Ishida, T. Nakajima, Y. Honda, O. Kitao, H. Nakai, 
 T. Vreven, K. Throssell, J. A. Montgomery, Jr., J. E. Peralta, 
 F. Ogliaro, M. J. Bearpark, J. J. Heyd, E. N. Brothers, K. N. Kudin, 
 V. N. Staroverov, T. A. Keith, R. Kobayashi, J. Normand, 
 K. Raghavachari, A. P. Rendell, J. C. Burant, S. S. Iyengar, 
 J. Tomasi, M. Cossi, J. M. Millam, M. Klene, C. Adamo, R. Cammi, 
 J. W. Ochterski, R. L. Martin, K. Morokuma, O. Farkas, 
 J. B. Foresman, and D. J. Fox, Gaussian, Inc., Wallingford CT, 2019.
 
 ******************************************
 Gaussian 16:  ES64L-G16RevC.01  3-Jul-2019
                 8-Jan-2021 
 ******************************************
 %nprocshared=16
 Will use up to   16 processors via shared memory.
 %mem=7GB
 -----------------------------------------
 # b3lyp/def2svp geom=NewRedundant pop=NBO
 -----------------------------------------
 1/29=4000,38=1,172=1/1;
 2/12=2,17=6,18=5,40=1/2;
 3/5=43,7=101,11=2,25=1,30=1,74=-5/1,2,3;
 4//1;
 5/5=2,38=5/2;
 6/7=2,8=2,9=2,10=2,28=1,40=1/1,7;
 99/5=1,9=1/99;
 --
 40
 --
 Symbolic Z-matrix:
 Charge =  1 Multiplicity = 2
 O                    -2.04193   2.04964  -1.59156 
 C                    -2.96874   1.00248  -1.42247 
 C                    -2.29709  -0.19322  -0.7878 
 C                    -3.07069  -1.2734   -0.33744 
 C                    -2.45062  -2.39366   0.21666 
 C                    -1.06042  -2.44613   0.34201 
 C                    -0.29575  -1.36528  -0.10293 
 O                     1.06888  -1.48867  -0.01317 
 C                     1.86617  -0.40742   0.26585 
 C                     3.11165  -0.35585  -0.36802 
 C                     3.99449   0.6846   -0.07332 
 C                     3.63748   1.67736   0.84402 
 C                     2.38987   1.61641   1.47245 
 C                     1.50097   0.57668   1.19299 
 C                    -0.9062   -0.24168  -0.6732 
 H                    -2.46654   2.75761  -2.08927 
 H                    -3.40276   0.68506  -2.39387 
 H                    -3.82256   1.30909  -0.78352 
 H                    -4.16043  -1.23623  -0.42045 
 H                    -3.0549   -3.23449   0.56567 
 H                    -0.55358  -3.30817   0.77843 
 H                     3.36737  -1.13974  -1.08298 
 H                     4.96718   0.72125  -0.56992 
 H                     4.3275    2.49338   1.06911 
 H                     2.10332   2.38412   2.19541 
 H                     0.5295    0.52569   1.68644 
 H                    -0.31219   0.60056  -1.02442 
 
                          Input orientation:                          
 ---------------------------------------------------------------------
 Center     Atomic      Atomic             Coordinates (Angstroms)
 Number     Number       Type             X           Y           Z
 ---------------------------------------------------------------------
      1          8           0       -2.041929    2.049644   -1.591557
      2          6           0       -2.968736    1.002479   -1.422466
      3          6           0       -2.297091   -0.193216   -0.787798
      4          6           0       -3.070690   -1.273400   -0.337440
      5          6           0       -2.450617   -2.393659    0.216658
      6          6           0       -1.060420   -2.446130    0.342011
      7          6           0       -0.295745   -1.365277   -0.102933
      8          8           0        1.068883   -1.488669   -0.013173
      9          6           0        1.866169   -0.407424    0.265854
     10          6           0        3.111645   -0.355847   -0.368022
     11          6           0        3.994493    0.684599   -0.073316
     12          6           0        3.637478    1.677365    0.844025
     13          6           0        2.389870    1.616412    1.472450
     14          6           0        1.500973    0.576683    1.192994
     15          6           0       -0.906196   -0.241684   -0.673196
     16          1           0       -2.466536    2.757611   -2.089265
     17          1           0       -3.402762    0.685055   -2.393873
     18          1           0       -3.822564    1.309091   -0.783516
     19          1           0       -4.160431   -1.236232   -0.420447
     20          1           0       -3.054897   -3.234494    0.565671
     21          1           0       -0.553575   -3.308168    0.778431
     22          1           0        3.367366   -1.139741   -1.082984
     23          1           0        4.967181    0.721250   -0.569925
     24          1           0        4.327501    2.493381    1.069114
     25          1           0        2.103325    2.384122    2.195415
     26          1           0        0.529495    0.525693    1.686437
     27          1           0       -0.312189    0.600557   -1.024416
 ---------------------------------------------------------------------
                    Distance matrix (angstroms):
                    1          2          3          4          5
     1  O    0.000000
     2  C    1.408587   0.000000
     3  C    2.396155   1.511158   0.000000
     4  C    3.697808   2.523352   1.402881   0.000000
     5  C    4.814520   3.806433   2.423726   1.395168   0.000000
     6  C    4.991395   4.318328   2.807391   2.424486   1.396823
     7  C    4.114224   3.806878   2.418295   2.786351   2.408979
     8  O    4.968713   4.949171   3.688905   4.157830   3.641251
     9  C    4.975981   5.311739   4.299861   5.048411   4.752072
    10  C    5.817452   6.318856   5.427439   6.250128   5.952587
    11  C    6.372345   7.099846   6.392579   7.336234   7.148370
    12  C    6.190825   7.016732   6.432809   7.423098   7.350627
    13  C    5.405244   6.121447   5.509181   6.437734   6.409992
    14  C    4.740832   5.196175   4.352192   5.163830   5.038971
    15  C    2.717252   2.522582   1.396450   2.421199   2.794293
    16  H    0.963962   1.943531   3.229538   4.436547   5.643857
    17  H    2.087506   1.110300   2.138539   2.859150   4.147280
    18  H    2.090935   1.109634   2.141030   2.726455   4.073443
    19  H    4.081241   2.726904   2.166763   1.093530   2.160788
    20  H    5.796710   4.681031   3.414017   2.159108   1.092688
    21  H    6.044683   5.409125   3.898185   3.423640   2.179606
    22  H    6.300103   6.697055   5.750576   6.482458   6.091823
    23  H    7.206662   7.986533   7.324846   8.284928   8.083631
    24  H    6.917059   7.852760   7.385875   8.420229   8.399567
    25  H    5.624603   6.381521   5.908121   6.823727   6.890650
    26  H    4.436203   4.704278   3.824691   4.504903   4.423114
    27  H    2.326693   2.716105   2.150790   3.404846   3.883100
                    6          7          8          9         10
     6  C    0.000000
     7  C    1.396762   0.000000
     8  O    2.361528   1.373132   0.000000
     9  C    3.567499   2.393191   1.372084   0.000000
    10  C    4.720123   3.563640   2.362643   1.398453   0.000000
    11  C    5.960378   4.754894   3.644984   2.416053   1.395994
    12  C    6.271002   5.062079   4.166082   2.796097   2.424770
    13  C    5.448544   4.311012   3.686951   2.413720   2.792508
    14  C    4.052444   2.945986   2.430478   1.400509   2.429126
    15  C    2.431874   1.400111   2.427249   2.931773   4.031031
    16  H    5.913306   5.065181   5.902562   5.859724   6.616072
    17  H    4.772415   4.371020   5.512569   6.002441   6.901091
    18  H    4.795616   4.478156   5.687454   6.034010   7.143382
    19  H    3.413981   3.879853   5.251221   6.121915   7.325361
    20  H    2.156265   3.399105   4.515365   5.683230   6.869107
    21  H    1.091084   2.148978   2.563120   3.812114   4.844006
    22  H    4.831413   3.798651   2.559155   2.146915   1.091354
    23  H    6.869927   5.680675   4.515578   3.404219   2.154974
    24  H    7.345552   6.134928   5.258010   3.888194   3.414933
    25  H    6.064299   5.009584   4.576729   3.401790   3.885274
    26  H    3.628643   2.731051   2.690218   2.162282   3.415467
    27  H    3.421882   2.171153   2.700896   2.725082   3.614998
                   11         12         13         14         15
    11  C    0.000000
    12  C    1.398055   0.000000
    13  C    2.415053   1.398270   0.000000
    14  C    2.798719   2.428566   1.396162   0.000000
    15  C    5.023406   5.160396   4.349755   3.153863   0.000000
    16  H    7.078582   6.857850   6.129668   5.592030   3.665472
    17  H    7.752700   7.812403   7.026412   6.076510   3.170555
    18  H    7.874055   7.644393   6.616506   5.725649   3.304886
    19  H    8.385277   8.419936   7.391013   6.159655   3.412192
    20  H    8.090827   8.306125   7.348402   5.972818   3.886980
    21  H    6.111676   6.513430   5.779015   4.414193   3.410995
    22  H    2.177369   3.423800   3.883570   3.407289   4.386088
    23  H    1.092742   2.163682   3.408099   3.891450   5.952685
    24  H    2.165117   1.092099   2.164756   3.417359   6.156932
    25  H    3.407643   2.163189   1.092779   2.152791   4.917419
    26  H    3.889497   3.419878   2.167130   1.090804   2.866697
    27  H    4.411254   4.500051   3.816729   2.864443   1.088839
                   16         17         18         19         20
    16  H    0.000000
    17  H    2.294514   0.000000
    18  H    2.375290   1.777330   0.000000
    19  H    4.648120   2.856539   2.593191   0.000000
    20  H    6.580287   4.923695   4.801435   2.487506   0.000000
    21  H    6.976875   5.841850   5.868990   4.328930   2.511435
    22  H    7.087762   7.133228   7.601417   7.557512   6.953525
    23  H    7.855909   8.566449   8.811968   9.336347   9.016164
    24  H    7.496940   8.661367   8.441465   9.390090   9.357446
    25  H    6.275476   7.366504   6.719068   7.693135   7.799497
    26  H    5.311647   5.668949   5.065057   5.434956   5.314413
    27  H    3.229241   3.381448   3.589259   4.306685   4.975785
                   21         22         23         24         25
    21  H    0.000000
    22  H    4.851879   0.000000
    23  H    6.966565   2.507175   0.000000
    24  H    7.587317   4.330469   2.497216   0.000000
    25  H    6.439653   4.976275   4.314385   2.495486   0.000000
    26  H    4.086075   4.300800   4.982215   4.321774   2.487922
    27  H    4.311225   4.070773   5.300272   5.430688   4.402627
                   26         27
    26  H    0.000000
    27  H    2.839501   0.000000
 Stoichiometry    C13H12O2(1+,2)
 Framework group  C1[X(C13H12O2)]
 Deg. of freedom    75
 Full point group                 C1      NOp   1
 Largest Abelian subgroup         C1      NOp   1
 Largest concise Abelian subgroup C1      NOp   1
                         Standard orientation:                         
 ---------------------------------------------------------------------
 Center     Atomic      Atomic             Coordinates (Angstroms)
 Number     Number       Type             X           Y           Z
 ---------------------------------------------------------------------
      1          8           0       -1.892065    2.777378   -0.389739
      2          6           0       -2.964924    1.878108   -0.233525
      3          6           0       -2.446094    0.468658   -0.066592
      4          6           0       -3.322687   -0.559977    0.309664
      5          6           0       -2.853552   -1.868372    0.430116
      6          6           0       -1.509402   -2.165116    0.192801
      7          6           0       -0.640115   -1.135904   -0.175994
      8          8           0        0.657488   -1.486829   -0.456300
      9          6           0        1.703855   -0.653717   -0.150272
     10          6           0        2.778544   -0.628374   -1.044740
     11          6           0        3.901338    0.148600   -0.754149
     12          6           0        3.953371    0.906050    0.419784
     13          6           0        2.873573    0.873551    1.307555
     14          6           0        1.748213    0.094157    1.033004
     15          6           0       -1.102599    0.178461   -0.313331
     16          1           0       -2.249577    3.648290   -0.596908
     17          1           0       -3.642540    1.899493   -1.112813
     18          1           0       -3.588571    2.132259    0.648383
     19          1           0       -4.374095   -0.335173    0.509197
     20          1           0       -3.538226   -2.668346    0.722054
     21          1           0       -1.117968   -3.179145    0.287614
     22          1           0        2.714301   -1.224918   -1.956366
     23          1           0        4.739567    0.165350   -1.454990
     24          1           0        4.830470    1.517393    0.642580
     25          1           0        2.906535    1.457307    2.230760
     26          1           0        0.907489    0.064405    1.727376
     27          1           0       -0.427901    0.981938   -0.604497
 ---------------------------------------------------------------------
 Rotational constants (GHZ):           1.0488133           0.3703001           0.3014778
 Standard basis: def2SVP (5D, 7F)
 There are   285 symmetry adapted cartesian basis functions of A   symmetry.
 There are   270 symmetry adapted basis functions of A   symmetry.
   270 basis functions,   459 primitive gaussians,   285 cartesian basis functions
    53 alpha electrons       52 beta electrons
       nuclear repulsion energy       908.5551887189 Hartrees.
 NAtoms=   27 NActive=   27 NUniq=   27 SFac= 1.00D+00 NAtFMM=   60 NAOKFM=F Big=F
 Integral buffers will be    131072 words long.
 Raffenetti 2 integral format.
 Two-electron integral symmetry is turned on.
 One-electron integrals computed using PRISM.
   1 Symmetry operations used in ECPInt.
 ECPInt:  NShTT=    8001 NPrTT=   29151 LenC2=    7499 LenP2D=   19707.
 LDataN:  DoStor=T MaxTD1= 4 Len=   56
 NBasis=   270 RedAO= T EigKep=  2.62D-04  NBF=   270
 NBsUse=   270 1.00D-06 EigRej= -1.00D+00 NBFU=   270
 ExpMin= 1.22D-01 ExpMax= 2.27D+03 ExpMxC= 3.41D+02 IAcc=3 IRadAn=         5 AccDes= 0.00D+00
 Harris functional with IExCor=  402 and IRadAn=       5 diagonalized for initial guess.
 HarFok:  IExCor=  402 AccDes= 0.00D+00 IRadAn=         5 IDoV= 1 UseB2=F ITyADJ=14
 ICtDFT=  3500011 ScaDFX=  1.000000  1.000000  1.000000  1.000000
 FoFCou: FMM=F IPFlag=           0 FMFlag=      100000 FMFlg1=           0
         NFxFlg=           0 DoJE=T BraDBF=F KetDBF=T FulRan=T
         wScrn=  0.000000 ICntrl=       500 IOpCl=  0 I1Cent=   200000004 NGrid=           0
         NMat0=    1 NMatS0=      1 NMatT0=    0 NMatD0=    1 NMtDS0=    0 NMtDT0=    0
 Petite list used in FoFCou.
 Initial guess <Sx>= 0.0000 <Sy>= 0.0000 <Sz>= 0.5000 <S**2>= 0.7500 S= 0.5000
 Requested convergence on RMS density matrix=1.00D-08 within 128 cycles.
 Requested convergence on MAX density matrix=1.00D-06.
 Requested convergence on             energy=1.00D-06.
 No special actions if energy rises.
 Integral accuracy reduced to 1.0D-05 until final iterations.
 Initial convergence to 1.0D-05 achieved.  Increase integral accuracy.
 SCF Done:  E(UB3LYP) =  -652.288653856     A.U. after   24 cycles
            NFock= 24  Conv=0.54D-08     -V/T= 2.0104
 <Sx>= 0.0000 <Sy>= 0.0000 <Sz>= 0.5000 <S**2>= 0.7615 S= 0.5058
 <L.S>= 0.000000000000E+00
 Annihilation of the first spin contaminant:
 S**2 before annihilation     0.7615,   after     0.7501

 **********************************************************************

            Population analysis using the SCF Density.

 **********************************************************************

 Orbital symmetries:
 Alpha Orbitals:
       Occupied  (A) (A) (A) (A) (A) (A) (A) (A) (A) (A) (A) (A)
                 (A) (A) (A) (A) (A) (A) (A) (A) (A) (A) (A) (A)
                 (A) (A) (A) (A) (A) (A) (A) (A) (A) (A) (A) (A)
                 (A) (A) (A) (A) (A) (A) (A) (A) (A) (A) (A) (A)
                 (A) (A) (A) (A) (A)
       Virtual   (A) (A) (A) (A) (A) (A) (A) (A) (A) (A) (A) (A)
                 (A) (A) (A) (A) (A) (A) (A) (A) (A) (A) (A) (A)
                 (A) (A) (A) (A) (A) (A) (A) (A) (A) (A) (A) (A)
                 (A) (A) (A) (A) (A) (A) (A) (A) (A) (A) (A) (A)
                 (A) (A) (A) (A) (A) (A) (A) (A) (A) (A) (A) (A)
                 (A) (A) (A) (A) (A) (A) (A) (A) (A) (A) (A) (A)
                 (A) (A) (A) (A) (A) (A) (A) (A) (A) (A) (A) (A)
                 (A) (A) (A) (A) (A) (A) (A) (A) (A) (A) (A) (A)
                 (A) (A) (A) (A) (A) (A) (A) (A) (A) (A) (A) (A)
                 (A) (A) (A) (A) (A) (A) (A) (A) (A) (A) (A) (A)
                 (A) (A) (A) (A) (A) (A) (A) (A) (A) (A) (A) (A)
                 (A) (A) (A) (A) (A) (A) (A) (A) (A) (A) (A) (A)
                 (A) (A) (A) (A) (A) (A) (A) (A) (A) (A) (A) (A)
                 (A) (A) (A) (A) (A) (A) (A) (A) (A) (A) (A) (A)
                 (A) (A) (A) (A) (A) (A) (A) (A) (A) (A) (A) (A)
                 (A) (A) (A) (A) (A) (A) (A) (A) (A) (A) (A) (A)
                 (A) (A) (A) (A) (A) (A) (A) (A) (A) (A) (A) (A)
                 (A) (A) (A) (A) (A) (A) (A) (A) (A) (A) (A) (A)
                 (A)
 Beta  Orbitals:
       Occupied  (A) (A) (A) (A) (A) (A) (A) (A) (A) (A) (A) (A)
                 (A) (A) (A) (A) (A) (A) (A) (A) (A) (A) (A) (A)
                 (A) (A) (A) (A) (A) (A) (A) (A) (A) (A) (A) (A)
                 (A) (A) (A) (A) (A) (A) (A) (A) (A) (A) (A) (A)
                 (A) (A) (A) (A)
       Virtual   (A) (A) (A) (A) (A) (A) (A) (A) (A) (A) (A) (A)
                 (A) (A) (A) (A) (A) (A) (A) (A) (A) (A) (A) (A)
                 (A) (A) (A) (A) (A) (A) (A) (A) (A) (A) (A) (A)
                 (A) (A) (A) (A) (A) (A) (A) (A) (A) (A) (A) (A)
                 (A) (A) (A) (A) (A) (A) (A) (A) (A) (A) (A) (A)
                 (A) (A) (A) (A) (A) (A) (A) (A) (A) (A) (A) (A)
                 (A) (A) (A) (A) (A) (A) (A) (A) (A) (A) (A) (A)
                 (A) (A) (A) (A) (A) (A) (A) (A) (A) (A) (A) (A)
                 (A) (A) (A) (A) (A) (A) (A) (A) (A) (A) (A) (A)
                 (A) (A) (A) (A) (A) (A) (A) (A) (A) (A) (A) (A)
                 (A) (A) (A) (A) (A) (A) (A) (A) (A) (A) (A) (A)
                 (A) (A) (A) (A) (A) (A) (A) (A) (A) (A) (A) (A)
                 (A) (A) (A) (A) (A) (A) (A) (A) (A) (A) (A) (A)
                 (A) (A) (A) (A) (A) (A) (A) (A) (A) (A) (A) (A)
                 (A) (A) (A) (A) (A) (A) (A) (A) (A) (A) (A) (A)
                 (A) (A) (A) (A) (A) (A) (A) (A) (A) (A) (A) (A)
                 (A) (A) (A) (A) (A) (A) (A) (A) (A) (A) (A) (A)
                 (A) (A) (A) (A) (A) (A) (A) (A) (A) (A) (A) (A)
                 (A) (A)
 The electronic state is 2-A.
 Alpha  occ. eigenvalues --  -19.38602 -19.26430 -10.43279 -10.42796 -10.37634
 Alpha  occ. eigenvalues --  -10.36337 -10.35939 -10.35907 -10.35856 -10.35476
 Alpha  occ. eigenvalues --  -10.35308 -10.35298 -10.35293 -10.34809 -10.34748
 Alpha  occ. eigenvalues --   -1.27128  -1.14442  -1.02732  -1.00942  -0.93833
 Alpha  occ. eigenvalues --   -0.91290  -0.90185  -0.88990  -0.82805  -0.80662
 Alpha  occ. eigenvalues --   -0.77176  -0.75206  -0.73311  -0.70748  -0.66583
 Alpha  occ. eigenvalues --   -0.66246  -0.64842  -0.64498  -0.63146  -0.59957
 Alpha  occ. eigenvalues --   -0.59386  -0.58833  -0.58384  -0.57912  -0.57641
 Alpha  occ. eigenvalues --   -0.57375  -0.53391  -0.52750  -0.52211  -0.51735
 Alpha  occ. eigenvalues --   -0.50356  -0.49772  -0.47459  -0.43038  -0.42181
 Alpha  occ. eigenvalues --   -0.41452  -0.40396  -0.39649
 Alpha virt. eigenvalues --   -0.18193  -0.17374  -0.16319  -0.16158  -0.06997
 Alpha virt. eigenvalues --   -0.06546  -0.05962  -0.03620  -0.02939  -0.02641
 Alpha virt. eigenvalues --   -0.01533  -0.00942  -0.00808  -0.00607   0.00219
 Alpha virt. eigenvalues --    0.01736   0.02637   0.02991   0.03184   0.06834
 Alpha virt. eigenvalues --    0.09271   0.10504   0.11690   0.12226   0.13916
 Alpha virt. eigenvalues --    0.14400   0.15935   0.16895   0.18487   0.19059
 Alpha virt. eigenvalues --    0.20195   0.22057   0.25164   0.26192   0.26711
 Alpha virt. eigenvalues --    0.26999   0.27506   0.28209   0.28987   0.29481
 Alpha virt. eigenvalues --    0.31673   0.32486   0.33104   0.33880   0.34715
 Alpha virt. eigenvalues --    0.35234   0.35581   0.36151   0.37977   0.39164
 Alpha virt. eigenvalues --    0.40613   0.40976   0.42101   0.42910   0.44176
 Alpha virt. eigenvalues --    0.44816   0.46139   0.47251   0.47693   0.48668
 Alpha virt. eigenvalues --    0.49365   0.50222   0.51006   0.51675   0.52010
 Alpha virt. eigenvalues --    0.52423   0.53684   0.53793   0.54275   0.55516
 Alpha virt. eigenvalues --    0.55629   0.56817   0.57732   0.58171   0.59446
 Alpha virt. eigenvalues --    0.59645   0.60411   0.60869   0.61776   0.64896
 Alpha virt. eigenvalues --    0.65841   0.66703   0.67029   0.71975   0.74322
 Alpha virt. eigenvalues --    0.76744   0.78433   0.79689   0.81761   0.87560
 Alpha virt. eigenvalues --    0.89526   0.89996   0.93008   0.94819   0.96889
 Alpha virt. eigenvalues --    1.00450   1.02513   1.04846   1.06332   1.07520
 Alpha virt. eigenvalues --    1.07819   1.09343   1.10230   1.11229   1.11819
 Alpha virt. eigenvalues --    1.12472   1.13179   1.13866   1.15916   1.18283
 Alpha virt. eigenvalues --    1.21104   1.25613   1.28164   1.30070   1.33995
 Alpha virt. eigenvalues --    1.37270   1.38061   1.39679   1.46150   1.47755
 Alpha virt. eigenvalues --    1.49122   1.51127   1.51743   1.53454   1.54038
 Alpha virt. eigenvalues --    1.54620   1.55330   1.56640   1.57680   1.58186
 Alpha virt. eigenvalues --    1.58921   1.59767   1.60557   1.61593   1.62555
 Alpha virt. eigenvalues --    1.62935   1.63858   1.64708   1.64814   1.65708
 Alpha virt. eigenvalues --    1.67435   1.68570   1.69673   1.71676   1.72665
 Alpha virt. eigenvalues --    1.74724   1.76373   1.79711   1.80280   1.80954
 Alpha virt. eigenvalues --    1.81893   1.83182   1.83637   1.87903   1.88307
 Alpha virt. eigenvalues --    1.91862   1.94639   1.95246   1.97417   1.98276
 Alpha virt. eigenvalues --    1.98634   1.99738   2.00409   2.02596   2.02886
 Alpha virt. eigenvalues --    2.06207   2.08902   2.09560   2.11164   2.11768
 Alpha virt. eigenvalues --    2.12852   2.13710   2.14123   2.14991   2.18793
 Alpha virt. eigenvalues --    2.19334   2.20508   2.22193   2.27057   2.32900
 Alpha virt. eigenvalues --    2.34748   2.35378   2.37069   2.43182   2.44204
 Alpha virt. eigenvalues --    2.45758   2.46754   2.47583   2.48838   2.53780
 Alpha virt. eigenvalues --    2.56889   2.57408   2.57563   2.58710   2.67935
 Alpha virt. eigenvalues --    2.69618   2.70180   2.71217   2.71950   2.73515
 Alpha virt. eigenvalues --    2.77520   2.79774   2.82498   2.83223   2.87440
 Alpha virt. eigenvalues --    2.89564   2.94250   2.97406   3.00530   3.06270
 Alpha virt. eigenvalues --    3.10557   3.19525   3.25539   3.32792   3.47691
 Alpha virt. eigenvalues --    3.56155   3.64768
  Beta  occ. eigenvalues --  -19.37921 -19.26388 -10.43142 -10.42679 -10.37624
  Beta  occ. eigenvalues --  -10.35998 -10.35906 -10.35764 -10.35760 -10.35362
  Beta  occ. eigenvalues --  -10.35215 -10.35206 -10.35188 -10.34870 -10.34787
  Beta  occ. eigenvalues --   -1.25902  -1.14360  -1.02270  -1.00512  -0.93347
  Beta  occ. eigenvalues --   -0.91102  -0.89957  -0.88278  -0.82527  -0.80205
  Beta  occ. eigenvalues --   -0.76923  -0.74920  -0.73002  -0.70529  -0.66354
  Beta  occ. eigenvalues --   -0.65919  -0.64526  -0.63858  -0.62465  -0.59628
  Beta  occ. eigenvalues --   -0.59221  -0.58665  -0.58007  -0.57796  -0.57158
  Beta  occ. eigenvalues --   -0.56327  -0.53114  -0.52104  -0.52011  -0.50944
  Beta  occ. eigenvalues --   -0.49976  -0.48559  -0.47369  -0.41802  -0.41398
  Beta  occ. eigenvalues --   -0.40844  -0.39092
  Beta virt. eigenvalues --   -0.34021  -0.17000  -0.16677  -0.15521  -0.14655
  Beta virt. eigenvalues --   -0.06907  -0.06492  -0.05837  -0.03473  -0.02774
  Beta virt. eigenvalues --   -0.02172  -0.01384  -0.00723  -0.00353  -0.00195
  Beta virt. eigenvalues --    0.00402   0.01786   0.02737   0.03266   0.03384
  Beta virt. eigenvalues --    0.06925   0.09561   0.10792   0.11865   0.12527
  Beta virt. eigenvalues --    0.13986   0.14523   0.16183   0.17176   0.18741
  Beta virt. eigenvalues --    0.19263   0.20489   0.22268   0.25347   0.26357
  Beta virt. eigenvalues --    0.26794   0.27139   0.27798   0.28500   0.29350
  Beta virt. eigenvalues --    0.29767   0.31871   0.32770   0.33391   0.34241
  Beta virt. eigenvalues --    0.35034   0.35584   0.35759   0.36321   0.38269
  Beta virt. eigenvalues --    0.39301   0.40932   0.41513   0.42323   0.43228
  Beta virt. eigenvalues --    0.44613   0.45010   0.46377   0.47501   0.48021
  Beta virt. eigenvalues --    0.48815   0.49529   0.50409   0.51153   0.51890
  Beta virt. eigenvalues --    0.52121   0.52689   0.53927   0.53976   0.54386
  Beta virt. eigenvalues --    0.55737   0.55854   0.56932   0.57865   0.58269
  Beta virt. eigenvalues --    0.59602   0.59814   0.60547   0.61009   0.61934
  Beta virt. eigenvalues --    0.65220   0.66049   0.66959   0.67269   0.72218
  Beta virt. eigenvalues --    0.74602   0.76867   0.78727   0.79913   0.81902
  Beta virt. eigenvalues --    0.87902   0.89698   0.90137   0.93090   0.95062
  Beta virt. eigenvalues --    0.97128   1.01110   1.02748   1.05171   1.06607
  Beta virt. eigenvalues --    1.07774   1.08033   1.09484   1.10595   1.11502
  Beta virt. eigenvalues --    1.12244   1.12781   1.13432   1.14184   1.16297
  Beta virt. eigenvalues --    1.18578   1.21307   1.26030   1.28555   1.30106
  Beta virt. eigenvalues --    1.34103   1.37505   1.38164   1.39856   1.46263
  Beta virt. eigenvalues --    1.48029   1.49367   1.51300   1.51902   1.53577
  Beta virt. eigenvalues --    1.54133   1.54845   1.55621   1.56957   1.57980
  Beta virt. eigenvalues --    1.58537   1.59260   1.59871   1.60951   1.61783
  Beta virt. eigenvalues --    1.62728   1.63226   1.64049   1.64895   1.65065
  Beta virt. eigenvalues --    1.65855   1.67755   1.68920   1.69889   1.72008
  Beta virt. eigenvalues --    1.72848   1.74962   1.76715   1.79977   1.80557
  Beta virt. eigenvalues --    1.81228   1.82160   1.83339   1.83695   1.87979
  Beta virt. eigenvalues --    1.88555   1.91990   1.94682   1.95559   1.97693
  Beta virt. eigenvalues --    1.98444   1.99099   2.00222   2.00597   2.02789
  Beta virt. eigenvalues --    2.03089   2.06782   2.09221   2.10019   2.11540
  Beta virt. eigenvalues --    2.12291   2.13127   2.14153   2.14456   2.15339
  Beta virt. eigenvalues --    2.19017   2.19662   2.20768   2.22428   2.27169
  Beta virt. eigenvalues --    2.33135   2.35149   2.35851   2.37401   2.43519
  Beta virt. eigenvalues --    2.44540   2.46109   2.47291   2.48039   2.49087
  Beta virt. eigenvalues --    2.54364   2.56945   2.57458   2.57633   2.58803
  Beta virt. eigenvalues --    2.68241   2.69741   2.70401   2.71432   2.72254
  Beta virt. eigenvalues --    2.74143   2.78240   2.80636   2.82657   2.83570
  Beta virt. eigenvalues --    2.87712   2.89651   2.94349   2.97545   3.01137
  Beta virt. eigenvalues --    3.06753   3.10690   3.19634   3.25745   3.33187
  Beta virt. eigenvalues --    3.47914   3.56343   3.64799
          Condensed to atoms (all electrons):
               1          2          3          4          5          6
     1  O    7.699155   0.371663  -0.087756   0.003212  -0.000136   0.000038
     2  C    0.371663   4.488839   0.284248  -0.056670   0.008312  -0.000910
     3  C   -0.087756   0.284248   5.536480   0.177155   0.129924  -0.160676
     4  C    0.003212  -0.056670   0.177155   5.149692   0.211998   0.128903
     5  C   -0.000136   0.008312   0.129924   0.211998   5.062021   0.216704
     6  C    0.000038  -0.000910  -0.160676   0.128903   0.216704   5.202421
     7  C    0.001445   0.018209   0.152400  -0.176952   0.156528   0.165784
     8  O   -0.000000  -0.000056   0.005812  -0.000248   0.004549  -0.062498
     9  C   -0.000055  -0.000060  -0.000249   0.000004   0.000076   0.000813
    10  C    0.000002   0.000002  -0.000040  -0.000002   0.000022  -0.000895
    11  C   -0.000000   0.000000  -0.000000  -0.000000  -0.000000   0.000021
    12  C    0.000000  -0.000000  -0.000000   0.000000  -0.000000  -0.000002
    13  C    0.000002   0.000002   0.000053  -0.000001  -0.000000  -0.000012
    14  C   -0.000032   0.000028  -0.001207  -0.000038  -0.000006   0.000294
    15  C    0.004820  -0.083427   0.232334   0.091210  -0.144780   0.070261
    16  H    0.319672  -0.016492   0.010726  -0.000466   0.000017   0.000002
    17  H   -0.025532   0.371378  -0.014410   0.000087  -0.000306   0.000053
    18  H   -0.029651   0.382111  -0.041024  -0.000761   0.000332   0.000049
    19  H    0.000049  -0.011483  -0.072614   0.447047  -0.061754   0.013360
    20  H    0.000001  -0.000288   0.014475  -0.067525   0.449897  -0.065955
    21  H    0.000000   0.000034  -0.002380   0.013740  -0.062016   0.446175
    22  H   -0.000000   0.000000  -0.000002  -0.000000   0.000002  -0.000065
    23  H   -0.000000  -0.000000  -0.000000   0.000000   0.000000  -0.000000
    24  H   -0.000000   0.000000   0.000000  -0.000000   0.000000   0.000000
    25  H   -0.000000   0.000000  -0.000001  -0.000000   0.000000   0.000000
    26  H    0.000043   0.000019  -0.000782   0.000033   0.000080  -0.001223
    27  H    0.030987  -0.018073  -0.062909   0.015258  -0.002419   0.013489
               7          8          9         10         11         12
     1  O    0.001445  -0.000000  -0.000055   0.000002  -0.000000   0.000000
     2  C    0.018209  -0.000056  -0.000060   0.000002   0.000000  -0.000000
     3  C    0.152400   0.005812  -0.000249  -0.000040  -0.000000  -0.000000
     4  C   -0.176952  -0.000248   0.000004  -0.000002  -0.000000   0.000000
     5  C    0.156528   0.004549   0.000076   0.000022  -0.000000  -0.000000
     6  C    0.165784  -0.062498   0.000813  -0.000895   0.000021  -0.000002
     7  C    5.218168   0.347003  -0.053117   0.001396   0.000075   0.000036
     8  O    0.347003   7.754466   0.334087  -0.061994   0.004270  -0.000192
     9  C   -0.053117   0.334087   5.186904   0.192340   0.150386  -0.177115
    10  C    0.001396  -0.061994   0.192340   5.164726   0.237138   0.117996
    11  C    0.000075   0.004270   0.150386   0.237138   5.081172   0.202819
    12  C    0.000036  -0.000192  -0.177115   0.117996   0.202819   5.107157
    13  C    0.000129   0.005014   0.146642  -0.147815   0.118871   0.217888
    14  C   -0.001755  -0.062479   0.147008   0.061639  -0.152211   0.111450
    15  C    0.084868  -0.070454   0.002446  -0.000607  -0.000030  -0.000024
    16  H   -0.000076  -0.000000   0.000002  -0.000000   0.000000  -0.000000
    17  H   -0.000159   0.000003  -0.000005   0.000000   0.000000   0.000000
    18  H   -0.000188   0.000001   0.000002   0.000000  -0.000000  -0.000000
    19  H   -0.001715   0.000006   0.000000   0.000000   0.000000  -0.000000
    20  H    0.014723  -0.000066   0.000004  -0.000000   0.000000   0.000000
    21  H   -0.071391  -0.000214  -0.000416  -0.000057   0.000002  -0.000000
    22  H   -0.000406  -0.000413  -0.071831   0.445227  -0.061934   0.013856
    23  H    0.000004  -0.000065   0.014744  -0.063738   0.447311  -0.066314
    24  H    0.000000   0.000005  -0.001695   0.013304  -0.065560   0.447816
    25  H   -0.000031  -0.000071   0.014338  -0.001720   0.013293  -0.065607
    26  H    0.004828  -0.006148  -0.073108   0.013581  -0.002035   0.013350
    27  H   -0.076092  -0.005551   0.004009  -0.000891   0.000082   0.000022
              13         14         15         16         17         18
     1  O    0.000002  -0.000032   0.004820   0.319672  -0.025532  -0.029651
     2  C    0.000002   0.000028  -0.083427  -0.016492   0.371378   0.382111
     3  C    0.000053  -0.001207   0.232334   0.010726  -0.014410  -0.041024
     4  C   -0.000001  -0.000038   0.091210  -0.000466   0.000087  -0.000761
     5  C   -0.000000  -0.000006  -0.144780   0.000017  -0.000306   0.000332
     6  C   -0.000012   0.000294   0.070261   0.000002   0.000053   0.000049
     7  C    0.000129  -0.001755   0.084868  -0.000076  -0.000159  -0.000188
     8  O    0.005014  -0.062479  -0.070454  -0.000000   0.000003   0.000001
     9  C    0.146642   0.147008   0.002446   0.000002  -0.000005   0.000002
    10  C   -0.147815   0.061639  -0.000607  -0.000000   0.000000   0.000000
    11  C    0.118871  -0.152211  -0.000030   0.000000   0.000000  -0.000000
    12  C    0.217888   0.111450  -0.000024  -0.000000   0.000000  -0.000000
    13  C    5.061419   0.241323  -0.001222  -0.000000  -0.000000   0.000000
    14  C    0.241323   5.233085   0.001000  -0.000000  -0.000002   0.000005
    15  C   -0.001222   0.001000   5.352172   0.000439  -0.004687   0.007479
    16  H   -0.000000  -0.000000   0.000439   0.504851  -0.006021  -0.002816
    17  H   -0.000000  -0.000002  -0.004687  -0.006021   0.669070  -0.039409
    18  H    0.000000   0.000005   0.007479  -0.002816  -0.039409   0.681181
    19  H    0.000000   0.000000   0.015018  -0.000014   0.001469   0.004329
    20  H   -0.000000   0.000000  -0.002015  -0.000000   0.000010   0.000003
    21  H   -0.000002   0.000001   0.016320   0.000000  -0.000001  -0.000000
    22  H   -0.002595   0.016619   0.000008   0.000000  -0.000000  -0.000000
    23  H    0.013474  -0.001997   0.000000  -0.000000  -0.000000   0.000000
    24  H   -0.065886   0.014059   0.000000   0.000000  -0.000000  -0.000000
    25  H    0.443552  -0.061582   0.000014   0.000000   0.000000  -0.000000
    26  H   -0.055057   0.443245   0.002339  -0.000002   0.000002  -0.000001
    27  H   -0.000364   0.002056   0.442103  -0.001538   0.001111   0.001551
              19         20         21         22         23         24
     1  O    0.000049   0.000001   0.000000  -0.000000  -0.000000  -0.000000
     2  C   -0.011483  -0.000288   0.000034   0.000000  -0.000000   0.000000
     3  C   -0.072614   0.014475  -0.002380  -0.000002  -0.000000   0.000000
     4  C    0.447047  -0.067525   0.013740  -0.000000   0.000000  -0.000000
     5  C   -0.061754   0.449897  -0.062016   0.000002   0.000000   0.000000
     6  C    0.013360  -0.065955   0.446175  -0.000065  -0.000000   0.000000
     7  C   -0.001715   0.014723  -0.071391  -0.000406   0.000004   0.000000
     8  O    0.000006  -0.000066  -0.000214  -0.000413  -0.000065   0.000005
     9  C    0.000000   0.000004  -0.000416  -0.071831   0.014744  -0.001695
    10  C    0.000000  -0.000000  -0.000057   0.445227  -0.063738   0.013304
    11  C    0.000000   0.000000   0.000002  -0.061934   0.447311  -0.065560
    12  C   -0.000000   0.000000  -0.000000   0.013856  -0.066314   0.447816
    13  C    0.000000  -0.000000  -0.000002  -0.002595   0.013474  -0.065886
    14  C    0.000000   0.000000   0.000001   0.016619  -0.001997   0.014059
    15  C    0.015018  -0.002015   0.016320   0.000008   0.000000   0.000000
    16  H   -0.000014  -0.000000   0.000000   0.000000  -0.000000   0.000000
    17  H    0.001469   0.000010  -0.000001  -0.000000  -0.000000  -0.000000
    18  H    0.004329   0.000003  -0.000000  -0.000000   0.000000  -0.000000
    19  H    0.644532  -0.010881  -0.000162  -0.000000   0.000000  -0.000000
    20  H   -0.010881   0.634005  -0.011529  -0.000000  -0.000000   0.000000
    21  H   -0.000162  -0.011529   0.634910   0.000016  -0.000000   0.000000
    22  H   -0.000000  -0.000000   0.000016   0.639523  -0.011790  -0.000158
    23  H    0.000000  -0.000000  -0.000000  -0.011790   0.634252  -0.010885
    24  H   -0.000000   0.000000   0.000000  -0.000158  -0.010885   0.633189
    25  H    0.000000  -0.000000   0.000000   0.000022  -0.000241  -0.011021
    26  H    0.000000  -0.000004  -0.000012  -0.000198   0.000016  -0.000168
    27  H   -0.000106   0.000011  -0.000156  -0.000022  -0.000004  -0.000001
              25         26         27
     1  O   -0.000000   0.000043   0.030987
     2  C    0.000000   0.000019  -0.018073
     3  C   -0.000001  -0.000782  -0.062909
     4  C   -0.000000   0.000033   0.015258
     5  C    0.000000   0.000080  -0.002419
     6  C    0.000000  -0.001223   0.013489
     7  C   -0.000031   0.004828  -0.076092
     8  O   -0.000071  -0.006148  -0.005551
     9  C    0.014338  -0.073108   0.004009
    10  C   -0.001720   0.013581  -0.000891
    11  C    0.013293  -0.002035   0.000082
    12  C   -0.065607   0.013350   0.000022
    13  C    0.443552  -0.055057  -0.000364
    14  C   -0.061582   0.443245   0.002056
    15  C    0.000014   0.002339   0.442103
    16  H    0.000000  -0.000002  -0.001538
    17  H    0.000000   0.000002   0.001111
    18  H   -0.000000  -0.000001   0.001551
    19  H    0.000000   0.000000  -0.000106
    20  H   -0.000000  -0.000004   0.000011
    21  H    0.000000  -0.000012  -0.000156
    22  H    0.000022  -0.000198  -0.000022
    23  H   -0.000241   0.000016  -0.000004
    24  H   -0.011021  -0.000168  -0.000001
    25  H    0.639151  -0.011824   0.000007
    26  H   -0.011824   0.639033  -0.000773
    27  H    0.000007  -0.000773   0.623864
          Atomic-Atomic Spin Densities.
               1          2          3          4          5          6
     1  O    0.017789  -0.002255   0.000968   0.000129  -0.000001   0.000000
     2  C   -0.002255   0.002309   0.003129  -0.002736   0.000117  -0.000104
     3  C    0.000968   0.003129  -0.046367   0.003633   0.001017  -0.002809
     4  C    0.000129  -0.002736   0.003633   0.261095   0.006228  -0.003596
     5  C   -0.000001   0.000117   0.001017   0.006228  -0.050057  -0.020876
     6  C    0.000000  -0.000104  -0.002809  -0.003596  -0.020876   0.136760
     7  C    0.000000   0.000064   0.001318  -0.007115  -0.000213   0.023056
     8  O    0.000000  -0.000001   0.000092   0.000064   0.000274  -0.005317
     9  C   -0.000002   0.000013  -0.000158  -0.000001   0.000091  -0.000669
    10  C   -0.000000   0.000001  -0.000004  -0.000001   0.000001   0.000001
    11  C    0.000000  -0.000000   0.000000   0.000000  -0.000000   0.000001
    12  C   -0.000000  -0.000000   0.000000  -0.000000   0.000000  -0.000001
    13  C   -0.000000  -0.000000   0.000003   0.000000   0.000000  -0.000006
    14  C    0.000007   0.000004   0.000076   0.000011  -0.000007   0.000188
    15  C   -0.000536   0.000155  -0.011699  -0.002471  -0.000733  -0.000457
    16  H    0.000097   0.000046  -0.000055  -0.000005   0.000000  -0.000000
    17  H   -0.000503   0.001761   0.000033  -0.001288  -0.000007  -0.000009
    18  H   -0.000278   0.001250  -0.000059  -0.000514  -0.000033   0.000030
    19  H   -0.000003   0.000050  -0.000264   0.003095  -0.000356  -0.000163
    20  H    0.000000  -0.000002   0.000083  -0.000685   0.000283   0.000146
    21  H   -0.000000  -0.000001  -0.000045  -0.000002   0.000469   0.001283
    22  H    0.000000  -0.000000   0.000000   0.000000  -0.000000  -0.000002
    23  H   -0.000000   0.000000  -0.000000  -0.000000   0.000000  -0.000000
    24  H   -0.000000  -0.000000   0.000000  -0.000000  -0.000000   0.000000
    25  H   -0.000000  -0.000000  -0.000000  -0.000000  -0.000000   0.000001
    26  H   -0.000000   0.000000   0.000017   0.000008   0.000004  -0.000091
    27  H   -0.000003  -0.000025   0.000294   0.000089  -0.000074   0.000096
               7          8          9         10         11         12
     1  O    0.000000   0.000000  -0.000002  -0.000000   0.000000  -0.000000
     2  C    0.000064  -0.000001   0.000013   0.000001  -0.000000  -0.000000
     3  C    0.001318   0.000092  -0.000158  -0.000004   0.000000   0.000000
     4  C   -0.007115   0.000064  -0.000001  -0.000001   0.000000  -0.000000
     5  C   -0.000213   0.000274   0.000091   0.000001  -0.000000   0.000000
     6  C    0.023056  -0.005317  -0.000669   0.000001   0.000001  -0.000001
     7  C    0.104968  -0.035351  -0.006542  -0.000731   0.000098  -0.000000
     8  O   -0.035351   0.298804  -0.032127  -0.004186   0.000254   0.000054
     9  C   -0.006542  -0.032127   0.088767   0.019643   0.000131  -0.005695
    10  C   -0.000731  -0.004186   0.019643   0.083270  -0.017996  -0.002396
    11  C    0.000098   0.000254   0.000131  -0.017996  -0.028208   0.007054
    12  C   -0.000000   0.000054  -0.005695  -0.002396   0.007054   0.201899
    13  C   -0.000161   0.000106   0.000632  -0.001461   0.001058   0.004678
    14  C    0.001061  -0.004527   0.014288  -0.000687  -0.000994  -0.003499
    15  C    0.012718  -0.003696   0.001824   0.000214  -0.000013   0.000005
    16  H    0.000000  -0.000000   0.000000   0.000000  -0.000000  -0.000000
    17  H   -0.000028  -0.000001   0.000003   0.000000  -0.000000  -0.000000
    18  H    0.000041   0.000000  -0.000003  -0.000000   0.000000   0.000000
    19  H    0.000010   0.000000   0.000000   0.000000  -0.000000   0.000000
    20  H    0.000112  -0.000002  -0.000001  -0.000000   0.000000  -0.000000
    21  H   -0.000870   0.000374   0.000026   0.000001  -0.000000   0.000000
    22  H    0.000021   0.000424  -0.000645   0.000467   0.000531   0.000000
    23  H   -0.000001  -0.000003   0.000071   0.000295   0.000143  -0.000519
    24  H    0.000000   0.000000   0.000001  -0.000146  -0.000275   0.002279
    25  H    0.000014  -0.000003   0.000044  -0.000083   0.000105  -0.000687
    26  H   -0.000617   0.000218   0.000449   0.000020  -0.000057   0.000018
    27  H    0.000637   0.000235  -0.000710  -0.000107   0.000009   0.000011
              13         14         15         16         17         18
     1  O   -0.000000   0.000007  -0.000536   0.000097  -0.000503  -0.000278
     2  C   -0.000000   0.000004   0.000155   0.000046   0.001761   0.001250
     3  C    0.000003   0.000076  -0.011699  -0.000055   0.000033  -0.000059
     4  C    0.000000   0.000011  -0.002471  -0.000005  -0.001288  -0.000514
     5  C    0.000000  -0.000007  -0.000733   0.000000  -0.000007  -0.000033
     6  C   -0.000006   0.000188  -0.000457  -0.000000  -0.000009   0.000030
     7  C   -0.000161   0.001061   0.012718   0.000000  -0.000028   0.000041
     8  O    0.000106  -0.004527  -0.003696  -0.000000  -0.000001   0.000000
     9  C    0.000632   0.014288   0.001824   0.000000   0.000003  -0.000003
    10  C   -0.001461  -0.000687   0.000214   0.000000   0.000000  -0.000000
    11  C    0.001058  -0.000994  -0.000013  -0.000000  -0.000000   0.000000
    12  C    0.004678  -0.003499   0.000005  -0.000000  -0.000000   0.000000
    13  C   -0.046233  -0.013326   0.000054   0.000000  -0.000000   0.000000
    14  C   -0.013326   0.105872  -0.001006   0.000000   0.000001  -0.000003
    15  C    0.000054  -0.001006   0.066727   0.000010   0.000470   0.000061
    16  H    0.000000   0.000000   0.000010  -0.000523  -0.000065   0.000036
    17  H   -0.000000   0.000001   0.000470  -0.000065   0.004146  -0.000539
    18  H    0.000000  -0.000003   0.000061   0.000036  -0.000539   0.005315
    19  H    0.000000   0.000000  -0.000200  -0.000000   0.000023  -0.000039
    20  H   -0.000000  -0.000000  -0.000063   0.000000  -0.000001   0.000002
    21  H    0.000001  -0.000027   0.000058   0.000000   0.000001  -0.000000
    22  H   -0.000049   0.000118  -0.000030   0.000000  -0.000000   0.000000
    23  H    0.000057  -0.000068   0.000000   0.000000   0.000000  -0.000000
    24  H   -0.000247  -0.000128   0.000000   0.000000  -0.000000   0.000000
    25  H    0.000396  -0.000031   0.000004   0.000000  -0.000000   0.000000
    26  H    0.000246   0.001090  -0.000304  -0.000000   0.000000   0.000000
    27  H   -0.000000  -0.000401   0.000430   0.000001   0.000005  -0.000003
              19         20         21         22         23         24
     1  O   -0.000003   0.000000  -0.000000   0.000000  -0.000000  -0.000000
     2  C    0.000050  -0.000002  -0.000001  -0.000000   0.000000  -0.000000
     3  C   -0.000264   0.000083  -0.000045   0.000000  -0.000000   0.000000
     4  C    0.003095  -0.000685  -0.000002   0.000000  -0.000000  -0.000000
     5  C   -0.000356   0.000283   0.000469  -0.000000   0.000000  -0.000000
     6  C   -0.000163   0.000146   0.001283  -0.000002  -0.000000   0.000000
     7  C    0.000010   0.000112  -0.000870   0.000021  -0.000001   0.000000
     8  O    0.000000  -0.000002   0.000374   0.000424  -0.000003   0.000000
     9  C    0.000000  -0.000001   0.000026  -0.000645   0.000071   0.000001
    10  C    0.000000  -0.000000   0.000001   0.000467   0.000295  -0.000146
    11  C   -0.000000   0.000000  -0.000000   0.000531   0.000143  -0.000275
    12  C    0.000000  -0.000000   0.000000   0.000000  -0.000519   0.002279
    13  C    0.000000  -0.000000   0.000001  -0.000049   0.000057  -0.000247
    14  C    0.000000  -0.000000  -0.000027   0.000118  -0.000068  -0.000128
    15  C   -0.000200  -0.000063   0.000058  -0.000030   0.000000   0.000000
    16  H   -0.000000   0.000000   0.000000   0.000000   0.000000   0.000000
    17  H    0.000023  -0.000001   0.000001  -0.000000   0.000000  -0.000000
    18  H   -0.000039   0.000002  -0.000000   0.000000  -0.000000   0.000000
    19  H   -0.012770   0.000120   0.000005   0.000000   0.000000  -0.000000
    20  H    0.000120   0.001720   0.000047   0.000000  -0.000000   0.000000
    21  H    0.000005   0.000047  -0.007066  -0.000003   0.000000  -0.000000
    22  H    0.000000   0.000000  -0.000003  -0.004372   0.000009   0.000004
    23  H    0.000000  -0.000000   0.000000   0.000009   0.001022   0.000082
    24  H   -0.000000   0.000000  -0.000000   0.000004   0.000082  -0.010204
    25  H   -0.000000   0.000000  -0.000000   0.000000  -0.000003   0.000100
    26  H    0.000000  -0.000000   0.000001   0.000001  -0.000000   0.000004
    27  H    0.000004  -0.000001   0.000001   0.000003  -0.000000   0.000000
              25         26         27
     1  O   -0.000000  -0.000000  -0.000003
     2  C   -0.000000   0.000000  -0.000025
     3  C   -0.000000   0.000017   0.000294
     4  C   -0.000000   0.000008   0.000089
     5  C   -0.000000   0.000004  -0.000074
     6  C    0.000001  -0.000091   0.000096
     7  C    0.000014  -0.000617   0.000637
     8  O   -0.000003   0.000218   0.000235
     9  C    0.000044   0.000449  -0.000710
    10  C   -0.000083   0.000020  -0.000107
    11  C    0.000105  -0.000057   0.000009
    12  C   -0.000687   0.000018   0.000011
    13  C    0.000396   0.000246  -0.000000
    14  C   -0.000031   0.001090  -0.000401
    15  C    0.000004  -0.000304   0.000430
    16  H    0.000000  -0.000000   0.000001
    17  H   -0.000000   0.000000   0.000005
    18  H    0.000000   0.000000  -0.000003
    19  H   -0.000000   0.000000   0.000004
    20  H    0.000000  -0.000000  -0.000001
    21  H   -0.000000   0.000001   0.000001
    22  H    0.000000   0.000001   0.000003
    23  H   -0.000003  -0.000000  -0.000000
    24  H    0.000100   0.000004   0.000000
    25  H    0.002339   0.000047   0.000001
    26  H    0.000047  -0.005548  -0.000009
    27  H    0.000001  -0.000009  -0.003547
 Mulliken charges and spin densities:
               1          2
     1  O   -0.287927   0.015410
     2  C    0.262615   0.003775
     3  C   -0.099556  -0.050798
     4  C    0.064326   0.255938
     5  C    0.030956  -0.063873
     6  C    0.033868   0.127461
     7  C    0.216288   0.092489
     8  O   -0.184769   0.215687
     9  C    0.183847   0.079431
    10  C    0.030384   0.076114
    11  C    0.026330  -0.038159
    12  C    0.076864   0.203202
    13  C    0.024585  -0.054253
    14  C    0.009497   0.098012
    15  C   -0.015582   0.061523
    16  H    0.191718  -0.000457
    17  H    0.047351   0.004002
    18  H    0.036807   0.005263
    19  H    0.032917  -0.010488
    20  H    0.045132   0.001760
    21  H    0.037137  -0.005747
    22  H    0.034141  -0.003520
    23  H    0.045234   0.001084
    24  H    0.047002  -0.008530
    25  H    0.041722   0.002243
    26  H    0.034765  -0.004504
    27  H    0.034348  -0.003064
 Sum of Mulliken charges =   1.00000   1.00000
 Mulliken charges and spin densities with hydrogens summed into heavy atoms:
               1          2
     1  O   -0.096209   0.014952
     2  C    0.346773   0.013040
     3  C   -0.099556  -0.050798
     4  C    0.097243   0.245450
     5  C    0.076089  -0.062112
     6  C    0.071004   0.121714
     7  C    0.216288   0.092489
     8  O   -0.184769   0.215687
     9  C    0.183847   0.079431
    10  C    0.064525   0.072594
    11  C    0.071564  -0.037075
    12  C    0.123866   0.194672
    13  C    0.066307  -0.052010
    14  C    0.044263   0.093508
    15  C    0.018766   0.058458
 Electronic spatial extent (au):  <R**2>=           3610.7386
 Charge=              1.0000 electrons
 Dipole moment (field-independent basis, Debye):
    X=             -0.8364    Y=              0.7278    Z=              0.4155  Tot=              1.1840
 Quadrupole moment (field-independent basis, Debye-Ang):
   XX=            -28.4622   YY=            -65.0561   ZZ=            -79.3642
   XY=              1.0193   XZ=             -1.8980   YZ=             -0.4155
 Traceless Quadrupole moment (field-independent basis, Debye-Ang):
   XX=             29.1653   YY=             -7.4286   ZZ=            -21.7367
   XY=              1.0193   XZ=             -1.8980   YZ=             -0.4155
 Octapole moment (field-independent basis, Debye-Ang**2):
  XXX=              5.4291  YYY=             33.8593  ZZZ=             -2.8251  XYY=            -48.6522
  XXY=             43.3444  XXZ=             -4.4884  XZZ=             13.5615  YZZ=              8.0573
  YYZ=             -3.0873  XYZ=             22.5760
 Hexadecapole moment (field-independent basis, Debye-Ang**3):
 XXXX=          -2537.5024 YYYY=           -768.8798 ZZZZ=           -300.7945 XXXY=             51.0554
 XXXZ=            -70.7119 YYYX=           -106.3219 YYYZ=            -49.6604 ZZZX=              1.0393
 ZZZY=             15.2910 XXYY=           -568.9916 XXZZ=           -572.4004 YYZZ=           -215.5483
 XXYZ=              3.4712 YYXZ=             19.4501 ZZXY=            -12.5761
 N-N= 9.085551887189D+02 E-N=-3.316242358673D+03  KE= 6.455862183256D+02
                          Isotropic Fermi Contact Couplings
        Atom                 a.u.       MegaHertz       Gauss      10(-4) cm-1
     1  O(17)              0.00563      -3.41069      -1.21702      -1.13769
     2  C(13)              0.00006       0.07185       0.02564       0.02397
     3  C(13)             -0.01410     -15.84783      -5.65490      -5.28627
     4  C(13)              0.03955      44.46437      15.86599      14.83172
     5  C(13)             -0.01708     -19.20100      -6.85139      -6.40476
     6  C(13)              0.01936      21.76845       7.76753       7.26117
     7  C(13)              0.00314       3.52808       1.25891       1.17684
     8  O(17)              0.10220     -61.95518     -22.10715     -20.66602
     9  C(13)              0.00160       1.79366       0.64002       0.59830
    10  C(13)              0.01212      13.62901       4.86317       4.54615
    11  C(13)             -0.01135     -12.75811      -4.55241      -4.25565
    12  C(13)              0.03144      35.34624      12.61242      11.79024
    13  C(13)             -0.01441     -16.20331      -5.78174      -5.40484
    14  C(13)              0.01444      16.23369       5.79258       5.41497
    15  C(13)              0.00779       8.76031       3.12590       2.92213
    16  H(1)              -0.00022      -0.98982      -0.35319      -0.33017
    17  H(1)               0.00225      10.04158       3.58308       3.34951
    18  H(1)               0.00286      12.80072       4.56762       4.26986
    19  H(1)              -0.00327     -14.59564      -5.20809      -4.86858
    20  H(1)               0.00052       2.31808       0.82715       0.77323
    21  H(1)              -0.00189      -8.43534      -3.00994      -2.81373
    22  H(1)              -0.00120      -5.35274      -1.90999      -1.78548
    23  H(1)               0.00033       1.47238       0.52538       0.49113
    24  H(1)              -0.00264     -11.78611      -4.20558      -3.93142
    25  H(1)               0.00077       3.42127       1.22080       1.14121
    26  H(1)              -0.00116      -5.19146      -1.85244      -1.73169
    27  H(1)              -0.00071      -3.15941      -1.12736      -1.05387
 --------------------------------------------------------
       Center         ----  Spin Dipole Couplings  ----
                      3XX-RR        3YY-RR        3ZZ-RR
 --------------------------------------------------------
     1   Atom       -0.032675     -0.025493      0.058168
     2   Atom       -0.005770      0.000387      0.005383
     3   Atom        0.010945      0.015474     -0.026419
     4   Atom       -0.112271     -0.125420      0.237690
     5   Atom        0.020376      0.018329     -0.038705
     6   Atom       -0.048361     -0.056763      0.105124
     7   Atom       -0.038391     -0.071382      0.109774
     8   Atom       -0.478581     -0.249586      0.728167
     9   Atom       -0.015533      0.007115      0.008418
    10   Atom        0.002666      0.022215     -0.024881
    11   Atom        0.010390     -0.012019      0.001629
    12   Atom       -0.056228      0.080561     -0.024333
    13   Atom        0.009512     -0.009001     -0.000511
    14   Atom       -0.022240      0.070376     -0.048136
    15   Atom       -0.035397     -0.005660      0.041056
    16   Atom       -0.001711      0.003302     -0.001591
    17   Atom        0.000275      0.000576     -0.000851
    18   Atom       -0.000489      0.001560     -0.001071
    19   Atom        0.017285     -0.014945     -0.002340
    20   Atom       -0.000122      0.003231     -0.003108
    21   Atom       -0.007056      0.011834     -0.004778
    22   Atom       -0.002553     -0.002031      0.004584
    23   Atom       -0.000214     -0.001873      0.002087
    24   Atom        0.007111      0.002265     -0.009376
    25   Atom        0.000701     -0.002160      0.001459
    26   Atom        0.000211     -0.004147      0.003936
    27   Atom       -0.001113      0.005097     -0.003984
 --------------------------------------------------------
                        XY            XZ            YZ
 --------------------------------------------------------
     1   Atom        0.000930      0.008609      0.021949
     2   Atom       -0.000620     -0.001326      0.005135
     3   Atom        0.000845     -0.013174     -0.002004
     4   Atom        0.009414      0.072354      0.054893
     5   Atom       -0.003591     -0.005822     -0.008228
     6   Atom        0.019532      0.061346      0.045572
     7   Atom        0.000208      0.057807      0.000615
     8   Atom       -0.063190      0.146846     -0.576289
     9   Atom       -0.044779      0.054015     -0.067827
    10   Atom       -0.054667      0.025427     -0.035855
    11   Atom        0.006481     -0.002747      0.015072
    12   Atom       -0.088764      0.061998     -0.122063
    13   Atom        0.017868     -0.014186      0.021593
    14   Atom       -0.067355      0.015611     -0.026298
    15   Atom        0.007706      0.015567      0.048349
    16   Atom       -0.002039      0.000522     -0.000980
    17   Atom       -0.001287      0.001842     -0.001777
    18   Atom       -0.001133     -0.001638      0.000548
    19   Atom       -0.006500     -0.002762      0.003218
    20   Atom       -0.000198     -0.000624     -0.001496
    21   Atom       -0.001108      0.001071     -0.001143
    22   Atom       -0.002224     -0.003731      0.004792
    23   Atom        0.000437     -0.001797      0.001671
    24   Atom        0.009352      0.007273     -0.000996
    25   Atom        0.001247     -0.001475      0.001170
    26   Atom        0.000649     -0.006347      0.000895
    27   Atom        0.001975     -0.001797     -0.003477
 --------------------------------------------------------


 ---------------------------------------------------------------------------------
              Anisotropic Spin Dipole Couplings in Principal Axis System
 ---------------------------------------------------------------------------------

       Atom             a.u.   MegaHertz   Gauss  10(-4) cm-1        Axes

              Baa    -0.0339     2.452     0.875     0.818  0.9291  0.3307 -0.1657
     1 O(17)  Bbb    -0.0305     2.204     0.786     0.735 -0.3592  0.9134 -0.1913
              Bcc     0.0643    -4.655    -1.661    -1.553  0.0881  0.2373  0.9674
 
              Baa    -0.0059    -0.795    -0.284    -0.265  0.9934  0.0045  0.1144
     2 C(13)  Bbb    -0.0028    -0.378    -0.135    -0.126  0.0565  0.8502 -0.5234
              Bcc     0.0087     1.173     0.419     0.391 -0.0996  0.5264  0.8444
 
              Baa    -0.0307    -4.114    -1.468    -1.372  0.3010  0.0359  0.9529
     3 C(13)  Bbb     0.0139     1.866     0.666     0.622  0.7283 -0.6538 -0.2055
              Bcc     0.0168     2.248     0.802     0.750  0.6156  0.7559 -0.2229
 
              Baa    -0.1338   -17.948    -6.404    -5.987  0.1678  0.9700 -0.1760
     4 C(13)  Bbb    -0.1263   -16.955    -6.050    -5.655  0.9669 -0.1968 -0.1625
              Bcc     0.2601    34.903    12.454    11.642  0.1923  0.1429  0.9709
 
              Baa    -0.0405    -5.437    -1.940    -1.813  0.1026  0.1439  0.9843
     5 C(13)  Bbb     0.0174     2.338     0.834     0.780  0.6007  0.7797 -0.1766
              Bcc     0.0231     3.098     1.106     1.033  0.7929 -0.6093  0.0064
 
              Baa    -0.0728    -9.773    -3.487    -3.260  0.7516 -0.6532 -0.0918
     6 C(13)  Bbb    -0.0663    -8.896    -3.174    -2.967  0.5743  0.7165 -0.3960
              Bcc     0.1391    18.669     6.662     6.227  0.3245  0.2449  0.9136
 
              Baa    -0.0714    -9.579    -3.418    -3.195 -0.0008  1.0000 -0.0031
     7 C(13)  Bbb    -0.0583    -7.820    -2.790    -2.609  0.9456 -0.0003 -0.3253
              Bcc     0.1297    17.399     6.208     5.804  0.3253  0.0032  0.9456
 
              Baa    -0.5173    37.431    13.356    12.486 -0.1958  0.8810  0.4307
     8 O(17)  Bbb    -0.4948    35.806    12.777    11.944  0.9748  0.2226 -0.0121
              Bcc     1.0121   -73.238   -26.133   -24.429  0.1066 -0.4175  0.9024
 
              Baa    -0.0632    -8.475    -3.024    -2.827 -0.4355  0.4659  0.7702
     9 C(13)  Bbb    -0.0504    -6.758    -2.411    -2.254  0.7636  0.6444  0.0419
              Bcc     0.1135    15.232     5.435     5.081  0.4768 -0.6064  0.6364
 
              Baa    -0.0460    -6.172    -2.202    -2.059  0.4223  0.6633  0.6179
    10 C(13)  Bbb    -0.0394    -5.288    -1.887    -1.764 -0.6893 -0.2077  0.6941
              Bcc     0.0854    11.460     4.089     3.823 -0.5887  0.7190 -0.3695
 
              Baa    -0.0232    -3.110    -1.110    -1.037 -0.2026  0.8268 -0.5248
    11 C(13)  Bbb     0.0104     1.394     0.497     0.465 -0.6197  0.3067  0.7224
              Bcc     0.0128     1.716     0.612     0.572  0.7582  0.4716  0.4502
 
              Baa    -0.1062   -14.246    -5.083    -4.752 -0.4290  0.3425  0.8359
    12 C(13)  Bbb    -0.0995   -13.356    -4.766    -4.455  0.8186  0.5386  0.1994
              Bcc     0.2057    27.602     9.849     9.207 -0.3819  0.7698 -0.5114
 
              Baa    -0.0378    -5.068    -1.808    -1.691 -0.4346  0.6975 -0.5697
    13 C(13)  Bbb     0.0172     2.310     0.824     0.770 -0.0950  0.5936  0.7992
              Bcc     0.0206     2.758     0.984     0.920  0.8956  0.4014 -0.1917
 
              Baa    -0.0582    -7.814    -2.788    -2.607  0.8610  0.3823 -0.3355
    14 C(13)  Bbb    -0.0534    -7.168    -2.558    -2.391  0.2196  0.3156  0.9231
              Bcc     0.1116    14.982     5.346     4.997 -0.4588  0.8685 -0.1878
 
              Baa    -0.0391    -5.245    -1.872    -1.750  0.8626  0.3413 -0.3735
    15 C(13)  Bbb    -0.0350    -4.701    -1.678    -1.568 -0.4813  0.7811 -0.3978
              Bcc     0.0741     9.946     3.549     3.318  0.1559  0.5229  0.8380
 
              Baa    -0.0025    -1.320    -0.471    -0.440  0.9294  0.2892 -0.2291
    16 H(1)   Bbb    -0.0018    -0.939    -0.335    -0.313  0.1582  0.2486  0.9556
              Bcc     0.0042     2.259     0.806     0.753 -0.3333  0.9244 -0.1854
 
              Baa    -0.0024    -1.302    -0.465    -0.434 -0.4241  0.3186  0.8477
    17 H(1)   Bbb    -0.0009    -0.456    -0.163    -0.152  0.6922  0.7176  0.0767
              Bcc     0.0033     1.758     0.627     0.587 -0.5839  0.6193 -0.5249
 
              Baa    -0.0025    -1.318    -0.470    -0.440  0.6635  0.0854  0.7433
    18 H(1)   Bbb    -0.0000    -0.016    -0.006    -0.005  0.5628  0.5977 -0.5710
              Bcc     0.0025     1.334     0.476     0.445 -0.4931  0.7972  0.3485
 
              Baa    -0.0167    -8.910    -3.179    -2.972  0.1702  0.9680 -0.1842
    19 H(1)   Bbb    -0.0024    -1.263    -0.451    -0.421  0.1867  0.1519  0.9706
              Bcc     0.0191    10.174     3.630     3.394  0.9676 -0.1996 -0.1548
 
              Baa    -0.0036    -1.903    -0.679    -0.635  0.1859  0.2163  0.9585
    20 H(1)   Bbb     0.0000     0.000     0.000     0.000  0.9824 -0.0255 -0.1848
              Bcc     0.0036     1.903     0.679     0.635 -0.0156  0.9760 -0.2173
 
              Baa    -0.0075    -4.002    -1.428    -1.335  0.9347  0.0327 -0.3539
    21 H(1)   Bbb    -0.0045    -2.393    -0.854    -0.798  0.3500  0.0891  0.9325
              Bcc     0.0120     6.395     2.282     2.133 -0.0620  0.9955 -0.0719
 
              Baa    -0.0047    -2.484    -0.886    -0.829  0.4182  0.8643 -0.2794
    22 H(1)   Bbb    -0.0041    -2.191    -0.782    -0.731  0.8348 -0.2445  0.4933
              Bcc     0.0088     4.675     1.668     1.559 -0.3580  0.4395  0.8238
 
              Baa    -0.0029    -1.570    -0.560    -0.524 -0.4043  0.8149 -0.4153
    23 H(1)   Bbb    -0.0004    -0.239    -0.085    -0.080  0.8182  0.5251  0.2340
              Bcc     0.0034     1.808     0.645     0.603 -0.4087  0.2452  0.8791
 
              Baa    -0.0135    -7.219    -2.576    -2.408 -0.4385  0.3128  0.8425
    24 H(1)   Bbb    -0.0019    -1.036    -0.370    -0.346 -0.3998  0.7717 -0.4946
              Bcc     0.0155     8.256     2.946     2.754  0.8049  0.5538  0.2134
 
              Baa    -0.0032    -1.714    -0.611    -0.572 -0.3995  0.8515 -0.3396
    25 H(1)   Bbb     0.0006     0.321     0.115     0.107  0.6985  0.5227  0.4887
              Bcc     0.0026     1.392     0.497     0.464 -0.5937  0.0419  0.8036
 
              Baa    -0.0054    -2.892    -1.032    -0.965 -0.6060  0.6401 -0.4723
    26 H(1)   Bbb    -0.0033    -1.748    -0.624    -0.583  0.5252  0.7678  0.3670
              Bcc     0.0087     4.640     1.656     1.548 -0.5975  0.0256  0.8014
 
              Baa    -0.0055    -2.913    -1.039    -0.972  0.2676  0.2559  0.9289
    27 H(1)   Bbb    -0.0016    -0.833    -0.297    -0.278  0.9185 -0.3591 -0.1657
              Bcc     0.0070     3.746     1.337     1.249  0.2911  0.8976 -0.3311
 

 ---------------------------------------------------------------------------------

 ******************************Gaussian NBO Version 3.1******************************
             N A T U R A L   A T O M I C   O R B I T A L   A N D
          N A T U R A L   B O N D   O R B I T A L   A N A L Y S I S
 ******************************Gaussian NBO Version 3.1******************************
       /RESON  / : Allow strongly delocalized NBO set

 Analyzing the SCF density

 Job title: 40                                                              

 Storage needed:    221184 in NPA,    293153 in NBO ( 939520181 available)
 GSVD:  LWork=       47370 too small for GESVD, short by        2691 words or        2691 for optimal perf.


 NATURAL POPULATIONS:  Natural atomic orbital occupancies 
                                                          
   NAO  Atom  No  lang   Type(AO)    Occupancy
 --------------------------------------------
     1    O    1  S      Cor( 1S)     1.99974
     2    O    1  S      Val( 2S)     1.67189
     3    O    1  S      Ryd( 3S)     0.00122
     4    O    1  px     Val( 2p)     1.67074
     5    O    1  px     Ryd( 3p)     0.00066
     6    O    1  py     Val( 2p)     1.46425
     7    O    1  py     Ryd( 3p)     0.00224
     8    O    1  pz     Val( 2p)     1.91990
     9    O    1  pz     Ryd( 3p)     0.00193
    10    O    1  dxy    Ryd( 3d)     0.00130
    11    O    1  dxz    Ryd( 3d)     0.00105
    12    O    1  dyz    Ryd( 3d)     0.00015
    13    O    1  dx2y2  Ryd( 3d)     0.00096
    14    O    1  dz2    Ryd( 3d)     0.00063

    15    C    2  S      Cor( 1S)     1.99906
    16    C    2  S      Val( 2S)     0.99011
    17    C    2  S      Ryd( 3S)     0.00345
    18    C    2  px     Val( 2p)     0.94250
    19    C    2  px     Ryd( 3p)     0.00460
    20    C    2  py     Val( 2p)     0.89859
    21    C    2  py     Ryd( 3p)     0.00228
    22    C    2  pz     Val( 2p)     1.20070
    23    C    2  pz     Ryd( 3p)     0.00150
    24    C    2  dxy    Ryd( 3d)     0.00174
    25    C    2  dxz    Ryd( 3d)     0.00164
    26    C    2  dyz    Ryd( 3d)     0.00100
    27    C    2  dx2y2  Ryd( 3d)     0.00148
    28    C    2  dz2    Ryd( 3d)     0.00089

    29    C    3  S      Cor( 1S)     1.99887
    30    C    3  S      Val( 2S)     0.88143
    31    C    3  S      Ryd( 3S)     0.00153
    32    C    3  px     Val( 2p)     1.08452
    33    C    3  px     Ryd( 3p)     0.00394
    34    C    3  py     Val( 2p)     1.08711
    35    C    3  py     Ryd( 3p)     0.00584
    36    C    3  pz     Val( 2p)     0.96033
    37    C    3  pz     Ryd( 3p)     0.00157
    38    C    3  dxy    Ryd( 3d)     0.00085
    39    C    3  dxz    Ryd( 3d)     0.00071
    40    C    3  dyz    Ryd( 3d)     0.00077
    41    C    3  dx2y2  Ryd( 3d)     0.00077
    42    C    3  dz2    Ryd( 3d)     0.00044

    43    C    4  S      Cor( 1S)     1.99887
    44    C    4  S      Val( 2S)     0.95159
    45    C    4  S      Ryd( 3S)     0.00143
    46    C    4  px     Val( 2p)     1.18644
    47    C    4  px     Ryd( 3p)     0.00591
    48    C    4  py     Val( 2p)     1.06674
    49    C    4  py     Ryd( 3p)     0.00340
    50    C    4  pz     Val( 2p)     0.89812
    51    C    4  pz     Ryd( 3p)     0.00088
    52    C    4  dxy    Ryd( 3d)     0.00076
    53    C    4  dxz    Ryd( 3d)     0.00044
    54    C    4  dyz    Ryd( 3d)     0.00057
    55    C    4  dx2y2  Ryd( 3d)     0.00072
    56    C    4  dz2    Ryd( 3d)     0.00043

    57    C    5  S      Cor( 1S)     1.99897
    58    C    5  S      Val( 2S)     0.95607
    59    C    5  S      Ryd( 3S)     0.00100
    60    C    5  px     Val( 2p)     1.10843
    61    C    5  px     Ryd( 3p)     0.00500
    62    C    5  py     Val( 2p)     1.13737
    63    C    5  py     Ryd( 3p)     0.00530
    64    C    5  pz     Val( 2p)     0.97338
    65    C    5  pz     Ryd( 3p)     0.00109
    66    C    5  dxy    Ryd( 3d)     0.00071
    67    C    5  dxz    Ryd( 3d)     0.00051
    68    C    5  dyz    Ryd( 3d)     0.00050
    69    C    5  dx2y2  Ryd( 3d)     0.00074
    70    C    5  dz2    Ryd( 3d)     0.00040

    71    C    6  S      Cor( 1S)     1.99889
    72    C    6  S      Val( 2S)     0.95987
    73    C    6  S      Ryd( 3S)     0.00162
    74    C    6  px     Val( 2p)     1.08154
    75    C    6  px     Ryd( 3p)     0.00467
    76    C    6  py     Val( 2p)     1.17992
    77    C    6  py     Ryd( 3p)     0.00546
    78    C    6  pz     Val( 2p)     0.96268
    79    C    6  pz     Ryd( 3p)     0.00148
    80    C    6  dxy    Ryd( 3d)     0.00087
    81    C    6  dxz    Ryd( 3d)     0.00051
    82    C    6  dyz    Ryd( 3d)     0.00051
    83    C    6  dx2y2  Ryd( 3d)     0.00050
    84    C    6  dz2    Ryd( 3d)     0.00042

    85    C    7  S      Cor( 1S)     1.99858
    86    C    7  S      Val( 2S)     0.82177
    87    C    7  S      Ryd( 3S)     0.00222
    88    C    7  px     Val( 2p)     0.75813
    89    C    7  px     Ryd( 3p)     0.00638
    90    C    7  py     Val( 2p)     1.08159
    91    C    7  py     Ryd( 3p)     0.00574
    92    C    7  pz     Val( 2p)     0.95142
    93    C    7  pz     Ryd( 3p)     0.00235
    94    C    7  dxy    Ryd( 3d)     0.00169
    95    C    7  dxz    Ryd( 3d)     0.00155
    96    C    7  dyz    Ryd( 3d)     0.00093
    97    C    7  dx2y2  Ryd( 3d)     0.00194
    98    C    7  dz2    Ryd( 3d)     0.00084

    99    O    8  S      Cor( 1S)     1.99958
   100    O    8  S      Val( 2S)     1.55886
   101    O    8  S      Ryd( 3S)     0.00057
   102    O    8  px     Val( 2p)     1.42126
   103    O    8  px     Ryd( 3p)     0.00049
   104    O    8  py     Val( 2p)     1.73621
   105    O    8  py     Ryd( 3p)     0.00272
   106    O    8  pz     Val( 2p)     1.68111
   107    O    8  pz     Ryd( 3p)     0.00255
   108    O    8  dxy    Ryd( 3d)     0.00113
   109    O    8  dxz    Ryd( 3d)     0.00061
   110    O    8  dyz    Ryd( 3d)     0.00096
   111    O    8  dx2y2  Ryd( 3d)     0.00103
   112    O    8  dz2    Ryd( 3d)     0.00077

   113    C    9  S      Cor( 1S)     1.99858
   114    C    9  S      Val( 2S)     0.82308
   115    C    9  S      Ryd( 3S)     0.00232
   116    C    9  px     Val( 2p)     0.85839
   117    C    9  px     Ryd( 3p)     0.00500
   118    C    9  py     Val( 2p)     0.90593
   119    C    9  py     Ryd( 3p)     0.00504
   120    C    9  pz     Val( 2p)     1.04586
   121    C    9  pz     Ryd( 3p)     0.00421
   122    C    9  dxy    Ryd( 3d)     0.00170
   123    C    9  dxz    Ryd( 3d)     0.00145
   124    C    9  dyz    Ryd( 3d)     0.00098
   125    C    9  dx2y2  Ryd( 3d)     0.00145
   126    C    9  dz2    Ryd( 3d)     0.00126

   127    C   10  S      Cor( 1S)     1.99889
   128    C   10  S      Val( 2S)     0.95845
   129    C   10  S      Ryd( 3S)     0.00167
   130    C   10  px     Val( 2p)     1.04408
   131    C   10  px     Ryd( 3p)     0.00372
   132    C   10  py     Val( 2p)     1.05332
   133    C   10  py     Ryd( 3p)     0.00307
   134    C   10  pz     Val( 2p)     1.13946
   135    C   10  pz     Ryd( 3p)     0.00471
   136    C   10  dxy    Ryd( 3d)     0.00048
   137    C   10  dxz    Ryd( 3d)     0.00073
   138    C   10  dyz    Ryd( 3d)     0.00052
   139    C   10  dx2y2  Ryd( 3d)     0.00056
   140    C   10  dz2    Ryd( 3d)     0.00048

   141    C   11  S      Cor( 1S)     1.99897
   142    C   11  S      Val( 2S)     0.95924
   143    C   11  S      Ryd( 3S)     0.00109
   144    C   11  px     Val( 2p)     1.12247
   145    C   11  px     Ryd( 3p)     0.00478
   146    C   11  py     Val( 2p)     0.99321
   147    C   11  py     Ryd( 3p)     0.00193
   148    C   11  pz     Val( 2p)     1.09871
   149    C   11  pz     Ryd( 3p)     0.00429
   150    C   11  dxy    Ryd( 3d)     0.00054
   151    C   11  dxz    Ryd( 3d)     0.00065
   152    C   11  dyz    Ryd( 3d)     0.00052
   153    C   11  dx2y2  Ryd( 3d)     0.00056
   154    C   11  dz2    Ryd( 3d)     0.00059

   155    C   12  S      Cor( 1S)     1.99894
   156    C   12  S      Val( 2S)     0.96464
   157    C   12  S      Ryd( 3S)     0.00125
   158    C   12  px     Val( 2p)     1.12625
   159    C   12  px     Ryd( 3p)     0.00471
   160    C   12  py     Val( 2p)     1.00169
   161    C   12  py     Ryd( 3p)     0.00261
   162    C   12  pz     Val( 2p)     1.02303
   163    C   12  pz     Ryd( 3p)     0.00318
   164    C   12  dxy    Ryd( 3d)     0.00057
   165    C   12  dxz    Ryd( 3d)     0.00065
   166    C   12  dyz    Ryd( 3d)     0.00056
   167    C   12  dx2y2  Ryd( 3d)     0.00054
   168    C   12  dz2    Ryd( 3d)     0.00065

   169    C   13  S      Cor( 1S)     1.99896
   170    C   13  S      Val( 2S)     0.95570
   171    C   13  S      Ryd( 3S)     0.00116
   172    C   13  px     Val( 2p)     1.04053
   173    C   13  px     Ryd( 3p)     0.00340
   174    C   13  py     Val( 2p)     1.03588
   175    C   13  py     Ryd( 3p)     0.00271
   176    C   13  pz     Val( 2p)     1.14673
   177    C   13  pz     Ryd( 3p)     0.00508
   178    C   13  dxy    Ryd( 3d)     0.00054
   179    C   13  dxz    Ryd( 3d)     0.00064
   180    C   13  dyz    Ryd( 3d)     0.00053
   181    C   13  dx2y2  Ryd( 3d)     0.00054
   182    C   13  dz2    Ryd( 3d)     0.00058

   183    C   14  S      Cor( 1S)     1.99889
   184    C   14  S      Val( 2S)     0.95745
   185    C   14  S      Ryd( 3S)     0.00187
   186    C   14  px     Val( 2p)     1.14869
   187    C   14  px     Ryd( 3p)     0.00415
   188    C   14  py     Val( 2p)     1.00924
   189    C   14  py     Ryd( 3p)     0.00190
   190    C   14  pz     Val( 2p)     1.10366
   191    C   14  pz     Ryd( 3p)     0.00370
   192    C   14  dxy    Ryd( 3d)     0.00046
   193    C   14  dxz    Ryd( 3d)     0.00056
   194    C   14  dyz    Ryd( 3d)     0.00057
   195    C   14  dx2y2  Ryd( 3d)     0.00060
   196    C   14  dz2    Ryd( 3d)     0.00060

   197    C   15  S      Cor( 1S)     1.99883
   198    C   15  S      Val( 2S)     0.94451
   199    C   15  S      Ryd( 3S)     0.00211
   200    C   15  px     Val( 2p)     1.14575
   201    C   15  px     Ryd( 3p)     0.00409
   202    C   15  py     Val( 2p)     1.13625
   203    C   15  py     Ryd( 3p)     0.00513
   204    C   15  pz     Val( 2p)     1.01095
   205    C   15  pz     Ryd( 3p)     0.00202
   206    C   15  dxy    Ryd( 3d)     0.00062
   207    C   15  dxz    Ryd( 3d)     0.00049
   208    C   15  dyz    Ryd( 3d)     0.00047
   209    C   15  dx2y2  Ryd( 3d)     0.00066
   210    C   15  dz2    Ryd( 3d)     0.00045

   211    H   16  S      Val( 1S)     0.51282
   212    H   16  S      Ryd( 2S)     0.00099
   213    H   16  px     Ryd( 2p)     0.00109
   214    H   16  py     Ryd( 2p)     0.00211
   215    H   16  pz     Ryd( 2p)     0.00153

   216    H   17  S      Val( 1S)     0.77997
   217    H   17  S      Ryd( 2S)     0.00203
   218    H   17  px     Ryd( 2p)     0.00035
   219    H   17  py     Ryd( 2p)     0.00022
   220    H   17  pz     Ryd( 2p)     0.00062

   221    H   18  S      Val( 1S)     0.78522
   222    H   18  S      Ryd( 2S)     0.00210
   223    H   18  px     Ryd( 2p)     0.00029
   224    H   18  py     Ryd( 2p)     0.00025
   225    H   18  pz     Ryd( 2p)     0.00062

   226    H   19  S      Val( 1S)     0.74941
   227    H   19  S      Ryd( 2S)     0.00157
   228    H   19  px     Ryd( 2p)     0.00081
   229    H   19  py     Ryd( 2p)     0.00010
   230    H   19  pz     Ryd( 2p)     0.00015

   231    H   20  S      Val( 1S)     0.74099
   232    H   20  S      Ryd( 2S)     0.00138
   233    H   20  px     Ryd( 2p)     0.00038
   234    H   20  py     Ryd( 2p)     0.00050
   235    H   20  pz     Ryd( 2p)     0.00018

   236    H   21  S      Val( 1S)     0.73598
   237    H   21  S      Ryd( 2S)     0.00166
   238    H   21  px     Ryd( 2p)     0.00018
   239    H   21  py     Ryd( 2p)     0.00075
   240    H   21  pz     Ryd( 2p)     0.00013

   241    H   22  S      Val( 1S)     0.73747
   242    H   22  S      Ryd( 2S)     0.00167
   243    H   22  px     Ryd( 2p)     0.00010
   244    H   22  py     Ryd( 2p)     0.00035
   245    H   22  pz     Ryd( 2p)     0.00062

   246    H   23  S      Val( 1S)     0.74269
   247    H   23  S      Ryd( 2S)     0.00139
   248    H   23  px     Ryd( 2p)     0.00055
   249    H   23  py     Ryd( 2p)     0.00011
   250    H   23  pz     Ryd( 2p)     0.00041

   251    H   24  S      Val( 1S)     0.74584
   252    H   24  S      Ryd( 2S)     0.00141
   253    H   24  px     Ryd( 2p)     0.00060
   254    H   24  py     Ryd( 2p)     0.00035
   255    H   24  pz     Ryd( 2p)     0.00012

   256    H   25  S      Val( 1S)     0.74373
   257    H   25  S      Ryd( 2S)     0.00144
   258    H   25  px     Ryd( 2p)     0.00009
   259    H   25  py     Ryd( 2p)     0.00033
   260    H   25  pz     Ryd( 2p)     0.00064

   261    H   26  S      Val( 1S)     0.74388
   262    H   26  S      Ryd( 2S)     0.00140
   263    H   26  px     Ryd( 2p)     0.00052
   264    H   26  py     Ryd( 2p)     0.00012
   265    H   26  pz     Ryd( 2p)     0.00043

   266    H   27  S      Val( 1S)     0.72319
   267    H   27  S      Ryd( 2S)     0.00273
   268    H   27  px     Ryd( 2p)     0.00033
   269    H   27  py     Ryd( 2p)     0.00058
   270    H   27  pz     Ryd( 2p)     0.00018

 WARNING:  1 low occupancy (<1.9990e) core orbital  found on  C    3
           1 low occupancy (<1.9990e) core orbital  found on  C    4
           1 low occupancy (<1.9990e) core orbital  found on  C    5
           1 low occupancy (<1.9990e) core orbital  found on  C    6
           1 low occupancy (<1.9990e) core orbital  found on  C    7
           1 low occupancy (<1.9990e) core orbital  found on  C    9
           1 low occupancy (<1.9990e) core orbital  found on  C   10
           1 low occupancy (<1.9990e) core orbital  found on  C   11
           1 low occupancy (<1.9990e) core orbital  found on  C   12
           1 low occupancy (<1.9990e) core orbital  found on  C   13
           1 low occupancy (<1.9990e) core orbital  found on  C   14
           1 low occupancy (<1.9990e) core orbital  found on  C   15


 Summary of Natural Population Analysis:                  
                                                          
                                       Natural Population 
                Natural  -----------------------------------------------
    Atom  No    Charge         Core      Valence    Rydberg      Total
 -----------------------------------------------------------------------
      O    1   -0.73666      1.99974     6.72678    0.01013     8.73666
      C    2   -0.04952      1.99906     4.03189    0.01857     6.04952
      C    3   -0.02867      1.99887     4.01339    0.01641     6.02867
      C    4   -0.11629      1.99887     4.10289    0.01453     6.11629
      C    5   -0.18947      1.99897     4.17524    0.01525     6.18947
      C    6   -0.19892      1.99889     4.18402    0.01601     6.19892
      C    7    0.36487      1.99858     3.61291    0.02364     5.63513
      O    8   -0.40785      1.99958     6.39744    0.01083     8.40785
      C    9    0.34475      1.99858     3.63325    0.02342     5.65525
      C   10   -0.21014      1.99889     4.19531    0.01594     6.21014
      C   11   -0.18754      1.99897     4.17362    0.01495     6.18754
      C   12   -0.12926      1.99894     4.11561    0.01471     6.12926
      C   13   -0.19299      1.99896     4.17884    0.01518     6.19299
      C   14   -0.23234      1.99889     4.21903    0.01441     6.23234
      C   15   -0.25232      1.99883     4.23745    0.01604     6.25232
      H   16    0.48146      0.00000     0.51282    0.00572     0.51854
      H   17    0.21682      0.00000     0.77997    0.00321     0.78318
      H   18    0.21152      0.00000     0.78522    0.00326     0.78848
      H   19    0.24795      0.00000     0.74941    0.00264     0.75205
      H   20    0.25657      0.00000     0.74099    0.00244     0.74343
      H   21    0.26128      0.00000     0.73598    0.00273     0.73872
      H   22    0.25979      0.00000     0.73747    0.00274     0.74021
      H   23    0.25486      0.00000     0.74269    0.00245     0.74514
      H   24    0.25168      0.00000     0.74584    0.00247     0.74832
      H   25    0.25376      0.00000     0.74373    0.00251     0.74624
      H   26    0.25365      0.00000     0.74388    0.00247     0.74635
      H   27    0.27298      0.00000     0.72319    0.00382     0.72702
 =======================================================================
   * Total *    1.00000     29.98462    74.73887    0.27650   105.00000

                                 Natural Population      
 --------------------------------------------------------
   Core                      29.98462 ( 99.9487% of  30)
   Valence                   74.73887 ( 99.6518% of  75)
   Natural Minimal Basis    104.72350 ( 99.7367% of 105)
   Natural Rydberg Basis      0.27650 (  0.2633% of 105)
 --------------------------------------------------------

    Atom  No          Natural Electron Configuration
 ----------------------------------------------------------------------------
      O    1      [core]2S( 1.67)2p( 5.05)
      C    2      [core]2S( 0.99)2p( 3.04)3p( 0.01)3d( 0.01)
      C    3      [core]2S( 0.88)2p( 3.13)3p( 0.01)
      C    4      [core]2S( 0.95)2p( 3.15)3p( 0.01)
      C    5      [core]2S( 0.96)2p( 3.22)3p( 0.01)
      C    6      [core]2S( 0.96)2p( 3.22)3p( 0.01)
      C    7      [core]2S( 0.82)2p( 2.79)3p( 0.01)3d( 0.01)
      O    8      [core]2S( 1.56)2p( 4.84)3p( 0.01)
      C    9      [core]2S( 0.82)2p( 2.81)3p( 0.01)3d( 0.01)
      C   10      [core]2S( 0.96)2p( 3.24)3p( 0.01)
      C   11      [core]2S( 0.96)2p( 3.21)3p( 0.01)
      C   12      [core]2S( 0.96)2p( 3.15)3p( 0.01)
      C   13      [core]2S( 0.96)2p( 3.22)3p( 0.01)
      C   14      [core]2S( 0.96)2p( 3.26)3p( 0.01)
      C   15      [core]2S( 0.94)2p( 3.29)3p( 0.01)
      H   16            1S( 0.51)
      H   17            1S( 0.78)
      H   18            1S( 0.79)
      H   19            1S( 0.75)
      H   20            1S( 0.74)
      H   21            1S( 0.74)
      H   22            1S( 0.74)
      H   23            1S( 0.74)
      H   24            1S( 0.75)
      H   25            1S( 0.74)
      H   26            1S( 0.74)
      H   27            1S( 0.72)


 ***************************************************
 *******         Alpha spin orbitals         *******
 ***************************************************


 NATURAL POPULATIONS:  Natural atomic orbital occupancies 
                                                          
   NAO  Atom  No  lang   Type(AO)    Occupancy      Energy
 ----------------------------------------------------------
     1    O    1  S      Cor( 1S)     0.99987     -19.08471
     2    O    1  S      Val( 2S)     0.83608      -0.98312
     3    O    1  S      Ryd( 3S)     0.00061       1.29175
     4    O    1  px     Val( 2p)     0.83545      -0.43106
     5    O    1  px     Ryd( 3p)     0.00033       1.02845
     6    O    1  py     Val( 2p)     0.73267      -0.40341
     7    O    1  py     Ryd( 3p)     0.00112       1.13185
     8    O    1  pz     Val( 2p)     0.96687      -0.42312
     9    O    1  pz     Ryd( 3p)     0.00096       0.93905
    10    O    1  dxy    Ryd( 3d)     0.00065       3.08877
    11    O    1  dxz    Ryd( 3d)     0.00053       2.64034
    12    O    1  dyz    Ryd( 3d)     0.00008       2.74191
    13    O    1  dx2y2  Ryd( 3d)     0.00048       2.87221
    14    O    1  dz2    Ryd( 3d)     0.00031       2.85288

    15    C    2  S      Cor( 1S)     0.99953     -10.26891
    16    C    2  S      Val( 2S)     0.49505      -0.34810
    17    C    2  S      Ryd( 3S)     0.00172       0.64753
    18    C    2  px     Val( 2p)     0.47105      -0.20267
    19    C    2  px     Ryd( 3p)     0.00230       0.41437
    20    C    2  py     Val( 2p)     0.44988      -0.20583
    21    C    2  py     Ryd( 3p)     0.00114       0.39477
    22    C    2  pz     Val( 2p)     0.60261      -0.22084
    23    C    2  pz     Ryd( 3p)     0.00072       0.52777
    24    C    2  dxy    Ryd( 3d)     0.00087       2.12965
    25    C    2  dxz    Ryd( 3d)     0.00083       2.27089
    26    C    2  dyz    Ryd( 3d)     0.00049       1.88893
    27    C    2  dx2y2  Ryd( 3d)     0.00074       2.06558
    28    C    2  dz2    Ryd( 3d)     0.00045       2.08976

    29    C    3  S      Cor( 1S)     0.99944     -10.22611
    30    C    3  S      Val( 2S)     0.43950      -0.27618
    31    C    3  S      Ryd( 3S)     0.00077       0.41389
    32    C    3  px     Val( 2p)     0.54015      -0.21207
    33    C    3  px     Ryd( 3p)     0.00198       0.72224
    34    C    3  py     Val( 2p)     0.54245      -0.22587
    35    C    3  py     Ryd( 3p)     0.00295       0.91388
    36    C    3  pz     Val( 2p)     0.47116      -0.25008
    37    C    3  pz     Ryd( 3p)     0.00077       0.50238
    38    C    3  dxy    Ryd( 3d)     0.00043       2.25175
    39    C    3  dxz    Ryd( 3d)     0.00037       1.85302
    40    C    3  dyz    Ryd( 3d)     0.00041       1.82473
    41    C    3  dx2y2  Ryd( 3d)     0.00038       2.23473
    42    C    3  dz2    Ryd( 3d)     0.00024       1.98433

    43    C    4  S      Cor( 1S)     0.99944     -10.22959
    44    C    4  S      Val( 2S)     0.48005      -0.31093
    45    C    4  S      Ryd( 3S)     0.00072       0.42979
    46    C    4  px     Val( 2p)     0.59923      -0.22512
    47    C    4  px     Ryd( 3p)     0.00297       0.84404
    48    C    4  py     Val( 2p)     0.53738      -0.20210
    49    C    4  py     Ryd( 3p)     0.00168       0.55233
    50    C    4  pz     Val( 2p)     0.54339      -0.27765
    51    C    4  pz     Ryd( 3p)     0.00051       0.42839
    52    C    4  dxy    Ryd( 3d)     0.00038       2.24075
    53    C    4  dxz    Ryd( 3d)     0.00023       1.82636
    54    C    4  dyz    Ryd( 3d)     0.00028       1.82760
    55    C    4  dx2y2  Ryd( 3d)     0.00036       2.31387
    56    C    4  dz2    Ryd( 3d)     0.00017       1.99235

    57    C    5  S      Cor( 1S)     0.99949     -10.22449
    58    C    5  S      Val( 2S)     0.47655      -0.30071
    59    C    5  S      Ryd( 3S)     0.00051       0.43385
    60    C    5  px     Val( 2p)     0.55286      -0.20410
    61    C    5  px     Ryd( 3p)     0.00252       0.64355
    62    C    5  py     Val( 2p)     0.56645      -0.20584
    63    C    5  py     Ryd( 3p)     0.00267       0.70310
    64    C    5  pz     Val( 2p)     0.47237      -0.25249
    65    C    5  pz     Ryd( 3p)     0.00053       0.44543
    66    C    5  dxy    Ryd( 3d)     0.00036       2.32066
    67    C    5  dxz    Ryd( 3d)     0.00028       1.84269
    68    C    5  dyz    Ryd( 3d)     0.00030       1.83233
    69    C    5  dx2y2  Ryd( 3d)     0.00037       2.23665
    70    C    5  dz2    Ryd( 3d)     0.00020       2.01252

    71    C    6  S      Cor( 1S)     0.99945     -10.22832
    72    C    6  S      Val( 2S)     0.48214      -0.31415
    73    C    6  S      Ryd( 3S)     0.00083       0.41493
    74    C    6  px     Val( 2p)     0.54568      -0.21273
    75    C    6  px     Ryd( 3p)     0.00234       0.56243
    76    C    6  py     Val( 2p)     0.59352      -0.22718
    77    C    6  py     Ryd( 3p)     0.00276       0.80440
    78    C    6  pz     Val( 2p)     0.52825      -0.27109
    79    C    6  pz     Ryd( 3p)     0.00081       0.41406
    80    C    6  dxy    Ryd( 3d)     0.00045       2.27218
    81    C    6  dxz    Ryd( 3d)     0.00024       1.84048
    82    C    6  dyz    Ryd( 3d)     0.00028       1.81264
    83    C    6  dx2y2  Ryd( 3d)     0.00024       2.27439
    84    C    6  dz2    Ryd( 3d)     0.00020       2.00099

    85    C    7  S      Cor( 1S)     0.99929     -10.31140
    86    C    7  S      Val( 2S)     0.41166      -0.29314
    87    C    7  S      Ryd( 3S)     0.00117       0.49492
    88    C    7  px     Val( 2p)     0.38096      -0.20347
    89    C    7  px     Ryd( 3p)     0.00318       0.75136
    90    C    7  py     Val( 2p)     0.54039      -0.23229
    91    C    7  py     Ryd( 3p)     0.00293       0.70555
    92    C    7  pz     Val( 2p)     0.51685      -0.29646
    93    C    7  pz     Ryd( 3p)     0.00112       0.45722
    94    C    7  dxy    Ryd( 3d)     0.00084       2.23608
    95    C    7  dxz    Ryd( 3d)     0.00091       1.80259
    96    C    7  dyz    Ryd( 3d)     0.00050       1.80998
    97    C    7  dx2y2  Ryd( 3d)     0.00096       2.17833
    98    C    7  dz2    Ryd( 3d)     0.00042       1.95473

    99    O    8  S      Cor( 1S)     0.99979     -19.17653
   100    O    8  S      Val( 2S)     0.78246      -1.04279
   101    O    8  S      Ryd( 3S)     0.00028       1.48610
   102    O    8  px     Val( 2p)     0.71369      -0.52213
   103    O    8  px     Ryd( 3p)     0.00024       1.32672
   104    O    8  py     Val( 2p)     0.88703      -0.53746
   105    O    8  py     Ryd( 3p)     0.00141       1.03591
   106    O    8  pz     Val( 2p)     0.92767      -0.53602
   107    O    8  pz     Ryd( 3p)     0.00152       1.00844
   108    O    8  dxy    Ryd( 3d)     0.00057       2.92300
   109    O    8  dxz    Ryd( 3d)     0.00029       2.64258
   110    O    8  dyz    Ryd( 3d)     0.00049       2.55119
   111    O    8  dx2y2  Ryd( 3d)     0.00050       2.78282
   112    O    8  dz2    Ryd( 3d)     0.00037       2.65223

   113    C    9  S      Cor( 1S)     0.99929     -10.30720
   114    C    9  S      Val( 2S)     0.41210      -0.29142
   115    C    9  S      Ryd( 3S)     0.00121       0.48184
   116    C    9  px     Val( 2p)     0.43667      -0.22594
   117    C    9  px     Ryd( 3p)     0.00251       0.74877
   118    C    9  py     Val( 2p)     0.47040      -0.25319
   119    C    9  py     Ryd( 3p)     0.00252       0.52611
   120    C    9  pz     Val( 2p)     0.53485      -0.24715
   121    C    9  pz     Ryd( 3p)     0.00212       0.63706
   122    C    9  dxy    Ryd( 3d)     0.00086       1.97973
   123    C    9  dxz    Ryd( 3d)     0.00078       2.10008
   124    C    9  dyz    Ryd( 3d)     0.00050       2.02727
   125    C    9  dx2y2  Ryd( 3d)     0.00076       1.90703
   126    C    9  dz2    Ryd( 3d)     0.00067       1.97708

   127    C   10  S      Cor( 1S)     0.99945     -10.22217
   128    C   10  S      Val( 2S)     0.48061      -0.30647
   129    C   10  S      Ryd( 3S)     0.00085       0.41809
   130    C   10  px     Val( 2p)     0.53117      -0.21388
   131    C   10  px     Ryd( 3p)     0.00187       0.49563
   132    C   10  py     Val( 2p)     0.54612      -0.24685
   133    C   10  py     Ryd( 3p)     0.00158       0.56770
   134    C   10  pz     Val( 2p)     0.57511      -0.23031
   135    C   10  pz     Ryd( 3p)     0.00238       0.73105
   136    C   10  dxy    Ryd( 3d)     0.00026       2.03983
   137    C   10  dxz    Ryd( 3d)     0.00035       2.12475
   138    C   10  dyz    Ryd( 3d)     0.00027       2.07480
   139    C   10  dx2y2  Ryd( 3d)     0.00027       1.97284
   140    C   10  dz2    Ryd( 3d)     0.00025       2.01928

   141    C   11  S      Cor( 1S)     0.99948     -10.21914
   142    C   11  S      Val( 2S)     0.47866      -0.29760
   143    C   11  S      Ryd( 3S)     0.00055       0.43208
   144    C   11  px     Val( 2p)     0.56062      -0.21059
   145    C   11  px     Ryd( 3p)     0.00240       0.70773
   146    C   11  py     Val( 2p)     0.49070      -0.22525
   147    C   11  py     Ryd( 3p)     0.00097       0.45197
   148    C   11  pz     Val( 2p)     0.54605      -0.21169
   149    C   11  pz     Ryd( 3p)     0.00214       0.64149
   150    C   11  dxy    Ryd( 3d)     0.00027       2.03513
   151    C   11  dxz    Ryd( 3d)     0.00034       2.18688
   152    C   11  dyz    Ryd( 3d)     0.00026       2.06582
   153    C   11  dx2y2  Ryd( 3d)     0.00030       1.96770
   154    C   11  dz2    Ryd( 3d)     0.00032       2.00206

   155    C   12  S      Cor( 1S)     0.99947     -10.22453
   156    C   12  S      Val( 2S)     0.48573      -0.31006
   157    C   12  S      Ryd( 3S)     0.00063       0.42471
   158    C   12  px     Val( 2p)     0.57693      -0.21773
   159    C   12  px     Ryd( 3p)     0.00237       0.72837
   160    C   12  py     Val( 2p)     0.54963      -0.24440
   161    C   12  py     Ryd( 3p)     0.00136       0.56532
   162    C   12  pz     Val( 2p)     0.53291      -0.20889
   163    C   12  pz     Ryd( 3p)     0.00160       0.49459
   164    C   12  dxy    Ryd( 3d)     0.00027       2.05015
   165    C   12  dxz    Ryd( 3d)     0.00033       2.14473
   166    C   12  dyz    Ryd( 3d)     0.00026       2.04690
   167    C   12  dx2y2  Ryd( 3d)     0.00027       1.93435
   168    C   12  dz2    Ryd( 3d)     0.00032       2.03246

   169    C   13  S      Cor( 1S)     0.99948     -10.21935
   170    C   13  S      Val( 2S)     0.47658      -0.29651
   171    C   13  S      Ryd( 3S)     0.00059       0.43184
   172    C   13  px     Val( 2p)     0.51595      -0.19909
   173    C   13  px     Ryd( 3p)     0.00172       0.49050
   174    C   13  py     Val( 2p)     0.51102      -0.23196
   175    C   13  py     Ryd( 3p)     0.00137       0.55883
   176    C   13  pz     Val( 2p)     0.56868      -0.21901
   177    C   13  pz     Ryd( 3p)     0.00254       0.75189
   178    C   13  dxy    Ryd( 3d)     0.00029       2.04710
   179    C   13  dxz    Ryd( 3d)     0.00032       2.13505
   180    C   13  dyz    Ryd( 3d)     0.00028       2.06885
   181    C   13  dx2y2  Ryd( 3d)     0.00029       1.98106
   182    C   13  dz2    Ryd( 3d)     0.00030       2.02856

   183    C   14  S      Cor( 1S)     0.99945     -10.22785
   184    C   14  S      Val( 2S)     0.48030      -0.31288
   185    C   14  S      Ryd( 3S)     0.00093       0.43955
   186    C   14  px     Val( 2p)     0.58404      -0.23530
   187    C   14  px     Ryd( 3p)     0.00214       0.75435
   188    C   14  py     Val( 2p)     0.53462      -0.25171
   189    C   14  py     Ryd( 3p)     0.00098       0.46846
   190    C   14  pz     Val( 2p)     0.55488      -0.23033
   191    C   14  pz     Ryd( 3p)     0.00186       0.64362
   192    C   14  dxy    Ryd( 3d)     0.00022       2.03967
   193    C   14  dxz    Ryd( 3d)     0.00028       2.18414
   194    C   14  dyz    Ryd( 3d)     0.00030       2.05293
   195    C   14  dx2y2  Ryd( 3d)     0.00029       1.95340
   196    C   14  dz2    Ryd( 3d)     0.00031       2.01036

   197    C   15  S      Cor( 1S)     0.99942     -10.21788
   198    C   15  S      Val( 2S)     0.47315      -0.29669
   199    C   15  S      Ryd( 3S)     0.00105       0.45409
   200    C   15  px     Val( 2p)     0.57435      -0.22045
   201    C   15  px     Ryd( 3p)     0.00209       0.70635
   202    C   15  py     Val( 2p)     0.57307      -0.22338
   203    C   15  py     Ryd( 3p)     0.00257       0.77817
   204    C   15  pz     Val( 2p)     0.52644      -0.26801
   205    C   15  pz     Ryd( 3p)     0.00102       0.47750
   206    C   15  dxy    Ryd( 3d)     0.00031       2.33445
   207    C   15  dxz    Ryd( 3d)     0.00023       1.85553
   208    C   15  dyz    Ryd( 3d)     0.00028       1.84289
   209    C   15  dx2y2  Ryd( 3d)     0.00034       2.27876
   210    C   15  dz2    Ryd( 3d)     0.00022       2.01029

   211    H   16  S      Val( 1S)     0.25622      -0.00391
   212    H   16  S      Ryd( 2S)     0.00049       0.29313
   213    H   16  px     Ryd( 2p)     0.00055       1.73972
   214    H   16  py     Ryd( 2p)     0.00105       2.23202
   215    H   16  pz     Ryd( 2p)     0.00077       1.56231

   216    H   17  S      Val( 1S)     0.39153      -0.07199
   217    H   17  S      Ryd( 2S)     0.00100       0.22710
   218    H   17  px     Ryd( 2p)     0.00018       1.90897
   219    H   17  py     Ryd( 2p)     0.00011       1.63498
   220    H   17  pz     Ryd( 2p)     0.00031       2.01471

   221    H   18  S      Val( 1S)     0.39471      -0.07194
   222    H   18  S      Ryd( 2S)     0.00104       0.23428
   223    H   18  px     Ryd( 2p)     0.00015       1.87369
   224    H   18  py     Ryd( 2p)     0.00012       1.64669
   225    H   18  pz     Ryd( 2p)     0.00031       2.01139

   226    H   19  S      Val( 1S)     0.37160      -0.06080
   227    H   19  S      Ryd( 2S)     0.00078       0.20279
   228    H   19  px     Ryd( 2p)     0.00040       2.19024
   229    H   19  py     Ryd( 2p)     0.00005       1.86618
   230    H   19  pz     Ryd( 2p)     0.00009       1.55122

   231    H   20  S      Val( 1S)     0.37103      -0.04602
   232    H   20  S      Ryd( 2S)     0.00069       0.19887
   233    H   20  px     Ryd( 2p)     0.00019       1.98269
   234    H   20  py     Ryd( 2p)     0.00025       2.04673
   235    H   20  pz     Ryd( 2p)     0.00009       1.56600

   236    H   21  S      Val( 1S)     0.36627      -0.05605
   237    H   21  S      Ryd( 2S)     0.00082       0.19578
   238    H   21  px     Ryd( 2p)     0.00009       1.88172
   239    H   21  py     Ryd( 2p)     0.00037       2.17545
   240    H   21  pz     Ryd( 2p)     0.00007       1.54122

   241    H   22  S      Val( 1S)     0.36767      -0.05225
   242    H   22  S      Ryd( 2S)     0.00083       0.19974
   243    H   22  px     Ryd( 2p)     0.00005       1.79105
   244    H   22  py     Ryd( 2p)     0.00018       1.76673
   245    H   22  pz     Ryd( 2p)     0.00031       2.04637

   246    H   23  S      Val( 1S)     0.37169      -0.04095
   247    H   23  S      Ryd( 2S)     0.00070       0.20370
   248    H   23  px     Ryd( 2p)     0.00027       2.02253
   249    H   23  py     Ryd( 2p)     0.00005       1.64435
   250    H   23  pz     Ryd( 2p)     0.00020       1.93223

   251    H   24  S      Val( 1S)     0.37043      -0.04433
   252    H   24  S      Ryd( 2S)     0.00070       0.20161
   253    H   24  px     Ryd( 2p)     0.00030       2.04480
   254    H   24  py     Ryd( 2p)     0.00018       1.77352
   255    H   24  pz     Ryd( 2p)     0.00006       1.78122

   256    H   25  S      Val( 1S)     0.37261      -0.04396
   257    H   25  S      Ryd( 2S)     0.00073       0.20156
   258    H   25  px     Ryd( 2p)     0.00004       1.78765
   259    H   25  py     Ryd( 2p)     0.00016       1.76248
   260    H   25  pz     Ryd( 2p)     0.00032       2.05759

   261    H   26  S      Val( 1S)     0.37059      -0.06464
   262    H   26  S      Ryd( 2S)     0.00070       0.22390
   263    H   26  px     Ryd( 2p)     0.00026       2.03133
   264    H   26  py     Ryd( 2p)     0.00006       1.65393
   265    H   26  pz     Ryd( 2p)     0.00021       1.92414

   266    H   27  S      Val( 1S)     0.36068      -0.04845
   267    H   27  S      Ryd( 2S)     0.00137       0.26340
   268    H   27  px     Ryd( 2p)     0.00017       2.02894
   269    H   27  py     Ryd( 2p)     0.00029       2.08879
   270    H   27  pz     Ryd( 2p)     0.00009       1.59159


 Summary of Natural Population Analysis:                  
                                                          
                                       Natural Population 
                Natural  -----------------------------------------------
    Atom  No    Charge         Core      Valence    Rydberg      Total
 -----------------------------------------------------------------------
      O    1   -0.37600      0.99987     3.37107    0.00505     4.37600
      C    2   -0.02739      0.99953     2.01860    0.00926     3.02739
      C    3   -0.00099      0.99944     1.99326    0.00829     3.00099
      C    4   -0.16678      0.99944     2.16005    0.00730     3.16678
      C    5   -0.07546      0.99949     2.06823    0.00774     3.07546
      C    6   -0.15719      0.99945     2.14960    0.00815     3.15719
      C    7    0.13881      0.99929     1.84987    0.01204     2.86119
      O    8   -0.31633      0.99979     3.31085    0.00568     4.31633
      C    9    0.13475      0.99929     1.85402    0.01194     2.86525
      C   10   -0.14053      0.99945     2.13301    0.00808     3.14053
      C   11   -0.08306      0.99948     2.07603    0.00755     3.08306
      C   12   -0.15208      0.99947     2.14520    0.00741     3.15208
      C   13   -0.07940      0.99948     2.07223    0.00769     3.07940
      C   14   -0.16060      0.99945     2.15383    0.00732     3.16060
      C   15   -0.15451      0.99942     2.14701    0.00808     3.15451
      H   16    0.24092      0.00000     0.25622    0.00286     0.25908
      H   17    0.10687      0.00000     0.39153    0.00160     0.39313
      H   18    0.10367      0.00000     0.39471    0.00162     0.39633
      H   19    0.12709      0.00000     0.37160    0.00131     0.37291
      H   20    0.12775      0.00000     0.37103    0.00122     0.37225
      H   21    0.13237      0.00000     0.36627    0.00136     0.36763
      H   22    0.13097      0.00000     0.36767    0.00137     0.36903
      H   23    0.12709      0.00000     0.37169    0.00123     0.37291
      H   24    0.12834      0.00000     0.37043    0.00123     0.37166
      H   25    0.12613      0.00000     0.37261    0.00126     0.37387
      H   26    0.12817      0.00000     0.37059    0.00124     0.37183
      H   27    0.13740      0.00000     0.36068    0.00192     0.36260
 =======================================================================
   * Total *   -0.00000     14.99232    37.86790    0.13978    53.00000

                                 Natural Population      
 --------------------------------------------------------
   Core                      14.99232 ( 99.9488% of  15)
   Valence                   37.86790 ( 99.6524% of  38)
   Natural Minimal Basis     52.86022 ( 99.7363% of  53)
   Natural Rydberg Basis      0.13978 (  0.2637% of  53)
 --------------------------------------------------------

    Atom  No          Natural Electron Configuration
 ----------------------------------------------------------------------------
      O    1      [core]2S( 0.84)2p( 2.53)
      C    2      [core]2S( 0.50)2p( 1.52)
      C    3      [core]2S( 0.44)2p( 1.55)3p( 0.01)
      C    4      [core]2S( 0.48)2p( 1.68)3p( 0.01)
      C    5      [core]2S( 0.48)2p( 1.59)3p( 0.01)
      C    6      [core]2S( 0.48)2p( 1.67)3p( 0.01)
      C    7      [core]2S( 0.41)2p( 1.44)3p( 0.01)
      O    8      [core]2S( 0.78)2p( 2.53)
      C    9      [core]2S( 0.41)2p( 1.44)3p( 0.01)
      C   10      [core]2S( 0.48)2p( 1.65)3p( 0.01)
      C   11      [core]2S( 0.48)2p( 1.60)3p( 0.01)
      C   12      [core]2S( 0.49)2p( 1.66)3p( 0.01)
      C   13      [core]2S( 0.48)2p( 1.60)3p( 0.01)
      C   14      [core]2S( 0.48)2p( 1.67)
      C   15      [core]2S( 0.47)2p( 1.67)3p( 0.01)
      H   16            1S( 0.26)
      H   17            1S( 0.39)
      H   18            1S( 0.39)
      H   19            1S( 0.37)
      H   20            1S( 0.37)
      H   21            1S( 0.37)
      H   22            1S( 0.37)
      H   23            1S( 0.37)
      H   24            1S( 0.37)
      H   25            1S( 0.37)
      H   26            1S( 0.37)
      H   27            1S( 0.36)


 NATURAL BOND ORBITAL ANALYSIS, alpha spin orbitals:

                       Occupancies       Lewis Structure    Low   High
           Occ.    -------------------  -----------------   occ   occ
  Cycle   Thresh.   Lewis   Non-Lewis     CR  BD  3C  LP    (L)   (NL)   Dev
 =============================================================================
   1(1)    0.90    49.73411   3.26589     15  28   0  10     6      6    0.03
   2(2)    0.90    49.73411   3.26589     15  28   0  10     6      6    0.03
   3(1)    0.80    51.57472   1.42528     15  34   0   4     0      6    0.03
 -----------------------------------------------------------------------------

 Structure accepted: No low occupancy Lewis orbitals

 --------------------------------------------------------
   Core                     14.99233 ( 99.949% of  15)
   Valence Lewis            36.58239 ( 96.269% of  38)
  ==================       ============================
   Total Lewis              51.57472 ( 97.311% of  53)
  -----------------------------------------------------
   Valence non-Lewis         1.32672 (  2.503% of  53)
   Rydberg non-Lewis         0.09856 (  0.186% of  53)
  ==================       ============================
   Total non-Lewis           1.42528 (  2.689% of  53)
 --------------------------------------------------------


       (Occupancy)   Bond orbital/ Coefficients/ Hybrids
 ---------------------------------------------------------------------------------
     1. (0.99750) BD ( 1) O   1 - C   2  
                ( 66.98%)   0.8184* O   1 s( 31.77%)p 2.15( 68.16%)d 0.00(  0.07%)
                                           -0.0001  0.5636  0.0053 -0.6449  0.0002
                                           -0.5077 -0.0033  0.0890  0.0011  0.0163
                                           -0.0019 -0.0023  0.0133 -0.0155
                ( 33.02%)   0.5747* C   2 s( 21.87%)p 3.56( 77.86%)d 0.01(  0.27%)
                                            0.0000  0.4656  0.0446  0.6502  0.0254
                                            0.5866  0.0292 -0.1011 -0.0017  0.0438
                                           -0.0078 -0.0073  0.0063 -0.0252
     2. (0.99378) BD ( 1) O   1 - H  16  
                ( 74.28%)   0.8618* O   1 s( 20.76%)p 3.81( 79.16%)d 0.00(  0.08%)
                                            0.0002  0.4552  0.0201 -0.2768  0.0106
                                            0.8230  0.0337 -0.1905 -0.0078 -0.0234
                                            0.0058 -0.0072 -0.0054 -0.0118
                ( 25.72%)   0.5072* H  16 s( 99.57%)p 0.00(  0.43%)
                                            0.9979 -0.0024  0.0170 -0.0613  0.0142
     3. (0.98724) BD ( 1) C   2 - C   3  
                ( 47.63%)   0.6902* C   2 s( 29.94%)p 2.34( 70.00%)d 0.00(  0.06%)
                                           -0.0003 -0.5472 -0.0060 -0.3163  0.0004
                                            0.7690 -0.0082 -0.0920  0.0001  0.0151
                                           -0.0021  0.0037  0.0144  0.0104
                ( 52.37%)   0.7236* C   3 s( 31.46%)p 2.18( 68.50%)d 0.00(  0.04%)
                                           -0.0001 -0.5609  0.0020  0.2759 -0.0031
                                           -0.7750  0.0136  0.0895 -0.0024  0.0094
                                            0.0000  0.0042  0.0116  0.0110
     4. (0.98494) BD ( 1) C   2 - H  17  
                ( 61.03%)   0.7812* C   2 s( 24.00%)p 3.16( 75.95%)d 0.00(  0.05%)
                                           -0.0001  0.4897 -0.0139 -0.5086  0.0014
                                            0.0547  0.0107 -0.7055  0.0083 -0.0010
                                            0.0182  0.0032  0.0057  0.0106
                ( 38.97%)   0.6243* H  17 s( 99.91%)p 0.00(  0.09%)
                                            0.9995 -0.0055  0.0185 -0.0020  0.0243
     5. (0.98753) BD ( 1) C   2 - H  18  
                ( 60.84%)   0.7800* C   2 s( 24.29%)p 3.11( 75.66%)d 0.00(  0.05%)
                                           -0.0001  0.4927 -0.0129 -0.4631  0.0040
                                            0.2430  0.0114  0.6948 -0.0124 -0.0060
                                           -0.0163  0.0037  0.0055  0.0116
                ( 39.16%)   0.6258* H  18 s( 99.91%)p 0.00(  0.09%)
                                            0.9995 -0.0058  0.0160 -0.0092 -0.0242
     6. (0.98698) BD ( 1) C   3 - C   4  
                ( 50.67%)   0.7119* C   3 s( 34.19%)p 1.92( 65.77%)d 0.00(  0.04%)
                                           -0.0000  0.5847  0.0034 -0.5193 -0.0189
                                           -0.5823  0.0117  0.2199  0.0028  0.0157
                                           -0.0060 -0.0073 -0.0029 -0.0099
                ( 49.33%)   0.7023* C   4 s( 35.42%)p 1.82( 64.54%)d 0.00(  0.04%)
                                            0.0001  0.5951  0.0020  0.4833 -0.0192
                                            0.6043  0.0163 -0.2142  0.0018  0.0167
                                           -0.0066 -0.0073 -0.0012 -0.0081
     7. (0.98337) BD ( 1) C   3 - C  15  
                ( 50.09%)   0.7077* C   3 s( 34.30%)p 1.91( 65.66%)d 0.00(  0.04%)
                                           -0.0000  0.5856  0.0031  0.7818  0.0064
                                           -0.1612  0.0192 -0.1380 -0.0062 -0.0083
                                           -0.0060  0.0007  0.0133 -0.0109
                ( 49.91%)   0.7065* C  15 s( 36.19%)p 1.76( 63.77%)d 0.00(  0.04%)
                                           -0.0001  0.6015  0.0095 -0.7646  0.0047
                                            0.1766  0.0224  0.1462 -0.0034 -0.0032
                                           -0.0074  0.0001  0.0151 -0.0105
     8. (0.82015) BD ( 2) C   3 - C  15  
                ( 45.75%)   0.6764* C   3 s(  0.00%)p 1.00( 99.94%)d 0.00(  0.05%)
                                            0.0000  0.0024 -0.0026  0.2054  0.0003
                                            0.1824  0.0030  0.9612  0.0066  0.0002
                                            0.0162 -0.0154  0.0061 -0.0016
                ( 54.25%)   0.7365* C  15 s(  0.02%)p99.99( 99.94%)d 3.19(  0.05%)
                                            0.0001 -0.0106 -0.0065  0.2178 -0.0040
                                            0.1865  0.0029  0.9576  0.0029 -0.0055
                                           -0.0152 -0.0108 -0.0014  0.0106
     9. (0.98932) BD ( 1) C   4 - C   5  
                ( 50.51%)   0.7107* C   4 s( 35.61%)p 1.81( 64.35%)d 0.00(  0.04%)
                                            0.0000  0.5966  0.0112  0.2466 -0.0348
                                           -0.7585 -0.0190  0.0754  0.0106 -0.0133
                                            0.0012 -0.0021 -0.0124 -0.0098
                ( 49.49%)   0.7035* C   5 s( 35.43%)p 1.82( 64.52%)d 0.00(  0.05%)
                                            0.0001  0.5952  0.0092 -0.2884 -0.0409
                                            0.7456 -0.0035 -0.0652  0.0098 -0.0097
                                            0.0005 -0.0038 -0.0153 -0.0116
    10. (0.84149) BD ( 2) C   4 - C   5  
                ( 55.84%)   0.7473* C   4 s(  0.00%)p 1.00( 99.95%)d 0.00(  0.05%)
                                            0.0000  0.0013 -0.0001  0.2160 -0.0014
                                            0.1669 -0.0002  0.9617 -0.0051  0.0002
                                            0.0166 -0.0127  0.0060 -0.0030
                ( 44.16%)   0.6645* C   5 s(  0.00%)p 1.00( 99.93%)d 0.00(  0.07%)
                                           -0.0000 -0.0020 -0.0005  0.2127  0.0000
                                            0.1680 -0.0003  0.9622 -0.0008  0.0062
                                            0.0024  0.0243 -0.0037 -0.0084
    11. (0.98941) BD ( 1) C   4 - H  19  
                ( 62.84%)   0.7927* C   4 s( 28.88%)p 2.46( 71.09%)d 0.00(  0.03%)
                                            0.0003 -0.5372  0.0147  0.8110 -0.0056
                                           -0.1737  0.0106 -0.1513 -0.0007  0.0059
                                            0.0049 -0.0010 -0.0125  0.0073
                ( 37.16%)   0.6096* H  19 s( 99.90%)p 0.00(  0.10%)
                                           -0.9995  0.0037 -0.0306  0.0054  0.0059
    12. (0.98720) BD ( 1) C   5 - C   6  
                ( 49.32%)   0.7023* C   5 s( 35.17%)p 1.84( 64.78%)d 0.00(  0.05%)
                                            0.0001  0.5930  0.0077  0.7696  0.0011
                                           -0.1877 -0.0410 -0.1361  0.0069 -0.0046
                                           -0.0071  0.0003  0.0167 -0.0111
                ( 50.68%)   0.7119* C   6 s( 36.26%)p 1.76( 63.70%)d 0.00(  0.04%)
                                           -0.0001  0.6021  0.0082 -0.7711 -0.0129
                                            0.1456 -0.0378  0.1399  0.0096 -0.0104
                                           -0.0049  0.0015  0.0126 -0.0102
    13. (0.98922) BD ( 1) C   5 - H  20  
                ( 62.86%)   0.7929* C   5 s( 29.29%)p 2.41( 70.68%)d 0.00(  0.03%)
                                            0.0003 -0.5411  0.0132  0.5267 -0.0071
                                            0.6153 -0.0068 -0.2250  0.0031 -0.0123
                                            0.0052  0.0059  0.0018  0.0078
                ( 37.14%)   0.6094* H  20 s( 99.90%)p 0.00(  0.10%)
                                           -0.9995  0.0019 -0.0199 -0.0233  0.0085
    14. (0.98747) BD ( 1) C   6 - C   7  
                ( 49.04%)   0.7003* C   6 s( 34.14%)p 1.93( 65.81%)d 0.00(  0.05%)
                                            0.0001  0.5842  0.0118  0.5281  0.0311
                                            0.5791 -0.0146 -0.2064 -0.0050  0.0182
                                           -0.0059 -0.0070 -0.0033 -0.0099
                ( 50.96%)   0.7138* C   7 s( 37.69%)p 1.65( 62.27%)d 0.00(  0.04%)
                                           -0.0002  0.6139  0.0058 -0.4558  0.0361
                                           -0.6063 -0.0212  0.2138 -0.0011  0.0154
                                           -0.0057 -0.0076 -0.0056 -0.0068
    15. (0.85035) BD ( 2) C   6 - C   7  
                ( 50.43%)   0.7102* C   6 s(  0.01%)p 1.00( 99.93%)d 0.00(  0.07%)
                                           -0.0001 -0.0044 -0.0077  0.2027  0.0000
                                            0.1636 -0.0046  0.9651  0.0008  0.0059
                                            0.0038  0.0230 -0.0032 -0.0080
                ( 49.57%)   0.7040* C   7 s(  0.04%)p99.99( 99.91%)d 1.21(  0.05%)
                                            0.0001  0.0021 -0.0201  0.2275 -0.0202
                                            0.1679 -0.0037  0.9585 -0.0005 -0.0051
                                           -0.0167 -0.0089 -0.0016  0.0105
    16. (0.98789) BD ( 1) C   6 - H  21  
                ( 63.28%)   0.7955* C   6 s( 29.53%)p 2.39( 70.44%)d 0.00(  0.03%)
                                            0.0003 -0.5432  0.0167 -0.2895  0.0108
                                            0.7842 -0.0041 -0.0745 -0.0012  0.0104
                                           -0.0007  0.0023  0.0082  0.0086
                ( 36.72%)   0.6059* H  21 s( 99.90%)p 0.00(  0.10%)
                                           -0.9995  0.0029  0.0108 -0.0298  0.0025
    17. (0.99433) BD ( 1) C   7 - O   8  
                ( 30.19%)   0.5495* C   7 s( 23.30%)p 3.28( 76.41%)d 0.01(  0.29%)
                                            0.0001 -0.4826 -0.0108 -0.8350 -0.0144
                                            0.1954  0.0336  0.1646  0.0176  0.0201
                                            0.0157 -0.0040 -0.0404  0.0242
                ( 69.81%)   0.8355* O   8 s( 34.04%)p 1.94( 65.91%)d 0.00(  0.06%)
                                           -0.0001 -0.5834 -0.0018  0.7675  0.0054
                                           -0.2106  0.0054 -0.1596  0.0089  0.0169
                                            0.0107 -0.0057 -0.0094  0.0081
    18. (0.98826) BD ( 1) C   7 - C  15  
                ( 50.42%)   0.7101* C   7 s( 38.74%)p 1.58( 61.22%)d 0.00(  0.04%)
                                           -0.0001  0.6223 -0.0109 -0.2006  0.0093
                                            0.7513  0.0011 -0.0854 -0.0123 -0.0084
                                            0.0019 -0.0035 -0.0145 -0.0097
                ( 49.58%)   0.7041* C  15 s( 33.89%)p 1.95( 66.06%)d 0.00(  0.05%)
                                            0.0000  0.5820  0.0118  0.3011  0.0266
                                           -0.7497  0.0029  0.0842 -0.0121 -0.0121
                                            0.0011 -0.0039 -0.0147 -0.0118
    19. (0.99440) BD ( 1) O   8 - C   9  
                ( 69.91%)   0.8361* O   8 s( 34.34%)p 1.91( 65.60%)d 0.00(  0.06%)
                                            0.0001  0.5860  0.0016  0.6180  0.0083
                                            0.4885 -0.0082  0.1879  0.0022  0.0183
                                            0.0075  0.0096 -0.0062 -0.0080
                ( 30.09%)   0.5486* C   9 s( 23.37%)p 3.27( 76.34%)d 0.01(  0.29%)
                                           -0.0001  0.4833  0.0106 -0.6866  0.0007
                                           -0.5071 -0.0365 -0.1822 -0.0171  0.0423
                                            0.0159  0.0115  0.0137 -0.0234
    20. (0.98727) BD ( 1) C   9 - C  10  
                ( 51.01%)   0.7142* C   9 s( 37.84%)p 1.64( 62.12%)d 0.00(  0.04%)
                                           -0.0002  0.6151  0.0049  0.5800 -0.0265
                                           -0.0060 -0.0233 -0.5321 -0.0207 -0.0004
                                           -0.0174  0.0000  0.0083  0.0045
                ( 48.99%)   0.6999* C  10 s( 34.14%)p 1.93( 65.81%)d 0.00(  0.05%)
                                            0.0001  0.5842  0.0122 -0.6392 -0.0231
                                           -0.0242 -0.0214  0.4978 -0.0129  0.0004
                                           -0.0193  0.0008  0.0121  0.0023
    21. (0.84349) BD ( 2) C   9 - C  10  
                ( 50.97%)   0.7139* C   9 s(  0.04%)p99.99( 99.91%)d 0.99(  0.04%)
                                            0.0001  0.0043 -0.0203 -0.4339  0.0214
                                            0.7627  0.0032 -0.4782  0.0014  0.0120
                                           -0.0055 -0.0090 -0.0116  0.0058
                ( 49.03%)   0.7002* C  10 s(  0.01%)p 1.00( 99.93%)d 0.00(  0.06%)
                                           -0.0001 -0.0042 -0.0077 -0.4092  0.0008
                                            0.7738 -0.0009 -0.4828 -0.0047 -0.0121
                                           -0.0034  0.0127 -0.0015 -0.0180
    22. (0.98887) BD ( 1) C   9 - C  14  
                ( 50.55%)   0.7110* C   9 s( 38.53%)p 1.59( 61.43%)d 0.00(  0.04%)
                                           -0.0001  0.6206 -0.0089 -0.0363 -0.0060
                                            0.3984 -0.0107  0.6739  0.0091 -0.0013
                                           -0.0009  0.0152 -0.0038  0.0123
                ( 49.45%)   0.7032* C  14 s( 33.91%)p 1.95( 66.04%)d 0.00(  0.05%)
                                            0.0000  0.5823  0.0059 -0.0625 -0.0212
                                           -0.4372 -0.0167 -0.6816  0.0035  0.0014
                                            0.0012  0.0182 -0.0050  0.0124
    23. (0.98732) BD ( 1) C  10 - C  11  
                ( 50.72%)   0.7122* C  10 s( 36.42%)p 1.74( 63.54%)d 0.00(  0.04%)
                                           -0.0001  0.6035  0.0087  0.6489  0.0221
                                            0.4374 -0.0084  0.1460 -0.0331  0.0155
                                            0.0070  0.0073  0.0040 -0.0067
                ( 49.28%)   0.7020* C  11 s( 35.20%)p 1.84( 64.75%)d 0.00(  0.05%)
                                            0.0001  0.5932  0.0079 -0.6386  0.0100
                                           -0.4532 -0.0166 -0.1809 -0.0356  0.0170
                                            0.0035  0.0039  0.0085 -0.0095
    24. (0.98778) BD ( 1) C  10 - H  22  
                ( 63.14%)   0.7946* C  10 s( 29.36%)p 2.40( 70.61%)d 0.00(  0.03%)
                                            0.0003 -0.5416  0.0168  0.0374 -0.0088
                                            0.4565 -0.0071  0.7044 -0.0044 -0.0028
                                           -0.0025 -0.0132  0.0033 -0.0081
                ( 36.86%)   0.6071* H  22 s( 99.90%)p 0.00(  0.10%)
                                           -0.9995  0.0025 -0.0011 -0.0175 -0.0265
    25. (0.98990) BD ( 1) C  11 - C  12  
                ( 49.90%)   0.7064* C  11 s( 35.41%)p 1.82( 64.54%)d 0.00(  0.05%)
                                            0.0001  0.5950  0.0088  0.0501  0.0369
                                            0.4420  0.0190  0.6677 -0.0014  0.0003
                                           -0.0013  0.0172 -0.0044  0.0125
                ( 50.10%)   0.7078* C  12 s( 35.29%)p 1.83( 64.67%)d 0.00(  0.05%)
                                            0.0000  0.5940  0.0073 -0.0065  0.0354
                                           -0.4255  0.0078 -0.6812 -0.0178  0.0021
                                            0.0031  0.0169 -0.0057  0.0109
    26. (0.82854) BD ( 2) C  11 - C  12  
                ( 45.73%)   0.6762* C  11 s(  0.00%)p 1.00( 99.93%)d 0.00(  0.07%)
                                           -0.0000 -0.0017 -0.0007 -0.4145  0.0013
                                            0.7732 -0.0028 -0.4792  0.0015 -0.0120
                                           -0.0037  0.0132 -0.0015 -0.0184
                ( 54.27%)   0.7367* C  12 s(  0.00%)p 1.00( 99.95%)d 0.00(  0.05%)
                                            0.0000 -0.0006 -0.0003 -0.4155  0.0043
                                            0.7727 -0.0081 -0.4792  0.0049 -0.0041
                                            0.0113 -0.0022  0.0168  0.0100
    27. (0.98925) BD ( 1) C  11 - H  23  
                ( 62.81%)   0.7925* C  11 s( 29.29%)p 2.41( 70.68%)d 0.00(  0.03%)
                                           -0.0003  0.5411 -0.0133  0.6452 -0.0079
                                            0.0132 -0.0006 -0.5387  0.0065  0.0013
                                           -0.0139  0.0008  0.0086  0.0022
                ( 37.19%)   0.6099* H  23 s( 99.90%)p 0.00(  0.10%)
                                            0.9995 -0.0021 -0.0244 -0.0006  0.0203
    28. (0.98983) BD ( 1) C  12 - C  13  
                ( 50.01%)   0.7072* C  12 s( 35.28%)p 1.83( 64.68%)d 0.00(  0.05%)
                                            0.0000  0.5939  0.0072 -0.6083  0.0118
                                           -0.0014  0.0244  0.5245  0.0296  0.0022
                                           -0.0174 -0.0017  0.0118  0.0006
                ( 49.99%)   0.7070* C  13 s( 35.52%)p 1.81( 64.43%)d 0.00(  0.05%)
                                            0.0001  0.5959  0.0081  0.6282  0.0269
                                            0.0336  0.0255 -0.4968  0.0182  0.0003
                                           -0.0185  0.0017  0.0105  0.0039
    29. (0.98962) BD ( 1) C  12 - H  24  
                ( 62.94%)   0.7933* C  12 s( 29.36%)p 2.41( 70.62%)d 0.00(  0.03%)
                                           -0.0003  0.5416 -0.0148  0.6751 -0.0079
                                            0.4700 -0.0058  0.1717 -0.0021  0.0126
                                            0.0046  0.0032  0.0046 -0.0070
                ( 37.06%)   0.6088* H  24 s( 99.90%)p 0.00(  0.10%)
                                            0.9995 -0.0033 -0.0256 -0.0177 -0.0065
    30. (0.98656) BD ( 1) C  13 - C  14  
                ( 48.97%)   0.6998* C  13 s( 35.19%)p 1.84( 64.76%)d 0.00(  0.05%)
                                            0.0001  0.5931  0.0105 -0.6567 -0.0239
                                           -0.4389  0.0055 -0.1485  0.0320  0.0172
                                            0.0068  0.0070  0.0055 -0.0078
                ( 51.03%)   0.7144* C  14 s( 36.70%)p 1.72( 63.26%)d 0.00(  0.04%)
                                           -0.0001  0.6057  0.0128  0.6291 -0.0099
                                            0.4552  0.0161  0.1679  0.0329  0.0153
                                            0.0018  0.0028  0.0078 -0.0091
    31. (0.83163) BD ( 2) C  13 - C  14  
                ( 45.28%)   0.6729* C  13 s(  0.00%)p 1.00( 99.94%)d 0.00(  0.06%)
                                           -0.0000 -0.0020 -0.0016 -0.4141  0.0004
                                            0.7771 -0.0004 -0.4734  0.0021 -0.0021
                                            0.0115 -0.0049  0.0168  0.0128
                ( 54.72%)   0.7397* C  14 s(  0.01%)p99.99( 99.94%)d 3.74(  0.05%)
                                            0.0001 -0.0096 -0.0056 -0.4267  0.0065
                                            0.7746 -0.0034 -0.4661  0.0051  0.0126
                                           -0.0047 -0.0100 -0.0109  0.0080
    32. (0.98920) BD ( 1) C  13 - H  25  
                ( 62.71%)   0.7919* C  13 s( 29.20%)p 2.42( 70.77%)d 0.00(  0.03%)
                                           -0.0003  0.5402 -0.0143  0.0266  0.0006
                                            0.4486 -0.0055  0.7111 -0.0092  0.0013
                                           -0.0002  0.0135 -0.0033  0.0093
                ( 37.29%)   0.6106* H  25 s( 99.90%)p 0.00(  0.10%)
                                            0.9995 -0.0020 -0.0014 -0.0168 -0.0268
    33. (0.98740) BD ( 1) C  14 - H  26  
                ( 62.86%)   0.7928* C  14 s( 29.30%)p 2.41( 70.67%)d 0.00(  0.03%)
                                            0.0003 -0.5411  0.0155  0.6457 -0.0152
                                            0.0260 -0.0073 -0.5373 -0.0082 -0.0022
                                            0.0134  0.0001 -0.0094 -0.0001
                ( 37.14%)   0.6094* H  26 s( 99.90%)p 0.00(  0.10%)
                                           -0.9995  0.0021 -0.0228 -0.0001  0.0214
    34. (0.98591) BD ( 1) C  15 - H  27  
                ( 63.91%)   0.7995* C  15 s( 29.87%)p 2.35( 70.11%)d 0.00(  0.03%)
                                           -0.0003  0.5463 -0.0161  0.5259 -0.0129
                                            0.6086  0.0038 -0.2322 -0.0031  0.0117
                                           -0.0051 -0.0050 -0.0003 -0.0081
                ( 36.09%)   0.6007* H  27 s( 99.90%)p 0.00(  0.10%)
                                            0.9995 -0.0045 -0.0173 -0.0257  0.0088
    35. (0.99987) CR ( 1) O   1           s(100.00%)p 0.00(  0.00%)
                                            1.0000 -0.0000 -0.0000  0.0000 -0.0000
                                           -0.0002 -0.0000  0.0000  0.0000  0.0000
                                           -0.0000  0.0000  0.0000  0.0000
    36. (0.99953) CR ( 1) C   2           s(100.00%)p 0.00(  0.00%)
                                            1.0000 -0.0001 -0.0000 -0.0002  0.0000
                                            0.0003 -0.0000  0.0000 -0.0000  0.0000
                                           -0.0000  0.0000  0.0000  0.0000
    37. (0.99944) CR ( 1) C   3           s(100.00%)
                                            1.0000 -0.0000  0.0000  0.0000 -0.0000
                                           -0.0001  0.0000 -0.0000 -0.0000  0.0000
                                           -0.0000  0.0000  0.0000  0.0000
    38. (0.99944) CR ( 1) C   4           s(100.00%)p 0.00(  0.00%)
                                            1.0000  0.0001 -0.0000 -0.0003  0.0000
                                            0.0000 -0.0000  0.0001 -0.0000 -0.0000
                                           -0.0000  0.0000  0.0000 -0.0000
    39. (0.99949) CR ( 1) C   5           s(100.00%)p 0.00(  0.00%)
                                            1.0000  0.0001 -0.0000 -0.0002  0.0000
                                           -0.0002  0.0000  0.0001 -0.0000  0.0000
                                           -0.0000 -0.0000 -0.0000 -0.0000
    40. (0.99945) CR ( 1) C   6           s(100.00%)p 0.00(  0.00%)
                                            1.0000  0.0001 -0.0000 -0.0000 -0.0000
                                           -0.0003 -0.0000  0.0002  0.0000 -0.0000
                                            0.0000  0.0000 -0.0000 -0.0000
    41. (0.99929) CR ( 1) C   7           s(100.00%)p 0.00(  0.00%)
                                            1.0000  0.0002  0.0000 -0.0001  0.0000
                                           -0.0001 -0.0000 -0.0001 -0.0000  0.0000
                                           -0.0000 -0.0000  0.0000 -0.0000
    42. (0.99979) CR ( 1) O   8           s(100.00%)
                                            1.0000 -0.0002 -0.0000 -0.0000 -0.0000
                                            0.0001  0.0000  0.0000  0.0000 -0.0000
                                           -0.0000  0.0000 -0.0000  0.0000
    43. (0.99929) CR ( 1) C   9           s(100.00%)p 0.00(  0.00%)
                                            1.0000  0.0002  0.0000  0.0001 -0.0000
                                           -0.0001 -0.0000 -0.0001 -0.0000  0.0000
                                           -0.0000  0.0000  0.0000 -0.0000
    44. (0.99945) CR ( 1) C  10           s(100.00%)p 0.00(  0.00%)
                                            1.0000  0.0001 -0.0000  0.0001  0.0000
                                           -0.0000  0.0000 -0.0003 -0.0000  0.0000
                                            0.0000  0.0000 -0.0000 -0.0000
    45. (0.99948) CR ( 1) C  11           s(100.00%)p 0.00(  0.00%)
                                            1.0000  0.0001 -0.0000  0.0002 -0.0000
                                            0.0000  0.0000 -0.0002  0.0000 -0.0000
                                           -0.0000 -0.0000  0.0000  0.0000
    46. (0.99947) CR ( 1) C  12           s(100.00%)p 0.00(  0.00%)
                                            1.0000  0.0001 -0.0000  0.0002 -0.0000
                                            0.0001 -0.0000  0.0001 -0.0000  0.0000
                                            0.0000  0.0000  0.0000 -0.0000
    47. (0.99948) CR ( 1) C  13           s(100.00%)p 0.00(  0.00%)
                                            1.0000  0.0001 -0.0000  0.0000  0.0000
                                            0.0002 -0.0000  0.0002 -0.0000 -0.0000
                                            0.0000  0.0000 -0.0000  0.0000
    48. (0.99945) CR ( 1) C  14           s(100.00%)p 0.00(  0.00%)
                                            1.0000  0.0002 -0.0000 -0.0001  0.0000
                                            0.0000  0.0000  0.0002  0.0000  0.0000
                                           -0.0000  0.0000  0.0000 -0.0000
    49. (0.99942) CR ( 1) C  15           s(100.00%)p 0.00(  0.00%)
                                            1.0000  0.0002 -0.0000  0.0001 -0.0000
                                            0.0002  0.0000 -0.0001 -0.0000  0.0000
                                           -0.0000 -0.0000  0.0000 -0.0000
    50. (0.98842) LP ( 1) O   1           s( 46.83%)p 1.13( 53.14%)d 0.00(  0.04%)
                                           -0.0000  0.6842 -0.0126  0.7020 -0.0076
                                           -0.1035  0.0059  0.1667 -0.0024  0.0053
                                           -0.0050 -0.0008 -0.0165  0.0051
    51. (0.97856) LP ( 2) O   1           s(  0.65%)p99.99( 99.30%)d 0.08(  0.05%)
                                           -0.0000  0.0803 -0.0018  0.1167 -0.0025
                                           -0.2280  0.0043 -0.9629  0.0137  0.0055
                                            0.0211 -0.0036 -0.0018  0.0039
    52. (0.97291) LP ( 1) O   8           s( 31.60%)p 2.16( 68.35%)d 0.00(  0.05%)
                                            0.0002  0.5622 -0.0005  0.1528 -0.0004
                                           -0.7309  0.0027 -0.3548  0.0013  0.0059
                                            0.0042 -0.0142  0.0147  0.0046
    53. (0.93907) LP ( 2) O   8           s(  0.00%)p 1.00( 99.95%)d 0.00(  0.05%)
                                           -0.0000  0.0042 -0.0001 -0.0673 -0.0006
                                            0.4268  0.0010 -0.9015 -0.0023 -0.0027
                                            0.0035 -0.0138 -0.0084 -0.0155
    54. (0.00079) RY*( 1) O   1           s(  0.02%)p99.99( 93.02%)d99.99(  6.96%)
                                           -0.0000  0.0002  0.0130 -0.0011  0.0066
                                            0.0036  0.1639  0.0091  0.9504 -0.0322
                                           -0.2123 -0.1437  0.0161  0.0511
    55. (0.00053) RY*( 2) O   1           s( 24.69%)p 2.53( 62.41%)d 0.52( 12.90%)
                                           -0.0000  0.0057  0.4969  0.0067  0.5537
                                           -0.0009 -0.5575 -0.0016  0.0815 -0.0108
                                           -0.0045 -0.0746 -0.3474 -0.0508
    56. (0.00005) RY*( 3) O   1           s(  2.59%)p33.18( 85.85%)d 4.47( 11.57%)
    57. (0.00001) RY*( 4) O   1           s( 68.26%)p 0.46( 31.73%)d 0.00(  0.01%)
    58. (0.00000) RY*( 5) O   1           s(  0.27%)p36.08(  9.79%)d99.99( 89.94%)
    59. (0.00000) RY*( 6) O   1           s(  0.00%)p 1.00(  4.82%)d19.73( 95.18%)
    60. (0.00000) RY*( 7) O   1           s(  0.24%)p10.58(  2.58%)d99.99( 97.17%)
    61. (0.00001) RY*( 8) O   1           s(  3.89%)p 2.42(  9.42%)d22.32( 86.70%)
    62. (0.00000) RY*( 9) O   1           s(  0.04%)p14.11(  0.62%)d99.99( 99.34%)
    63. (0.00236) RY*( 1) C   2           s( 13.50%)p 6.16( 83.24%)d 0.24(  3.26%)
                                            0.0000 -0.0179  0.3670 -0.0270  0.8933
                                           -0.0162  0.0549 -0.0009 -0.1741 -0.1039
                                            0.0364  0.0415 -0.1363 -0.0137
    64. (0.00169) RY*( 2) C   2           s( 31.50%)p 1.26( 39.60%)d 0.92( 28.89%)
                                            0.0000  0.0129  0.5611 -0.0234 -0.2302
                                            0.0067 -0.5660  0.0041  0.1487  0.1243
                                            0.0555 -0.0770 -0.5128 -0.0389
    65. (0.00094) RY*( 3) C   2           s(  0.33%)p44.34( 14.84%)d99.99( 84.83%)
                                            0.0000 -0.0022  0.0578 -0.0043  0.0970
                                           -0.0031  0.0482 -0.0087  0.3695 -0.1364
                                           -0.5730 -0.6776  0.0656  0.1947
    66. (0.00063) RY*( 4) C   2           s(  0.05%)p99.99( 62.19%)d99.99( 37.76%)
                                            0.0000  0.0019  0.0219 -0.0003 -0.1529
                                           -0.0016 -0.0907 -0.0258 -0.7679 -0.0368
                                           -0.6000  0.0592 -0.1129  0.0004
    67. (0.00021) RY*( 5) C   2           s( 29.91%)p 0.03(  0.82%)d 2.32( 69.27%)
                                           -0.0000 -0.0083  0.5468 -0.0302 -0.0698
                                           -0.0346 -0.0194  0.0038  0.0284  0.3666
                                           -0.1387  0.1459  0.7168 -0.0628
    68. (0.00014) RY*( 6) C   2           s(  5.54%)p10.85( 60.13%)d 6.20( 34.33%)
                                            0.0000 -0.0267  0.2338 -0.0342 -0.1503
                                           -0.0215  0.7591  0.0043  0.0287  0.4072
                                           -0.0585 -0.0363 -0.3989 -0.1168
    69. (0.00001) RY*( 7) C   2           s(  0.74%)p30.52( 22.47%)d99.99( 76.80%)
    70. (0.00002) RY*( 8) C   2           s( 17.57%)p 0.93( 16.35%)d 3.76( 66.09%)
    71. (0.00001) RY*( 9) C   2           s(  0.75%)p 1.21(  0.91%)d99.99( 98.34%)
    72. (0.00303) RY*( 1) C   3           s(  6.27%)p14.10( 88.41%)d 0.85(  5.32%)
                                            0.0000  0.0085  0.2502  0.0128 -0.0259
                                           -0.0216 -0.9309  0.0042  0.1273 -0.1932
                                            0.0382  0.0045 -0.1166 -0.0289
    73. (0.00198) RY*( 2) C   3           s(  2.62%)p35.85( 93.82%)d 1.36(  3.56%)
                                            0.0000  0.0039  0.1617 -0.0114  0.9500
                                           -0.0118  0.0108  0.0066 -0.1878  0.0213
                                            0.0018 -0.0302 -0.1829 -0.0280
    74. (0.00087) RY*( 3) C   3           s( 14.47%)p 4.00( 57.84%)d 1.91( 27.70%)
                                           -0.0000 -0.0029  0.3804  0.0012  0.0763
                                            0.0058  0.1941  0.0064  0.7313  0.0152
                                           -0.3462  0.3884 -0.0667 -0.0391
    75. (0.00053) RY*( 4) C   3           s( 68.14%)p 0.36( 24.49%)d 0.11(  7.37%)
                                           -0.0000 -0.0052  0.8255 -0.0027 -0.2002
                                            0.0135  0.1180  0.0028 -0.4367  0.0982
                                           -0.1480 -0.1074  0.1626  0.0649
    76. (0.00041) RY*( 5) C   3           s(  4.30%)p 0.55(  2.34%)d21.71( 93.35%)
                                           -0.0000 -0.0013  0.2074 -0.0021  0.0139
                                            0.0006  0.0461 -0.0125  0.1448  0.2551
                                            0.7968  0.1886  0.1782 -0.4077
    77. (0.00016) RY*( 6) C   3           s(  1.35%)p15.34( 20.75%)d57.57( 77.89%)
                                           -0.0000 -0.0007  0.1163  0.0021  0.0627
                                           -0.0006  0.0583 -0.0194  0.4470  0.0796
                                            0.1402 -0.8390  0.0901  0.2023
    78. (0.00011) RY*( 7) C   3           s(  0.01%)p 1.00(  2.99%)d32.39( 97.00%)
                                            0.0000  0.0010  0.0072 -0.0227  0.1569
                                           -0.0056  0.0596  0.0014  0.0351 -0.6906
                                            0.0475  0.0578  0.6979  0.0206
    79. (0.00008) RY*( 8) C   3           s(  2.72%)p 3.39(  9.20%)d32.42( 88.08%)
    80. (0.00001) RY*( 9) C   3           s(  0.18%)p 1.45(  0.27%)d99.99( 99.55%)
    81. (0.00280) RY*( 1) C   4           s(  0.27%)p99.99( 93.04%)d24.50(  6.68%)
                                            0.0000 -0.0237  0.0465 -0.0298 -0.8784
                                            0.0076  0.3797  0.0048  0.1167  0.0849
                                            0.0481 -0.0526 -0.2330  0.0170
    82. (0.00121) RY*( 2) C   4           s(  5.61%)p16.36( 91.82%)d 0.46(  2.57%)
                                            0.0000  0.0175  0.2362 -0.0046  0.3457
                                           -0.0209  0.8598  0.0040 -0.2428 -0.1473
                                            0.0165  0.0109 -0.0348 -0.0491
    83. (0.00049) RY*( 3) C   4           s( 87.76%)p 0.10(  8.83%)d 0.04(  3.41%)
                                            0.0000 -0.0039  0.9368 -0.0147 -0.0538
                                            0.0128 -0.2575  0.0008 -0.1370  0.1058
                                           -0.0908 -0.0997 -0.0559 -0.0390
    84. (0.00038) RY*( 4) C   4           s(  3.67%)p21.30( 78.14%)d 4.96( 18.19%)
                                            0.0000 -0.0005  0.1915 -0.0027  0.1875
                                            0.0024  0.1185  0.0040  0.8557  0.1455
                                            0.2260  0.2583 -0.0199 -0.2063
    85. (0.00031) RY*( 5) C   4           s(  0.04%)p99.99( 12.19%)d99.99( 87.77%)
                                            0.0000 -0.0003  0.0201 -0.0026  0.0730
                                           -0.0017  0.0583 -0.0085  0.3364 -0.2001
                                           -0.0002 -0.8603  0.1342  0.2820
    86. (0.00006) RY*( 6) C   4           s(  1.39%)p 2.78(  3.87%)d67.96( 94.74%)
    87. (0.00003) RY*( 7) C   4           s(  0.90%)p 5.26(  4.76%)d99.99( 94.34%)
    88. (0.00000) RY*( 8) C   4           s(  0.04%)p99.99(  5.61%)d99.99( 94.35%)
    89. (0.00000) RY*( 9) C   4           s(  0.39%)p 4.59(  1.81%)d99.99( 97.79%)
    90. (0.00277) RY*( 1) C   5           s(  0.10%)p99.99( 93.30%)d68.36(  6.60%)
                                           -0.0000  0.0297  0.0092  0.0217  0.6168
                                            0.0261  0.6905 -0.0094 -0.2731  0.2397
                                           -0.0463 -0.0664 -0.0411 -0.0164
    91. (0.00140) RY*( 2) C   5           s(  0.54%)p99.99( 98.27%)d 2.19(  1.19%)
                                           -0.0000  0.0001  0.0736  0.0266 -0.7251
                                           -0.0259  0.6727 -0.0009  0.0559  0.0073
                                           -0.0166  0.0117  0.1067 -0.0013
    92. (0.00043) RY*( 3) C   5           s(  0.32%)p30.22(  9.76%)d99.99( 89.92%)
                                            0.0000 -0.0001  0.0568 -0.0040  0.0711
                                           -0.0036  0.0566 -0.0141  0.2985  0.0141
                                           -0.6332  0.6624 -0.2414  0.0335
    93. (0.00035) RY*( 4) C   5           s( 86.92%)p 0.05(  4.61%)d 0.10(  8.47%)
                                            0.0000 -0.0036  0.9323 -0.0131  0.0444
                                           -0.0123 -0.0422  0.0066 -0.2048 -0.2672
                                           -0.0430 -0.0037  0.0427 -0.0982
    94. (0.00028) RY*( 5) C   5           s(  3.33%)p23.92( 79.66%)d 5.11( 17.01%)
                                            0.0000 -0.0003  0.1825 -0.0028  0.2262
                                           -0.0020  0.1484  0.0009  0.8505  0.0151
                                            0.3652 -0.0464  0.0893 -0.1623
    95. (0.00007) RY*( 6) C   5           s(  0.02%)p62.89(  1.21%)d99.99( 98.77%)
    96. (0.00002) RY*( 7) C   5           s(  8.64%)p 0.60(  5.21%)d 9.97( 86.15%)
    97. (0.00000) RY*( 8) C   5           s(  0.02%)p99.99(  5.58%)d99.99( 94.40%)
    98. (0.00000) RY*( 9) C   5           s(  0.22%)p11.41(  2.48%)d99.99( 97.30%)
    99. (0.00270) RY*( 1) C   6           s(  0.34%)p99.99( 94.98%)d13.81(  4.68%)
                                           -0.0000  0.0246  0.0528 -0.0025 -0.6048
                                            0.0312  0.7631 -0.0003 -0.0273 -0.1445
                                            0.0283 -0.0110 -0.1559 -0.0265
   100. (0.00145) RY*( 2) C   6           s(  2.66%)p35.86( 95.29%)d 0.77(  2.06%)
                                            0.0000  0.0125  0.1625 -0.0286  0.7450
                                           -0.0103  0.5468  0.0127 -0.3127 -0.1384
                                           -0.0225  0.0018  0.0240 -0.0181
   101. (0.00078) RY*( 3) C   6           s(  2.12%)p39.37( 83.59%)d 6.73( 14.28%)
                                           -0.0000 -0.0025  0.1457  0.0045 -0.2358
                                           -0.0024 -0.2278  0.0080 -0.8534 -0.0574
                                           -0.2541 -0.2071 -0.0111  0.1787
   102. (0.00053) RY*( 4) C   6           s( 90.58%)p 0.06(  5.76%)d 0.04(  3.65%)
                                           -0.0000 -0.0057  0.9517  0.0102 -0.0546
                                           -0.0212 -0.0575  0.0090  0.2252  0.1213
                                           -0.1250 -0.0216  0.0752 -0.0060
   103. (0.00025) RY*( 5) C   6           s(  1.84%)p 5.55( 10.24%)d47.68( 87.92%)
                                            0.0000 -0.0011  0.1358 -0.0014 -0.0756
                                           -0.0044 -0.0527 -0.0076 -0.3063  0.1835
                                            0.8150  0.1197  0.1669 -0.3730
   104. (0.00007) RY*( 6) C   6           s(  1.21%)p 3.04(  3.68%)d78.50( 95.11%)
   105. (0.00002) RY*( 7) C   6           s(  1.27%)p 1.99(  2.52%)d75.95( 96.22%)
   106. (0.00001) RY*( 8) C   6           s(  0.00%)p 1.00(  2.77%)d35.11( 97.23%)
   107. (0.00000) RY*( 9) C   6           s(  0.04%)p34.69(  1.28%)d99.99( 98.68%)
   108. (0.00295) RY*( 1) C   7           s(  0.25%)p99.99( 93.92%)d23.33(  5.83%)
                                            0.0000  0.0418 -0.0275 -0.0055 -0.7312
                                           -0.0283  0.6340 -0.0089  0.0415 -0.1866
                                           -0.0825  0.0578  0.1145 -0.0167
   109. (0.00208) RY*( 2) C   7           s(  0.73%)p99.99( 88.53%)d14.76( 10.74%)
                                           -0.0000  0.0061  0.0851  0.0320  0.5552
                                            0.0012  0.7545  0.0113  0.0815  0.2890
                                            0.1179 -0.0924 -0.0375  0.0062
   110. (0.00121) RY*( 3) C   7           s( 48.49%)p 0.81( 39.17%)d 0.25( 12.34%)
                                            0.0000  0.0042  0.6963 -0.0083 -0.0667
                                            0.0202 -0.1127  0.0165  0.6114  0.0188
                                            0.1560 -0.0039  0.2689 -0.1623
   111. (0.00097) RY*( 4) C   7           s(  4.51%)p 0.10(  0.43%)d21.05( 95.05%)
                                           -0.0000  0.0006  0.2125 -0.0020  0.0074
                                            0.0112 -0.0083 -0.0138  0.0624  0.2851
                                           -0.8692  0.0340 -0.0065  0.3354
   112. (0.00083) RY*( 5) C   7           s( 16.29%)p 3.28( 53.43%)d 1.86( 30.28%)
                                           -0.0000 -0.0134  0.4034 -0.0192 -0.1092
                                            0.0117 -0.0168  0.0137 -0.7221  0.3436
                                            0.0897 -0.0421  0.3834 -0.1670
   113. (0.00059) RY*( 6) C   7           s(  0.08%)p 1.43(  0.12%)d99.99( 99.80%)
                                           -0.0000 -0.0021  0.0289 -0.0050  0.0078
                                           -0.0011 -0.0079 -0.0106 -0.0307 -0.2624
                                           -0.0075 -0.9038  0.1757  0.2851
   114. (0.00036) RY*( 7) C   7           s( 27.07%)p 0.24(  6.60%)d 2.45( 66.33%)
                                           -0.0000  0.0008  0.5202  0.0184 -0.0256
                                           -0.0097  0.0597  0.0049 -0.2477 -0.3052
                                            0.0091 -0.0367 -0.7541 -0.0089
   115. (0.00017) RY*( 8) C   7           s(  1.08%)p16.32( 17.59%)d75.44( 81.33%)
                                            0.0000 -0.0223  0.1014 -0.0345  0.3704
                                            0.0055  0.1025  0.0135 -0.1636 -0.7203
                                           -0.2396  0.2773  0.3944 -0.0684
   116. (0.00001) RY*( 9) C   7           s(  1.73%)p 0.22(  0.38%)d56.61( 97.89%)
   117. (0.00161) RY*( 1) O   8           s( 10.20%)p 8.18( 83.44%)d 0.62(  6.36%)
                                            0.0000 -0.0093  0.3193 -0.0025  0.0727
                                           -0.0034 -0.9103 -0.0038  0.0202  0.1206
                                            0.0052 -0.0442  0.2150 -0.0289
   118. (0.00160) RY*( 2) O   8           s(  2.21%)p43.04( 95.17%)d 1.19(  2.62%)
                                            0.0000 -0.0045  0.1486  0.0074  0.2016
                                           -0.0023  0.0730  0.0033 -0.9516 -0.0010
                                           -0.0045 -0.1022  0.0755 -0.1004
   119. (0.00016) RY*( 3) O   8           s(  0.02%)p99.99( 53.15%)d99.99( 46.83%)
                                            0.0000 -0.0013  0.0127  0.0091  0.7033
                                            0.0053  0.0794 -0.0032  0.1747 -0.5505
                                           -0.0028  0.0674  0.3951  0.0679
   120. (0.00016) RY*( 4) O   8           s(  0.39%)p16.66(  6.56%)d99.99( 93.04%)
                                            0.0000 -0.0028  0.0627 -0.0035 -0.2510
                                            0.0021  0.0438  0.0031 -0.0264 -0.1448
                                            0.9078  0.1161  0.2495 -0.0984
   121. (0.00010) RY*( 5) O   8           s( 82.71%)p 0.09(  7.23%)d 0.12( 10.06%)
   122. (0.00005) RY*( 6) O   8           s(  0.06%)p99.99( 40.73%)d99.99( 59.22%)
   123. (0.00001) RY*( 7) O   8           s(  0.06%)p22.98(  1.36%)d99.99( 98.58%)
   124. (0.00001) RY*( 8) O   8           s(  3.03%)p 3.53( 10.70%)d28.46( 86.27%)
   125. (0.00001) RY*( 9) O   8           s(  1.34%)p 1.39(  1.86%)d72.10( 96.80%)
   126. (0.00292) RY*( 1) C   9           s(  0.18%)p99.99( 94.41%)d29.86(  5.41%)
                                            0.0000  0.0394 -0.0160  0.0153  0.4721
                                           -0.0212  0.6126 -0.0166  0.5874  0.1641
                                            0.1122  0.0369 -0.0809 -0.0814
   127. (0.00206) RY*( 2) C   9           s(  0.88%)p99.99( 88.12%)d12.55( 11.00%)
                                           -0.0000  0.0055  0.0935 -0.0328 -0.7747
                                           -0.0003  0.2934 -0.0117  0.4402 -0.1874
                                           -0.1343 -0.1009  0.2086  0.0562
   128. (0.00124) RY*( 3) C   9           s( 54.48%)p 0.59( 32.40%)d 0.24( 13.12%)
                                           -0.0000  0.0026  0.7381 -0.0003  0.0126
                                            0.0280  0.3830  0.0061 -0.4200  0.0672
                                            0.1656  0.0394  0.2846 -0.1293
   129. (0.00094) RY*( 4) C   9           s(  6.79%)p 0.05(  0.36%)d13.67( 92.84%)
                                           -0.0000 -0.0021  0.2606  0.0020  0.0053
                                           -0.0000 -0.0505  0.0170  0.0279  0.3638
                                           -0.6569 -0.4415 -0.3247 -0.2533
   130. (0.00083) RY*( 5) C   9           s( 10.70%)p 5.56( 59.45%)d 2.79( 29.84%)
                                           -0.0000 -0.0149  0.3268  0.0132  0.2220
                                            0.0202 -0.5681  0.0008  0.4710  0.0088
                                            0.0518 -0.0868  0.5205 -0.1314
   131. (0.00055) RY*( 6) C   9           s(  0.08%)p 0.49(  0.04%)d99.99( 99.88%)
                                            0.0000 -0.0011  0.0280  0.0048 -0.0126
                                           -0.0080 -0.0004  0.0049 -0.0107  0.4260
                                            0.2334 -0.4601  0.0763  0.7385
   132. (0.00037) RY*( 7) C   9           s( 25.22%)p 0.30(  7.55%)d 2.67( 67.24%)
                                            0.0000 -0.0009  0.5022 -0.0136  0.0258
                                           -0.0075 -0.1708 -0.0146  0.2125 -0.2182
                                           -0.0832  0.3999 -0.5150  0.4390
   133. (0.00017) RY*( 8) C   9           s(  0.38%)p45.90( 17.43%)d99.99( 82.19%)
                                           -0.0000 -0.0215  0.0578  0.0282 -0.3519
                                            0.0243 -0.1845  0.0020  0.1228  0.5561
                                            0.5117  0.1845 -0.3166 -0.3413
   134. (0.00001) RY*( 9) C   9           s(  1.52%)p 0.28(  0.43%)d64.61( 98.06%)
   135. (0.00274) RY*( 1) C  10           s(  0.35%)p99.99( 95.15%)d12.80(  4.50%)
                                           -0.0000  0.0240  0.0542 -0.0068  0.3155
                                            0.0176  0.5840  0.0247  0.7141 -0.0223
                                            0.0506  0.1251 -0.1102  0.1187
   136. (0.00144) RY*( 2) C  10           s(  2.48%)p38.50( 95.50%)d 0.82(  2.02%)
                                            0.0000  0.0123  0.1570  0.0274 -0.8211
                                            0.0134 -0.1974 -0.0118  0.4907  0.0863
                                            0.0866  0.0489 -0.0533  0.0079
   137. (0.00071) RY*( 3) C  10           s(  6.20%)p12.13( 75.25%)d 2.99( 18.55%)
                                            0.0000 -0.0031  0.2490 -0.0057  0.4277
                                            0.0038 -0.6715 -0.0108  0.3441  0.2505
                                           -0.1273 -0.2232 -0.1861  0.1488
   138. (0.00054) RY*( 4) C  10           s( 87.28%)p 0.11(  9.67%)d 0.03(  3.05%)
                                            0.0000 -0.0061  0.9342 -0.0035 -0.0169
                                           -0.0088  0.2310 -0.0228 -0.2059  0.0339
                                           -0.1034 -0.0428  0.0964 -0.0870
   139. (0.00024) RY*( 5) C  10           s(  1.24%)p11.82( 14.63%)d67.95( 84.13%)
                                            0.0000 -0.0009  0.1113  0.0036  0.1628
                                           -0.0067 -0.2923  0.0013  0.1852 -0.4839
                                            0.3573  0.2642  0.6334 -0.0925
   140. (0.00007) RY*( 6) C  10           s(  1.20%)p 3.00(  3.59%)d79.42( 95.21%)
   141. (0.00002) RY*( 7) C  10           s(  0.94%)p 2.10(  1.96%)d99.99( 97.10%)
   142. (0.00000) RY*( 8) C  10           s(  0.05%)p25.88(  1.19%)d99.99( 98.76%)
   143. (0.00001) RY*( 9) C  10           s(  0.33%)p 9.56(  3.18%)d99.99( 96.49%)
   144. (0.00270) RY*( 1) C  11           s(  0.20%)p99.99( 92.93%)d34.85(  6.87%)
                                           -0.0000  0.0282  0.0343 -0.0270 -0.7185
                                           -0.0016 -0.0025  0.0206  0.6418 -0.0555
                                           -0.2179 -0.0769  0.1096  0.0155
   145. (0.00132) RY*( 2) C  11           s(  0.17%)p99.99( 98.52%)d 7.77(  1.31%)
                                           -0.0000 -0.0021  0.0410 -0.0157  0.5017
                                           -0.0230  0.6346 -0.0244  0.5740  0.0597
                                            0.0450 -0.0342  0.0361 -0.0708
   146. (0.00040) RY*( 3) C  11           s( 88.47%)p 0.00(  0.35%)d 0.13( 11.18%)
                                            0.0000 -0.0040  0.9406  0.0166 -0.0384
                                           -0.0002 -0.0405 -0.0111  0.0006  0.1667
                                            0.0630  0.1940 -0.1839 -0.0927
   147. (0.00038) RY*( 4) C  11           s(  3.17%)p 1.88(  5.95%)d28.68( 90.88%)
                                            0.0000 -0.0008  0.1780 -0.0024  0.0904
                                            0.0105 -0.1978 -0.0081  0.1097 -0.0491
                                            0.4743 -0.1614  0.6236  0.5162
   148. (0.00026) RY*( 5) C  11           s(  0.41%)p99.99( 86.70%)d31.45( 12.89%)
                                            0.0000  0.0000  0.0640  0.0008 -0.4005
                                            0.0005  0.7127 -0.0008 -0.4457 -0.1808
                                            0.1455  0.1047  0.2530 -0.0080
   149. (0.00007) RY*( 6) C  11           s(  0.03%)p40.26(  1.28%)d99.99( 98.69%)
   150. (0.00001) RY*( 7) C  11           s(  3.63%)p 0.83(  3.01%)d25.72( 93.36%)
   151. (0.00000) RY*( 8) C  11           s(  1.35%)p 3.91(  5.28%)d69.16( 93.37%)
   152. (0.00001) RY*( 9) C  11           s(  2.67%)p 2.27(  6.07%)d34.17( 91.26%)
   153. (0.00252) RY*( 1) C  12           s(  0.37%)p99.99( 91.63%)d21.36(  7.99%)
                                           -0.0000  0.0275  0.0546 -0.0267 -0.7662
                                           -0.0185 -0.5377 -0.0067 -0.1975  0.1816
                                            0.1351 -0.0199  0.0460 -0.1619
   154. (0.00124) RY*( 2) C  12           s(  0.01%)p 1.00( 98.58%)d 0.01(  1.42%)
                                           -0.0000 -0.0004  0.0094 -0.0150  0.4256
                                            0.0110 -0.2981  0.0309 -0.8453 -0.0043
                                           -0.0747 -0.0632  0.0594 -0.0323
   155. (0.00046) RY*( 3) C  12           s( 92.70%)p 0.00(  0.37%)d 0.07(  6.93%)
                                            0.0000 -0.0021  0.9628  0.0172  0.0078
                                            0.0115 -0.0455  0.0039  0.0334 -0.0635
                                           -0.1703  0.0837  0.0029  0.1709
   156. (0.00034) RY*( 4) C  12           s(  0.08%)p99.99( 56.74%)d99.99( 43.17%)
                                            0.0000  0.0001  0.0289  0.0014 -0.3138
                                           -0.0014  0.5810  0.0012 -0.3625  0.1976
                                            0.1884 -0.2960  0.1991  0.4795
   157. (0.00031) RY*( 5) C  12           s(  0.25%)p99.99( 35.76%)d99.99( 63.99%)
                                           -0.0000  0.0003  0.0504 -0.0033 -0.2513
                                            0.0082  0.4598 -0.0044 -0.2879 -0.4219
                                           -0.0533  0.4307  0.0836 -0.5163
   158. (0.00007) RY*( 6) C  12           s(  0.01%)p99.99(  1.47%)d99.99( 98.52%)
   159. (0.00003) RY*( 7) C  12           s(  6.60%)p 0.89(  5.88%)d13.26( 87.52%)
   160. (0.00000) RY*( 8) C  12           s(  0.01%)p 1.00(  6.56%)d14.23( 93.43%)
   161. (0.00000) RY*( 9) C  12           s(  0.04%)p75.56(  3.10%)d99.99( 96.86%)
   162. (0.00272) RY*( 1) C  13           s(  0.11%)p99.99( 92.95%)d66.01(  6.94%)
                                           -0.0000  0.0276  0.0170 -0.0035  0.0237
                                           -0.0174 -0.5003 -0.0295 -0.8231 -0.0488
                                            0.0491  0.1584 -0.1268  0.1531
   163. (0.00138) RY*( 2) C  13           s(  0.07%)p99.99( 98.65%)d17.40(  1.28%)
                                            0.0000  0.0023  0.0270  0.0336 -0.8847
                                            0.0117 -0.3920 -0.0099  0.2208 -0.0587
                                           -0.0814 -0.0012  0.0045  0.0518
   164. (0.00042) RY*( 3) C  13           s( 16.01%)p 1.57( 25.19%)d 3.67( 58.79%)
                                            0.0000 -0.0024  0.4001 -0.0035  0.2339
                                            0.0133 -0.3788  0.0025  0.2313  0.4674
                                           -0.2962 -0.2434 -0.4705  0.0335
   165. (0.00039) RY*( 4) C  13           s( 77.78%)p 0.06(  4.84%)d 0.22( 17.39%)
                                            0.0000 -0.0039  0.8819  0.0034 -0.0823
                                            0.0083  0.1485  0.0171 -0.1385 -0.0599
                                            0.0650  0.0752  0.3718 -0.1489
   166. (0.00029) RY*( 5) C  13           s(  0.01%)p99.99( 64.21%)d99.99( 35.78%)
                                           -0.0000  0.0006  0.0106 -0.0006 -0.3616
                                            0.0022  0.6079 -0.0014 -0.3765  0.3617
                                           -0.1152 -0.2886 -0.2453  0.2650
   167. (0.00007) RY*( 6) C  13           s(  0.13%)p10.08(  1.33%)d99.99( 98.54%)
   168. (0.00003) RY*( 7) C  13           s(  5.80%)p 0.93(  5.42%)d15.31( 88.78%)
   169. (0.00000) RY*( 8) C  13           s(  0.08%)p37.07(  3.02%)d99.99( 96.90%)
   170. (0.00000) RY*( 9) C  13           s(  0.10%)p45.83(  4.48%)d99.99( 95.42%)
   171. (0.00232) RY*( 1) C  14           s(  0.93%)p99.99( 93.59%)d 5.87(  5.48%)
                                            0.0000  0.0214  0.0942  0.0211  0.8043
                                            0.0001  0.0442 -0.0152 -0.5352 -0.0218
                                           -0.1957 -0.0772  0.0994 -0.0138
   172. (0.00123) RY*( 2) C  14           s(  4.64%)p20.18( 93.66%)d 0.37(  1.70%)
                                            0.0000  0.0140  0.2150 -0.0002 -0.4457
                                            0.0205 -0.5471  0.0218 -0.6616  0.0616
                                           -0.0178 -0.0237  0.0298 -0.1071
   173. (0.00064) RY*( 3) C  14           s( 90.24%)p 0.06(  5.24%)d 0.05(  4.52%)
                                           -0.0000 -0.0079  0.9499 -0.0228  0.0188
                                           -0.0031  0.1737  0.0061  0.1460  0.0359
                                            0.0367  0.1355 -0.1544 -0.0192
   174. (0.00052) RY*( 4) C  14           s(  0.01%)p99.99( 86.27%)d99.99( 13.72%)
                                            0.0000 -0.0052  0.0092  0.0048  0.3369
                                           -0.0005 -0.7540  0.0069  0.4249 -0.0238
                                           -0.0907  0.1636 -0.2017 -0.2469
   175. (0.00030) RY*( 5) C  14           s(  2.00%)p 4.82(  9.66%)d44.08( 88.34%)
                                           -0.0000 -0.0019  0.1416 -0.0042  0.1148
                                            0.0055 -0.2585  0.0003  0.1285 -0.1241
                                            0.4955 -0.0859  0.6809  0.3892
   176. (0.00007) RY*( 6) C  14           s(  1.26%)p 3.56(  4.47%)d75.04( 94.27%)
   177. (0.00004) RY*( 7) C  14           s(  0.48%)p 4.20(  2.01%)d99.99( 97.51%)
   178. (0.00000) RY*( 8) C  14           s(  0.06%)p15.00(  0.89%)d99.99( 99.05%)
   179. (0.00001) RY*( 9) C  14           s(  0.45%)p 9.60(  4.31%)d99.99( 95.24%)
   180. (0.00267) RY*( 1) C  15           s(  0.24%)p99.99( 95.37%)d18.10(  4.39%)
                                           -0.0000 -0.0216  0.0442  0.0140  0.3266
                                            0.0110  0.8898 -0.0059 -0.2344 -0.1985
                                            0.0548  0.0348 -0.0151  0.0036
   181. (0.00163) RY*( 2) C  15           s(  2.42%)p39.88( 96.64%)d 0.39(  0.93%)
                                           -0.0000  0.0031  0.1556  0.0016 -0.9275
                                           -0.0227  0.3115  0.0005 -0.0934  0.0150
                                            0.0002 -0.0293 -0.0888 -0.0193
   182. (0.00087) RY*( 3) C  15           s(  1.13%)p85.48( 96.83%)d 1.80(  2.04%)
                                           -0.0000  0.0054  0.1063  0.0056  0.0094
                                           -0.0055  0.2438 -0.0046  0.9532 -0.0121
                                            0.0181 -0.1390 -0.0175  0.0176
   183. (0.00074) RY*( 4) C  15           s( 94.57%)p 0.04(  3.48%)d 0.02(  1.96%)
                                           -0.0000 -0.0046  0.9724  0.0127  0.1258
                                            0.0226 -0.1199  0.0005 -0.0624 -0.0411
                                           -0.0770  0.1026 -0.0029 -0.0379
   184. (0.00027) RY*( 5) C  15           s(  1.14%)p 0.98(  1.12%)d85.54( 97.74%)
                                           -0.0000 -0.0009  0.1069  0.0022  0.0054
                                            0.0031 -0.0410  0.0057 -0.0972  0.0224
                                            0.6970 -0.6187  0.3177 -0.0861
   185. (0.00006) RY*( 6) C  15           s(  0.00%)p 1.00(  1.68%)d58.68( 98.32%)
   186. (0.00004) RY*( 7) C  15           s(  0.29%)p10.54(  3.02%)d99.99( 96.69%)
   187. (0.00001) RY*( 8) C  15           s(  0.06%)p30.43(  1.71%)d99.99( 98.24%)
   188. (0.00001) RY*( 9) C  15           s(  0.19%)p 1.54(  0.29%)d99.99( 99.53%)
   189. (0.00075) RY*( 1) H  16           s(  0.02%)p99.99( 99.98%)
                                            0.0004  0.0130  0.0497 -0.2058 -0.9773
   190. (0.00064) RY*( 2) H  16           s( 50.07%)p 1.00( 49.93%)
                                            0.0109  0.7075  0.6308  0.3173 -0.0253
   191. (0.00038) RY*( 3) H  16           s( 45.69%)p 1.19( 54.31%)
                                            0.0115  0.6758 -0.7352 -0.0472 -0.0184
   192. (0.00001) RY*( 4) H  16           s(  4.65%)p20.52( 95.35%)
   193. (0.00102) RY*( 1) H  17           s( 99.43%)p 0.01(  0.57%)
                                            0.0070  0.9971 -0.0709  0.0251 -0.0056
   194. (0.00013) RY*( 2) H  17           s(  0.24%)p99.99( 99.76%)
                                            0.0009  0.0489  0.4447 -0.7835 -0.4312
   195. (0.00007) RY*( 3) H  17           s(  0.02%)p99.99( 99.98%)
   196. (0.00001) RY*( 4) H  17           s(  0.40%)p99.99( 99.60%)
   197. (0.00106) RY*( 1) H  18           s( 99.17%)p 0.01(  0.83%)
                                            0.0070  0.9958 -0.0898  0.0082 -0.0138
   198. (0.00012) RY*( 2) H  18           s(  0.34%)p99.99( 99.66%)
                                            0.0010  0.0581  0.4953 -0.6332  0.5919
   199. (0.00006) RY*( 3) H  18           s(  0.10%)p99.99( 99.90%)
   200. (0.00001) RY*( 4) H  18           s(  0.49%)p99.99( 99.51%)
   201. (0.00078) RY*( 1) H  19           s( 99.63%)p 0.00(  0.37%)
                                            0.0054  0.9982 -0.0481  0.0366 -0.0019
   202. (0.00008) RY*( 2) H  19           s(  0.00%)p 1.00(100.00%)
   203. (0.00003) RY*( 3) H  19           s(  0.15%)p99.99( 99.85%)
   204. (0.00003) RY*( 4) H  19           s(  0.31%)p99.99( 99.69%)
   205. (0.00069) RY*( 1) H  20           s( 99.46%)p 0.01(  0.54%)
                                            0.0043  0.9973 -0.0434 -0.0567  0.0180
   206. (0.00006) RY*( 2) H  20           s(  0.00%)p 1.00(100.00%)
   207. (0.00003) RY*( 3) H  20           s(  0.38%)p99.99( 99.62%)
   208. (0.00004) RY*( 4) H  20           s(  0.26%)p99.99( 99.74%)
   209. (0.00083) RY*( 1) H  21           s( 99.41%)p 0.01(  0.59%)
                                            0.0052  0.9970  0.0078 -0.0735  0.0205
   210. (0.00007) RY*( 2) H  21           s(  0.01%)p 1.00( 99.99%)
   211. (0.00004) RY*( 3) H  21           s(  0.06%)p99.99( 99.94%)
   212. (0.00003) RY*( 4) H  21           s(  0.63%)p99.99( 99.37%)
   213. (0.00084) RY*( 1) H  22           s( 99.37%)p 0.01(  0.63%)
                                            0.0050  0.9968  0.0108 -0.0271 -0.0738
   214. (0.00007) RY*( 2) H  22           s(  0.01%)p 1.00( 99.99%)
   215. (0.00004) RY*( 3) H  22           s(  0.05%)p99.99( 99.95%)
   216. (0.00003) RY*( 4) H  22           s(  0.67%)p99.99( 99.33%)
   217. (0.00070) RY*( 1) H  23           s( 99.50%)p 0.01(  0.50%)
                                            0.0043  0.9975  0.0547  0.0009 -0.0447
   218. (0.00006) RY*( 2) H  23           s(  0.00%)p 1.00(100.00%)
   219. (0.00003) RY*( 3) H  23           s(  0.43%)p99.99( 99.57%)
   220. (0.00004) RY*( 4) H  23           s(  0.17%)p99.99( 99.83%)
   221. (0.00070) RY*( 1) H  24           s( 99.66%)p 0.00(  0.34%)
                                            0.0052  0.9983  0.0461  0.0332  0.0135
   222. (0.00007) RY*( 2) H  24           s(  0.00%)p 1.00(100.00%)
   223. (0.00003) RY*( 3) H  24           s(  0.41%)p99.99( 99.59%)
   224. (0.00003) RY*( 4) H  24           s(  0.03%)p99.99( 99.97%)
   225. (0.00073) RY*( 1) H  25           s( 99.49%)p 0.01(  0.51%)
                                            0.0042  0.9974  0.0033  0.0407  0.0590
   226. (0.00007) RY*( 2) H  25           s(  0.00%)p 1.00(100.00%)
   227. (0.00004) RY*( 3) H  25           s(  0.00%)p 1.00(100.00%)
   228. (0.00003) RY*( 4) H  25           s(  0.61%)p99.99( 99.39%)
   229. (0.00071) RY*( 1) H  26           s( 99.65%)p 0.00(  0.35%)
                                            0.0039  0.9982 -0.0475 -0.0108  0.0341
   230. (0.00008) RY*( 2) H  26           s(  0.00%)p 1.00(100.00%)
   231. (0.00005) RY*( 3) H  26           s(  0.22%)p99.99( 99.78%)
   232. (0.00003) RY*( 4) H  26           s(  0.23%)p99.99( 99.77%)
   233. (0.00139) RY*( 1) H  27           s( 99.18%)p 0.01(  0.82%)
                                            0.0060  0.9959 -0.0357  0.0833 -0.0014
   234. (0.00007) RY*( 2) H  27           s(  0.02%)p99.99( 99.98%)
   235. (0.00005) RY*( 3) H  27           s(  0.38%)p99.99( 99.62%)
   236. (0.00003) RY*( 4) H  27           s(  0.52%)p99.99( 99.48%)
   237. (0.00286) BD*( 1) O   1 - C   2  
                ( 33.02%)   0.5747* O   1 s( 31.77%)p 2.15( 68.16%)d 0.00(  0.07%)
                                            0.0001 -0.5636 -0.0053  0.6449 -0.0002
                                            0.5077  0.0033 -0.0890 -0.0011 -0.0163
                                            0.0019  0.0023 -0.0133  0.0155
                ( 66.98%)  -0.8184* C   2 s( 21.87%)p 3.56( 77.86%)d 0.01(  0.27%)
                                           -0.0000 -0.4656 -0.0446 -0.6502 -0.0254
                                           -0.5866 -0.0292  0.1011  0.0017 -0.0438
                                            0.0078  0.0073 -0.0063  0.0252
   238. (0.00223) BD*( 1) O   1 - H  16  
                ( 25.72%)   0.5072* O   1 s( 20.76%)p 3.81( 79.16%)d 0.00(  0.08%)
                                           -0.0002 -0.4552 -0.0201  0.2768 -0.0106
                                           -0.8230 -0.0337  0.1905  0.0078  0.0234
                                           -0.0058  0.0072  0.0054  0.0118
                ( 74.28%)  -0.8618* H  16 s( 99.57%)p 0.00(  0.43%)
                                           -0.9979  0.0024 -0.0170  0.0613 -0.0142
   239. (0.01505) BD*( 1) C   2 - C   3  
                ( 52.37%)   0.7236* C   2 s( 29.94%)p 2.34( 70.00%)d 0.00(  0.06%)
                                           -0.0003 -0.5472 -0.0060 -0.3163  0.0004
                                            0.7690 -0.0082 -0.0920  0.0001  0.0151
                                           -0.0021  0.0037  0.0144  0.0104
                ( 47.63%)  -0.6902* C   3 s( 31.46%)p 2.18( 68.50%)d 0.00(  0.04%)
                                           -0.0001 -0.5609  0.0020  0.2759 -0.0031
                                           -0.7750  0.0136  0.0895 -0.0024  0.0094
                                            0.0000  0.0042  0.0116  0.0110
   240. (0.01314) BD*( 1) C   2 - H  17  
                ( 38.97%)   0.6243* C   2 s( 24.00%)p 3.16( 75.95%)d 0.00(  0.05%)
                                            0.0001 -0.4897  0.0139  0.5086 -0.0014
                                           -0.0547 -0.0107  0.7055 -0.0083  0.0010
                                           -0.0182 -0.0032 -0.0057 -0.0106
                ( 61.03%)  -0.7812* H  17 s( 99.91%)p 0.00(  0.09%)
                                           -0.9995  0.0055 -0.0185  0.0020 -0.0243
   241. (0.01376) BD*( 1) C   2 - H  18  
                ( 39.16%)   0.6258* C   2 s( 24.29%)p 3.11( 75.66%)d 0.00(  0.05%)
                                            0.0001 -0.4927  0.0129  0.4631 -0.0040
                                           -0.2430 -0.0114 -0.6948  0.0124  0.0060
                                            0.0163 -0.0037 -0.0055 -0.0116
                ( 60.84%)  -0.7800* H  18 s( 99.91%)p 0.00(  0.09%)
                                           -0.9995  0.0058 -0.0160  0.0092  0.0242
   242. (0.01144) BD*( 1) C   3 - C   4  
                ( 49.33%)   0.7023* C   3 s( 34.19%)p 1.92( 65.77%)d 0.00(  0.04%)
                                            0.0000 -0.5847 -0.0034  0.5193  0.0189
                                            0.5823 -0.0117 -0.2199 -0.0028 -0.0157
                                            0.0060  0.0073  0.0029  0.0099
                ( 50.67%)  -0.7119* C   4 s( 35.42%)p 1.82( 64.54%)d 0.00(  0.04%)
                                           -0.0001 -0.5951 -0.0020 -0.4833  0.0192
                                           -0.6043 -0.0163  0.2142 -0.0018 -0.0167
                                            0.0066  0.0073  0.0012  0.0081
   243. (0.01273) BD*( 1) C   3 - C  15  
                ( 49.91%)   0.7065* C   3 s( 34.30%)p 1.91( 65.66%)d 0.00(  0.04%)
                                            0.0000 -0.5856 -0.0031 -0.7818 -0.0064
                                            0.1612 -0.0192  0.1380  0.0062  0.0083
                                            0.0060 -0.0007 -0.0133  0.0109
                ( 50.09%)  -0.7077* C  15 s( 36.19%)p 1.76( 63.77%)d 0.00(  0.04%)
                                            0.0001 -0.6015 -0.0095  0.7646 -0.0047
                                           -0.1766 -0.0224 -0.1462  0.0034  0.0032
                                            0.0074 -0.0001 -0.0151  0.0105
   244. (0.16643) BD*( 2) C   3 - C  15  
                ( 54.25%)   0.7365* C   3 s(  0.00%)p 1.00( 99.94%)d 0.00(  0.05%)
                                            0.0000  0.0024 -0.0026  0.2054  0.0003
                                            0.1824  0.0030  0.9612  0.0066  0.0002
                                            0.0162 -0.0154  0.0061 -0.0016
                ( 45.75%)  -0.6764* C  15 s(  0.02%)p99.99( 99.94%)d 3.19(  0.05%)
                                            0.0001 -0.0106 -0.0065  0.2178 -0.0040
                                            0.1865  0.0029  0.9576  0.0029 -0.0055
                                           -0.0152 -0.0108 -0.0014  0.0106
   245. (0.00747) BD*( 1) C   4 - C   5  
                ( 49.49%)   0.7035* C   4 s( 35.61%)p 1.81( 64.35%)d 0.00(  0.04%)
                                           -0.0000 -0.5966 -0.0112 -0.2466  0.0348
                                            0.7585  0.0190 -0.0754 -0.0106  0.0133
                                           -0.0012  0.0021  0.0124  0.0098
                ( 50.51%)  -0.7107* C   5 s( 35.43%)p 1.82( 64.52%)d 0.00(  0.05%)
                                           -0.0001 -0.5952 -0.0092  0.2884  0.0409
                                           -0.7456  0.0035  0.0652 -0.0098  0.0097
                                           -0.0005  0.0038  0.0153  0.0116
   246. (0.16254) BD*( 2) C   4 - C   5  
                ( 44.16%)   0.6645* C   4 s(  0.00%)p 1.00( 99.95%)d 0.00(  0.05%)
                                           -0.0000 -0.0013  0.0001 -0.2160  0.0014
                                           -0.1669  0.0002 -0.9617  0.0051 -0.0002
                                           -0.0166  0.0127 -0.0060  0.0030
                ( 55.84%)  -0.7473* C   5 s(  0.00%)p 1.00( 99.93%)d 0.00(  0.07%)
                                            0.0000  0.0020  0.0005 -0.2127 -0.0000
                                           -0.1680  0.0003 -0.9622  0.0008 -0.0062
                                           -0.0024 -0.0243  0.0037  0.0084
   247. (0.00689) BD*( 1) C   4 - H  19  
                ( 37.16%)   0.6096* C   4 s( 28.88%)p 2.46( 71.09%)d 0.00(  0.03%)
                                           -0.0003  0.5372 -0.0147 -0.8110  0.0056
                                            0.1737 -0.0106  0.1513  0.0007 -0.0059
                                           -0.0049  0.0010  0.0125 -0.0073
                ( 62.84%)  -0.7927* H  19 s( 99.90%)p 0.00(  0.10%)
                                            0.9995 -0.0037  0.0306 -0.0054 -0.0059
   248. (0.00748) BD*( 1) C   5 - C   6  
                ( 50.68%)   0.7119* C   5 s( 35.17%)p 1.84( 64.78%)d 0.00(  0.05%)
                                            0.0001  0.5930  0.0077  0.7696  0.0011
                                           -0.1877 -0.0410 -0.1361  0.0069 -0.0046
                                           -0.0071  0.0003  0.0167 -0.0111
                ( 49.32%)  -0.7023* C   6 s( 36.26%)p 1.76( 63.70%)d 0.00(  0.04%)
                                           -0.0001  0.6021  0.0082 -0.7711 -0.0129
                                            0.1456 -0.0378  0.1399  0.0096 -0.0104
                                           -0.0049  0.0015  0.0126 -0.0102
   249. (0.00647) BD*( 1) C   5 - H  20  
                ( 37.14%)   0.6094* C   5 s( 29.29%)p 2.41( 70.68%)d 0.00(  0.03%)
                                           -0.0003  0.5411 -0.0132 -0.5267  0.0071
                                           -0.6153  0.0068  0.2250 -0.0031  0.0123
                                           -0.0052 -0.0059 -0.0018 -0.0078
                ( 62.86%)  -0.7929* H  20 s( 99.90%)p 0.00(  0.10%)
                                            0.9995 -0.0019  0.0199  0.0233 -0.0085
   250. (0.01248) BD*( 1) C   6 - C   7  
                ( 50.96%)   0.7138* C   6 s( 34.14%)p 1.93( 65.81%)d 0.00(  0.05%)
                                            0.0001  0.5842  0.0118  0.5281  0.0311
                                            0.5791 -0.0146 -0.2064 -0.0050  0.0182
                                           -0.0059 -0.0070 -0.0033 -0.0099
                ( 49.04%)  -0.7003* C   7 s( 37.69%)p 1.65( 62.27%)d 0.00(  0.04%)
                                           -0.0002  0.6139  0.0058 -0.4558  0.0361
                                           -0.6063 -0.0212  0.2138 -0.0011  0.0154
                                           -0.0057 -0.0076 -0.0056 -0.0068
   251. (0.20360) BD*( 2) C   6 - C   7  
                ( 49.57%)   0.7040* C   6 s(  0.01%)p 1.00( 99.93%)d 0.00(  0.07%)
                                            0.0001  0.0044  0.0077 -0.2027 -0.0000
                                           -0.1636  0.0046 -0.9651 -0.0008 -0.0059
                                           -0.0038 -0.0230  0.0032  0.0080
                ( 50.43%)  -0.7102* C   7 s(  0.04%)p99.99( 99.91%)d 1.21(  0.05%)
                                           -0.0001 -0.0021  0.0201 -0.2275  0.0202
                                           -0.1679  0.0037 -0.9585  0.0005  0.0051
                                            0.0167  0.0089  0.0016 -0.0105
   252. (0.00625) BD*( 1) C   6 - H  21  
                ( 36.72%)   0.6059* C   6 s( 29.53%)p 2.39( 70.44%)d 0.00(  0.03%)
                                           -0.0003  0.5432 -0.0167  0.2895 -0.0108
                                           -0.7842  0.0041  0.0745  0.0012 -0.0104
                                            0.0007 -0.0023 -0.0082 -0.0086
                ( 63.28%)  -0.7955* H  21 s( 99.90%)p 0.00(  0.10%)
                                            0.9995 -0.0029 -0.0108  0.0298 -0.0025
   253. (0.01933) BD*( 1) C   7 - O   8  
                ( 69.81%)   0.8355* C   7 s( 23.30%)p 3.28( 76.41%)d 0.01(  0.29%)
                                            0.0001 -0.4826 -0.0108 -0.8350 -0.0144
                                            0.1954  0.0336  0.1646  0.0176  0.0201
                                            0.0157 -0.0040 -0.0404  0.0242
                ( 30.19%)  -0.5495* O   8 s( 34.04%)p 1.94( 65.91%)d 0.00(  0.06%)
                                           -0.0001 -0.5834 -0.0018  0.7675  0.0054
                                           -0.2106  0.0054 -0.1596  0.0089  0.0169
                                            0.0107 -0.0057 -0.0094  0.0081
   254. (0.01466) BD*( 1) C   7 - C  15  
                ( 49.58%)   0.7041* C   7 s( 38.74%)p 1.58( 61.22%)d 0.00(  0.04%)
                                            0.0001 -0.6223  0.0109  0.2006 -0.0093
                                           -0.7513 -0.0011  0.0854  0.0123  0.0084
                                           -0.0019  0.0035  0.0145  0.0097
                ( 50.42%)  -0.7101* C  15 s( 33.89%)p 1.95( 66.06%)d 0.00(  0.05%)
                                           -0.0000 -0.5820 -0.0118 -0.3011 -0.0266
                                            0.7497 -0.0029 -0.0842  0.0121  0.0121
                                           -0.0011  0.0039  0.0147  0.0118
   255. (0.01912) BD*( 1) O   8 - C   9  
                ( 30.09%)   0.5486* O   8 s( 34.34%)p 1.91( 65.60%)d 0.00(  0.06%)
                                           -0.0001 -0.5860 -0.0016 -0.6180 -0.0083
                                           -0.4885  0.0082 -0.1879 -0.0022 -0.0183
                                           -0.0075 -0.0096  0.0062  0.0080
                ( 69.91%)  -0.8361* C   9 s( 23.37%)p 3.27( 76.34%)d 0.01(  0.29%)
                                            0.0001 -0.4833 -0.0106  0.6866 -0.0007
                                            0.5071  0.0365  0.1822  0.0171 -0.0423
                                           -0.0159 -0.0115 -0.0137  0.0234
   256. (0.01253) BD*( 1) C   9 - C  10  
                ( 48.99%)   0.6999* C   9 s( 37.84%)p 1.64( 62.12%)d 0.00(  0.04%)
                                            0.0002 -0.6151 -0.0049 -0.5800  0.0265
                                            0.0060  0.0233  0.5321  0.0207  0.0004
                                            0.0174 -0.0000 -0.0083 -0.0045
                ( 51.01%)  -0.7142* C  10 s( 34.14%)p 1.93( 65.81%)d 0.00(  0.05%)
                                           -0.0001 -0.5842 -0.0122  0.6392  0.0231
                                            0.0242  0.0214 -0.4978  0.0129 -0.0004
                                            0.0193 -0.0008 -0.0121 -0.0023
   257. (0.19836) BD*( 2) C   9 - C  10  
                ( 49.03%)   0.7002* C   9 s(  0.04%)p99.99( 99.91%)d 0.99(  0.04%)
                                           -0.0001 -0.0043  0.0203  0.4339 -0.0214
                                           -0.7627 -0.0032  0.4782 -0.0014 -0.0120
                                            0.0055  0.0090  0.0116 -0.0058
                ( 50.97%)  -0.7139* C  10 s(  0.01%)p 1.00( 99.93%)d 0.00(  0.06%)
                                            0.0001  0.0042  0.0077  0.4092 -0.0008
                                           -0.7738  0.0009  0.4828  0.0047  0.0121
                                            0.0034 -0.0127  0.0015  0.0180
   258. (0.01507) BD*( 1) C   9 - C  14  
                ( 49.45%)   0.7032* C   9 s( 38.53%)p 1.59( 61.43%)d 0.00(  0.04%)
                                            0.0001 -0.6206  0.0089  0.0363  0.0060
                                           -0.3984  0.0107 -0.6739 -0.0091  0.0013
                                            0.0009 -0.0152  0.0038 -0.0123
                ( 50.55%)  -0.7110* C  14 s( 33.91%)p 1.95( 66.04%)d 0.00(  0.05%)
                                           -0.0000 -0.5823 -0.0059  0.0625  0.0212
                                            0.4372  0.0167  0.6816 -0.0035 -0.0014
                                           -0.0012 -0.0182  0.0050 -0.0124
   259. (0.00756) BD*( 1) C  10 - C  11  
                ( 49.28%)   0.7020* C  10 s( 36.42%)p 1.74( 63.54%)d 0.00(  0.04%)
                                            0.0001 -0.6035 -0.0087 -0.6489 -0.0221
                                           -0.4374  0.0084 -0.1460  0.0331 -0.0155
                                           -0.0070 -0.0073 -0.0040  0.0067
                ( 50.72%)  -0.7122* C  11 s( 35.20%)p 1.84( 64.75%)d 0.00(  0.05%)
                                           -0.0001 -0.5932 -0.0079  0.6386 -0.0100
                                            0.4532  0.0166  0.1809  0.0356 -0.0170
                                           -0.0035 -0.0039 -0.0085  0.0095
   260. (0.00631) BD*( 1) C  10 - H  22  
                ( 36.86%)   0.6071* C  10 s( 29.36%)p 2.40( 70.61%)d 0.00(  0.03%)
                                           -0.0003  0.5416 -0.0168 -0.0374  0.0088
                                           -0.4565  0.0071 -0.7044  0.0044  0.0028
                                            0.0025  0.0132 -0.0033  0.0081
                ( 63.14%)  -0.7946* H  22 s( 99.90%)p 0.00(  0.10%)
                                            0.9995 -0.0025  0.0011  0.0175  0.0265
   261. (0.00811) BD*( 1) C  11 - C  12  
                ( 50.10%)   0.7078* C  11 s( 35.41%)p 1.82( 64.54%)d 0.00(  0.05%)
                                            0.0001  0.5950  0.0088  0.0501  0.0369
                                            0.4420  0.0190  0.6677 -0.0014  0.0003
                                           -0.0013  0.0172 -0.0044  0.0125
                ( 49.90%)  -0.7064* C  12 s( 35.29%)p 1.83( 64.67%)d 0.00(  0.05%)
                                            0.0000  0.5940  0.0073 -0.0065  0.0354
                                           -0.4255  0.0078 -0.6812 -0.0178  0.0021
                                            0.0031  0.0169 -0.0057  0.0109
   262. (0.16104) BD*( 2) C  11 - C  12  
                ( 54.27%)   0.7367* C  11 s(  0.00%)p 1.00( 99.93%)d 0.00(  0.07%)
                                           -0.0000 -0.0017 -0.0007 -0.4145  0.0013
                                            0.7732 -0.0028 -0.4792  0.0015 -0.0120
                                           -0.0037  0.0132 -0.0015 -0.0184
                ( 45.73%)  -0.6762* C  12 s(  0.00%)p 1.00( 99.95%)d 0.00(  0.05%)
                                            0.0000 -0.0006 -0.0003 -0.4155  0.0043
                                            0.7727 -0.0081 -0.4792  0.0049 -0.0041
                                            0.0113 -0.0022  0.0168  0.0100
   263. (0.00658) BD*( 1) C  11 - H  23  
                ( 37.19%)   0.6099* C  11 s( 29.29%)p 2.41( 70.68%)d 0.00(  0.03%)
                                            0.0003 -0.5411  0.0133 -0.6452  0.0079
                                           -0.0132  0.0006  0.5387 -0.0065 -0.0013
                                            0.0139 -0.0008 -0.0086 -0.0022
                ( 62.81%)  -0.7925* H  23 s( 99.90%)p 0.00(  0.10%)
                                           -0.9995  0.0021  0.0244  0.0006 -0.0203
   264. (0.00813) BD*( 1) C  12 - C  13  
                ( 49.99%)   0.7070* C  12 s( 35.28%)p 1.83( 64.68%)d 0.00(  0.05%)
                                           -0.0000 -0.5939 -0.0072  0.6083 -0.0118
                                            0.0014 -0.0244 -0.5245 -0.0296 -0.0022
                                            0.0174  0.0017 -0.0118 -0.0006
                ( 50.01%)  -0.7072* C  13 s( 35.52%)p 1.81( 64.43%)d 0.00(  0.05%)
                                           -0.0001 -0.5959 -0.0081 -0.6282 -0.0269
                                           -0.0336 -0.0255  0.4968 -0.0182 -0.0003
                                            0.0185 -0.0017 -0.0105 -0.0039
   265. (0.00646) BD*( 1) C  12 - H  24  
                ( 37.06%)   0.6088* C  12 s( 29.36%)p 2.41( 70.62%)d 0.00(  0.03%)
                                            0.0003 -0.5416  0.0148 -0.6751  0.0079
                                           -0.4700  0.0058 -0.1717  0.0021 -0.0126
                                           -0.0046 -0.0032 -0.0046  0.0070
                ( 62.94%)  -0.7933* H  24 s( 99.90%)p 0.00(  0.10%)
                                           -0.9995  0.0033  0.0256  0.0177  0.0065
   266. (0.00793) BD*( 1) C  13 - C  14  
                ( 51.03%)   0.7144* C  13 s( 35.19%)p 1.84( 64.76%)d 0.00(  0.05%)
                                            0.0001  0.5931  0.0105 -0.6567 -0.0239
                                           -0.4389  0.0055 -0.1485  0.0320  0.0172
                                            0.0068  0.0070  0.0055 -0.0078
                ( 48.97%)  -0.6998* C  14 s( 36.70%)p 1.72( 63.26%)d 0.00(  0.04%)
                                           -0.0001  0.6057  0.0128  0.6291 -0.0099
                                            0.4552  0.0161  0.1679  0.0329  0.0153
                                            0.0018  0.0028  0.0078 -0.0091
   267. (0.16302) BD*( 2) C  13 - C  14  
                ( 54.72%)   0.7397* C  13 s(  0.00%)p 1.00( 99.94%)d 0.00(  0.06%)
                                           -0.0000 -0.0020 -0.0016 -0.4141  0.0004
                                            0.7771 -0.0004 -0.4734  0.0021 -0.0021
                                            0.0115 -0.0049  0.0168  0.0128
                ( 45.28%)  -0.6729* C  14 s(  0.01%)p99.99( 99.94%)d 3.74(  0.05%)
                                            0.0001 -0.0096 -0.0056 -0.4267  0.0065
                                            0.7746 -0.0034 -0.4661  0.0051  0.0126
                                           -0.0047 -0.0100 -0.0109  0.0080
   268. (0.00666) BD*( 1) C  13 - H  25  
                ( 37.29%)   0.6106* C  13 s( 29.20%)p 2.42( 70.77%)d 0.00(  0.03%)
                                            0.0003 -0.5402  0.0143 -0.0266 -0.0006
                                           -0.4486  0.0055 -0.7111  0.0092 -0.0013
                                            0.0002 -0.0135  0.0033 -0.0093
                ( 62.71%)  -0.7919* H  25 s( 99.90%)p 0.00(  0.10%)
                                           -0.9995  0.0020  0.0014  0.0168  0.0268
   269. (0.00675) BD*( 1) C  14 - H  26  
                ( 37.14%)   0.6094* C  14 s( 29.30%)p 2.41( 70.67%)d 0.00(  0.03%)
                                           -0.0003  0.5411 -0.0155 -0.6457  0.0152
                                           -0.0260  0.0073  0.5373  0.0082  0.0022
                                           -0.0134 -0.0001  0.0094  0.0001
                ( 62.86%)  -0.7928* H  26 s( 99.90%)p 0.00(  0.10%)
                                            0.9995 -0.0021  0.0228  0.0001 -0.0214
   270. (0.00828) BD*( 1) C  15 - H  27  
                ( 36.09%)   0.6007* C  15 s( 29.87%)p 2.35( 70.11%)d 0.00(  0.03%)
                                            0.0003 -0.5463  0.0161 -0.5259  0.0129
                                           -0.6086 -0.0038  0.2322  0.0031 -0.0117
                                            0.0051  0.0050  0.0003  0.0081
                ( 63.91%)  -0.7995* H  27 s( 99.90%)p 0.00(  0.10%)
                                           -0.9995  0.0045  0.0173  0.0257 -0.0088


 NHO Directionality and "Bond Bending" (deviations from line of nuclear centers)

         [Thresholds for printing:  angular deviation  >  1.0 degree]
                                    hybrid p-character > 25.0%
                                    orbital occupancy  >  0.10e

                                Line of Centers        Hybrid 1              Hybrid 2
                                ---------------  -------------------   ------------------
                NBO               Theta   Phi    Theta   Phi    Dev    Theta   Phi    Dev
 ========================================================================================
     1. BD (   1) O   1 - C   2    83.6  220.0    83.8  218.4   1.6     96.4   42.3   2.4
     2. BD (   1) O   1 - H  16   102.4  112.3   102.5  107.3   4.9      --     --    --
     3. BD (   1) C   2 - C   3    83.7  290.2    83.6  292.5   2.3      --     --    --
     4. BD (   1) C   2 - H  17   142.4  178.2   143.7  172.6   3.6      --     --    --
     5. BD (   1) C   2 - H  18    37.4  157.8    37.6  151.0   4.2      --     --    --
     6. BD (   1) C   3 - C   4    74.4  229.6    74.1  226.7   2.8    105.3   53.2   3.5
     7. BD (   1) C   3 - C  15   100.2  347.8   100.2  349.8   1.9     79.7  165.3   2.5
     8. BD (   2) C   3 - C  15   100.2  347.8   164.0  222.0  89.3    163.4  221.5  90.2
     9. BD (   1) C   4 - C   5    85.0  289.7    83.9  285.2   4.6     93.9  113.9   4.3
    10. BD (   2) C   4 - C   5    85.0  289.7    15.9   37.8  90.1    164.3  218.2  90.2
    12. BD (   1) C   5 - C   6    99.8  347.6    99.1  343.5   4.1     79.3  172.2   4.6
    14. BD (   1) C   6 - C   7   105.3   49.8   104.9   45.3   4.4     74.3  236.2   6.2
    15. BD (   2) C   6 - C   7   105.3   49.8   165.1  218.1  89.3    164.6  218.4  90.2
    16. BD (   1) C   6 - H  21    85.0  291.1    84.8  289.7   1.5      --     --    --
    17. BD (   1) C   7 - O   8   101.8  344.9     --     --    --      79.3  165.1   1.1
    18. BD (   1) C   7 - C  15    95.6  109.4    97.2  104.3   5.3     85.0  293.7   4.3
    19. BD (   1) O   8 - C   9    77.1   38.5    76.5   37.5   1.2      --     --    --
    20. BD (   1) C   9 - C  10   129.8    1.4   134.9  357.0   6.1     53.9  183.9   4.2
    21. BD (   2) C   9 - C  10   129.8    1.4    61.3  298.3  90.1     60.8  297.9  89.3
    22. BD (   1) C   9 - C  14    32.3   86.6    29.7   96.2   5.6    145.8  259.6   4.3
    23. BD (   1) C  10 - C  11    78.0   34.7    81.9   32.6   4.4    105.4  216.8   4.0
    24. BD (   1) C  10 - H  22   146.6  263.9   147.2  266.4   1.5      --     --    --
    25. BD (   1) C  11 - C  12    32.9   86.1    35.1   79.3   4.4    149.1  274.0   4.6
    26. BD (   2) C  11 - C  12    32.9   86.1    61.3  298.2  90.1     61.4  298.3  90.0
    28. BD (   1) C  12 - C  13    50.6  181.7    47.1  177.8   4.5    126.0    5.2   4.3
    30. BD (   1) C  13 - C  14   101.3  214.7    98.2  212.5   3.8     75.5   37.3   4.0
    31. BD (   2) C  13 - C  14   101.3  214.7    61.8  298.0  89.6     62.3  298.6  90.1
    33. BD (   1) C  14 - H  26    50.5  182.0    49.1  181.7   1.3      --     --    --
    50. LP (   1) O   1             --     --     76.8  352.0   --       --     --    --
    51. LP (   2) O   1             --     --    165.2  297.0   --       --     --    --
    52. LP (   1) O   8             --     --    115.4  281.8   --       --     --    --
    53. LP (   2) O   8             --     --    154.4   99.0   --       --     --    --
   244. BD*(   2) C   3 - C  15   100.2  347.8   164.0  222.0  89.3    163.4  221.5  90.2
   246. BD*(   2) C   4 - C   5    85.0  289.7    15.9   37.8  90.1    164.3  218.2  90.2
   251. BD*(   2) C   6 - C   7   105.3   49.8   165.1  218.1  89.3    164.6  218.4  90.2
   257. BD*(   2) C   9 - C  10   129.8    1.4    61.3  298.3  90.1     60.8  297.9  89.3
   262. BD*(   2) C  11 - C  12    32.9   86.1    61.3  298.2  90.1     61.4  298.3  90.0
   267. BD*(   2) C  13 - C  14   101.3  214.7    61.8  298.0  89.6     62.3  298.6  90.1


 Second Order Perturbation Theory Analysis of Fock Matrix in NBO Basis

     Threshold for printing:   0.25 kcal/mol
                                                                              E(2)  E(j)-E(i) F(i,j)
         Donor NBO (i)                     Acceptor NBO (j)                 kcal/mol   a.u.    a.u. 
 ===================================================================================================

 within unit  1
   1. BD (   1) O   1 - C   2        / 73. RY*(   2) C   3                    0.29    1.76    0.029
   1. BD (   1) O   1 - C   2        /190. RY*(   2) H  16                    0.31    1.93    0.031
   1. BD (   1) O   1 - C   2        /242. BD*(   1) C   3 - C   4            1.17    1.37    0.051
   2. BD (   1) O   1 - H  16        / 64. RY*(   2) C   2                    0.29    1.86    0.029
   2. BD (   1) O   1 - H  16        /239. BD*(   1) C   2 - C   3            1.69    1.10    0.055
   3. BD (   1) C   2 - C   3        / 81. RY*(   1) C   4                    0.64    1.78    0.043
   3. BD (   1) C   2 - C   3        /180. RY*(   1) C  15                    0.64    1.74    0.042
   3. BD (   1) C   2 - C   3        /238. BD*(   1) O   1 - H  16            0.86    1.09    0.039
   3. BD (   1) C   2 - C   3        /242. BD*(   1) C   3 - C   4            1.17    1.18    0.047
   3. BD (   1) C   2 - C   3        /243. BD*(   1) C   3 - C  15            1.53    1.19    0.054
   3. BD (   1) C   2 - C   3        /245. BD*(   1) C   4 - C   5            1.24    1.19    0.049
   3. BD (   1) C   2 - C   3        /254. BD*(   1) C   7 - C  15            1.46    1.16    0.052
   4. BD (   1) C   2 - H  17        / 54. RY*(   1) O   1                    0.33    1.64    0.030
   4. BD (   1) C   2 - H  17        / 74. RY*(   3) C   3                    0.51    1.46    0.035
   4. BD (   1) C   2 - H  17        /243. BD*(   1) C   3 - C  15            0.80    1.05    0.037
   4. BD (   1) C   2 - H  17        /244. BD*(   2) C   3 - C  15            2.51    0.51    0.049
   5. BD (   1) C   2 - H  18        / 54. RY*(   1) O   1                    0.38    1.64    0.032
   5. BD (   1) C   2 - H  18        / 74. RY*(   3) C   3                    0.28    1.46    0.026
   5. BD (   1) C   2 - H  18        /243. BD*(   1) C   3 - C  15            1.49    1.06    0.050
   5. BD (   1) C   2 - H  18        /244. BD*(   2) C   3 - C  15            1.61    0.51    0.039
   6. BD (   1) C   3 - C   4        / 63. RY*(   1) C   2                    0.28    1.29    0.024
   6. BD (   1) C   3 - C   4        / 90. RY*(   1) C   5                    0.52    1.87    0.040
   6. BD (   1) C   3 - C   4        / 91. RY*(   2) C   5                    0.71    1.36    0.040
   6. BD (   1) C   3 - C   4        /180. RY*(   1) C  15                    0.50    1.82    0.038
   6. BD (   1) C   3 - C   4        /237. BD*(   1) O   1 - C   2            0.56    1.02    0.030
   6. BD (   1) C   3 - C   4        /239. BD*(   1) C   2 - C   3            1.06    1.12    0.044
   6. BD (   1) C   3 - C   4        /243. BD*(   1) C   3 - C  15            1.98    1.27    0.063
   6. BD (   1) C   3 - C   4        /245. BD*(   1) C   4 - C   5            1.30    1.26    0.051
   6. BD (   1) C   3 - C   4        /247. BD*(   1) C   4 - H  19            0.58    1.16    0.033
   6. BD (   1) C   3 - C   4        /249. BD*(   1) C   5 - H  20            1.18    1.18    0.047
   6. BD (   1) C   3 - C   4        /270. BD*(   1) C  15 - H  27            1.21    1.17    0.048
   7. BD (   1) C   3 - C  15        / 63. RY*(   1) C   2                    0.31    1.28    0.025
   7. BD (   1) C   3 - C  15        / 81. RY*(   1) C   4                    0.40    1.86    0.034
   7. BD (   1) C   3 - C  15        /109. RY*(   2) C   7                    0.87    1.77    0.050
   7. BD (   1) C   3 - C  15        /110. RY*(   3) C   7                    0.25    1.53    0.025
   7. BD (   1) C   3 - C  15        /239. BD*(   1) C   2 - C   3            1.13    1.11    0.045
   7. BD (   1) C   3 - C  15        /241. BD*(   1) C   2 - H  18            0.27    1.14    0.022
   7. BD (   1) C   3 - C  15        /242. BD*(   1) C   3 - C   4            1.97    1.25    0.063
   7. BD (   1) C   3 - C  15        /247. BD*(   1) C   4 - H  19            1.16    1.16    0.046
   7. BD (   1) C   3 - C  15        /253. BD*(   1) C   7 - O   8            2.50    1.01    0.064
   7. BD (   1) C   3 - C  15        /254. BD*(   1) C   7 - C  15            1.73    1.24    0.058
   7. BD (   1) C   3 - C  15        /270. BD*(   1) C  15 - H  27            1.00    1.17    0.043
   8. BD (   2) C   3 - C  15        / 84. RY*(   4) C   4                    0.88    1.05    0.042
   8. BD (   2) C   3 - C  15        /113. RY*(   6) C   7                    0.39    2.14    0.040
   8. BD (   2) C   3 - C  15        /240. BD*(   1) C   2 - H  17            1.12    0.71    0.039
   8. BD (   2) C   3 - C  15        /241. BD*(   1) C   2 - H  18            0.82    0.71    0.033
   8. BD (   2) C   3 - C  15        /246. BD*(   2) C   4 - C   5            7.94    0.28    0.060
   8. BD (   2) C   3 - C  15        /251. BD*(   2) C   6 - C   7           13.29    0.26    0.075
   9. BD (   1) C   4 - C   5        / 73. RY*(   2) C   3                    1.07    1.64    0.053
   9. BD (   1) C   4 - C   5        /100. RY*(   2) C   6                    0.85    1.39    0.044
   9. BD (   1) C   4 - C   5        /239. BD*(   1) C   2 - C   3            1.82    1.12    0.057
   9. BD (   1) C   4 - C   5        /242. BD*(   1) C   3 - C   4            1.52    1.25    0.055
   9. BD (   1) C   4 - C   5        /247. BD*(   1) C   4 - H  19            0.61    1.16    0.034
   9. BD (   1) C   4 - C   5        /248. BD*(   1) C   5 - C   6            1.31    1.26    0.051
   9. BD (   1) C   4 - C   5        /249. BD*(   1) C   5 - H  20            0.65    1.18    0.035
   9. BD (   1) C   4 - C   5        /252. BD*(   1) C   6 - H  21            1.21    1.17    0.048
  10. BD (   2) C   4 - C   5        / 77. RY*(   6) C   3                    0.33    1.93    0.035
  10. BD (   2) C   4 - C   5        / 84. RY*(   4) C   4                    0.30    1.05    0.024
  10. BD (   2) C   4 - C   5        /103. RY*(   5) C   6                    0.38    2.02    0.038
  10. BD (   2) C   4 - C   5        /244. BD*(   2) C   3 - C  15           12.91    0.30    0.079
  10. BD (   2) C   4 - C   5        /251. BD*(   2) C   6 - C   7            8.73    0.27    0.063
  11. BD (   1) C   4 - H  19        / 72. RY*(   1) C   3                    0.50    1.66    0.036
  11. BD (   1) C   4 - H  19        / 90. RY*(   1) C   5                    0.35    1.69    0.031
  11. BD (   1) C   4 - H  19        /242. BD*(   1) C   3 - C   4            0.43    1.07    0.027
  11. BD (   1) C   4 - H  19        /243. BD*(   1) C   3 - C  15            2.29    1.09    0.063
  11. BD (   1) C   4 - H  19        /245. BD*(   1) C   4 - C   5            0.39    1.08    0.026
  11. BD (   1) C   4 - H  19        /248. BD*(   1) C   5 - C   6            1.94    1.08    0.058
  12. BD (   1) C   5 - C   6        / 81. RY*(   1) C   4                    0.29    1.86    0.029
  12. BD (   1) C   5 - C   6        / 82. RY*(   2) C   4                    0.75    1.42    0.041
  12. BD (   1) C   5 - C   6        /108. RY*(   1) C   7                    0.93    1.61    0.049
  12. BD (   1) C   5 - C   6        /245. BD*(   1) C   4 - C   5            1.32    1.26    0.052
  12. BD (   1) C   5 - C   6        /247. BD*(   1) C   4 - H  19            1.19    1.16    0.047
  12. BD (   1) C   5 - C   6        /249. BD*(   1) C   5 - H  20            0.62    1.18    0.034
  12. BD (   1) C   5 - C   6        /250. BD*(   1) C   6 - C   7            1.33    1.24    0.051
  12. BD (   1) C   5 - C   6        /252. BD*(   1) C   6 - H  21            0.78    1.16    0.038
  12. BD (   1) C   5 - C   6        /253. BD*(   1) C   7 - O   8            2.37    1.01    0.062
  13. BD (   1) C   5 - H  20        / 81. RY*(   1) C   4                    0.29    1.67    0.028
  13. BD (   1) C   5 - H  20        / 99. RY*(   1) C   6                    0.29    1.62    0.027
  13. BD (   1) C   5 - H  20        /242. BD*(   1) C   3 - C   4            1.95    1.06    0.057
  13. BD (   1) C   5 - H  20        /245. BD*(   1) C   4 - C   5            0.41    1.07    0.026
  13. BD (   1) C   5 - H  20        /248. BD*(   1) C   5 - C   6            0.44    1.07    0.028
  13. BD (   1) C   5 - H  20        /250. BD*(   1) C   6 - C   7            2.00    1.05    0.058
  14. BD (   1) C   6 - C   7        / 90. RY*(   1) C   5                    0.50    1.89    0.039
  14. BD (   1) C   6 - C   7        / 91. RY*(   2) C   5                    0.67    1.38    0.039
  14. BD (   1) C   6 - C   7        /117. RY*(   1) O   8                    0.47    1.95    0.038
  14. BD (   1) C   6 - C   7        /181. RY*(   2) C  15                    0.51    1.52    0.035
  14. BD (   1) C   6 - C   7        /248. BD*(   1) C   5 - C   6            1.26    1.28    0.051
  14. BD (   1) C   6 - C   7        /249. BD*(   1) C   5 - H  20            1.11    1.20    0.046
  14. BD (   1) C   6 - C   7        /252. BD*(   1) C   6 - H  21            0.59    1.19    0.034
  14. BD (   1) C   6 - C   7        /253. BD*(   1) C   7 - O   8            0.26    1.04    0.021
  14. BD (   1) C   6 - C   7        /254. BD*(   1) C   7 - C  15            2.16    1.26    0.066
  14. BD (   1) C   6 - C   7        /255. BD*(   1) O   8 - C   9            1.34    1.04    0.047
  14. BD (   1) C   6 - C   7        /270. BD*(   1) C  15 - H  27            1.09    1.19    0.046
  15. BD (   2) C   6 - C   7        / 94. RY*(   5) C   5                    0.99    1.06    0.044
  15. BD (   2) C   6 - C   7        /118. RY*(   2) O   8                    0.30    1.51    0.029
  15. BD (   2) C   6 - C   7        /182. RY*(   3) C  15                    0.88    0.91    0.039
  15. BD (   2) C   6 - C   7        /244. BD*(   2) C   3 - C  15            8.00    0.32    0.064
  15. BD (   2) C   6 - C   7        /246. BD*(   2) C   4 - C   5           10.77    0.31    0.074
  15. BD (   2) C   6 - C   7        /251. BD*(   2) C   6 - C   7            0.49    0.29    0.015
  15. BD (   2) C   6 - C   7        /255. BD*(   1) O   8 - C   9            0.35    0.61    0.020
  16. BD (   1) C   6 - H  21        / 90. RY*(   1) C   5                    0.33    1.69    0.030
  16. BD (   1) C   6 - H  21        /245. BD*(   1) C   4 - C   5            1.85    1.08    0.057
  16. BD (   1) C   6 - H  21        /248. BD*(   1) C   5 - C   6            0.56    1.08    0.031
  16. BD (   1) C   6 - H  21        /250. BD*(   1) C   6 - C   7            0.31    1.06    0.023
  16. BD (   1) C   6 - H  21        /253. BD*(   1) C   7 - O   8            0.66    0.83    0.030
  16. BD (   1) C   6 - H  21        /254. BD*(   1) C   7 - C  15            2.35    1.06    0.063
  17. BD (   1) C   7 - O   8        / 99. RY*(   1) C   6                    0.26    2.05    0.029
  17. BD (   1) C   7 - O   8        /126. RY*(   1) C   9                    0.41    1.85    0.035
  17. BD (   1) C   7 - O   8        /127. RY*(   2) C   9                    0.55    2.01    0.042
  17. BD (   1) C   7 - O   8        /243. BD*(   1) C   3 - C  15            0.62    1.51    0.039
  17. BD (   1) C   7 - O   8        /248. BD*(   1) C   5 - C   6            0.70    1.50    0.041
  17. BD (   1) C   7 - O   8        /250. BD*(   1) C   6 - C   7            0.31    1.48    0.027
  17. BD (   1) C   7 - O   8        /254. BD*(   1) C   7 - C  15            0.34    1.48    0.029
  17. BD (   1) C   7 - O   8        /256. BD*(   1) C   9 - C  10            0.84    1.48    0.045
  18. BD (   1) C   7 - C  15        / 72. RY*(   1) C   3                    1.00    1.87    0.055
  18. BD (   1) C   7 - C  15        / 99. RY*(   1) C   6                    0.59    1.84    0.042
  18. BD (   1) C   7 - C  15        /117. RY*(   1) O   8                    0.30    1.95    0.031
  18. BD (   1) C   7 - C  15        /239. BD*(   1) C   2 - C   3            1.62    1.14    0.054
  18. BD (   1) C   7 - C  15        /243. BD*(   1) C   3 - C  15            1.84    1.29    0.062
  18. BD (   1) C   7 - C  15        /250. BD*(   1) C   6 - C   7            2.24    1.26    0.067
  18. BD (   1) C   7 - C  15        /252. BD*(   1) C   6 - H  21            1.01    1.19    0.044
  18. BD (   1) C   7 - C  15        /255. BD*(   1) O   8 - C   9            0.33    1.04    0.023
  18. BD (   1) C   7 - C  15        /270. BD*(   1) C  15 - H  27            0.74    1.19    0.038
  19. BD (   1) O   8 - C   9        /108. RY*(   1) C   7                    0.42    1.86    0.035
  19. BD (   1) O   8 - C   9        /109. RY*(   2) C   7                    0.56    2.01    0.042
  19. BD (   1) O   8 - C   9        /135. RY*(   1) C  10                    0.27    2.05    0.030
  19. BD (   1) O   8 - C   9        /250. BD*(   1) C   6 - C   7            0.86    1.48    0.045
  19. BD (   1) O   8 - C   9        /256. BD*(   1) C   9 - C  10            0.34    1.48    0.028
  19. BD (   1) O   8 - C   9        /258. BD*(   1) C   9 - C  14            0.33    1.47    0.028
  19. BD (   1) O   8 - C   9        /259. BD*(   1) C  10 - C  11            0.69    1.51    0.041
  19. BD (   1) O   8 - C   9        /266. BD*(   1) C  13 - C  14            0.57    1.51    0.037
  20. BD (   1) C   9 - C  10        /118. RY*(   2) O   8                    0.40    1.93    0.035
  20. BD (   1) C   9 - C  10        /144. RY*(   1) C  11                    0.56    1.89    0.041
  20. BD (   1) C   9 - C  10        /145. RY*(   2) C  11                    0.59    1.38    0.036
  20. BD (   1) C   9 - C  10        /171. RY*(   1) C  14                    0.42    1.85    0.035
  20. BD (   1) C   9 - C  10        /172. RY*(   2) C  14                    0.25    1.44    0.024
  20. BD (   1) C   9 - C  10        /253. BD*(   1) C   7 - O   8            1.35    1.03    0.047
  20. BD (   1) C   9 - C  10        /255. BD*(   1) O   8 - C   9            0.27    1.03    0.021
  20. BD (   1) C   9 - C  10        /258. BD*(   1) C   9 - C  14            2.15    1.25    0.066
  20. BD (   1) C   9 - C  10        /259. BD*(   1) C  10 - C  11            1.32    1.29    0.052
  20. BD (   1) C   9 - C  10        /260. BD*(   1) C  10 - H  22            0.59    1.19    0.034
  20. BD (   1) C   9 - C  10        /263. BD*(   1) C  11 - H  23            1.09    1.20    0.046
  20. BD (   1) C   9 - C  10        /269. BD*(   1) C  14 - H  26            1.11    1.18    0.046
  21. BD (   2) C   9 - C  10        /117. RY*(   1) O   8                    0.25    1.51    0.027
  21. BD (   2) C   9 - C  10        /148. RY*(   5) C  11                    0.98    1.00    0.043
  21. BD (   2) C   9 - C  10        /174. RY*(   4) C  14                    1.05    1.04    0.045
  21. BD (   2) C   9 - C  10        /253. BD*(   1) C   7 - O   8            0.39    0.60    0.021
  21. BD (   2) C   9 - C  10        /257. BD*(   2) C   9 - C  10            0.43    0.29    0.014
  21. BD (   2) C   9 - C  10        /262. BD*(   2) C  11 - C  12           10.25    0.31    0.072
  21. BD (   2) C   9 - C  10        /267. BD*(   2) C  13 - C  14            8.70    0.31    0.066
  22. BD (   1) C   9 - C  14        /118. RY*(   2) O   8                    0.36    1.94    0.033
  22. BD (   1) C   9 - C  14        /135. RY*(   1) C  10                    0.60    1.84    0.042
  22. BD (   1) C   9 - C  14        /162. RY*(   1) C  13                    0.54    1.89    0.041
  22. BD (   1) C   9 - C  14        /163. RY*(   2) C  13                    0.60    1.39    0.037
  22. BD (   1) C   9 - C  14        /253. BD*(   1) C   7 - O   8            0.34    1.04    0.024
  22. BD (   1) C   9 - C  14        /256. BD*(   1) C   9 - C  10            2.24    1.27    0.067
  22. BD (   1) C   9 - C  14        /260. BD*(   1) C  10 - H  22            1.01    1.19    0.044
  22. BD (   1) C   9 - C  14        /266. BD*(   1) C  13 - C  14            1.44    1.29    0.055
  22. BD (   1) C   9 - C  14        /268. BD*(   1) C  13 - H  25            1.07    1.21    0.045
  22. BD (   1) C   9 - C  14        /269. BD*(   1) C  14 - H  26            0.62    1.19    0.034
  23. BD (   1) C  10 - C  11        /126. RY*(   1) C   9                    0.94    1.60    0.049
  23. BD (   1) C  10 - C  11        /153. RY*(   1) C  12                    0.43    1.89    0.036
  23. BD (   1) C  10 - C  11        /154. RY*(   2) C  12                    0.61    1.36    0.036
  23. BD (   1) C  10 - C  11        /255. BD*(   1) O   8 - C   9            2.31    1.01    0.061
  23. BD (   1) C  10 - C  11        /256. BD*(   1) C   9 - C  10            1.38    1.24    0.052
  23. BD (   1) C  10 - C  11        /260. BD*(   1) C  10 - H  22            0.81    1.16    0.039
  23. BD (   1) C  10 - C  11        /261. BD*(   1) C  11 - C  12            1.29    1.26    0.051
  23. BD (   1) C  10 - C  11        /263. BD*(   1) C  11 - H  23            0.62    1.18    0.034
  23. BD (   1) C  10 - C  11        /265. BD*(   1) C  12 - H  24            1.16    1.17    0.047
  24. BD (   1) C  10 - H  22        /144. RY*(   1) C  11                    0.33    1.69    0.030
  24. BD (   1) C  10 - H  22        /255. BD*(   1) O   8 - C   9            0.66    0.83    0.030
  24. BD (   1) C  10 - H  22        /256. BD*(   1) C   9 - C  10            0.31    1.06    0.023
  24. BD (   1) C  10 - H  22        /258. BD*(   1) C   9 - C  14            2.36    1.05    0.063
  24. BD (   1) C  10 - H  22        /259. BD*(   1) C  10 - C  11            0.58    1.08    0.032
  24. BD (   1) C  10 - H  22        /261. BD*(   1) C  11 - C  12            1.84    1.08    0.056
  25. BD (   1) C  11 - C  12        /136. RY*(   2) C  10                    0.87    1.39    0.044
  25. BD (   1) C  11 - C  12        /162. RY*(   1) C  13                    0.42    1.86    0.035
  25. BD (   1) C  11 - C  12        /163. RY*(   2) C  13                    0.73    1.36    0.040
  25. BD (   1) C  11 - C  12        /259. BD*(   1) C  10 - C  11            1.30    1.26    0.051
  25. BD (   1) C  11 - C  12        /260. BD*(   1) C  10 - H  22            1.25    1.16    0.048
  25. BD (   1) C  11 - C  12        /263. BD*(   1) C  11 - H  23            0.65    1.18    0.035
  25. BD (   1) C  11 - C  12        /264. BD*(   1) C  12 - C  13            1.20    1.26    0.049
  25. BD (   1) C  11 - C  12        /265. BD*(   1) C  12 - H  24            0.58    1.17    0.033
  25. BD (   1) C  11 - C  12        /268. BD*(   1) C  13 - H  25            1.28    1.18    0.049
  26. BD (   2) C  11 - C  12        /139. RY*(   5) C  10                    0.45    1.97    0.041
  26. BD (   2) C  11 - C  12        /157. RY*(   5) C  12                    0.28    1.68    0.030
  26. BD (   2) C  11 - C  12        /166. RY*(   5) C  13                    1.00    1.30    0.050
  26. BD (   2) C  11 - C  12        /257. BD*(   2) C   9 - C  10            9.88    0.27    0.066
  26. BD (   2) C  11 - C  12        /267. BD*(   2) C  13 - C  14           12.83    0.28    0.077
  27. BD (   1) C  11 - H  23        /135. RY*(   1) C  10                    0.30    1.62    0.028
  27. BD (   1) C  11 - H  23        /153. RY*(   1) C  12                    0.33    1.70    0.030
  27. BD (   1) C  11 - H  23        /256. BD*(   1) C   9 - C  10            2.06    1.05    0.059
  27. BD (   1) C  11 - H  23        /259. BD*(   1) C  10 - C  11            0.45    1.07    0.028
  27. BD (   1) C  11 - H  23        /261. BD*(   1) C  11 - C  12            0.39    1.07    0.026
  27. BD (   1) C  11 - H  23        /264. BD*(   1) C  12 - C  13            1.87    1.07    0.056
  28. BD (   1) C  12 - C  13        /144. RY*(   1) C  11                    0.44    1.87    0.036
  28. BD (   1) C  12 - C  13        /145. RY*(   2) C  11                    0.70    1.36    0.039
  28. BD (   1) C  12 - C  13        /171. RY*(   1) C  14                    0.41    1.83    0.035
  28. BD (   1) C  12 - C  13        /172. RY*(   2) C  14                    0.56    1.42    0.036
  28. BD (   1) C  12 - C  13        /261. BD*(   1) C  11 - C  12            1.19    1.26    0.049
  28. BD (   1) C  12 - C  13        /263. BD*(   1) C  11 - H  23            1.27    1.18    0.049
  28. BD (   1) C  12 - C  13        /265. BD*(   1) C  12 - H  24            0.58    1.17    0.033
  28. BD (   1) C  12 - C  13        /266. BD*(   1) C  13 - C  14            1.37    1.26    0.053
  28. BD (   1) C  12 - C  13        /268. BD*(   1) C  13 - H  25            0.66    1.18    0.035
  28. BD (   1) C  12 - C  13        /269. BD*(   1) C  14 - H  26            1.26    1.15    0.048
  29. BD (   1) C  12 - H  24        /144. RY*(   1) C  11                    0.35    1.68    0.031
  29. BD (   1) C  12 - H  24        /162. RY*(   1) C  13                    0.35    1.68    0.031
  29. BD (   1) C  12 - H  24        /259. BD*(   1) C  10 - C  11            1.98    1.08    0.058
  29. BD (   1) C  12 - H  24        /261. BD*(   1) C  11 - C  12            0.36    1.08    0.025
  29. BD (   1) C  12 - H  24        /264. BD*(   1) C  12 - C  13            0.37    1.07    0.025
  29. BD (   1) C  12 - H  24        /266. BD*(   1) C  13 - C  14            2.02    1.08    0.059
  30. BD (   1) C  13 - C  14        /127. RY*(   2) C   9                    0.83    1.77    0.048
  30. BD (   1) C  13 - C  14        /153. RY*(   1) C  12                    0.46    1.89    0.037
  30. BD (   1) C  13 - C  14        /154. RY*(   2) C  12                    0.59    1.36    0.036
  30. BD (   1) C  13 - C  14        /255. BD*(   1) O   8 - C   9            2.67    1.01    0.066
  30. BD (   1) C  13 - C  14        /258. BD*(   1) C   9 - C  14            1.58    1.23    0.056
  30. BD (   1) C  13 - C  14        /264. BD*(   1) C  12 - C  13            1.33    1.26    0.052
  30. BD (   1) C  13 - C  14        /265. BD*(   1) C  12 - H  24            1.12    1.18    0.046
  30. BD (   1) C  13 - C  14        /268. BD*(   1) C  13 - H  25            0.62    1.18    0.034
  30. BD (   1) C  13 - C  14        /269. BD*(   1) C  14 - H  26            0.86    1.16    0.040
  31. BD (   2) C  13 - C  14        /130. RY*(   5) C   9                    0.31    1.30    0.028
  31. BD (   2) C  13 - C  14        /131. RY*(   6) C   9                    0.33    2.15    0.037
  31. BD (   2) C  13 - C  14        /157. RY*(   5) C  12                    0.61    1.68    0.044
  31. BD (   2) C  13 - C  14        /174. RY*(   4) C  14                    0.30    1.02    0.024
  31. BD (   2) C  13 - C  14        /257. BD*(   2) C   9 - C  10           12.26    0.27    0.074
  31. BD (   2) C  13 - C  14        /262. BD*(   2) C  11 - C  12            8.10    0.29    0.062
  32. BD (   1) C  13 - H  25        /153. RY*(   1) C  12                    0.33    1.70    0.030
  32. BD (   1) C  13 - H  25        /171. RY*(   1) C  14                    0.30    1.64    0.028
  32. BD (   1) C  13 - H  25        /258. BD*(   1) C   9 - C  14            2.12    1.04    0.059
  32. BD (   1) C  13 - H  25        /261. BD*(   1) C  11 - C  12            1.85    1.07    0.056
  32. BD (   1) C  13 - H  25        /264. BD*(   1) C  12 - C  13            0.39    1.07    0.026
  32. BD (   1) C  13 - H  25        /266. BD*(   1) C  13 - C  14            0.46    1.07    0.028
  33. BD (   1) C  14 - H  26        /126. RY*(   1) C   9                    0.50    1.43    0.034
  33. BD (   1) C  14 - H  26        /162. RY*(   1) C  13                    0.39    1.69    0.033
  33. BD (   1) C  14 - H  26        /255. BD*(   1) O   8 - C   9            0.46    0.84    0.025
  33. BD (   1) C  14 - H  26        /256. BD*(   1) C   9 - C  10            2.21    1.07    0.061
  33. BD (   1) C  14 - H  26        /258. BD*(   1) C   9 - C  14            0.33    1.06    0.024
  33. BD (   1) C  14 - H  26        /264. BD*(   1) C  12 - C  13            1.82    1.09    0.056
  33. BD (   1) C  14 - H  26        /266. BD*(   1) C  13 - C  14            0.62    1.09    0.033
  34. BD (   1) C  15 - H  27        / 72. RY*(   1) C   3                    0.38    1.66    0.032
  34. BD (   1) C  15 - H  27        /108. RY*(   1) C   7                    0.47    1.43    0.033
  34. BD (   1) C  15 - H  27        /242. BD*(   1) C   3 - C   4            2.24    1.07    0.062
  34. BD (   1) C  15 - H  27        /243. BD*(   1) C   3 - C  15            0.92    1.08    0.040
  34. BD (   1) C  15 - H  27        /250. BD*(   1) C   6 - C   7            2.18    1.06    0.061
  34. BD (   1) C  15 - H  27        /253. BD*(   1) C   7 - O   8            0.47    0.83    0.025
  34. BD (   1) C  15 - H  27        /254. BD*(   1) C   7 - C  15            0.44    1.06    0.027
  35. CR (   1) O   1                / 63. RY*(   1) C   2                    0.79   19.53    0.157
  35. CR (   1) O   1                / 68. RY*(   6) C   2                    0.37   20.09    0.109
  36. CR (   1) C   2                / 72. RY*(   1) C   3                    0.27   11.27    0.069
  36. CR (   1) C   2                /193. RY*(   1) H  17                    0.32   10.51    0.073
  36. CR (   1) C   2                /197. RY*(   1) H  18                    0.31   10.52    0.072
  36. CR (   1) C   2                /237. BD*(   1) O   1 - C   2            0.45   10.45    0.087
  36. CR (   1) C   2                /242. BD*(   1) C   3 - C   4            0.41   10.68    0.084
  36. CR (   1) C   2                /243. BD*(   1) C   3 - C  15            0.46   10.69    0.089
  37. CR (   1) C   3                / 64. RY*(   2) C   2                    0.34   11.26    0.079
  37. CR (   1) C   3                / 82. RY*(   2) C   4                    0.82   10.81    0.119
  37. CR (   1) C   3                /181. RY*(   2) C  15                    0.72   10.88    0.111
  37. CR (   1) C   3                /245. BD*(   1) C   4 - C   5            0.41   10.65    0.083
  37. CR (   1) C   3                /247. BD*(   1) C   4 - H  19            0.29   10.55    0.071
  37. CR (   1) C   3                /254. BD*(   1) C   7 - C  15            0.50   10.62    0.093
  37. CR (   1) C   3                /270. BD*(   1) C  15 - H  27            0.34   10.55    0.076
  38. CR (   1) C   4                / 72. RY*(   1) C   3                    0.59   11.23    0.103
  38. CR (   1) C   4                / 73. RY*(   2) C   3                    0.39   11.03    0.083
  38. CR (   1) C   4                / 91. RY*(   2) C   5                    0.81   10.75    0.118
  38. CR (   1) C   4                /201. RY*(   1) H  19                    0.38   10.45    0.080
  38. CR (   1) C   4                /239. BD*(   1) C   2 - C   3            0.50   10.50    0.092
  38. CR (   1) C   4                /243. BD*(   1) C   3 - C  15            0.55   10.65    0.097
  38. CR (   1) C   4                /248. BD*(   1) C   5 - C   6            0.46   10.65    0.089
  38. CR (   1) C   4                /249. BD*(   1) C   5 - H  20            0.30   10.57    0.071
  39. CR (   1) C   5                / 82. RY*(   2) C   4                    0.34   10.81    0.077
  39. CR (   1) C   5                / 83. RY*(   3) C   4                    0.44   10.72    0.087
  39. CR (   1) C   5                / 99. RY*(   1) C   6                    0.27   11.19    0.069
  39. CR (   1) C   5                /100. RY*(   2) C   6                    0.35   10.77    0.077
  39. CR (   1) C   5                /102. RY*(   4) C   6                    0.31   10.70    0.073
  39. CR (   1) C   5                /205. RY*(   1) H  20                    0.39   10.45    0.081
  39. CR (   1) C   5                /242. BD*(   1) C   3 - C   4            0.49   10.63    0.092
  39. CR (   1) C   5                /247. BD*(   1) C   4 - H  19            0.32   10.54    0.073
  39. CR (   1) C   5                /250. BD*(   1) C   6 - C   7            0.47   10.62    0.090
  39. CR (   1) C   5                /252. BD*(   1) C   6 - H  21            0.34   10.55    0.076
  40. CR (   1) C   6                / 91. RY*(   2) C   5                    0.67   10.74    0.107
  40. CR (   1) C   6                / 93. RY*(   4) C   5                    0.32   10.81    0.075
  40. CR (   1) C   6                /109. RY*(   2) C   7                    0.57   11.16    0.101
  40. CR (   1) C   6                /110. RY*(   3) C   7                    0.38   10.92    0.081
  40. CR (   1) C   6                /209. RY*(   1) H  21                    0.41   10.45    0.083
  40. CR (   1) C   6                /245. BD*(   1) C   4 - C   5            0.47   10.65    0.090
  40. CR (   1) C   6                /249. BD*(   1) C   5 - H  20            0.29   10.56    0.070
  40. CR (   1) C   6                /253. BD*(   1) C   7 - O   8            0.34   10.40    0.076
  40. CR (   1) C   6                /254. BD*(   1) C   7 - C  15            0.67   10.63    0.107
  41. CR (   1) C   7                /100. RY*(   2) C   6                    0.89   10.86    0.124
  41. CR (   1) C   7                /180. RY*(   1) C  15                    0.26   11.28    0.069
  41. CR (   1) C   7                /183. RY*(   4) C  15                    0.41   10.80    0.084
  41. CR (   1) C   7                /243. BD*(   1) C   3 - C  15            0.42   10.74    0.085
  41. CR (   1) C   7                /248. BD*(   1) C   5 - C   6            0.38   10.73    0.081
  41. CR (   1) C   7                /250. BD*(   1) C   6 - C   7            0.39   10.71    0.082
  41. CR (   1) C   7                /252. BD*(   1) C   6 - H  21            0.29   10.63    0.070
  41. CR (   1) C   7                /253. BD*(   1) C   7 - O   8            0.58   10.48    0.100
  41. CR (   1) C   7                /254. BD*(   1) C   7 - C  15            0.37   10.71    0.080
  41. CR (   1) C   7                /255. BD*(   1) O   8 - C   9            0.76   10.49    0.114
  41. CR (   1) C   7                /270. BD*(   1) C  15 - H  27            0.34   10.64    0.076
  42. CR (   1) O   8                /108. RY*(   1) C   7                    0.95   19.95    0.174
  42. CR (   1) O   8                /115. RY*(   8) C   7                    0.40   21.10    0.116
  42. CR (   1) O   8                /126. RY*(   1) C   9                    0.94   19.94    0.173
  42. CR (   1) O   8                /133. RY*(   8) C   9                    0.38   21.12    0.113
  42. CR (   1) O   8                /254. BD*(   1) C   7 - C  15            0.26   19.57    0.091
  42. CR (   1) O   8                /258. BD*(   1) C   9 - C  14            0.26   19.57    0.091
  43. CR (   1) C   9                /136. RY*(   2) C  10                    0.90   10.86    0.124
  43. CR (   1) C   9                /172. RY*(   2) C  14                    0.78   10.89    0.116
  43. CR (   1) C   9                /253. BD*(   1) C   7 - O   8            0.77   10.48    0.115
  43. CR (   1) C   9                /255. BD*(   1) O   8 - C   9            0.58   10.48    0.099
  43. CR (   1) C   9                /256. BD*(   1) C   9 - C  10            0.41   10.71    0.084
  43. CR (   1) C   9                /258. BD*(   1) C   9 - C  14            0.36   10.70    0.079
  43. CR (   1) C   9                /259. BD*(   1) C  10 - C  11            0.39   10.73    0.082
  43. CR (   1) C   9                /260. BD*(   1) C  10 - H  22            0.29   10.64    0.070
  43. CR (   1) C   9                /266. BD*(   1) C  13 - C  14            0.37   10.73    0.080
  43. CR (   1) C   9                /269. BD*(   1) C  14 - H  26            0.32   10.63    0.074
  44. CR (   1) C  10                /127. RY*(   2) C   9                    0.55   11.15    0.099
  44. CR (   1) C  10                /128. RY*(   3) C   9                    0.39   10.93    0.083
  44. CR (   1) C  10                /145. RY*(   2) C  11                    0.72   10.75    0.111
  44. CR (   1) C  10                /146. RY*(   3) C  11                    0.29   10.84    0.071
  44. CR (   1) C  10                /213. RY*(   1) H  22                    0.41   10.45    0.083
  44. CR (   1) C  10                /255. BD*(   1) O   8 - C   9            0.34   10.40    0.076
  44. CR (   1) C  10                /258. BD*(   1) C   9 - C  14            0.66   10.61    0.107
  44. CR (   1) C  10                /261. BD*(   1) C  11 - C  12            0.47   10.64    0.090
  44. CR (   1) C  10                /263. BD*(   1) C  11 - H  23            0.29   10.56    0.070
  45. CR (   1) C  11                /135. RY*(   1) C  10                    0.27   11.19    0.069
  45. CR (   1) C  11                /136. RY*(   2) C  10                    0.36   10.77    0.079
  45. CR (   1) C  11                /138. RY*(   4) C  10                    0.30   10.69    0.072
  45. CR (   1) C  11                /154. RY*(   2) C  12                    0.73   10.74    0.112
  45. CR (   1) C  11                /217. RY*(   1) H  23                    0.39   10.45    0.081
  45. CR (   1) C  11                /256. BD*(   1) C   9 - C  10            0.49   10.62    0.092
  45. CR (   1) C  11                /260. BD*(   1) C  10 - H  22            0.34   10.55    0.076
  45. CR (   1) C  11                /264. BD*(   1) C  12 - C  13            0.44   10.64    0.086
  45. CR (   1) C  11                /265. BD*(   1) C  12 - H  24            0.30   10.56    0.071
  46. CR (   1) C  12                /145. RY*(   2) C  11                    0.77   10.75    0.115
  46. CR (   1) C  12                /163. RY*(   2) C  13                    0.70   10.75    0.109
  46. CR (   1) C  12                /221. RY*(   1) H  24                    0.40   10.44    0.081
  46. CR (   1) C  12                /259. BD*(   1) C  10 - C  11            0.46   10.65    0.089
  46. CR (   1) C  12                /263. BD*(   1) C  11 - H  23            0.31   10.57    0.072
  46. CR (   1) C  12                /266. BD*(   1) C  13 - C  14            0.48   10.65    0.090
  46. CR (   1) C  12                /268. BD*(   1) C  13 - H  25            0.31   10.56    0.072
  47. CR (   1) C  13                /154. RY*(   2) C  12                    0.71   10.74    0.110
  47. CR (   1) C  13                /155. RY*(   3) C  12                    0.26   10.76    0.067
  47. CR (   1) C  13                /172. RY*(   2) C  14                    0.39   10.80    0.082
  47. CR (   1) C  13                /173. RY*(   3) C  14                    0.41   10.74    0.083
  47. CR (   1) C  13                /225. RY*(   1) H  25                    0.39   10.45    0.080
  47. CR (   1) C  13                /258. BD*(   1) C   9 - C  14            0.52   10.61    0.094
  47. CR (   1) C  13                /261. BD*(   1) C  11 - C  12            0.44   10.64    0.086
  47. CR (   1) C  13                /265. BD*(   1) C  12 - H  24            0.30   10.56    0.071
  47. CR (   1) C  13                /269. BD*(   1) C  14 - H  26            0.36   10.54    0.078
  48. CR (   1) C  14                /126. RY*(   1) C   9                    0.73   10.99    0.113
  48. CR (   1) C  14                /127. RY*(   2) C   9                    0.30   11.15    0.073
  48. CR (   1) C  14                /163. RY*(   2) C  13                    0.82   10.75    0.118
  48. CR (   1) C  14                /229. RY*(   1) H  26                    0.41   10.47    0.083
  48. CR (   1) C  14                /255. BD*(   1) O   8 - C   9            0.41   10.40    0.083
  48. CR (   1) C  14                /256. BD*(   1) C   9 - C  10            0.58   10.63    0.100
  48. CR (   1) C  14                /264. BD*(   1) C  12 - C  13            0.47   10.65    0.090
  48. CR (   1) C  14                /268. BD*(   1) C  13 - H  25            0.28   10.57    0.069
  49. CR (   1) C  15                / 73. RY*(   2) C   3                    1.07   11.02    0.137
  49. CR (   1) C  15                /108. RY*(   1) C   7                    0.70   10.99    0.111
  49. CR (   1) C  15                /109. RY*(   2) C   7                    0.30   11.15    0.073
  49. CR (   1) C  15                /233. RY*(   1) H  27                    0.46   10.50    0.088
  49. CR (   1) C  15                /239. BD*(   1) C   2 - C   3            0.48   10.49    0.090
  49. CR (   1) C  15                /242. BD*(   1) C   3 - C   4            0.58   10.63    0.100
  49. CR (   1) C  15                /243. BD*(   1) C   3 - C  15            0.25   10.64    0.066
  49. CR (   1) C  15                /250. BD*(   1) C   6 - C   7            0.60   10.61    0.101
  49. CR (   1) C  15                /253. BD*(   1) C   7 - O   8            0.39   10.39    0.081
  50. LP (   1) O   1                / 63. RY*(   1) C   2                    0.78    1.14    0.038
  50. LP (   1) O   1                /191. RY*(   3) H  16                    0.35    1.83    0.032
  50. LP (   1) O   1                /239. BD*(   1) C   2 - C   3            0.48    0.97    0.027
  50. LP (   1) O   1                /240. BD*(   1) C   2 - H  17            1.10    1.00    0.042
  50. LP (   1) O   1                /241. BD*(   1) C   2 - H  18            0.26    1.00    0.020
  50. LP (   1) O   1                /270. BD*(   1) C  15 - H  27            0.27    1.03    0.021
  51. LP (   2) O   1                / 65. RY*(   3) C   2                    0.69    2.14    0.049
  51. LP (   2) O   1                /189. RY*(   1) H  16                    1.03    1.95    0.057
  51. LP (   2) O   1                /240. BD*(   1) C   2 - H  17            2.48    0.73    0.054
  51. LP (   2) O   1                /241. BD*(   1) C   2 - H  18            4.04    0.73    0.069
  52. LP (   1) O   8                /108. RY*(   1) C   7                    0.94    1.47    0.048
  52. LP (   1) O   8                /112. RY*(   5) C   7                    0.32    1.64    0.029
  52. LP (   1) O   8                /126. RY*(   1) C   9                    0.95    1.47    0.048
  52. LP (   1) O   8                /127. RY*(   2) C   9                    0.26    1.63    0.026
  52. LP (   1) O   8                /130. RY*(   5) C   9                    0.33    1.59    0.029
  52. LP (   1) O   8                /251. BD*(   2) C   6 - C   7            1.32    0.56    0.038
  52. LP (   1) O   8                /254. BD*(   1) C   7 - C  15            2.39    1.10    0.065
  52. LP (   1) O   8                /257. BD*(   2) C   9 - C  10            1.44    0.56    0.040
  52. LP (   1) O   8                /258. BD*(   1) C   9 - C  14            2.30    1.09    0.064
  53. LP (   2) O   8                /111. RY*(   4) C   7                    0.83    2.32    0.057
  53. LP (   2) O   8                /129. RY*(   4) C   9                    0.85    2.33    0.058
  53. LP (   2) O   8                /250. BD*(   1) C   6 - C   7            0.86    0.93    0.037
  53. LP (   2) O   8                /251. BD*(   2) C   6 - C   7            6.72    0.39    0.070
  53. LP (   2) O   8                /254. BD*(   1) C   7 - C  15            1.09    0.93    0.041
  53. LP (   2) O   8                /256. BD*(   1) C   9 - C  10            0.92    0.94    0.038
  53. LP (   2) O   8                /257. BD*(   2) C   9 - C  10            6.16    0.40    0.067
  53. LP (   2) O   8                /258. BD*(   1) C   9 - C  14            1.24    0.93    0.044
 244. BD*(   2) C   3 - C  15        / 76. RY*(   5) C   3                    0.25    1.80    0.066
 244. BD*(   2) C   3 - C  15        / 77. RY*(   6) C   3                    0.29    1.63    0.067
 244. BD*(   2) C   3 - C  15        / 84. RY*(   4) C   4                    0.37    0.75    0.052
 244. BD*(   2) C   3 - C  15        /182. RY*(   3) C  15                    1.20    0.59    0.082
 244. BD*(   2) C   3 - C  15        /240. BD*(   1) C   2 - H  17            0.58    0.42    0.046
 244. BD*(   2) C   3 - C  15        /241. BD*(   1) C   2 - H  18            0.36    0.42    0.037
 246. BD*(   2) C   4 - C   5        / 84. RY*(   4) C   4                    0.41    0.76    0.055
 246. BD*(   2) C   4 - C   5        / 85. RY*(   5) C   4                    0.44    1.72    0.086
 246. BD*(   2) C   4 - C   5        / 92. RY*(   3) C   5                    0.41    1.77    0.084
 246. BD*(   2) C   4 - C   5        / 94. RY*(   5) C   5                    0.68    0.75    0.071
 251. BD*(   2) C   6 - C   7        / 94. RY*(   5) C   5                    0.36    0.77    0.047
 251. BD*(   2) C   6 - C   7        /101. RY*(   3) C   6                    1.97    0.73    0.106
 251. BD*(   2) C   6 - C   7        /112. RY*(   5) C   7                    0.45    1.08    0.062
 251. BD*(   2) C   6 - C   7        /182. RY*(   3) C  15                    0.28    0.62    0.037
 251. BD*(   2) C   6 - C   7        /244. BD*(   2) C   3 - C  15           53.74    0.03    0.080
 251. BD*(   2) C   6 - C   7        /246. BD*(   2) C   4 - C   5           83.82    0.02    0.086
 257. BD*(   2) C   9 - C  10        /130. RY*(   5) C   9                    0.53    1.03    0.066
 257. BD*(   2) C   9 - C  10        /137. RY*(   3) C  10                    1.75    0.79    0.105
 257. BD*(   2) C   9 - C  10        /148. RY*(   5) C  11                    0.37    0.71    0.046
 257. BD*(   2) C   9 - C  10        /174. RY*(   4) C  14                    0.36    0.75    0.046
 257. BD*(   2) C   9 - C  10        /262. BD*(   2) C  11 - C  12           79.63    0.02    0.086
 257. BD*(   2) C   9 - C  10        /267. BD*(   2) C  13 - C  14           80.94    0.02    0.080
 262. BD*(   2) C  11 - C  12        /147. RY*(   4) C  11                    0.33    1.78    0.076
 262. BD*(   2) C  11 - C  12        /148. RY*(   5) C  11                    0.88    0.69    0.077
 262. BD*(   2) C  11 - C  12        /156. RY*(   4) C  12                    0.95    1.10    0.101
 262. BD*(   2) C  11 - C  12        /166. RY*(   5) C  13                    0.26    1.01    0.051
 267. BD*(   2) C  13 - C  14        /164. RY*(   3) C  13                    0.60    1.34    0.089
 267. BD*(   2) C  13 - C  14        /166. RY*(   5) C  13                    0.26    1.01    0.051
 267. BD*(   2) C  13 - C  14        /174. RY*(   4) C  14                    0.53    0.73    0.061
 267. BD*(   2) C  13 - C  14        /175. RY*(   5) C  14                    0.40    1.73    0.082


 Natural Bond Orbitals (Summary):

                                                            Principal Delocalizations
           NBO                        Occupancy    Energy   (geminal,vicinal,remote)
 ====================================================================================
 Molecular unit  1  (C13H12O2)
     1. BD (   1) O   1 - C   2          0.99750    -0.95699  242(v),190(v),73(v)
     2. BD (   1) O   1 - H  16          0.99378    -0.82730  239(v),64(v)
     3. BD (   1) C   2 - C   3          0.98724    -0.76600  243(g),254(v),245(v),242(g)
                                                    238(v),81(v),180(v)
     4. BD (   1) C   2 - H  17          0.98494    -0.62998  244(v),243(v),74(v),54(v)
     5. BD (   1) C   2 - H  18          0.98753    -0.63039  244(v),243(v),54(v),74(v)
     6. BD (   1) C   3 - C   4          0.98698    -0.84260  243(g),245(g),270(v),249(v)
                                                    239(g),91(v),247(g),237(v)
                                                    90(v),180(v),63(v)
     7. BD (   1) C   3 - C  15          0.98337    -0.83836  253(v),242(g),254(g),247(v)
                                                    239(g),270(g),109(v),81(v)
                                                    63(v),241(v),110(v)
     8. BD (   2) C   3 - C  15          0.82015    -0.40629  251(v),246(v),240(v),84(v)
                                                    241(v),113(v)
     9. BD (   1) C   4 - C   5          0.98932    -0.84458  239(v),242(g),248(g),252(v)
                                                    73(v),100(v),249(g),247(g)
    10. BD (   2) C   4 - C   5          0.84149    -0.41393  244(v),251(v),103(v),77(v)
                                                    84(g)
    11. BD (   1) C   4 - H  19          0.98941    -0.66265  243(v),248(v),72(v),242(g)
                                                    245(g),90(v)
    12. BD (   1) C   5 - C   6          0.98720    -0.83996  253(v),245(g),250(g),247(v)
                                                    108(v),252(g),82(v),249(g)
                                                    81(v)
    13. BD (   1) C   5 - H  20          0.98922    -0.65177  250(v),242(v),248(g),245(g)
                                                    81(v),99(v)
    14. BD (   1) C   6 - C   7          0.98747    -0.86748  254(g),255(v),248(g),249(v)
                                                    270(v),91(v),252(g),181(v)
                                                    90(v),117(v),253(g)
    15. BD (   2) C   6 - C   7          0.85035    -0.43581  246(v),244(v),94(v),182(v)
                                                    251(g),255(v),118(v)
    16. BD (   1) C   6 - H  21          0.98789    -0.66254  254(v),245(v),253(v),248(g)
                                                    90(v),250(g)
    17. BD (   1) C   7 - O   8          0.99433    -1.08210  256(v),248(v),243(v),127(v)
                                                    126(v),254(g),250(g),99(v)
    18. BD (   1) C   7 - C  15          0.98826    -0.86647  250(g),243(g),239(v),252(v)
                                                    72(v),270(g),99(v),255(v)
                                                    117(v)
    19. BD (   1) O   8 - C   9          0.99440    -1.08349  250(v),259(v),266(v),109(v)
                                                    108(v),256(g),258(g),135(v)
    20. BD (   1) C   9 - C  10          0.98727    -0.86057  258(g),253(v),259(g),269(v)
                                                    263(v),145(v),260(g),144(v)
                                                    171(v),118(v),255(g),172(v)
    21. BD (   2) C   9 - C  10          0.84349    -0.42880  262(v),267(v),174(v),148(v)
                                                    253(v),257(g),117(v)
    22. BD (   1) C   9 - C  14          0.98887    -0.86699  256(g),266(g),268(v),260(v)
                                                    269(g),163(v),135(v),162(v)
                                                    118(v),253(v)
    23. BD (   1) C  10 - C  11          0.98732    -0.83513  255(v),256(g),261(g),265(v)
                                                    126(v),260(g),263(g),154(v)
                                                    153(v)
    24. BD (   1) C  10 - H  22          0.98778    -0.65640  258(v),261(v),255(v),259(g)
                                                    144(v),256(g)
    25. BD (   1) C  11 - C  12          0.98990    -0.83638  259(g),268(v),260(v),264(g)
                                                    136(v),163(v),263(g),265(g)
                                                    162(v)
    26. BD (   2) C  11 - C  12          0.82854    -0.40396  267(v),257(v),166(v),139(v)
                                                    157(g)
    27. BD (   1) C  11 - H  23          0.98925    -0.64652  256(v),264(v),259(g),261(g)
                                                    153(v),135(v)
    28. BD (   1) C  12 - C  13          0.98983    -0.83629  266(g),263(v),269(v),261(g)
                                                    145(v),268(g),265(g),172(v)
                                                    144(v),171(v)
    29. BD (   1) C  12 - H  24          0.98962    -0.65315  266(v),259(v),264(g),261(g)
                                                    162(v),144(v)
    30. BD (   1) C  13 - C  14          0.98656    -0.83871  255(v),258(g),264(g),265(v)
                                                    269(g),127(v),268(g),154(v)
                                                    153(v)
    31. BD (   2) C  13 - C  14          0.83163    -0.40726  257(v),262(v),157(v),131(v)
                                                    130(v),174(g)
    32. BD (   1) C  13 - H  25          0.98920    -0.64772  258(v),261(v),266(g),264(g)
                                                    153(v),171(v)
    33. BD (   1) C  14 - H  26          0.98740    -0.66709  256(v),264(v),266(g),126(v)
                                                    255(v),162(v),258(g)
    34. BD (   1) C  15 - H  27          0.98591    -0.65895  242(v),250(v),243(g),108(v)
                                                    253(v),254(g),72(v)
    35. CR (   1) O   1                  0.99987   -19.08482  63(v),68(v)
    36. CR (   1) C   2                  0.99953   -10.26881  243(v),237(g),242(v),193(v)
                                                    197(v),72(v)
    37. CR (   1) C   3                  0.99944   -10.22607  82(v),181(v),254(v),245(v)
                                                    64(v),270(v),247(v)
    38. CR (   1) C   4                  0.99944   -10.22980  91(v),72(v),243(v),239(v)
                                                    248(v),73(v),201(v),249(v)
    39. CR (   1) C   5                  0.99949   -10.22460  242(v),250(v),83(v),205(v)
                                                    100(v),82(v),252(v),247(v)
                                                    102(v),99(v)
    40. CR (   1) C   6                  0.99945   -10.22851  254(v),91(v),109(v),245(v)
                                                    209(v),110(v),253(v),93(v)
                                                    249(v)
    41. CR (   1) C   7                  0.99929   -10.31170  100(v),255(v),253(g),243(v)
                                                    183(v),250(g),248(v),254(g)
                                                    270(v),252(v),180(v)
    42. CR (   1) O   8                  0.99979   -19.17724  108(v),126(v),115(v),133(v)
                                                    254(v),258(v)
    43. CR (   1) C   9                  0.99929   -10.30751  136(v),253(v),172(v),255(g)
                                                    256(g),259(v),266(v),258(g)
                                                    269(v),260(v)
    44. CR (   1) C  10                  0.99945   -10.22236  145(v),258(v),127(v),261(v)
                                                    213(v),128(v),255(v),146(v)
                                                    263(v)
    45. CR (   1) C  11                  0.99948   -10.21927  154(v),256(v),264(v),217(v)
                                                    136(v),260(v),265(v),138(v)
                                                    135(v)
    46. CR (   1) C  12                  0.99947   -10.22474  145(v),163(v),266(v),259(v)
                                                    221(v),268(v),263(v)
    47. CR (   1) C  13                  0.99948   -10.21947  154(v),258(v),261(v),173(v)
                                                    172(v),225(v),269(v),265(v)
                                                    155(v)
    48. CR (   1) C  14                  0.99945   -10.22816  163(v),126(v),256(v),264(v)
                                                    255(v),229(v),127(v),268(v)
    49. CR (   1) C  15                  0.99942   -10.21820  73(v),108(v),250(v),242(v)
                                                    239(v),233(v),253(v),109(v)
                                                    243(g)
    50. LP (   1) O   1                  0.98842    -0.69912  240(v),63(v),239(v),191(v)
                                                    270(r),241(v)
    51. LP (   2) O   1                  0.97856    -0.42902  241(v),240(v),189(v),65(v)
    52. LP (   1) O   8                  0.97291    -0.70043  254(v),258(v),257(v),251(v)
                                                    126(v),108(v),130(v),112(v)
                                                    127(v)
    53. LP (   2) O   8                  0.93907    -0.53587  251(v),257(v),258(v),254(v)
                                                    256(v),129(v),250(v),111(v)
    54. RY*(   1) O   1                  0.00079     1.00835   
    55. RY*(   2) O   1                  0.00053     1.36688   
    56. RY*(   3) O   1                  0.00005     1.22579   
    57. RY*(   4) O   1                  0.00001     1.24889   
    58. RY*(   5) O   1                  0.00000     2.94863   
    59. RY*(   6) O   1                  0.00000     2.58722   
    60. RY*(   7) O   1                  0.00000     2.70261   
    61. RY*(   8) O   1                  0.00001     2.66157   
    62. RY*(   9) O   1                  0.00000     2.83382   
    63. RY*(   1) C   2                  0.00236     0.44326   
    64. RY*(   2) C   2                  0.00169     1.03404   
    65. RY*(   3) C   2                  0.00094     1.70648   
    66. RY*(   4) C   2                  0.00063     1.24672   
    67. RY*(   5) C   2                  0.00021     1.64704   
    68. RY*(   6) C   2                  0.00014     1.00050   
    69. RY*(   7) C   2                  0.00001     1.69083   
    70. RY*(   8) C   2                  0.00002     1.58343   
    71. RY*(   9) C   2                  0.00001     2.04858   
    72. RY*(   1) C   3                  0.00303     1.00174   
    73. RY*(   2) C   3                  0.00198     0.80030   
    74. RY*(   3) C   3                  0.00087     0.83068   
    75. RY*(   4) C   3                  0.00053     0.57795   
    76. RY*(   5) C   3                  0.00041     1.68501   
    77. RY*(   6) C   3                  0.00016     1.51670   
    78. RY*(   7) C   3                  0.00011     2.20346   
    79. RY*(   8) C   3                  0.00008     2.03661   
    80. RY*(   9) C   3                  0.00001     2.03873   
    81. RY*(   1) C   4                  0.00280     1.01841   
    82. RY*(   2) C   4                  0.00121     0.58138   
    83. RY*(   3) C   4                  0.00049     0.49248   
    84. RY*(   4) C   4                  0.00038     0.63878   
    85. RY*(   5) C   4                  0.00031     1.59835   
    86. RY*(   6) C   4                  0.00006     2.16836   
    87. RY*(   7) C   4                  0.00003     2.20224   
    88. RY*(   8) C   4                  0.00000     1.76040   
    89. RY*(   9) C   4                  0.00000     1.98165   
    90. RY*(   1) C   5                  0.00277     1.02398   
    91. RY*(   2) C   5                  0.00140     0.51643   
    92. RY*(   3) C   5                  0.00043     1.64358   
    93. RY*(   4) C   5                  0.00035     0.58569   
    94. RY*(   5) C   5                  0.00028     0.62690   
    95. RY*(   6) C   5                  0.00007     2.23903   
    96. RY*(   7) C   5                  0.00002     2.06368   
    97. RY*(   8) C   5                  0.00000     1.77188   
    98. RY*(   9) C   5                  0.00000     1.98255   
    99. RY*(   1) C   6                  0.00270     0.96959   
   100. RY*(   2) C   6                  0.00145     0.54565   
   101. RY*(   3) C   6                  0.00078     0.58869   
   102. RY*(   4) C   6                  0.00053     0.47505   
   103. RY*(   5) C   6                  0.00025     1.60618   
   104. RY*(   6) C   6                  0.00007     2.18587   
   105. RY*(   7) C   6                  0.00002     2.20782   
   106. RY*(   8) C   6                  0.00001     1.77948   
   107. RY*(   9) C   6                  0.00000     2.02167   
   108. RY*(   1) C   7                  0.00295     0.77425   
   109. RY*(   2) C   7                  0.00208     0.93053   
   110. RY*(   3) C   7                  0.00121     0.69381   
   111. RY*(   4) C   7                  0.00097     1.78051   
   112. RY*(   5) C   7                  0.00083     0.93759   
   113. RY*(   6) C   7                  0.00059     1.73824   
   114. RY*(   7) C   7                  0.00036     1.59236   
   115. RY*(   8) C   7                  0.00017     1.92282   
   116. RY*(   9) C   7                  0.00001     2.00283   
   117. RY*(   1) O   8                  0.00161     1.08418   
   118. RY*(   2) O   8                  0.00160     1.07343   
   119. RY*(   3) O   8                  0.00016     2.21240   
   120. RY*(   4) O   8                  0.00016     2.50588   
   121. RY*(   5) O   8                  0.00010     1.72655   
   122. RY*(   6) O   8                  0.00005     2.13390   
   123. RY*(   7) O   8                  0.00001     2.54515   
   124. RY*(   8) O   8                  0.00001     2.55148   
   125. RY*(   9) O   8                  0.00001     2.57297   
   126. RY*(   1) C   9                  0.00292     0.76652   
   127. RY*(   2) C   9                  0.00206     0.92670   
   128. RY*(   3) C   9                  0.00124     0.70722   
   129. RY*(   4) C   9                  0.00094     1.79324   
   130. RY*(   5) C   9                  0.00083     0.89314   
   131. RY*(   6) C   9                  0.00055     1.74226   
   132. RY*(   7) C   9                  0.00037     1.59141   
   133. RY*(   8) C   9                  0.00017     1.94448   
   134. RY*(   9) C   9                  0.00001     2.00203   
   135. RY*(   1) C  10                  0.00274     0.97031   
   136. RY*(   2) C  10                  0.00144     0.54916   
   137. RY*(   3) C  10                  0.00071     0.65585   
   138. RY*(   4) C  10                  0.00054     0.46860   
   139. RY*(   5) C  10                  0.00024     1.56186   
   140. RY*(   6) C  10                  0.00007     2.19210   
   141. RY*(   7) C  10                  0.00002     2.04546   
   142. RY*(   8) C  10                  0.00000     2.01989   
   143. RY*(   9) C  10                  0.00001     1.96392   
   144. RY*(   1) C  11                  0.00270     1.03135   
   145. RY*(   2) C  11                  0.00132     0.52320   
   146. RY*(   3) C  11                  0.00040     0.61533   
   147. RY*(   4) C  11                  0.00038     1.66158   
   148. RY*(   5) C  11                  0.00026     0.57090   
   149. RY*(   6) C  11                  0.00007     2.24227   
   150. RY*(   7) C  11                  0.00001     1.93776   
   151. RY*(   8) C  11                  0.00000     1.79194   
   152. RY*(   9) C  11                  0.00001     2.09977   
   153. RY*(   1) C  12                  0.00252     1.05040   
   154. RY*(   2) C  12                  0.00124     0.52022   
   155. RY*(   3) C  12                  0.00046     0.54424   
   156. RY*(   4) C  12                  0.00034     0.98348   
   157. RY*(   5) C  12                  0.00031     1.27407   
   158. RY*(   6) C  12                  0.00007     2.23674   
   159. RY*(   7) C  12                  0.00003     2.05611   
   160. RY*(   8) C  12                  0.00000     1.73119   
   161. RY*(   9) C  12                  0.00000     2.01000   
   162. RY*(   1) C  13                  0.00272     1.02710   
   163. RY*(   2) C  13                  0.00138     0.52399   
   164. RY*(   3) C  13                  0.00042     1.22476   
   165. RY*(   4) C  13                  0.00039     0.68595   
   166. RY*(   5) C  13                  0.00029     0.89350   
   167. RY*(   6) C  13                  0.00007     2.23682   
   168. RY*(   7) C  13                  0.00003     2.11088   
   169. RY*(   8) C  13                  0.00000     1.95465   
   170. RY*(   9) C  13                  0.00000     1.81884   
   171. RY*(   1) C  14                  0.00232     0.99438   
   172. RY*(   2) C  14                  0.00123     0.58313   
   173. RY*(   3) C  14                  0.00064     0.51712   
   174. RY*(   4) C  14                  0.00052     0.60947   
   175. RY*(   5) C  14                  0.00030     1.61488   
   176. RY*(   6) C  14                  0.00007     2.17355   
   177. RY*(   7) C  14                  0.00004     2.20156   
   178. RY*(   8) C  14                  0.00000     2.06078   
   179. RY*(   9) C  14                  0.00001     1.77671   
   180. RY*(   1) C  15                  0.00267     0.97297   
   181. RY*(   2) C  15                  0.00163     0.65087   
   182. RY*(   3) C  15                  0.00087     0.47739   
   183. RY*(   4) C  15                  0.00074     0.48471   
   184. RY*(   5) C  15                  0.00027     1.75271   
   185. RY*(   6) C  15                  0.00006     2.27135   
   186. RY*(   7) C  15                  0.00004     2.23190   
   187. RY*(   8) C  15                  0.00001     1.87894   
   188. RY*(   9) C  15                  0.00001     2.00251   
   189. RY*(   1) H  16                  0.00075     1.51919   
   190. RY*(   2) H  16                  0.00064     0.97479   
   191. RY*(   3) H  16                  0.00038     1.13164   
   192. RY*(   4) H  16                  0.00001     2.17205   
   193. RY*(   1) H  17                  0.00102     0.24480   
   194. RY*(   2) H  17                  0.00013     1.64160   
   195. RY*(   3) H  17                  0.00007     1.78795   
   196. RY*(   4) H  17                  0.00001     2.10184   
   197. RY*(   1) H  18                  0.00106     0.25394   
   198. RY*(   2) H  18                  0.00012     1.65026   
   199. RY*(   3) H  18                  0.00006     1.77104   
   200. RY*(   4) H  18                  0.00001     2.08120   
   201. RY*(   1) H  19                  0.00078     0.21916   
   202. RY*(   2) H  19                  0.00008     1.51408   
   203. RY*(   3) H  19                  0.00003     1.87090   
   204. RY*(   4) H  19                  0.00003     2.19662   
   205. RY*(   1) H  20                  0.00069     0.22459   
   206. RY*(   2) H  20                  0.00006     1.51334   
   207. RY*(   3) H  20                  0.00003     2.04037   
   208. RY*(   4) H  20                  0.00004     2.00674   
   209. RY*(   1) H  21                  0.00083     0.22140   
   210. RY*(   2) H  21                  0.00007     1.51686   
   211. RY*(   3) H  21                  0.00004     1.93896   
   212. RY*(   4) H  21                  0.00003     2.10742   
   213. RY*(   1) H  22                  0.00084     0.22712   
   214. RY*(   2) H  22                  0.00007     1.52113   
   215. RY*(   3) H  22                  0.00004     1.92601   
   216. RY*(   4) H  22                  0.00003     2.12023   
   217. RY*(   1) H  23                  0.00070     0.22791   
   218. RY*(   2) H  23                  0.00006     1.51758   
   219. RY*(   3) H  23                  0.00003     2.10073   
   220. RY*(   4) H  23                  0.00004     1.94731   
   221. RY*(   1) H  24                  0.00070     0.21945   
   222. RY*(   2) H  24                  0.00007     1.51491   
   223. RY*(   3) H  24                  0.00003     2.19761   
   224. RY*(   4) H  24                  0.00003     1.85946   
   225. RY*(   1) H  25                  0.00073     0.22644   
   226. RY*(   2) H  25                  0.00007     1.51904   
   227. RY*(   3) H  25                  0.00004     1.84323   
   228. RY*(   4) H  25                  0.00003     2.21135   
   229. RY*(   1) H  26                  0.00071     0.24181   
   230. RY*(   2) H  26                  0.00008     1.51873   
   231. RY*(   3) H  26                  0.00005     2.00284   
   232. RY*(   4) H  26                  0.00003     2.06085   
   233. RY*(   1) H  27                  0.00139     0.28283   
   234. RY*(   2) H  27                  0.00007     1.54089   
   235. RY*(   3) H  27                  0.00005     1.94815   
   236. RY*(   4) H  27                  0.00003     2.19084   
   237. BD*(   1) O   1 - C   2          0.00286     0.17859   
   238. BD*(   1) O   1 - H  16          0.00223     0.32175   
   239. BD*(   1) C   2 - C   3          0.01505     0.27488   
   240. BD*(   1) C   2 - H  17          0.01314     0.30407   
   241. BD*(   1) C   2 - H  18          0.01376     0.30545   
   242. BD*(   1) C   3 - C   4          0.01144     0.40985   
   243. BD*(   1) C   3 - C  15          0.01273     0.42475   
   244. BD*(   2) C   3 - C  15          0.16643    -0.11594  246(v),251(v),267(r),182(g)
                                                    240(v),84(v),241(v),77(g)
                                                    76(g)
   245. BD*(   1) C   4 - C   5          0.00747     0.41976   
   246. BD*(   2) C   4 - C   5          0.16254    -0.12336  244(v),251(v),94(g),85(g)
                                                    84(g),92(g)
   247. BD*(   1) C   4 - H  19          0.00689     0.31945   
   248. BD*(   1) C   5 - C   6          0.00748     0.41746   
   249. BD*(   1) C   5 - H  20          0.00647     0.33645   
   250. BD*(   1) C   6 - C   7          0.01248     0.39641   
   251. BD*(   2) C   6 - C   7          0.20360    -0.14386  246(v),244(v),101(g),257(r)
                                                    112(g),94(v),182(v)
   252. BD*(   1) C   6 - H  21          0.00625     0.32297   
   253. BD*(   1) C   7 - O   8          0.01933     0.17100   
   254. BD*(   1) C   7 - C  15          0.01466     0.39676   
   255. BD*(   1) O   8 - C   9          0.01912     0.17407   
   256. BD*(   1) C   9 - C  10          0.01253     0.39996   
   257. BD*(   2) C   9 - C  10          0.19836    -0.13719  267(v),262(v),137(g),251(r)
                                                    130(g),148(v),174(v)
   258. BD*(   1) C   9 - C  14          0.01507     0.39103   
   259. BD*(   1) C  10 - C  11          0.00756     0.42491   
   260. BD*(   1) C  10 - H  22          0.00631     0.32762   
   261. BD*(   1) C  11 - C  12          0.00811     0.42196   
   262. BD*(   2) C  11 - C  12          0.16104    -0.11603  267(v),257(v),156(g),148(g)
                                                    147(g),166(v)
   263. BD*(   1) C  11 - H  23          0.00658     0.34213   
   264. BD*(   1) C  12 - C  13          0.00813     0.42165   
   265. BD*(   1) C  12 - H  24          0.00646     0.33846   
   266. BD*(   1) C  13 - C  14          0.00793     0.42399   
   267. BD*(   2) C  13 - C  14          0.16302    -0.11948  262(v),257(v),244(r),164(g)
                                                    174(g),175(g),166(g)
   268. BD*(   1) C  13 - H  25          0.00666     0.33949   
   269. BD*(   1) C  14 - H  26          0.00675     0.31843   
   270. BD*(   1) C  15 - H  27          0.00828     0.32724   
       -------------------------------
              Total Lewis   51.57472  ( 97.3108%)
        Valence non-Lewis    1.32672  (  2.5032%)
        Rydberg non-Lewis    0.09856  (  0.1860%)
       -------------------------------
            Total unit  1   53.00000  (100.0000%)
           Charge unit  1    0.00000


 ***************************************************
 *******         Beta  spin orbitals         *******
 ***************************************************


 NATURAL POPULATIONS:  Natural atomic orbital occupancies 
                                                          
   NAO  Atom  No  lang   Type(AO)    Occupancy      Energy
 ----------------------------------------------------------
     1    O    1  S      Cor( 1S)     0.99987     -19.08432
     2    O    1  S      Val( 2S)     0.83581      -0.98171
     3    O    1  S      Ryd( 3S)     0.00061       1.29225
     4    O    1  px     Val( 2p)     0.83529      -0.43058
     5    O    1  px     Ryd( 3p)     0.00033       1.02870
     6    O    1  py     Val( 2p)     0.73158      -0.40267
     7    O    1  py     Ryd( 3p)     0.00112       1.13213
     8    O    1  pz     Val( 2p)     0.95303      -0.41952
     9    O    1  pz     Ryd( 3p)     0.00098       0.94036
    10    O    1  dxy    Ryd( 3d)     0.00065       3.08907
    11    O    1  dxz    Ryd( 3d)     0.00053       2.64151
    12    O    1  dyz    Ryd( 3d)     0.00008       2.74318
    13    O    1  dx2y2  Ryd( 3d)     0.00048       2.87252
    14    O    1  dz2    Ryd( 3d)     0.00031       2.85437

    15    C    2  S      Cor( 1S)     0.99953     -10.26882
    16    C    2  S      Val( 2S)     0.49505      -0.34773
    17    C    2  S      Ryd( 3S)     0.00172       0.64786
    18    C    2  px     Val( 2p)     0.47145      -0.20264
    19    C    2  px     Ryd( 3p)     0.00230       0.41457
    20    C    2  py     Val( 2p)     0.44870      -0.20550
    21    C    2  py     Ryd( 3p)     0.00114       0.39492
    22    C    2  pz     Val( 2p)     0.59809      -0.21975
    23    C    2  pz     Ryd( 3p)     0.00077       0.52819
    24    C    2  dxy    Ryd( 3d)     0.00087       2.12974
    25    C    2  dxz    Ryd( 3d)     0.00081       2.27129
    26    C    2  dyz    Ryd( 3d)     0.00051       1.88929
    27    C    2  dx2y2  Ryd( 3d)     0.00074       2.06566
    28    C    2  dz2    Ryd( 3d)     0.00045       2.09028

    29    C    3  S      Cor( 1S)     0.99944     -10.22657
    30    C    3  S      Val( 2S)     0.44192      -0.27818
    31    C    3  S      Ryd( 3S)     0.00077       0.41303
    32    C    3  px     Val( 2p)     0.54438      -0.21341
    33    C    3  px     Ryd( 3p)     0.00196       0.72248
    34    C    3  py     Val( 2p)     0.54466      -0.22679
    35    C    3  py     Ryd( 3p)     0.00289       0.91431
    36    C    3  pz     Val( 2p)     0.48917      -0.25385
    37    C    3  pz     Ryd( 3p)     0.00080       0.50194
    38    C    3  dxy    Ryd( 3d)     0.00042       2.25167
    39    C    3  dxz    Ryd( 3d)     0.00034       1.85160
    40    C    3  dyz    Ryd( 3d)     0.00036       1.82347
    41    C    3  dx2y2  Ryd( 3d)     0.00038       2.23411
    42    C    3  dz2    Ryd( 3d)     0.00020       1.98245

    43    C    4  S      Cor( 1S)     0.99943     -10.22651
    44    C    4  S      Val( 2S)     0.47155      -0.29325
    45    C    4  S      Ryd( 3S)     0.00071       0.43726
    46    C    4  px     Val( 2p)     0.58720      -0.21730
    47    C    4  px     Ryd( 3p)     0.00294       0.84649
    48    C    4  py     Val( 2p)     0.52936      -0.19494
    49    C    4  py     Ryd( 3p)     0.00171       0.55413
    50    C    4  pz     Val( 2p)     0.35473      -0.23644
    51    C    4  pz     Ryd( 3p)     0.00037       0.43975
    52    C    4  dxy    Ryd( 3d)     0.00038       2.24452
    53    C    4  dxz    Ryd( 3d)     0.00022       1.84249
    54    C    4  dyz    Ryd( 3d)     0.00029       1.84341
    55    C    4  dx2y2  Ryd( 3d)     0.00036       2.31772
    56    C    4  dz2    Ryd( 3d)     0.00026       2.01211

    57    C    5  S      Cor( 1S)     0.99949     -10.22510
    58    C    5  S      Val( 2S)     0.47952      -0.30350
    59    C    5  S      Ryd( 3S)     0.00049       0.43271
    60    C    5  px     Val( 2p)     0.55557      -0.20539
    61    C    5  px     Ryd( 3p)     0.00248       0.64349
    62    C    5  py     Val( 2p)     0.57092      -0.20738
    63    C    5  py     Ryd( 3p)     0.00263       0.70315
    64    C    5  pz     Val( 2p)     0.50100      -0.25818
    65    C    5  pz     Ryd( 3p)     0.00056       0.44420
    66    C    5  dxy    Ryd( 3d)     0.00036       2.31999
    67    C    5  dxz    Ryd( 3d)     0.00023       1.84075
    68    C    5  dyz    Ryd( 3d)     0.00019       1.83072
    69    C    5  dx2y2  Ryd( 3d)     0.00037       2.23620
    70    C    5  dz2    Ryd( 3d)     0.00020       2.00948

    71    C    6  S      Cor( 1S)     0.99944     -10.22670
    72    C    6  S      Val( 2S)     0.47774      -0.30475
    73    C    6  S      Ryd( 3S)     0.00079       0.41872
    74    C    6  px     Val( 2p)     0.53586      -0.20762
    75    C    6  px     Ryd( 3p)     0.00232       0.56372
    76    C    6  py     Val( 2p)     0.58640      -0.22272
    77    C    6  py     Ryd( 3p)     0.00270       0.80586
    78    C    6  pz     Val( 2p)     0.43443      -0.25059
    79    C    6  pz     Ryd( 3p)     0.00067       0.41983
    80    C    6  dxy    Ryd( 3d)     0.00042       2.27522
    81    C    6  dxz    Ryd( 3d)     0.00027       1.84874
    82    C    6  dyz    Ryd( 3d)     0.00023       1.82103
    83    C    6  dx2y2  Ryd( 3d)     0.00025       2.27681
    84    C    6  dz2    Ryd( 3d)     0.00022       2.01080

    85    C    7  S      Cor( 1S)     0.99929     -10.31014
    86    C    7  S      Val( 2S)     0.41012      -0.28551
    87    C    7  S      Ryd( 3S)     0.00106       0.49839
    88    C    7  px     Val( 2p)     0.37717      -0.20029
    89    C    7  px     Ryd( 3p)     0.00320       0.75364
    90    C    7  py     Val( 2p)     0.54119      -0.22996
    91    C    7  py     Ryd( 3p)     0.00281       0.70729
    92    C    7  pz     Val( 2p)     0.43456      -0.27731
    93    C    7  pz     Ryd( 3p)     0.00123       0.46317
    94    C    7  dxy    Ryd( 3d)     0.00084       2.23768
    95    C    7  dxz    Ryd( 3d)     0.00063       1.81001
    96    C    7  dyz    Ryd( 3d)     0.00043       1.81733
    97    C    7  dx2y2  Ryd( 3d)     0.00098       2.17968
    98    C    7  dz2    Ryd( 3d)     0.00042       1.96324

    99    O    8  S      Cor( 1S)     0.99979     -19.17037
   100    O    8  S      Val( 2S)     0.77641      -1.02044
   101    O    8  S      Ryd( 3S)     0.00029       1.49235
   102    O    8  px     Val( 2p)     0.70757      -0.51324
   103    O    8  px     Ryd( 3p)     0.00024       1.33036
   104    O    8  py     Val( 2p)     0.84917      -0.52142
   105    O    8  py     Ryd( 3p)     0.00131       1.04252
   106    O    8  pz     Val( 2p)     0.75343      -0.48720
   107    O    8  pz     Ryd( 3p)     0.00103       1.02575
   108    O    8  dxy    Ryd( 3d)     0.00056       2.92949
   109    O    8  dxz    Ryd( 3d)     0.00032       2.65855
   110    O    8  dyz    Ryd( 3d)     0.00047       2.56996
   111    O    8  dx2y2  Ryd( 3d)     0.00053       2.78903
   112    O    8  dz2    Ryd( 3d)     0.00040       2.67350

   113    C    9  S      Cor( 1S)     0.99929     -10.30611
   114    C    9  S      Val( 2S)     0.41098      -0.28484
   115    C    9  S      Ryd( 3S)     0.00111       0.48493
   116    C    9  px     Val( 2p)     0.42172      -0.22086
   117    C    9  px     Ryd( 3p)     0.00249       0.75132
   118    C    9  py     Val( 2p)     0.43552      -0.24468
   119    C    9  py     Ryd( 3p)     0.00252       0.52932
   120    C    9  pz     Val( 2p)     0.51101      -0.23937
   121    C    9  pz     Ryd( 3p)     0.00210       0.64026
   122    C    9  dxy    Ryd( 3d)     0.00084       1.98404
   123    C    9  dxz    Ryd( 3d)     0.00067       2.10410
   124    C    9  dyz    Ryd( 3d)     0.00047       2.03246
   125    C    9  dx2y2  Ryd( 3d)     0.00069       1.91119
   126    C    9  dz2    Ryd( 3d)     0.00059       1.98215

   127    C   10  S      Cor( 1S)     0.99944     -10.22117
   128    C   10  S      Val( 2S)     0.47784      -0.30065
   129    C   10  S      Ryd( 3S)     0.00082       0.42039
   130    C   10  px     Val( 2p)     0.51291      -0.20803
   131    C   10  px     Ryd( 3p)     0.00185       0.49715
   132    C   10  py     Val( 2p)     0.50720      -0.23801
   133    C   10  py     Ryd( 3p)     0.00150       0.57026
   134    C   10  pz     Val( 2p)     0.56435      -0.22640
   135    C   10  pz     Ryd( 3p)     0.00233       0.73244
   136    C   10  dxy    Ryd( 3d)     0.00023       2.04486
   137    C   10  dxz    Ryd( 3d)     0.00038       2.12763
   138    C   10  dyz    Ryd( 3d)     0.00026       2.07889
   139    C   10  dx2y2  Ryd( 3d)     0.00028       1.97741
   140    C   10  dz2    Ryd( 3d)     0.00022       2.02261

   141    C   11  S      Cor( 1S)     0.99948     -10.21949
   142    C   11  S      Val( 2S)     0.48058      -0.29909
   143    C   11  S      Ryd( 3S)     0.00054       0.43153
   144    C   11  px     Val( 2p)     0.56185      -0.21123
   145    C   11  px     Ryd( 3p)     0.00238       0.70775
   146    C   11  py     Val( 2p)     0.50250      -0.22756
   147    C   11  py     Ryd( 3p)     0.00096       0.45165
   148    C   11  pz     Val( 2p)     0.55266      -0.21321
   149    C   11  pz     Ryd( 3p)     0.00215       0.64146
   150    C   11  dxy    Ryd( 3d)     0.00027       2.03420
   151    C   11  dxz    Ryd( 3d)     0.00032       2.18633
   152    C   11  dyz    Ryd( 3d)     0.00025       2.06461
   153    C   11  dx2y2  Ryd( 3d)     0.00026       1.96711
   154    C   11  dz2    Ryd( 3d)     0.00027       2.00154

   155    C   12  S      Cor( 1S)     0.99947     -10.22209
   156    C   12  S      Val( 2S)     0.47891      -0.29590
   157    C   12  S      Ryd( 3S)     0.00062       0.43076
   158    C   12  px     Val( 2p)     0.54932      -0.20820
   159    C   12  px     Ryd( 3p)     0.00234       0.73120
   160    C   12  py     Val( 2p)     0.45206      -0.22168
   161    C   12  py     Ryd( 3p)     0.00125       0.57162
   162    C   12  pz     Val( 2p)     0.49012      -0.19613
   163    C   12  pz     Ryd( 3p)     0.00158       0.49789
   164    C   12  dxy    Ryd( 3d)     0.00030       2.06051
   165    C   12  dxz    Ryd( 3d)     0.00032       2.15146
   166    C   12  dyz    Ryd( 3d)     0.00030       2.05828
   167    C   12  dx2y2  Ryd( 3d)     0.00027       1.94471
   168    C   12  dz2    Ryd( 3d)     0.00032       2.04121

   169    C   13  S      Cor( 1S)     0.99948     -10.21989
   170    C   13  S      Val( 2S)     0.47911      -0.29903
   171    C   13  S      Ryd( 3S)     0.00057       0.43087
   172    C   13  px     Val( 2p)     0.52458      -0.20113
   173    C   13  px     Ryd( 3p)     0.00169       0.49033
   174    C   13  py     Val( 2p)     0.52486      -0.23509
   175    C   13  py     Ryd( 3p)     0.00135       0.55822
   176    C   13  pz     Val( 2p)     0.57805      -0.22155
   177    C   13  pz     Ryd( 3p)     0.00254       0.75155
   178    C   13  dxy    Ryd( 3d)     0.00025       2.04581
   179    C   13  dxz    Ryd( 3d)     0.00032       2.13377
   180    C   13  dyz    Ryd( 3d)     0.00025       2.06714
   181    C   13  dx2y2  Ryd( 3d)     0.00025       1.97970
   182    C   13  dz2    Ryd( 3d)     0.00028       2.02707

   183    C   14  S      Cor( 1S)     0.99945     -10.22655
   184    C   14  S      Val( 2S)     0.47715      -0.30553
   185    C   14  S      Ryd( 3S)     0.00094       0.44236
   186    C   14  px     Val( 2p)     0.56465      -0.22937
   187    C   14  px     Ryd( 3p)     0.00201       0.75591
   188    C   14  py     Val( 2p)     0.47462      -0.23739
   189    C   14  py     Ryd( 3p)     0.00092       0.47237
   190    C   14  pz     Val( 2p)     0.54878      -0.22701
   191    C   14  pz     Ryd( 3p)     0.00184       0.64506
   192    C   14  dxy    Ryd( 3d)     0.00024       2.04631
   193    C   14  dxz    Ryd( 3d)     0.00028       2.18687
   194    C   14  dyz    Ryd( 3d)     0.00027       2.05865
   195    C   14  dx2y2  Ryd( 3d)     0.00031       1.96004
   196    C   14  dz2    Ryd( 3d)     0.00028       2.01391

   197    C   15  S      Cor( 1S)     0.99942     -10.21705
   198    C   15  S      Val( 2S)     0.47136      -0.29194
   199    C   15  S      Ryd( 3S)     0.00107       0.45593
   200    C   15  px     Val( 2p)     0.57139      -0.21860
   201    C   15  px     Ryd( 3p)     0.00200       0.70703
   202    C   15  py     Val( 2p)     0.56319      -0.21930
   203    C   15  py     Ryd( 3p)     0.00257       0.77951
   204    C   15  pz     Val( 2p)     0.48451      -0.25857
   205    C   15  pz     Ryd( 3p)     0.00100       0.48052
   206    C   15  dxy    Ryd( 3d)     0.00031       2.33610
   207    C   15  dxz    Ryd( 3d)     0.00027       1.85900
   208    C   15  dyz    Ryd( 3d)     0.00020       1.84787
   209    C   15  dx2y2  Ryd( 3d)     0.00032       2.28061
   210    C   15  dz2    Ryd( 3d)     0.00023       2.01496

   211    H   16  S      Val( 1S)     0.25661      -0.00403
   212    H   16  S      Ryd( 2S)     0.00049       0.29314
   213    H   16  px     Ryd( 2p)     0.00055       1.73966
   214    H   16  py     Ryd( 2p)     0.00105       2.23201
   215    H   16  pz     Ryd( 2p)     0.00076       1.56236

   216    H   17  S      Val( 1S)     0.38843      -0.07051
   217    H   17  S      Ryd( 2S)     0.00103       0.22727
   218    H   17  px     Ryd( 2p)     0.00017       1.90978
   219    H   17  py     Ryd( 2p)     0.00011       1.63568
   220    H   17  pz     Ryd( 2p)     0.00031       2.01544

   221    H   18  S      Val( 1S)     0.39052      -0.06997
   222    H   18  S      Ryd( 2S)     0.00106       0.23456
   223    H   18  px     Ryd( 2p)     0.00014       1.87470
   224    H   18  py     Ryd( 2p)     0.00013       1.64761
   225    H   18  pz     Ryd( 2p)     0.00031       2.01237

   226    H   19  S      Val( 1S)     0.37782      -0.06260
   227    H   19  S      Ryd( 2S)     0.00079       0.20257
   228    H   19  px     Ryd( 2p)     0.00042       2.19029
   229    H   19  py     Ryd( 2p)     0.00005       1.86564
   230    H   19  pz     Ryd( 2p)     0.00006       1.55209

   231    H   20  S      Val( 1S)     0.36996      -0.04576
   232    H   20  S      Ryd( 2S)     0.00069       0.19891
   233    H   20  px     Ryd( 2p)     0.00019       1.98273
   234    H   20  py     Ryd( 2p)     0.00025       2.04684
   235    H   20  pz     Ryd( 2p)     0.00009       1.56591

   236    H   21  S      Val( 1S)     0.36971      -0.05710
   237    H   21  S      Ryd( 2S)     0.00084       0.19569
   238    H   21  px     Ryd( 2p)     0.00009       1.88140
   239    H   21  py     Ryd( 2p)     0.00038       2.17544
   240    H   21  pz     Ryd( 2p)     0.00006       1.54161

   241    H   22  S      Val( 1S)     0.36980      -0.05291
   242    H   22  S      Ryd( 2S)     0.00084       0.19969
   243    H   22  px     Ryd( 2p)     0.00005       1.79094
   244    H   22  py     Ryd( 2p)     0.00018       1.76684
   245    H   22  pz     Ryd( 2p)     0.00031       2.04639

   246    H   23  S      Val( 1S)     0.37100      -0.04078
   247    H   23  S      Ryd( 2S)     0.00070       0.20374
   248    H   23  px     Ryd( 2p)     0.00027       2.02251
   249    H   23  py     Ryd( 2p)     0.00005       1.64435
   250    H   23  pz     Ryd( 2p)     0.00020       1.93236

   251    H   24  S      Val( 1S)     0.37541      -0.04580
   252    H   24  S      Ryd( 2S)     0.00071       0.20142
   253    H   24  px     Ryd( 2p)     0.00030       2.04483
   254    H   24  py     Ryd( 2p)     0.00017       1.77390
   255    H   24  pz     Ryd( 2p)     0.00006       1.78105

   256    H   25  S      Val( 1S)     0.37112      -0.04350
   257    H   25  S      Ryd( 2S)     0.00072       0.20163
   258    H   25  px     Ryd( 2p)     0.00005       1.78783
   259    H   25  py     Ryd( 2p)     0.00017       1.76250
   260    H   25  pz     Ryd( 2p)     0.00032       2.05777

   261    H   26  S      Val( 1S)     0.37329      -0.06536
   262    H   26  S      Ryd( 2S)     0.00070       0.22373
   263    H   26  px     Ryd( 2p)     0.00026       2.03118
   264    H   26  py     Ryd( 2p)     0.00006       1.65419
   265    H   26  pz     Ryd( 2p)     0.00021       1.92417

   266    H   27  S      Val( 1S)     0.36251      -0.04893
   267    H   27  S      Ryd( 2S)     0.00136       0.26326
   268    H   27  px     Ryd( 2p)     0.00017       2.02883
   269    H   27  py     Ryd( 2p)     0.00029       2.08877
   270    H   27  pz     Ryd( 2p)     0.00009       1.59182


 Summary of Natural Population Analysis:                  
                                                          
                                       Natural Population 
                Natural  -----------------------------------------------
    Atom  No    Charge         Core      Valence    Rydberg      Total
 -----------------------------------------------------------------------
      O    1   -0.36066      0.99987     3.35571    0.00508     4.36066
      C    2   -0.02213      0.99953     2.01329    0.00931     3.02213
      C    3   -0.02768      0.99944     2.02012    0.00812     3.02768
      C    4    0.05049      0.99943     1.94284    0.00723     2.94951
      C    5   -0.11401      0.99949     2.10701    0.00751     3.11401
      C    6   -0.04173      0.99944     2.03442    0.00786     3.04173
      C    7    0.22606      0.99929     1.76304    0.01160     2.77394
      O    8   -0.09152      0.99979     3.08658    0.00515     4.09152
      C    9    0.21000      0.99929     1.77923    0.01148     2.79000
      C   10   -0.06961      0.99944     2.06230    0.00787     3.06961
      C   11   -0.10448      0.99948     2.09759    0.00740     3.10448
      C   12    0.02283      0.99947     1.97041    0.00730     2.97717
      C   13   -0.11359      0.99948     2.10661    0.00750     3.11359
      C   14   -0.07174      0.99945     2.06520    0.00709     3.07174
      C   15   -0.09782      0.99942     2.09044    0.00796     3.09782
      H   16    0.24054      0.00000     0.25661    0.00286     0.25946
      H   17    0.10995      0.00000     0.38843    0.00161     0.39005
      H   18    0.10785      0.00000     0.39052    0.00163     0.39215
      H   19    0.12086      0.00000     0.37782    0.00132     0.37914
      H   20    0.12882      0.00000     0.36996    0.00122     0.37118
      H   21    0.12891      0.00000     0.36971    0.00138     0.37109
      H   22    0.12882      0.00000     0.36980    0.00138     0.37118
      H   23    0.12778      0.00000     0.37100    0.00123     0.37222
      H   24    0.12335      0.00000     0.37541    0.00124     0.37665
      H   25    0.12763      0.00000     0.37112    0.00125     0.37237
      H   26    0.12548      0.00000     0.37329    0.00124     0.37452
      H   27    0.13559      0.00000     0.36251    0.00191     0.36441
 =======================================================================
   * Total *    1.00000     14.99231    36.87097    0.13672    52.00000

                                 Natural Population      
 --------------------------------------------------------
   Core                      14.99231 ( 99.9487% of  15)
   Valence                   36.87097 ( 99.6513% of  37)
   Natural Minimal Basis     51.86328 ( 99.7371% of  52)
   Natural Rydberg Basis      0.13672 (  0.2629% of  52)
 --------------------------------------------------------

    Atom  No          Natural Electron Configuration
 ----------------------------------------------------------------------------
      O    1      [core]2S( 0.84)2p( 2.52)
      C    2      [core]2S( 0.50)2p( 1.52)
      C    3      [core]2S( 0.44)2p( 1.58)3p( 0.01)
      C    4      [core]2S( 0.47)2p( 1.47)3p( 0.01)
      C    5      [core]2S( 0.48)2p( 1.63)3p( 0.01)
      C    6      [core]2S( 0.48)2p( 1.56)3p( 0.01)
      C    7      [core]2S( 0.41)2p( 1.35)3p( 0.01)
      O    8      [core]2S( 0.78)2p( 2.31)
      C    9      [core]2S( 0.41)2p( 1.37)3p( 0.01)
      C   10      [core]2S( 0.48)2p( 1.58)3p( 0.01)
      C   11      [core]2S( 0.48)2p( 1.62)3p( 0.01)
      C   12      [core]2S( 0.48)2p( 1.49)3p( 0.01)
      C   13      [core]2S( 0.48)2p( 1.63)3p( 0.01)
      C   14      [core]2S( 0.48)2p( 1.59)
      C   15      [core]2S( 0.47)2p( 1.62)3p( 0.01)
      H   16            1S( 0.26)
      H   17            1S( 0.39)
      H   18            1S( 0.39)
      H   19            1S( 0.38)
      H   20            1S( 0.37)
      H   21            1S( 0.37)
      H   22            1S( 0.37)
      H   23            1S( 0.37)
      H   24            1S( 0.38)
      H   25            1S( 0.37)
      H   26            1S( 0.37)
      H   27            1S( 0.36)


 NATURAL BOND ORBITAL ANALYSIS, beta spin orbitals:

                       Occupancies       Lewis Structure    Low   High
           Occ.    -------------------  -----------------   occ   occ
  Cycle   Thresh.   Lewis   Non-Lewis     CR  BD  3C  LP    (L)   (NL)   Dev
 =============================================================================
   1(1)    0.90    48.72943   3.27057     15  28   0   9     6      0    0.02
   2(2)    0.90    48.72943   3.27057     15  28   0   9     6      0    0.02
   3(1)    0.80    50.26577   1.73423     15  33   0   4     1      0    0.02
   4(2)    0.80    50.26577   1.73423     15  33   0   4     1      0    0.02
   5(1)    0.70    49.35486   2.64514     15  30   0   7     1      0    0.28
   6(2)    0.70    49.34346   2.65654     15  30   0   7     1      0    0.29
   7(3)    0.70    49.24726   2.75274     15  30   0   7     1      0    0.28
   8(4)    0.70    49.23583   2.76417     15  30   0   7     1      0    0.29
   9(5)    0.70    49.24726   2.75274     15  30   0   7     1      0    0.28
  10(6)    0.70    49.23583   2.76417     15  30   0   7     1      0    0.29
  11(7)    0.70    49.24726   2.75274     15  30   0   7     1      0    0.28
  12(8)    0.70    49.23583   2.76417     15  30   0   7     1      0    0.29
  13(9)    0.70    49.24726   2.75274     15  30   0   7     1      0    0.28
  14(1)    0.60    44.93697   7.06303     15  19   0  18     0      1    0.29
  15(2)    0.60    44.93697   7.06303     15  19   0  18     0      1    0.29

    The hybrids on atom  3 are linearly dependent.  An eigenvalue (  0.000025)
    of the hybrid overlap matrix is too small (<0.00010).

    PRJTHR will be raised from  0.200 to 0.250 and the NBO search repeated.


    The hybrids on atom  3 are linearly dependent.  An eigenvalue (  0.000025)
    of the hybrid overlap matrix is too small (<0.00010).

    PRJTHR will be raised from  0.250 to 0.300 and the NBO search repeated.


    The hybrids on atom  3 are linearly dependent.  An eigenvalue (  0.000025)
    of the hybrid overlap matrix is too small (<0.00010).

    PRJTHR will be raised from  0.300 to 0.350 and the NBO search repeated.


    The hybrids on atom  3 are linearly dependent.  An eigenvalue (  0.000025)
    of the hybrid overlap matrix is too small (<0.00010).

    PRJTHR will be raised from  0.350 to 0.400 and the NBO search repeated.


    The hybrids on atom  3 are linearly dependent.  An eigenvalue (  0.000025)
    of the hybrid overlap matrix is too small (<0.00010).

    PRJTHR will be raised from  0.400 to 0.450 and the NBO search repeated.

  16(1)    0.50    40.52696  11.47304     15  11   0  26     0      6    0.37
  17(2)    0.50    40.46341  11.53659     15   9   0  28     0      6    0.33
  18(3)    0.50    40.09334  11.90666     15   9   0  28     0      5    0.38
  19(4)    0.50    40.46341  11.53659     15   9   0  28     0      6    0.33
  20(5)    0.50    40.34882  11.65118     15  10   0  27     0      6    0.38
  21(6)    0.50    40.46341  11.53659     15   9   0  28     0      6    0.33
  22(7)    0.50    40.34882  11.65118     15  10   0  27     0      6    0.38
  23(8)    0.50    40.46341  11.53659     15   9   0  28     0      6    0.33
  24(9)    0.50    40.34882  11.65118     15  10   0  27     0      6    0.38
  25(1)    0.80    50.26577   1.73423     15  33   0   4     1      0    0.02
 -----------------------------------------------------------------------------

 Structure accepted: RESONANCE keyword permits strongly delocalized structure

 --------------------------------------------------------
   Core                     14.99232 ( 99.949% of  15)
   Valence Lewis            35.27345 ( 95.334% of  37)
  ==================       ============================
   Total Lewis              50.26577 ( 96.665% of  52)
  -----------------------------------------------------
   Valence non-Lewis         1.63910 (  3.152% of  52)
   Rydberg non-Lewis         0.09513 (  0.183% of  52)
  ==================       ============================
   Total non-Lewis           1.73423 (  3.335% of  52)
 --------------------------------------------------------


       (Occupancy)   Bond orbital/ Coefficients/ Hybrids
 ---------------------------------------------------------------------------------
     1. (0.99748) BD ( 1) O   1 - C   2  
                ( 66.95%)   0.8182* O   1 s( 31.77%)p 2.15( 68.16%)d 0.00(  0.07%)
                                           -0.0001  0.5636  0.0053 -0.6448  0.0002
                                           -0.5084 -0.0032  0.0856  0.0011  0.0163
                                           -0.0018 -0.0023  0.0133 -0.0157
                ( 33.05%)   0.5749* C   2 s( 21.88%)p 3.56( 77.85%)d 0.01(  0.27%)
                                            0.0000  0.4657  0.0445  0.6505  0.0253
                                            0.5859  0.0293 -0.1024 -0.0016  0.0438
                                           -0.0079 -0.0074  0.0063 -0.0252
     2. (0.99378) BD ( 1) O   1 - H  16  
                ( 74.24%)   0.8616* O   1 s( 20.78%)p 3.81( 79.14%)d 0.00(  0.08%)
                                            0.0002  0.4554  0.0202 -0.2766  0.0106
                                            0.8230  0.0337 -0.1905 -0.0078 -0.0234
                                            0.0058 -0.0073 -0.0054 -0.0119
                ( 25.76%)   0.5076* H  16 s( 99.58%)p 0.00(  0.42%)
                                            0.9979 -0.0023  0.0170 -0.0613  0.0142
     3. (0.98679) BD ( 1) C   2 - C   3  
                ( 47.53%)   0.6894* C   2 s( 29.94%)p 2.34( 70.00%)d 0.00(  0.06%)
                                           -0.0003 -0.5471 -0.0063 -0.3156  0.0003
                                            0.7696 -0.0081 -0.0901  0.0003  0.0151
                                           -0.0020  0.0035  0.0144  0.0104
                ( 52.47%)   0.7244* C   3 s( 31.37%)p 2.19( 68.59%)d 0.00(  0.03%)
                                           -0.0001 -0.5601  0.0024  0.2767 -0.0030
                                           -0.7748  0.0137  0.0942 -0.0027  0.0092
                                           -0.0005  0.0039  0.0115  0.0108
     4. (0.97993) BD ( 1) C   2 - H  17  
                ( 61.15%)   0.7820* C   2 s( 23.91%)p 3.18( 76.04%)d 0.00(  0.05%)
                                           -0.0001  0.4888 -0.0139 -0.5099  0.0021
                                            0.0556  0.0106 -0.7051  0.0086 -0.0011
                                            0.0179  0.0031  0.0057  0.0104
                ( 38.85%)   0.6233* H  17 s( 99.91%)p 0.00(  0.09%)
                                            0.9995 -0.0052  0.0181 -0.0018  0.0245
     5. (0.98076) BD ( 1) C   2 - H  18  
                ( 61.00%)   0.7810* C   2 s( 24.38%)p 3.10( 75.58%)d 0.00(  0.05%)
                                           -0.0002  0.4935 -0.0133 -0.4617  0.0038
                                            0.2428  0.0114  0.6953 -0.0127 -0.0059
                                           -0.0160  0.0036  0.0055  0.0115
                ( 39.00%)   0.6245* H  18 s( 99.91%)p 0.00(  0.09%)
                                            0.9995 -0.0057  0.0158 -0.0094 -0.0242
     6. (0.98663) BD ( 1) C   3 - C   4  
                ( 51.18%)   0.7154* C   3 s( 34.31%)p 1.91( 65.64%)d 0.00(  0.05%)
                                           -0.0000  0.5858  0.0031 -0.5174 -0.0192
                                           -0.5804  0.0112  0.2265  0.0031  0.0156
                                           -0.0064 -0.0078 -0.0030 -0.0100
                ( 48.82%)   0.6987* C   4 s( 35.35%)p 1.83( 64.60%)d 0.00(  0.05%)
                                            0.0001  0.5945  0.0054  0.4875 -0.0186
                                            0.6069  0.0166 -0.1986  0.0018  0.0164
                                           -0.0075 -0.0080 -0.0011 -0.0120
     7. (0.98327) BD ( 1) C   3 - C  15  
                ( 50.29%)   0.7091* C   3 s( 34.26%)p 1.92( 65.70%)d 0.00(  0.04%)
                                           -0.0000  0.5853  0.0023  0.7819  0.0062
                                           -0.1606  0.0190 -0.1391 -0.0063 -0.0085
                                           -0.0061  0.0008  0.0133 -0.0104
                ( 49.71%)   0.7051* C  15 s( 36.18%)p 1.76( 63.77%)d 0.00(  0.04%)
                                           -0.0001  0.6014  0.0102 -0.7658  0.0048
                                            0.1753  0.0225  0.1415 -0.0034 -0.0035
                                           -0.0078 -0.0003  0.0153 -0.0110
     8. (0.83961) BD ( 2) C   3 - C  15  
                ( 51.00%)   0.7141* C   3 s(  0.00%)p 1.00( 99.95%)d 0.00(  0.05%)
                                            0.0001  0.0015 -0.0026  0.2086 -0.0010
                                            0.1900  0.0003  0.9591  0.0006  0.0000
                                            0.0158 -0.0150  0.0058 -0.0014
                ( 49.00%)   0.7000* C  15 s(  0.04%)p99.99( 99.90%)d 1.40(  0.06%)
                                            0.0000 -0.0192 -0.0066  0.2086 -0.0048
                                            0.2064  0.0023  0.9554  0.0016 -0.0054
                                           -0.0188 -0.0076 -0.0026  0.0114
     9. (0.98910) BD ( 1) C   4 - C   5  
                ( 49.99%)   0.7070* C   4 s( 35.56%)p 1.81( 64.39%)d 0.00(  0.05%)
                                            0.0000  0.5962  0.0147  0.2465 -0.0344
                                           -0.7591 -0.0195  0.0717  0.0106 -0.0135
                                           -0.0003 -0.0030 -0.0124 -0.0133
                ( 50.01%)   0.7072* C   5 s( 35.55%)p 1.81( 64.40%)d 0.00(  0.05%)
                                            0.0001  0.5962  0.0085 -0.2890 -0.0407
                                            0.7444 -0.0031 -0.0676  0.0096 -0.0096
                                            0.0004 -0.0041 -0.0154 -0.0118
    10. (0.98932) BD ( 1) C   4 - H  19  
                ( 62.21%)   0.7887* C   4 s( 28.98%)p 2.45( 70.99%)d 0.00(  0.03%)
                                            0.0003 -0.5382  0.0122  0.8109 -0.0059
                                           -0.1733  0.0107 -0.1486 -0.0007  0.0061
                                            0.0060 -0.0002 -0.0125  0.0102
                ( 37.79%)   0.6147* H  19 s( 99.90%)p 0.00(  0.10%)
                                           -0.9995  0.0013 -0.0310  0.0055  0.0063
    11. (0.98722) BD ( 1) C   5 - C   6  
                ( 49.65%)   0.7046* C   5 s( 35.18%)p 1.84( 64.77%)d 0.00(  0.05%)
                                            0.0001  0.5931  0.0066  0.7699  0.0010
                                           -0.1884 -0.0408 -0.1333  0.0070 -0.0047
                                           -0.0067  0.0004  0.0170 -0.0107
                ( 50.35%)   0.7096* C   6 s( 36.20%)p 1.76( 63.75%)d 0.00(  0.04%)
                                           -0.0001  0.6016  0.0095 -0.7705 -0.0129
                                            0.1462 -0.0379  0.1442  0.0095 -0.0105
                                           -0.0056  0.0010  0.0127 -0.0116
    12. (0.83037) BD ( 2) C   5 - C   6  
                ( 54.64%)   0.7392* C   5 s(  0.00%)p 1.00( 99.94%)d 0.00(  0.05%)
                                           -0.0000 -0.0040 -0.0008  0.2118 -0.0030
                                            0.1727 -0.0025  0.9616 -0.0106  0.0055
                                            0.0181  0.0088  0.0024 -0.0098
                ( 45.36%)   0.6735* C   6 s(  0.01%)p99.99( 99.92%)d 5.85(  0.07%)
                                            0.0000  0.0102 -0.0033  0.2219 -0.0028
                                            0.1833 -0.0032  0.9572 -0.0103  0.0006
                                           -0.0180  0.0171 -0.0074  0.0017
    13. (0.98907) BD ( 1) C   5 - H  20  
                ( 62.97%)   0.7935* C   5 s( 29.16%)p 2.43( 70.82%)d 0.00(  0.03%)
                                            0.0003 -0.5398  0.0134  0.5264 -0.0068
                                            0.6154 -0.0069 -0.2287  0.0032 -0.0122
                                            0.0052  0.0056  0.0019  0.0073
                ( 37.03%)   0.6085* H  20 s( 99.90%)p 0.00(  0.10%)
                                           -0.9995  0.0024 -0.0199 -0.0233  0.0083
    14. (0.98524) BD ( 1) C   6 - C   7  
                ( 48.95%)   0.6997* C   6 s( 34.14%)p 1.93( 65.80%)d 0.00(  0.06%)
                                            0.0002  0.5841  0.0141  0.5208  0.0309
                                            0.5740 -0.0137 -0.2369 -0.0061  0.0170
                                           -0.0084 -0.0093 -0.0036 -0.0111
                ( 51.05%)   0.7145* C   7 s( 37.52%)p 1.66( 62.43%)d 0.00(  0.05%)
                                           -0.0002  0.6125  0.0100 -0.4813  0.0373
                                           -0.6154 -0.0211  0.1102 -0.0005  0.0161
                                           -0.0067 -0.0065 -0.0059 -0.0096
    15. (0.98795) BD ( 1) C   6 - H  21  
                ( 62.94%)   0.7934* C   6 s( 29.56%)p 2.38( 70.41%)d 0.00(  0.03%)
                                            0.0003 -0.5435  0.0154 -0.2901  0.0105
                                            0.7835 -0.0043 -0.0769 -0.0009  0.0104
                                            0.0001  0.0027  0.0085  0.0100
                ( 37.06%)   0.6088* H  21 s( 99.90%)p 0.00(  0.10%)
                                           -0.9995  0.0016  0.0108 -0.0301  0.0024
    16. (0.99474) BD ( 1) C   7 - O   8  
                ( 30.63%)   0.5535* C   7 s( 23.36%)p 3.27( 76.34%)d 0.01(  0.30%)
                                            0.0001 -0.4833 -0.0088 -0.8443 -0.0123
                                            0.1961  0.0328  0.1029  0.0184  0.0224
                                            0.0129 -0.0030 -0.0407  0.0259
                ( 69.37%)   0.8329* O   8 s( 34.28%)p 1.92( 65.65%)d 0.00(  0.07%)
                                           -0.0001 -0.5855 -0.0013  0.7549  0.0048
                                           -0.1698  0.0055 -0.2403  0.0092  0.0163
                                            0.0118 -0.0089 -0.0108  0.0085
    17. (0.89058) BD ( 2) C   7 - O   8  
                ( 26.80%)   0.5177* C   7 s(  0.13%)p99.99( 99.70%)d 1.26(  0.17%)
                                           -0.0004 -0.0300 -0.0210  0.1451 -0.0209
                                            0.0313  0.0031  0.9871 -0.0083 -0.0152
                                            0.0359 -0.0069 -0.0012 -0.0112
                ( 73.20%)   0.8555* O   8 s(  0.03%)p99.99( 99.89%)d 2.10(  0.07%)
                                           -0.0003 -0.0184 -0.0019  0.1843 -0.0012
                                           -0.3922  0.0002  0.9006  0.0053  0.0045
                                           -0.0082  0.0156  0.0066  0.0184
    18. (0.98630) BD ( 1) C   7 - C  15  
                ( 50.46%)   0.7103* C   7 s( 38.75%)p 1.58( 61.21%)d 0.00(  0.04%)
                                           -0.0001  0.6224 -0.0114 -0.1769  0.0065
                                            0.7617  0.0006  0.0202 -0.0125 -0.0086
                                            0.0003 -0.0030 -0.0149 -0.0118
                ( 49.54%)   0.7039* C  15 s( 33.80%)p 1.96( 66.14%)d 0.00(  0.06%)
                                            0.0000  0.5812  0.0126  0.3059  0.0263
                                           -0.7455  0.0027  0.1062 -0.0110 -0.0125
                                            0.0015 -0.0066 -0.0139 -0.0126
    19. (0.99481) BD ( 1) O   8 - C   9  
                ( 69.45%)   0.8334* O   8 s( 34.62%)p 1.89( 65.31%)d 0.00(  0.07%)
                                            0.0001  0.5884  0.0012  0.6089  0.0078
                                            0.5189 -0.0086  0.1135  0.0022  0.0184
                                            0.0071  0.0101 -0.0066 -0.0116
                ( 30.55%)   0.5527* C   9 s( 23.47%)p 3.25( 76.23%)d 0.01(  0.30%)
                                           -0.0001  0.4843  0.0088 -0.7016  0.0023
                                           -0.4711 -0.0360 -0.2158 -0.0158  0.0422
                                            0.0187  0.0133  0.0148 -0.0221
    20. (0.98584) BD ( 1) C   9 - C  10  
                ( 51.08%)   0.7147* C   9 s( 37.42%)p 1.67( 62.54%)d 0.00(  0.04%)
                                           -0.0003  0.6116  0.0079  0.6108 -0.0270
                                           -0.0506 -0.0230 -0.4981 -0.0204 -0.0008
                                           -0.0173  0.0028  0.0098  0.0041
                ( 48.92%)   0.6994* C  10 s( 34.11%)p 1.93( 65.83%)d 0.00(  0.06%)
                                            0.0002  0.5839  0.0140 -0.6237 -0.0228
                                           -0.0517 -0.0218  0.5152 -0.0116  0.0030
                                           -0.0201  0.0008  0.0116  0.0040
    21. (0.98731) BD ( 1) C   9 - C  14  
                ( 50.71%)   0.7121* C   9 s( 38.77%)p 1.58( 61.19%)d 0.00(  0.04%)
                                           -0.0001  0.6226 -0.0089 -0.0695 -0.0038
                                            0.4533 -0.0103  0.6335  0.0089  0.0004
                                           -0.0033  0.0166 -0.0045  0.0110
                ( 49.29%)   0.7021* C  14 s( 33.82%)p 1.96( 66.13%)d 0.00(  0.06%)
                                            0.0000  0.5815  0.0070 -0.0714 -0.0211
                                           -0.4209 -0.0158 -0.6916  0.0028  0.0031
                                            0.0017  0.0181 -0.0028  0.0146
    22. (0.98735) BD ( 1) C  10 - C  11  
                ( 50.52%)   0.7108* C  10 s( 36.40%)p 1.75( 63.56%)d 0.00(  0.04%)
                                           -0.0001  0.6032  0.0095  0.6486  0.0221
                                            0.4384 -0.0085  0.1453 -0.0331  0.0161
                                            0.0067  0.0078  0.0044 -0.0066
                ( 49.48%)   0.7034* C  11 s( 35.19%)p 1.84( 64.76%)d 0.00(  0.05%)
                                            0.0001  0.5932  0.0072 -0.6383  0.0101
                                           -0.4532 -0.0165 -0.1818 -0.0355  0.0169
                                            0.0038  0.0036  0.0085 -0.0096
    23. (0.83681) BD ( 2) C  10 - C  11  
                ( 47.83%)   0.6916* C  10 s(  0.02%)p99.99( 99.92%)d 2.87(  0.06%)
                                           -0.0000  0.0142 -0.0037 -0.4326  0.0051
                                            0.7735 -0.0095 -0.4621  0.0040  0.0016
                                           -0.0122  0.0050 -0.0165 -0.0129
                ( 52.17%)   0.7223* C  11 s(  0.00%)p 1.00( 99.94%)d 0.00(  0.06%)
                                           -0.0000 -0.0023 -0.0008 -0.4176  0.0052
                                            0.7751 -0.0082 -0.4734  0.0048 -0.0141
                                            0.0071  0.0090  0.0140 -0.0065
    24. (0.98783) BD ( 1) C  10 - H  22  
                ( 62.93%)   0.7933* C  10 s( 29.39%)p 2.40( 70.58%)d 0.00(  0.03%)
                                            0.0003 -0.5419  0.0161  0.0392 -0.0086
                                            0.4536 -0.0068  0.7059 -0.0045 -0.0033
                                           -0.0020 -0.0139  0.0031 -0.0082
                ( 37.07%)   0.6089* H  22 s( 99.90%)p 0.00(  0.10%)
                                           -0.9995  0.0018 -0.0010 -0.0177 -0.0265
    25. (0.98971) BD ( 1) C  11 - C  12  
                ( 50.30%)   0.7092* C  11 s( 35.51%)p 1.81( 64.44%)d 0.00(  0.05%)
                                            0.0000  0.5959  0.0085  0.0519  0.0367
                                            0.4384  0.0190  0.6692 -0.0011  0.0006
                                           -0.0015  0.0173 -0.0042  0.0129
                ( 49.70%)   0.7050* C  12 s( 35.26%)p 1.83( 64.69%)d 0.00(  0.05%)
                                            0.0000  0.5937  0.0101 -0.0043  0.0352
                                           -0.4308  0.0075 -0.6780 -0.0182  0.0039
                                            0.0020  0.0190 -0.0046  0.0111
    26. (0.98904) BD ( 1) C  11 - H  23  
                ( 62.87%)   0.7929* C  11 s( 29.20%)p 2.42( 70.78%)d 0.00(  0.03%)
                                           -0.0003  0.5402 -0.0134  0.6434 -0.0077
                                            0.0174 -0.0006 -0.5417  0.0067  0.0012
                                           -0.0139  0.0007  0.0083  0.0020
                ( 37.13%)   0.6094* H  23 s( 99.90%)p 0.00(  0.10%)
                                            0.9995 -0.0023 -0.0245 -0.0003  0.0202
    27. (0.98954) BD ( 1) C  12 - C  13  
                ( 49.58%)   0.7042* C  12 s( 35.22%)p 1.84( 64.73%)d 0.00(  0.05%)
                                            0.0000  0.5934  0.0099 -0.6162  0.0114
                                            0.0126  0.0244  0.5156  0.0297  0.0035
                                           -0.0182  0.0007  0.0133  0.0007
                ( 50.42%)   0.7100* C  13 s( 35.60%)p 1.81( 64.35%)d 0.00(  0.05%)
                                            0.0001  0.5967  0.0076  0.6243  0.0268
                                            0.0406  0.0253 -0.5004  0.0178  0.0007
                                           -0.0186  0.0015  0.0102  0.0044
    28. (0.98957) BD ( 1) C  12 - H  24  
                ( 62.44%)   0.7902* C  12 s( 29.43%)p 2.40( 70.54%)d 0.00(  0.03%)
                                           -0.0003  0.5423 -0.0127  0.6756 -0.0082
                                            0.4679 -0.0058  0.1727 -0.0022  0.0140
                                            0.0037  0.0049  0.0056 -0.0067
                ( 37.56%)   0.6129* H  24 s( 99.90%)p 0.00(  0.10%)
                                            0.9995 -0.0012 -0.0258 -0.0180 -0.0065
    29. (0.98645) BD ( 1) C  13 - C  14  
                ( 49.24%)   0.7017* C  13 s( 35.20%)p 1.84( 64.75%)d 0.00(  0.05%)
                                            0.0001  0.5933  0.0095 -0.6548 -0.0237
                                           -0.4427  0.0053 -0.1454  0.0319  0.0172
                                            0.0069  0.0066  0.0051 -0.0080
                ( 50.76%)   0.7125* C  14 s( 36.71%)p 1.72( 63.25%)d 0.00(  0.04%)
                                           -0.0001  0.6057  0.0139  0.6337 -0.0102
                                            0.4472  0.0162  0.1718  0.0328  0.0162
                                            0.0016  0.0033  0.0083 -0.0087
    30. (0.83769) BD ( 2) C  13 - C  14  
                ( 52.97%)   0.7278* C  13 s(  0.00%)p 1.00( 99.95%)d 0.00(  0.05%)
                                            0.0000 -0.0014 -0.0016 -0.4229  0.0043
                                            0.7767 -0.0072 -0.4662  0.0036 -0.0012
                                            0.0110 -0.0050  0.0149  0.0128
                ( 47.03%)   0.6858* C  14 s(  0.03%)p99.99( 99.91%)d 2.04(  0.06%)
                                           -0.0000 -0.0159 -0.0058 -0.4189  0.0069
                                            0.7881 -0.0044 -0.4500  0.0053  0.0134
                                           -0.0075 -0.0097 -0.0152  0.0051
    31. (0.98859) BD ( 1) C  13 - H  25  
                ( 62.84%)   0.7927* C  13 s( 29.10%)p 2.44( 70.87%)d 0.00(  0.03%)
                                           -0.0003  0.5393 -0.0145  0.0285  0.0007
                                            0.4450 -0.0051  0.7140 -0.0093  0.0008
                                            0.0001  0.0132 -0.0031  0.0091
                ( 37.16%)   0.6096* H  25 s( 99.90%)p 0.00(  0.10%)
                                            0.9995 -0.0025 -0.0013 -0.0170 -0.0266
    32. (0.98636) BD ( 1) C  14 - H  26  
                ( 62.55%)   0.7909* C  14 s( 29.37%)p 2.40( 70.60%)d 0.00(  0.03%)
                                            0.0003 -0.5417  0.0147  0.6455 -0.0150
                                            0.0257 -0.0070 -0.5370 -0.0080 -0.0031
                                            0.0140 -0.0005 -0.0096 -0.0004
                ( 37.45%)   0.6120* H  26 s( 99.90%)p 0.00(  0.10%)
                                           -0.9995  0.0011 -0.0231  0.0006  0.0213
    33. (0.98501) BD ( 1) C  15 - H  27  
                ( 63.70%)   0.7981* C  15 s( 29.93%)p 2.34( 70.04%)d 0.00(  0.03%)
                                           -0.0003  0.5469 -0.0156  0.5251 -0.0126
                                            0.6077  0.0037 -0.2351 -0.0032  0.0116
                                           -0.0057 -0.0053 -0.0004 -0.0087
                ( 36.30%)   0.6025* H  27 s( 99.90%)p 0.00(  0.10%)
                                            0.9995 -0.0039 -0.0173 -0.0260  0.0082
    34. (0.99987) CR ( 1) O   1           s(100.00%)p 0.00(  0.00%)
                                            1.0000 -0.0000 -0.0000  0.0000 -0.0000
                                           -0.0002 -0.0000  0.0000  0.0000  0.0000
                                           -0.0000  0.0000  0.0000  0.0000
    35. (0.99953) CR ( 1) C   2           s(100.00%)p 0.00(  0.00%)
                                            1.0000 -0.0001 -0.0000 -0.0002  0.0000
                                            0.0003 -0.0000  0.0000 -0.0000  0.0000
                                           -0.0000  0.0000  0.0000  0.0000
    36. (0.99944) CR ( 1) C   3           s(100.00%)
                                            1.0000 -0.0000  0.0000  0.0000 -0.0000
                                           -0.0001  0.0000 -0.0001 -0.0000  0.0000
                                           -0.0000  0.0000  0.0000  0.0000
    37. (0.99943) CR ( 1) C   4           s(100.00%)p 0.00(  0.00%)
                                            1.0000  0.0001 -0.0000 -0.0003  0.0000
                                            0.0000 -0.0000  0.0001 -0.0000 -0.0000
                                           -0.0000  0.0000  0.0000 -0.0000
    38. (0.99949) CR ( 1) C   5           s(100.00%)p 0.00(  0.00%)
                                            1.0000  0.0001 -0.0000 -0.0002  0.0000
                                           -0.0002  0.0000  0.0001 -0.0000  0.0000
                                           -0.0000 -0.0000 -0.0000 -0.0000
    39. (0.99944) CR ( 1) C   6           s(100.00%)p 0.00(  0.00%)
                                            1.0000  0.0001 -0.0000 -0.0001 -0.0000
                                           -0.0003  0.0000  0.0000  0.0000 -0.0000
                                            0.0000  0.0000 -0.0000 -0.0000
    40. (0.99929) CR ( 1) C   7           s(100.00%)p 0.00(  0.00%)
                                            1.0000  0.0002 -0.0000  0.0000  0.0000
                                           -0.0001 -0.0000  0.0004 -0.0000 -0.0000
                                            0.0000 -0.0000  0.0000 -0.0000
    41. (0.99979) CR ( 1) O   8           s(100.00%)p 0.00(  0.00%)
                                            1.0000 -0.0002 -0.0000  0.0000 -0.0000
                                           -0.0000  0.0000  0.0003  0.0000  0.0000
                                           -0.0000  0.0000 -0.0000  0.0000
    42. (0.99929) CR ( 1) C   9           s(100.00%)p 0.00(  0.00%)
                                            1.0000  0.0003  0.0000  0.0001 -0.0000
                                           -0.0000 -0.0000 -0.0001 -0.0000  0.0000
                                           -0.0000  0.0000  0.0000 -0.0000
    43. (0.99945) CR ( 1) C  10           s(100.00%)p 0.00(  0.00%)
                                            1.0000  0.0001 -0.0000  0.0001  0.0000
                                           -0.0001  0.0000 -0.0003  0.0000  0.0000
                                            0.0000  0.0000 -0.0000  0.0000
    44. (0.99948) CR ( 1) C  11           s(100.00%)p 0.00(  0.00%)
                                            1.0000  0.0001 -0.0000  0.0002 -0.0000
                                            0.0000 -0.0000 -0.0002  0.0000 -0.0000
                                           -0.0000 -0.0000  0.0000  0.0000
    45. (0.99947) CR ( 1) C  12           s(100.00%)p 0.00(  0.00%)
                                            1.0000  0.0001 -0.0000  0.0002 -0.0000
                                            0.0002 -0.0000  0.0001 -0.0000  0.0000
                                            0.0000  0.0000  0.0000 -0.0000
    46. (0.99948) CR ( 1) C  13           s(100.00%)p 0.00(  0.00%)
                                            1.0000  0.0001 -0.0000  0.0001  0.0000
                                            0.0002 -0.0000  0.0003 -0.0000 -0.0000
                                           -0.0000  0.0000 -0.0000  0.0000
    47. (0.99945) CR ( 1) C  14           s(100.00%)p 0.00(  0.00%)
                                            1.0000  0.0002 -0.0000 -0.0001  0.0000
                                            0.0001  0.0000  0.0002  0.0000  0.0000
                                           -0.0000 -0.0000  0.0000 -0.0000
    48. (0.99942) CR ( 1) C  15           s(100.00%)p 0.00(  0.00%)
                                            1.0000  0.0002 -0.0000  0.0001 -0.0000
                                            0.0002  0.0000 -0.0001 -0.0000  0.0000
                                           -0.0000 -0.0000  0.0000 -0.0000
    49. (0.98813) LP ( 1) O   1           s( 47.45%)p 1.11( 52.51%)d 0.00(  0.03%)
                                           -0.0000  0.6887 -0.0128  0.7112 -0.0080
                                           -0.1318  0.0064  0.0431 -0.0007  0.0060
                                           -0.0023 -0.0013 -0.0165  0.0054
    50. (0.96415) LP ( 2) O   1           s(  0.01%)p 1.00( 99.94%)d 0.00(  0.05%)
                                           -0.0000  0.0092 -0.0000 -0.0289  0.0015
                                            0.2113 -0.0035  0.9766 -0.0147 -0.0048
                                           -0.0217  0.0034 -0.0002 -0.0033
    51. (0.34098) LP*( 1) C   4           s(  0.00%)p 1.00( 99.94%)d 0.00(  0.05%)
                                            0.0000  0.0048  0.0018 -0.2069  0.0003
                                           -0.1546  0.0014 -0.9658 -0.0016 -0.0025
                                           -0.0202  0.0064 -0.0055  0.0062
    52. (0.97316) LP ( 1) O   8           s( 31.03%)p 2.22( 68.92%)d 0.00(  0.04%)
                                            0.0002  0.5571 -0.0010  0.1563 -0.0010
                                           -0.7398  0.0054 -0.3428  0.0027  0.0060
                                            0.0037 -0.0118  0.0151  0.0026
    53. (0.44795) LP ( 1) C   9           s(  0.11%)p99.99( 99.89%)d 0.07(  0.01%)
                                            0.0000  0.0284  0.0162  0.3566 -0.0215
                                           -0.7534 -0.0002  0.5508 -0.0135  0.0028
                                           -0.0059 -0.0043 -0.0010 -0.0032
    54. (0.36169) LP*( 1) C  12           s(  0.00%)p 1.00( 99.94%)d 0.00(  0.05%)
                                            0.0000  0.0064  0.0019  0.4028 -0.0035
                                           -0.7709  0.0056  0.4928 -0.0022  0.0096
                                           -0.0110 -0.0028 -0.0178 -0.0036
    55. (0.00079) RY*( 1) O   1           s(  0.04%)p99.99( 93.08%)d99.99(  6.88%)
                                           -0.0000  0.0004  0.0204 -0.0010  0.0080
                                            0.0039  0.1556  0.0098  0.9520 -0.0310
                                           -0.2118 -0.1423  0.0129  0.0509
    56. (0.00053) RY*( 2) O   1           s( 24.83%)p 2.51( 62.30%)d 0.52( 12.87%)
                                           -0.0000  0.0058  0.4982  0.0068  0.5514
                                           -0.0009 -0.5602 -0.0015  0.0719 -0.0107
                                           -0.0023 -0.0734 -0.3473 -0.0510
    57. (0.00004) RY*( 3) O   1           s(  2.19%)p39.44( 86.29%)d 5.27( 11.52%)
    58. (0.00001) RY*( 4) O   1           s( 68.60%)p 0.46( 31.39%)d 0.00(  0.01%)
    59. (0.00000) RY*( 5) O   1           s(  0.23%)p43.13(  9.90%)d99.99( 89.87%)
    60. (0.00000) RY*( 6) O   1           s(  0.00%)p 1.00(  4.76%)d20.00( 95.24%)
    61. (0.00000) RY*( 7) O   1           s(  0.24%)p10.61(  2.54%)d99.99( 97.22%)
    62. (0.00001) RY*( 8) O   1           s(  3.82%)p 2.45(  9.35%)d22.72( 86.83%)
    63. (0.00000) RY*( 9) O   1           s(  0.05%)p13.89(  0.63%)d99.99( 99.33%)
    64. (0.00237) RY*( 1) C   2           s( 14.43%)p 5.68( 82.05%)d 0.24(  3.52%)
                                            0.0000 -0.0177  0.3795 -0.0272  0.8890
                                           -0.0157  0.0414  0.0001 -0.1659 -0.1017
                                            0.0478  0.0435 -0.1431 -0.0143
    65. (0.00168) RY*( 2) C   2           s( 30.21%)p 1.35( 40.79%)d 0.96( 28.99%)
                                            0.0000  0.0134  0.5495 -0.0227 -0.2472
                                            0.0074 -0.5672  0.0043  0.1567  0.1255
                                            0.0566 -0.0799 -0.5130 -0.0376
    66. (0.00098) RY*( 3) C   2           s(  0.30%)p78.33( 23.36%)d99.99( 76.34%)
                                            0.0000 -0.0025  0.0546 -0.0041  0.1204
                                           -0.0028  0.0595 -0.0048  0.4642 -0.1360
                                           -0.4917 -0.6775  0.0802  0.1944
    67. (0.00065) RY*( 4) C   2           s(  0.11%)p99.99( 53.53%)d99.99( 46.36%)
                                            0.0000  0.0010  0.0333 -0.0016 -0.1323
                                           -0.0019 -0.0732 -0.0267 -0.7153 -0.0522
                                           -0.6666 -0.0298 -0.1221  0.0266
    68. (0.00021) RY*( 5) C   2           s( 30.29%)p 0.03(  0.85%)d 2.27( 68.86%)
                                           -0.0000 -0.0084  0.5503 -0.0308 -0.0749
                                           -0.0346 -0.0167  0.0038  0.0219  0.3744
                                           -0.1473  0.1430  0.7089 -0.0612
    69. (0.00015) RY*( 6) C   2           s(  5.26%)p11.43( 60.11%)d 6.58( 34.63%)
                                            0.0000 -0.0266  0.2278 -0.0343 -0.1429
                                           -0.0212  0.7597  0.0046  0.0433  0.4042
                                           -0.0508 -0.0373 -0.4052 -0.1213
    70. (0.00001) RY*( 7) C   2           s(  0.72%)p30.74( 22.26%)d99.99( 77.02%)
    71. (0.00001) RY*( 8) C   2           s( 17.81%)p 0.93( 16.51%)d 3.69( 65.68%)
    72. (0.00001) RY*( 9) C   2           s(  0.75%)p 1.42(  1.07%)d99.99( 98.18%)
    73. (0.00297) RY*( 1) C   3           s(  6.23%)p14.19( 88.38%)d 0.87(  5.39%)
                                            0.0000  0.0083  0.2494  0.0127 -0.0285
                                           -0.0216 -0.9292  0.0023  0.1373 -0.1916
                                            0.0525  0.0095 -0.1140 -0.0375
    74. (0.00196) RY*( 2) C   3           s(  2.78%)p33.69( 93.53%)d 1.33(  3.69%)
                                           -0.0000  0.0044  0.1666 -0.0111  0.9491
                                           -0.0118  0.0074  0.0069 -0.1845  0.0239
                                            0.0011 -0.0283 -0.1859 -0.0318
    75. (0.00093) RY*( 3) C   3           s( 12.64%)p 4.81( 60.78%)d 2.10( 26.58%)
                                           -0.0000 -0.0025  0.3555  0.0024  0.0782
                                            0.0063  0.1978  0.0106  0.7499  0.0078
                                           -0.3316  0.3859 -0.0718 -0.0418
    76. (0.00054) RY*( 4) C   3           s( 71.92%)p 0.30( 21.62%)d 0.09(  6.46%)
                                           -0.0000 -0.0046  0.8481 -0.0029 -0.1981
                                            0.0133  0.1182 -0.0001 -0.4034  0.1267
                                           -0.1060 -0.0758  0.1756  0.0273
    77. (0.00025) RY*( 5) C   3           s(  3.31%)p 3.12( 10.32%)d26.07( 86.36%)
                                            0.0000 -0.0009  0.1820 -0.0012  0.0407
                                           -0.0012  0.0892 -0.0160  0.3056  0.1982
                                            0.8314 -0.1060  0.1697 -0.3050
    78. (0.00014) RY*( 6) C   3           s(  0.29%)p41.52( 12.10%)d99.99( 87.61%)
                                            0.0000 -0.0009  0.0540  0.0074  0.0263
                                            0.0017  0.0121 -0.0119  0.3463  0.1487
                                           -0.1618 -0.8554 -0.0650  0.3032
    79. (0.00011) RY*( 7) C   3           s(  0.02%)p99.99(  3.91%)d99.99( 96.07%)
                                           -0.0000  0.0009  0.0130 -0.0218  0.1680
                                           -0.0051  0.0574  0.0005  0.0843 -0.6703
                                           -0.0127 -0.0963  0.7033  0.0861
    80. (0.00008) RY*( 8) C   3           s(  2.68%)p 3.41(  9.14%)d32.86( 88.18%)
    81. (0.00001) RY*( 9) C   3           s(  0.19%)p 1.82(  0.34%)d99.99( 99.47%)
    82. (0.00280) RY*( 1) C   4           s(  0.31%)p99.99( 93.10%)d21.40(  6.59%)
                                            0.0000 -0.0231  0.0505 -0.0297 -0.8778
                                            0.0075  0.3809  0.0050  0.1202  0.0840
                                            0.0483 -0.0539 -0.2310  0.0170
    83. (0.00121) RY*( 2) C   4           s(  4.33%)p21.52( 93.16%)d 0.58(  2.51%)
                                            0.0000  0.0163  0.2074 -0.0039  0.3549
                                           -0.0215  0.8719  0.0062 -0.2121 -0.1467
                                            0.0265  0.0109 -0.0309 -0.0427
    84. (0.00047) RY*( 3) C   4           s( 92.32%)p 0.05(  4.79%)d 0.03(  2.89%)
                                            0.0000 -0.0089  0.9608 -0.0150 -0.0163
                                            0.0129 -0.2140  0.0030 -0.0379  0.1031
                                           -0.0610 -0.1016 -0.0517 -0.0393
    85. (0.00031) RY*( 4) C   4           s(  0.70%)p47.44( 33.06%)d95.05( 66.24%)
                                            0.0000 -0.0012  0.0835 -0.0021  0.1179
                                            0.0003  0.0737 -0.0019  0.5579  0.2284
                                            0.1933  0.6840 -0.0770 -0.3149
    86. (0.00023) RY*( 5) C   4           s(  0.07%)p99.99( 60.14%)d99.99( 39.79%)
                                            0.0000 -0.0005  0.0266 -0.0021  0.1556
                                           -0.0013  0.1123 -0.0064  0.7513 -0.0932
                                            0.1265 -0.5803  0.1291  0.1408
    87. (0.00006) RY*( 6) C   4           s(  1.24%)p 3.07(  3.80%)d76.81( 94.96%)
    88. (0.00003) RY*( 7) C   4           s(  0.79%)p 6.16(  4.84%)d99.99( 94.37%)
    89. (0.00000) RY*( 8) C   4           s(  0.03%)p99.99(  5.69%)d99.99( 94.28%)
    90. (0.00000) RY*( 9) C   4           s(  0.33%)p 4.54(  1.50%)d99.99( 98.17%)
    91. (0.00273) RY*( 1) C   5           s(  0.09%)p99.99( 93.09%)d75.99(  6.82%)
                                           -0.0000  0.0294  0.0055  0.0221  0.6140
                                            0.0258  0.6898 -0.0086 -0.2773  0.2432
                                           -0.0534 -0.0636 -0.0432 -0.0169
    92. (0.00137) RY*( 2) C   5           s(  0.50%)p99.99( 98.19%)d 2.59(  1.30%)
                                           -0.0000 -0.0001  0.0709  0.0264 -0.7298
                                           -0.0256  0.6681 -0.0012  0.0394  0.0092
                                           -0.0306  0.0212  0.1075  0.0019
    93. (0.00035) RY*( 3) C   5           s( 88.59%)p 0.03(  2.42%)d 0.10(  8.99%)
                                            0.0000 -0.0026  0.9412 -0.0128  0.0636
                                           -0.0125 -0.0261  0.0053 -0.1382 -0.2700
                                           -0.0419  0.0142  0.0348 -0.1179
    94. (0.00026) RY*( 4) C   5           s(  1.23%)p67.65( 83.36%)d12.50( 15.40%)
                                            0.0000  0.0002  0.1110  0.0002  0.2129
                                           -0.0004  0.1663  0.0071  0.8721  0.0456
                                           -0.0505  0.3608 -0.0686 -0.1206
    95. (0.00016) RY*( 5) C   5           s(  0.24%)p31.42(  7.40%)d99.99( 92.36%)
                                            0.0000 -0.0002  0.0485 -0.0020  0.0648
                                           -0.0015  0.0595 -0.0056  0.2574 -0.0046
                                            0.6961 -0.5959  0.2623 -0.1229
    96. (0.00007) RY*( 6) C   5           s(  0.01%)p99.99(  1.34%)d99.99( 98.65%)
    97. (0.00002) RY*( 7) C   5           s(  9.27%)p 0.53(  4.95%)d 9.25( 85.78%)
    98. (0.00000) RY*( 8) C   5           s(  0.01%)p99.99(  6.06%)d99.99( 93.92%)
    99. (0.00000) RY*( 9) C   5           s(  0.16%)p20.96(  3.25%)d99.99( 96.59%)
   100. (0.00264) RY*( 1) C   6           s(  0.12%)p99.99( 95.04%)d41.12(  4.84%)
                                           -0.0000  0.0240  0.0245 -0.0040 -0.6073
                                            0.0305  0.7616 -0.0044 -0.0234 -0.1357
                                            0.0638 -0.0021 -0.1550 -0.0437
   101. (0.00145) RY*( 2) C   6           s(  2.03%)p47.20( 95.79%)d 1.08(  2.18%)
                                            0.0000  0.0117  0.1420 -0.0302  0.7448
                                           -0.0102  0.5599  0.0097 -0.2976 -0.1428
                                           -0.0305  0.0054  0.0168 -0.0132
   102. (0.00059) RY*( 3) C   6           s(  4.19%)p19.20( 80.41%)d 3.68( 15.40%)
                                            0.0000 -0.0040  0.2046 -0.0011 -0.2380
                                           -0.0078 -0.2026 -0.0101 -0.8404 -0.0486
                                           -0.2787 -0.1993 -0.0270  0.1829
   103. (0.00051) RY*( 4) C   6           s( 90.52%)p 0.04(  3.91%)d 0.06(  5.57%)
                                            0.0000 -0.0072  0.9514  0.0092 -0.0547
                                           -0.0207 -0.0301  0.0093  0.1859  0.1579
                                            0.0909  0.0164  0.1106 -0.1002
   104. (0.00017) RY*( 5) C   6           s(  0.54%)p24.47( 13.23%)d99.99( 86.22%)
                                            0.0000 -0.0004  0.0735 -0.0063  0.0440
                                           -0.0062  0.0872 -0.0100  0.3502  0.0340
                                           -0.8372 -0.0617 -0.2466  0.3091
   105. (0.00007) RY*( 6) C   6           s(  1.61%)p 2.38(  3.83%)d58.77( 94.56%)
   106. (0.00002) RY*( 7) C   6           s(  1.01%)p 2.67(  2.70%)d95.35( 96.29%)
   107. (0.00001) RY*( 8) C   6           s(  0.02%)p99.99(  3.76%)d99.99( 96.22%)
   108. (0.00000) RY*( 9) C   6           s(  0.05%)p28.20(  1.44%)d99.99( 98.51%)
   109. (0.00299) RY*( 1) C   7           s(  0.40%)p99.99( 92.88%)d16.98(  6.72%)
                                           -0.0000 -0.0401  0.0485  0.0085  0.7576
                                            0.0285 -0.5942  0.0136 -0.0281  0.1944
                                            0.1138 -0.0686 -0.1086  0.0034
   110. (0.00201) RY*( 2) C   7           s(  0.50%)p99.99( 89.12%)d20.70( 10.38%)
                                            0.0000  0.0099  0.0701  0.0326  0.5169
                                            0.0003  0.7793  0.0106  0.1249  0.3086
                                            0.0173 -0.0667 -0.0447  0.0420
   111. (0.00128) RY*( 3) C   7           s( 39.45%)p 0.93( 36.51%)d 0.61( 24.04%)
                                            0.0000  0.0029  0.6281  0.0010 -0.0811
                                            0.0234 -0.1407  0.0349  0.5805  0.1844
                                           -0.3941  0.1405  0.1729  0.0376
   112. (0.00102) RY*( 4) C   7           s(  5.32%)p 2.47( 13.15%)d15.32( 81.53%)
                                           -0.0000  0.0041  0.2306 -0.0121 -0.0169
                                           -0.0001  0.0262 -0.0266  0.3602 -0.2530
                                            0.7632 -0.2104  0.2134 -0.2810
   113. (0.00086) RY*( 5) C   7           s( 22.46%)p 1.98( 44.40%)d 1.48( 33.14%)
                                           -0.0000 -0.0128  0.4737 -0.0189 -0.1043
                                            0.0124  0.0099  0.0048 -0.6576  0.3469
                                            0.0765 -0.1606  0.4052 -0.1233
   114. (0.00040) RY*( 6) C   7           s(  0.31%)p 0.63(  0.19%)d99.99( 99.50%)
                                            0.0000  0.0008  0.0555  0.0016  0.0226
                                            0.0012 -0.0068  0.0045  0.0367 -0.2645
                                           -0.2317 -0.8543  0.0459  0.3733
   115. (0.00035) RY*( 7) C   7           s( 28.12%)p 0.19(  5.24%)d 2.37( 66.63%)
                                           -0.0000  0.0012  0.5303  0.0199 -0.0376
                                           -0.0101  0.0708 -0.0015 -0.2133 -0.2554
                                            0.0603  0.0266 -0.7714 -0.0421
   116. (0.00017) RY*( 8) C   7           s(  2.04%)p 9.06( 18.50%)d38.92( 79.46%)
                                            0.0000 -0.0231  0.1410 -0.0344  0.3697
                                            0.0056  0.1119  0.0125 -0.1856 -0.7156
                                           -0.2413  0.2840  0.3715 -0.0755
   117. (0.00001) RY*( 9) C   7           s(  1.63%)p 0.20(  0.32%)d60.01( 98.04%)
   118. (0.00161) RY*( 1) O   8           s( 12.92%)p 6.12( 79.06%)d 0.62(  8.02%)
                                            0.0000 -0.0092  0.3594  0.0020  0.1522
                                           -0.0075 -0.7885  0.0003 -0.3815  0.1028
                                            0.0244 -0.0830  0.2394 -0.0695
   119. (0.00104) RY*( 2) O   8           s(  0.00%)p 1.00( 95.78%)d 0.04(  4.22%)
                                           -0.0000  0.0002  0.0021 -0.0118 -0.2429
                                           -0.0001 -0.4511 -0.0050  0.8337  0.1635
                                            0.0737  0.0721 -0.0421  0.0556
   120. (0.00022) RY*( 3) O   8           s(  2.81%)p 0.74(  2.08%)d33.87( 95.11%)
                                            0.0000 -0.0023  0.1676  0.0005 -0.0130
                                            0.0030  0.1281  0.0069  0.0647 -0.3175
                                            0.8407  0.1155  0.3568 -0.0539
   121. (0.00010) RY*( 4) O   8           s(  0.59%)p99.99( 93.21%)d10.43(  6.19%)
                                            0.0000  0.0010  0.0771  0.0041 -0.9142
                                           -0.0004 -0.0061  0.0028 -0.3105  0.1473
                                            0.1186 -0.0439 -0.1509 -0.0381
   122. (0.00010) RY*( 5) O   8           s( 78.77%)p 0.09(  7.06%)d 0.18( 14.17%)
   123. (0.00003) RY*( 6) O   8           s(  0.01%)p99.99(  8.73%)d99.99( 91.26%)
   124. (0.00001) RY*( 7) O   8           s(  0.04%)p41.29(  1.76%)d99.99( 98.20%)
   125. (0.00001) RY*( 8) O   8           s(  3.30%)p 3.27( 10.80%)d26.01( 85.90%)
   126. (0.00001) RY*( 9) O   8           s(  1.58%)p 1.11(  1.75%)d61.24( 96.67%)
   127. (0.00295) RY*( 1) C   9           s(  0.29%)p99.99( 93.22%)d22.74(  6.49%)
                                            0.0000  0.0379 -0.0377  0.0193  0.5166
                                           -0.0244  0.5938 -0.0129  0.5583  0.1779
                                            0.0984  0.0352 -0.1138 -0.0970
   128. (0.00198) RY*( 2) C   9           s(  0.52%)p99.99( 89.54%)d18.97(  9.93%)
                                           -0.0000  0.0096  0.0717 -0.0313 -0.7530
                                           -0.0053  0.3658 -0.0098  0.4398 -0.1578
                                           -0.1804 -0.1265  0.1581  0.0292
   129. (0.00124) RY*( 3) C   9           s( 54.28%)p 0.68( 37.04%)d 0.16(  8.68%)
                                           -0.0000  0.0024  0.7367 -0.0033  0.0146
                                            0.0277  0.4146  0.0066 -0.4444  0.1397
                                            0.0279 -0.0461  0.1799 -0.1790
   130. (0.00085) RY*( 4) C   9           s( 15.18%)p 3.40( 51.69%)d 2.18( 33.12%)
                                            0.0000 -0.0137  0.3894  0.0162  0.1927
                                            0.0095 -0.5045  0.0100  0.4742  0.0200
                                            0.0156 -0.1399  0.5433 -0.1260
   131. (0.00060) RY*( 5) C   9           s(  1.58%)p 1.88(  2.98%)d60.27( 95.44%)
                                           -0.0000 -0.0026  0.1258 -0.0089  0.0411
                                            0.0072 -0.1551  0.0012  0.0625  0.2944
                                           -0.7077 -0.3575 -0.4368 -0.2196
   132. (0.00040) RY*( 6) C   9           s(  1.25%)p 0.68(  0.85%)d78.44( 97.90%)
                                           -0.0000 -0.0013  0.1117 -0.0039  0.0217
                                           -0.0045 -0.0554 -0.0030  0.0704 -0.5040
                                           -0.1848  0.5785 -0.1608 -0.5748
   133. (0.00036) RY*( 7) C   9           s( 24.71%)p 0.23(  5.68%)d 2.82( 69.61%)
                                           -0.0000 -0.0001  0.4970 -0.0126  0.0205
                                           -0.0121 -0.1266 -0.0116  0.1999 -0.1387
                                            0.0052  0.2707 -0.4300  0.6470
   134. (0.00016) RY*( 8) C   9           s(  0.99%)p18.92( 18.76%)d80.92( 80.25%)
                                            0.0000 -0.0223  0.0971  0.0286 -0.3514
                                            0.0234 -0.2018  0.0030  0.1484  0.5562
                                            0.4954  0.1846 -0.3267 -0.3269
   135. (0.00001) RY*( 9) C   9           s(  1.44%)p 0.26(  0.37%)d68.18( 98.19%)
   136. (0.00268) RY*( 1) C  10           s(  0.12%)p99.99( 95.22%)d39.77(  4.66%)
                                           -0.0000  0.0237  0.0247 -0.0047  0.3152
                                            0.0149  0.5925  0.0268  0.7077 -0.0478
                                            0.0620  0.1417 -0.0867  0.1136
   137. (0.00145) RY*( 2) C  10           s(  1.98%)p48.36( 95.87%)d 1.08(  2.15%)
                                            0.0000  0.0118  0.1403  0.0293 -0.8218
                                            0.0113 -0.1871 -0.0096  0.4972  0.0887
                                            0.0836  0.0488 -0.0646  0.0098
   138. (0.00056) RY*( 3) C  10           s(  0.88%)p92.13( 80.86%)d20.81( 18.27%)
                                            0.0000 -0.0029  0.0936  0.0059  0.4284
                                           -0.0108 -0.6844  0.0029  0.3955  0.2281
                                           -0.1331 -0.2050 -0.2116  0.1615
   139. (0.00053) RY*( 4) C  10           s( 94.18%)p 0.02(  1.85%)d 0.04(  3.97%)
                                            0.0000 -0.0072  0.9704 -0.0031  0.0747
                                           -0.0083  0.0722 -0.0235 -0.0843 -0.0174
                                           -0.0530 -0.0270  0.1746 -0.0732
   140. (0.00018) RY*( 5) C  10           s(  0.28%)p54.13( 15.42%)d99.99( 84.30%)
                                            0.0000 -0.0004  0.0534  0.0080 -0.1441
                                           -0.0075  0.3248  0.0019 -0.1667  0.3991
                                           -0.5249 -0.2503 -0.5853  0.0541
   141. (0.00007) RY*( 6) C  10           s(  1.50%)p 2.43(  3.65%)d63.31( 94.86%)
   142. (0.00002) RY*( 7) C  10           s(  0.68%)p 3.26(  2.22%)d99.99( 97.09%)
   143. (0.00000) RY*( 8) C  10           s(  0.05%)p27.13(  1.45%)d99.99( 98.50%)
   144. (0.00001) RY*( 9) C  10           s(  0.40%)p 8.94(  3.59%)d99.99( 96.01%)
   145. (0.00266) RY*( 1) C  11           s(  0.17%)p99.99( 92.77%)d40.32(  7.05%)
                                           -0.0000  0.0280  0.0310 -0.0273 -0.7153
                                           -0.0014 -0.0065  0.0200  0.6442 -0.0536
                                           -0.2250 -0.0764  0.1052  0.0119
   146. (0.00130) RY*( 2) C  11           s(  0.14%)p99.99( 98.47%)d 9.96(  1.39%)
                                           -0.0000 -0.0023  0.0373 -0.0155  0.5099
                                           -0.0232  0.6204 -0.0239  0.5818  0.0643
                                            0.0364 -0.0357  0.0257 -0.0807
   147. (0.00039) RY*( 3) C  11           s( 91.12%)p 0.01(  0.81%)d 0.09(  8.07%)
                                            0.0000 -0.0035  0.9546  0.0151 -0.0187
                                            0.0016 -0.0808 -0.0126  0.0288  0.1601
                                            0.1383  0.1717 -0.0802 -0.0013
   148. (0.00025) RY*( 4) C  11           s(  0.33%)p99.99( 85.87%)d41.23( 13.79%)
                                            0.0000  0.0002  0.0578 -0.0020 -0.3923
                                            0.0048  0.7208 -0.0040 -0.4304 -0.1281
                                           -0.0835  0.1961 -0.0759 -0.2651
   149. (0.00019) RY*( 5) C  11           s(  0.25%)p23.47(  5.79%)d99.99( 93.97%)
                                            0.0000 -0.0002  0.0497  0.0040 -0.1068
                                           -0.0059  0.1897  0.0031 -0.1019 -0.1132
                                            0.4660 -0.1258  0.6896  0.4673
   150. (0.00007) RY*( 6) C  11           s(  0.02%)p56.66(  1.38%)d99.99( 98.60%)
   151. (0.00001) RY*( 7) C  11           s(  3.65%)p 1.04(  3.80%)d25.36( 92.55%)
   152. (0.00001) RY*( 8) C  11           s(  1.80%)p 2.78(  5.01%)d51.68( 93.19%)
   153. (0.00001) RY*( 9) C  11           s(  2.60%)p 2.38(  6.18%)d35.07( 91.22%)
   154. (0.00252) RY*( 1) C  12           s(  0.29%)p99.99( 91.76%)d27.36(  7.95%)
                                           -0.0000  0.0266  0.0469 -0.0270 -0.7677
                                           -0.0180 -0.5357 -0.0069 -0.2004  0.1794
                                            0.1355 -0.0203  0.0461 -0.1625
   155. (0.00126) RY*( 2) C  12           s(  0.01%)p 1.00( 98.62%)d 0.01(  1.37%)
                                            0.0000 -0.0005  0.0098 -0.0150  0.4300
                                            0.0107 -0.3038  0.0317 -0.8412 -0.0032
                                           -0.0743 -0.0630  0.0570 -0.0312
   156. (0.00045) RY*( 3) C  12           s( 93.37%)p 0.00(  0.19%)d 0.07(  6.44%)
                                            0.0000 -0.0063  0.9663  0.0166 -0.0330
                                            0.0130  0.0166  0.0030 -0.0087 -0.0721
                                           -0.1514  0.0720  0.0176  0.1755
   157. (0.00028) RY*( 4) C  12           s(  0.10%)p 2.75(  0.27%)d99.99( 99.63%)
                                            0.0000 -0.0005  0.0312  0.0009  0.0195
                                            0.0001 -0.0413  0.0003  0.0244 -0.4505
                                           -0.1691  0.5191 -0.0693 -0.7004
   158. (0.00022) RY*( 5) C  12           s(  0.06%)p99.99( 92.62%)d99.99(  7.31%)
                                            0.0000 -0.0002  0.0251  0.0009  0.3901
                                           -0.0001 -0.7434 -0.0003  0.4705  0.1182
                                           -0.1339 -0.0576 -0.1946  0.0051
   159. (0.00007) RY*( 6) C  12           s(  0.01%)p99.99(  1.43%)d99.99( 98.55%)
   160. (0.00002) RY*( 7) C  12           s(  6.19%)p 1.02(  6.30%)d14.13( 87.51%)
   161. (0.00000) RY*( 8) C  12           s(  0.01%)p99.99(  5.93%)d99.99( 94.05%)
   162. (0.00000) RY*( 9) C  12           s(  0.05%)p65.00(  2.97%)d99.99( 96.99%)
   163. (0.00266) RY*( 1) C  13           s(  0.09%)p99.99( 92.79%)d81.29(  7.13%)
                                           -0.0000  0.0274  0.0112 -0.0027  0.0147
                                           -0.0193 -0.4860 -0.0281 -0.8308 -0.0639
                                            0.0586  0.1694 -0.1092  0.1522
   164. (0.00136) RY*( 2) C  13           s(  0.11%)p99.99( 98.52%)d12.50(  1.37%)
                                            0.0000  0.0025  0.0330  0.0331 -0.8771
                                            0.0124 -0.4035 -0.0099  0.2276 -0.0563
                                           -0.0882 -0.0037  0.0020  0.0520
   165. (0.00039) RY*( 3) C  13           s( 92.83%)p 0.01(  0.83%)d 0.07(  6.34%)
                                            0.0000 -0.0036  0.9635  0.0010  0.0563
                                            0.0124 -0.0680  0.0164 -0.0110  0.1590
                                           -0.0861 -0.0361  0.1209 -0.1215
   166. (0.00031) RY*( 4) C  13           s(  0.58%)p99.99( 89.66%)d16.97(  9.77%)
                                            0.0000 -0.0001  0.0759  0.0007 -0.4432
                                            0.0028  0.7185 -0.0001 -0.4289 -0.0555
                                            0.1479 -0.0165  0.2472  0.1065
   167. (0.00019) RY*( 5) C  13           s(  0.04%)p87.63(  3.43%)d99.99( 96.53%)
                                            0.0000 -0.0004  0.0198  0.0048  0.0750
                                           -0.0056 -0.1329  0.0033  0.1048 -0.5634
                                            0.3187  0.4143  0.5351 -0.2972
   168. (0.00007) RY*( 6) C  13           s(  0.13%)p10.54(  1.41%)d99.99( 98.45%)
   169. (0.00003) RY*( 7) C  13           s(  6.15%)p 0.84(  5.14%)d14.43( 88.71%)
   170. (0.00000) RY*( 8) C  13           s(  0.10%)p21.80(  2.19%)d99.99( 97.71%)
   171. (0.00000) RY*( 9) C  13           s(  0.06%)p99.16(  6.12%)d99.99( 93.82%)
   172. (0.00228) RY*( 1) C  14           s(  0.91%)p99.99( 93.16%)d 6.55(  5.94%)
                                            0.0000  0.0215  0.0927  0.0215  0.7853
                                            0.0006  0.0317 -0.0141 -0.5596 -0.0166
                                           -0.2156 -0.0744  0.0780 -0.0313
   173. (0.00120) RY*( 2) C  14           s(  4.42%)p21.27( 94.09%)d 0.33(  1.48%)
                                            0.0000  0.0128  0.2100 -0.0004 -0.4670
                                            0.0201 -0.5546  0.0224 -0.6437  0.0580
                                            0.0166 -0.0298  0.0555 -0.0850
   174. (0.00067) RY*( 3) C  14           s( 87.20%)p 0.05(  4.30%)d 0.10(  8.50%)
                                           -0.0000 -0.0092  0.9338 -0.0213  0.0458
                                           -0.0048  0.0954  0.0074  0.1769  0.0542
                                           -0.0083  0.1463 -0.2340 -0.0763
   175. (0.00045) RY*( 4) C  14           s(  1.40%)p58.15( 81.55%)d12.16( 17.05%)
                                           -0.0000  0.0023  0.1184 -0.0091 -0.3137
                                            0.0045  0.7521 -0.0063 -0.3890 -0.0066
                                            0.1231 -0.1384  0.2406  0.2798
   176. (0.00023) RY*( 5) C  14           s(  4.05%)p 3.55( 14.38%)d20.12( 81.56%)
                                           -0.0000 -0.0047  0.2013 -0.0071  0.1785
                                            0.0108 -0.2779 -0.0021  0.1859 -0.2030
                                            0.4340 -0.0069  0.6932  0.3247
   177. (0.00007) RY*( 6) C  14           s(  1.06%)p 3.92(  4.14%)d89.54( 94.80%)
   178. (0.00004) RY*( 7) C  14           s(  0.53%)p 4.79(  2.56%)d99.99( 96.91%)
   179. (0.00000) RY*( 8) C  14           s(  0.06%)p16.79(  1.07%)d99.99( 98.87%)
   180. (0.00001) RY*( 9) C  14           s(  0.44%)p11.16(  4.86%)d99.99( 94.70%)
   181. (0.00267) RY*( 1) C  15           s(  0.33%)p99.99( 95.17%)d13.53(  4.50%)
                                           -0.0000 -0.0213  0.0536  0.0145  0.2995
                                            0.0102  0.8976 -0.0053 -0.2365 -0.1992
                                            0.0678  0.0238 -0.0116  0.0024
   182. (0.00160) RY*( 2) C  15           s(  2.93%)p32.75( 95.85%)d 0.42(  1.23%)
                                           -0.0000  0.0034  0.1711  0.0011 -0.9310
                                           -0.0223  0.2740  0.0001 -0.1271  0.0239
                                           -0.0362  0.0023 -0.1003 -0.0176
   183. (0.00085) RY*( 3) C  15           s(  0.27%)p99.99( 98.28%)d 5.46(  1.45%)
                                           -0.0000  0.0050  0.0514  0.0048 -0.0387
                                           -0.0065  0.2631 -0.0030  0.9550 -0.0060
                                           -0.0079 -0.1095 -0.0473  0.0150
   184. (0.00076) RY*( 4) C  15           s( 93.58%)p 0.04(  3.59%)d 0.03(  2.82%)
                                           -0.0000 -0.0052  0.9674  0.0127  0.1483
                                            0.0225 -0.1152 -0.0013 -0.0025 -0.0534
                                           -0.1082  0.1142 -0.0106 -0.0228
   185. (0.00022) RY*( 5) C  15           s(  2.46%)p 0.14(  0.35%)d39.45( 97.19%)
                                           -0.0000 -0.0023  0.1569  0.0030 -0.0251
                                            0.0052 -0.0218  0.0120 -0.0472  0.1215
                                            0.7239 -0.5802  0.2783 -0.1377
   186. (0.00006) RY*( 6) C  15           s(  0.00%)p 1.00(  1.68%)d58.67( 98.32%)
   187. (0.00003) RY*( 7) C  15           s(  0.26%)p12.46(  3.28%)d99.99( 96.46%)
   188. (0.00002) RY*( 8) C  15           s(  0.05%)p29.78(  1.51%)d99.99( 98.44%)
   189. (0.00001) RY*( 9) C  15           s(  0.16%)p 2.78(  0.44%)d99.99( 99.41%)
   190. (0.00074) RY*( 1) H  16           s(  0.03%)p99.99( 99.97%)
                                            0.0005  0.0175  0.0587 -0.2020 -0.9775
   191. (0.00064) RY*( 2) H  16           s( 50.24%)p 0.99( 49.76%)
                                            0.0108  0.7087  0.6288  0.3193 -0.0155
   192. (0.00038) RY*( 3) H  16           s( 45.47%)p 1.20( 54.53%)
                                            0.0115  0.6742 -0.7366 -0.0472 -0.0224
   193. (0.00001) RY*( 4) H  16           s(  4.69%)p20.33( 95.31%)
   194. (0.00104) RY*( 1) H  17           s( 99.44%)p 0.01(  0.56%)
                                            0.0067  0.9972 -0.0707  0.0247 -0.0046
   195. (0.00013) RY*( 2) H  17           s(  0.23%)p99.99( 99.77%)
                                            0.0012  0.0483  0.4288 -0.8012 -0.4145
   196. (0.00007) RY*( 3) H  17           s(  0.02%)p99.99( 99.98%)
   197. (0.00001) RY*( 4) H  17           s(  0.40%)p99.99( 99.60%)
   198. (0.00108) RY*( 1) H  18           s( 99.19%)p 0.01(  0.81%)
                                            0.0068  0.9959 -0.0892  0.0024 -0.0131
   199. (0.00012) RY*( 2) H  18           s(  0.28%)p99.99( 99.72%)
                                            0.0006  0.0530  0.4886 -0.6483  0.5815
   200. (0.00006) RY*( 3) H  18           s(  0.13%)p99.99( 99.87%)
   201. (0.00001) RY*( 4) H  18           s(  0.50%)p99.99( 99.50%)
   202. (0.00080) RY*( 1) H  19           s( 99.51%)p 0.00(  0.49%)
                                            0.0033  0.9975 -0.0570  0.0402  0.0055
   203. (0.00005) RY*( 2) H  19           s(  0.00%)p 1.00(100.00%)
   204. (0.00004) RY*( 3) H  19           s(  0.17%)p99.99( 99.83%)
   205. (0.00003) RY*( 4) H  19           s(  0.42%)p99.99( 99.58%)
   206. (0.00069) RY*( 1) H  20           s( 99.50%)p 0.01(  0.50%)
                                            0.0046  0.9975 -0.0414 -0.0526  0.0232
   207. (0.00007) RY*( 2) H  20           s(  0.00%)p 1.00(100.00%)
   208. (0.00004) RY*( 3) H  20           s(  0.35%)p99.99( 99.65%)
   209. (0.00004) RY*( 4) H  20           s(  0.25%)p99.99( 99.75%)
   210. (0.00085) RY*( 1) H  21           s( 99.25%)p 0.01(  0.75%)
                                            0.0040  0.9962  0.0130 -0.0725  0.0457
   211. (0.00006) RY*( 2) H  21           s(  0.09%)p99.99( 99.91%)
   212. (0.00004) RY*( 3) H  21           s(  0.04%)p99.99( 99.96%)
   213. (0.00003) RY*( 4) H  21           s(  0.72%)p99.99( 99.28%)
   214. (0.00085) RY*( 1) H  22           s( 99.25%)p 0.01(  0.75%)
                                            0.0042  0.9963  0.0042 -0.0110 -0.0856
   215. (0.00005) RY*( 2) H  22           s(  0.08%)p99.99( 99.92%)
   216. (0.00006) RY*( 3) H  22           s(  0.03%)p99.99( 99.97%)
   217. (0.00003) RY*( 4) H  22           s(  0.74%)p99.99( 99.26%)
   218. (0.00070) RY*( 1) H  23           s( 99.52%)p 0.00(  0.48%)
                                            0.0045  0.9976  0.0512  0.0069 -0.0462
   219. (0.00006) RY*( 2) H  23           s(  0.00%)p 1.00(100.00%)
   220. (0.00003) RY*( 3) H  23           s(  0.41%)p99.99( 99.59%)
   221. (0.00004) RY*( 4) H  23           s(  0.16%)p99.99( 99.84%)
   222. (0.00072) RY*( 1) H  24           s( 99.54%)p 0.00(  0.46%)
                                            0.0034  0.9977  0.0550  0.0358  0.0168
   223. (0.00004) RY*( 2) H  24           s(  0.37%)p99.99( 99.63%)
   224. (0.00004) RY*( 3) H  24           s(  0.16%)p99.99( 99.84%)
   225. (0.00004) RY*( 4) H  24           s(  0.03%)p99.99( 99.97%)
   226. (0.00072) RY*( 1) H  25           s( 99.51%)p 0.00(  0.49%)
                                            0.0047  0.9975  0.0079  0.0318  0.0621
   227. (0.00007) RY*( 2) H  25           s(  0.00%)p 1.00(100.00%)
   228. (0.00004) RY*( 3) H  25           s(  0.00%)p 1.00(100.00%)
   229. (0.00003) RY*( 4) H  25           s(  0.59%)p99.99( 99.41%)
   230. (0.00071) RY*( 1) H  26           s( 99.47%)p 0.01(  0.53%)
                                            0.0032  0.9973 -0.0613 -0.0173  0.0351
   231. (0.00008) RY*( 2) H  26           s(  0.01%)p99.99( 99.99%)
   232. (0.00004) RY*( 3) H  26           s(  0.14%)p99.99( 99.86%)
   233. (0.00003) RY*( 4) H  26           s(  0.47%)p99.99( 99.53%)
   234. (0.00138) RY*( 1) H  27           s( 99.22%)p 0.01(  0.78%)
                                            0.0057  0.9961 -0.0276  0.0838 -0.0056
   235. (0.00007) RY*( 2) H  27           s(  0.01%)p99.99( 99.99%)
   236. (0.00004) RY*( 3) H  27           s(  0.78%)p99.99( 99.22%)
   237. (0.00004) RY*( 4) H  27           s(  0.09%)p99.99( 99.91%)
   238. (0.00294) BD*( 1) O   1 - C   2  
                ( 33.05%)   0.5749* O   1 s( 31.77%)p 2.15( 68.16%)d 0.00(  0.07%)
                                            0.0001 -0.5636 -0.0053  0.6448 -0.0002
                                            0.5084  0.0032 -0.0856 -0.0011 -0.0163
                                            0.0018  0.0023 -0.0133  0.0157
                ( 66.95%)  -0.8182* C   2 s( 21.88%)p 3.56( 77.85%)d 0.01(  0.27%)
                                           -0.0000 -0.4657 -0.0445 -0.6505 -0.0253
                                           -0.5859 -0.0293  0.1024  0.0016 -0.0438
                                            0.0079  0.0074 -0.0063  0.0252
   239. (0.00224) BD*( 1) O   1 - H  16  
                ( 25.76%)   0.5076* O   1 s( 20.78%)p 3.81( 79.14%)d 0.00(  0.08%)
                                           -0.0002 -0.4554 -0.0202  0.2766 -0.0106
                                           -0.8230 -0.0337  0.1905  0.0078  0.0234
                                           -0.0058  0.0073  0.0054  0.0119
                ( 74.24%)  -0.8616* H  16 s( 99.58%)p 0.00(  0.42%)
                                           -0.9979  0.0023 -0.0170  0.0613 -0.0142
   240. (0.01505) BD*( 1) C   2 - C   3  
                ( 52.47%)   0.7244* C   2 s( 29.94%)p 2.34( 70.00%)d 0.00(  0.06%)
                                           -0.0003 -0.5471 -0.0063 -0.3156  0.0003
                                            0.7696 -0.0081 -0.0901  0.0003  0.0151
                                           -0.0020  0.0035  0.0144  0.0104
                ( 47.53%)  -0.6894* C   3 s( 31.37%)p 2.19( 68.59%)d 0.00(  0.03%)
                                           -0.0001 -0.5601  0.0024  0.2767 -0.0030
                                           -0.7748  0.0137  0.0942 -0.0027  0.0092
                                           -0.0005  0.0039  0.0115  0.0108
   241. (0.01321) BD*( 1) C   2 - H  17  
                ( 38.85%)   0.6233* C   2 s( 23.91%)p 3.18( 76.04%)d 0.00(  0.05%)
                                            0.0001 -0.4888  0.0139  0.5099 -0.0021
                                           -0.0556 -0.0106  0.7051 -0.0086  0.0011
                                           -0.0179 -0.0031 -0.0057 -0.0104
                ( 61.15%)  -0.7820* H  17 s( 99.91%)p 0.00(  0.09%)
                                           -0.9995  0.0052 -0.0181  0.0018 -0.0245
   242. (0.01377) BD*( 1) C   2 - H  18  
                ( 39.00%)   0.6245* C   2 s( 24.38%)p 3.10( 75.58%)d 0.00(  0.05%)
                                            0.0002 -0.4935  0.0133  0.4617 -0.0038
                                           -0.2428 -0.0114 -0.6953  0.0127  0.0059
                                            0.0160 -0.0036 -0.0055 -0.0115
                ( 61.00%)  -0.7810* H  18 s( 99.91%)p 0.00(  0.09%)
                                           -0.9995  0.0057 -0.0158  0.0094  0.0242
   243. (0.01160) BD*( 1) C   3 - C   4  
                ( 48.82%)   0.6987* C   3 s( 34.31%)p 1.91( 65.64%)d 0.00(  0.05%)
                                            0.0000 -0.5858 -0.0031  0.5174  0.0192
                                            0.5804 -0.0112 -0.2265 -0.0031 -0.0156
                                            0.0064  0.0078  0.0030  0.0100
                ( 51.18%)  -0.7154* C   4 s( 35.35%)p 1.83( 64.60%)d 0.00(  0.05%)
                                           -0.0001 -0.5945 -0.0054 -0.4875  0.0186
                                           -0.6069 -0.0166  0.1986 -0.0018 -0.0164
                                            0.0075  0.0080  0.0011  0.0120
   244. (0.01284) BD*( 1) C   3 - C  15  
                ( 49.71%)   0.7051* C   3 s( 34.26%)p 1.92( 65.70%)d 0.00(  0.04%)
                                            0.0000 -0.5853 -0.0023 -0.7819 -0.0062
                                            0.1606 -0.0190  0.1391  0.0063  0.0085
                                            0.0061 -0.0008 -0.0133  0.0104
                ( 50.29%)  -0.7091* C  15 s( 36.18%)p 1.76( 63.77%)d 0.00(  0.04%)
                                            0.0001 -0.6014 -0.0102  0.7658 -0.0048
                                           -0.1753 -0.0225 -0.1415  0.0034  0.0035
                                            0.0078  0.0003 -0.0153  0.0110
   245. (0.11565) BD*( 2) C   3 - C  15  
                ( 49.00%)   0.7000* C   3 s(  0.00%)p 1.00( 99.95%)d 0.00(  0.05%)
                                           -0.0001 -0.0015  0.0026 -0.2086  0.0010
                                           -0.1900 -0.0003 -0.9591 -0.0006 -0.0000
                                           -0.0158  0.0150 -0.0058  0.0014
                ( 51.00%)  -0.7141* C  15 s(  0.04%)p99.99( 99.90%)d 1.40(  0.06%)
                                           -0.0000  0.0192  0.0066 -0.2086  0.0048
                                           -0.2064 -0.0023 -0.9554 -0.0016  0.0054
                                            0.0188  0.0076  0.0026 -0.0114
   246. (0.00762) BD*( 1) C   4 - C   5  
                ( 50.01%)   0.7072* C   4 s( 35.56%)p 1.81( 64.39%)d 0.00(  0.05%)
                                            0.0000  0.5962  0.0147  0.2465 -0.0344
                                           -0.7591 -0.0195  0.0717  0.0106 -0.0135
                                           -0.0003 -0.0030 -0.0124 -0.0133
                ( 49.99%)  -0.7070* C   5 s( 35.55%)p 1.81( 64.40%)d 0.00(  0.05%)
                                            0.0001  0.5962  0.0085 -0.2890 -0.0407
                                            0.7444 -0.0031 -0.0676  0.0096 -0.0096
                                            0.0004 -0.0041 -0.0154 -0.0118
   247. (0.00704) BD*( 1) C   4 - H  19  
                ( 37.79%)   0.6147* C   4 s( 28.98%)p 2.45( 70.99%)d 0.00(  0.03%)
                                           -0.0003  0.5382 -0.0122 -0.8109  0.0059
                                            0.1733 -0.0107  0.1486  0.0007 -0.0061
                                           -0.0060  0.0002  0.0125 -0.0102
                ( 62.21%)  -0.7887* H  19 s( 99.90%)p 0.00(  0.10%)
                                            0.9995 -0.0013  0.0310 -0.0055 -0.0063
   248. (0.00756) BD*( 1) C   5 - C   6  
                ( 50.35%)   0.7096* C   5 s( 35.18%)p 1.84( 64.77%)d 0.00(  0.05%)
                                            0.0001  0.5931  0.0066  0.7699  0.0010
                                           -0.1884 -0.0408 -0.1333  0.0070 -0.0047
                                           -0.0067  0.0004  0.0170 -0.0107
                ( 49.65%)  -0.7046* C   6 s( 36.20%)p 1.76( 63.75%)d 0.00(  0.04%)
                                           -0.0001  0.6016  0.0095 -0.7705 -0.0129
                                            0.1462 -0.0379  0.1442  0.0095 -0.0105
                                           -0.0056  0.0010  0.0127 -0.0116
   249. (0.08437) BD*( 2) C   5 - C   6  
                ( 45.36%)   0.6735* C   5 s(  0.00%)p 1.00( 99.94%)d 0.00(  0.05%)
                                            0.0000  0.0040  0.0008 -0.2118  0.0030
                                           -0.1727  0.0025 -0.9616  0.0106 -0.0055
                                           -0.0181 -0.0088 -0.0024  0.0098
                ( 54.64%)  -0.7392* C   6 s(  0.01%)p99.99( 99.92%)d 5.85(  0.07%)
                                           -0.0000 -0.0102  0.0033 -0.2219  0.0028
                                           -0.1833  0.0032 -0.9572  0.0103 -0.0006
                                            0.0180 -0.0171  0.0074 -0.0017
   250. (0.00647) BD*( 1) C   5 - H  20  
                ( 37.03%)   0.6085* C   5 s( 29.16%)p 2.43( 70.82%)d 0.00(  0.03%)
                                           -0.0003  0.5398 -0.0134 -0.5264  0.0068
                                           -0.6154  0.0069  0.2287 -0.0032  0.0122
                                           -0.0052 -0.0056 -0.0019 -0.0073
                ( 62.97%)  -0.7935* H  20 s( 99.90%)p 0.00(  0.10%)
                                            0.9995 -0.0024  0.0199  0.0233 -0.0083
   251. (0.01307) BD*( 1) C   6 - C   7  
                ( 51.05%)   0.7145* C   6 s( 34.14%)p 1.93( 65.80%)d 0.00(  0.06%)
                                            0.0002  0.5841  0.0141  0.5208  0.0309
                                            0.5740 -0.0137 -0.2369 -0.0061  0.0170
                                           -0.0084 -0.0093 -0.0036 -0.0111
                ( 48.95%)  -0.6997* C   7 s( 37.52%)p 1.66( 62.43%)d 0.00(  0.05%)
                                           -0.0002  0.6125  0.0100 -0.4813  0.0373
                                           -0.6154 -0.0211  0.1102 -0.0005  0.0161
                                           -0.0067 -0.0065 -0.0059 -0.0096
   252. (0.00634) BD*( 1) C   6 - H  21  
                ( 37.06%)   0.6088* C   6 s( 29.56%)p 2.38( 70.41%)d 0.00(  0.03%)
                                           -0.0003  0.5435 -0.0154  0.2901 -0.0105
                                           -0.7835  0.0043  0.0769  0.0009 -0.0104
                                           -0.0001 -0.0027 -0.0085 -0.0100
                ( 62.94%)  -0.7934* H  21 s( 99.90%)p 0.00(  0.10%)
                                            0.9995 -0.0016 -0.0108  0.0301 -0.0024
   253. (0.01864) BD*( 1) C   7 - O   8  
                ( 69.37%)   0.8329* C   7 s( 23.36%)p 3.27( 76.34%)d 0.01(  0.30%)
                                            0.0001 -0.4833 -0.0088 -0.8443 -0.0123
                                            0.1961  0.0328  0.1029  0.0184  0.0224
                                            0.0129 -0.0030 -0.0407  0.0259
                ( 30.63%)  -0.5535* O   8 s( 34.28%)p 1.92( 65.65%)d 0.00(  0.07%)
                                           -0.0001 -0.5855 -0.0013  0.7549  0.0048
                                           -0.1698  0.0055 -0.2403  0.0092  0.0163
                                            0.0118 -0.0089 -0.0108  0.0085
   254. (0.26636) BD*( 2) C   7 - O   8  
                ( 73.20%)   0.8555* C   7 s(  0.13%)p99.99( 99.70%)d 1.26(  0.17%)
                                           -0.0004 -0.0300 -0.0210  0.1451 -0.0209
                                            0.0313  0.0031  0.9871 -0.0083 -0.0152
                                            0.0359 -0.0069 -0.0012 -0.0112
                ( 26.80%)  -0.5177* O   8 s(  0.03%)p99.99( 99.89%)d 2.10(  0.07%)
                                           -0.0003 -0.0184 -0.0019  0.1843 -0.0012
                                           -0.3922  0.0002  0.9006  0.0053  0.0045
                                           -0.0082  0.0156  0.0066  0.0184
   255. (0.01456) BD*( 1) C   7 - C  15  
                ( 49.54%)   0.7039* C   7 s( 38.75%)p 1.58( 61.21%)d 0.00(  0.04%)
                                            0.0001 -0.6224  0.0114  0.1769 -0.0065
                                           -0.7617 -0.0006 -0.0202  0.0125  0.0086
                                           -0.0003  0.0030  0.0149  0.0118
                ( 50.46%)  -0.7103* C  15 s( 33.80%)p 1.96( 66.14%)d 0.00(  0.06%)
                                           -0.0000 -0.5812 -0.0126 -0.3059 -0.0263
                                            0.7455 -0.0027 -0.1062  0.0110  0.0125
                                           -0.0015  0.0066  0.0139  0.0126
   256. (0.01826) BD*( 1) O   8 - C   9  
                ( 30.55%)   0.5527* O   8 s( 34.62%)p 1.89( 65.31%)d 0.00(  0.07%)
                                           -0.0001 -0.5884 -0.0012 -0.6089 -0.0078
                                           -0.5189  0.0086 -0.1135 -0.0022 -0.0184
                                           -0.0071 -0.0101  0.0066  0.0116
                ( 69.45%)  -0.8334* C   9 s( 23.47%)p 3.25( 76.23%)d 0.01(  0.30%)
                                            0.0001 -0.4843 -0.0088  0.7016 -0.0023
                                            0.4711  0.0360  0.2158  0.0158 -0.0422
                                           -0.0187 -0.0133 -0.0148  0.0221
   257. (0.01254) BD*( 1) C   9 - C  10  
                ( 48.92%)   0.6994* C   9 s( 37.42%)p 1.67( 62.54%)d 0.00(  0.04%)
                                            0.0003 -0.6116 -0.0079 -0.6108  0.0270
                                            0.0506  0.0230  0.4981  0.0204  0.0008
                                            0.0173 -0.0028 -0.0098 -0.0041
                ( 51.08%)  -0.7147* C  10 s( 34.11%)p 1.93( 65.83%)d 0.00(  0.06%)
                                           -0.0002 -0.5839 -0.0140  0.6237  0.0228
                                            0.0517  0.0218 -0.5152  0.0116 -0.0030
                                            0.0201 -0.0008 -0.0116 -0.0040
   258. (0.01462) BD*( 1) C   9 - C  14  
                ( 49.29%)   0.7021* C   9 s( 38.77%)p 1.58( 61.19%)d 0.00(  0.04%)
                                            0.0001 -0.6226  0.0089  0.0695  0.0038
                                           -0.4533  0.0103 -0.6335 -0.0089 -0.0004
                                            0.0033 -0.0166  0.0045 -0.0110
                ( 50.71%)  -0.7121* C  14 s( 33.82%)p 1.96( 66.13%)d 0.00(  0.06%)
                                           -0.0000 -0.5815 -0.0070  0.0714  0.0211
                                            0.4209  0.0158  0.6916 -0.0028 -0.0031
                                           -0.0017 -0.0181  0.0028 -0.0146
   259. (0.00762) BD*( 1) C  10 - C  11  
                ( 49.48%)   0.7034* C  10 s( 36.40%)p 1.75( 63.56%)d 0.00(  0.04%)
                                            0.0001 -0.6032 -0.0095 -0.6486 -0.0221
                                           -0.4384  0.0085 -0.1453  0.0331 -0.0161
                                           -0.0067 -0.0078 -0.0044  0.0066
                ( 50.52%)  -0.7108* C  11 s( 35.19%)p 1.84( 64.76%)d 0.00(  0.05%)
                                           -0.0001 -0.5932 -0.0072  0.6383 -0.0101
                                            0.4532  0.0165  0.1818  0.0355 -0.0169
                                           -0.0038 -0.0036 -0.0085  0.0096
   260. (0.09416) BD*( 2) C  10 - C  11  
                ( 52.17%)   0.7223* C  10 s(  0.02%)p99.99( 99.92%)d 2.87(  0.06%)
                                           -0.0000  0.0142 -0.0037 -0.4326  0.0051
                                            0.7735 -0.0095 -0.4621  0.0040  0.0016
                                           -0.0122  0.0050 -0.0165 -0.0129
                ( 47.83%)  -0.6916* C  11 s(  0.00%)p 1.00( 99.94%)d 0.00(  0.06%)
                                           -0.0000 -0.0023 -0.0008 -0.4176  0.0052
                                            0.7751 -0.0082 -0.4734  0.0048 -0.0141
                                            0.0071  0.0090  0.0140 -0.0065
   261. (0.00636) BD*( 1) C  10 - H  22  
                ( 37.07%)   0.6089* C  10 s( 29.39%)p 2.40( 70.58%)d 0.00(  0.03%)
                                           -0.0003  0.5419 -0.0161 -0.0392  0.0086
                                           -0.4536  0.0068 -0.7059  0.0045  0.0033
                                            0.0020  0.0139 -0.0031  0.0082
                ( 62.93%)  -0.7933* H  22 s( 99.90%)p 0.00(  0.10%)
                                            0.9995 -0.0018  0.0010  0.0177  0.0265
   262. (0.00821) BD*( 1) C  11 - C  12  
                ( 49.70%)   0.7050* C  11 s( 35.51%)p 1.81( 64.44%)d 0.00(  0.05%)
                                           -0.0000 -0.5959 -0.0085 -0.0519 -0.0367
                                           -0.4384 -0.0190 -0.6692  0.0011 -0.0006
                                            0.0015 -0.0173  0.0042 -0.0129
                ( 50.30%)  -0.7092* C  12 s( 35.26%)p 1.83( 64.69%)d 0.00(  0.05%)
                                           -0.0000 -0.5937 -0.0101  0.0043 -0.0352
                                            0.4308 -0.0075  0.6780  0.0182 -0.0039
                                           -0.0020 -0.0190  0.0046 -0.0111
   263. (0.00658) BD*( 1) C  11 - H  23  
                ( 37.13%)   0.6094* C  11 s( 29.20%)p 2.42( 70.78%)d 0.00(  0.03%)
                                            0.0003 -0.5402  0.0134 -0.6434  0.0077
                                           -0.0174  0.0006  0.5417 -0.0067 -0.0012
                                            0.0139 -0.0007 -0.0083 -0.0020
                ( 62.87%)  -0.7929* H  23 s( 99.90%)p 0.00(  0.10%)
                                           -0.9995  0.0023  0.0245  0.0003 -0.0202
   264. (0.00828) BD*( 1) C  12 - C  13  
                ( 50.42%)   0.7100* C  12 s( 35.22%)p 1.84( 64.73%)d 0.00(  0.05%)
                                            0.0000  0.5934  0.0099 -0.6162  0.0114
                                            0.0126  0.0244  0.5156  0.0297  0.0035
                                           -0.0182  0.0007  0.0133  0.0007
                ( 49.58%)  -0.7042* C  13 s( 35.60%)p 1.81( 64.35%)d 0.00(  0.05%)
                                            0.0001  0.5967  0.0076  0.6243  0.0268
                                            0.0406  0.0253 -0.5004  0.0178  0.0007
                                           -0.0186  0.0015  0.0102  0.0044
   265. (0.00658) BD*( 1) C  12 - H  24  
                ( 37.56%)   0.6129* C  12 s( 29.43%)p 2.40( 70.54%)d 0.00(  0.03%)
                                            0.0003 -0.5423  0.0127 -0.6756  0.0082
                                           -0.4679  0.0058 -0.1727  0.0022 -0.0140
                                           -0.0037 -0.0049 -0.0056  0.0067
                ( 62.44%)  -0.7902* H  24 s( 99.90%)p 0.00(  0.10%)
                                           -0.9995  0.0012  0.0258  0.0180  0.0065
   266. (0.00800) BD*( 1) C  13 - C  14  
                ( 50.76%)   0.7125* C  13 s( 35.20%)p 1.84( 64.75%)d 0.00(  0.05%)
                                            0.0001  0.5933  0.0095 -0.6548 -0.0237
                                           -0.4427  0.0053 -0.1454  0.0319  0.0172
                                            0.0069  0.0066  0.0051 -0.0080
                ( 49.24%)  -0.7017* C  14 s( 36.71%)p 1.72( 63.25%)d 0.00(  0.04%)
                                           -0.0001  0.6057  0.0139  0.6337 -0.0102
                                            0.4472  0.0162  0.1718  0.0328  0.0162
                                            0.0016  0.0033  0.0083 -0.0087
   267. (0.10408) BD*( 2) C  13 - C  14  
                ( 47.03%)   0.6858* C  13 s(  0.00%)p 1.00( 99.95%)d 0.00(  0.05%)
                                           -0.0000  0.0014  0.0016  0.4229 -0.0043
                                           -0.7767  0.0072  0.4662 -0.0036  0.0012
                                           -0.0110  0.0050 -0.0149 -0.0128
                ( 52.97%)  -0.7278* C  14 s(  0.03%)p99.99( 99.91%)d 2.04(  0.06%)
                                            0.0000  0.0159  0.0058  0.4189 -0.0069
                                           -0.7881  0.0044  0.4500 -0.0053 -0.0134
                                            0.0075  0.0097  0.0152 -0.0051
   268. (0.00659) BD*( 1) C  13 - H  25  
                ( 37.16%)   0.6096* C  13 s( 29.10%)p 2.44( 70.87%)d 0.00(  0.03%)
                                            0.0003 -0.5393  0.0145 -0.0285 -0.0007
                                           -0.4450  0.0051 -0.7140  0.0093 -0.0008
                                           -0.0001 -0.0132  0.0031 -0.0091
                ( 62.84%)  -0.7927* H  25 s( 99.90%)p 0.00(  0.10%)
                                           -0.9995  0.0025  0.0013  0.0170  0.0266
   269. (0.00683) BD*( 1) C  14 - H  26  
                ( 37.45%)   0.6120* C  14 s( 29.37%)p 2.40( 70.60%)d 0.00(  0.03%)
                                           -0.0003  0.5417 -0.0147 -0.6455  0.0150
                                           -0.0257  0.0070  0.5370  0.0080  0.0031
                                           -0.0140  0.0005  0.0096  0.0004
                ( 62.55%)  -0.7909* H  26 s( 99.90%)p 0.00(  0.10%)
                                            0.9995 -0.0011  0.0231 -0.0006 -0.0213
   270. (0.00837) BD*( 1) C  15 - H  27  
                ( 36.30%)   0.6025* C  15 s( 29.93%)p 2.34( 70.04%)d 0.00(  0.03%)
                                            0.0003 -0.5469  0.0156 -0.5251  0.0126
                                           -0.6077 -0.0037  0.2351  0.0032 -0.0116
                                            0.0057  0.0053  0.0004  0.0087
                ( 63.70%)  -0.7981* H  27 s( 99.90%)p 0.00(  0.10%)
                                           -0.9995  0.0039  0.0173  0.0260 -0.0082


 NHO Directionality and "Bond Bending" (deviations from line of nuclear centers)

         [Thresholds for printing:  angular deviation  >  1.0 degree]
                                    hybrid p-character > 25.0%
                                    orbital occupancy  >  0.10e

                                Line of Centers        Hybrid 1              Hybrid 2
                                ---------------  -------------------   ------------------
                NBO               Theta   Phi    Theta   Phi    Dev    Theta   Phi    Dev
 ========================================================================================
     1. BD (   1) O   1 - C   2    83.6  220.0    84.0  218.4   1.6     96.5   42.3   2.3
     2. BD (   1) O   1 - H  16   102.4  112.3   102.5  107.2   5.0      --     --    --
     3. BD (   1) C   2 - C   3    83.7  290.2    83.8  292.5   2.3      --     --    --
     4. BD (   1) C   2 - H  17   142.4  178.2   143.7  172.6   3.6      --     --    --
     5. BD (   1) C   2 - H  18    37.4  157.8    37.5  151.0   4.2      --     --    --
     6. BD (   1) C   3 - C   4    74.4  229.6    73.6  226.7   2.9    104.2   53.1   3.7
     7. BD (   1) C   3 - C  15   100.2  347.8   100.3  349.8   2.0     80.0  165.4   2.4
     8. BD (   2) C   3 - C  15   100.2  347.8   163.6  222.5  89.5    163.1  225.7  90.9
     9. BD (   1) C   4 - C   5    85.0  289.7    84.2  285.2   4.6     94.1  114.0   4.3
    11. BD (   1) C   5 - C   6    99.8  347.6    98.9  343.4   4.1     79.0  172.1   4.7
    12. BD (   2) C   5 - C   6    99.8  347.6   164.2  219.2  90.2     16.7   39.4  90.7
    14. BD (   1) C   6 - C   7   105.3   49.8   107.2   45.4   4.6     81.9  235.1   8.9
    15. BD (   1) C   6 - H  21    85.0  291.1    84.6  289.7   1.4      --     --    --
    16. BD (   1) C   7 - O   8   101.8  344.9    97.8  345.0   4.0     73.4  167.8   5.6
    17. BD (   2) C   7 - O   8   101.8  344.9   172.5  195.5  84.7    154.5  115.0  85.0
    18. BD (   1) C   7 - C  15    95.6  109.4    89.4  102.6   9.2     83.3  294.1   4.8
    19. BD (   1) O   8 - C   9    77.1   38.5    81.8   39.6   4.8    105.0  215.9   3.3
    20. BD (   1) C   9 - C  10   129.8    1.4   131.4  352.8   6.7     52.3  186.5   4.5
    21. BD (   1) C   9 - C  14    32.3   86.6    35.0   99.4   7.5    147.1  258.0   4.7
    22. BD (   1) C  10 - C  11    78.0   34.7    82.0   32.7   4.5    105.5  216.8   4.0
    23. BD (   2) C  10 - C  11    78.0   34.7   117.6  119.2  90.8     61.7  298.3  90.1
    24. BD (   1) C  10 - H  22   146.6  263.9   147.4  266.1   1.4      --     --    --
    25. BD (   1) C  11 - C  12    32.9   86.1    34.9   79.0   4.4    148.6  274.2   4.6
    27. BD (   1) C  12 - C  13    50.6  181.7    48.0  176.5   4.7    126.4    5.8   4.4
    29. BD (   1) C  13 - C  14   101.3  214.7    98.0  212.8   3.8     75.2   36.6   3.9
    30. BD (   2) C  13 - C  14   101.3  214.7    62.2  298.5  89.9     63.3  297.7  91.0
    32. BD (   1) C  14 - H  26    50.5  182.0    49.2  181.7   1.3      --     --    --
    33. BD (   1) C  15 - H  27   105.5   50.0   106.6   50.0   1.1      --     --    --
    49. LP (   1) O   1             --     --     86.6  349.9   --       --     --    --
    50. LP (   2) O   1             --     --     12.3   97.5   --       --     --    --
    51. LP*(   1) C   4             --     --    165.1  216.6   --       --     --    --
    52. LP (   1) O   8             --     --    114.4  281.9   --       --     --    --
    53. LP (   1) C   9             --     --     56.9  294.0   --       --     --    --
    54. LP*(   1) C  12             --     --     60.4  297.6   --       --     --    --
   245. BD*(   2) C   3 - C  15   100.2  347.8   163.6  222.5  89.5    163.1  225.7  90.9
   254. BD*(   2) C   7 - O   8   101.8  344.9   172.5  195.5  84.7    154.5  115.0  85.0
   267. BD*(   2) C  13 - C  14   101.3  214.7    62.2  298.5  89.9     63.3  297.7  91.0


 Second Order Perturbation Theory Analysis of Fock Matrix in NBO Basis

     Threshold for printing:   0.25 kcal/mol
                                                                              E(2)  E(j)-E(i) F(i,j)
         Donor NBO (i)                     Acceptor NBO (j)                 kcal/mol   a.u.    a.u. 
 ===================================================================================================

 within unit  1
   1. BD (   1) O   1 - C   2        / 74. RY*(   2) C   3                    0.29    1.76    0.029
   1. BD (   1) O   1 - C   2        /191. RY*(   2) H  16                    0.32    1.93    0.031
   1. BD (   1) O   1 - C   2        /243. BD*(   1) C   3 - C   4            1.15    1.37    0.050
   2. BD (   1) O   1 - H  16        / 65. RY*(   2) C   2                    0.30    1.86    0.030
   2. BD (   1) O   1 - H  16        /240. BD*(   1) C   2 - C   3            1.70    1.10    0.055
   3. BD (   1) C   2 - C   3        / 82. RY*(   1) C   4                    0.65    1.78    0.043
   3. BD (   1) C   2 - C   3        /181. RY*(   1) C  15                    0.65    1.74    0.043
   3. BD (   1) C   2 - C   3        /239. BD*(   1) O   1 - H  16            0.86    1.09    0.039
   3. BD (   1) C   2 - C   3        /243. BD*(   1) C   3 - C   4            1.19    1.18    0.047
   3. BD (   1) C   2 - C   3        /244. BD*(   1) C   3 - C  15            1.52    1.19    0.054
   3. BD (   1) C   2 - C   3        /246. BD*(   1) C   4 - C   5            1.24    1.19    0.049
   3. BD (   1) C   2 - C   3        /255. BD*(   1) C   7 - C  15            1.47    1.16    0.052
   4. BD (   1) C   2 - H  17        / 55. RY*(   1) O   1                    0.33    1.64    0.030
   4. BD (   1) C   2 - H  17        / 75. RY*(   3) C   3                    0.53    1.45    0.035
   4. BD (   1) C   2 - H  17        /244. BD*(   1) C   3 - C  15            0.79    1.05    0.037
   4. BD (   1) C   2 - H  17        /245. BD*(   2) C   3 - C  15            2.47    0.52    0.047
   5. BD (   1) C   2 - H  18        / 55. RY*(   1) O   1                    0.38    1.64    0.032
   5. BD (   1) C   2 - H  18        / 75. RY*(   3) C   3                    0.29    1.45    0.026
   5. BD (   1) C   2 - H  18        /244. BD*(   1) C   3 - C  15            1.49    1.05    0.050
   5. BD (   1) C   2 - H  18        /245. BD*(   2) C   3 - C  15            1.67    0.52    0.039
   6. BD (   1) C   3 - C   4        / 64. RY*(   1) C   2                    0.27    1.28    0.024
   6. BD (   1) C   3 - C   4        / 91. RY*(   1) C   5                    0.52    1.86    0.040
   6. BD (   1) C   3 - C   4        / 92. RY*(   2) C   5                    0.70    1.36    0.039
   6. BD (   1) C   3 - C   4        /181. RY*(   1) C  15                    0.50    1.81    0.038
   6. BD (   1) C   3 - C   4        /238. BD*(   1) O   1 - C   2            0.57    1.02    0.030
   6. BD (   1) C   3 - C   4        /240. BD*(   1) C   2 - C   3            1.07    1.11    0.044
   6. BD (   1) C   3 - C   4        /244. BD*(   1) C   3 - C  15            2.00    1.26    0.063
   6. BD (   1) C   3 - C   4        /246. BD*(   1) C   4 - C   5            1.39    1.26    0.053
   6. BD (   1) C   3 - C   4        /247. BD*(   1) C   4 - H  19            0.63    1.16    0.034
   6. BD (   1) C   3 - C   4        /250. BD*(   1) C   5 - H  20            1.16    1.17    0.047
   6. BD (   1) C   3 - C   4        /270. BD*(   1) C  15 - H  27            1.23    1.17    0.048
   7. BD (   1) C   3 - C  15        / 64. RY*(   1) C   2                    0.30    1.29    0.025
   7. BD (   1) C   3 - C  15        / 82. RY*(   1) C   4                    0.40    1.86    0.035
   7. BD (   1) C   3 - C  15        /110. RY*(   2) C   7                    0.86    1.77    0.050
   7. BD (   1) C   3 - C  15        /240. BD*(   1) C   2 - C   3            1.13    1.11    0.045
   7. BD (   1) C   3 - C  15        /242. BD*(   1) C   2 - H  18            0.27    1.14    0.022
   7. BD (   1) C   3 - C  15        /243. BD*(   1) C   3 - C   4            1.98    1.25    0.063
   7. BD (   1) C   3 - C  15        /247. BD*(   1) C   4 - H  19            1.16    1.16    0.047
   7. BD (   1) C   3 - C  15        /253. BD*(   1) C   7 - O   8            2.56    1.01    0.064
   7. BD (   1) C   3 - C  15        /255. BD*(   1) C   7 - C  15            1.76    1.24    0.059
   7. BD (   1) C   3 - C  15        /270. BD*(   1) C  15 - H  27            1.00    1.17    0.043
   8. BD (   2) C   3 - C  15        / 51. LP*(   1) C   4                   26.50    0.17    0.093
   8. BD (   2) C   3 - C  15        / 85. RY*(   4) C   4                    0.61    1.72    0.045
   8. BD (   2) C   3 - C  15        /111. RY*(   3) C   7                    0.28    1.29    0.026
   8. BD (   2) C   3 - C  15        /241. BD*(   1) C   2 - H  17            1.31    0.71    0.042
   8. BD (   2) C   3 - C  15        /242. BD*(   1) C   2 - H  18            0.93    0.71    0.035
   8. BD (   2) C   3 - C  15        /254. BD*(   2) C   7 - O   8           20.02    0.18    0.080
   9. BD (   1) C   4 - C   5        / 74. RY*(   2) C   3                    1.05    1.64    0.053
   9. BD (   1) C   4 - C   5        /101. RY*(   2) C   6                    0.87    1.39    0.044
   9. BD (   1) C   4 - C   5        /240. BD*(   1) C   2 - C   3            1.79    1.11    0.057
   9. BD (   1) C   4 - C   5        /243. BD*(   1) C   3 - C   4            1.61    1.25    0.057
   9. BD (   1) C   4 - C   5        /247. BD*(   1) C   4 - H  19            0.67    1.16    0.035
   9. BD (   1) C   4 - C   5        /248. BD*(   1) C   5 - C   6            1.32    1.26    0.051
   9. BD (   1) C   4 - C   5        /250. BD*(   1) C   5 - H  20            0.66    1.18    0.035
   9. BD (   1) C   4 - C   5        /252. BD*(   1) C   6 - H  21            1.23    1.16    0.048
  10. BD (   1) C   4 - H  19        / 73. RY*(   1) C   3                    0.49    1.66    0.036
  10. BD (   1) C   4 - H  19        / 91. RY*(   1) C   5                    0.34    1.69    0.030
  10. BD (   1) C   4 - H  19        /243. BD*(   1) C   3 - C   4            0.49    1.07    0.029
  10. BD (   1) C   4 - H  19        /244. BD*(   1) C   3 - C  15            2.25    1.08    0.062
  10. BD (   1) C   4 - H  19        /246. BD*(   1) C   4 - C   5            0.45    1.08    0.028
  10. BD (   1) C   4 - H  19        /248. BD*(   1) C   5 - C   6            1.91    1.08    0.057
  11. BD (   1) C   5 - C   6        / 82. RY*(   1) C   4                    0.28    1.86    0.029
  11. BD (   1) C   5 - C   6        / 83. RY*(   2) C   4                    0.76    1.42    0.042
  11. BD (   1) C   5 - C   6        /109. RY*(   1) C   7                    0.88    1.63    0.048
  11. BD (   1) C   5 - C   6        /246. BD*(   1) C   4 - C   5            1.33    1.26    0.052
  11. BD (   1) C   5 - C   6        /247. BD*(   1) C   4 - H  19            1.20    1.16    0.047
  11. BD (   1) C   5 - C   6        /250. BD*(   1) C   5 - H  20            0.62    1.18    0.034
  11. BD (   1) C   5 - C   6        /251. BD*(   1) C   6 - C   7            1.38    1.24    0.052
  11. BD (   1) C   5 - C   6        /252. BD*(   1) C   6 - H  21            0.81    1.16    0.039
  11. BD (   1) C   5 - C   6        /253. BD*(   1) C   7 - O   8            2.21    1.01    0.060
  11. BD (   1) C   5 - C   6        /254. BD*(   2) C   7 - O   8            0.25    0.61    0.018
  12. BD (   2) C   5 - C   6        / 51. LP*(   1) C   4                   30.44    0.17    0.098
  12. BD (   2) C   5 - C   6        / 86. RY*(   5) C   4                    0.97    1.35    0.050
  12. BD (   2) C   5 - C   6        / 94. RY*(   4) C   5                    0.30    1.00    0.024
  12. BD (   2) C   5 - C   6        /114. RY*(   6) C   7                    0.27    2.14    0.034
  12. BD (   2) C   5 - C   6        /254. BD*(   2) C   7 - O   8           17.76    0.18    0.075
  13. BD (   1) C   5 - H  20        / 82. RY*(   1) C   4                    0.30    1.67    0.028
  13. BD (   1) C   5 - H  20        /100. RY*(   1) C   6                    0.30    1.62    0.028
  13. BD (   1) C   5 - H  20        /243. BD*(   1) C   3 - C   4            1.95    1.07    0.058
  13. BD (   1) C   5 - H  20        /246. BD*(   1) C   4 - C   5            0.42    1.08    0.027
  13. BD (   1) C   5 - H  20        /248. BD*(   1) C   5 - C   6            0.43    1.07    0.027
  13. BD (   1) C   5 - H  20        /251. BD*(   1) C   6 - C   7            1.99    1.05    0.058
  14. BD (   1) C   6 - C   7        / 91. RY*(   1) C   5                    0.50    1.88    0.039
  14. BD (   1) C   6 - C   7        / 92. RY*(   2) C   5                    0.66    1.38    0.038
  14. BD (   1) C   6 - C   7        /118. RY*(   1) O   8                    0.34    1.95    0.033
  14. BD (   1) C   6 - C   7        /182. RY*(   2) C  15                    0.53    1.51    0.036
  14. BD (   1) C   6 - C   7        /248. BD*(   1) C   5 - C   6            1.27    1.28    0.051
  14. BD (   1) C   6 - C   7        /250. BD*(   1) C   5 - H  20            1.12    1.19    0.046
  14. BD (   1) C   6 - C   7        /252. BD*(   1) C   6 - H  21            0.63    1.18    0.035
  14. BD (   1) C   6 - C   7        /254. BD*(   2) C   7 - O   8            0.43    0.63    0.024
  14. BD (   1) C   6 - C   7        /255. BD*(   1) C   7 - C  15            2.36    1.25    0.069
  14. BD (   1) C   6 - C   7        /256. BD*(   1) O   8 - C   9            1.49    1.04    0.050
  14. BD (   1) C   6 - C   7        /270. BD*(   1) C  15 - H  27            1.10    1.19    0.046
  15. BD (   1) C   6 - H  21        / 91. RY*(   1) C   5                    0.32    1.69    0.030
  15. BD (   1) C   6 - H  21        /246. BD*(   1) C   4 - C   5            1.81    1.09    0.056
  15. BD (   1) C   6 - H  21        /248. BD*(   1) C   5 - C   6            0.58    1.08    0.032
  15. BD (   1) C   6 - H  21        /251. BD*(   1) C   6 - C   7            0.34    1.06    0.024
  15. BD (   1) C   6 - H  21        /253. BD*(   1) C   7 - O   8            0.69    0.83    0.030
  15. BD (   1) C   6 - H  21        /255. BD*(   1) C   7 - C  15            2.28    1.06    0.062
  16. BD (   1) C   7 - O   8        /100. RY*(   1) C   6                    0.28    2.05    0.030
  16. BD (   1) C   7 - O   8        /127. RY*(   1) C   9                    0.34    1.86    0.032
  16. BD (   1) C   7 - O   8        /128. RY*(   2) C   9                    0.61    1.99    0.044
  16. BD (   1) C   7 - O   8        /244. BD*(   1) C   3 - C  15            0.59    1.50    0.038
  16. BD (   1) C   7 - O   8        /248. BD*(   1) C   5 - C   6            0.75    1.49    0.042
  16. BD (   1) C   7 - O   8        /251. BD*(   1) C   6 - C   7            0.32    1.47    0.028
  16. BD (   1) C   7 - O   8        /255. BD*(   1) C   7 - C  15            0.37    1.47    0.030
  16. BD (   1) C   7 - O   8        /256. BD*(   1) O   8 - C   9            0.26    1.25    0.023
  16. BD (   1) C   7 - O   8        /257. BD*(   1) C   9 - C  10            1.02    1.48    0.049
  17. BD (   2) C   7 - O   8        / 53. LP (   1) C   9                   13.04    0.25    0.089
  17. BD (   2) C   7 - O   8        /102. RY*(   3) C   6                    0.44    1.15    0.030
  17. BD (   2) C   7 - O   8        /131. RY*(   5) C   9                    0.57    2.32    0.049
  17. BD (   2) C   7 - O   8        /183. RY*(   3) C  15                    0.25    1.01    0.021
  17. BD (   2) C   7 - O   8        /245. BD*(   2) C   3 - C  15            3.93    0.42    0.052
  17. BD (   2) C   7 - O   8        /249. BD*(   2) C   5 - C   6            4.30    0.42    0.054
  17. BD (   2) C   7 - O   8        /254. BD*(   2) C   7 - O   8            1.61    0.31    0.031
  17. BD (   2) C   7 - O   8        /257. BD*(   1) C   9 - C  10            0.66    0.94    0.033
  17. BD (   2) C   7 - O   8        /258. BD*(   1) C   9 - C  14            0.50    0.93    0.029
  18. BD (   1) C   7 - C  15        / 73. RY*(   1) C   3                    0.97    1.86    0.054
  18. BD (   1) C   7 - C  15        /100. RY*(   1) C   6                    0.57    1.83    0.041
  18. BD (   1) C   7 - C  15        /240. BD*(   1) C   2 - C   3            1.63    1.13    0.054
  18. BD (   1) C   7 - C  15        /244. BD*(   1) C   3 - C  15            1.83    1.28    0.061
  18. BD (   1) C   7 - C  15        /251. BD*(   1) C   6 - C   7            2.39    1.26    0.069
  18. BD (   1) C   7 - C  15        /252. BD*(   1) C   6 - H  21            1.00    1.18    0.044
  18. BD (   1) C   7 - C  15        /254. BD*(   2) C   7 - O   8            0.26    0.63    0.019
  18. BD (   1) C   7 - C  15        /256. BD*(   1) O   8 - C   9            0.25    1.04    0.021
  18. BD (   1) C   7 - C  15        /270. BD*(   1) C  15 - H  27            0.74    1.19    0.037
  19. BD (   1) O   8 - C   9        /109. RY*(   1) C   7                    0.35    1.86    0.032
  19. BD (   1) O   8 - C   9        /110. RY*(   2) C   7                    0.61    2.01    0.044
  19. BD (   1) O   8 - C   9        /136. RY*(   1) C  10                    0.29    2.05    0.031
  19. BD (   1) O   8 - C   9        /251. BD*(   1) C   6 - C   7            1.02    1.48    0.049
  19. BD (   1) O   8 - C   9        /253. BD*(   1) C   7 - O   8            0.26    1.25    0.023
  19. BD (   1) O   8 - C   9        /257. BD*(   1) C   9 - C  10            0.37    1.48    0.030
  19. BD (   1) O   8 - C   9        /258. BD*(   1) C   9 - C  14            0.34    1.47    0.028
  19. BD (   1) O   8 - C   9        /259. BD*(   1) C  10 - C  11            0.75    1.50    0.042
  19. BD (   1) O   8 - C   9        /266. BD*(   1) C  13 - C  14            0.55    1.50    0.036
  20. BD (   1) C   9 - C  10        /118. RY*(   1) O   8                    0.31    1.95    0.031
  20. BD (   1) C   9 - C  10        /145. RY*(   1) C  11                    0.55    1.89    0.041
  20. BD (   1) C   9 - C  10        /146. RY*(   2) C  11                    0.59    1.38    0.036
  20. BD (   1) C   9 - C  10        /172. RY*(   1) C  14                    0.40    1.86    0.035
  20. BD (   1) C   9 - C  10        /173. RY*(   2) C  14                    0.26    1.44    0.025
  20. BD (   1) C   9 - C  10        /253. BD*(   1) C   7 - O   8            1.46    1.03    0.049
  20. BD (   1) C   9 - C  10        /258. BD*(   1) C   9 - C  14            2.29    1.25    0.068
  20. BD (   1) C   9 - C  10        /259. BD*(   1) C  10 - C  11            1.32    1.28    0.052
  20. BD (   1) C   9 - C  10        /261. BD*(   1) C  10 - H  22            0.62    1.18    0.034
  20. BD (   1) C   9 - C  10        /263. BD*(   1) C  11 - H  23            1.09    1.20    0.046
  20. BD (   1) C   9 - C  10        /269. BD*(   1) C  14 - H  26            1.13    1.17    0.046
  21. BD (   1) C   9 - C  14        / 53. LP (   1) C   9                    0.34    0.58    0.023
  21. BD (   1) C   9 - C  14        /119. RY*(   2) O   8                    0.26    2.06    0.029
  21. BD (   1) C   9 - C  14        /136. RY*(   1) C  10                    0.58    1.83    0.041
  21. BD (   1) C   9 - C  14        /163. RY*(   1) C  13                    0.52    1.89    0.040
  21. BD (   1) C   9 - C  14        /164. RY*(   2) C  13                    0.59    1.39    0.036
  21. BD (   1) C   9 - C  14        /253. BD*(   1) C   7 - O   8            0.27    1.03    0.021
  21. BD (   1) C   9 - C  14        /257. BD*(   1) C   9 - C  10            2.40    1.26    0.070
  21. BD (   1) C   9 - C  14        /261. BD*(   1) C  10 - H  22            1.00    1.19    0.044
  21. BD (   1) C   9 - C  14        /266. BD*(   1) C  13 - C  14            1.46    1.29    0.055
  21. BD (   1) C   9 - C  14        /268. BD*(   1) C  13 - H  25            1.06    1.20    0.045
  21. BD (   1) C   9 - C  14        /269. BD*(   1) C  14 - H  26            0.62    1.18    0.034
  22. BD (   1) C  10 - C  11        /127. RY*(   1) C   9                    0.88    1.62    0.048
  22. BD (   1) C  10 - C  11        /154. RY*(   1) C  12                    0.42    1.89    0.036
  22. BD (   1) C  10 - C  11        /155. RY*(   2) C  12                    0.62    1.36    0.037
  22. BD (   1) C  10 - C  11        /256. BD*(   1) O   8 - C   9            2.17    1.01    0.059
  22. BD (   1) C  10 - C  11        /257. BD*(   1) C   9 - C  10            1.43    1.24    0.053
  22. BD (   1) C  10 - C  11        /261. BD*(   1) C  10 - H  22            0.82    1.16    0.039
  22. BD (   1) C  10 - C  11        /262. BD*(   1) C  11 - C  12            1.30    1.26    0.051
  22. BD (   1) C  10 - C  11        /263. BD*(   1) C  11 - H  23            0.61    1.18    0.034
  22. BD (   1) C  10 - C  11        /265. BD*(   1) C  12 - H  24            1.17    1.18    0.047
  23. BD (   2) C  10 - C  11        / 53. LP (   1) C   9                   30.15    0.12    0.089
  23. BD (   2) C  10 - C  11        / 54. LP*(   1) C  12                   27.26    0.17    0.095
  23. BD (   2) C  10 - C  11        /138. RY*(   3) C  10                    0.25    1.06    0.023
  23. BD (   2) C  10 - C  11        /157. RY*(   4) C  12                    0.25    2.18    0.032
  23. BD (   2) C  10 - C  11        /158. RY*(   5) C  12                    0.74    0.90    0.036
  24. BD (   1) C  10 - H  22        /145. RY*(   1) C  11                    0.32    1.69    0.030
  24. BD (   1) C  10 - H  22        /256. BD*(   1) O   8 - C   9            0.69    0.83    0.030
  24. BD (   1) C  10 - H  22        /257. BD*(   1) C   9 - C  10            0.34    1.06    0.024
  24. BD (   1) C  10 - H  22        /258. BD*(   1) C   9 - C  14            2.30    1.05    0.062
  24. BD (   1) C  10 - H  22        /259. BD*(   1) C  10 - C  11            0.59    1.08    0.032
  24. BD (   1) C  10 - H  22        /262. BD*(   1) C  11 - C  12            1.82    1.08    0.056
  25. BD (   1) C  11 - C  12        /137. RY*(   2) C  10                    0.88    1.39    0.044
  25. BD (   1) C  11 - C  12        /163. RY*(   1) C  13                    0.42    1.86    0.036
  25. BD (   1) C  11 - C  12        /164. RY*(   2) C  13                    0.71    1.36    0.039
  25. BD (   1) C  11 - C  12        /259. BD*(   1) C  10 - C  11            1.31    1.26    0.051
  25. BD (   1) C  11 - C  12        /261. BD*(   1) C  10 - H  22            1.27    1.16    0.049
  25. BD (   1) C  11 - C  12        /263. BD*(   1) C  11 - H  23            0.66    1.17    0.035
  25. BD (   1) C  11 - C  12        /264. BD*(   1) C  12 - C  13            1.26    1.26    0.050
  25. BD (   1) C  11 - C  12        /265. BD*(   1) C  12 - H  24            0.62    1.17    0.034
  25. BD (   1) C  11 - C  12        /268. BD*(   1) C  13 - H  25            1.27    1.17    0.049
  26. BD (   1) C  11 - H  23        /136. RY*(   1) C  10                    0.31    1.62    0.028
  26. BD (   1) C  11 - H  23        /154. RY*(   1) C  12                    0.33    1.70    0.030
  26. BD (   1) C  11 - H  23        /257. BD*(   1) C   9 - C  10            2.06    1.05    0.059
  26. BD (   1) C  11 - H  23        /259. BD*(   1) C  10 - C  11            0.44    1.07    0.027
  26. BD (   1) C  11 - H  23        /262. BD*(   1) C  11 - C  12            0.40    1.07    0.026
  26. BD (   1) C  11 - H  23        /264. BD*(   1) C  12 - C  13            1.86    1.07    0.057
  27. BD (   1) C  12 - C  13        /145. RY*(   1) C  11                    0.44    1.87    0.036
  27. BD (   1) C  12 - C  13        /146. RY*(   2) C  11                    0.69    1.36    0.039
  27. BD (   1) C  12 - C  13        /172. RY*(   1) C  14                    0.42    1.83    0.035
  27. BD (   1) C  12 - C  13        /173. RY*(   2) C  14                    0.53    1.41    0.035
  27. BD (   1) C  12 - C  13        /262. BD*(   1) C  11 - C  12            1.26    1.26    0.050
  27. BD (   1) C  12 - C  13        /263. BD*(   1) C  11 - H  23            1.26    1.17    0.049
  27. BD (   1) C  12 - C  13        /265. BD*(   1) C  12 - H  24            0.62    1.17    0.034
  27. BD (   1) C  12 - C  13        /266. BD*(   1) C  13 - C  14            1.37    1.26    0.053
  27. BD (   1) C  12 - C  13        /268. BD*(   1) C  13 - H  25            0.67    1.17    0.035
  27. BD (   1) C  12 - C  13        /269. BD*(   1) C  14 - H  26            1.27    1.15    0.048
  28. BD (   1) C  12 - H  24        /145. RY*(   1) C  11                    0.34    1.68    0.030
  28. BD (   1) C  12 - H  24        /163. RY*(   1) C  13                    0.34    1.68    0.030
  28. BD (   1) C  12 - H  24        /259. BD*(   1) C  10 - C  11            1.95    1.08    0.058
  28. BD (   1) C  12 - H  24        /262. BD*(   1) C  11 - C  12            0.41    1.08    0.026
  28. BD (   1) C  12 - H  24        /264. BD*(   1) C  12 - C  13            0.41    1.08    0.026
  28. BD (   1) C  12 - H  24        /266. BD*(   1) C  13 - C  14            1.99    1.08    0.059
  29. BD (   1) C  13 - C  14        /128. RY*(   2) C   9                    0.82    1.75    0.048
  29. BD (   1) C  13 - C  14        /154. RY*(   1) C  12                    0.46    1.89    0.037
  29. BD (   1) C  13 - C  14        /155. RY*(   2) C  12                    0.60    1.36    0.036
  29. BD (   1) C  13 - C  14        /256. BD*(   1) O   8 - C   9            2.72    1.02    0.066
  29. BD (   1) C  13 - C  14        /258. BD*(   1) C   9 - C  14            1.64    1.23    0.057
  29. BD (   1) C  13 - C  14        /264. BD*(   1) C  12 - C  13            1.34    1.26    0.052
  29. BD (   1) C  13 - C  14        /265. BD*(   1) C  12 - H  24            1.12    1.18    0.046
  29. BD (   1) C  13 - C  14        /268. BD*(   1) C  13 - H  25            0.62    1.18    0.034
  29. BD (   1) C  13 - C  14        /269. BD*(   1) C  14 - H  26            0.87    1.16    0.040
  30. BD (   2) C  13 - C  14        / 53. LP (   1) C   9                   28.22    0.12    0.087
  30. BD (   2) C  13 - C  14        / 54. LP*(   1) C  12                   27.41    0.17    0.096
  30. BD (   2) C  13 - C  14        /130. RY*(   4) C   9                    0.26    1.37    0.026
  30. BD (   2) C  13 - C  14        /158. RY*(   5) C  12                    0.91    0.90    0.039
  31. BD (   1) C  13 - H  25        /154. RY*(   1) C  12                    0.34    1.70    0.030
  31. BD (   1) C  13 - H  25        /172. RY*(   1) C  14                    0.31    1.65    0.029
  31. BD (   1) C  13 - H  25        /258. BD*(   1) C   9 - C  14            2.13    1.04    0.060
  31. BD (   1) C  13 - H  25        /262. BD*(   1) C  11 - C  12            1.84    1.07    0.056
  31. BD (   1) C  13 - H  25        /264. BD*(   1) C  12 - C  13            0.40    1.07    0.026
  31. BD (   1) C  13 - H  25        /266. BD*(   1) C  13 - C  14            0.45    1.07    0.028
  32. BD (   1) C  14 - H  26        /127. RY*(   1) C   9                    0.49    1.45    0.034
  32. BD (   1) C  14 - H  26        /163. RY*(   1) C  13                    0.39    1.69    0.032
  32. BD (   1) C  14 - H  26        /256. BD*(   1) O   8 - C   9            0.41    0.84    0.023
  32. BD (   1) C  14 - H  26        /257. BD*(   1) C   9 - C  10            2.16    1.07    0.061
  32. BD (   1) C  14 - H  26        /258. BD*(   1) C   9 - C  14            0.35    1.06    0.024
  32. BD (   1) C  14 - H  26        /264. BD*(   1) C  12 - C  13            1.79    1.09    0.056
  32. BD (   1) C  14 - H  26        /266. BD*(   1) C  13 - C  14            0.64    1.09    0.034
  33. BD (   1) C  15 - H  27        / 73. RY*(   1) C   3                    0.37    1.66    0.032
  33. BD (   1) C  15 - H  27        /109. RY*(   1) C   7                    0.46    1.45    0.033
  33. BD (   1) C  15 - H  27        /243. BD*(   1) C   3 - C   4            2.20    1.07    0.061
  33. BD (   1) C  15 - H  27        /244. BD*(   1) C   3 - C  15            0.93    1.08    0.040
  33. BD (   1) C  15 - H  27        /251. BD*(   1) C   6 - C   7            2.09    1.06    0.059
  33. BD (   1) C  15 - H  27        /253. BD*(   1) C   7 - O   8            0.41    0.83    0.023
  33. BD (   1) C  15 - H  27        /254. BD*(   2) C   7 - O   8            0.43    0.43    0.020
  33. BD (   1) C  15 - H  27        /255. BD*(   1) C   7 - C  15            0.45    1.05    0.027
  34. CR (   1) O   1                / 64. RY*(   1) C   2                    0.78   19.53    0.156
  34. CR (   1) O   1                / 69. RY*(   6) C   2                    0.37   20.09    0.109
  35. CR (   1) C   2                / 73. RY*(   1) C   3                    0.27   11.27    0.069
  35. CR (   1) C   2                /194. RY*(   1) H  17                    0.32   10.51    0.073
  35. CR (   1) C   2                /198. RY*(   1) H  18                    0.31   10.52    0.072
  35. CR (   1) C   2                /238. BD*(   1) O   1 - C   2            0.45   10.45    0.086
  35. CR (   1) C   2                /243. BD*(   1) C   3 - C   4            0.40   10.68    0.083
  35. CR (   1) C   2                /244. BD*(   1) C   3 - C  15            0.46   10.69    0.089
  36. CR (   1) C   3                / 65. RY*(   2) C   2                    0.33   11.26    0.078
  36. CR (   1) C   3                / 83. RY*(   2) C   4                    0.81   10.81    0.118
  36. CR (   1) C   3                /182. RY*(   2) C  15                    0.71   10.88    0.111
  36. CR (   1) C   3                /246. BD*(   1) C   4 - C   5            0.41   10.65    0.083
  36. CR (   1) C   3                /247. BD*(   1) C   4 - H  19            0.29   10.55    0.071
  36. CR (   1) C   3                /255. BD*(   1) C   7 - C  15            0.50   10.62    0.093
  36. CR (   1) C   3                /270. BD*(   1) C  15 - H  27            0.34   10.55    0.076
[truncated: 43,647 more chars]
